# Supplementary material for: A particle swarm optimization-based algorithm for finding gapped motifs
Source: BioData Min. 2010 Dec 13;3:9. doi: 10.1186/1756-0381-3-9 (PMC3022572; doi:10.1186/1756-0381-3-9)
Supplement: Additional file 2 — Experimental Dataset. The synthetic data sets and real biological sequences used in the paper. [file 1756-0381-3-9-S2.ZIP]

Archive with 278 entries (268 files):
- real_biological_seqs/
- real_biological_seqs/CREB200bp.fa
- real_biological_seqs/CRP.nt
- real_biological_seqs/E2F200.fa
- real_biological_seqs/ERE_200.fa
- real_biological_seqs/MEF2200bp.fa
- real_biological_seqs/MyOD200bp.fa
- real_biological_seqs/SRF200bp.fa
- real_biological_seqs/TBP200bp.fa
- synthetic/
- synthetic/gap_motif/
- synthetic/gap_motif/continous_gap/
- synthetic/gap_motif/continous_gap/gapped_seqs_1.txt
- synthetic/gap_motif/continous_gap/gapped_seqs_10.txt
- synthetic/gap_motif/continous_gap/gapped_seqs_11.txt
- synthetic/gap_motif/continous_gap/gapped_seqs_12.txt
- synthetic/gap_motif/continous_gap/gapped_seqs_13.txt
- synthetic/gap_motif/continous_gap/gapped_seqs_14.txt
- synthetic/gap_motif/continous_gap/gapped_seqs_15.txt
- synthetic/gap_motif/continous_gap/gapped_seqs_16.txt
- synthetic/gap_motif/continous_gap/gapped_seqs_17.txt
- synthetic/gap_motif/continous_gap/gapped_seqs_18.txt
- synthetic/gap_motif/continous_gap/gapped_seqs_19.txt
- synthetic/gap_motif/continous_gap/gapped_seqs_2.txt
- synthetic/gap_motif/continous_gap/gapped_seqs_20.txt
- synthetic/gap_motif/continous_gap/gapped_seqs_3.txt
- synthetic/gap_motif/continous_gap/gapped_seqs_4.txt
- synthetic/gap_motif/continous_gap/gapped_seqs_5.txt
- synthetic/gap_motif/continous_gap/gapped_seqs_6.txt
- synthetic/gap_motif/continous_gap/gapped_seqs_7.txt
- synthetic/gap_motif/continous_gap/gapped_seqs_8.txt
- synthetic/gap_motif/continous_gap/gapped_seqs_9.txt
- synthetic/gap_motif/separate_gap/
- synthetic/gap_motif/separate_gap/sepa_gapped_seqs_1.txt
- synthetic/gap_motif/separate_gap/sepa_gapped_seqs_10.txt
- synthetic/gap_motif/separate_gap/sepa_gapped_seqs_11.txt
- synthetic/gap_motif/separate_gap/sepa_gapped_seqs_12.txt
- synthetic/gap_motif/separate_gap/sepa_gapped_seqs_13.txt
- synthetic/gap_motif/separate_gap/sepa_gapped_seqs_14.txt
- synthetic/gap_motif/separate_gap/sepa_gapped_seqs_15.txt
- synthetic/gap_motif/separate_gap/sepa_gapped_seqs_16.txt
- synthetic/gap_motif/separate_gap/sepa_gapped_seqs_17.txt
- synthetic/gap_motif/separate_gap/sepa_gapped_seqs_18.txt
- synthetic/gap_motif/separate_gap/sepa_gapped_seqs_19.txt
- synthetic/gap_motif/separate_gap/sepa_gapped_seqs_2.txt
- synthetic/gap_motif/separate_gap/sepa_gapped_seqs_20.txt
- synthetic/gap_motif/separate_gap/sepa_gapped_seqs_3.txt
- synthetic/gap_motif/separate_gap/sepa_gapped_seqs_4.txt
- synthetic/gap_motif/separate_gap/sepa_gapped_seqs_5.txt
- synthetic/gap_motif/separate_gap/sepa_gapped_seqs_6.txt
- synthetic/gap_motif/separate_gap/sepa_gapped_seqs_7.txt
- synthetic/gap_motif/separate_gap/sepa_gapped_seqs_8.txt
- synthetic/gap_motif/separate_gap/sepa_gapped_seqs_9.txt
- synthetic/non_gap_motif/
- synthetic/non_gap_motif/fix_motif_length/
- synthetic/non_gap_motif/fix_motif_length/Seq_1000_20_15_4_1.fa
- synthetic/non_gap_motif/fix_motif_length/Seq_1000_20_15_4_10.fa
- synthetic/non_gap_motif/fix_motif_length/Seq_1000_20_15_4_2.fa
- synthetic/non_gap_motif/fix_motif_length/Seq_1000_20_15_4_3.fa
- synthetic/non_gap_motif/fix_motif_length/Seq_1000_20_15_4_4.fa
- synthetic/non_gap_motif/fix_motif_length/Seq_1000_20_15_4_5.fa
- synthetic/non_gap_motif/fix_motif_length/Seq_1000_20_15_4_6.fa
- synthetic/non_gap_motif/fix_motif_length/Seq_1000_20_15_4_7.fa
- synthetic/non_gap_motif/fix_motif_length/Seq_1000_20_15_4_8.fa
- synthetic/non_gap_motif/fix_motif_length/Seq_1000_20_15_4_9.fa
- synthetic/non_gap_motif/fix_motif_length/Seq_400_20_15_4_1.fa
- synthetic/non_gap_motif/fix_motif_length/Seq_400_20_15_4_10.fa
- synthetic/non_gap_motif/fix_motif_length/Seq_400_20_15_4_2.fa
- synthetic/non_gap_motif/fix_motif_length/Seq_400_20_15_4_3.fa
- synthetic/non_gap_motif/fix_motif_length/Seq_400_20_15_4_4.fa
- synthetic/non_gap_motif/fix_motif_length/Seq_400_20_15_4_5.fa
- synthetic/non_gap_motif/fix_motif_length/Seq_400_20_15_4_6.fa
- synthetic/non_gap_motif/fix_motif_length/Seq_400_20_15_4_7.fa
- synthetic/non_gap_motif/fix_motif_length/Seq_400_20_15_4_8.fa
- synthetic/non_gap_motif/fix_motif_length/Seq_400_20_15_4_9.fa
- synthetic/non_gap_motif/fix_motif_length/Seq_500_20_15_4_1.fa
- synthetic/non_gap_motif/fix_motif_length/Seq_500_20_15_4_10.fa
- synthetic/non_gap_motif/fix_motif_length/Seq_500_20_15_4_2.fa
- synthetic/non_gap_motif/fix_motif_length/Seq_500_20_15_4_3.fa
- synthetic/non_gap_motif/fix_motif_length/Seq_500_20_15_4_4.fa
- synthetic/non_gap_motif/fix_motif_length/Seq_500_20_15_4_5.fa
- synthetic/non_gap_motif/fix_motif_length/Seq_500_20_15_4_6.fa
- synthetic/non_gap_motif/fix_motif_length/Seq_500_20_15_4_7.fa
- synthetic/non_gap_motif/fix_motif_length/Seq_500_20_15_4_8.fa
- synthetic/non_gap_motif/fix_motif_length/Seq_500_20_15_4_9.fa
- synthetic/non_gap_motif/fix_motif_length/Seq_600_20_15_4_1.fa
- synthetic/non_gap_motif/fix_motif_length/Seq_600_20_15_4_10.fa
- synthetic/non_gap_motif/fix_motif_length/Seq_600_20_15_4_2.fa
- synthetic/non_gap_motif/fix_motif_length/Seq_600_20_15_4_3.fa
- synthetic/non_gap_motif/fix_motif_length/Seq_600_20_15_4_4.fa
- synthetic/non_gap_motif/fix_motif_length/Seq_600_20_15_4_5.fa
- synthetic/non_gap_motif/fix_motif_length/Seq_600_20_15_4_6.fa
- synthetic/non_gap_motif/fix_motif_length/Seq_600_20_15_4_7.fa
- synthetic/non_gap_motif/fix_motif_length/Seq_600_20_15_4_8.fa
- synthetic/non_gap_motif/fix_motif_length/Seq_600_20_15_4_9.fa
- synthetic/non_gap_motif/fix_motif_length/Seq_800_20_15_4_1.fa
- synthetic/non_gap_motif/fix_motif_length/Seq_800_20_15_4_10.fa
- synthetic/non_gap_motif/fix_motif_length/Seq_800_20_15_4_2.fa
- synthetic/non_gap_motif/fix_motif_length/Seq_800_20_15_4_3.fa
- synthetic/non_gap_motif/fix_motif_length/Seq_800_20_15_4_4.fa
- synthetic/non_gap_motif/fix_motif_length/Seq_800_20_15_4_5.fa
- synthetic/non_gap_motif/fix_motif_length/Seq_800_20_15_4_6.fa
- synthetic/non_gap_motif/fix_motif_length/Seq_800_20_15_4_7.fa
- synthetic/non_gap_motif/fix_motif_length/Seq_800_20_15_4_8.fa
- synthetic/non_gap_motif/fix_motif_length/Seq_800_20_15_4_9.fa
- synthetic/non_gap_motif/fix_seq_length/
- synthetic/non_gap_motif/fix_seq_length/Seq_600_20_11_2_1.fa
- synthetic/non_gap_motif/fix_seq_length/Seq_600_20_11_2_10.fa
- synthetic/non_gap_motif/fix_seq_length/Seq_600_20_11_2_2.fa
- synthetic/non_gap_motif/fix_seq_length/Seq_600_20_11_2_3.fa
- synthetic/non_gap_motif/fix_seq_length/Seq_600_20_11_2_4.fa
- synthetic/non_gap_motif/fix_seq_length/Seq_600_20_11_2_5.fa
- synthetic/non_gap_motif/fix_seq_length/Seq_600_20_11_2_6.fa
- synthetic/non_gap_motif/fix_seq_length/Seq_600_20_11_2_7.fa
- synthetic/non_gap_motif/fix_seq_length/Seq_600_20_11_2_8.fa
- synthetic/non_gap_motif/fix_seq_length/Seq_600_20_11_2_9.fa
- synthetic/non_gap_motif/fix_seq_length/Seq_600_20_13_3_1.fa
- synthetic/non_gap_motif/fix_seq_length/Seq_600_20_13_3_10.fa
- synthetic/non_gap_motif/fix_seq_length/Seq_600_20_13_3_2.fa
- synthetic/non_gap_motif/fix_seq_length/Seq_600_20_13_3_3.fa
- synthetic/non_gap_motif/fix_seq_length/Seq_600_20_13_3_4.fa
- synthetic/non_gap_motif/fix_seq_length/Seq_600_20_13_3_5.fa
- synthetic/non_gap_motif/fix_seq_length/Seq_600_20_13_3_6.fa
- synthetic/non_gap_motif/fix_seq_length/Seq_600_20_13_3_7.fa
- synthetic/non_gap_motif/fix_seq_length/Seq_600_20_13_3_8.fa
- synthetic/non_gap_motif/fix_seq_length/Seq_600_20_13_3_9.fa
- synthetic/non_gap_motif/fix_seq_length/Seq_600_20_15_4_1.fa
- synthetic/non_gap_motif/fix_seq_length/Seq_600_20_15_4_10.fa
- synthetic/non_gap_motif/fix_seq_length/Seq_600_20_15_4_2.fa
- synthetic/non_gap_motif/fix_seq_length/Seq_600_20_15_4_3.fa
- synthetic/non_gap_motif/fix_seq_length/Seq_600_20_15_4_4.fa
- synthetic/non_gap_motif/fix_seq_length/Seq_600_20_15_4_5.fa
- synthetic/non_gap_motif/fix_seq_length/Seq_600_20_15_4_6.fa
- synthetic/non_gap_motif/fix_seq_length/Seq_600_20_15_4_7.fa
- synthetic/non_gap_motif/fix_seq_length/Seq_600_20_15_4_8.fa
- synthetic/non_gap_motif/fix_seq_length/Seq_600_20_15_4_9.fa
- synthetic/non_gap_motif/fix_seq_length/Seq_600_20_17_5_1.fa
- synthetic/non_gap_motif/fix_seq_length/Seq_600_20_17_5_10.fa
- synthetic/non_gap_motif/fix_seq_length/Seq_600_20_17_5_2.fa
- synthetic/non_gap_motif/fix_seq_length/Seq_600_20_17_5_3.fa
- synthetic/non_gap_motif/fix_seq_length/Seq_600_20_17_5_4.fa
- synthetic/non_gap_motif/fix_seq_length/Seq_600_20_17_5_5.fa
- synthetic/non_gap_motif/fix_seq_length/Seq_600_20_17_5_6.fa
- synthetic/non_gap_motif/fix_seq_length/Seq_600_20_17_5_7.fa
- synthetic/non_gap_motif/fix_seq_length/Seq_600_20_17_5_8.fa
- synthetic/non_gap_motif/fix_seq_length/Seq_600_20_17_5_9.fa
- synthetic/non_gap_motif/fix_seq_length/Seq_600_20_19_6_1.fa
- synthetic/non_gap_motif/fix_seq_length/Seq_600_20_19_6_10.fa
- synthetic/non_gap_motif/fix_seq_length/Seq_600_20_19_6_2.fa
- synthetic/non_gap_motif/fix_seq_length/Seq_600_20_19_6_3.fa
- synthetic/non_gap_motif/fix_seq_length/Seq_600_20_19_6_4.fa
- synthetic/non_gap_motif/fix_seq_length/Seq_600_20_19_6_5.fa
- synthetic/non_gap_motif/fix_seq_length/Seq_600_20_19_6_6.fa
- synthetic/non_gap_motif/fix_seq_length/Seq_600_20_19_6_7.fa
- synthetic/non_gap_motif/fix_seq_length/Seq_600_20_19_6_8.fa
- synthetic/non_gap_motif/fix_seq_length/Seq_600_20_19_6_9.fa
- synthetic/with_noise_motif/
- synthetic/with_noise_motif/1.txt
- synthetic/with_noise_motif/10.txt
- synthetic/with_noise_motif/11.txt
- synthetic/with_noise_motif/12.txt
- synthetic/with_noise_motif/13.txt
- synthetic/with_noise_motif/14.txt
- synthetic/with_noise_motif/15.txt
- synthetic/with_noise_motif/16.txt
- synthetic/with_noise_motif/17.txt
- synthetic/with_noise_motif/18.txt
- synthetic/with_noise_motif/19.txt
- synthetic/with_noise_motif/2.txt
- synthetic/with_noise_motif/20.txt
- synthetic/with_noise_motif/3.txt
- synthetic/with_noise_motif/4.txt
- synthetic/with_noise_motif/5.txt
- synthetic/with_noise_motif/6.txt
- synthetic/with_noise_motif/7.txt
- synthetic/with_noise_motif/8.txt
- synthetic/with_noise_motif/9.txt
- synthetic/with_noise_seqs/
- synthetic/with_noise_seqs/1.txt
- synthetic/with_noise_seqs/10.txt
- synthetic/with_noise_seqs/100.txt
- synthetic/with_noise_seqs/11.txt
- synthetic/with_noise_seqs/12.txt
- synthetic/with_noise_seqs/13.txt
- synthetic/with_noise_seqs/14.txt
- synthetic/with_noise_seqs/15.txt
- synthetic/with_noise_seqs/16.txt
- synthetic/with_noise_seqs/17.txt
- synthetic/with_noise_seqs/18.txt
- synthetic/with_noise_seqs/19.txt
- synthetic/with_noise_seqs/2.txt
- synthetic/with_noise_seqs/20.txt
- synthetic/with_noise_seqs/21.txt
- synthetic/with_noise_seqs/22.txt
- synthetic/with_noise_seqs/23.txt
- synthetic/with_noise_seqs/24.txt
- synthetic/with_noise_seqs/25.txt
- synthetic/with_noise_seqs/26.txt
- synthetic/with_noise_seqs/27.txt
- synthetic/with_noise_seqs/28.txt
- synthetic/with_noise_seqs/29.txt
- synthetic/with_noise_seqs/3.txt
- synthetic/with_noise_seqs/30.txt
- synthetic/with_noise_seqs/31.txt
- synthetic/with_noise_seqs/32.txt
- synthetic/with_noise_seqs/33.txt
- synthetic/with_noise_seqs/34.txt
- synthetic/with_noise_seqs/35.txt
- synthetic/with_noise_seqs/36.txt
- synthetic/with_noise_seqs/37.txt
- synthetic/with_noise_seqs/38.txt
- synthetic/with_noise_seqs/39.txt
- synthetic/with_noise_seqs/4.txt
- synthetic/with_noise_seqs/40.txt
- synthetic/with_noise_seqs/41.txt
- synthetic/with_noise_seqs/42.txt
- synthetic/with_noise_seqs/43.txt
- synthetic/with_noise_seqs/44.txt
- synthetic/with_noise_seqs/45.txt
- synthetic/with_noise_seqs/46.txt
- synthetic/with_noise_seqs/47.txt
- synthetic/with_noise_seqs/48.txt
- synthetic/with_noise_seqs/49.txt
- synthetic/with_noise_seqs/5.txt
- synthetic/with_noise_seqs/50.txt
- synthetic/with_noise_seqs/51.txt
- synthetic/with_noise_seqs/52.txt
- synthetic/with_noise_seqs/53.txt
- synthetic/with_noise_seqs/54.txt
- synthetic/with_noise_seqs/55.txt
- synthetic/with_noise_seqs/56.txt
- synthetic/with_noise_seqs/57.txt
- synthetic/with_noise_seqs/58.txt
- synthetic/with_noise_seqs/59.txt
- synthetic/with_noise_seqs/6.txt
- synthetic/with_noise_seqs/60.txt
- synthetic/with_noise_seqs/61.txt
- synthetic/with_noise_seqs/62.txt
- synthetic/with_noise_seqs/63.txt
- synthetic/with_noise_seqs/64.txt
- synthetic/with_noise_seqs/65.txt
- synthetic/with_noise_seqs/66.txt
- synthetic/with_noise_seqs/67.txt
- synthetic/with_noise_seqs/68.txt
- synthetic/with_noise_seqs/69.txt
- synthetic/with_noise_seqs/7.txt
- synthetic/with_noise_seqs/70.txt
- synthetic/with_noise_seqs/71.txt
- synthetic/with_noise_seqs/72.txt
- synthetic/with_noise_seqs/73.txt
- synthetic/with_noise_seqs/74.txt
- synthetic/with_noise_seqs/75.txt
- synthetic/with_noise_seqs/76.txt
- synthetic/with_noise_seqs/77.txt
- synthetic/with_noise_seqs/78.txt
- synthetic/with_noise_seqs/79.txt
- synthetic/with_noise_seqs/8.txt
- synthetic/with_noise_seqs/80.txt
- synthetic/with_noise_seqs/81.txt
- synthetic/with_noise_seqs/82.txt
- synthetic/with_noise_seqs/83.txt
- synthetic/with_noise_seqs/84.txt
- synthetic/with_noise_seqs/85.txt
- synthetic/with_noise_seqs/86.txt
- synthetic/with_noise_seqs/87.txt
- synthetic/with_noise_seqs/88.txt
- synthetic/with_noise_seqs/89.txt
- synthetic/with_noise_seqs/9.txt
- synthetic/with_noise_seqs/90.txt
- synthetic/with_noise_seqs/91.txt
- synthetic/with_noise_seqs/92.txt
- synthetic/with_noise_seqs/93.txt
- synthetic/with_noise_seqs/94.txt
- synthetic/with_noise_seqs/95.txt
- synthetic/with_noise_seqs/96.txt
- synthetic/with_noise_seqs/97.txt
- synthetic/with_noise_seqs/98.txt
- synthetic/with_noise_seqs/99.txt
