# Supplementary material for: A particle swarm optimization-based algorithm for finding gapped motifs
Source: BioData Min. 2010 Dec 13;3:9. doi: 10.1186/1756-0381-3-9 (PMC3022572; doi:10.1186/1756-0381-3-9)
Supplement: Additional file 2 — Experimental Dataset. The synthetic data sets and real biological sequences used in the paper. [file 1756-0381-3-9-S2.ZIP › real_biological_seqs/CREB200bp.fa]

>AF051355
acatggccgatcaggctgtttttgtgtgcctgtttttctattttacgtaaatcaccctgaacatgtTTGCATCAacctactggtgatgcacctttgatcaatacattttagacaaacgtggtttttgagtccaaagatcagggctgggttgacctgaatactggatacagggcatataaaacaggggcaaggcacagactc
>AF188709
aaagcaaaattccactgtctctccccaaccccttctaaaaaaaaaaagttgtcgagttttgcttttctattcactgcaatcctggccaaagtaaagccctctttctcaaTGACGTCAagatctttaccaagattaggctttcacttctctattgcagcaattagccagggaatgtataaaaggcgtcagggagactcactg
>AF249274
cccactgtctgtctcccccaccccttcttaaaaaaaaaaaaaaaagagtggtagagttttgcttttctgctcactgcactcctggccaaagtaaagccctctttctcaaTGACGTCAagatctttagcaagattaggctttcatttctctattgcagcaattagccagggaatgtataaaaggcttcagggagactcactg
>extracted45
cttcgattctcttgatgATGTCCATGCGTCATTAGTGTCAATTAGGGgaggatcggagcaaagtgtttgccccagggcatgggctggtgggagagccaccaggacaattgaattccccaccagacaaatgtgattaggtacagcctggcccaaccccaccgaacagacataaatggcccagtggggctggggtgctcatca
>K00650
actgcgaaatgctcacgagattaggacacgcgccaaggcgggggcagggagctgcgagcgctggggacgcagccgggcggccgcagaagcgcccaggcccgcgcgccacccctctggcgccaccgtggttgagcccGTGACGTTtacactcattcataaaacgcttgttataaaagcagtggctgcggcgcctcgtactcc
>K03021
aaagtcccttttaagcctgggacactaggactctaaaggaagatgattcttaaggtcccatcccacttccaaattcctgcgattcAATGACATCACGGCtgtgaataatcagcctggcccgaagccaggatgggctgtgctgcttccaccgtgaacttcctccccctgctttataaaaacaggcctgcctcagctccctca
>M23768
aagatcccaaatgtgaacactcataggtgaaagatgtatgcgaagacgggggttgaaagcctggggcgtagagttgacgacagagcgcccgcagagggccttggggcgcgcttccccccccttccagttccgcccaGTGACGTAggaagtccatccattcacagcgcttctataaaggcgccagctgaggcgcctactact
>M26065
tccaactctgaaaattcctgtGATTCGATGACATCAGTACGGTGaataatcaaactggcggcaagccaagactggctgtgctcctccgcgcgcacttcctccccctccttagagacaccggctgctccattggctcctcagtccacccaccagcagaggagaaaccccgcccacacctctggccccaccccttcttcatcc
>M26179
attccccccctccaccccgaagagagGTGACGCAATgtcctcaaacactaccaccacccccaataaaaaagaaaagggaagggggagcgtcttgcaaccccttcgcttcacacaagtccagccactccctttcctcccagccgcttcccatcccttcccccatcccctaaaaagtttgatgaccgcaaaggaaaccgaaaa
>M31184
aattcctgtGATTCGATGACGTCAGTACGGTGaataatcaagctggcgtcaagccaagagtggctgtgctcctccgcgcgcacttcctcccctggcccggtccacccggcacccaccatcataggagaaaccccgcccacaagaacctctggccccacccctccttcacccttaaaattggcttgagctgtccagggagac
>S99616
gcTGACGaccaaggagatcttcccacagacccagcaccagggaaatggtccggaaattgcagcctcagcccccagccatctgccgacccccccaccccaggccctaatgggccaggcggcaggggttgagaggtaggggagatgggctctgagactataaagccagcgggggcccagcagccctcagccctccaggacaga
>U57552
ccgatcaggctgtttttgtgtgcctgttttgctattttacgtaaatcaccctgaacatgtTTGCATCAacctactgatgatgcacctttgatcaatagattttagacaaaagtgtttttttgagtccaaagatcagggctaggttgacctacagactgaatccagggcatataaaatgggcaaggcacagactgatagcag
>X04724
ccctaggactaagtagaggtgtTGACGtccaatgagcgctttctgcagacctagcaccagggaagtgtttggaaactgcagcttcagcccctctggccatctgctgacctaccccacctggagcccttaatgggtcaaacagcaaagtccagggggcagagaggaggtgctttggtctataaaggtagtggggacccagta
>X05831
ccggtgagcacagacttttctcagagGTGACGCAATgttctcaaacaccaccacggtcaccaatttaaaaaaaaaaaaaaaaaggaaagagacgagggggtaaacctgtcccctacccccaggcttcagtcggctccagccctccctccctttcctccgagtctacttcactttacagccgtttcccatccctacccccaa
>X13257
tctacttcaactcccactgatgacgtccatGTGTCATTAGTGCCAATTAGAGgagggcagcaggctgagtgcttggcctggggcgcaagcttgtgggagggaaaattggattccccgctagacaaatgtgattacccgtgctgcctggacccaccccattcaggaccagggcataaatggccaggtgggaccagagagctc
>X56849
acgccggcttgtgcgctcgctgcctgcctctctggctgtctgcttttgcagggctgctgggagtttttaagctctgtgagaatcctgggagttggTGATGTCAgactagttgggtcatttgaaggttagcagcccgggtagggttcaccgaaagttcactcgcatatattaggcaattcaatctttcattctgtgtgacag
>X56850
ctcctggcattgtttgcacgctgagccgtggggagcagccggcggctggccgcggactcgctggctgaaggctcttgcagggctgctgggagtttttaagcgctgtgagaatcctgggagttggTGATGTCAgactggttgggtcatttgaaggttagcagcccgggaagggttcaccgaaagttcactcgcatatattag
