# Supplementary material for: A particle swarm optimization-based algorithm for finding gapped motifs
Source: BioData Min. 2010 Dec 13;3:9. doi: 10.1186/1756-0381-3-9 (PMC3022572; doi:10.1186/1756-0381-3-9)
Supplement: Additional file 2 — Experimental Dataset. The synthetic data sets and real biological sequences used in the paper. [file 1756-0381-3-9-S2.ZIP › real_biological_seqs/CRP.nt]

>1
taatgtttgtgctggtttttgtggcatcgggcgagaatagcgcgtggtgtgaaagactgtttttttgatcgttttcacaaaaatggaagtccacagtcttgacag
>2
gacaaaaacgcgtaacaaaagtgtctataatcacggcagaaaagtccacattgattatttgcacggcgtcacactttgctatgccatagcatttttatccataag
>3
acaaatcccaataacttaattattgggatttgttatatataactttataaattcctaaaattacacaaagttaataactgtgagcatggtcatatttttatcaat
>4
cacaaagcgaaagctatgctaaaacagtcaggatgctacagtaatacattgatgtactgcatgtatgcaaaggacgtcacattaccgtgcagtacagttgatagc
>5
acggtgctacacttgtatgtagcgcatctttctttacggtcaatcagcatggtgttaaattgatcacgttttagaccattttttcgtcgtgaaactaaaaaaacc
>6
agtgaattatttgaaccagatcgcattacagtgatgcaaacttgtaagtagatttccttaattgtgatgtgtatcgaagtgtgttgcggagtagatgttagaata
>7
gcgcataaaaaacggctaaattcttgtgtaaacgattccactaatttattccatgtcacacttttcgcatctttgttatgctatggttatttcataccataagcc
>8
gctccggcggggttttttgttatctgcaattcagtacaaaacgtgatcaacccctcaattttccctttgctgaaaaattttccattgtctcccctgtaaagctgt
>9
aacgcaattaatgtgagttagctcactcattaggcaccccaggctttacactttatgcttccggctcgtatgttgtgtggaattgtgagcggataacaatttcac
>10
acattaccgccaattctgtaacagagatcacacaaagcgacggtggggcgtaggggcaaggaggatggaaagaggttgccgtataaagaaactagagtccgttta
>11
ggaggaggcgggaggatgagaacacggcttctgtgaactaaaccgaggtcatgtaaggaatttcgtgatgttgcttgcaaaaatcgtggcgattttatgtgcgca
>12
gatcagcgtcgttttaggtgagttgttaataaagatttggaattgtgacacagtgcaaattcagacacataaaaaaacgtcatcgcttgcattagaaaggtttct
>13
gctgacaaaaaagattaaacataccttatacaagacttttttttcatatgcctgacggagttcacacttgtaagttttcaactacgttgtagactttacatcgcc
>14
ttttttaaacattaaaattcttacgtaatttataatctttaaaaaaagcatttaatattgctccccgaacgattgtgattcgattcacatttaaacaatttcaga
>15
cccatgagagtgaaattgttgtgatgtggttaacccaattagaattcgggattgacatgtcttaccaaaaggtagaacttatacgccatctcatccgatgcaagc
>16
ctggcttaactatgcggcatcagagcagattgtactgagagtgcaccatatgcggtgtgaaataccgcacagatgcgtaaggagaaaataccgcatcaggcgctc
>17
ctgtgacggaagatcacttcgcagaataaataaatcctggtgtccctgttgataccgggaagccctgggccaacttttggcgaaaatgagacgttgatcggcacg
>18
gatttttatactttaacttgttgatatttaaaggtatttaattgtaataacgatactctggaaagtattgaaagttaatttgtgagtggtcgcacatatcctgtt
