# Supplementary material for: A particle swarm optimization-based algorithm for finding gapped motifs
Source: BioData Min. 2010 Dec 13;3:9. doi: 10.1186/1756-0381-3-9 (PMC3022572; doi:10.1186/1756-0381-3-9)
Supplement: Additional file 2 — Experimental Dataset. The synthetic data sets and real biological sequences used in the paper. [file 1756-0381-3-9-S2.ZIP › real_biological_seqs/E2F200.fa]

>gi:59074 subseq:62332-62531 Starting Posistion: 95
GGGTGACCACTGAGGGAGTGTTCCACAGTAATGTTGTCTGGTCGCTAGATGGCGCGGGTGAGGCCACGCTTTGCGAAAACGAAAGTGCTTGAAAAGGCGCGGGATAGCGTGCGCTACCGGATGGCGGGTAATACATGCTATCCTTACATTTTGGCATTTTGGGCAGCTGGGAGGCGGCGGATGGGGGTGCTTCTTTTCGC
>gi:189681 subseq:1744-1943 Starting Posistion: 95
CAGAGCTTCTCATTGGCCTGCACGCAGTGGTGGGGCCCAAGCTGAGATGAGCGGTTACGGAAAAGCCCGCGCTGGCTGCTGCGCGAACCTGCTTTTTCGCGCCAAAGTCACAAAGCGGGTGGTGGCGGGAAAATCAAGGGTTTTTCCGCAGTGCCAGGAACACTGTTCCAGGGACTCTTTGCTCACTAAACCTGTTGGCC
>gi:297153 subseq:624-823 Starting Posistion: 95
CGCGCGGGCTCCGCCCCTCGTGTCTTGTACGCTTCGCCCCTTCCGTATGCTCCGCCCCTGCGCTCGCGCGCCAGGGCCGGGCGGCGCCGACGCACTTGGCGGGAGATAGGAAAGTGGTTCTGTGCGCTCCCTAGGCAGCTGCAGTTCCTGGGAACGTGCGACCAGACCTGCAGACACGCTGACGCCTGAGAGCACCGCCT
>gi:58484 subseq:150-349 Starting Posistion: 63 126
AGCGACGGATGTGGCAAAAGTGACGTTTTTGGTGTGCGCCGGTGTACACAGGAAGTGACAATTTTCGCGCGGTTTTAGGCGGATGTTGTAGTAAATTTGGGCGTAACCGAGTAAGATTTGGCCATTTTCGCGGGAAAACTGAATAAGAGGAAGTGAAATCTGAATAATTTTGTGTTACTCATAGCGCGTAATATTTGTCT
>gi:292420 subseq:1779-1978 Starting Posistion: 95
TCCCAGCCCGCGCACCGACCAGCGCCCCAGTTCCCCACAGACGCCGGCGGGCCCGGGAGCCTCGCGGACGTGACGCCGCGGGCGGAAGTGACGTTTTCCCGCGGTTGGACGCGGCGCTCAGTTGCCGGGCGGGGGAGGGCGCGTCCGGTTTTTCTCAGGGGACGTTGAAATTATTTTTGTAACGGGAGTCGGGAGAGGAC
>gi:306492 subseq:790-989 Starting Posistion: 95
TGCTCAGTTTCCTTTGGTTTACCCTTCACTCGCCCTGACCCTGTCGCCTTGAATGACGTCAAGGCCGCGAGCGCTTTCATTGGTCCATTTCAATAGTCGCGGGATACTTGAACTGCAAGAACAGCCGCCGCTCCAGCGGGCTGCTCGCTGCATCTCTGGGCGTCTTTGGCTCGCCACGCTGGGCAGTGCCTGCCTGCGCC
>gi:1066729 subseq:1086-1285 Starting Posistion: 95
GGCGAGGGACGGGGCGGGACGGGCTCTGGGTCCCGCGCGGCCGCTGAGGGGCTGGGAGCCGCGGCGGGGCGGTGCGAGGGCGGGCCGGGGCCGGTTCCGCGCGCAGGGATTTTAAATGTCCCGCTCTGAGCCGGGCGCAGGAGCAGCCGGCGCGGCCGCCAGCGCGGTGTAGGGGGCAGGCGCGGATCCCGCCACCGCCG
>gi:712816 subseq:1265-1464 Starting Posistion: 95
GGGTCCGGCGCGTTAAAGCCAATAGGAACCGCCGCCGTTGTTCCCGTCACGGCCGGGGCAGCCAATTGTGGCGGCGCTCGGCGGCTCGTGGCTCTTTCGCGGCAAAAAGGATTTGGCGCGTAAAAGTGGCCGGGACTTTGCAGGCAGCGGCGGCCGGGGGCGGAGCGGGATCGAGCCCTCGCCGAGGCCTGCCGCCATGG
>gi:35566 subseq:928-1127 Starting Posistion: 95
TCTCCAGGCGGCTCCTTTCCAGCGCCCGACCGCTTCTTTCTCCTGCTCTCCTCCGGCTTCCCCTCAGCTCTAGCTTTTCCCTAAGGGGTCATCACAGGCGCCAAACGCGCGTCCGCGGGAAGGCCGGGGGCGGAGCGCGGCGCGGCGCGGCACGTCAGTGGCCTTCCGGCCGGAAGTCCGCAGCCTCCCGAGCCGCTGAT
>gi:4995301 subseq:600-799 Starting Posistion: 95
CCGCGAGCCGCTTTCTTCTTCCCCTCTCATTGGCCCAGCCTAGCTGCCATTCGGTTGAGAGGAGGAGAAGTTGCTTACTGATTGGTGGATTCCGTTTGGCGCCAACTAGGAAAGGGGGGCGGGGCAGCAGCTGGCCCCACTGAGCCGCTATTACCGCGAAAGGCCGGCCTGGCTGCGACAGCCTGGGTAAGAGGTGTAGG
>gi:199965 subseq:1384-1583 Starting Posistion: 95
AGGGGGAGAGGAGAAGAGGGGAGGAGGGAGGGGAGAGAGAGAGAGAGAGAGAGAGAGAGAGAGAGTCGGAAAAAAAAGAGAAAAGCAAATGGCTTTTGGCGCGAAAGGCTTTGGCGCCTCCCCTGATTTTTATGGAAATCAAGAGGGCGGGGAAAAGCCTCTTGCCTCTGCCTTTCTCCCTCCCCCTCGTCTGCGCCACA
>gi:30776 subseq:234-433 Starting Posistion: 95
GCGGGCGCGAGCACGCCGCGACCCTGCGTGCGCCGGGGCGGGGGGGCGGGGCCTCGCCTGCACAAATAGGGACGAGGGGGCGGGGCGGCCACAATTTCGCGCCAAACTTGACCGCGCGTTCTGCTGTAACGAGCGGGCTCGGAGGTCCTCCCGCTGCTGTCATGGTTGGTTCGCTAAACTGCATCGTCGCTGTGTCCCAG
>gi:31978 subseq:912-1111 Starting Posistion: 95
TTAATATCAATATAGTCCAATCAAAACACGTATATTCAGAAAGCTCATTTGCATTAAGAGGAAGCTGCAAGCTTAGCCAATGGCCCAGCTTCTTTTTCGCGCCCAGCAGCTGCTATAAAATGCGCGTCCCTGTAGGTTCCTTTCACTCACTTTCTGACTTAGGCCACAGGTCGTTTTACCATGTCTGGACGTGGCAAGCA
>gi:1042083 subseq:175-374 Starting Posistion: 95
GGGACTGCTAGGAGCTCCGGAGGAAAAACGGACTTTTTTTGAGGAGAAAAGCGGAGGCAGACGGTGGATGACAACACGTCCCGCAGCTGCAGATTTTCGCGCGCTTTGGCGCAGGTGGTTGTGGGTAGCGCGCCTGGGAGGGAGAAAGAAGTCGGGGGCCGTGGCGCGCAGCCCGCGGGGCCTGAAGGGATGTTCGAGGA
>gi:191326 subseq:1033-1232 Starting Posistion: 95
TCGCAGTCGTGCTCCAGCTCAGTACGATTAGGGCTGCCGCTTACCGCGCCCGCCTGCTCTCCAGCGCCCCGCTCAGCGAGCCACGTGGACCAACTTCGGCGCGCGGTGTTCGCTTGGTTCCAGTGGGGCTCGCCGCGCCTCCCGCTTCTCGGTGCTCGCCTCGTCTCAGCTCCGACCCCATGGCGGCTCTGGTGTTGGAG
>gi:511922 subseq:593-792 Starting Posistion: 46 144
GGCGCCCGCCCTCCTGCTTTTTCTCTAGCCGCCCTTTCCTCTTTCTTTCGCGCTCTAGCCACCCGGGAAGGCACTGCGGTAGCTGGGCTCTGATTGGCTGCTTTGAAAGTCTACGGGCTACCCGATTGGTGAATCCGGGGCCCTTTAGCGCGGTGAGTTTGAAACTGCTCGCACTTGGCTTCAAAGCTGGCTCTTGGAAA
>gi:219932 subseq:2325-2524 Starting Posistion: 95
GACCCCCGAGCTGTGCTGCTCGCGGCCGCCACCGCCGGGCCCCGGCCGTCCCTGGCTCCCCTCCTGCCTCGAGAAGGGCAGGGCTTCTCAGAGGCTTGGCGGGAAAAAGAACGGAGGGAGGGATCGCGCTGAGTATAAAAGCCGGTTTTCGGGGCTTTATCTAACTCGCTGTAGTAATTCCAGTGAGAGGCAGAGGGAGC
>gi:3298343 subseq:4401-4600 Starting Posistion: 95
GCTGTAACTCTTCCACTGGATTGGTAGCAAAAAAAGAGGCGGTGCCCAAGGCGAAAGGCTCTGTGACTACAGCCAATCAGAATCGAGGCCGGGCTTTGGCGGGAGGTGGGAACGCTGTGGCCATTCGGATTTGGCGCGAGCGCGGCTGGAGTTTGCTGCTGCCGCTGTGCAGTTTGTTCAGGGGCTTGTGGCGGTGAGTC
>gi:20428805 subseq:95143-95342 Starting Posistion: 95
CCAGCAGGGCTCCTTCTACAACTACGGGCCGAAAGCCAGGACCAAAGCGTGTGTCTCACTAGAAATGAAAAGAAGGTGGAAGGAGAAAAGAAAACTTCGCGCCAATCGGCGTGGCCCCGCCCCCAGACCGTCCCTTCGTTGCGACACCAACTAGCTCGCCCCGCCCACTCCGTACACCTAAGAGGGGCGCATGACGTACA
>gi:1296802 subseq:1045-1244 Starting Posistion: 95
GGGCCCATGGCGCCAATCCGCGCGCCGCAGGCCCTCCTGGCTCGGTGCGCTGTCCAATCAGAGGGGAGAGGGGGCGGGACCCAGAGGGAGGTTTTTTGCCGCGAAAAGACCACGTGGGGACGCGGTGGGGCGGGTCTGGCGGGGGCGGGGCACCTCTGTGCAGGGTTCCCAGTCACCGCGACGCTCCTCGGGAAGCCATA
>gi:483600 subseq:2780-2979 Starting Posistion: 95
CTATGAAAACCGGACTACAGGGGCAACTCCGCCGCAGGGCAGGCGCGGCGCCTCAGGGATGGCTTTTGGGCTCTGCCCCTCGCTGCTCCCGGCGTTTGGCGCCCGCGCCCCCTCCCCCTGCGCCCGCCCCCGCCCCCCTCCCGCTCCCATTCTCTGCCGGGCTTTGATCTTTGCTTAACAACAGTAACGTCACACGGACT
>gi:37196 subseq:4075-4274 Starting Posistion: 97
CCGATCAGCCACGTCCATCGCCCTGATTTCCAGGCCCTCCCAGTCCCTGGGCGCACGTCCCGGATTCCTCCCACGAGGGGGCGGGCTGCGGCCAAATCTCCCGCCAGGTCAGCGGCCGGGGCTGATTGGCCCCCATGGCGGCGGGGCCGGCTCGTGATTGGCCAGCACGCCGTGGTTTAAAGCGGTCGGCGGGAACCAGG
>gi:51458 subseq:867-1066 Starting Posistion: 95
CCTGACCCCAGCGGCGGGAAACGCGCAGTGATTCAAAACCAGTGTAGCTTTATTGGCTGCGACAGCGGACATTCATTGTCCGGCCCGCCCCGCGCTTCCCGCCAAAACGCCCGCGGCGCATGCCGGCCGCGCTCAGCCCGGGGAGCGCGCTCTCCCGGCGACCCACGCGCGCACTTCCCGCCTGCAGGCTGAGTGCCTCC
>gi:209811 subseq:27054-27253 Starting Posistion: 95
ATCAGCTTCGGCGCACGCTGGAAGACGCGGAGGCTCTCTTCAGCAAATACTGCGCGCTGACTCTTAAGGACTAGTTTCGCGCCCTTTCTCAAATTTAAGCGCGAAAACTACGTCATCTCCAGCGGCCACACCCGGCGCCAGCACCTGTCGTCAGCGCCATTATGAGCAAGGAAATTCCCACGCCCTACATGTGGAGTTAC
>gi:984037 subseq:1-200 Starting Posistion: 27
TTTGTTGTCGCGCCGTAGCGTTTAAATTTCGCGCGCTCTACACGGATTGGCCATTTCCACGGGTGAGCAGCCTCCGGCTTGCGGCCACTCCGCCTTGTCTTCTTCCCCGGGTAAAAGGTTTTCAAATTGGACCAATCACTGGGCGCGTTCTCTCAGCTAAGGCGCGTCACCGAAGGGTTAATTGCAACCAACCAGAGGTG
