# Supplementary material for: A particle swarm optimization-based algorithm for finding gapped motifs
Source: BioData Min. 2010 Dec 13;3:9. doi: 10.1186/1756-0381-3-9 (PMC3022572; doi:10.1186/1756-0381-3-9)
Supplement: Additional file 2 — Experimental Dataset. The synthetic data sets and real biological sequences used in the paper. [file 1756-0381-3-9-S2.ZIP › real_biological_seqs/ERE_200.fa]

>gi:1872515 subseq:465-664
AGGCTTATGCCAACCCAAGAGTGTCCTCCCCCGATCATGAAGGAATTGCGCAGTAGATGGCTTGGCCTTGATGGCAGTAGCATTGCTCCCCTTggtccagatgacccagccaaCCCTGCATTTTAGGGGCTCGCTGGCCAACTCCTAACTAAATAAGTTTCTTTGCACATATGGGTTTTAACTTTCTTTTCTAAAACAGG
>gi:1772 subseq:2898-3097
CTCAGCTTCTTCTGGGGTGACAGGAGACACACTTGCTTCTGTTGGTCTGGGCTGCCCAAATGCCTTGGTTCAAAGAGAAGACGCAGGTGGCTAggtcaccatgccctcgggggCAGGCACCCCTTACCACACCCCCGCACAAGACTCCGGGCTCTCCCTCCCCCCGAGGGACCCATTGTGTGAGTTCAGTTTCAATAGGG
>gi:22532476 subseq:1446-1645
ACAAACTCCCAACTTTCCGGCCCTCAAGGGGTGACCAAGGAAGTTGCTCCACTTGGCTTTCCACAAACAGCCTGTGCCCCACCAGGCTCAGGAgggcagcttgaccaatctctATTTCCAAGACCTTTGGCCAGTCCTATTGATCTGGACTCCTGGATAGGCAGCTGGACCAACGGACGGACGCCATGAGGGCTCTGCTG
>gi:733132 subseq:686-885
GACAGCTAAAGAGATAAAGATTCTGGTTCCGACCAGACGTTTTGGGGAGCCTCAGGACATGGCACTATTGTGGATCCCCACTAGATTCTGCAAgagcaccctgccctctgggcACTGCCTGGAAGAATCAGGAGCCTGGCCATCAAGCTCTCTCCTCCACTTCTGAGGAGCCTAGGAGGCCTCCACAGGGGTCCTGGCAA
>gi:733133 subseq:1267-1466
AGGTAGCAGGAGCTCCAGAGAGAAGTCAAGGAAGAGAGAGAGAGAGAGACCGGTCAGAGAGCGTCGCTGGCGAGCGAACAGAGAGAGGGACAGgggcaaagtgactgacctgcTTTTGGGGGTGACCGCCAGAGCGCGCGTGACGCTCCCCCTTGGGATCTTTCATCGGACCAGTCGCGCTGACGGACAGACAGACAGAC
>gi:3287250 subseq:4541-4740
GTCTGTAAAGACTATAAAAGAGCTCCTCGTCGGCTCTTCATCAGACCTCACCTGTTCCTGTCTGACTCTGGCAGCACTCACTGACAGCAAGCAggtcagggtgatcttaacatGCCTCTCTAGCTTGTGCGGACCCTGGGGGTGGAACCTAGGGCTTCCAATAGGCTAAGCAAGCACTCTACTAACATCTGTGTTCCCTA
>gi:11138678 subseq:2205-2404
GCCTAGCCGCGCACTTCCCGCCCTCCCACCTTCCTTTCGCCCTTCCACCAGACCTCCCTCGACGCCCGACAGCTGCTCTGGGTACTGTTTCCGggtcagggtgacctctggggTGAGGAAACTGCGACTGGGAGCGGGACCCTGGCGTGCAGCATTCGCCATGCTCCGCTCACGCGTGGGAGACTGGGCTGTGGGGTACC
>gi:312167 subseq:1107-1306
TCAGCAACTTCATTATTATTCACCATAATGACATCATTTAGGAAATCTCTAAAACATGAGTGGAACTTTGGAGTGCATTAAAAAATGCATTTTtgtcactatgtcctagagtgCTTTGGGGTCAGAAGAGGCAGGCAGATAGATCATGAGGTCATAACGATTTATTTATCTATATCTTCCAGGTTATTGGAGATAAGTGG
>gi:1657330 subseq:780-979
GGCTGGGACCAGCCATCTCGGTGACAGTTCCAGAACCCCTGGCCTGGGCTGCTGGGTTCAATGGAAAAAGGCTGTGACTAGAGTCAGGGGGATggtctcagtgacctcaaggaTAAGGCCAGATCCTTGCACTGTCAGTGACCCAAAGCAACAGGTGTCCAGAGCAGCAGTGTGGCGCCTTCACGCCCCCACACATCAGC
>gi:975239 subseq:1860-2059
GACGTCATTTAGGAATTAAAATAGTCCAACGGGTCTCAAGTGAAAGTCTTAGTGCATACATACTGACGTGTGAACATGTGTAACTGTACACAAggtcagaaagaccattatctATTTGCTTGTCAGGGAGATGCAAAGTGCCATGTCTATCCCTTAAGAGAAATTATCAACACACACATCAGAAAACAGACATTTGAAAC
>gi:619784 subseq:2104-2303
CTGCTGAGACAAGGTGAAAGCTAAAACCCACCTGCCCTAACTGGCTCCTAGGCACCTTCAAGGTCATCTGCTGAAGAAGATAGCAGTCTCACAggtcaaggcgatcttcaagtAAAGACCCTCTGCTCTGTGTCCTGCCCTCTAGAAGGCACTGAGACCAGAGACTGGGACAGGGCTCAGGGGGCTTGCGAGACTCCTAG
>gi:3417305 subseq:96100-96299
TCGCCCCCACATTGATGGTTTTCAAACAGCAAACTTTTCAGCTAAAGCTTCAAACCATGATTGGAATCAGCCTGTGTTGGATTTGTGATTCAGggtcatggtgaccctgatccAGTTTGGGTGGAAATCCTTCCTAAGTATCATAAGAAGCATCTTGGCAGAGATGCTTTGGTGGCAGCCATGAGCTTTGCTGGAGGCCT
>gi:183079 subseq:833-1032
CCCCAAACCCCCACCCTCTGTGCCCTCAGGGGGGCACCCCCATCGGGGCGGGAGGGGGGGGTCAGCTGTGCCCCGGTCGCCGAGTGGCGAGGAggtgacggtagccgccttccTATTTCCGCCCGGCGGGCAGCGCTGCGGGGCGAGTGCCAGCAGAGAGGCGCTCGGTCCTCCCTCCGCCCTCCCGCGCCGGGGGCAGG
>gi:11230712 subseq:1266-1465
CAGCGTACGGTGGTCACTGAGGCTTCTTTTTGTGTACCTGCTCACCTGGCGGGGGCTGGCCTGGCGTGGAAGTTTGGTCTGGCTCACTGCAGGggtcaaggtgacccccggggTCACTTGTCTAAAAGGGATGGTTTGTGGGGGTCCCCAGTGTGACCCGAGTCAGAGGTCCGGCCTTCTCCCTCAATTCGAAGACATCT
>gi:508698 subseq:1915-2114
TTCCCCCTCCCTGTGCCCCTATATCACCGGCACCCCCTCCTCCTTCCCTTTTCCCTCCTCCCAGGAGACAGGGGAGGAGAAAAGGGGATCTCGggtcgtcatgactgagctgcAGGCAAAGGATCCGCGGACTCTCCACACATCTGGCGCCGCGCCCTCCCCCACCCACGTCGGGTCTCCCTTGCTTGCACGCTTGGACC
>gi:9863596 subseq:22204-22403
TTCTCCCTGTCCCACCCTAGTGGCCCAGGCCACCCCGGCCTGCTCCCTTCCGCAAGGCACCTCACCTTCTGTGCCCAGACCATTAGCCAACGCggtgaccttgaccccggcccAGGCCCTGCTAATGAAGAGGAAAGCCCGTACGCACTCGGCCTGACCCACGGCGACCCTCTGTGACCAATCATACTACCAACCTCTTA
>gi:10045276 subseq:134291-134490
ATTGAGGGAAATTGCTGCATTCCCATTCTCAGTCCATGCCTCCACAGAGGCTATGCCAGCTGTAGGCCAGACCCTGGCAAGATCTGGGTGGATaatcagactgactggtcccaCTCTTCCCACAGGCCTCAGAGCCCCAACTTTGTTCCCTGGGGCAGCCTGGAAATAGCCAGGTCAGAAACCAGCTAGGAATTTTTCCA
>gi:6729680 subseq:2356-2555
TGCCTTGACTAATGAGTGATGACCTGCTCTTTGAAAAACAGAACACAATTACCTTATTCAATGATAAGCTGGCTGTTGTGAATGCGCCTCTTAggtcagtaagacctcaggttGGGGTGAACTTGGATGAGGCATCATCCTACACTTTAGTTTCCACCTCTGTAAGATAGGAGTACCCACTGACCTAGCAGTGAGGTTCC
>gi:4210970 subseq:1150-1349
TGCCTCAGCCTCCCAAGTAGCTGGGATTTCAGGCGTGCACCACCACACCCGGCTAATTTTGTATTTTTAGTAGAGATGGGCTTTCACCATGTTggtcaggctgatctcaaaatCCTGACCTCAGGTGATCCGCCCACCTCAGCCTCCCAAAGTGCTGGGATTACAGGCATGAGCCACTGCACCTGGCCTATTTAACCATT
>gi:10280533 subseq:459-658
TACAATTTCATTATTAAAACAATTCCACTGTAAAAGAATTAGCTTAGGCCTAGACGGAATGGGCTTCATGAGCTCCTTCCCTTCCCCCTGCAAggtcacggtggccaccccgtGAGCCACTGTTGTCACGGCCAAGCCTTTTTCCGGCCATCTCTCACTATGAATCACTTCTGCAGTGAGTACAGTATTTACCCTGGCGG
>gi:57079 subseq:2266-2465
GATGGAAACGACCTTCTACGACGATGCCCTCAACGCCTCGTTCCTCCAGTCCGAGAGTGGCGCCTACGGCTACAGTAACCCTAAGATTCTGAAgcagagcatgaccttgaaccTGGCCGACCCGGTGGGCAATCTGAAGCCGCACCTCCGAGCCAAGAACTCGGACCTTCTCACGTCGCCCGACGTCGGGCTGCTCAAGC
>gi:1042220 subseq:138-337
TGGCTCGGCCGTGGTGAGAGATGGTGCGGTGCCCGTTCTCCGCCCGGGTGCGAGCAGTGGGCGGTTGTTAGGGCGACCGTTCGTGACGTAGGCcgtcaggctgagcagcctccCGCCGATTGGCTAGGGGATCGGACGATCCTTCCTTATTGGCGGCCGGTTGGCGGCCGGAGCGTGCGTAACGGCAGTTCCTTCCGCCC
>gi:18307347 subseq:12407-12606
CTGAGAGAGACAAGACCGAGAAGGAGCTGAGGGGGCCCCCGGCTTACCTTCTGCTGTAGTACCCAGAACAACGGCAGCTTCTTCCCCCGGCCGggtcacgatgccctatttatAGCTGAGGGGTGGGGATGGAGCTGTTCCCAGGCTGCCTGTGCACAGGCTGGAGAGGAGGGTTACATCACTTGGCCAGACCACAGGCT
>gi:15451644 subseq:156469-156668
TCCCTGGGGCCAACATGTCCATGGGGTGAGTAACCTGAGGGCATGTTCCCCAGCAGCATGAATGCAGCTGCACCCTGCCCTGGACTCTCCCAGggtcagggccacctggtgaaCACAGACCTTTCTCTGTTGGACCCACTTTGTAGTGGAAGAACACTAAGGTCTGGAGAACCCCCCACCGCAGATGTCTTGGACCTCAT
>gi:179942 subseq:668-867
CACCACCCCGCCCCCCGCCCGGGCGCTGTGCGTGCCCGAGGTTGCCCCGCCCAGGCCAGGCCCCGCTCCGCCCCGCCCCGCGCACGCCGGCCGcgcccacgtgaccggtccggGTGCAAACACGCGGGTCAGCTGATCCGGCCCAACTGCGGCGTCATCCCGGCTATAAGCGCACGGCCTCGGCGACCCTCTCCGACCCG
