# Supplementary material for: A particle swarm optimization-based algorithm for finding gapped motifs
Source: BioData Min. 2010 Dec 13;3:9. doi: 10.1186/1756-0381-3-9 (PMC3022572; doi:10.1186/1756-0381-3-9)
Supplement: Additional file 2 — Experimental Dataset. The synthetic data sets and real biological sequences used in the paper. [file 1756-0381-3-9-S2.ZIP › real_biological_seqs/MEF2200bp.fa]

>extracted07
gcctgggccaggggcaggctggcagggtggggtgggggccatgcgggagaaagaaggggaatcacatctaatccactgtaaacgccttgatgtgcagcaacagcttagagggggctcaggtttctgtggcgttggCTATATTtatctctggttccatgccagcggggagggtttaaatggcacccagcagttggcgtgat
>extracted08
ctggcagggtggggtgggggcaaaaggagagggaaggggaatcacatgtaatccactgtaaacgtcttgatgtgcagcaacagcttagaggggggctcaggtttctgtggcgttagCTATATTtatctctgggtccatgccagcagggagggtttaaatggcacccagcagttggcgtgaggggctgcaggagcttgggt
>extracted09
ttgtgcaagtccagacagtgacctggctgcttccccctccccaccccctactgccccaagctgtcctagctcccacaatggcacttgcccCAAAATAGCtgcccatgtgagggccagagaaaggcagagattagacccctggagggttgagcacggtagcaggaagggcatgtggcacccagtgatcctggccagactag
>J04111
gcggagcattacctcatcccgtgagcctccgcgggcccagagaagaatcttctagggtggagtctccatggtgacgggcgggcccgcccccctgagagcgacgcgagccaatgggaaggccttggggtgacatcatggGCTATTTTTAGGggttgactggtagcagataagtgttgagctcgggctggataagggctccg
>L36125
ggacctgacatttggcggagcctaacgtgggagCTAAAAATAGccattccgggttacttcggggcattgtttctgacacacacacacacacacacacacacacacacacacacacacacacacacacacacacccgcaggctctgtgtcaccctgctggagttacccgtaccctggcaagtacacctagcccataccctc
>M29660
ctcccccgcctgggacaggctgggacacccgggacctgacatttggcggagctaacgtgggaaCTAAAAATAGccactccgggttacttcggggcatacacacatacacacacacacacacacacacacacacgcgggctctatgtcatcctgctggagttaccccgtaccctggcaagtacatgtagcccataccctcc
>M61126
aacgtgggagCTAAAAATAGcagccccgggttactttggggcattgctcctctcccaacccgcgcgccggctcgcgagccgtctcaggccgctggagtttccccggggcaagtacacctggcccgtcctctcctctcagaccccactgtccagacccgcagagtttaagatgcttctgcagcccgggatcctagctggtg
>M62404
ttcaggtctgagagagtaggaggctcccctcagcctgaagctatgcagatagccagggttgaaagggggaagggagagcctgggatgggagcttgtgtgttggaggcaggggacagatattaagcctggaagagaaggtgacccttacccagttgttcaactcacccttcagaTTAAAAATAACTGAggtaagggcctgg
>M84685
ctctgggtctattttgttttaacctgtttgtcttagggactgtcatattcactctgagaggtgacatttctccgatttctttcaaactagatgttctggggagcactagctgtaatcactttgggagactgatgctccatgacagctagaagttggattgagtttcagtagctaCTATATATAAAgctgggtcgacttat
>U18131
tgttctagggagcgctcgctgtaatcactttgggagactgatgctccatgacagctagaagttggattgagtttcagtagctaCTATATATAAAgctgggtcgacttatgtcaccgcactaattaaatgccatctgggtggctcctctgggtttttgagtccatcacccagatcagatcagtcagaggccaaggaggaga
>X00371
agctgtcctgcctcgccacaatggcacctgcccTAAAATAGCttcccatgtgagggctagagaaaggaaaagattagaccctccctggatgagagagagaaagtgaaggagggcaggggagggggacagcgagccattgagcgatctttgtcaagcatcccagaaggtataaaaacgcccttgggaccaggcagcctcaa
>X04260
cttcctcttcttacccccctaggcagggatgaatgtcaggggcctcaggtttcaCTAAATATAGgtccttgccgcgggattcgtggtggggaaagggcagaggttatggagaaggtccggggacactggtgcgggggtgcgtaggggaggggtggagagtaggagctgccttataacccagccctgggccgcggggctca
>X12447
gggccgacccaagtcttcctcccccttccccatgccgggccccacgatagtgtgaatgtcaggggcttcaggtttcCCTAAATATAGGTCcctgccagaggatccgtggcgggaaaagggcaggggtcattagagaagatcggggacacatgtggggctgggcaggagctgccttataaccacccgggaacccctagctc
>X57155
gcattacctcatcccgtgagccttcgcgggcccagagaagaatcttctagggtgaggtctccatggcgacgggtgggcccgcccccctgagaacgacgcaagccaatgggaaagcctcggggtgacatcatGGGCTATTTTTAGGGattgactggtagcagataagtgttgagctcaggctggataaggactcagagttg
>X71910
tgggccaggggcaggcctgcagggtggggtgggggcaaaaggagagggaaggggaatcacatgtaatccactggaaacgtcttgatgtgcagcaacagcttagaggggggctcaggtttctgtggcgttggCTATATTtatctctgggttcatgccagcagggagggtttaaatggcacccagcagttggtgtgaggggc
>X85744
ggggcagccagggcagctcccaccatgccaacccccccagcccccccaggccgtgcagtcctcgtggccgcagccggacaagttttgatgcgaggcagcagcttagggtgggctcaggtttcctttaggttttCTATATTtatctctgtgatttaatgccagcgccggggtttaaatggcaccgagcagttggcgcaggg
>Z20656
aacagcaggaagatgctcccagccttgggactgtgtgagggatgtcagaatggaaaggagaggctggggaacaggggaggaaagcccatggttgggaggcggaggacaggcatttggcctgcaggagaaggtgaccctcacccatgttttcagtctcacttcgggGGAAAAATAACTGAggtaagggccatggcagggtg
