# Supplementary material for: A particle swarm optimization-based algorithm for finding gapped motifs
Source: BioData Min. 2010 Dec 13;3:9. doi: 10.1186/1756-0381-3-9 (PMC3022572; doi:10.1186/1756-0381-3-9)
Supplement: Additional file 2 — Experimental Dataset. The synthetic data sets and real biological sequences used in the paper. [file 1756-0381-3-9-S2.ZIP › real_biological_seqs/MyOD200bp.fa]

>AF051909 |392-397:CAGCTG| |413-418:CAGGTG|
tgccgctcagaaaaaaacgatctttggtgaacagtaggagccatctgagcggtgcgacgcattgtgctcccattccacacgctgcggcggccctCAGCTGtcatgcctggaaCAGGTGgtgtaaggcaatccctgggcagccgtgctccccgcccccccccgggccgaccttaaaggcgctgcgtgtgccctggctcctc
>M13483 |445-450:CAACTG|
ccttacatggtctgggggctccctggctgatcctctcccctgcccttggctccatgaatggcctcggcagtcctagcgggtgcgaaggggaccaaataaggcaaggtggcagaccgggccccccacccctgcccccggctgctcCAACTGaccctgtccatcagcgttctataaagcggccctcctggagccagccaccc
>M26773 |446-451:CAACTG|
cttacatggtctgggagccccctggctgatcctctaccctgcccttggctccaagaatggcctcagcggtcctagatggtgctaaggcgaccaaataaggcaaggtggcagatcaggggccccccacccctgcccccggctgctcCAACTGaccccgtccatcagagagctataaagctgcgctccaggcgactgacacc
>M86232 |447-452:CACTTG|
ctgtgctattctggtttggatgtgactcagaacacagttgaacattatttgaactcacagagcttgccattctggaagcacagccttatatgtagtgtccatgggcagtcctattatgggaaagcaacttgagagaaaaggcgggtCACTTGcttgtgcgcaggtcctggaatttgaaatatccagaggcctctacagaa
>M86233 |447-452:CACTTG|
ctgtgctattctagtttggatgtgactcaggacagagttgaacattatttgaattcacagagcttgccatgctggaagcacagccttatatgtagtgtccatgggcagtcctattatggcaaagcaacttgagagaaaaggcgggtCACTTGcttgtgcgcaggtcctggaatttgaaatatccagaggccctacagaat
>X00371 |326-331:CACCTG|
gagctgtcctgcctcgccacaatggcacctgccctaaaatagcttcccatgtgagggctagagaaaggaaaagattagaccctccctggatgagagagagaaagtgaaggagggcaggggagggggacagcgagccattgagcgatctttgtcaagcatcccagaaggtataaaaacgcccttgggaccaggcagcctca
>X53154 |440-445:CAGCTG|
cgaaggattggtaggcttgccgtcacaggacccccgctggctgactcaggggcgcaggctcttgcgggggagctggcctcccgcccccacggccacgggccctttcctggcaggacagcgggatcttgCAGCTGtcaggggaggggatgacgggggactgatgtcaggaggggatacaaatagtgccgacggctaggggg
>X59034 |442-447:CAGCTG| |461-466:CAGGTG|
accaaacacaatgacaagcctctgactcatgatctatgtagactctcagacactttacatctagtaagagtatagcgatcatgttaagcaaggcacgtctgtggccacagaaggccccaagctttgaggctgtgggcagctCAGCTGtcatgcgggcacaCAGGTGatgtaagacaatagctgtggagtcagctggcttc
>X71910 |485-490:CAGTTG|
ctgggccaggggcaggcctgcagggtggggtgggggcaaaaggagagggaaggggaatcacatgtaatccactggaaacgtcttgatgtgcagcaacagcttagaggggggctcaggtttctgtggcgttggctatatttatctctgggttcatgccagcagggagggtttaaatggcacccagCAGTTGgtgtgagggg
>X85744 |488-493:CAGTTG|
tggggcagccagggcagctcccaccatgccaacccccccagcccccccaggccgtgcagtcctcgtggccgcagccggacaagttttgatgcgaggcagcagcttagggtgggctcaggtttcctttaggttttctatatttatctctgtgatttaatgccagcgccggggtttaaatggcaccgagcagttggcgcagg
>Z18892 |423-428:CAGCTG|
caggcctgcctgtcttctgtcctcttggggctgtccaggggcgcaggcctcttgcgggggagctggcctccccgccccctcgcctgtggccgcccttttcctggcaggacagagggatcctgCAGCTGtcaggggaggggcgccggggggtgatgtcaggagggctacaaatagtgcagacagctaaggggctccgtcac
>extracted02 |347-352:CAGCTG| |359-364:CAGCTG|
ggctggcccatgtaatctgagcccagcattgtacatatcctgggaaCAGCTGacaatgcagtggtcagaCAGCTGgtggggccagctagagctggcagggttggctgggaggggagtgtaggctgacacatgacactccgacccccctctgcaacccccccccccaggcctgtagagctactgtcctgctcttcactggg
>extracted03 |460-465:CAGCTG| |483-488:CAGCTG|
tctgtccttgggcatttgctgagtctcctagcggggaaaataggtgaaggaccgaagtgtctaagtttgagggtgtcctgcctctgacgggactattccatctttcttcccttggctggcccacgtaatctgagcccagcattgtacataccctgggaaCAGCTGacaatgaagtagtcagaCAGCTGgtggggcctgat
>extracted06 |447-452:CACTTG|
ctgtgctattctggtttggatattaatcagaacacagttgagcattgtttgaattcacagagcttgccatgctggaagcacaaccttatatgtagtgaccatggacagtcctattatgggaaaccaacttgagagagaaggcgggtCACTTGcttgtgcgcaggtcctggaatttgaaatatccgggggcctctacagaa
>extracted07 |489-494:CAGTTG|
cgcctgggccaggggcaggctggcagggtggggtgggggccatgcgggagaaagaaggggaatcacatctaatccactgtaaacgccttgatgtgcagcaacagcttagagggggctcaggtttctgtggcgttggctatatttatctctggttccatgccagcggggagggtttaaatggcacccagCAGTTGgcgtga
>extracted08 |470-475:CAGTTG|
gctggcagggtggggtgggggcaaaaggagagggaaggggaatcacatgtaatccactgtaaacgtcttgatgtgcagcaacagcttagaggggggctcaggtttctgtggcgttagctatatttatctctgggtccatgccagcagggagggtttaaatggcacccagCAGTTGgcgtgaggggctgcaggagcttggg
>extracted09 p200 |283-288:CACTTG|
cttgtgcaagtccagacagtgacctggctgcttccccctccccaccccctactgccccaagctgtcctagctcccacaatggCACTTGccccaaaatagctgcccatgtgagggccagagaaaggcagagattagacccctggagggttgagcacggtagcaggaagggcatgtggcacccagtgatcctggccagacta
