# Supplementary material for: A particle swarm optimization-based algorithm for finding gapped motifs
Source: BioData Min. 2010 Dec 13;3:9. doi: 10.1186/1756-0381-3-9 (PMC3022572; doi:10.1186/1756-0381-3-9)
Supplement: Additional file 2 — Experimental Dataset. The synthetic data sets and real biological sequences used in the paper. [file 1756-0381-3-9-S2.ZIP › real_biological_seqs/SRF200bp.fa]

>AJ243425
CGGAATGCATATAGAGCAGGAAggatcccccgccggaacaacccttatttggGCAGCACCTTATTTGGAGTGGCccgatatggcccggcgcttccggctctgggaggagggaagaaggcggagggaggggcaacgcgggaactccggagctgccggtcccggaggccccggcggcggctagagctctaggcttccccgaa
>K00650
ccccttacacaggatgtCCATATTAGGacatctgcgtcagcaggtttccacggcctttccctgtagccctggggggagccatccccgaaacccctcatcttggggggcccacgagacctctgagacaggaactgcgaaatgctcacgagattaggacacgcgccaaggcgggggcagggagctgcgagcgctggggacgc
>M13483
cccctccccagctccctatttggccatccccctgactgccccctccccttCCTTACATGGtctgggggctccctggctgatcctctcccctgcccttggctCCATGAATGGcctcggcagtcctagcgggtgcgaaggggaCCAAATAAGGcaaggtggcagaccgggccccccacccctgcccccggctgctccaactg
>M13631
ggggggcccggcagacgctCCTTATACGGcccggcctcgctcacctgggccgcggccaggagcgCCTTCTTTGGgcagcgcggggccggggccgcgccgggcccgacacCCAAATATGGcgacggccggggccgcattcctgggggccgggcggtgctcccgcccgcctcgataaaaggctccggggccggcggcggccc
>M22326
cgccgacccgGAAACGCCATATAAGGAGCAGGaaggatcccccgccggaacaggccttatttccCCAGCGCCTTATATGGAGTGGCccaatatggccctgccgcttccggctctgggaggaggggcgagcgggggttggggcgggggcaagctgggaactccaggcgcctggcccgggaggccactgctgctgttccaat
>M23768
aggatgtCCATATTAGGacatctgcgtcagcaggtttccacggccggtccctgttgttctgggggggggaccatctccgaaatcctacacgcggaaggtctaggagaccccctaagatcccaaatgtgaacactcataggtgaaagatgtatgcgaagacgggggttgaaagcctggggcgtagagttgacgacagagcg
>M26773
ctgactgccccctccccttCCTTACATGGtctgggagccccctggctgatcctctaccctgcccttggctccaagaatggcctcagcggtcctagatggtgctaaggcgaCCAAATAAGGcaaggtggcagatcaggggccccccacccctgcccccggctgctccaactgaccccgtccatcagagagctataaagctg
>M28638
cagGCCCAAGATAGTTGctggcctgattcccctggcattcaggactggaaaggaggaggaggggcacactacgccggctcccatcctccccccaccccgcgtgcctgcttgggattcctgactctgtaccagcttcagagaacaggggtgggggtgggtgccattgggtgtggacagaaagctagtgaaacaagaccatg
>M62404
gagccagaggggcgagggcaacagacctttcatgggcaaaccttggggccctgctgtcctcctgtcacctccagagccaagggatcaaaggaggaggagccaggacaggagggaagtgggagggagggtcccagcagaggaCTCCAAATTTAGGCagcaggcatatgggatgggatataaaggggctggagcactgagag
>M86232
ctgtgctattctggtttggatgtgactcagaacacagttgaacattatttgaactcacagagcttgccattctggaagcacagccttatatgtagtgtccatgggcagtcCTATTATGGgaaagcaacttgagagaaaaggcgggtcacttgcttgtgcgcaggtcctggaatttgaaatatccagaggcctctacagaa
>M86233
tgtgctattctagtttggatgtgactcaggacagagttgaacattatttgaattcacagagcttgccatgctggaagcacagccttatatgtagtgtccatgggcagtcCTATTATGGcaaagcaacttgagagaaaaggcgggtcacttgcttgtgcgcaggtcctggaatttgaaatatccagaggccctacagaata
>U04320
tgaacctagatcaactcggggtagcctctgcccagGCCCAAGATAGTTGctggctcaattcccctggcatgcaagactggagaggaggaggggcccaccagcagctgcttgggattccagaccctgtcctggctccagagaacaaggatggggtgggtgggtgccactaggtgtggacagagagctagtgaaacaagacc
>V01217
tctctgcccattcaatccagaccctttttttcttctttttttttttttttttttttttttgcaaaaggaggggagagggggtaaaaaaatgctgcactgtgcggcgaggccggtgagtgagcgacgcggagccaatcagcgcccgccgttccgaaagttgCCTTTTATGGctcgagtggccgctgtggcgtcctataaaa
>X00182
tattttttaattattttgtgcagcgatgggggcggggggggggggggcgcgcgccaggcggggcggggcggggcgaggggcggggcggggcgaggcggagaggtgcggcggcagccaatcagagcggcgcgctccgaaagtttCCTTTTATGGcgaggcggcggcggcggcggccctataaaaagcgaagcgcgcggcgg
>X67686
ggatactctCCATATACGGcctggtccggtcctagctacctgggccagggccagtcctcTCCTTCTTTGgtcagtgcaggagacccgggcggggacccaggctgagaaccagccgaaggaagggactctagtgcccgacacCCAAATATGGcttgggaagggcagcaacattcttcggggcggtgtggggagagctcccg
>Y00474
cctcctcttcctcaatctcgctctcgctctttttttttttcgcaaaaggaggggagagggggtaaaaaaatgctgcactgtcggcgaagccggtgagtgagcggcgcggggccaatcgcgtgcgccgttccgaaagttgCCTTTTATGGctcgagcggccgcggcggcgccctataaaacccagcggcgcgacgcgccac
>Z20656
agccagagaggctggggcagcagacctttcttgggcaaatcagggggccctgctgtcctcctgtcacctccagagccaaaggatcaaaggaggaggagccaggaggggagagaggtgggagggagggtcctccggaaggaCTCCAAATTTAGACagagggtgggggaaacgggatataaaggaactggagctttgaggac
>extracted04
ggagacactCCATATACGGcccggcccgcgttacctgggaccgggccaacccgcTCCTTCTTTGgtcaacgcaggggacccgggcgggggcccaggccgcgaaccggccgagggagggggctctagtgcccaacacCCAAATATGGctcgagaagggcagcgacattcctgcggggtggcgcggagggaatgcccgcggg
>extracted05
atactctCCATATACGGcccggtccggtcctagctacctgggccagggccagttctcTCCTTCTTTGgtcagtgcaggagacccgggcggggacccaggctgagaagcagccgaagggactctagtgcccaacacCCAAATATGGcttgggaagggcaacaacattccttcggggcggtgtggagagagctccaggacta
>extracted06
gaaagtattgttatgcttttgtactgaatagtttttgtgtttagaaggctttaaaagcaagtactatgtccactgtgctattctggtttggatattaatcagaacacagttgagcattgtttgaattcacagagcttgccatgctggaagcacaaccttatatgtagtgaccatggacagtcCTATTATGGgaaaccaac
