# Supplementary material for: A particle swarm optimization-based algorithm for finding gapped motifs
Source: BioData Min. 2010 Dec 13;3:9. doi: 10.1186/1756-0381-3-9 (PMC3022572; doi:10.1186/1756-0381-3-9)
Supplement: Additional file 2 — Experimental Dataset. The synthetic data sets and real biological sequences used in the paper. [file 1756-0381-3-9-S2.ZIP › real_biological_seqs/TBP200bp.fa]

>AB004306 |489-500:GAGGGTATAAAC|
tgattgtggctcaccctccatcactcccagggcccctggcccagcagccgcagctcccaaccacaatatcctttggggtttggcctacggagctggggcggatgacccccaaatagccctggcagattccccctagacccgcccgcaccatggtcaggcatgcccctcctcatcgctggcacagcccaGAGGGTATAAAC
>AF004877 |468-473:TATAAA|
accaatttaagaagccagccccgtggccacgtcccttcccccattcgctccctcctctgcgcccccgcaggctcctcccagctgtggctgcccgggcccccagccccagccctcccattggtggaggcccttttggaggcaccctagggccagggaaacttttgccgTATAAAtagggcagatccgggctttattatttt
>AF044315 |452-457:TATAAA|
gtgcccctcccccaccacttccccatcagtcctgccagggtcagcgtgtatgcattgtgtgtgtgtatggtttttttttttttttcctttcaatgaacatgacttctggagtcaaggttgtttggccagtccccttcccgcccatcaaggaTATAAAtagcactcacagtagagagagagagagggccagatagctggga
>AF044316 |455-461:TATAAAT|
ggtgatatcagtgccacgtggggttcccaatgccccctcccccaccacttccccaccattcctgccaggggcaatgtctgtgtgtttttttcaatgaacatgacttctggagtcaaggttgttgggccattccccccgttccactcactgggaaTATAAATagcacccacagcgcagaacacagagccagagagctggaa
>AF188709 |475-480:TATAAA|
aaagcaaaattccactgtctctccccaaccccttctaaaaaaaaaaagttgtcgagttttgcttttctattcactgcaatcctggccaaagtaaagccctctttctcaatgacgtcaagatctttaccaagattaggctttcacttctctattgcagcaattagccagggaatgTATAAAaggcgtcagggagactcact
>AF221746 |444-448:TATAA|
aaagataaactcagataacctgaatcaatatttcctctctgggacccatggagcccccacagctgttttcctgataacttggcaaatgccccacccacccttcgcacctccctcgtcctccgccctcggatgcctgctaagcaTATAAgtcctggacccctgccctgggatgctcttctgtgccaccctcgtgagccacc
>AF249274 |475-480:TATAAA|
cccactgtctgtctcccccaccccttcttaaaaaaaaaaaaaaaagagtggtagagttttgcttttctgctcactgcactcctggccaaagtaaagccctctttctcaatgacgtcaagatctttagcaagattaggctttcatttctctattgcagcaattagccagggaatgTATAAAaggcttcagggagactcact
>AF377331 |470-476:TATAAAA|
ttggaaactctgccctggacccttctcaataagtccatgagaaatcaaactctttcctttatgcgacactggattttccacaaagtaaaatcaagatgagtaaagatgtggtttctagatagtgcctgaaaaagcagagaccatggtgtcaggcgtcaccacttgggccTATAAAAgctgccacaagacgccaaggccac
>AJ250902 |471-475:TATAA|
cctgaccctgctggcaatggggtgacagcacttccccagggtgaataacctcggggctctgtccctccaggtcctgcccacatcataaaacagcaagtgcttcctcttcaggacaggagggagaagaagtggggtgacttaggggctgagcctcagcaactgggagagttTATAAgctgggatagcagacccctcagcac
>D14461 |471-476:AATAAA|
ctttttaagcaggggtgggggtcaagatgttaactattattaaagagcaaaaaaaaaaaaatgcattttgtttgaagacccagggcactggaaaccctgagtttcaggactcgcctttattaggtgtcctctatctgattgttagcaattattcatttcctcagagagagAATAAAttgcttggggattcggccctgctc
>D43966 |422-430:TATTAAAAA|
cggccactccgccttgtcttcttccccgggtaaaaggttttcaaattggaccaatcactgggcgcgttctctcagctaaggcgcgtcaccgaagggttaattgcaaccaaccagaggtgggTATTAAAAAaggaaccaatcaggaggaagcgggggcgtgtccagggagtttataaggccgggcttggccggccaggcga
>J02816 |473-479:TATAAAA|
tgcaaggttttgttttttttccactctgaagtggtctttgtccttgaacataagatagaagtgacccctgtgctgttaattattggcaaattgcctaacttcaacataaggaaaaaaagtaacatgtttgcccactgaaggttactagttaacagacatcacttaaaaaggaTATAAAAgaacttcagcgctactgctca
>J02971 |477-482:AATAAA|
tcttcgtaatagaaaatgtttttaaaggggggaaacagggatttttattattaaaagataaaagtaaatttattttttaagatataaggcattggaaacatttagtttcacgatatgccattattaggcattctctatctgattgttagaaattattcatttcctcaaagacagacAATAAAttgactggggacgcagtc
>J04447 |472-478:TTTAAAA|
gaagttctagtgctcccaagccccgacccccgcccccttcactttctagctggaaagttgcgcgccaggcagcggggggcggagagaggagcccagactggcccccacctcccgcttcctgcccggccgccgcccattggccggaggaatccccaggaatgcgagcgccccTTTAAAAgcgcgcggctcctccgccttgc
>J04500 |474-480:TATAAAA|
ggacccggcagcctctgattgtgtcctaccctccccttccaggccttcgccccggcagctgcagtcaccaaccacagcatcctttgggtttgacctattgcgcacatgacccccaattagtcctggcagcatctcctgcccctcctgcttacattaggggctcaggcagtggaTATAAAAggtattgcagaacagacaag
>L04608 |472-478:ATAAATA|
ccaccggtgcgtctgccgggccagcagcgtgtcggtcaccgaggccccggcgccctcactcacctcgctgactccatcctcttcccacacccgccccccgcgtccctcccagccggtccccctccgccctgctcagcgtgctcattggccactccagcatgccctgcttccATAAATAcgaggtccctatgcctggaatc
>L13028 |472-478:TATAAAA|
gaaaccctgtcccagacccttctcaataaatccactaaatcagactctttcctttagcggccactggattttccaaaaaagaaaaaaaaaaattcaagatgagtaaagatgtggttttcagataatgcccaacaaagcagagaccaggggtgaggcgtcatcactttggttTATAAAAgctgcttcaacaggctaaggcc
>M13483 |469-475:CTATAAA|
ccttacatggtctgggggctccctggctgatcctctcccctgcccttggctccatgaatggcctcggcagtcctagcgggtgcgaaggggaccaaataaggcaaggtggcagaccgggccccccacccctgcccccggctgctccaactgaccctgtccatcagcgttCTATAAAgcggccctcctggagccagccaccc
>M13631 |471-476:GATAAA|
ggggggcccggcagacgctccttatacggcccggcctcgctcacctgggccgcggccaggagcgccttctttgggcagcgcggggccggggccgcgccgggcccgacacccaaatatggcgacggccggggccgcattcctgggggccgggcggtgctcccgcccgcctcGATAAAaggctccggggccggcggcggccc
>M16400 |472-478:TATAAAA|
tccgaggcactgtgtcacggagatcactgggacacacgtacctggcaacagcaggactttgtgcctggactgcctacagacctgttgaactttgcaaaggcaagggcaattcctttgagttgggcttatgacctttgactctgttatctttatacacctggtccactaagcTATAAAAgcagtaacgtttaacacagtct
>M18472 |476-482:AAAATAT|
aaggaagcaccaagcataataaaagcaaaatgtgcccaacagcactcgtccagagcacgattttcttgataggccactgccctgtgttttaacttaacttgcaatgagaataaactgaagggtgtgtcgtaaagggccagatcacgtgtgggatcagctgacaaccccagcaaacAAAATATgtgtgcaactttggcccg
>M24410 |487-492:TTCAAA|
gttgcaggggaggcagatgcgatccagaacaatgggacctcggctgaggacacggcggtgacagactccaagcacacagcagacccaaagaataactggcaaggcgcccacccagctgacccagggaaccgcccccacttgatccgcctcttttcccgagatgccccgggaagggaggacaacaccTTCAAAgacaggcc
>M26179 |420-425:ATATAA|
ggcgcggtcggctgcggcggccggcgggcgggcgggtggggtggggcggggcggggacagcccggcgggtctctcctcccccgcgccccgggcctccagaggggcgggagggccgtcccATATAAgcccggctcccgcgctccgacgcccgcgccggctgtgctgcacagggggaggagagggaaccccaggcgcgagcg
>M26773 |470-476:CTATAAA|
cttacatggtctgggagccccctggctgatcctctaccctgcccttggctccaagaatggcctcagcggtcctagatggtgctaaggcgaccaaataaggcaaggtggcagatcaggggccccccacccctgcccccggctgctccaactgaccccgtccatcagagagCTATAAAgctgcgctccaggcgactgacacc
>M29301 |475-480:TATAAA|
gtttctgtttgggggtcatgaacttgggctcacaaatgctgcagaatgttctttgtgtgagttgaaattgctcaatacaataacctttgactgtgtgttacaatatttatttattcctatcagtagttagtttcacaacagactagagaatgttaatgattcttttaactccacTATAAAtcttacctctcagcatttgc
>M29549 |475-479:CATAA|
aacaggagcctaacaaagcaaatttttccgtctgccctttccccctcttctcgttggcagggttgatcctcattactgtttgctcaaacgtttagaagtgaatttaggtccctccccccaacttatgattttatagccaataggtgatgaggtttatttgcatatttccagtcaCATAAgcagccttggcgtgaaaacag
>M32656 |468-475:AATAAATA|
acctaatgaaaacaaaatcttatttgaaattggaaaaatcaatgtattgattgctggttcattgccctcttctttatgatttgacagtctgtgaataatctaatgggtgtggcttaaagacctagatcatgtgtggaactggaattgggtgttattcaagcaaaaaaAATAAATAaatacctatgcaatacacctgcttt
>M33961 |473-478:TATAAA|
gctcaattatcccccatgcccttcacacgtacacacacgtgtcccagcaagtcactgggagggagggaggggggggagagggggcagggccggcgggcagcccagacatttccagagttagaaagtgggtggggctggaacatgagttcatctatttccggctcacatctggTATAAAgggaggcagcagccagggaacg
>M62362 |461-467:TATAAAA|
gggcgttgcgccacgatctctctccactagcactatgctccccactcaccgccttggaaagtcacaggagaaggcgggctctaagacccagcaggcaccatcctactggcgccttcgatccgagacccgtttggacaccagggggcgatgcccgaccctcTATAAAAgcggtccccgcgcgggcctggccattcgcgacc
>M62449 |469-475:TTTAAAA|
cctatttttctgacaagttccagggctcctgtgcgggatcggagtctcccccttcactttcagcccgagagctgtgcgccaagcagcagggggcggagaaatgaacccgtccgtccccgtcccccgcccccgcccccagaaccctcccccctccctgcttcctgcctcTTTAAAAggtcctgggctcctcagtcaagcca
>M63335 |477-481:TTAAA|
ctggagtctaaacaacaagcaagctttccttcctgccctttccccttcttctcgctggcaccgttgagcctcgttaccgtttgctcaaatatttggaagtgcatttagagtcctccccccaacttatgattttatagccaataggtgatgagtcttatttgcatatttccagtcacTTAAAcagctgtgcagtggaaaca
>M63800 |474-479:TATAAA|
taacaaggaagtctcagagccagccagctagataccagccaggaacagagcagctatgtacatgttagacatgatgttttcctttgacttgttctgagacctttggcccagtttttctgaggcagggcagaggcctcgctaagtggaggcggggcttgcagaggctggagtctTATAAAgcccaacccacagtcgctggg
>M67446 |470-477:TTCATAAA|
cctcatgcaggagttggcgtgcccaggaagctctgcctctgggcacagtgacctcagtggggtgaggggagctctccccatagctgggctgcggcccaaccccaccccctcaggctatgccagggggtgttgccaggggcacccgggcatcgccagtctagcccactccTTCATAAAgccctcgcatcccaggagcgagc
>M84340 |470-476:TATAAAA|
gtaatgcagaagttcattccgaccagttctttagcgcttacaatgcaaaaaaaagggaaaggaaaaaaaaaaagaaagaaattaaactcaaaaattgcatggtttagaagagggaggaggagcctgaataacaaaaacctttgccaggaaggccccactgagccttcagTATAAAAgggggaccaagaacaggaggtcta
>M84685 |481-486:TATAAA|
tctctgggtctattttgttttaacctgtttgtcttagggactgtcatattcactctgagaggtgacatttctccgatttctttcaaactagatgttctggggagcactagctgtaatcactttgggagactgatgctccatgacagctagaagttggattgagtttcagtagctactataTATAAAgctgggtcgactta
>S54531 |487-492:TATAAA|
agacagctggaggagaaagggagagagaaaaatgctTATAAAgaggtgggcaaaagagcgggaccttgtctcaaaaaaaaaaaaaaaaaagaggaagtggtaggaggtgtctgaatttcactgtgacctgttctgtcaggtgatttttggtggggcggggacatgaaaaaaaagttaaaatgtccttataaagacaaaat
>S99616 |456-461:TATAAA|
gctgacgaccaaggagatcttcccacagacccagcaccagggaaatggtccggaaattgcagcctcagcccccagccatctgccgacccccccaccccaggccctaatgggccaggcggcaggggttgagaggtaggggagatgggctctgagacTATAAAgccagcgggggcccagcagccctcagccctccaggacag
>U00938 |474-478:TATAA|
ggccgtcctggccttggccttactgggactggtagtgggattgtaggtgtttttccttaaggtgaataaccttggggctcctgcccacgtcataaaatatcaagcaactcctgctagggcaggactgagaagtggggtgactttggggctgagccttggcagttgggagtgttTATAAgctgggactccagactcctcag
>U18131 |390-395:TATAAA|
atgttctagggagcgctcgctgtaatcactttgggagactgatgctccatgacagctagaagttggattgagtttcagtagctactataTATAAAgctgggtcgacttatgtcaccgcactaattaaatgccatctgggtggctcctctgggtttttgagtccatcacccagatcagatcagtcagaggccaaggaggag
>U34070 |472-478:TATAAAA|
cgcgctggaggcggtgggcgttgcgccgcggcctgcctggggagcgcggcgctgtgccgcgtggttcgccgccccatgccggccgcgcgctaggacccagcaggcgccgcgccgccgcagcccggggacagaggccgcctcggactctagggggcgacgcggcctgccgggTATAAAAgctgggccggcgcgggccgggc
>U36238 |469-474:TATAAG|
gcccccaaacttgcactcgagggcgcggctgaagttctccctcgaggcgcctagaatggagcactaggttgctgctgccactgttgctggcccgctgggtggggcgggagttggcgctcgcagggactggggctggccggacagttgcgcaagtggcactggggcagtTATAAGaggggcaggcaggcatggagccccgg
>U36308 |471-476:TATAAA|
tcccaccctcactgccatggctctctcggctcatctcccagttgagaaaggcgggaaaatccagcatttttaccatgtaggggaggggacttagccctccacagctgtgaaggggttaagaggctgggcctgctacctcagcctgcccctcccagggattaggagtcctcTATAAAggggactgtccacccagacaaggc
>U43589 |473-478:TATAAG|
cgcgtggctcctggcgcgccgaggccctccctcgaggccccgcgaggtgcacactgcgggcccagggctagcagccgcccggcacgtcgctaccctgaggggcggggcgggagctggcgctagaaatgcgccggggcctgcggggcagttgcgcaagttgtgatcgggccgcTATAAGaggggcgggcaggcatggagcc
>U60669 |472-478:ATAAATA|
gcgaacatagccccggtcaccccaggcccggacgccctcgctcacctcgctgactccatcctccttccaccccccctcccctgggtccgcgtccctcggagtctggccagccgggggccactccgccctcctctgcgtgctcattggccacccagggcatgctctgtctccataaatgcatggtccctgggcataggaac
>U68061 |445-449:TATAA|
ataaagagatgacctccgataacctgaatcaatatttcccattggctcgggcccccgcagctgtcttcttgatcatctggcagatgccacacccacccttggccctcccctgccttcctgccctcctaccctcctgccaggacaTATAAggaccagacccctccccgggcgcaacccacaccgcccctgccagccaccat
>U81851 |474-479:TATAAA|
gcccagccattcccacacatgctcaggagcagggcagctatgtacatgttggagagatgctgtttgtctttgactcgcccgtgttctgagtgagccctttgacccagttttagaagcagactgagccacggtgagcagaggcggggcttagggaggcaggagtcttggggcttTATAAAgtctgccgggcaccactgggc
>V01217 |469-475:TATAAAA|
ttttttcttctttttttttttttttttttttttttgcaaaaggaggggagagggggtaaaaaaatgctgcactgtgcggcgaggccggtgagtgagcgacgcggagccaatcagcgcccgccgttccgaaagttgccttttatggctcgagtggccgctgtggcgtccTATAAAAcccggcggcgcaacgcgcagccact
>V01244 |472-477:TATAAA|
aattaatcaaaatccttcctttctggccactatgtcttcctgaatatgaataagaaataaaataccatttgatgtttaaaattattggagctatcttaatgacggaaatagatgattgggaggggaagaggatgcctgattatatatatattcatgaaggtgtcgaaggttTATAAAgtcaatgtctgcagatgagaaag
>X00182 |475-481:TATAAAA|
ttttttaattattttgtgcagcgatgggggcggggggggggggggcgcgcgccaggcggggcggggcggggcgaggggcggggcggggcgaggcggagaggtgcggcggcagccaatcagagcggcgcgctccgaaagtttccttttatggcgaggcggcggcggcggcggcccTATAAAAagcgaagcgcgcggcgggc
>X00368 |474-479:TATAAA|
aaatccttcctagaatgttcatttctggccagtatgtcttcctgaatatgaataagaaataaaataccatttgatgtttgaaattatgggggtaatctcaatgacggaaatagatgaccaggaaaagggaaacgaatgcctgaatcattatattcatgaagatatcaaaggttTATAAAgccaatatctgggaaagagaa
>X00371 |469-474:TATAAA|
gagctgtcctgcctcgccacaatggcacctgccctaaaatagcttcccatgtgagggctagagaaaggaaaagattagaccctccctggatgagagagagaaagtgaaggagggcaggggagggggacagcgagccattgagcgatctttgtcaagcatcccagaaggTATAAAaacgcccttgggaccaggcagcctca
>X00695 |478-483:TATAAA|
aagagggatttcacctacatccattcagtcagtctttgggggtttaaagaaattccaaagagtcatcagaagaggaaaaatgaaggtaatgttttttcagactggtaaagtctttgaaaatatgtgtaatatgtaaaacattttgacacccccataatatttttccagaattaacagTATAAAttgcatctcttgttcaa
>X00855 |395-414:GCCTGCACAAATGGGGACGA|
cgaggagcgcgagcccgcggccgcagttcccaggcgtctgcgggcgcgagcacgccgcgaccctgcgtgcgccggggcgggggggcggggcctcGCCTGCACAAATGGGGACGAggggggcggggcggccacaatttcgcgccaaacttgaccgcgcgttctgctgtaacgagcgggctcggaggtcctcccgctgctgt
>X04724 |478-483:TATAAA|
ccctaggactaagtagaggtgttgacgtccaatgagcgctttctgcagacctagcaccagggaagtgtttggaaactgcagcttcagcccctctggccatctgctgacctaccccacctggagcccttaatgggtcaaacagcaaagtccagggggcagagaggaggtgctttggtcTATAAAggtagtggggacccagt
>X05831 |471-476:ATATAA|
tcagcatctcttttgttcggggcgaacccaccgtaccccgtgacgtcacccggactccggccaatcggcgcgcggtcggccgcgctgcggcaggaggggcggggggagtcggacgggaccctcctccccggcgcgcagggcctcgtgggggggcgggaagggactgtcccATATAAgcctctgctcttggggctcagccg
>X12967 |446-451:TATAAA|
acgtgaccgcaggagagcagtggggacgcgatgtgtgggaggagcttctaaattatccatcagcacaagctgtcagtggctccagccatgaataaatgtatagggaaaaaggcaggagccttggggtcgaggaaaacaggtagggTATAAAaagggcatgcaagggaccaagtccagcaccctcgacctgcagccaagct
>X13257 |473-478:ATAAAT|
tctacttcaactcccactgatgacgtccatgtgtcattagtgccaattagaggagggcagcaggctgagtgcttggcctggggcgcaagcttgtgggagggaaaattggattccccgctagacaaatgtgattacccgtgctgcctggacccaccccattcaggaccagggcATAAATggccaggtgggaccagagagct
>X13323 |471-476:TATAAA|
cttacacacgtacacacacagagcagcacacacacacacacacacatgcctcagcaagtcccagagagggaggtgtcgagggggacccgctggctgttcagacggactcccagagccagtgagtgggtggggctggaacatgagttcatctatttcctgcccacatctggTATAAAaggaggcagtggcccacagaggag
>X15128 |474-479:TATAAA|
gccagtcgtgccaaaggggcggtcccgctgtgcacactggcgctccagggagctctgcactccgcccgaaaagtgcgctcggctctgccaggacgcggggcgcgtgactatgcgtgggctggagcaaccgcctgctgggtgcaaaccctttgcgcccggactcgtccaacgacTATAAAgagggcaggctgtcctctaag
>X52618 |470-475:TATAAA|
tcacctaaatccattcagtcagtgtatgggggtttaaagaaattccagagagtcatcagaagaggaaaaacaaaggtaatgctttctgccacacaggtagactctttgaaaatatgtgtaatatgtaaaacatcgtgacacccccatattatttttccagcattaacagTATAAAttgcctcccatgctgaagagctgcc
>X53154 |475-481:TACAAAT|
cgaaggattggtaggcttgccgtcacaggacccccgctggctgactcaggggcgcaggctcttgcgggggagctggcctcccgcccccacggccacgggccctttcctggcaggacagcgggatcttgcagctgtcaggggaggggatgacgggggactgatgtcaggaggggaTACAAATagtgccgacggctaggggg
>X56849 |465-471:TATATTA|
acgccggcttgtgcgctcgctgcctgcctctctggctgtctgcttttgcagggctgctgggagtttttaagctctgtgagaatcctgggagttggtgatgtcagactagttgggtcatttgaaggttagcagcccgggtagggttcaccgaaagttcactcgcaTATATTAggcaattcaatctttcattctgtgtgaca
>X56850 |494-500:TATATTA|
ctcctggcattgtttgcacgctgagccgtggggagcagccggcggctggccgcggactcgctggctgaaggctcttgcagggctgctgggagtttttaagcgctgtgagaatcctgggagttggtgatgtcagactggttgggtcatttgaaggttagcagcccgggaagggttcaccgaaagttcactcgcaTATATTA
>X57138 |470-476:TATAAAA|
atatgcagatgagattgagaaattcttctgtctgattggaagttactcagatgacgttaatatcaatatagtccaatcaaaacacgtatattcagaaagctcatttgcattaagaggaagctgcaagcttagccaatggcccagcttctttttcgcgcccagcagctgcTATAAAAtgcgcgtccctgtaggttcctttc
>X67686 |471-476:TATAAA|
tacctgggccagggccagtcctctccttctttggtcagtgcaggagacccgggcggggacccaggctgagaaccagccgaaggaagggactctagtgcccgacacccaaatatggcttgggaagggcagcaacattcttcggggcggtgtggggagagctcccgggactaTATAAAaacctgtgcaaggggacaggcggt
>X71910 |470-475:TTAAAT|
ctgggccaggggcaggcctgcagggtggggtgggggcaaaaggagagggaaggggaatcacatgtaatccactggaaacgtcttgatgtgcagcaacagcttagaggggggctcaggtttctgtggcgttggctatatttatctctgggttcatgccagcagggagggtTTAAATggcacccagcagttggtgtgagggg
>X73536 |447-453:TATAAAA|
aatcatttttgcttacgatgcaaaaattgaaaactaagtttattagagaggttagagaaggaggagctctaagcagaaaaaatcctgtgccgggaaaccttgattgtggctttttaatgaatgaagaggcctccctgagcttacaaTATAAAAgggggacagagaggtgaaggtctacacatcaggggcttgctcttgca
>X74153 |468-474:TATAAAA|
aggcagtgtgtcatggagatcacagggacacgcagacctggcaacggcaggactttgtgcctggactgcccacagacctgttgaactttgcaaaggcaagggcagttcctttgagctgggcttatgacctttgactctattatctttatatacctggtccactaagcTATAAAAgcagtaacatttagcatagtctccct
>X75755 |408-413:TATAAA|
tcgggtaggggcggggcgcgcggcagggtcgttacgaagcggggcgcggtgggccaatcagaaggtttcatttccgggtggcgcgggcgccattttgtgaggagcgaTATAAAcgggcgcagaggccggctgcccgcccagttgttacttaggtgcgctagcctgcggagcccgtccgtgctgttctgcggcaaggcctt
>X85744 |473-478:TTAAAT|
tggggcagccagggcagctcccaccatgccaacccccccagcccccccaggccgtgcagtcctcgtggccgcagccggacaagttttgatgcgaggcagcagcttagggtgggctcaggtttcctttaggttttctatatttatctctgtgatttaatgccagcgccggggtTTAAATggcaccgagcagttggcgcagg
>Y00474 |473-479:TATAAAA|
cctcctcttcctcaatctcgctctcgctctttttttttttcgcaaaaggaggggagagggggtaaaaaaatgctgcactgtcggcgaagccggtgagtgagcggcgcggggccaatcgcgtgcgccgttccgaaagttgccttttatggctcgagcggccgcggcggcgcccTATAAAAcccagcggcgcgacgcgccac
>Z18892 |466-472:TACAAAT|
caggcctgcctgtcttctgtcctcttggggctgtccaggggcgcaggcctcttgcgggggagctggcctccccgccccctcgcctgtggccgcccttttcctggcaggacagagggatcctgcagctgtcaggggaggggcgccggggggtgatgtcaggagggcTACAAATagtgcagacagctaaggggctccgtcac
>extracted01 |438-443:TATAAA|
agagagacccagggtgggaagcagaatgctcctagagaggaggaagtggaaggtggcttctagatttcactgtgacctgttgtcaggtgattttcagggggaggagacattaaaaaaaatgttgagtaaaatgtcctTATAAAgacaaaatctatttctttcctgcctggtgatttgccactgcagttacttcctgcctt
>extracted04 |471-476:TATAAA|
cctgggaccgggccaacccgctccttctttggtcaacgcaggggacccgggcgggggcccaggccgcgaaccggccgagggagggggctctagtgcccaacacccaaatatggctcgagaagggcagcgacattcctgcggggtggcgcggagggaatgcccgcgggctaTATAAAacctgagcagagggacaagcggcc
>extracted05 |460-465:TATAAA|
gggccagggccagttctctccttctttggtcagtgcaggagacccgggcggggacccaggctgagaagcagccgaagggactctagtgcccaacacccaaatatggcttgggaagggcaacaacattccttcggggcggtgtggagagagctccaggactaTATAAAaacctgagctagggacaggcggtcacacggacg
>extracted07 |474-479:TTAAAT|
cgcctgggccaggggcaggctggcagggtggggtgggggccatgcgggagaaagaaggggaatcacatctaatccactgtaaacgccttgatgtgcagcaacagcttagagggggctcaggtttctgtggcgttggctatatttatctctggttccatgccagcggggagggtTTAAATggcacccagcagttggcgtga
>extracted08 |455-460:TTAAAT|
gctggcagggtggggtgggggcaaaaggagagggaaggggaatcacatgtaatccactgtaaacgtcttgatgtgcagcaacagcttagaggggggctcaggtttctgtggcgttagctatatttatctctgggtccatgccagcagggagggtTTAAATggcacccagcagttggcgtgaggggctgcaggagcttggg
>extracted09 |414-419:TATAAA|
tgcccatgtgagggccagagaaaggcagagattagacccctggagggttgagcacggtagcaggaagggcatgtggcacccagtgatcctggccagactagcatctgggaaggTATAAAagcccttcaggaccaggtggcctcaaatctcagctgacagccagcccacactctctccttttgtcctctttagaagccacc
>extracted10 |469-474:TATAAA|
gcaccaaagggggcggtcccgttgtgcacaccggcgcccgagggagctctgcactccgcccgaagagtgcgctcggctctgccaaggacgctgcgctcgtgactgagcgcgggctggagcaaccgccaactgagtgcaaaccctttgcgcccggacccgtccaacgacTATAAAgagagcagactgtccgctaagcctca
>extracted13 |471-476:TATAAA|
tggcgatgagacgataaggtcagggacatgaccgcagaagaggagtggggacgcgatgagtgggaggagcttctaaattatccatcagcacaagctgtcagtggccccagccatgaataaatgtatagggggaaaggcaggagccttggggtcgaggaaaacaggtagggTATAAAaagggcacgcaagggaccaagtcc
>extracted15 |470-475:TATAAA|
ctggctccttggcttctgcgctcatccccgcccctccccctgctgaggagagagaaaaggaaatccaacctctttaccagaagttcgattcagacctccacagctgtgaaggggttaagaggcagagccaattacctcaacctgcccctcccagggattaagagtcctcTATAAAggggactgtcaacccaggcaggtcc
>extracted17 |460-465:TATAAA|
caccgcagtgactgcgcgctttccgcccgcccgccgcgcggtgcgcaggcgcacctgggaggggcggggcgcgcggcggcgacgttacgcaacacggccgaatgggccaatcaggagattcatttccgggtggcgcgggcgccattttgtaagggtgggTATAAAtgcgcgctggggcccgcccgctcgcttagttgctg
>extracted24 |409-414:TATAAA|
gctcccccgcagtctcctcccagcactgagtcccgggcccctagccctagccctcccattggtggagacgtttttggaggcaccctccggctggggaaacttttcccaTATAAAtaaggcaggtctgggctttattattttagcaccacggcagcaggaggtttcgactaagttggagggaacggtccacgattgcatgc
>extracted25 |477-483:TATAAAA|
gtttgcaagttttttttttctgccccaaagagctctgtgtccttgaacataaaatacaaataaccgctatgctgttaattattggcaaatgtcccattttcaacctaaggaaataccataaagtaacagatataccaacaaaaggttactagttaacaggcattgcctgaaaagagTATAAAAgaatttcagcatgattt
>extracted26 |471-477:TATAAAA|
catttgcaagatttttttccactctgaagtggtctttgtccttgaacataggatacaagtgacccctgctctgttaattattggcaaattgcctaacttcaacgtaaggaaatagagtcatatgtttgctcactgaaggttactagttaacaggcatcccttaaacaggaTATAAAAggacttcagcaggactgctcgaa
>extracted35 |127-144:GCTGCACAAATAGGATGC|
cttggtaggggcggagccttaGCTGCACAAATAGGATGCgcggcgggccttggtgggggcggggcctaagctgcgcaagtggtacacagctcagggctgcgatttcgcgccaaacttgacggcaatcctagcgtgaaggctggtaggattttatccccgctgccatcatggttcgaccattgaactgcatcgtcgccgtg
>extracted38 |418-425:TCCATAAA|
tcagtggggtgagaggagttctccccctagctgggctggggcccagctccaccccctcaggctattcaatgggggtgcttccaggaagtcaggggcagatttagtccaacccgttccTCCATAAAggccctgacatcccaggagccagcagaggcagggcaggatggagcggagacgcatcacctctgcgcgccgctcct
>extracted41 |427-450:ACCTTCAAAGACAGGCCCTCTGAG|
gtgactgactccaagcgcacagcggacccgaagaatgcctggcaggatgcccacccagctgacccagggagccgcccccacttgatccgcctcttttcccgagatgccccggggagggaggacaacACCTTCAAAGACAGGCCCTCTGAGtccgacgagctccagaccatccaagaagacagtgcagccacctccgagag
>extracted45 |469-474:ATAAAT|
cttcgattctcttgatgatgtccatgcgtcattagtgtcaattaggggaggatcggagcaaagtgtttgccccagggcatgggctggtgggagagccaccaggacaattgaattccccaccagacaaatgtgattaggtacagcctggcccaaccccaccgaacagacATAAATggcccagtggggctggggtgctcatc
>extracted49 |436-441:TATAAA|
gtacagaatgttatttgtacaactttaaaatttctcaatagagtaacctttgactgtaggtgacaatatttatttctccacatcagtaaatatttcacaacacataagagaatgttaatgattttttacctgcacTATAAAtcttacctctcagcatttgttatgagttgaataggtgtcctcggctggaatcctaagag
>extracted50 |470-476:TATAAAA|
gttttgagaccctgctgaaacaagagatgctctcatttatatttccctcaaattctaccacaaaccacactcgggagggaaaagaaaaagtcgccacgtaagcatgtttaccttcaagtgactgggaagtggaaacctatccataagtgatgactcaccattgcaggccTATAAAAgtaaaggtaatctctgcggaaaga
>extracted51 |454-460:TATAAAA|
actgaaagtagagatgccttcattttccatttccctcagattctgccacaaaccacacttaggaagaaaaaaaaataccatgtaagcatgtttaccttcgcctcactaggaagttaacacacaccccaaagtggtgactcatcactatcatgcTATAAAAtagaagatgcttgccctgggaaggagagactccaggcact
>extracted56 |472-478:TTTATAA|
tggatcctgagtacctctcctccctgacctcaggcttcctcctagtgtcaccttggcccctcttagaagccaattaggccctcagtttctgcagcggggattaatatgattatgaacacccccaatctcccagatgctgattcagccaggagcttaggagggggaggtcacTTTATAAgggtctgggggggtcagaaccc
>extracted57 |452-458:TTTATAA|
accctttcctttctttacctaagggcctccacccgatgtcaccttggcccctctgcaagccaattaggccccggtggcagcagtgggattagcgttagtatgatatctcgcggatgctgaatcagcctctggcttagggagagaaggtcacTTTATAAgggtctggggggggtcagtgcctggagttgcgctgtgggagc
>extracted58 |457-463:TTTATAA|
aagatgagacaccctttctttacctaagggcttccacctgatgtcaccttggcccctctgcaagctaattaggccccagtggcagcagtgggattagtattagtgtgatatctcccggatgctgaatcagcctctggcttagagagagaaggtcacTTTATAAgggtctggggggggtcagtgcctggagttgtgctgtg
