# Supplementary material for: A particle swarm optimization-based algorithm for finding gapped motifs
Source: BioData Min. 2010 Dec 13;3:9. doi: 10.1186/1756-0381-3-9 (PMC3022572; doi:10.1186/1756-0381-3-9)
Supplement: Additional file 2 — Experimental Dataset. The synthetic data sets and real biological sequences used in the paper. [file 1756-0381-3-9-S2.ZIP › synthetic/gap_motif/continous_gap/gapped_seqs_1.txt]

> #1 GGGCATAnnnnGCAGTCCT 91  GGACATAnnnnGCAGTCCC
TTTGAGAGGCGGGGCAATGACCCTGCACCGGACCGCTGAGAGAGACGAAACGCGCTACACTGGAAAGTTGCTACCCGTCTAGCCCGCCTCGGGGCATATCTTGCAGTCCTATACCCTGGGTAATCGTGTTGCACAGCATAGTAGACTTTCCGCCGGACATAGAATCTACGCTGCCGGAGCCTTTCCCCTGATAAAACTATCCGTGAGAAACGTCCAGGCCACCCGCCTACGCTCCCCTGCTTTGAATTTAATGCAAGCTGTGAGTCTAACCTCCCCCAAACCATGATCGGTCATTTAGTAACTCGCGTCTAGAACGAATGTTTTGGTTCGTCTTGCAACCTCATCCGCGCACATATGTGTGCACAGTAGAGGCGCGTTTCCTGCTTACGGAAAAGAGCCACTGGCAAATTGATAGGTGTGCTGCTACCCGCGCAAGAATTACATCGCCAATCTCGGGATTGAGAAGGATCATGAGAGTCGTAAGCGATGTTCTCCATTAGCACTATTGGACCACTGTTCGGATGCAGCTGTATCATATGTATAAAAGTTACGAAAGAGTAAGATTATAACTAATAATTTTTCCTCCCGTAGTTGTGTGGT
> #2 GGACATAnnnnTCAGTCAC 38 
GTCTACCCGTATCAGTTAGCTCAAATCAGGGACAAGCCGGACATATGGGTCAGTCACGCCATCCTCTAGTAGTGTTTAGATGATGAACGCGGCTAACTCTGCGCTCAGCGGAAGAGTATCGCATCATGTACGCTTCCATGGGTTATCTTCCCGCATCACAATGGGGTTGGGAACTCACATGCCAGCATCCAGAGATATGGCATGCGTCTTCCCGGTTGTCTTTACTTGGCATGTCTGACCAGTCACATTTAGGTGAGCGATGACGCAAGCCGTATTCTTATTTCTCCCTTGGGGTATTACCCTAGGATGTACGTGCAATTTCCCTACGACACTTCCGCAAAACTTTAATTTTACATCGGCTGGGCATTCATGAACAACATCTGCATCGCTTACGTGGGGTGCCTGGTGATCCGAGTTTCAGAATGTGAGAAACCTTAGCACTCATTTGTAGCAGCTGTTATTAACAACGCCAAGATCTCATTGTGTGAGGACCACGACTTTATTGTTAGAACAGAGCTGTCGAGGGCTTAGGCCGTACTGCATCGTTAGCTTTAGGGTCCTTAAAGAATTGATCGGACGTTCGGCAATTCCTACTATTAG
> #3 GTACGTAnnnnGCAGTCCC 5 
ACTCGGTACGTATCCCGCAGTCCCTCCCAAGACCCTCGCTACCTCTCCGCTAAACTGGAGGGGTTTTCGAAGCCGTATATCTTCAAAGGAAAGGTCCGGTGGGATATATTTAGGCGGCAACAATGTCAGTTAGCACCTCCGACCGTTAAAAGAACTAGTGGGGAATCCGTGCTAGGTCGTCTCGTTCTCACTGATGTCACAGGTGACCGACTTGCGCGGTGTGCTGTGTTATGGGATAGCATATCGCTATGTTAAGGTCCTCACTTCGTTTTGAGAGTTGTCCGCCAACCCAGGCGCGAAGATAACAGATATAGCGTGGATTAGCCAGAAGGACGAGTGTGTGTCACAGTCCGCTATTGTACCAGTCCGTACGGATGCAAACGGGCGCCCACGCCACGCTGCAAAAAGCATCCCATGGCTTCACTGGAATTGCATCATTGTGTATTTGGACCGGTCACCAAATCAGGCCGTAAGAAGTGAATCGCATCCAGGACTCTGGAACAATAACTGCTGTCTTACCATTCAGGTAATACTCATCGGATGGGTCGAGTACGCCATACTTCAGGCCATAAGGGCCTTCGGGTATCATCCGCTTTCACC
> #4 GTACATAnnnnGCAGGCCC 367 
GCTAATTCAGTCCAAATGAATTCCAAATCTATAATCTGGTCCCGCCGCTGCTCTACTAAAACTACGCACAAGCCATGGAGACCCACGACTACAAGCGTCTTCCCGCACTATTCAAGCTGGGGAGGGTCCAACGGGATGCTGAGTATCCGTAAGAGAGCCTCGATAGATACGGGCGGATAGTAGCAACGCTCGCGGCAGACTTTCACAACAGAAACAAGGCCTTGCCTGTATTTGATAATCACCACGACAGGGGCATTACGAACTTGGTGCATGCTTTAATGGCATGAGGCCGGGCCATATAAGGCCCACCTATCAGTACCGGTAAACCTCATCGCGTGGCTCCGGCACGCGATCAACCCAGCTTTACGTACATACCTCGCAGGCCCCGCGGTTGGGGTACGAGGAGCGGGGTCGACGCTTTGGGAAAGTCTCCGACACAGTGCACGGTTCTTTCCTGGGCTCTATTCTACCAATACCGAAATTTCCTTTCAGGTGGGTCTCTTCGTGTGGTGGTCTAAGTCGCAGTGAGTTTGGAAGGTACTGTGTGGAACCGGCACTCTTATCTTGCGCCTATGGGAAGACAGTCTACAAAATCTGTAA
> #5 GGACATCnnnnGCAGCCCC 224 
CCGCACTTGATGATCCTTCTAGCTTCCTAGAGAGTATGTCGGTGCAAAACAATCTGGAGTTGCTAATTTGCCAAACCAGCCGCATAGCCAAAGCTGGGGCATGATGCAGTCTCGTATGGAGGACATTGCCTCACCAAGAGGGGTACATTGTGATTAGGGTACAATCATACCGTTCTCCTATGGAGCAAATAAAAATGCGGGAACTCAATTCGGTGACTACGACGGGACATCGTTCGCAGCCCCTCGTGCATTAAGCCAAAACACGGCCACGCTGCACAGGACGCCAGGATGAATCTCGACAGGTCTTGACAAGGCTGACGTATTTAGATGCTCTGGTCATGATATCTCCAAAATTTTGTGAACCATTTATGGACGTGCATGATGTTGTCCCCGTTGGGCTGTCGAACTCCGTGGGCCAAGCGTTCGCTCGGTCACGAGCCTTCCCTTGTTAACAAGGCGTAAGCATTACAGCATGCGCACCACGACCTTTGTTCAAAAAGAGTACCGTTGAAGGGTTTGGGACGCGGGGGAGCTTGACGTTGTCAGAACGGATAGAGAGAGGGTCCGGGACCGCTTTTTAGCACCGCTGATCGGAATGGG
> #6 GGACAAAnnnnTCAGTCCC 238 
AAACGTGCCGCGCTTCGCTAAGACTGCGAAGAATCGGAATGCGTACAGGTTGGTTCCATGAGGCCATTATGGAAGACGTAGGGACGCGGAATGTATTTGTTCCTCTATGTTACCAGTCAGCCCAACTTAGGTTTTATTTCGGCTACCTGCCTGGTGTTCACTTATGAGCATTGAGGCTGTCTGTGGGCCTCGTCGGTGACGTACTTTAGCTTCCTTTCAAAGGTTACGTCTCAAGTTGGGACAAAATAATCAGTCCCGTGATTATGAGATTTGAAGATCCTCTCAAGTGGCGCATAGTGGGCGAGGGGCAACCTGCTCACTCAAGTAAGGTATCCCTTAATACCTAGGCTTAATAGGATAGGCCTGTGCTGCTAGGAAACTTCATCGCCCGTTTAGCTAGGTTCTCTTGTACTCCGGATTCCGCAGTCGAAATTGGCCCTCCAAGGGAGCTTTCATTACCACGTAACCCGAGTCGCTACCGAACCCAACCGCGAATACACTCAGGGTCTAGCAGGCTGCAATCGTCCTGGCCTCTCTGGGGATGGCTGACGAAAGACATAGACCCCGCTATGATAGAAAACTACTTCATCACCGGTTAAG
> #7 GGACCTAnnnnGGAGTCCC 303 
TGGATCTCCGGGTTACGTCGCCGGCATTTAGTGATCCGGTAACTACAGACCCGTTTTGGTGCGACCGTTAGTCTGCAGTATACCTCATTGGGTAGCCAAACGTGCCTCTGCGTGTGTTCTCTCCTTGAAGACATTCAGGTATCTCAGCTTACTCGGAATAGTCGTATTGCTTAAGCCAGAAGCTTTCATAACAGTTGGGCTCATGGCTTTTTGCGCATCAAGCAACTGTCTTTTGCGTACTTACAGGCCACCGGCGTAATGAGCTAGCAGGTCGAGAGTGGATAGCGGCTCTTTAGTGATAGGGGACCTAACGTGGAGTCCCCATCTTATGACCGGTGAACTAAGAGGGCAAGCACGTAGGTTAACGTAGACGAGAAATGCTGTATCGGCCCAACACTACGATAACAACTGGGCGGATCGAGTCGACTACCGCAGCCGCGGAAACGTCCATGGTTATATTGACTATCCGGTAGAATGTAATAGCTCCGCCGTCTTGTATCGTCCTCACCCCACTGAATGGAACGAAATATATGCACGATTCAAGAGGACCGGCAACAAACTAAGCATAAGTGTTATCTTTAGCCGCTGCTTAATGCTGCA
> #8 GGACATAnnnnGCACTCGC 307 
AGTGTGAACAACTTTTCATCCCCGTTACCCGCTCTGTAGCAGGTCCGGGCATGCCGACTGGCTCTTTGTCTTAGGCTCACGACCCGTCAGTGTTAGGTCCCAACGGGGTGTGGATTTGCTAACTTCGCCTGGTGTGCCAAATGGACGTTTGTTTTTCCAGATATCTCGACTACCTCTCAGAGGTCCGGGTAGGACTTTGAACACGTGCAGAAAGAGTGACCCTTCATCTCCAGCCACAGCGGGTAGCTACAGGTCATACTCGTTTAAAAGGTAAGAGTTGATATGGTCGAAAGTTCATGACATCACCGGACATAATGTGCACTCGCGTAATGATTAACGCCTGCAGGTCCAACGCATTTTAGCACCCGGTTTGCAGTTCAAGACACCTAAGATACACGGTCCGAGTGCGACGGCAGGCCTGTTCTACAGATACGAACGCTGTCAACGTTTGCTCGGGTTATGACAACCTGACCGGGTACGATTTACCGCATATTCTAGCTCCAGTGATTCCTACGCGTTTAGATGCGGATCCCCTAAATTCCGGGATATGATCAGTCCCCAGGCTGGTGCGTGACAAACATCTACGTGTAATGGCCATCG
> #9 GGACATAnnnnGAAGTCTC 178 
AATCATGGGCCGCAATCCAAGGCGAAGATGAATTCTGACACGGGGGCATCAGACAACGACAACTTGGCGTCTCTCACTACAATAGTCTCCACGCCCATTGTAGAATACGAGTCCTTAAGCGTTAAACATATGCCTCATGTACGCGCATGGAACTAGTCGTGCCTGAATAGGATACGCCGGACATATCACGAAGTCTCGACAGCAGGGATTTTATACGTGTACGTGACAGCCTATTGCCGCAGAACAGTTATTCCTAGAAACCTCAGAGTGTTATACTGCGGACTCATTATAGCTTCGTTCGGCGCCAATCGCCAAGAAGCTGTACGGTGCCAAGGCTGGGTATAATTCTCGTTCTATCACTCCTTAAGGGAGTTGTGCAGGGCCTAGTGGACTGAGGAAATAGGTCCCGGTCAAGACATTGTACCATTATATTGCGTTAGCTTCACCCGAAAAAGCACCACCAATCTTATCCGATGCATTCTACTGGTTTAAAACACATGTATCAGACTTCATCCGTTGGTGTTGATTAGCTGCAGTAAGACGTGTCCTTTGCGCTGCTGTACGCGACGATGCGCTCTAAGAGAGATCCGTATCGATTCC
> #10 GGCCATAnnnnGCTGTCCC 359 
TTTTGAACACACTAAGGCGTCTGTTGTATGCTCCGACTCCACGTCGGTAAGCTAAGTATGGACACAATTCATGTGTCATCACTTGTGCTCTGCCGTCGGATGTCCCATGTAGCTGTTAAGCTAGAGCCATCTGAATGCGAATGCGAACAAACAAAATCGTCTTTATGGACGCAAGGCTACTATTATATAGTCCGACCTTGACTAGCGTAGAAGTTTGTGTCCATTCACAATACGATTGGACTATGTGCTCAAGATGCATCAGCCACCTATTCGTACTTGGAGGGGGAAGTCGCTTCAACAAACGAGTTCCCCTTTGCAGTTTCCGCGTCTTCACAATTTACACATAGCAAAAAGCGTTCGGCCATAATTCGCTGTCCCGTGTTGCAAATGAGTGCCAAGGGTAACTGTCAGTTCCACCACTCTGTCTACCGAAGACGGCTTTGGCTTGATTAATGAAGACTGCAAGCGAGCTGTGTGCCTACTCACCATCCTTTTTCAGCTTCCTTACACAAGTCGCGGATATGTGGATACGTGTGCTACAAGTATCCGACCACATTGTGGAACTTAAGAGTAAGATTCCTTTTATGTCCGTGGACGACA
> #11 GCACATAnnnnGCAGTTCC 425 
TAAGTAGGGCTATGGGTTATAAAAACTCGGGCTTTGTCCCTACGTTAGGACTCCTCGGGCCCGAAGGTTTAGAGCTCCCAGGTTAGAGAGTCTGCTAAGTTTGTCTGGATGGGCCGTCAAAACTGTTGTCCGATGCGAATAGCGATATAATAACAGATATAGCCCTGAAGTACAGCTGAAGAATCACCTGAAACCCCTCCGACTCTAACAATACGCCAGCGGCGAGTCCCGTCTGGGGTTTTGTACCGCTTTGACGGATTCCTTACCGAACTATGAATGCTCACCCTTGGTTTGGTTACTAGGACCCGATTTCAAGCTGTCCTATCTGCAGGGAGACTGGTCCACGGTCAGTCCTATTTATCGGCCGTAACTCGTTAGGGGACAGAACTTCTAACGCTCCTGCAAATCGCTCGACAACCACGTCGGCACATAACTGGCAGTTCCTTCTAGTCCGTTGGTCTATCGGAAAACTTTCGGGGTCCAGATCGGAACATGGCTTCTACTAGCGATCCCGTCCCTTCTAGTTAAGTGCATAACGGCCATGGGTTTTTCGTTCGTGATAGTTGTAACCGCAATTATGTGTCCGTAGCACCGAACTAC
> #12 GGATATAnnnnGCAGTCCC 233 
GTAACTATAAACTACATCCATCGCCTGCACAGAAGGAGCATGGGGTGGCTGAAACCTTGTAGGCTATTTATGGCACCGTGCCGGCTTAGGAGAGTTGGGCTGTCTTGACCGTGACTTAACGAATGTGAGCGCTCGGCCTGGCCCGGACTATCATAGGTTAACCTGACTCAGTGTAAGCCCCAGGTTAGGTGGAACTAGGCTAACACCGGGTTTCCGAGAGCTAGTCCTATATAGGATATATTAGGCAGTCCCAGGTTTGTGGGGTGGATAATCTCATGTGAAGAGAAGTGCCCAAAGGAGTACATGATCTCCATCGTCAGAGTCGTCAGCGCGTCCGGATCCACACATTACTGCAAACCGGTTATCGCTGAAAAGACGAAGCTCGTCTAGCTGCTCGCGCAGCAGTATCAAAGTCATGTTCCGTGGAATGCTAGTGGACTACTGCATATGTATGTCATCTCGTCCGTTGAGTGGCTGATCTGCGAAAATCAAATCCCAAACGTTAAGTCCAATGGAGGAGAAGATACCACCCTAAAAGTCTTCTCATAGTGGAAGTATACACGACTAGCTTCGCAACTATGGGGGAGTAGAAAGACCATT
> #13 GGACATAnnnnGCCGTCCA 137 
GACAGAGTGCTACTAAAGCACAAAAGAAACTGGCGACATTGGTTGATGGCGTCGAGAAGAGGGATAAACATTGGGAGGGATCAATAGAACAGTTGGTTGATCTCTGGGAAGTCGTCGGCTTCCGAAAATGAGTATGGGGACATATTTTGCCGTCCAATTTCACAACTGGTAAGCAACAAAGTCCTCAAAATGACGAGCGACGCTTCTACTATGGAGTCGTCCCCGACACTCGCGGATCAACCATTACGCTCGCTTTTAAATCTATCAGGCGTGGTCTATAAATCTGAGTATGCGTATTGCACCGTATGAGTATGCGAGCTGAGAGCACATGCATTTTTGACCAATGTTAATGACGGGTTGGCTGCTCAGTATACATTTTTTGCTTACCTATCCTTGGATAATTAATATGTGCCAAAACCTCAATTTCCTACTACAAAAATTGAAGCAGGCCACCTCAAGACATCCTCCTCAGACGGGGCATGACATGAAAACAAGCTTTTCTCCAATGGATGTTTTTCTTCAAGAGTTCGGGGATGATCGTAAGTTCGACCGCCACTTACGTTATTGTGTCCTGATCCCGGTATAAAATCCCAACTTAGC
> #14 GGACATTnnnnGCTGTCCC 86 
TCTGCGTCTTAAAGAATTATCCTAAGGTACATGTGTCCAAAAAAGAAGTACAGACGGTGGAGGGCACGCCTCCTCAACGTGTAAACGGACATTAACTGCTGTCCCGCATTACTACTCACCAGCTCTGAGAAGCCTGTCGTAGATGGGTGAAGGCCAAAAGACAGGAAGCGCCCCCTTTTCTTAGCCGCCGAGTAAGAAACGCTTGATGTGTTCTCGCTAGCAACAATCATGTACGGCCACTAACTCTAATTCTTGAACCAATTACGTGTTTTTTATATTATGGGGAGGGTGGTGTAAGGTCGGCCGAGGTGCGATACGGTCACAGAAGGTGACACGTCACATGGTCGATATCCCCTCGGACAAGACATGCAGAGCTATATATACAGAGAGGCGGTTTTGCATTACAACAACATCCATCGTAAAGGTCCTAGTTCAAGAGGATGTATTAACTACATTTAAGAGGTAGAGGGAGCGCCCCCCGCGACCTACATGGCCGTCACTATAGAGTCTCAATACATGCTCTGGCACGCGGCCGACATTAATATTGTGACGCAATCAAACGGTTATACGTCTGCGCTGATTGATGTCGTCACTTATGCA
> #15 GGTCATAnnnnGCAATCCC 452 
AAGTGGGAGTTCATTTGTTAATACCAAAGAGGCACTTTACTTGTGCTACGACCAGGAGGGTCAACCTACTCAGATACGAGAAAGCGACCTAAAAACGTGTTTTCTGGCCGTCTTTAGACTTCTTGTAAGGTCGGTCACGCTGTGCGGTGAGCCCATACTTTGACATTCACGATCGCACAGCTAGAAGCCCACAAGAACCATAAGCTTCAAACTATTACAGTATTCCTCTCCGCGAGCAACAAGTACGATTGGTCCATACGCTAGCACGACTACCTCGGCCCATACACACGGGCGCGTGATTTAAATCTCGAGGATAAAACGTAACCGATTAGGAGTTTGCCGTAGGATGAACTACCCTCAGCGCCAACTGGCACCTACGGCGTCTAGAATCGCTTGATTTCCAGTCCTGTCACCCACTCCGGATCTGCTCCATCGGTTCCGGCATGACCCGAGGTCATAGAGGGCAATCCCGTTGTCGATAGTTCGATATATGCCTCCTCGCTCACACTAATTTTAGTTGGTCCAGAGTATCCGGCTTGGTTGGGCGAACGTATACCATAAGCCAAGTTCCGATCGATTCCCACCAGGACTCTAGTACGT
> #16 GTACATAnnnnGCAGTCTC 377 
TCCCGCTACCTGAACAAGGAAGGGGCGGTGTTTAACCTCGACCCCGCCATCAGTGAAAGAGCTCCTGGGAATCCAGTCTTACTGACGCGACACAGGTAACACACGATGCTCGACAAGTCATGCCGTTCTATACTCTACCCATTAAAAGTGTGAATTTTAGTTGATATTCCACAACAACGTTCCACCTAATTTTCTGCGCGTCTTCATCGGACTGCCTACTAAGTGCCTTGGTTCGCGGGAATCTCTAATGTTGCGAGTACCGACTTGCCACCTTAAGCACTTCCATGGTGAAAACTTTCAAGCTCGATTACGAGTACCTATTCTTGTTGATGGCCATCTGGAAGGTGACCAAACAAATTGTGACTCCGTCACCATAAGTACATATTCGGCAGTCTCCGTATTCCAACAGCCCCGATAACAGCATCCATTTTTGCAGCCGTGTATGCTGCAGTGGTTTTGTGGGATGTATCACCAATCTCGATGGGCCCAAAGGGGCACCTTCAAGCTTAAGATAGCCATCATTGGCTGTAGGGGGATCTACCAACTGGTCTTAGCGAACTATCGCTGCAGCCTCCCATTTATGCCTTCTAAATCGCACGA
> #17 GGACATAnnnnGCAGTCCC 396 
TATGTATGTCGACGTTAATCGAACCTGAGTTCTGTGGTCCATCCCCACCATAATCCGTGCGCGGTGACCCGCAAGCCTTGTGGTCAAATGCGTTAGCATGGGTGGGATCTCACATGATGTGTCCTCAAGTTACGGTAGGCCACGAACAATTGTCTGGTGATCAAATAACGGTGTCGAGGAGGGCTCTCCCGATGATCATTTCGCCTACGGCAATCTAACCCTCACGTTGTGCAATCTTGCCTCGGGCTGGAACGATAAGGTAATATCTGTCTTGCCCTATCCTTTAGTAACTACGAATTGTAGGTTTAGATACTTATCTTCAGCGACGAACTCTCAGAACATCCGACCCAAGCGTTTACTAGGCCTCATCCACGCTGTCTTCCAAATTACGATAGCGGACATATGTGGCAGTCCCAGGTGTCGTCAAAACGCTCTTCACATGGTACTGAGATTGGATGATTGAGTTCATGAGATCAAAGAGGACCGCACCTAATTTGAACTAATTCAAGGAACAGGTTGACCACATAGAATTCTGACGATCCTGCCAACGAGTCTTATCAAATCAGCCAGACTTTACTCGCCAAGTTTGATGCTTCCCGC
> #18 GGGCATGnnnnGCAGTCCC 102 
TATCAATTTGGAGACCAGGCATAGGGTCAGTAGGCTGAGGTAGCCTGCCAGCTGTGAGTAAGATACGTGACCCTGGGATTACATTTCTCATGGACTCTGTTTGGGCATGATATGCAGTCCCACGAGCCCTCCGCCAAAAGCTCAGTCAGGAGGCCGAGTCGAGAGACGACACCCCTATATCACTCGCCCATTCCTTCACCGCTTTAGTTGGAGATAGACTCAGGGGCTGGCATATGAGGAAAATAATTAAGCCCTTTAGCGTGGTCAATGAATATTAGGCGCGTGGGCGCGCAATAGTACGACCAAACGTGCAAAGGTTCACGAGCAAAACGATTCTAGGTATTATCTGAAGCGTTTTTTACGAACCTCTCATATAAATGATCGCACATCTTGCAGTCCACTCATAATCTGCGTTTTCTGGTGAAGGTTTAAGCCGCCCGCTATGTTCAGAGCGGGAACTACAGGCAAGGGTCGTAGGCGACCGTTATACTATTGCATCGCAGGGCGATATTCACCTCATTTTGGGTGCCCGCTATATATTTGATACGCGGACCGATGGATTGAGTTGGTCCGACCATACCGGGTAGTGCTCAGCTCCCT
> #19 GGAACTAnnnnGCAGTCCC 518 
GAGTGCCTATAGATTCAGGTGCGACCAGGGAAGGTATCAAAAGATGGTAATTCCTGTTACCCCTTCATGATGACGTTAGAACTCTGAGCATTCAGCCGATGTCGAACAAAACCTGACGGGTCCAGACTGCTCAATCACCCCCGGAATCTCTGTCGCCAATCTAGAATACACGCTACATGTCCCAGTCTTCTCCTTCTGCAGTGTGTAGGGCTTGTGGACCGAGTACATTCACAGATCACAGTTGCTATTCCCGTAGCACAGCGGAGCCTTCCGCTTATTTCACTTCCAGGCAATGACACATTGCACAACTTGTACTGGTAAAAATGACGGCCCTGCCTCGGAAGCCCTTATTCTAACACAGTCTGAATTCCCGCTTGAGCCCCGACGCCACATTTCTACGCGTTATGGTAAACCGCGCTTCATATTCGTGAACAACTGTGTTTAACGGGCGTCCTCACTTTAAAAACTGCCCAAGCGATACCAGTTTTATTATTATTGGCTTTTACAGCAGGCGAAGAGGAACTAAATAGCAGTCCCAATATCCCGGTGGGCCATTTAAATGACAAAGAAGATTCCCTATCGAGTTCGTCTGATAATAGT
> #20 GCACATAnnnnGAAGTCCC 503 
CGACATCGCATATTATTTTGTTGGTGTAAAGCGGGGCTAGAATTTTGTGCCCATAAGTAGTGTCACACCAACATAAGGTATAGTTGTCCATCGGGTAGACTAGTTGTCAGGTGAGGGGTTGTAACTTCCAGAAAAAGTCGGTCATAGCGGCACCAGAAAGAGGATGACGGAACCACCTGTCTTGCAACAATATGAGACTGTTGACTCGGAGTTCCACCGCGCCCTGTATGGGGCGTAACGATCTCGAGTGACTCGTTCTGACAGGTCGTGATGCGTTGCTACAATTTGAGCATCGGATATGCGAGCTGTACAGCACATTCCACAGAGGTTGCAACGCAACCCCTTCATATACAGCGGAACTGTTTACACGCGTGCGTCGTAGAAAGGGGTACCTAATCCATGGTCTCAATACGACGGACATCCAACCTTGAGAGCCGTGGGGTAGCTCCACACTACACATTAGATTCCGTTCCTCAAACCAGCCCCGGTTCGTTGGTATCTTGGCACATACGGAGAAGTCCCTTCCGACCCCAAGGATAACTCCTATCCTCCCAAGGGGTATAATGTTCTAGTCAGCTTGTCTACAGTGATGTTTTGGGT
