# Supplementary material for: A particle swarm optimization-based algorithm for finding gapped motifs
Source: BioData Min. 2010 Dec 13;3:9. doi: 10.1186/1756-0381-3-9 (PMC3022572; doi:10.1186/1756-0381-3-9)
Supplement: Additional file 2 — Experimental Dataset. The synthetic data sets and real biological sequences used in the paper. [file 1756-0381-3-9-S2.ZIP › synthetic/gap_motif/continous_gap/gapped_seqs_10.txt]

> #1 ATTTAATTTAnnnnATTTA 550  ATTTAATTAAnnnnAATTA
ATCTCTTCGGCGGCTGTCGGCGGAGCACATACGCAAATCGCGCTTACTCTCGGTTACTGCGGGATGATCCCTAGGTGAGTTAGCTCGAAAGGGAGCTTAAACTAAGAGGGGCGATGCCGCCATTCCAAAAACCACCGCAAAGCGGAATCTAGTTCAACACCCGTCTATCATCGATACATGTTCGGGTTATACAGACCCAGCTTAATACTATGTAAGTTCTTCATTCCAGCTTCGTCCAGAACGTGTCCGGACTACGCGTTTGTAAGCGGTGGCCGTATAGGAACACAGTTCGCATCTATCAGACTGATCACTACCAGCGCAAACATGTTGCTACATTAGAATAACCCTGTCGTCTAACTTTATTCTGAAACAACCCGGAACCGCGCCGGAGGCCCGAATAAACACGCTAGTCTCGGGTAAAGGCTATAAGAAGCCTTGGTACCAGTGATGCTCTAATTATGCAAGCAGTGCAAGAGGGTCAAACTAGTTGGCTGGGTGATACTAATTGCGTCGTTCTCAGTTATCGCCACAAGTCGGAATGTAAGTCCAGATTTAATTTAAGCGATTTAGTCGACATTGACGAGGTAATAGATATGACGT
> #2 ATTGAATTAAnnnnCATTA 537 
ACGGCAAACATCGTATTGTACGATTGCGCGTCAGACGAGTCCATCCGATCAAACTTTACATCGTTGACGGCTACTCGCCGTCGTGGGGGAGCCAAAGCCCTGATATAGCCAATTTCCCTTCGCGGCGCGAGGGGCGGGCTTCTGAGACTTCCCGTATGCGGTAACCTTTAGTCCCGTCTTCAAGGTGGCTATGAAACTTCTGAATCGTTGGAGGGCCCTTATGTTGTACGCAACCATTTGCCGATACACATGTGCGAAGGGAGTCTTATGGATAAGCCGGCGAAACGACCGACCTGAGTTACATGACTGTCTCGACTGGCTACACATGGGCGTCCCGGAACGTTATATGGACTCGACCGTTACGCGATAATGGTCGGCGAAGGTAATCCGCAGGGTCGTCTGTCCAAAGGAGAGCAGAGTGTTACGAGATATCTCTACTGTTATGCAACGAACTAGCACGTCCCAGAATTGGGGGATGCCACCCACTGGAACCCGGAGGTCCGATAATGCAGGCTTGGCATCGAGAGGTCGAGAACAATTGAATTAAAAGCCATTATTTGACGGCTACAATGCTTGGTGTATAGCCTAAGGCTCTAATCA
> #3 ATTTAACTGAnnnnAATTA 403 
GAGCAAGCTTGCCTAGGAGGCGGCCTATGCAAGGCGTAAGTGAACATTCCCGATACGAACGACATTGGTGAGAAGCCCCGTGATGAAACACTATTTGCCCAGTAGCGTTTCGCGCTGCATCCGCACCGTGTTAGTTACGTAACGGGCATCAATGCTAGGTCCGCACAATTTTTACCGTCCACCTAGTACCTGGCTGGAGCTCCGCGTTCAAGGCCGAAGCCCTAGGGAGCGCGTTACGTTTACCCGTCTCGAGCAAATAGAGAGCTGTGGGCGTGTCCCAGTCACCACAATATTTATCTCTCGCAACGCGGTCTTGCTTCTTGGGCTCGGGGAATAAAGCGCAAATGCGGTGCCATGTCAGTGGAGGAGCGCGGCGGTAACTGGATGGGTGAGCGGTCTCGCGATTTAACTGAACGTAATTAGGTCCGGATACGAACGGACACGAAAACTGCCATACAGTAGTCATGCGAGTATCATCAACGCGTATACCACTTTTTCCCCTACGCCCTGCAAGGTGCATTACGTAGGCTTGGTTACACAGGATAGGGAGGTGTCGTTAAGAGATCAACCAATATTTCGTAAGGTTAGTCGCCAGACGCG
> #4 ACTTAATTAAnnnnAACTA 121 
CATCGCACGGATAGAAAACGCTGTGGCTCGGGGCTATTCCCGACAACAAGGGCCCTTGTAACGGTCGGATTCCTGCTTCTCACGCGGAACAAGGGCTATTAGACCGTACAAGACACAGCATACTTAATTAAGACGAACTACTGCCTTCCACCGGTCGGAGCCGTTTGGACTCCCGGACTGGATATGCCACTGTCCGATAAATCCCATCCGTTTGTGACTCGGTCTATTTAATTCCACAGTTCGGAGAATTCCCATAAGTTGTTGCAGGAACTGACGGCGCAAGCACCCACAGATACTTAATCTCCCTTGGATGTAGAGTATATTTTCTGCTGGGTATTTGCACTTCCTTCAGCTGAGTTCAGTGCGGACGGGGTCCCTAAAATCTCCGACTATGGAACCGTTACTGGACGACTTGGATAAATAACTAGACATCAAAGGATAAATAGGAGGCGGCGTATCAACTCGTCACCAGGACGTTGCGTTACGTCCCGCGCTACACGGCAACGGACACTACTCTTGAAACGGATTCACTCGTGACTCCACCCAGATCATCGGTGCGTCAGGGCAGGTTAAACCCAGACGAGAGGTTAGAACGGGGAC
> #5 ATTTCATTAAnnnnAGTTA 102 
CGTAGGAAATTAGTCTCTCTAGCATTAGTGAAAAAGGCGGACGGATCCTTATCGTCCTTACTCCTCTCGCTTGGCGCTTAGATTGGATGTATTCCGGAACGTATTTCATTAATAAGAGTTAATCCATTATAGTATAGGTGATCTGTTTCTTTTGAAGAAGTACGCATTGGCGCGCTCCTTAGGAATAGTAAGCCCGCACTGGGACTTGAGCCAACATCGGGTATACCGCGCAATACTTATGCAGCCTATCGCATACACTGTAGTAGCTCCGTGTGAACATGTATGAAGCTAATGATACGGGCCAATAAACATAAGGCGAGCCTATTAAAGGGTTGTTTATAAGAAAGCGGATTTATGATGGCAGAGCTCCTCCCCGGTTAGTACGAAAATGGAGACCGAGTTACCCTTCGTTGTAATCCTATGCGGGTAGCAGCCTTAGAGCTACTCAAGACCGGTAAGCGACACGTAGCAATTCATGATAAACGGCTGTACTCCCTCCCGGCCCGCAAGAAGAGCTTACGAGGCATACACTGGCACGACAAGTCAAATACCAATCAGCCTGACACCCAGTAGCTTCTTATCCTCCACTCGGTGAAACCA
> #6 ATTTATATAAnnnnAATTA 581 
GTGAGTCTAAAGTAATAAACAAGCGTCTGAAATGAGCCCCGCTCCAACAATCACGGATGGTGTTCTCGCGATTTACTAGAACCCGTTTGCCCAAACACTCTTATTAAGAGGAATCGGCCAGTGGTGTTATATGAGCAGAACGCCGGTATCCGATATCATCTTCCATTAGTCTCGATATAAACGAAGACGTTCGATGTGTCCAAGGAGGAGGATACTTCACATTGTGCTAAACACTGCCACTTGGTTCGAGAACTGCCTACTAGTCCCTTGAGCGCACGTCATCGGATTTTATTGGCTAAGGACTTGTAAGGCCTTTTGGTCGGAAACAACGGGTCCCCCGTTTCTGAGATCCCTCGATGAAATGAATCCCTCAGGTAGGACTCTTTCTGTTGTGCTTACACACGTTCTGTATTCGGATCGGACGTGCGGGGATAGGTTCCTCCGTTATTCGCCTTACCGTTCTGCCAACGGATTGGGGGCTATATGCATTTTATCCAGGCAACTTTGCCATAAGCTAGTACGTGCATGGCTGCCGAAAGGACGATTTTCGTTAGCGTAACGTATAGACGGTGTCGGCCCGTATTTATATAAGCGCAATTA
> #7 ATTTTCTTAAnnnnAATTA 343 
GAGATCGCACGAGTATCGTTGGCATAATACAGCGGATCCTGATCTTAACTATCCTCCTACAATCGGGCTTCCTAGTAGTCGTCTAAACAAGAAGGGAAATTCATCTGCCCTTCATCATTAACCATTTTTTGGATCCGTTTCGTGGGTGCGTCAAGTTCTGACAAAGCGCAGGGCAATATAGGGGGAGCCCTCGTCTCGCTTTCCAGGTGCAATGTCGCGTGCAAACTGTCCGAGACAGAGTATGGGTATCTCGTCGACAAGCGGAGTAAATTAGCTAATTCTATGCGTGGTAACTAAGAAGTATCCGCGCATAATTGCGATCCTGATGGATCTTACAGGGTTGATTTTCTTAAAACGAATTAGACGCCATAAGGAGTTTCACGGATGTACCATTAAGCGGCGGTAGCTCCACGGTTGGGGTTGTTTTCACTCTGCTAGGGTGTGCTCTCTCATTTGGTTTAGAAACTCAGTTAGCCCGAGGCTCCGTTCGGGATGCACGATCAATCCCAGTGTGTACGAGAGAACGCGATGTAGTAACCATAGGTCTATTGTCTTTCCCCATCCGACGCGGAGATCCGCACATGTGCATGGAGTCATGGC
> #8 ATTACATTAAnnnnAATTA 544 
AGTCGGTGAGTACCGGCGATGATTTCAGGAATGAAAGTGGCCGGGACTGCTACGTATTTGTTCCTCGCAATCGCTACAATCTTTCGTCCGTAGAGCCATCAGGGACTCGTCTGAGTTGAAATCGTTAATTCTCTGCCCTTAAGGACCTTGATCCGCAGCTCTGGGAATCTGCTCTTGCTCTTAAAGCAATTCGCAAGAATTGCGTACCCAGATTCTCGTGCGTTATAGTACGGGAGTGTAGGCGCGCGACAGTACTTCCTCTCACGGAACCGTGAAAGTATTGGTAGTCTGTGTTACCACGCAGTAGTGCACCGAAGGTACCTACGAGTAACGATCAGCTTCAATACGGAGAGCATTACGACTGCTAGCCCAGCCCGGTAGCAAGATCACTCGTTAGTGTATTGAAAGGTTCCTCTACCAGACATCACAGACCATGATATTTAATCTTGATACCCAGCGGAGTCGTTTGAGCTGCGTCCGCCGGGTTACCGCTGGGCGCTGTCCCGAATCGCGCTAAGACTTGTCCCGTGCCCGGGCGGAACCGATTACATTAAGTTGAATTAGCGAGAGTATATCCGACCAAAGGTGCCAGAAACGAAG
> #9 ATTTAATTAAnnnnCATTG 58 
TGCTGCGACACGATGATTGTTCCGATGGTTGGCTGTCATGAAAATGCGCTCCAGTAGCATTTAATTAAAACTCATTGTAGGCTTATTGAGTCGGGGATTCGGTGCCAGACCGGACGTCAATTCCGTAGGTTCGGTTTTGTATGTTTCTAGTTCACTTCCGACTGTGGTCAGGTACGAGCAAAAGACCAGTGGACCTTTGATCGGCTACGGGGGGATTGTCCCTCGAACTTCGAAACTCTCTCACTAAGGTTTAGAGTCTGACCACCCAGAGCCGTAGTGCTCATACGTGCCGGGGTATAGAGACATGGGATCGACGCTCTAGCTCTGCGGTGATAAGGTCGGGAGTGTGTGTGTGTGAACTTTTTTACCTGACCAAATTTGGGACATAATCTTATGATTCGGCTTGTTCTGTCAAGATGCTTAGATAAGTCACTAACTAGGGCTTCGTCAAAACGAAGATCCTTATTCTTTCGCCCGTATTCTTGCTGTTCCCCACATTTTGCCTGGGCGCATCACGTAGTCTAGTCTGAGCTTGGCAAGTGTGTTACGATCCGCACTTATCCGCACGACCTTAGGTGACGTTTGATTTGTTACCCCGTC
> #10 ATTTAATTTTnnnnAATTA 175 
GCTCAGTAGTAAGTATACATCGTCTGGGACTGGGAGATTGGTTCGTAGCCCGTATGTCATTTGCCGACCTAAGTCAGCGTGACCACTTGTTCGCTTTTCAGCAAACAGTGGCGTTTAGGTGCAAGTACGCGAGGAGAAATTGACGTAGGTCAAGATCAAACGATCCCCCGAAAAGATTTAATTTTCTGTAATTAACTCGCTGCAGTGGGTATGGCGCGAAAGAACACAGTCCCTCTGAGATGACCCAGAAGATGAATCACAGGCCAATAGATCACGCCACCGCAACATGCAGTTTATATTGTGTTTCCACGGTAGACTTAAAGTTGTGGGCAGTACTCGTTCCGCAGGTGGTGCGCTCTCTACCTCTGTCGGGTATTTGGCACTCTAAATCATTCGAACTGTCAGGAGCGAGGGCACCAGAGGTCTCCAGCGCGGAAGGCAGTTAATGCTACCGAGCGACACTGTGGAAACCGCATCTCTGCAATCGATGGTTCCTTTTATACGCCCTAGGGTGGGTCGGTAGTGTGCTCCGCGATTCGTTAGGGAAGCTACTGACGGTCTATATATGCCGCCATAAAGGTGTGCTATCTAATTAGTACC
> #11 ATTTAATTTAnnnnCATTA 5 
CCATAATTTAATTTAAGGTCATTACCTTAGACACCAACATCACACGTGGGTTCCTTTGGTCGCCTGCTTCGAGTCTGACAGAAACTTAGCATTCATTCGGTCTCAAAGACTTCTTGGGTATTTGATCTCACACACCACACGTATGTCACACATAGTAAGCAACCAGGCTGGCCGATCCAGGCGCCACCATGATTCACACAGTCACCTGTTACAGGGGTTTTGTGCCGTCTTTGCTTGTCCGCGTTCCGAACTGAGACATGAGGGTCGGATTTCGGATTGTTTTGACGCCCACTGATTGCACATGGCTCACCTCACCCTGGAGAAAATAGAATATGTACAAGCTTCCAGATCCCCCGCAGTAGGACATCCACACATTCACGTGTATAGAAATAGGATGAAAACACGTATTGCGAATAACAAGAAAGCAACAACGAGAATTTCCGCCCCGGGGAGTCAACACCCGTCATCTTCAATGCATTGCGTTCATCCAGGCAGGACAAACAAAGGAGCGTTCTACGCGGTCTTTGAAGACTACTTTTCCCAATTCAGGTAGAACTGCTACATGGGCCCGGGGTCGAGAGCAACAGAGTTGCACTGTAT
> #12 GTTTAATTGAnnnnAATTA 384 
TTTAATGAGCAAGAGCGCCCGTTCAACGCACCTACATTACAAGTAAAGCGATCTACAGACGCGCCTCAGGGTGAGTAGCCACCGCCTCTTGCACTCAAGTGAGCAAAAGCCTTGCAAACTATCAAAGCAAATAGAAGAAACCTAAAAACCTCCACCATGCTGATAATGATTCCGGCTGCAAACCCGGCGCGCTGCAGAGGACACAGGTATTATACAGAGACAGATTACTTATAAAAGGTGCGTCGACCATCCATGTGGAGCACGAGGGAGCGAATTAAACACGACATTTTCAATGACCTCTATTAGGATGCTAATCAGATCGACCGGGTCTGCTGCCACATTTTTGATAATGGTTTCCCCGCTTACACGGGCCCAAAATAAGGTGTTTAATTGAAGTAAATTACGACGAAGATCTATGTGGTATTGAAAGTATTCCTGTTGCTCGTGCCCATCAGAGGAGATGTGTACCTAACTCTGTCTCCGGCAGAGGGTCCGTATAGGAGTTTTGTACACAGGAAGTGCGTGAGGTGAGGGCCGATCACCCCTACTGACTGACTGAGAAAGTGTCGTGTATACGAGCTTGGCGAAAATAATGTCCAA
> #13 ATTTAATAAAnnnnAACTA 272 
ATTGCAACCACAAGTGCCAGCAAACGTGCTGGGCAAGCCTCTTGCGAGTAAACCAGTAAATTGGATGGATCCGATTTAGGAGTCTTTGTATTTCCTATGAGTGCACATCGCGCATAATTTTGGGTTCAGTACTGGTAGGCCTTGATGAGCTCTGTTCATAATCTGTGGCATGTTATGTTAATCACATGAGGACTTTGCCACCGCATAGGAGGTTGATCGTTCACATATCGTGTCTTAACGATCTGTTCCCAAGACTAGGCACTTGTGTTTCTATTTAATAAATTCGAACTATTGGCCAAATGTCACCGGGCCTCGCGGTCAGATCGAGGCTCTGGTATGGCTTAACGGTCTTATGCCTTTAGATCGGCCATGATTAACTAGGTGGGTTCTTCCTAGGGTTTTGTGCTGGGGACGTTAGGCCCGTCGCTACGTAAGGCGATATACCTACCTGTAAGCGTAGATGATAGCGTATGAATTCACAGAAGGGACGGGCAGCCCGTAGGGTTCGACTATTACCGCTCTCGATTCACAAATGTGTCGACGTAGAGCCCGCGACCAGGCGGCCCATAGCCTTATGCCTGGCTACAGCGATCGAGTCGA
> #14 ATATAATTCAnnnnAATTA 37 
CCAGGCAATATAGTTGACGTATCTATATGAATCACACATATAATTCAAATAAATTATGGCGGAATGAATACCTTCCTTACTTTGTACGGATCGTCCCCGCCTGAGTCGGGTCCGTAGAGCACGTATAGAGTCGCCAAGGGACTCTGCGGTTTACGCAGTACGCTTGTTAGCCTAGTGACATATACCCCAACCGGACATAACCCCCAATACTTCTTGAATAAACGGCTGCTGGAATCATAAAATCTTTTTGAAGCGATGGACCGGCGTCCACGAATTTTGTCGTAACATTTTCACTCTGGCGTTGTGCTCAGTGCTGGTCGGATGGGTCACGTACCAATTCTCACGTAATCGCGCAATTCACATCCACCTATGCTATTAAGCGTTATTTTCTACGCGTTAGTTCCGCACCATGTTGTGCGCGGCTATGTGGGCCTGTATCCTATGTCCGTATCGCCGATGGCATGTGCTCGAATTTGCAAAAACGCGCCCTTGTGAGAGCCACGTACGCCGCGGTATCCATATCTGGCGAGAATGAATGCAATGTGTGTATGCGAAAGGTGATGACGAAACACATAGGGGGCATAAAAGGTAGGTGTCGTG
> #15 ATTCAACTAAnnnnAATTA 333 
TGTTACTCTCAGCCAATAAGCTCAATCAGGTCAGACTTGGCGAGTCGTCTCGGTGTGTTAGGCGACTTCCCGTGATTGGACTTAGCTACGATACCATCTAGAGGGGCCATGGGCGCGCCTTGGTTATGCGGTGACCGGGTCACACTCAAGTTAGGAGCGTTCGCCAGAGCTACAATTCTTTGGAAAAGCGCATACCAACGCAGGAGCTTAGTTATTATGCCTCCTGGTGTGTTAGTTTGGAACTAAGATACCAGGTAATTTCGGCACAATTATATTCCTAGACGGTCGTACGCAATACTAAGATTTGACCATCGCTCGGCTTTATATACTAGCATTCAACTAAGGCTAATTAACTTCTTGGAATCGACGATTCTGACCCCCGACTTCAGATAATACCATTAGTGCCGGGTTAGTCCTGGCTCGTAGCGGACGGAATGTGAGCAACGGAAACTCTTCCATTACGGCGCTCTAACAAGGGGTGTGTTCCACAACCGTTACGGAGGCTGTCCCATCTTAAAAGAATGGTCTATCAGTGCCCGGTTGAGCAGCAACCATTTAGTATTGGCTATCGGAAGGCGCGGCATCTTAACTACTGTACTT
> #16 ATTTACTTCAnnnnAATTA 416 
GAAGTCGGGGACGCAAACCAATGGGACAATGTTGCGATCGCCTTGATGCAGCAATGCCGCACATTGCTCGCTTCGCCGAGGGTGTTCAATCAAGTAAATCTCAGGTATCACTGAGCTTCTGTTTCGTCTGGGTTACGAATACGTGAACTGCGCACGTATGGCAGAATGCACCCAATACCATGGAGTGCTCTCGTTTATCCTTGATTATACTTTCTCACTTGGCAGATGTCTGACTTATGAAGTTTGAATTTCGAGACCGAGCTGGGCTCATCGTACCACCACGGCAGGGATACGTTAAGCAGGGCGAGGCTGGGAAGGGAGCCTTATTACACTGTAATTTCGCTAGTTAGTTTAGTACGCTTGGCCTGCGCGAGCCACACTTAGAGCAAACTTTCACAGGGTATGCAGGATCTTATATTTACTTCAGGACAATTACCATAATCAGCTATTGACTCGGGACCAGAATCCTCCAATAGATTTTCAACCGTTGAAGGCGCGTCTCCTACGAACATGATTCCGATGACCCTGATTTAATACCAGGACAACACGGCGCGTGTTATGATGAGGGTGACTCCTGCCCAGTCAGTACTTTTGCAATGT
> #17 ATTTAGTTAAnnnnGATTA 25 
CTTAGAAATAGTACGGTGTGAGAGTATTTAGTTAACATCGATTACCTAAGGAATTTACAGCCGACCCCCGCGGAGTGCTGTCGAACTCGATTCCTGTATATCGCCCATGTCGAAGCCCGACCTGTTAGTAGGCCTGGTGAGTGTTAACGGCTTAGGTGATGTCTACGGAAGTTCGTCGATACTTCCGCTGAGCCCCGTTTTGGTTAGAGGAGTTCAATCTGCCTTTCCGAAGGGCCGTGACGGACAACTGACTGCGCGATGACCTGGCCAGGGAGTATAACCCATGTAATTTTCAGTGACTGTCGGCTCCTGGAGCTCCTACGAGGGCCGGAAGCTAGGCACTGCCAATCATGGTACGGGAAGCGTAGGGTGTGAAAACTGCGATGCAATGATACGACAGTAAGGATGCACTCATAGACGTTGTAACACCGCCGTAGGGTGAGTAGAGGCAGAGCAGGAATGCCAACTTTGCTCCTTCCCGCTGAATGGTGGGTTGAACTTAATCCGAGACACCTCCGAACGGTGCGGCTCATCTATGACGGGTTCCATCAATGACTGTACACCGACCGGGAAAATCCTAGACCGCTGTGGATTCCATGG
> #18 ATTTATTAAAnnnnAATTA 133 
GTATGCGAACGAAGGCGCTAGTTTAGTTGGGAGGAATGATTGTTACAGGTTATGTTCGGTCAATGATCGTAGCACGCGAACTAAGAATGGGTTGGCGCTCATTGTAACGACAACAGCACATTTGGGTATGCAGATTTATTAAATTAAAATTACGCTACTTTCTCCCTGTCGGCCAGCCAGGTCTCTGCAGATTACACATCCCTGGTAAACGTATGCGCGGTGGGGTGATCCAGATCTTCAATTAGCCCGTTCGCTAAGATTCAGCTTCGACTTATCCCGAAGCGTCTATTTGCTAGGTTCTAAGATAGAGGCATTAAGATGTGTTGCCGCGCCGAGGAAGGGTTCTTGCTCTGTGCGATACCCGACAGCAAAGATATGGACTATTGCCGACTCGGCAGTCTACCAACTGTTTTTTGGATAAAACGGTGAGATGCCGGGCAGCACATTGTGTTGTAACTTCGTCAAGTGAATGCTTGGGACATAGGATTAGCGCGGCACAAGTTTGGCACGCCCCAACTTCCATGGGTGTTTCGGCAAGACACTGGTGAGCCTGCCATATGAGAGACTATTGACCGTAATGCCCTGGACGTTGCTCCAACA
> #19 ATTTAAGTAAnnnnAATTG 207 
ATTGCTTAGTGTGTATTCTTCTTCCTGTTAGTACGCACCGAACTTCGTTCGAACCCCTAAAGTAACCATTTTTAGGGACCCTCCCGGGGGGGCCGCTTCGGACCCAATACAGCCTGTGACAGTCTCGGCAATAGCCGCAGGAATCACCGCGGTGATTGCAGGATACAGGCAACCATCCATTGCGACCAATAGCACCCGTTTTAAAATATTTAAGTAAATACAATTGCCCAAAAACAAAGGAGGGACAAGTTCGCGCCTGGATTATAAAAGGACAGCGTCAGCCAGTCTTAGTTCTGCTGCGAGTCAATTGTCTACCATCTTTGGACACATGGTACACGTAAGGTTTATGCGCAATACACCTAAGACTCTGGTCAGATTTGACTCCTCGTTTGTTATCTCAGTATTGTGCGAGTATATAGGTCAGCAGGATGGGGCCCATGGAACATCTATCTACGCCATCTGTCAAGCACAGCATCAAAATCTAGCCACCCATCCTCTCGCCAGCAACAACAGCAAGCAAGGACTGCACGGGTTCATCGTCTTTATATCATTGTCCCGGTAACTTGTGTCGCCCACCAAGCTCTTGCAATTATCTTTTCT
> #20 AATTAATTAAnnnnAATTG 117 
TAGTCCGAGGACGCCTAAGTCCACCCGGAATAACTCGCCCTGGCTTATTTTCATGGAAACATCAAACGCTTACGGACGTCCGGGCAAGAATATAATACCCACCCTTCAGCCTTTCCTAATTAATTAACGTGAATTGAACGCTCCGTGGACCGTCGCAGTCTGTCGGGGGTAAGGCCCTTCAATTCGAGATTTCGATAGGTCGTAAACCTATTAGGGAGAACTTGGTCGCTCTGATGAAATATGACAGGGGGTGGCACTGTGAGAACTCCTACGTCTTACGGACAGTATGTGATACTCAAGTCTCACATCGCTGTAAGATATGAGGCGACGGATGCTTGTAAATGTTGCACCTTGGGTAGCGACGGTCCCACCCCTAACGAGTAGCGACGGGAGTGCGAGTAAACCTGCAAGTTGCCACGGTAGCTCGGCCCCCGTGCCTGCCCATGCTTTCGTATTCGCGTGTAAGGGTCAATCCGTGGGGTACTTAACCGAAGAAAGGAAGATTCCGATAGTATGAATCCCGCTGGACAACTAAGGCCGCCAAGTGGTCTCTCGGAAGCCGGATGGCTTTACTATGTCGAATTGCGGGATTTCTGTCTG
