# Supplementary material for: A particle swarm optimization-based algorithm for finding gapped motifs
Source: BioData Min. 2010 Dec 13;3:9. doi: 10.1186/1756-0381-3-9 (PMC3022572; doi:10.1186/1756-0381-3-9)
Supplement: Additional file 2 — Experimental Dataset. The synthetic data sets and real biological sequences used in the paper. [file 1756-0381-3-9-S2.ZIP › synthetic/gap_motif/continous_gap/gapped_seqs_11.txt]

> #1 ACATATTTGnnnnGGGAAT 99  ACATATCCGnnnnGGGAAT
ATTAATTAGCGACCATATGATCACACAAGTATTTTTGTACAGCCTGATCGAAAAGAGGCAGCTCATAGGATGGCTGTTCAGCAGGGGACTATAAAATATACATATTTGCTGGGGGAATGGTTCATCAGGTTTGGGCAAACTGCTCGGTGACGTTGGAGAGGTCACACCACTTAAGCGAACCGTACCTCTTACTCCACTGCACAACTGTTGAAATCCAATATTCGATTGGCTGGATTTCGGTTTAGACTAATTTAGATCGCGCAACTTAACTTAGTTGCGGCCCCCTCCATGGAGGGCCGCTCCTTAGCCATTCCATACACAGTACGGGTCAGGCGGCATTCTGGAGCATCCTACTCTGTGTTCCATTGTTCAGTTGCAGAGATGCGTAAGGTGTCGGAAGTCGCACTCGGCAGAGTTCTTTCTCCAATAACAGACGCCATTCTCGCACGTAGATTCTTCAAGAGGCAAGATCGTGAAGCTCCCGCATAAAAATAGCGGCATCGCAACATGTATAGACGCCGCCCGTTACAAACGCCTGGGACGAGCATTCACTCTCAGCCGCGAATCTGTCGCTGTATGTAGCTTAATGCAATGATGGGA
> #2 ACATATCCTnnnnGGTAAT 510 
ACTAATATCGAGCGGAAAGAGCTATAGGACCATAATACTCTTTACGAGGGGATCCGCTCCAGGTGGTGTGAGCTGGCGAAATATACGGATTCCCATATGTCGGGCACTTCTTATTCCCTCAGGCATAAGGTAACGGGTCCCAACTTGAACGAAACATGAGATGCCATTAAACAAGTACAAGGCGGGGGAGACGGGTGCGGCGTCGGAGTATCGAACGGTTCTATCGGTTAGAGCCATCTGGGAAGACAGATTTTGACAAAAGAGTCTTTGCCACCGCTGATGTTCGTTGTTTCACCCAAAGCCGTTAAGTACCAAGGACATCTCCCGGCGTATAGGTTTCGTTTTTCCTTGTACACGGTAAGATTGGGCCATATGAGACGTTCTCCATTTTTGTGCGATTCTTGGCGCCTTATATACTTATTTCGCGAGCATCTCTATAGTTGGTGGACCAAATCTCTTTCTGGGACTTGCGCTACCGCTAGTACCTGATCCGATCACATTCGAAGCGCTACATATCCTTAGAGGTAATTGTAATCGCTTAAACAGTGTAATTTCCGCAGAGCCGCGAGCAGCATCGGTCTTAGTGTCTTATCCATGGAA
> #3 ACATTTCCCnnnnGGGAAT 18 
CATCCCATACGACCCTGCACATTTCCCATGAGGGAATCCGGTGAAATGCATGGTTTTACGCTGGATAGACAGATGATCTAGGGACCTACAGGTAATTACTCGGCCAGAGCAATGAATAAAATTATTTTACGCTATACCATGATCGTCCTCCAAAAAATTAACCTGATTCTGTTCACACGATAATAATATGAAAGTGGTCAGTTGAATACGAAGAAGATTAGTAGCTAAGCACATTATGACACCGCCCGCAGTTGCCCCCAGCCGAAGAGGCTTGCCAGTCGCAGTCTAGAAACCGCCACAGGTGCATCTGGCTGTGTGGCGTCTATCGTGGCCCTGCGTAACGTTCCGAATGTAGTTTCGCTTGATAGCTGGAACTGTCGTAAGAGCTCTCTGCCTAGCCCTTGACCGATATTACATGTACCTAGCTGTATATTGTAACATCTGGAGCGGCATCACGTTCTGCGCAGCATCTCACTAAATGCTCGTGAGCCCTTTCTCGTCAGGATCCTCACGTGCGACACTCCGAGCGAATAGCCCGGCTGGCCCGTCATTTAACAGGGGGCTAGACAGGTACCCGTATTTGGTGTTACGTTTGTGGCG
> #4 ACATATCTGnnnnGGGAAG 322 
CGGAAATTAGTCAGCAAAGGCAGCGGCCTAAAGGAGGTCGGCAGTCGACAGTCCATTCCTCCTTTAGCTTACAAAACGAGTGCATCTTTAGACCAACGGCCGGGGGGTCGCAATAAATTTACACGAGAGACTGTCAGTTTCATGTTGAGCTGGTAATGACGCCACGATGTGTTCCTATTGAGCGGCTCTTTCCACGGCCAATATACGACCGCATAGATTTGGATGCCCGGCGCCGCTACAGACGTCAAATTTGAGACACAGTGAAACTCTTTTCCGGCGTAGGGGATTAATTTGTAGATTTTGGATCGATCCCTTTAGTATGACATATCTGGAAAGGGAAGCGTACGAACCTAACATATGGGATTCATTTACAGACAGCAAGTATAAGAAAGGACCGCACCCGCTGGTCATCGGCCTCTTCTGTATAGCCTGGGTCAGCCGAGATTGGCCCGCTGCTGTATGGCACTCTAGCACGTAACCCTAGGGTCAGCACTCCCAGAACGCGAAGAGACCAATGTCGGGGTGAATATTCACGGCGACAATCATCGGGCAATTGTACATCCTGTCACCCGGATGTACGGGGTCGCCGTCCAGAGCCGG
> #5 TCATATCCGnnnnGGGGAT 221 
GAGTGTAAGCCGTCCAGTTCTTCATAAAAGTGGCGCAGCTATCTAGATGTACGCCGGCGGTCCGGTTGCACCTTCACCTTATCGAGAGAGCTTGCCCAAGCCAAACAGGTCGGGATCCCCTGATAGACGAATGAAGCAATAGCGACCCGTGGCTCGCCTTGTTATTGATTTTCAGCGTTAGCGAATGCCCCTCATATCCGAAGCCATTTGTGTGGACACGCTCATATCCGTGTGGGGGATCATAGCATCGGTATCTAAAGAAACGAGATTGATCCCTCAATGTAGCTGCTAGAATGCCTAACCTGGACTCGTTCTCGGTACTGCACACGTCTAGGGATAAAGTTTGCGAAGCAATACTCTGGGGCCACAACAGATGGAAGCGACGTCTGGGAACGCGGTGTAGCCCTTGTGTCGATCCGTTCTTGCCATAGGAAACCTCTTTGACGAGTGCGTAGCCTCATTTTTTCCGGACCTGGCGACACTACCCGATGTGCTGAATTGTATGGCAACCCGACTGGCGCTGACCGCCCATACGTTTTAAACGAGCGAGCGCTGGAAACCAACCGACCTCCTGTAAAGAGTGTGAGGAGTCGTTACTCG
> #6 ACATATCCGnnnnGGCAAT 460 
AATATTGCAACCGAAGGATATCACCGACCCGCCCCAATGATTGGTGACGAGCCGTTATACAGTCTAGAAAATTGCGCGATGGCTAAGATTGTCCACCGCCGCCCAGACAAAGGCGGCAGATATCCAGTGTACACGAAGCAGGTATCGCCCCCCCGTCAGTTGATATAACCAATTATATAGACTCGCATCGTACTTCGTCACCAACATCTTTTCGCTTCTAAGACCAGATTAAAACCAATAAGTCCAAAGTCGCCTTCCTCATCATGGTTCTTTTAATACCAGTCTGACTTGTGTACGGCCTAAGTATTAAAAGAGCGGGGGACAACGGTTTGTTCTTAGTAGAGGGTCAGTGGATGGCACATATGCGCCACCTCTCTGGTACGTGCCAGGCGCCCAGACTAGATTTCGGTGGCACTCTTTCACGGGGAGAATGAGGATAGTGAAGGTTCGGGGTAAGTCAACATATCCGAACTGGCAATTCTCAGCAAACCTGACAGACAACATCCATAAGGTTGGAGGCATAGACGGGAGGCTCGACCAGTGCGATGTGTTCACCCAATAGGCCTTCCAGTTAACCATAGTTTTACAACAATGCCCAGG
> #7 ACATATCCGnnnnGAGGAT 36 
TCTGCAGGCGGCAAGGAAACCGAGACAGCGGATCGAACATATCCGATGAGAGGATAAGGCAACTCTTTTGTGTTGAGTCCCACCTTCTCTACTCACATATCTGATAACTGGCGTGCGAATTAATCAACTAACAGCTGGAGAGTGCCTTCTGCTGAAGACCACGAAATGGTAGCTAGCTCGGTTCCTCTTGCATTATTAGCTGTCGTTTGCCAACCGAGCAAGAAGATCACTAAGCGGACACGCGTGAACCACAACGACTCGGCGCGATGCTAAAGTTGTATTCTTTCAACCGTGCAACTGTTGTTAGGGGGGCACCTTCTAGCTAGAAATGTGCGGCAAAGTGATTCGGGCGAGGACGACCGAATGGCGGCCCTCAGGGCATTAGCATTAACGACGGTTACACTTGTCAGGACGATTAGTAGATGCCAAACCAGATCAACGTGTCGTATCTTATGGATTATAGTGGGTGTCAGTATCTTAATAAGGTTGGTCGCCAATAGGCTAATTCGTGGGGTAAGTGATAGACGAAGTTTGTTCTCTGTCACAACGAAGTAATCTACCTACCAAGTCCCAGCCTCTCCTAATAAATACCTGGAGGGC
> #8 ACATATCCAnnnnGGTAAT 344 
CGGAGGTGGTGGATCGCCATTCTGTAAGGATTGCTATGTGCCACAGACTAATGACCACAGGTCAAACTGACTCGACAAGTCGGTGAAGCAATTCATCCTTCAGGGTTGTCGATATGAAAGACCAGCTAGGTTTGCCCAAACGCCGATTATCCAGCTAATGTGGGATTCATGCCTGATCTACACCGGAGGTCCGTTGGTAGGGAACGAAATACTCGCTTAGGCTAATTGGTCACCAGTAGTTTAGATAAGAGACCCCAATGTATACTGCAAATTCGAAGAGGGGTTTAATTGGACGCCAGCCTAAAGAAAAGGGACGACGTCAGCGAGTCCAGAAGATTATTGGGACATATCCACTAGGGTAATGAGGTCGGAAAGTAGCCATTTTGTATTCGGCAGTTCACAAGATCACGCGGACCGACGTTAGAAATTGTCGTTGGATAGAGACTGTTTCTGCCGGCCCTAGCACAGCTGATAAATGATGCGATTTCAAGACCCCGCTAAGAAGAAGTACCGTCCGAGGCAGGCATACGAGAAGTAGCTTGACCGGTGACTAACGAAGCTGTTGCGGATGTCGAGAGCTGTGGTAATAGATAATGCCCC
> #9 ACGTACCCGnnnnGGGAAT 113 
ACTTATTTAGATGAGCCAGTCCTTGAAAGTCTACGCACAATAAGAGTGGCCTGATAATCTGGGTTAAACAACCATCTGTCTACCCACCTGAGCGCAGCAACCCGCAAAGTGCAACGTACCCGTGATGGGAATCCGGCGTTGCAGAGTTCCCTAGGGTGGGGGGTTACATATCCTTCCGAGTGGAAAGTGACAGTTCACCTCAATTTAACCGATAATCGGTGAAATTCTAGGGGGCCCCCGGATCATACGTCATCCGAGGCCATTTACACGTAGGCTCGATCCAAGCGTTAAACTAATCAATTAGCGCTACGCTGCCTTATAATCTTCGACTACTGGCTCCAAGTGTCGTCCTGAACACAAGTATGGGACTCGTACGTGAGACCGCCTCGTGCGGACCGCGGGACGGTGATAAAGGGTGTGCCTAATCCGGTAAACTGCCGACTCTCTTTGCCAACATGCCAACAATTGAACAGACCCAACTCGTCTTCCAGCAACCTCTTCATTACCGCCTATCTAAGCCGAGTATATATGGACCAGGGAACATGATGGCTCCCACCAACTGTTTCAGTGGTAGGGGGCCTAGAGGCTGCACTACGCCAA
> #10 ACAAATCCGnnnnGGGTAT 453 
TGTCAAAGCCAACCTGGTGCGGCTCTGCGTCCCATGCTAGAATCCGTTCGCTAGGCCCTTAAACATTCTAATATCGCACGGGGTAAACCTACTCTAAGCTGCTTAACCAGATCGGCGGTAGTCCAACCTTACATACTCGAAGTCACGTTCTCCATCCAGATTCAGGCGTTGTGCAGGTCCAATCCGTGGCGGATGTCTCCGTAAACTGAATACGGGACATGGCTCTGTGTAAGACGCAACATGCGATGCTCTCGGTCAGTTGACGCTACTCCTTTCTGTAGCATTGGCTAAGGAACCTCGTGAGGTTCCGGTTGTTACATGAGACGCGCGCACCGTACACAGCTAAGCCGATTGAAACGGATGCACAAGAGGTTGTTAAATCAGTAGACAGCAAGACGCATTGGGACCCGCATCGGCAGTAAAACTCGCGGACCGTCAAGGCGCTATAAGTCGACAAATCCGCAGTGGGTATGAGCAGCCACGGCTGAGAAGACAGCACACGGTGAATGCAGGGCTCTTTTAGTCGCGGGTTCCGTCGGAAGGGATGGGCCCCTCTCGCACATGCGCTAATAGCTTCCCTGGCAGGTTAATCCTTGCCCC
> #11 ACACATCTGnnnnGGGAAT 52 
TGAGTAACTTGATTCGTTTACACCGATTTGCGCGAAGAGGAAGTTTCGGAGTACACATCTGCGGGGGGAATGGACGTGAGGTCTGGGGTACGATGGCGTTCCGTGTCCGGTACCTTTCGGGTAGGGCTCATGCCCTATCGCATGCGCCATTGTAACGCCTCACTCTGCGTATATCCCGGCGGTCGAGACTATTCGAAAGGAGCACGCGCAATGTAATGACGAACGGGGGACGGGGTCACGACCGCCGATGCCTCTCTCTGCAATTTGATTGTCTCGATGTCACACACCCCTGCTCAGTACGGATCCCCAACGAGGCGAGTCCCGCGTTCTCTGCTTTACTAGCAAAGGAACCGGTTAGGCGTAACTTAAATAGCCGCTACTCGCTCATATAGGCGTACTAGTCAAGTCCTGACAGACGACCATACCTGTTGCGTCGCATGACTCCCCGTCACGTCTCACATACCTGTCTGTTTGAATCTTTTACGCATCGTCGAGCTGGGAGCAACAAGTTCGTGCATACCAGTACATTTCTCGTCTACGTATGTGTTCTCGTTCAACTTACTCTGTTGACGCAAAGTATGCCGAGGCACAAGTGGGCCA
> #12 ACATCTCCGnnnnGGTAAT 507 
AAAGGAAACACGCACTGTATACCGATCTAGGCGGTAGTAAAGGCGTAATATTCACCTGAACGCTAAATTATTGCAAAAATATGGTATTGATTGATTATGTTCTGGTGGATGAGAGGAGCTGAGAACTAACTAGGGAGATGTCGGCCAGTCCCCTCCCCCCGACCTTCCAATTCCCTGCCCGGGTCAAGCCATGCACCGGCGCAAGGTCTAGGGCCTCGGGTGCCTGGAAACGCGGAACCTCTCTATTCCCTATCGGTATTCACGGAGGCTGTTTGTGCCTGAACCGAAGTTTTCGGCAAGAGCTGAGACTAAAACCGCGAACAAGGGTGGGGCTCTTATCTTCTTGCCATGAAGATAGGGCACGAGCTGAAGACCTAGCACTAGCCCCTTTAAAGATTTCAATACCTCTACCTGTATACGTCTTCCTACTGCTCCAGAGGCTTACGCAGGTCTGCCTACATTCGCGTTTCCAAAAGGCGAACGTTTATTGTTCCCGTAGGCTGGATAACATCTCCGTCCCGGTAATGGAACGATAAGAGTGCTGGTGGAAGGGAGCACACCCTCATCTTAGCCCAACGGCGATCCGGCTGGATCGAATTT
> #13 ACATATCCGnnnnTTGAAT 526 
CAAGCGCGCTCCTGTTTTGGGTTTCAACTACCACTCTATAAAGTTCGGAAATTAGAATCATTCTAAAACTACAGATAGCAGCTCCGCGCTGAGTTGTTGAGTCGCCCCTGGCACGCTATATCACATTAGGACCGTGTCATTGATTTCTTATGGATGTGGGATTCCGAATATTGAGCTTAGAAAGATATCTCGGATTTTTGTTCCTATGTTATTACTTGTACAGTCGGACCGCAAGTACCTCCTACAAAGTCTTTGACAATGTAGTGGTATGCCCCGGCTAAAAATGACTCACAATTGCGGCATGGCAAGTATTATTTTAGAATAAGTGACCCGATACTAATATGCGCACCGGCCGCTGATTCACCTCTTCTGGGATAGTCTCTCGGGCAGCTTCCCCGAAATGGCGCCAAGACGCTATAAGCTCTAGATGATCGCGAGTCGGCTAGGACGATATCTATTTGTGTCTGCCCGTTTGTCATTGTGGTTCTTAGCTAAATGGAAATTACTCCGATGTGCGTACAGGTGTACATATCCGCAGTTTGAATTCGTCTTTGGCCGGGATATTCCACCGTGAACTCTGTTCGCAAGGGATGAGCCTGG
> #14 ACATATCTAnnnnGGGAAT 402 
GGTACAACGGTGCCTTTATCTACCTGTTGGTACGAGGATATGTAAGATGTACTCGGTCCCACGCTGTGTGGGACGATGTGCTTACGGATAGTCAAAGTGCCCTGGGGGAGAGCTGGCCTCCCAGCCGTACCGGAAAGGGTAGCGGTATATACACTCGGCGTGACGACCTAATGCCAAGACCAGGCGTTAAGTGGACTCGGCGCATTATCAAGCTAGCAGCAAATGAACCGTTACTTATGCATTCGATTACAACATAATCCCCACGTAGTTTTGGAAGTTGCTTGTGGTGAATCCCTACCTAAGGGGGCGCTTAGCTCAGTATGCATAACCACCGATCGATAAGAGTATTGGTCCACAAGCCGTGATGCCGACGGGCGGACATCGACTAGCGTTCGAAACCGGACATATCTAGGGGGGGAATAAGCGGCGTGACCCGGTACGACTCGCATTAGTAAAGGCACTCTCGCTGCCAGGTTAATATAGGAGGTATTCTAAATCTCTACCGAATCATAACTATCTTCTAATCAGGTTCAAGGCTCGTAGTCCTATTTAGAACCAATTTCTATGCGTTCACACTAGGTCGCCGGGGGGCGTCGGTTC
> #15 ACAGATTCGnnnnGGGAAT 205 
GAGTGTCACTGACAGACATATAGCGCACCTATTGGGCTGTTCTACCCGCAGAAACGCCAGAACATAGATATGCGTGTAAAAGAATCGATGTTTATGACGAGGGTACGACGACCCCAGAACGTCCAATAGGAAATTAACAGACTCGCCACCGTCTCCTACCGGCGCCTCGTTGATTGAATCGCATACATGCCATGTATGGGCCAGAACAGATTCGGGGTGGGAATTCTTTCCAGCGTCTTGGCATTGTGTTAGAGCATATGCAGTCCGTAGCGTCCGTCATAACCGGCCGATTAGTCTCATTCCGTTAGACCACTCACGCAGCTGTGAGAACTGGGCCGTCTCGCATCCGGCATCTGTTATTCTCACGCTGTTTCATACAGTGTTTGCGCGGATCGTGACCGAACCAACCCACTTAGCCAGTGGTTAGCCTTTTTCAACGCGGGCCGTGAAATGGGGTCTAAGTAGAAGGGTAAGGCACTACTAAGGGCTCCAAAAGCAATTTTTCCCGTAGAAGAGCGTAAAAAAAGCCGAACATTCACACTCCGCTTAGTAGAAGAGACAACCACAGCCGGCTTTCGGCACCGCCCGTCTTCCAGGCAT
> #16 ACATATCGGnnnnGGGAGT 523 
TTGACCCCAGGAAACATATCTCTGATGATACGATGCATGAGAAGAGTAGGCCTATTTGTTGACGTAATTGTCTTATCTTTCCCACATCGGACGCTCCTACGTGCGGAACATGCAGGCCTTTTACCAGGTGTCCGGAATAGTTAAATGCAGAACCCGCACAGAGAGAATTACGTCGTACACTCCAGGTTGATCACCTGCGCCTAAAGACTAGGCTTTCGGAGGCGTGCCTTTAGTATCAACCGTGCGGGAAGGGTCGCGTAGGAACCTTCTAGCTCGGTCGTTCGTGAAATCGGCTTGGGAGGGTGTGAGTGGGTACCAGGTTACATCTGTTAGCTACCATAGCTGCATCGCCCGGGCTCTTATCCTCGACGCTTACCACGTGTAAGGGCTCATCCCAGTATCCTCCAGGCACAACAGAGTTAATCCACATCTCTGGATAGAATAACCGCTGATGTATTCTTTTAGCGGAGCCGACTCGCGGTTCCGGCGTACGTCACTTCCAGTAAGGGAAATTGCGAGATGCACATATCGGTAACGGGAGTGTAAAGAGGTCTCTCAGGCGATCCCACCGCCACCACTAACTCACACCGTGATCGCGGG
> #17 ACATATCCGnnnnGGGCAA 544 
GAGTATACTCGCCAGAGACAGAATACTCTATCAGCACCCCGTGTAAAGACGTCGGCTCGTCGAGACGCGAGCTCATCACGGACTGTCGATCGCCACTGTCGCGGGTCATTGCTTCCGGTGCAATGAACTTGCCCTTACTTACCTAGAGAACCACAGGCTCAGGCTGCTTAGTGTGGCGCCGGTTTTCCACGCTCGGTTCGATCGTTAACCGATCTTAAACCTGAAAGTATCATGGGCGGGAAGTCCGGGTTTGCAGCGCCGGCCATTCGCTGGGCTTACCTACCCCTTTAACGGGGCCTTTGCCATAATGCGGGTATGTTGTAACTGTACGTTAAATCAGTCACATCTCAGTATTCGCAGGTGCTGCGTCAGTAATTCGAGCTGAGTGTAACTGGGCAAACATAATTTAGTGTGATAACTACATAGCCGCCACAACTAAAGTGCCTACTCATGAGGGTTCACCCCCGCCGCTCTAGGATCCTAATGGCCGGCTTGACACGGGGTGGCATAGATGAGCTAGCGAAGGATTGCCATCGGGTCTCCGACATATCCGTGGGGGGCAACCTTTCGAATGTTAATCCGTACCGTTGTAACCGAACG
> #18 ACATATCAGnnnnGGGCAT 581 
GTATCCCAATTAACCGCGTTCCGTCTCCCGGTCGGGTTGATGATTGCAAAACGGATCCCGTTGCGATCAGCTAGGTATTATTCCCCCTTGCGCTTTATCACGTCACAAATATTCCATGTGACACAACATGAAATCCACCAAGATTCAGTTATACACCCCATGAACCCGGGGGAGGATGGGCTCGAGTCTACTGCTAGAGAGAGTTATGGCCAAGGAACCACGTATGACGGCAGATCAGATACTATCCAGGATCTTACTGTCTTATTCACCTCGGGGTTGCCGAGCATGTCCCAACATGACATGGCAAATGCCACTCCGTCTAGACTAACACCTAAAAAAATCCTGACATACGCTGGGGGTGACCACCACCAAGCACGCCCCGTGCGATATGTTTATAGTGTAGGCGTTTAACGATTGAGGTACGAGCAAAGTACCGTACTAGAGGTCATTGGAAAAGCAGGTCGATATTGGAAGGGGAGCTAATAATGGAAATGGTCTGACCACTTTCTCTGCTGGTCACCCCATATATGAATCCGAAATCTCGGTACCCTGGATCAGCTACTTGAGGAGCCCTATGAATCACATATCAGTCGAGGGCAT
> #19 AGAGATCCGnnnnGGGAAT 452 
GATATTCAACCACATAGTGGACTGGAACTGCCGCGGATGAATACAAGGTAATCTCTTCCGAGAGTGAACGAGGCTGCCAACAATTCGTTTCTGCCCTGCCAGTGTGAAAAACAAAAGTTCGAAAGCGCTTGACCGAATAATCCACGATCTATTAACGGTCCCCTTATTTATGCAGGGGGTCGTCTTGCCCGGTACGACCTCACGAAATGGGACCCAATCCCTAATCGTGTGTTACTAGGGACGCGTCTTGAAGAACGGCACTAATCTTTGGATACCATATCCTTCTCTCGAGCAGCCCACTGCGTGATCAGTCCGTATGCCGTTGCAAGACGTGAGAACGCTCGATCATACAGATCCTCTAGCTAGCAGGGTCTGCTTCGTGGGGGTTCAGCGAAGGCGATCAAAGCTCGCCAATGGGCTGACAACGGTAGGCGTGAACGTTTTTGGCATAGAGAGATCCGTACGGGGAATTAAGTGAAGACATGGTCGATGAAATTAGTGTGGTCGCCGTCTTCGCATTATCCTGAGGGGACATACCCTTAATTCCACATGTATGGTCCCTCGTAGCCTACTAAGGCGTCCCCCATATACATGGTTAAA
> #20 ACATATGCGnnnnGGGAGT 500 
ATTCCAACTCGAAAGTTTTAGTCCATCGCAACTAGAATCTATTAAGATCTTTTCATAGCCGGTCGCGGATCATCCTTCGAAGTTTAGTGAAAGTCACTGCTTGGATCTATTACTAATGTCGACATGAAGGGCGATGTAGTTCTCATCTGCAACCCAACCGATTGTGAGGGCCAAGAAAAGCAGGGTGGCTACGTTCCTTTGAAGCTGCTGTATCGCCATGATTGGGATCTGTAGCCCAGAGCACGGGTTCCTAACGGCCACTTCGCGTCAATCACTTTTGCACCCGATACTCCTGTAAGCAGACTCAGCTAGACTCTTATCAAGTGCTGTAGGATCGATTTTCTAAATACTCCTTAGATATTTCTGGCGCAGACCAGGAGTTTAGGAAGTCCGATCGCTCTTTTCAATGACCTACCGCGAATCGTAACGTGCGCATGAGAATGTTTCCCTCCGTACTAGCTCGCGTCATTCATTTGGAATTCCCACGACCCAGACATGCGACATATGCGACAGGGGAGTGTTGCTTCGGGAAATCCCACTAACCACGCTATGTCTGAAAGTAGTTTCAAGAAGCCGGTTCTGTGTGATTAGGCACAAGCA
