# Supplementary material for: A particle swarm optimization-based algorithm for finding gapped motifs
Source: BioData Min. 2010 Dec 13;3:9. doi: 10.1186/1756-0381-3-9 (PMC3022572; doi:10.1186/1756-0381-3-9)
Supplement: Additional file 2 — Experimental Dataset. The synthetic data sets and real biological sequences used in the paper. [file 1756-0381-3-9-S2.ZIP › synthetic/gap_motif/continous_gap/gapped_seqs_12.txt]

> #1 TGATAATTAnnnnTGTGCA 57  TGATAATTAnnnnTGAGCG
TGCGCAACTACGTCTCTGAGGGTAGTAGGTTGGAATAAATAGCATACTTCCCTAGCATGATAATTAGTATTGTGCAGGACTCGGCATCTTACTACTCATCTTGCCTGTCGAATGGATGGGCGTAGATTATCTGTATTGGAAGCTCTAACGGTACTGCTGCGTAAGCACTGGACTTGGTGACATCCGAGCGTTCTATAACAGTATGTCATTAATTGAGGGTACTCCTACTCCCACCGCGTAGTACTGGCAAAAGTCTGGACTGTATAGAGCAACCGATACAACAGCGCTAGCTAATTAGAGTATACCACCCCCTCAATCTTTATTAGTAATTATGACTCGAGTCCACCATCTGCGGGCCGCACCTTGAGTGGCCATGCAGACCTTACCCGTGGCACAGGTCACGGCCATGGTTTGGTTTACTTTATCACTTGTCACGGCCATCTTTGGTCTAAGAACCCGAAATCACAGGCGGGGCGATCCGCGACGCGTTGATGCATCGCTCTCTATTAAAGGGTTCAGAAAATGGTCTGTGTGAGTTCTACCGAACCCTCCAGAGAAATGTGCCGTACATCCCTCCCGGAATAGATGATCGGTTTCGAT
> #2 TGGTAATTAnnnnAGAGCG 107 
TACTAGCACTAACGGACCGTCCCCCACCCTGCAAAAGGATCATGGCTTGCGAGTCTTGCCGTGGTGGCAGAGGTAAATTTACTGAAGTGTAAGGGGCATCGATATAATGGTAATTACTATAGAGCGAAATCGTCTTCTTATGATATAGTAGTATCTTCTTACCAGATTAGTTAAGATGGGGACTAGGTTGGATTACATAACTTCTCCGATCGTGCTCAGAGAACAAGATGAACTCCAGTACATCTAAAATAGTCTTCCTCTTCCGTGTCCTTGGACTACTTCGTGCGATGCGCGTACCTTTGGCCGGAGTTGACCTTTTGCAATGATACGTAACCCTTCCGCTTGAGCACTCCAATATTCCGGGTTTGTCACGTAAAGGATCCACGACCTTTGCCCAAATCACTTCATAGTTTCACTAGATCTCGATTCTGGTTGGCGGCACATGAACATGAACCTGAGTTACGATCCCTGCAGCTTCATAGTCACAGCGCCGGTGGATTTCCAAGTTTTGAGGCGTCAATCCCTCACCTCCCGCCAAATTGTCAATTCTAAACGAGGCACGCGAGTAGTACGTTGAGGCGGGGTAGGGAGTGTGTCCTT
> #3 TGATAATTAnnnnTGATCT 40 
ACGGCGCTACCATAGGCTGAACATAACTGAAGGGATCCGCTGATAATTATGAGTGATCTGAAAGGCCTGTCCGGTCGTCCGCAGGTGGTGCAGCGCGAACTCGGACTGACTGGTAATTTGCAGACCCACCCATTGTAGCATATCTTGGGCCACTAGACGCGTGCGAAGGCTCCGTCCCTAGAATAACACAGTTACGACATTTAACTCTACTGCTCCTTGATATGAAAAGCTCAACGTTCAAAGCTATGTCGGCCACGCCAGCCGCGAACCACCTTATGGGTAAAGACACGATTCGATGCCACGCACGTTACGCCGTGTTTGTTCACGTTTATATCCATAATGGATCTCAGCGCAACCGCACCACACGCATCTCTAAATGCGTTTTTCACGAGTAAACGCCCGCGCCTGACTGAGGTGTTTCTGAAGACACTGTAACCTTCAGAAAGTGCGGGGAGGGTTGAGAAGCCTAACCGCCGTCCATTGCTATCTTTACAAACCTCCAGTCACACGAACGGATCCGACGGCGGGTCTAGGTTGCATTATCTCCGTTATATCCCTTCCGCTACGGGGCCTCGGGAACTACTTGACGTGTCTGGAAAG
> #4 TGGTAATTAnnnnTGAGCA 218 
TCAAAAGACATTTCGCTTGTCCCCTAATGGTCATCATTCAAATTCGCACTAGACATGAGAGCCGAGTACAACAACGGGGTCGCCACAGCGGATTGTCCTGCAAGACAGTGCACGCCACTCTCCGAACCCCTTCTCCACTTTATAGACGCAAACCGCCAGTCGGGCTTGAGCTGCAACCTTGTTTAGCGGTCTCTCTGACGGGCATCACTTACGTATCCTGGTAATTACGTCTGAGCAGCTCCAACATGGAGTGACTATGTCTCGCGTCAAAGGAGTCCCTCTGTATGAGATATAGATCGTGGCATTTAAATCACAAAGATGTTCACGTTAGCGACCTACAAACACGAGAACTAAAACGTAGCCCCGGCGACTAGTGAAACACAACAAGTTTCCAGGTCTCCAACTATTATAAAACCCCAACTCGTAAGCAAGAATTATTAGTCTAGACTACATGGTGTCTTCCTGCTGAGTGCACCGGGCGTGGGACATGAGACGGGCAGTTCATGGCAATTACCGCGGCAGTAACGGGTCCGGGGAATCAGAATCGCTCGTTCATTGGCCTTACCGCCCGCAGGTTAAGCGGCAGATAGAGCTGGAAAC
> #5 TGATAACTAnnnnTGAGCC 85 
TTACAATATTTTCATTTTTTCCCAGGCTTGCGCCTCCGGACCTTCGGAGGTTTCTCTACGGGAATTCACTATATGGGAGAGGTCTTGATAACTAGATATGAGCCATAGAGGGACATTTGCTTGCAGGCATAGACAACATCGCTTTTGGGAACTGGAAACCTCTTTTAATTCCAAATATGGTGATAGTATACGGAGCTGCGCGACGACGTTCTCCGCTCCGCTCTTTATCCCGTCTGGAACTCAAGGCGTTACGCACACACGGTGTTACTATTGTTAGCGCATGGATTCAAGGGGACCATACGTTCTTTAGCACTGCGCGGCCCTTCCAGAATGAGTTCTTTATATCGGGAAACCTATAACACAGCGGATCTTCGTATCGCGTCTACATCAAGCAAGGGGGTCCATACGGTAAGCTTGTGAATGCTGAGCGAAACCTCGGTCGTATTTGGCGGAAAAGAGTGGAGTCGATAAAGTACGTTCCCTCCTCATTTGCTAAAGCTGCAAAAGTACACTTGATAAGTAACTCCATGTGTTGAAATAGTCCGTCCTGATGAACCCCCACTTACTAGGAACCCACGCAACTGGTATCCACGTATCATT
> #6 TGATAACTGnnnnTGAGCG 417 
TTGCCGCATTCACAAACAAATATTCTTAGATCTCGATACGTGGAGTCATCAGCACGTAGCCCGATCCGCGCAATAGGCGGGTATTGGGGAATGGACTCTATAATACCGGAACTCAGTGACTACCTCGGGCTCGTAGACATCCAAGAGCTTGGTTTGACCGGATATTGACTTGATTGTCTGACAACTGCATATTTTTTGTACGGCCCTATGTTTTTATGGTCGGCCGAAATACCTGGACGTTCTGCGTAACTGTGTAATCAGCCTATCCATATCTCGGAGGCCAATTCTGGTATATATACTACGCCATTACCGGGGGCTCACCACCACCAGAATTCATATTCCCATAGATTACACGGCTTCCTGAGTCCAACCCGCAGTCGTCTTGCCTAACCATCGGGAGTCAATCCGCGAATTTGATGATAACTGTATATGAGCGACGCTGCTCACCCGCTCGAGCAGGACGCTGGTAAATTCGAGTGTGTGTGTCTTACACTCACTACAACTGTTATCTCCGATCCGACTAGGGTTCTCCTGACCACACCCGTCCATTAAGCTATGAACCGATGGAGTCAAGGTAATTTATGCGGAAGACTGGGCATT
> #7 TGATAAGTAnnnnTGAGCC 201 
TCTATGAAAACATTGATCTTCTTACGGTCAAACAAAGAAGCGGACCACGTAAGTATCGGTGTTTTAACAATCGGCATCCCCCCTACTCACAGAAGTAGAAGAGCGTCCCGGGTACTCAACGCAGCGGCAGCGGTTATACAGAGCATACACTGGTATCGACCCTTCTAATCAGCGTCCATCCGTTCAGGGGTTTGTACTACATGATAAGTAGAGGTGAGCCGGTGCGGGCTTCTGTGCTGTCTTGACTCGTCACAGGGCCTAAATTACATTTATGGTAGCGCGGGGCCAGGTGGTCCTTCGGCTCTCCTTGCAAATGCAGTGCCAAGGACTGAACCATGTGACTACGGGGACACGAGAGGGGAGGGTGCGGTGTGTAACGGGTGTCTCCCTTTACGGCATTGGCCCACCGTAAGGTTCCCTAAGAGAGTCCGTATCCAGGGGGGACCAGGCCTCATTAGGCTACTAGAAATGGCATGCTCAAGTCGGCTATAAACTATAAATGGAGCTTAATAGGGCCTACGACGGCGCCGCAAAAGCTGGTCGGAATCTTGGTAACCTTGCAGGAGAGGGACAGTATGCGCTACTCGAACGCGATGTAAC
> #8 TGATAATTAnnnnGGAACG 314 
TCTGGCTGTCTCGTTCTAGCAAATGGCTGGCCTATCCGTAAGCGCCTACCGCCGCAAGTGAATTATACCTGCGTTTAGACTGTCAACAGATTAGGACTCTGTAATAATGACGGATGAAGGACCAAAACTCACCCGACGTTGACAAAGAAATAGAAGAATTGACTCTTGCGCTTTTTTCAACTATTCCACCTTCAGGTCAAACTTAGGATGACCAACCGCTTAGACCGAGGCGTACATAAGGATAAACGGGCCGTCTATATCCCACTAATATCAGCCGGTAAACTTGGACGTGTATCTTCGAAAATCCCAAGAATTGATAATTACAAGGGAACGCCGTGTTTCTTCTTTCTGCGACGCGCGCGGAATGTGCGCTCAAAATCTCTGGAATTCCATAATTGGCTAGGGTGGTCAGTTACTAAGCGGCGGACATTATCGCACATGAGCTGGGTTCACTCTGGAGCTGACCGCGGCAGTGCCATATACAAGTGAAACTTGAAAGGGTGAGACTCAAACCCCTATAATCAGTAGTGACCTCTTGTATTCAAGCTGATTTCTGATAAGCCTATTTCGAACCACTCACCAACCTTCTTCCATAAGTAT
> #9 TGGTAATTAnnnnTAAGCG 504 
CTAGACCTGATACTTGACCAATAACCCCCTCGGCATGGGAGCAACTGCATCCGCCAGGCTCGCATGTCACCGTGGACACGAGTGTAGCTTAACCAATTCTCTGACAAGCCACTTTGAGTTCTTTAATATCTAACACGATTCAAATTGTCCGTAGGCGCCCGAGGGGTATTTATTCGGTGACATCGCGAGTGCAATGGTGCGCGCATTGGCGTGCCAGTCCTTGTTCCCATTGACTAATGGACGGGTTCGAGCTAAGCCTGAGAATAATTTGTAAGGTCTCCCTACTGTCCCCACGTCGTACCACCGAATTCACAAGAGCCTGGTAATCTGGATGGAAGATCCTGGTCGCGTACCACGTGCCACAGTAGCACTCACTTGCACACGGCTAACCCGGCAGCTTCAGGCAGAGTCTAGCGTAGTGTAACCATGTTTACCCCTCATGTTACCTCTGTGGTTTATCTGATTGACCGCAAATCCAATTTGCCGCCGAGCGTCCCCGGTTTATGGTAATTACAGGTAAGCGTACACTTAGGTGGCTAACATCTTTAAGTCAAAACAGATGTGCCAGCATGCGTACTCCCAGCAGGGGAGGGCATTACA
> #10 TGATAATTAnnnnTGTGCC 512 
TAGAGTAACGTCCCTGCGCCACGATATCTGCGTTGCTTGACCGGGCCTAGAAATATTTAGGGCCCTGAGACACTGTATGAGTAGGCCCAGAGACTCAGGTGTTAGCTGCGTTCTCTAGACAATACTGGCACTTATCCTTGCGCGGGCGCCTCGTGTGACTAGGTGGAACTGGGAAAGCGTGGCACTATTCGTAAGGGGGTCCCTCCTTGGTCAACCTCAGTGCTGTCCCAAGCGGGTCCGTATTAAATGACCGGACCCGGCGCGATAAAGGAGCTTCAGTAAATGAAAGGGTATGCGGCTATTTAGGCGACTACGTGGTAACTACCCTAGGACCTCACTGGACGCTCTCATCGTGTATGAGCCTGACGGACAAGGCGACTAACGTTCAGAAACCATGCGACTACCGGTGTTTAACTTTTCTAGACGTTTCTAATCGGTCATATTACGTAGCTGTTTCGTAAGAAGCGAAAATAAGCCCACTCACATACCTCCGCGAGAATAAGCACGCGGGCTGATAATTACCACTGTGCCTACACGGGACCCCTTCCCTATTATATTTGTGCATGCCATCCAGGACACGTCGGCCGACGGAAAATGCAG
> #11 TGATAGTTAnnnnTGACCG 52 
GGTAACGTCTCATCAAAGCAAGCAAATCACAGTTTAACTGAAGTCGTCACCATGATAGTTAGGCCTGACCGAACACTTGTATTACATTAACGCCTGCATCAGGATGCGCTCGGAGTCCGCGTTTAGCCGATGGCGCTTTAGAGACATGGCTAATTCCCGACCGAGCCCACGTCATGCTATAATCTGGATAACGTCAAGGATATCATTCGAAGATTTGCTCGAGATTATGGTCGTGTGGAAGCGGAGCGTAACAGCTGGGAAGCTCAGTGGTATCGATTGTTGAACGTTAGTAAATCACAGATGTAATATGTTATTCCGACATGAACCATCTTACGCGGCCAAAATTGCGGGGGATGGAGCGCAGTGTCAAGAATCAGTCACTTTAGCGGATACTTACGCGTAGTTTTCGAGAACTATCGCCCGGACTCTATGAGGTCCCAGTAGATGTAAACCGACTTGTTGCAATTCCACTTCCTCTGCTTTACTCCGTACCCCCCCTGCACCGGATCTAAGTATGCAAAAGGGTTTAGCGTGTCATACGACAACAGGATGCCATAAGCGTTCCGGCCGGATTATAACGCAAGCCCGCTTTGGCTATAC
> #12 TGATAATCAnnnnTGAGCG 215 
TGTCTAGCCCACTGGGGCGATACACTAGGGCCACTTCCCTTCAGAGCGTTGTAATCTAACGCTGGGCATGTGATCACGGACCTCCTTATTGCACTTTATGTGCTCGTGACGCGGTTCGAACGCCTAAGATATCCGGTCATTTCCCACGGCGTTTAGTCATAATGGCACTCCGAGTCGATACCTAATGTAGGCTCTCTTGGATAACTCTAATCCGGTGATAATCAGTACTGAGCGTGCAGCCCGGAAAGCAAATAGAGCTAGCTTGGGTGAATCTGCTGTAGAAGAGGGTCTGGGCCATAGTCGCAAGTGGAAGAGGTAAGGTAACGCCCGACTGGTGAGAGGAATTGGTTACGCGATTCACCCATTTCAGCGAGTTCCCAAGGTTATGTAGCGACCTCTTTAGTGCTTGAATGGGCGCTCCGGTGACCCACAATTTAGGGTGCCATTGAGAGAGCGGGATGCTTATGACAGATAGTTCGATGGAATGTGGGATGTTCCTGGGTCGCACGGCCATCCTAACGGCGACCCGCAATTCCAGGGAATCTCGGCGTTACCCGTGAAGCTCGACAGTCGTGGAAACGAAGCGTTCGTCAAAGTATT
> #13 TGATAATTAnnnnTGATGG 189 
ATTTACGTGATTCTTTGTGGGCGTTCGCTCAACATCCCCAGATTTTGGGAAAGGTCTCTTTTTATGCCTGCCGAAGTGAGTAGCGGGGTCCGCAGAGACCGGTCTTTGGTACTTGCCATAGATTACTGCCAATTCGGACATCCGATTCATGGTCCAGAGACGACCCTACAAAGGGGCCACAGTATAACCTGATAATTAAACTTGATGGTAATGTTCATGCGATTCTCAGATCTTTAATGTTGTCGGGGGATAAGTGCAGTACCTAATCTGAGATTGGCAACTAGGTATTGTATATAATCTCCCCCAATCATGATAGGACCGACGACGAATTCAAGCAGACTTATGACACGGTTTCTATAAGTCTAAAAGCGCAGATGCTTACTTCAGCAGGGGTCGTGGGTATTGAGCCGACTTAAATGACAGTTACTGACCAAATATAGCATAAACATTAATGAGGCCACGCGTGCTCCCGCCGCCTCAGCACAAAGGCTTAACTGGGTTACCCAGGTAGGCGTCTTACCTACTGAGAGCAGTCTTTCGTTACGAGCTGGACGCCACTCAACGTGGGCTCCTCGCCAGCTACAGTCTAAAACCTATCTA
> #14 TGATATTTAnnnnTGATCG 32 
GATGCTCACACCACGCATACGAGGGCTCGGCATGATATTTAAACCTGATCGGCTATATCGGGTATGATGCAGGGGCTTCTAGCCCCCCCGATATTTCAGTCGCTCTCAGGAGACTCTAGAGGTTCGGGGCCTTGTACACTGCCGGCTCCCCAAATCTCACGCCGAAGCATCGAGATTTACAGCAGAGCCGTATAGTAACAAGGAAGTACACCGGGAGAGTGCTCCCCCGGCGATGACGAGGCTATCACCGCTTACAGGCAAGGACAAGGCAAGAAGCCTTTAGTCTTTCCTCTCCCCGTATAACACTCGTACTTAAGATACGCATTCCCCCACCCCGCGAATGTGGAAGTATGGACCCGGGTGTCTATATAAGGAAAAATTCGCTGTAACGGCAGGTGCACCATTATAAATACCCAAAAAGGGTGACCTGCAAGATGTTTTGTAAAAACAATGGGATTGGCTGCCGCAGATCTGGTGGTTTTGCCAGATAGCTCGCTTCCAATTGCGATCAGAGACTGGGGATCCGGCCTGCTCACGGGGTGATAACTGTGATCGCTAGCAAGTGTCACTGCCTACTCCGATGAAACACTCCTTACGCGA
> #15 AGATAATTTnnnnTGAGCG 493 
AATCTAGTAGAGAGGATTGGCCCACGTAGTTGTTTTTCGTTGGTCAAAAGGCTACAGAAATTGTGCGGGACGGTCTACTATGCGGGGAGGCGGTCACTGTTACCTTCTAATAGAGAGCCCTGTCCAGGTAGGATTAGATTCTTTTCAGGCTGTGTAGCTCGCTGAGGTTGGACCTAGTGCACTTTGACATGGACAAATTTCCTGGGGCGCGGGCGGTGTTCGCCTGCTCCGGGCACAGGGTAAGCGAAATACCCGCTAAACTGTAGAACGGAGTGTCGAGGATTCGACGCCTAAGAGTCTCTAAGGTACTGTTCGCTTGCATAATTAGGCCTCCTTATTCGCAGTGTGCCACAACATGGCTTCACAACTTGGCGAAATGGAGTATCAGTGAGGCTTCTACGGTTATTAGGGGAGGTTTGGCGATTTGAGGCCAAAATACCGTTGCGGACAGGGTGCGACCTTGTTGATGCAAAATGGCGTCCCTATAGACTTAAGATAATTTTACTTGAGCGCGTCCTACATACCTCCCATCTGCTATATTCTCTGGACGGGGGTTCAATATATGCGGATGTACATATTCCCTTAGGCGGAGGAGACAGC
> #16 TGATAGATAnnnnTGAGCG 162 
TGTTCTCACAGCGAGAATCTCATGACTGTAATGAGTTTTATGGGGAGTTTGAACGATGGGGTCATTTGTTTGCCATCTGAGACGGTGCCCTTACTTATCTGAGTCGGGCCTACAGTTCACGAAGCACCTGCCTTAACGTTTGTCGCACGCGACTGGTTTGGATGATAGATATCACTGAGCGATATGGGCGATGTAGGGTAGTCCGTCGCTCCACCTTAGAGGAAGAGAGCACACGGATCGTGTTTAGGAATGTTTCTCCGTGTTTCGAATGTCCGCCCTGCGAACTCCCTTACGTATCATAGTGTCTCGGTACTAGTGTACGAGATGTCTTCCGTCTGGGCCGGAGATAATCGTTTTGGACCCGTCTTTCCAGTGTCTGGTGTCCTAACTAGAGAATATGCATATCTAACGTTGCCCCCGAGACAACTAACGAAGTGCTGGGGGATTCAATCGTGGTTCATTGTTAGCCCATTGCTCAACCTGTGAGGTTGGGACGATTCCTAACGAGGAATAGTGTCAGAGCTGGCGGATTAATCGTAAAAAAGTGCATAACCTATAGCCGACGAGATGATGATCTGGTCGAGTTGTACACTCGCCACA
> #17 TGATAAGTAnnnnTGCGCG 295 
CGTCCTATGAAGCTTTAAACCTTCACATGGATATACGCCACCTTCGGCTGTACGCGTCCCTCCAACCTGGTAAGTCCCGAACACTCTGGAAGCCGGGTCCGACGTATACCACTATGCGCTTCCAGTGATTCCAGTTGGTATTCGTACATGTGTCGCACCTATAACTTACGACCCTAGAACGATCCCGCGACTTCTACTAGCATTGTTATACGAATCCGGAGTTCCGCGCGATGAGATCAGCCACCAGTGCTAAGCCAGTGAACTATTTAACGCGTTGGGATCATTCCTTACAAGTTGATAAGTAGCCGTGCGCGACGCACCGCGAAGGTGACTACGTATCCACTCCATGCAATGGTGACCGCTCCATCCGGGGTGTCGGTTTTGCCGTGTCACAGGACTCACAGCGGGAACATCGAGAAAACCCCTTCATTAATTCCCTCCCCCGACAACCAGGCTCCCCAAGATCGAGCCTGTAATGCTTGAGACCCGGGGGATCCCCTGTTCGTCCCGACAATAGACATATCAGTGTACCTAGCAAGCGTGTTCTCGCGCCCGCTCTGGCTCCGTCGCTAACTATTCCATGCAAGTGGCATCCATAGC
> #18 TGACACTTAnnnnTGAGCG 22 
AGATACACTTTCCTAGACCCTGTGACACTTAAAGATGAGCGTGAGTGGATTTCGTAACCACCAAGTTTTTAGGTGAGAGGTGCAAAAACCATTATCAGATCCCTATTGTCAGTCGACGAGACCTCAACGAATCCGCACTTTTCGATGCGTAGACCCGCTACTATCGACAACTTGCAGACATCGTTTACATCCTCAAACCACGTACAATAGTTTCGGATTAGCCCGGCGTTGACCAGGCCGTAGGCACCTACGCTTACCGAACACGAAACCTAGCTTCACCAGTGCGGGTAGTCGCATCAAGTCAAAAGACTATGGCAATACGTGAAGTCTAAGCATCACCCACCGAGGACGCTGAAGGTACTAAAATCCAGGAATGACAATTGGCGGTAGTGCTGGACTCCGTCGTTGATGTGAGTGATTGGCAGTGGACTCTGGCCCTGAGCTGTGCACAGACGGAAAAGTCCCTTTAGCAAGTTGGAGTAATCTCCTCCCAGTGCGCCAGCCACAGTAAGACGCATGTCTCCCATGGATGGATTCTCATGTTTCATAGGCCTTGTGACTTACATACTGGGACGTGGGGCAAGATCTCCCACCGCAGGT
> #19 TCATAATTTnnnnTGAGCG 514 
TGGGGCTCGAGTCTCGATCTACCATCAGACATTGCCTATGCCCGCGCCCGACTGGGTGCTTCTTAAATCTCGCGAGACTGTTTTCCCCTGATATGAAGTCGCTTTTCACAGATCTCTCGGTGCTGTTGGTTAAGTTCATGACTTTGAGTGATCGGTCGCTCATCGGATGAGGCCGATGGTCTGGCACGGGGTGCAAACTGCCCGGTTGCCCGATACTCAGTGCCTGCTTCGAGTGCGCTTTAGTTGCGACATTGCGAGGTTATGTCTCTGAGGGCCCGTCTAAGGCCGATCTTACGCATAGTGAGACTGCAGCAATGCCGAGCTGTCTTAAGAGGGGACCCCTGCTCTCGCCATCGGGCCTCTTAGCGGGTTTGCAGGATACAAACGGATATCTGCCTTTCTGACTATCAGCGTCGATCATCTAACCGAACCTACCTGACGTGAGATGTATGCGGCATTAACGTCTAACCCAAAAGATATTTGAGAGGACGAGATTAAACCCCCCGTCCTCCTTTCATAATTTAGGATGAGCGCCGTATATACGTTTTGGGTAGTGCGAACTACACTTCTAATCTTAGGTCAGCGCTTTTTAGTGTACGC
> #20 CGATAATTAnnnnTGAGCT 299 
TACGCATATTTTTGGCCTTTATGGTGTGGTTGTCACCTCAGCTGTGTACGTCGCACTTAGGTAGAATCTAGGCCAATTAAGAGACGCCCCTACTGCTCTGCCATGATGAAGGAAGCGTGACCAGAGTTTGGATGTGTTATTGCTTTACGTCTACCCTCAGTGTTCGCACCTATATGTAACTCCTTGAGTCCTTAGAGTAAATATTAGGAGATTCGGTTCTAGGTGAAATAATACGTCAGCGGAGTGAGCCCCTTCCTCGGCGCCTACAATCTCCCAACGCTATGTAATCGCGATAATCACGATAATTATGTATGAGCTGCATTCGTCCACCATTCTTGGAGTACTGATCGACGAGATTGACTAAGGTCAGCGCCACAAACTCGCCCCAATACGCGCTCGTTAGCCGGCGGGCTCGAGACGTCAGGGTCTCCTCTATCGATATCAATAGTCATTACCGATGCACTTCGATGTTCATCAATTCAGAATGTTCCCCGAATGAGATCGACTACTTGTGTTCCGCGTGTCGTAATGAGAGGCGGGCGAAATTCAGGGCACTGATGTGTGGCATTTCACCACCAGCGCATCCGAGGGCACTGTACG
