# Supplementary material for: A particle swarm optimization-based algorithm for finding gapped motifs
Source: BioData Min. 2010 Dec 13;3:9. doi: 10.1186/1756-0381-3-9 (PMC3022572; doi:10.1186/1756-0381-3-9)
Supplement: Additional file 2 — Experimental Dataset. The synthetic data sets and real biological sequences used in the paper. [file 1756-0381-3-9-S2.ZIP › synthetic/gap_motif/continous_gap/gapped_seqs_13.txt]

> #1 AGATTCAnnnnCTGTCCAC 4  AGCTTCAnnnnCTGACCAC
TGGCAGATTCAGCACCTGTCCACCTAGTGCTCTGGTCTCCAGTCTTTCTAGAGTGCTAACCTGACATGAAAATTGGGCTGCCGTCAAAAAGCTAGCCCTCGTCCTTTCAGTCAGACGACTATAAAGCCAAGGATTTTGATAACAGCCAGTTGGAGGGTTGACAACTTACTTGTAGCGAGATCGCCCAAATGACTAGGTGATCGGGAAAAGATTGCCTCCAATACGCTCACCTTTGCTGCAACTTTAATCCTGCTTTATACACATAGAAACAAGTAGAACCGATTTTGAGTCGACGCAGCAACCGACAACCGTCCGCACCGAGCATTCTCGACTCAAGAATGGTTACAAGCTGTATTTAGATGGGTGGCGTCACAACCAGAGCGCCCAAGTACCGTCAGGTCTTGTTACAGCGTTTACAATTAAATTCTCAGGTGCTCCACTCTGATGCTGAGGAGCAACCATATCCGTGGACTATATCCGTGACGGTGGAAGTAGCCAATTAAGATGTAACTGCAAATTGTTCTTTAATATGATCCGTAGTGCCTCGTCCGAATTTGTTCTGAACCCTACCATGCTTTGAAACATATCAGTTATTCAAAA
> #2 AGCTTTAnnnnCTGACCGC 393 
TTGTAGTCGACATACGAGGATTGATAACATTTGCTTTGACGCGGCTACCTGAGACCACTCAGAGTTCGCCAAGGGACGCGCTTTAACACACCGGTCCCTTGTTCCCCGTGCCGAAGACGCCAGTGCATGAGCTCGCGTTGCATTATCACACGATGGCGCTGAAGCGTACGGTTCGTAAACACAACGGGATCTTGCCAACGGTCCATCATCGTGGTTACCACTTACACCAGTTCAACACGTGATCGGAGAGGCCGCGGTTTCTGTTGATAGTGGGTAAAGAGCCTTTCCGAATTGGTCTGCCCTATTAATTACAGATCCATCCGCTCAAAGCCACCTAGTTCAACGAATCAGGCATCCTCCGTTGAACAGCTTCTATTAGACAGGAGTGCCTTAAGCTTTAATTGCTGACCGCGTCGCCATGAGGGAGCTGTTCAATCAATGCGAAAGGCTCTTTCCTTTGCGCGGCCTCCTTGCTGCGAGCCCACGCACATGGAAAGCATGTTAAGTGATACCGCGATGGTCAGGCGAGGTCCGCGCAACAATCGATTTCCTTCCCGTCCGAGTTTCAACCAGACACATACATAGACAAGCGTTCGTTGT
> #3 AACTACAnnnnCTGACCAC 6 
CCTCGCAACTACATATCCTGACCACATGCTATCTATACGGTACGCTTACTCCAGCTGACAACTCCTACAGTTTAGAACCCCGGCATATACTAGGCTCCCCTACGCTTCAAGCGAGTAGGATCAGTCCAGGCCTGAACTCGTTTCTGATAGTATTGGATGGGAACGACATGGGCCTATAAAGTAGTGATCTGTTGACGCCCTTTACGCAGCACAATTGTTAGCTCTATCCAGCACCCTGCGTGTAGGTCCGCATACGAATGCCTCGAGGTTAGCTGACGCGAGGAGAGTAGCCTAGGAAATAAGCTACAGGGTACTTCCGCTTTTTCCTGCTGCCTACCAATGTATGTATCGTACGTGTGAACGCGGCATCAGTTGTCCTAGCTGGCCCAACACACAGGACTATTTGGATCAGTAACCGGGGAGTAATGGTTGTGCGATGAATGTTGCAATGGTCGTCCCTCACATGTTCCTGACCTAGAAGGTCTCCAGGATTCAGATCCACTCGCAGTATCTGTGTATCGTCCACTAACGAGCCAGGTGGGTCAGATGTACGCGGGGTGTCTCGACCGATCGGGGCGCTCGATTTGGCCAAGTCAAGCG
> #4 AGCTTCAnnnnGTGACCAA 32 
CTGTACTTTCAACAGCCTCTATGCTAACAACCAGCTTCAGAAGGTGACCAATACATCAACACTTCATGACGCATTGTTGCTCATGAGAAGCAAAACATTAACCACCTAACCTGGTAGCATAGTAGTCTGATTCCTGGGGGTACCGAGAGGTGATGTGTGCTCAAGTTAGCGCCATTACAGTTAAGGTCCCGAGGCCCACTCACTAAGACGTAGTAAGTCTATATCCATCCGGCTCCTAGAGCCAACCGCGGCGGATTAGAGCGTAACAATAGACTATATAGCCATGAGGGGATAAAACAAAATAGGACGTCAAGCTACCTTTTTATTAATCATAACGCGAATACGCAGGGCGCCCCAAGCTTCGTGACTGCTGCAATCGCTATACAGCAAGTTAGGGGTCAAAGCCGAGCGCCCCGGTTGTGGGGAAAGTCGTCCCGTCAATCCCTTTGTCGCTATTCTCAAAACCCAAGACGGGTCGGTCTCGTGCGTAATAATCCACCTGGCACACTGAACGGAATTTTTGTTGAAGGCCAAGACGCAACAGTGGTCCGAACTTTTTCCCTCCCCGAGGAAGGTACTCGCCTGAGCTGTCTGGATAGT
> #5 AGGTTCAnnnnCTTACCAC 465 
TGGACCATGTCCAATTATTGGCGGAACGGATCGCCTGCTCCAGCCGACCTATCGGCTTTCTGTGTACGGATTCCAGTCTAATACGGGCCCGATCGTGACAAATCCTTCATCCGCGATCCAGACGCTCTTGTAGGCTGCAGAGTGTGTTTATCAATGAACTGCTATCACGAAGGTAGCTCAAAGACCGCGAAACACACCGTCGCACCGTCTTCTCCATACCAGCCGGCTTTGCCTCTATGCGCGCTAGGATTACACTTGGGGATTTAGATACCGATCACTAAGAGGCCCTAACATCAATATACCGCATCCGCCACTGGCAGCATCTACTACTATAGAACGCTTGTCGCTTCCACCCCCTACATCTTTATAGATCTGGCAGACTATACAGAATCACATAATCGTAAGTGTTATAATTACTGCAGGATTTTTGAGGCGAAAATCTTCTTCAGACGGAGCTGAGACAGGAGGTTCAATAACTTACCACTTCGCGACTCACTTTGGAGAATGAGTGAGGCCCGTGAAATCAAATTTCTCCACTATTGTCAATGTGATGATTATATTTAGAGGCCGAAAAGCACTTTTTGAGCACCAAAATCGCGA
> #6 AGCTTTAnnnnATGACCAC 143 
TAGCAAGACAAGACCCTGATGTATGGACGCACCGGCGACAAGGCTTGGCGGACGTTATCGACTCACGGGAGGGATCTGTCACCGTACATGGAAGCATAGCACAGCTTCCGGGATATTCTGAGGAAAATAGCATCGCACGGTAAAGCTTTAAGCGATGACCACTTGCAGGGACGACCAATGGATTTCTGGTCGAAGGCGCTCCATGCCGCAAAAATTCGCTGGGGGACTGGGTTTTCAAAGAAGCACACTGCCATATTCGCTCCGAAAAAAGAAACCCGGCATGAGGTCTGTGTACTACTACGACGGGAACCAATATGAACGTACTCATGTTTCAAAGTAGACGAAGTGGAAATACTCCGTCGGGGGGACGGCTAGAGCGCCGCCGTATAGGCAAAGTGGACAGAAAATCTATCCAAAATCGGGTGGCCCAGGAAGCATACGAATCATGATTTCCGTATCCTTTATCCTACAGCCGGCCAGATCCCTCCGGGGCCGAGTTTATCCATTGCAACTCTAAACGGTATAGTTCGGCCTGGTGAAGACCCAGCATTGTACTGAGAGACAAAGTGGTAGACTCTACTTAGTCCGGAGAATAATGTC
> #7 AGCTACAnnnnCTGACCTC 178 
CCCCCTATCGCCACCAGGTACCCAGTTCCTAGACTGCACGGGTTTATCGGGATTAGGTTTGTGGCCAGCCAATTTTTGAGAGGACGGACCTTCCCGTGAATAATTTGGCGAGCGGGAAGCCGAGTGAGAATTATGTTAGATGGACAGCACTGTTAGCCCCCACGTTCGATTTGCTTGCAGCTACACTCACTGACCTCTTGGGCATATCGAAATAGGCGTTTCTAAAAGTTCGCGGCTGGCGGCCTTAACTAAATAATCGTATCGGTTCCCGTATCTTCTAATCAGCAGGGCTGGCACACTCTGCGTACAAGATTAGAAATTCGCTTCATGTACGGTCGCGGTGGGTAGTACGCTTAGAACGAGTGATTGACCTATCTTTGTCCAAAATCAATAGTGGGGCGTGCTCGGACCTGGTTGTGTTGTACGGTAAAGAGTTTCGTGTGCCCATAGTAAGACAGCATCGTACGTGATATCCATCATTTTACTCCGGCCATAAAGTGTGGGAATTCTGCGGCTCGATCCACAACATAGGTAATATGGGATAGATAGTTTAAAAACATGGCCTGATCGCAGAACAACTTAGAATACACAGTGTGATGC
> #8 AGCTTCAnnnnCTGACCAA 368 
GTCGGCTCGACTAAGGTCGTTAAGCAGTCTCTGTGAACCGCTCCTAAGCGCAGGGAGCTAACTGACTAGATTTACGACCCTGCGAAGTCCTCGGTGAGTGTGGGGTCTAGATAGCCGTATCTATCTGCGCACTGTCCAACGCATTGACCAAGTAGATAGCCGGAAGCCGGGCTGAGAATGATATTGTGGCATTGTTACATTGAGCAACATTAGATCGGTCATATGATGCTCAGCGTCGACCACTAAAGTTTTTAGCACTCCCCTGTGACGCGGTCGTCCGAACTAAAACACGCGCTCTTGGCAAACTTGAGTATGCTTCCTTTACCTTATCGAGTATGTGGCCGCTTAGCCCACCCGCAGAGCAAAATAGCTTCAGGGTCTGACCAATACCATGATGAGAAAACGTTACCCACTTGGTCTATTTCAGAACAACCCTAAACGCCTAAGGTTCAGCTACGACTAGACTTCATGGATCATTTTTATCCGCGACATGGTTCTCCGTTTTCTGAGCTTACATGTTATTGCGCGCGAAGTTCAGTCCCAACCAAATAAGTGTCTGTGGTACGCGAATCCTCTCGTCCTCAGTTAGCTATGACACTA
> #9 AGCTTGAnnnnCTGACCAT 553 
GTTCATATGAGATGTCTACATCGCTGTTACAGCTACGACCATCTCAAACCCAGTGGCCCGGCATCACTAGAACCTGGTTTAATTTCCCGGTCTTAAACAATACAGATAAGTAGGTCAAGGGCTGCAGCCGCCTGCCTACTGATAGTGGTACGGAATAGAGCCTAAACTCGGTGCAAAGTAGAGAAGTCATTCCGCCGGATAGTGTTTACGATGGAGATTATGGAATCTGCGGTCCGAAGCGGCAACGAAGCTATTCGAAACGTAAATAACGGATGAAACAGGATCTATAAACGTGGTCTTGCCGATTATAAGGACTACGACGCTCTGAACTTGACGTAGTAGCGTGCTTATAGATAACAAGATAACGACATGTAAGGGCCGACAAAAAGCCACACCCTCTAACTACCGTGTCGAGGCGTTTATAAAGGATCAAGTATATTGGAATGGACCTACGCGTTATGCTGTGTGGGCAAGATAGTCAGGCCTTAGTTAAGTTAGGGATGACGAGATTAGCGTACTGCGTCAGCAATGAGAAAGAGGACTGTCCTGAGTGAGCTTGATTCGCTGACCATTTGGATCTTTGCATTTCCGGCCGCCCTC
> #10 ATCGTCAnnnnCTGACCAC 279 
GCCCGCACCGGTATCGAGATTTGACCTCCCGTGTAACCCGTTCTGGGGAGCTCTTGCGTGTCCCCGCGTGAGCCCTATCACGAGGTATGTCCCGTGAAATTACACTACGCGAAGGGCTCTGGCTAACCACATCGATCAATCGTCAGTGCACTGGTTGAATGAGTGGGTGTTACGCGACACCCCAAATGATCGTAGGGACCTACCTGTTTTCCAGCAGATGTACGATATTGATGCACTTCTGGAGACTGCGAAGCGTATGACGTTTTCGGGCAACGAGCGATCGTCAGGCTCTGACCACGAAAAACTAAAGTACTGCCTCGGGATCCTAACAACCCTACTAAGACCGGGCTATCAGTGCTGTTGAATTACGCCCCGGAACCTCCCGTAACTGAGAATAATCGAGTGAGGATTTAAAGAAGCTACGCCCCCAGACATTACCAAATCCATCAGGAGTGTATAGTGGAGCTGTAGTCGAGGATGGCGAAAAATAGTTATCGTACTGAAACGGCCCTGTTGATTTACGTGGAACACATCCTGTGTCTGTGGGGCCGCGAAAGCATCCAATCACAGCCCTCTCTGTAAAGACTTGTGTCGAATACA
> #11 AGCTTCGnnnnCTGAACAC 340 
CATACATAGGGCTCCTACCATTGGCACCGCTTGGTTGGTACCGAGTATCCTAACTGGATACGTTCTGTCCAGTGTCCTAGAATACGGTGCTTATTCGCATTAGGGCTAAAGAACACTTCCAACATACCCGCAGTGCAGCAGTAGCATATAGACTAATGGAATCGGTTGCAGTAGCCGCCGCTGGGGTCACGAATTGGGAATGTTACAGGCATCGGTCCCCGTGGGCAATAAGGACGCCATTCGATATACAGTTACCCCGACGTTGACTGGGCTCCGCATTCCGACAGGCAGTGCGCGAAAGTCCAGTCGGATTTAATGGAGCTAGGCAGGAACCCCTAGGAGCTTCGTCACCTGAACACCCGCGTGTTGGCCCGATATATACCTGTACGCGATTGTCGGAATCCCCACAACCCGAACACTCATCTGACAGCACGCGACAACCCGTCGACATTATATCAACGCCTAGCATCAAGGGCTCCCCCACAAACACGGGTCGCGGAATAGCGAATCCAGCCGCGTCTCTCAAACTGCTCCCGACTTTAACGCATTTCGCAACCATAGATAGAGGGCCCGCGATGTGGACTCCAGCTGTACTGCGAT
> #12 AGCTGTAnnnnCTGACCAC 59 
CATCCGGGTATGGTGTGACAAAAGCCCATTCATCCCTATGATCTGTGAATCAACGCGTCAGCTGTATCGCCTGACCACAGACGAGCCAAGGTCTCAGATCGCCATTTCATTCAGCGTTTTCCGGATTTTGAGTCGTCCACCAGCGAACTTAAATTAGGTGAAAACGTGTTAATGGCGGGCCTGCGCCATCGTCGTGAGCAGCACTGTGACTCACGGGATCCCCGAAAATCACGCGGTCAATTCTCAGTACCCGGTGGTTCCTGTACCAGCACCCCGCTCCAGGGACCTCAAGTTCAATAGAAACCCTTACAATTGAATTCTTTTGCTGATCATCGAGCTGGAGGTAGTACCTAAGTCCCCAGGTTAACCTTATCGGGAGGCTCCTAACCGGGAACAACCGCCGAGATAACGCAAGTATACCTTCTCCAGTGTAAAGATTAACCACTTCGATTTGCGTGGGCACCACAAATAAACAGCATTAGTTCACAGAGAAACCCCCGAGGCTTTATGATCTGGTTGCTCCACTCGAGACATGAGCACTAAATGGGCCACGCCTAGCCAGGCCACTCCAAGACCGTATAAAGCCCGTTTACCCGCGCG
> #13 AGCGTCAnnnnCTGTCCAC 342 
AATGAGCATGCCTTGCGTAAATTTGGGGCCACCTACGCCCAGTTCCCACCACATCTCTCGACTCATTGCAACTTAAACACGATTTAGATTGTAGAACTTGATTTGATGCAAAATTATCAGATCACCAGCTCCGAAAATTGTTGAGCACGATGTAGACGTGGATAATCCTATGTCGCGGGATCGGCATGGGCAGACGAGTTGGCCTAGCGACCCTAGTTAGCCGTGTCGCCCTTGATGGACGGGTCGCCCGTGTCCCCTTGAAGTTGGCCTGTCCTGTATCGGTGACTCATTATCTGAGACCGAGTTATAAAGGTAGAATATTAGAACAGCCTTGCTCCGCCGAGCGTCATAGTCTGTCCACTATCCGTGAAAGAAACGGCAACCTTTGGCTGATCGAACTACTTGTTTCCAGCCTCAGTGTTAAGGGTGTGGACCGAACCCGTTTTAACTGCGTCCCTATGGCGTTCTTGACAAAATAAATGCGCGTGCTCTCTGAGTTCCTGGTGGGGGTGAAAGTTAAGGATCGTTCGAGCTACCGTAAGGCTGTGCTGTCGGGACCCTGAACACGTCGTTAAGGTATTTGACATGCATAGTCTAGGT
> #14 AGCTTCTnnnnCGGACCAC 420 
TCCCGGGCATCAAATCTTTCGTGCGTATGGCCAGTGCCTCAACAACCAACCTATAGGACCGTGGCCAGGTATACTAGCATGGGGCGAAGCCAATTGCTATTAGTGGTATATCGCTTTTTCAAGCACTCATATATGGCGGAGGCATATTTTATTGATTTAATCTTAGCCATCGCGGCGCACAAAATCTGAAGTCGGCATGATTGACACTCCAGGAGCCCTGCGCGAATATCAGAGTCGAATGACACTCGCAAGGGCGGAGCGGAGATAGTAGCCTCGTGAATCGCTTACAGGGCGACCAACCGGGCAAAGAACCTTAGTCGCAAGGCAACACGGTATTAAGCATGTGTGCAATACCTGCTTCAGTTGTTTTCATAGTTCCAGCTGGCCAGAAAAGTAAGTTCATCAGATTCACGTACACCTAGCTTCTTAACCGGACCACAACGTCGACTCACTTAGGGGTAGCCCCTGACGCGAATGACGCCTACTTTGCGGTTTAATGCACGGCGGAGTGTACACCTATAGCAGAAGTTTTACGCTACCTTCTCCCGACCAAGAGGCAGAACACTCCTTGGGTGTATCAAGCAACGTGTCGTGGAGACC
> #15 AACTTCAnnnnCTGAACAC 333 
CCGCTAACTCAGAGTGGATCATTACAAGGAATGGCCGCGGTGATCTCTAACAAAACAAAGCAGTGTAAAGGTCTGGGTCGAGTAGTCGACCCCTATGAAGGGGTCACAATGACCAACCGCTTGAGGAAGATAGCAACCACAGCGACGCTAGGAAGGGGTAGGACTACAGCGGTTATCGAATGGTGACATAACGCGCCTGTAAGATGTACAAAGGTCTACGCGTTTGCACTAGTGGGACTCCTCAGACCCGTGAGCTAGAGCAAAGGTGTGACCCCTGGATATCCGGAGCAAGAATGGGCGACTCGACAGCTGCATTTACAAGGCGCTCTATTCAACTTCATGTGCTGAACACTGTCTTGTTCGCTTCCCCCCCACGGCCAGCGCTGGGCCCAGACGTGTCACGCCTTTACTGGCTCTGTATCCCCGTACTCCATGCTGATTTGCACGATCAGGCATATACGCGGCATAGTTCGCGTTATGGTCACCACAAGTCACGACGTAGATTTGGTCCCAGGCTGGTGAGTAAGCCAACGAAGTGATTCAATGCGAAGGAAGCAAGCAGTTGTCGGCCCTCCGATCATTTTTCAACGCCAAATACCG
> #16 AGCTTCAnnnnAAGACCAC 17 
ATATGAATACCCGGGTCAGCTTCATCCAAAGACCACAGCATGCCATACCCTCATCGTCAGGTCCTTTTCATATCCTAGCGTATTAACTGCCACGCACCAGCTGAATACCCTACGACTCACTCCATGAATAGCAACAACCCGAGATGCGTGTGTAGTGTTGTGTTGAAGGCAAGGACAGTTAGGTGAGATGGTACGGGGCAACAGTCTTTGGTAAGGCCGATCTTGGCAAGAATCGGGCCCTAATAGCCTAGGCCCTTTAACAACCTTTACAACATCTCTGCCCGGGCGCCGTGGATCTTGATGCACTTGGCTTGCCCTTGACCGACGCCCTCACTATGTCACCTTGAACATGCAACGGTTTGAAATATCAACCCAAACCCCATGAAAGGTCGCGGCCGATGCATGCAGGCATCTCCTCAGACAGTGTCAAATCAGTCGGTTGGACAGCCGTGTTATCTACTAAAATAGCGCCAACCATGCCCTCATACTATGATTAGTGACACCAGGAGCCTGCATAAATATGATCCCATCCTGGTCATTCCGAGTTGTTGATAAGCCTCCCGATAAAATTGAGGGCCCAATATTCCAGCCTGTACTAGT
> #17 AGCTTCAnnnnCTAACGAC 177 
ACGGCCTGACCAGAAAAAGCACCGGCGTGAATGTCTAAGACTCTACAACGCCTGACAGAGGCCAAGAAGGATCCTCTTCACTGACGGCAGAGTCTTATTGCAGGCCAAACCCATCGCTTCGTTCCGCCCATGACCGGCGGGTTTGCCTAAAGAAACGCGACCGGTTACAGATGTGAAAGCTTCATTTACTAACGACCAACGAAAAGCACCCCCCAGACCCTATTCTGGTTACTAGTTTAAACCCGGTTTAAGATGGGAACTAGTCAGATGATAGCGAACTCCCCATTGAATTAGGCGCCGTGCTAGGATTTACACCACAACTTCCGTATAGGGTGGGAGCTCCAGGGGTGGACCGTTCTGCCCAATGGTCTGGATATCGGTATAGCTCGGATTCTAAGGTTGCCGAGCCAAACTCTAAAGTACGCCGCTCAGTGTCGCTAGTATGCGGGGACTCTAGGGCTGTGATTTAGTGCTCTCTCTGCACTTCCCTTAGGGGCGCGAAAGAGCCCTATAAATTGCCCACTGAGAGTGGAGAAAGCGCCCCCGCAAGCCGTCATTACGGTGCAGCGTTTACACTCGTTTACGCGCAGGTCGCGGATA
> #18 TGTTTCAnnnnCTGACCAC 291 
TGATGGCAATAGCTTTCCCCCCAAAAAAGTCCCCATTGTTCAGGTCGATTCACGACGACATGGAAGTTATTCTCAGGGTCCACGGCACCCCAATAAGATGTGAGTAAGGTTTACGGGGTATCATACTGCTCACCGCCGTTGGGGTAAGGAGGCGCCTCAAACACGGGTCCGTAACTCCCTCTCGGTACAAGACGCTCAGGCACCAGCCTGCCGGTACTCCTTCAGTTTTCCACGGGATTTCAATTATATCGTATTGGTCCAGGGAAAATTAAAAATATTAACTCCGTTCCCTGTTTCAGTCTCTGACCACCGTATATTAAACGTAGTTGACGATCCGATAGAGCCGGACGACTTATCAGAATGAGTGATCACCTTGCCGGTTTGGTCTTTTTGCAACGCATCGAACTCGCTCAGTGGAGCTCCCTCCATGAGAGGATCGCTCGTACGGCATACACACTAACCGCTCGTGAACCTCCATTGTTGATACCTCCAGAGGCACTACCCAGTCCGTACCACCCGATTCCTTTATAATGCAGTTTAGGATAAACGGGCGTGCGGGCGGAATATGAGGGCGCCGGGAAACGTAACGGGAAGCTTACT
> #19 AGCTACAnnnnCTGGCCAC 219 
ACTCTTCTATCTACCCAACCTTAATCTTCTGCAGGACATCTCATGGATGCAGCCGAGCTTCGACATCCTCGGGTGACGTTAACCCACTCATGGTAGGCTCGGAACGCGAACAATCCTGCATATCTTAGATTTCTTGCAAGCGGCCATAGAACATTTGTCTGCGAACGGGTATCGAGGTGCTGGTGCTAAATTCCTGTCACAAACGATCACGTAATGGGGAGCTACAAACACTGGCCACCACTTCAGTGACATTGTTGCCATCTCATCAGTATGAAGGTATCCGATCTCGCGCGCGGATTGGTGCTGTGGACTCTTAATCGATTGACAAATTTTCAGTTACTCAAAAAATGGTCCCGGCGTCCGAGGGGCTTCAACCAGCTAAGCCTTAAGTCTCCGTAAATTCTTTATCGGCGAGTTGTAAGCTTTCGTCTGCACATGAAAGCGTACGGCGGTACTTTCGAAACCCGATGCTAGCTGTGAAAGTAAGTTACTACCCTTGGCTGCCTCAGTAGTTGATATGACCCGGGCCAAGTGACCCCAACGTAATTCTCCATGGCCATCACCGCGTGTTGAGGCGCATAGCACTTGATCGTTTCACAT
> #20 AGCTTCAnnnnCTGACCCT 290 
ACACGCACTCACTTAGAATATTACTGACTCTTTTACAAGTCGAACAGCCCCAAGCAAGCTTAGGTGTTTCGATTCATTCACTCCCGCCAGCAGTGCGGACTTCTGGTCGCGTATACCGGGATGTTAACGCGGATCGGATACCTCATGGCCAGAGCTGCACGGTGGAAAAAAGCTTGGGAATAGTGTTAATCTGACAAGACGATTTGCCACCTCTTTGGATCCGTGTTGCTTTTGTGCAACGCCTCATTGTGTAATGAGCCGACCTAAAAACGCGGGGCGAAAAACTTCCAAGCTTCACATACTGACCCTTGCTGGACCCTCAGCTTCTAATCCCACGCTTACCTATACACACCTGCGTATATACAAGGCCGCTTCTGCAGGCTAACCGCCCCAGGAGCTAGCCCAGAGTCAGGTGGATACAGGAACAGGTGAAAGAGGGGTGACCGTGCATCGGCGTCACCTCCTTGCGATCTTTACGGGGGTAAAGTGTATGCACCGGTTGAGCTGTGCCATCCTCTGTGGGATTCACATAGAGTTCGCGAGCCTAGGGGCAACTTTACTTCCTAATCTATTGAACAGAGACGCGCACCCACTCATGTA
