# Supplementary material for: A particle swarm optimization-based algorithm for finding gapped motifs
Source: BioData Min. 2010 Dec 13;3:9. doi: 10.1186/1756-0381-3-9 (PMC3022572; doi:10.1186/1756-0381-3-9)
Supplement: Additional file 2 — Experimental Dataset. The synthetic data sets and real biological sequences used in the paper. [file 1756-0381-3-9-S2.ZIP › synthetic/gap_motif/continous_gap/gapped_seqs_14.txt]

> #1 ATTGCnnnnGTGACTTCGT 504  ATTCCnnnnGTGACTTCGA
AGATAAGTGTGCAGATAAATTCGACGGTACTATATTACTGCCACTAATACTTGCTATCTTGTTCTTCTAAGCCGGCGTAGATCGACGTGGGCCGGACTTCTCTCTCGCAGTAGCTGGCGATACAGAATTACTCAACCGGGAGGGTCCCTTCGTTTGTTCGTGCCGCGATAGAGAGCGTGCGATGTGAGGCACAGGGTAGTCATTCCCTCTATTTCGGCAATCCTTACGAACCAACCGGATCAGCAATGCAGACTTATCGACACCAGTGATCGAATAAGGCGAGTTCTTGGTTGACGTACTTGCTGATGTCACCGCCTAAGGTCATGTGGAGGGTCCACTTGTAACCCCGCTAAACTTAGCAATGTCTTGTGAGTAAACCGGATGAAGTAACAAAGTCGTTCCATAATCGATAAGTCGCAGCCGCGCATTTTACTTCTTGCTGGAACCTGCCTTAACCAAAATACGTGGGCTGTCGTGTGAAATTATACACCAACCTATCTAACTATTGCGAAAGTGACTTCGTAACTCAAACACAGATTGCAAGAGAACGAAGAAGCTTGTTTAATGATCGACTGGCGGGCTTTTTCCTCTGAGGCCCCA
> #2 ATTCCnnnnGTGACGTCGG 257 
GCTCTAAATTACCCGGTTCTTCGGTGATCGTTAGCTGCTCATGGCAAATCTTGCCCTCCCAAAAGCTATGCTCTCGTGGTTCGGGTTGCATCATCGCAGAGTTTGCGGTACGGTAAGAGTACACCCTGCGGTCCTAGCGCCTATGAAAAGACAAGCGCTTTCTCGGCCTTGAGGAATAATGAAGCGTTAGGTTCAGTCTGACTGATGTTTGCTTAACTTCGGCCTCTTTGCTAAGATATGTCATAATGTTTCCATAGATTCCCTCCGTGACGTCGGTCATATACATCGGCTTGTATGCACCATGTCATGAGGAGTAGAGACCTTATTGATTCTTTTAAGGAAAAGTAATGACTTAAGTGGTGTGCTCCTTTTTTAGGAGCTTGGGTGCGCTCTTAAGCCCCAAATAGCCCGAACGGACTGGTACGACACGCGGCTCGCGTGATGCCCCGAAATACCAGCCAGAGATTGACCTGACTCGCATCAGCGACACGCAGTACTGGATCGTGGACTAAACGCTGGTAAAATAAATGGTCTGAGAATTCTTGCACAGAAGCACCAGAGATTACTGCTCAAATGCTTCCACACCCGCTGTACGATCGA
> #3 ATACCnnnnGTGACTTCAA 232 
TGCTTCACTGGGAGGGAGCGACTTGAGTATTACATAGACCGATTGGCGAGACTTAGATCAGAATAATGACTGCTCTCGCCAGGACTGCGTGATGTTGGGGTCCAAGTCCCTCTCCAATGGGAGCGCCCATTTAAACTTGAACCTTTATGGGCGAGAGTCGGCCTCCAACGACAGCTCCGTTAACCTCTGTCCAGACAAGCGGGGATCCAACTACACAGATCCACAAGAAACGATACCAGACGTGACTTCAAGGTTGTGGTGTCCTGCGCGCTAAGTATTCAGAGCTCACTTATCCGTGAAACAAGGAGCTTCGTATTCAAATATAGCAACACTACCTCTACGGTGGGCTGCTGGTGAAGAGTCCTTGGACTCTCACTTGGCACTGAGGCAGTTAATTGCTTACGCCAAAGGGGACAATGCACATCAGAGATCAAAGGAGGGCACCGCCCATCCTCGATGGTCAAGAGAAAGGCTTGCCAGCTAGGCAGAGCATCACCGCCGATATTGAAGGCCGTATTGACTAAAAGCGTGATGAGCTGCCCGTTCTTACTCCTCCTTTCTCCGTGCACTCGATCAAATAGGCTCTAAGTCCCGAAACCC
> #4 ATTCCnnnnGTGACGCCGA 506 
TAGATTTTTGTATAGTATACACAAGGGTAATTACATATGTCCTCCCAGACTCGTCACTTGTGCTTCGTCCGGGCTAGAGTCCATCCTGCGAAAGATTGGATATGCGGTGAGTCGGGACCCTCCTTCGTAATTAGCCCTCTTTTCGCTGTATGGAGCGAAGCACCGTTTGATGTGTCTGTGTGCCTTGCTTTATAGCTCCGCAAAGTGCCCAAACCTAAATTTAGTGTTTACAACAGAGACAAGACTTCTTAGGAACGAACACCCGGTGATAATGAACTCCGGTAGAGCAGGAAACGGCCGACTATTAATGCCACGGCATCGGCGGTCAAGGATCAGCCGATACTCTCGTCTGTAACTCCTTTAGCAAGCTGATTTATCGGGCACCCGCGTAGGAATCCCGATTTTGTGTCACGCGTGAAATCGGCTCGATCAGATCGGTGTATCCGATGCTGGGATCCGCATCTTAACGATCATGCCGATTTCCCCCGTTTTGAGCATGGTGTTCCATTCCGCCCGTGACGCCGACAAAGGTAGGCTGTTGCTGAATAGGATCTGCAGCCATACCTGCCGAATTGTTCTCTTACGGGTATACGAGATACC
> #5 ATTCCnnnnTAGACTTCGA 365 
GAGCGCCCCGACAACCCGTGTCTGCAGCGCCAGTCAATGCCGGGGTTTCGCATCGCCAGTGTTAGCAGAGTCAGTGCGCTCTTAAGCCGAAATTAGACAATAGAGCGTAAGCTGCTATAGTATGTTAAACAACGATAGGAGCCCTGATCACAAATAATAAAAACTAATTTTCAATTGTGAATAAATAATAATCCCACCTAAGGAGCTAACAACCCCACCTGCTTGATACGAGAGGGTGGATTAAACCATGACATAGTTGACTGCCCTCTCCGACTATACGTCTTATCTGATTTGAATTCGAGACATCTAGCTTAGTTTGCTGAGAATTTACTTCATCGGCATAATGTGCGTCATTATGTGTACGCATTCCGGACTAGACTTCGACTGAGCGCCTTGCACCTAGCAGGCGCAATAGAAAAGCGTGCGCTGGACGGGGCAATCAAACGACTATAGGTTAAGGGTTACCTGCTGGTGGAAGCTGAAAGTTGTGACCTCGAACCTTTTCCTCTCCCCCCAACGTTTAAGCGTGTACGAATCACCCGGGTAGTCCGAAGAGTGCCGGTAGTATTCAATTTGTCCAGTAGCACAGGGAACCGACGA
> #6 ATTCAnnnnGTGATTTCGA 309 
AATTAGAATATCGTGTAAACGATCAAGATTCTTAGAGGACTTTCTCCTCCCACACCCTCAGGAGTGGCCGTAGGCCTGAATCAAGCGTCTTTGTCCGTGTGCTATACGTCTGTTTCCCAGATCGTTTCGGAATTATTCCGTACGAATCCTTCGAACTTGGCGGCCTACACTTGACGAATCTGTGGTTGGGAAAGCGCCTGGGCATTGTTCCTTACGTAACGACTGGCATAGGGTGCGCCGGGCGGGACGAGCAAAGGCGGCAATAGCGTGAGACAGTATGACTACTGAACGCCGACACAATAGTGGCCGATTCACGATGTGATTTCGAAAAACGTTACAGCAATGGTAGGCAAATTTTTTATTCCTACAATCATCTCATAGAAGATGTGCTGCGTGCTACATTATATAAGAGTACTTTTGAGACAAAGTATTTGAGGTTGGTCCAGATCTCCCGTGGTACTTCGGCCAAATGTATTGATTTAACGTTAGTGCGTAAACCACATAAGAGGTCGTCTGCGGTCACTTCATGCATCTTCCTTAGAGGCCAGTGGATTTGATGGAGCCCAGGACGGCAATCACATTAGGAAGTGAAACCCGAAG
> #7 ATTCCnnnnTCGACTTCGA 77 
ATCGCCTACCACGGGTAGTGAGGTCTCCCAGCTAACCTCGACTGTGGTACCATATATAGACAGAAGCGCGACAAATGATTCCCAGTTCGACTTCGAAGACACTACTATCTCATATATTAGAAGGTGCTACCCGACTTCGAAAAAAAATTACTATGTGTTGAATTACGTGCTTCTTCTTCGTGGTGATATGGTGGGGTCCCGAATTTATGCCCATCGTAGGGAGAGAGCCTTTTTGGTTCCATTAGAGGAAAGCGGTTACATAAGTGAGCGAGCTGTTCCTCGCGATGTTTAGTAAGGACAGCGTAATTCAGTGTCTGTGCGGTCGTACTCCGGTCGTACCCTATGCGACCCTTACGTCTGGAAATGGGGTTTGTTACCAGGCCGCGAATTGCTTCGCTATGATATGAATAGGCAAGGAGGTCTGACACAAATATTACAACATTGTTACTTTGATAAAACAACTCCTCGTCTTAGCTCGCACAGCTGCTGGATTTAAGCTCGGCTCGGGATTCACGTATTGCTCCGCCCGAGCTTAAGGGGGCAGTGCTGACTTTAGAGTTGCACCACTGACACCGAAATGACCAAGGAACTGGTATTCGG
> #8 ATTTCnnnnGTGACTTCGC 185 
TCACCATTATAACTTCGTTCCACTTGATACGTTGAAGTAGGAGATGCGCATGCACAGGTGTCGGTGTCGTAATGATAGCCGATTACAGTTCGCTCACAGTTGAGAACCGGGCGGAGTACGAGACCCCGCTGACGTGGATCTCGCTGAGTCATTCAAGCGACAAGGTACATGTCAAAGATCCTAAAATTTCGGCCGTGACTTCGCCGTTTGCACCCGGCCAAATATAGGGCCAGTGTGCGCTTCCCGTTAATAAGATGGGCTTCCTTACCTGAGTCTGAGGACGATTAGCGTCCAGATTCAGTCATGACTGTTACATAACGGATTACAAACAGCCTAATCTCAGCCGCGGGAATTATAATCCATGCGGCCTATTTACCCTAATATGAGGAGTGGTATCTCTGCGGAGTGAGGACGTTTCCTTCCCAGCCCGATTGCACAGCGACTGAGCCACCCGGCATGCCTCCCGCGTTTCTACCATTGTATAGCCTCAAGTCTAAATTTGAGTCATCTCATACCGGATGCCCGCGGCCCCTGTGTTGAGTCCAGTGATCTAGATTGCCTTGTCCCACTCTTGCTAACATGTAAATAGACGTTCAAGCC
> #9 AGTCCnnnnGTGACTTGGA 149 
ACTACTAATGCAAATCCAAGCGAGTAATAGAAATACGAGGTTGTTGCAGCGTTGGGGGCGCCTCATGGAAATTTGTCTTTAGGTAACTTGCATACTATGAAGTTCCGGCGCCAACAAGTTCCTACAACAGCAAATGGGATAGAAGCAGAAGTCCACTTGTGACTTGGATGTTATTGCACCATGCATTGCTAACGATAGTTCGTCCGAGGCTGACTACTTGGTGTGTGGCCCGTAACTATCCTACATCCGATCAGAGCTAGACCAGCCCCAGGTGTAGACACCCCTGTACTGCATCGAGTCTGTGAGGGTATACACAGAATTGCTGGGGCCAATTGAGCGCCCCGGGGAGGACACAGTGCAACATATTGAGTCTATCGCGATGCTTGGGATTAATAAGTTGCGTCTGGCTAGGGTGCCAAGTTGTGGTCGGTTCTAACTCCTTTGTCTACTGAGCTCTTGCCCCGACGGAATATGGGACTCCCGTGCAGAGTGAAAAGTGGTCGGAACAGACTCTGACTGCCCTCGAGATAGGGCAGCCGTCTGTTCTAACCCGCTACCAACTGTAGCCATCCTTAGATGAATGTACTCGACTTTTTGAAG
> #10 ATTCCnnnnGTAACTTTGA 451 
GAGATTCGATGGGCCCATGCCGGCCTCGCACTATTTGAGTTACCGGTGGCTTTGAACCGGGTCGGAGCAAATACCGTACCCACAGCAATGGCCATTACACCAAGCCACCCGGGTGACGAAATCCTACTGCATGCCTGGAATTGCGCGTTGTACACACGATAAGGCACAGGACCGTTTCTTTGTCTACATCTTGCCTCGTTATCCGACCCAAAGTCCATCTAAGGGTGTCCTGCATTAAACACCTATAAGGTGGCCAATAGATACTTATACAAGCTGAATGGGCAAGCACCGCAGTTGTGGAGGGTGCAGAGAGTAGCCTGGCAGATCGGTATCGCCAGCGGTGCTTTAAGTTATCAGTGAGGTAACCCTGTGCGTACGCCCAACTGCCCTCTCCTCGAGCGGTAAGACCCGGCTTACACGTTCAACCGCATAGTAGCATGGCATATACTCTATTCCAAGGGTAACTTTGACGACCCCCGATGTTTCACCGACAATCTTATGCCTGTATAGATATTTATAGCCTGCTTAGTACACATAAGCGGATCTGGGTAAATGCGCCCCCGCTGATGTAACCTTAGCTCCTCACGTGTATCGCAACTG
> #11 ATTCCnnnnGTCACTTCGG 450 
CTTGTAAGTTGGAATAACAGCACTCTAGTGTACGGCTGTGCGAGGAGTCGCGGGGTCGGACCAGTGTGATAGCCATCGGGCAATGGTACCAGGCACTAAATAGACGTGAGACGCCATAAACCGTGTACTACGCTGGCCCGTCTCGAGGAGGCTCACACTTCACGATCCAGTATTCGTTAAGGCCTGTTTGGAGTTGGAATGTTCGATGATGGGTTCCGCAATCTTACCACAGCTTTATCAGTGATCGAATCAGGTCGCTGGTATTTTTGATCACCTGTTGGATCGGGATCGGCGCAGATACGCCTTACGTACATGGCATCGCTTAATGCGGGAATTTTACGAGGTACCCAGTCCGCCCTGTGATGTGCGGGCTCTGCATGACCGGTTAATGTCTGTGAACTGGGTCACGATGCCAAAAACTGAACTTATTCGCTACACGGCCCGGCGTCGATTCCGCGTGTCACTTCGGTCAAGGTACGCTGGAGGTGGCCACGATACGTAATCGGAGTGAGAGTGAGAGTCTAATAACGACGTGCCGTAATTACGTGATATCTACTACAGCCCCAGGGCTTCGTGAGAAGCTTATATTCTGTCTACCGT
> #12 ATTCCnnnnGTGGCTTCGG 567 
GTTCAGCTGTTAGATGCAAAGGTGCCACCGAAGTCGGTCAGAAAATGCTGGCACTGGTTTGTTATCGCATCGACGAAAGTGAATCACTTAGCTGCGTTTTTACTCTTCTCACCCAGCCCACAGCGTTCTTAGTCCCAAGTGTATACGCGTCATTCCTAGGTGATTCATCGGTCTTCACGGAAGATTCGAAATGAGGCGCTCAGGTCATGGCTGATGTAATACTTCCCTAGGCGATCGTAAGGTAGGGCTTCTAAGCCTACGGGATGGCCGCTACAGTGAGCCGCCATGATAGGGGCAAGGTTCTACGAAGGCTATACGGCCGTTCCACGGTCGCAGGGGGACATCTTGCGTGAGGCAGTGCGTTTTCGGAAGCAGGTCCATATATCCTTACATATGTCACCCAGCGACTCCTGATCCAACCCCACCGAGTGTAGCCACGTTAGCACGGGGTTTATACCATAGGAATGACAAAAGCCATTGCGCAGAAACATGTGGTCAAGCAGCGTGGGCATTCTGCTGTACCTTTGCAGTCGGGCCCTAGATGCTATGGGGTTCTGAAGGTTCCGGATTCCTTGAGTGGCTTCGGACAAAGTTTCCCAA
> #13 ACTTCnnnnGTGACTTCGA 439 
CTGCCTACTGCTGATCTATCATATCAATATACGGTAGTCCCTCTTACGAATATTTCATAATACCGACAATGCGTCCTGTTGTTCGGGGCGGAGAGCATCAGTGAGTCCCCATATAGCTCTCTTATCCACGATGGAACCGGGGCGGGCTCGGGCGGCTTCAGCAAAAACCGAACCGTTTGACCTTTCAGCCTTGTTGTTAAGAATCTGCGACACATAGTTTAGGGCCCAACAGCCCGATTGACGCCCGTACGATATACAAGCAAGCGACCAACCGTGACGAGACCCACGACACCCTTTTAATAGATCTTGCTACACGAGCATCCAGATCAAGTAAATCTGTAGTCGAATGCTCGCCCCCGCCACCACCCATAACTCATCTCGGGCTAGCCAGGCTTCAATAATACTGCGTAAGTGTGGCTTCGCGCCAGCTGCGTTCCAAACTTCCGTCGTGACTTCGATACGGACCCGCCGGCCGAGCCCTCCTTTAGGATTGCTTGCCTGTGAAAATCCAAGCTGAAAGATGGACCGGGGCCACGACCGGCGAGGGGGTCGGTATACCTTTAATCGAGTGAAAAGGTCAGGGACGTCTCAGAATACCAT
> #14 AACCCnnnnGTGACTTCGA 25 
CCCTACAGCCGGGAGGTGACGTGATAACCCGGTCGTGACTTCGAGGCGACTTCCTAAGTAGCAAAACATCGATCTGTCAAGTTTAGTACGATTCTTCCAAGGCGTAATCATATGTTATTCCACCCAAGCAGAGTGGAGCCGACCGCAGATACTCGACTGTTCTGACAATCGCCTGTAGCACCGCGACATATTCGCCTCGGGATTTCGATTAACGCTTTTGTGCAAGCTTTCCTAATCGTAGTCTGGGCCGTAACACTGATCGACGCAATTACGCAAATCCCCGCGGGCATAGCCTTGTTCGATACTCCGGTTTCCCTTTAGTGTACTGAGAGGTGAGTCCGAACCCTCCGCTCTTGAGAAAAGTTATGAATGCTTGCGTGAACGTAATGATTCCGAGCGGCCAGCTCGGAAGCCAAGAAACTTGCCGTGCCAGCGTATCGACCCTCCCGCCTCCCGGTCCAGCTTTGTTAGTCTAAACCGTTCAAGGGGTTGCACAAATTACGCAGGCTTTGGCGGTACCTAAACCACCAACCGTGACTTAGGTTACTCGAATACAGCCTCCCTTACTCAGCGAAGCGCGACGTGTTACATGCACAAGTC
> #15 ATTCCnnnnGTGACTTCGA 52 
CGCACTTCTACTTTTATATTCCCAGTACTCCATTACGAGGATCTGAAGATCGATTCCTAGGGTGACTTCGAGGGCATCGTATCCCAATGATGGAGTGGTTCACTTTTGAGCCCTGTTGGCGCACGGAAATTCACATAACAGGCTCTGACAGAGGCAACAACTGCAGAAGCCATGACGGCTTTTCCACCGCGTAAACGACCCGCACCCTATGTGGAAGCCAGTTGTTTGTCTATACAGGTGCGCAACAGGCTACGGAGGGCTCGGGTTACGGTATTAATTGAGGCAAGGGAACGGAACTAGCGCGCAGCTCTATCCACTGAAGCGACGCAGAGACACGGGCACCTGTTTGGTGACACGGGTAGCAACCGTTTTACTGAGGGACCCGCGCAAAATCCTGGCCGACGCACCGTATACATGGAGGATCCAATGCAAGCTTCACATCTTGTGACGTTGGCTGCGATTCCAAAGACGTGCGAACCCTAAGGCCATAAGTCTTCTCCCTATATAAACCTCGCTTTTGTTAGCTCGTTAAGATTTTTTACTCTAAGTTCGTCAACGGACGATTTGGTGGTTCCGCCACCCTATAAAGGATCAGATCGG
> #16 ATTACnnnnGTGACTACGA 324 
ACGTCCTCCCACACCTCAATTTACCCACAACAGTATATCCCCGCGTATAAGTTGAAAACAATCGGCGTATACATTGGTCGATCTGCAGCCGGATATAGGCCGGCCCTACAGCAAAGCAATGGCGGCCGATTCGGTTTGTATGCTGGCTGCGATTTCCAACATGGCCCCACCTTTGCCTATATATGTCTTCATATCGATTAAATTTCAAAAAATAAGTCCGGGGGCTACGTGGACCTTCATGAACAATTCCCTTTCATGCCCTACCCCATCTCCTGCTGAATCTGCCGATTCATCGATTAGATTCTCGGTGTGTGAATGAGGGTCATTACGCAGGTGACTACGAATTCTGCCATACTCGCCTGCTCGTGCCTGGGTCCAATCGTCGAAAGCCCTTCCCATTCGCTAAAGACCGTCTCCTCAATCAGGCTGAGTTAGTATCCATTTAGACCGCCCTCTCGGATCTGCGCCCTGCGCAGTATAGCGTATGCGCCCGCTTTAAATTCCACTACTAAAGTAGGCATTCCAAATAATATACACCAGAAGATGACACCTAGAAGATGAGGAGAATCAGCAACTGCAGGCCTTCTCCTAGCGGAGGTT
> #17 ATACCnnnnGTGCCTTCGA 196 
GTCAAATGTCTGCCATTAGCTCTCGGTTATGGGTGTTGCGTACAGCTCCCTATGCCAAAAAGTGCCCATGTGTAGCCGGGTCGGAATAAACAGATACAACTTTGTGTAACGTTCGTCCTCCAGAACAGCATAAGGTACAATGAGTGCATAGCCACCCCTGCGTCCCCCTCGGTGATACTTCCAGCCAGGTCAGACTATACCAAAAGTGCCTTCGAAGTTATAACAGACAAGATATTTCAGGATCATGGGCTCCTGCCGGGTAGGCCCAGCGACGGGCAATCTCGTTTAGCGCGATTCATTGCATTGCAGGATCCCAAACGCTTTAGGCTCCCTCAGTGTCATACACGACTTGGGGGCAAAGCCCGCTCTGGTCGCCTTGAGCGATATACTATACAGTTTGGCGTTTCGGTGAAAATCTAGGACGGCACATTGACGTATCGGTGGATCCGCTCGATACACCTAAAGGTGCCCTATCAGGCCAAGGACGCCTTCTTCCCAAGCCCGAGGTAAAAAGGCTAGCTCGTATACTATCCATGGCCTCCTGTGTGGCTGTCCTACCAGACTCACTCGGTTGCGAACGCAAAGCAGTCGCCTAGTGGC
> #18 ATTCTnnnnGGGACTTCGA 373 
GACTGTTAGATTCGTAGCGTGGTGCAATCAATAGGGCCGTCCGTACTGTCCCTATAATACTAATGTCTAAGGCACCGATCCAGAACCAACCACGTACCTCCGTGGAAAATCCATGAATCCAGCCAACCCCTGTGCCTCGTATCATTCTGGAGACTCGCGTGCGCATGTAAGAATCTGGGAATGAAGCGTAGCCAGCTAATCTTCGAACGGCGCATGGAACAGGGGATCAAACTAGCAGGTCACGAAAGCCTCTCTGCTTCTATGACTAAGTCGCTGCAAGCTAAATGCGGGCGCTGTTGTCGATTTCATCTAATCAGTCCCTGTCGCACATGGTCCGGCGTAGTTTTGTATATCAATCAACTGTGTACCGTAGATTCTCTGTGGGACTTCGAGTTCGTGACCAAGAGTGGTCCATCACCGAGGTCCATAGTGTAGCAACGGATTAGACAGTAACTCGTATCACAATGATTGCTGAAAACAGACGGATAAATCAAGATAAGTGTGATGCATCGAGCGTAGTAGAAGGAGGAACTAATTGATGGGGATATTGGAATATCCCACCCACCACAAAGGGATCAGCGCCTACGCGTCAATAGAATA
> #19 GTTCCnnnnGTGACTTAGA 397 
GCAGTGTCCCCCAGTAGGCTGTTAGCTAGACACCGATGGATTGTCCTAAATGAGGGACGGCATTCCTCTCCGCTCGCCGCCGTCACTAGGTAGGTTTGATAGCCCTTGAGTCAGTATGCGAAGGGCGCTGATAGAGCAACGAGGGCGGATAATGTCTCTGTTGACGGGGGTAGGGCTCTTATAACTCAAAGTAATCTCACATGGCATCCGAGCAGGTTGTACTACGCAACGACAGGAGTGAAAGAGAACTTCAGCCCTGCAACCATAACTGGTGAAAAAGTTTTGCCTATAATCGTAGTGCGACAACCACTAAGTGTACTTCAGGGCTACCCTCGTCTACATCCGCTCCCCCGCTCTCATGCACGTATGCATAGAGTTAAACCTGCACGAAACACTTGTTCCAAACGTGACTTAGAGACAACACGCACTGTCAAACCGAGTATGGTGATACTCCATTACGGATGCATGGAACATTGGGTCGAATCATAAAGGAGCCGAAAAACCACTGTGACGAAACTACTTAACCCTCCTGGATGCGAACACTCGTGCATCTTCAAGTGAGAGGTAACAAGCGGGACACCTGATTATGTCGCCAAAAAG
> #20 ATTCCnnnnATGACTTCGG 31 
ACTGGGGGCAGTGTAGTCGTTGATAGGTCGTATTCCTCCCATGACTTCGGACGAAGTGCAAACAGACGGCATTATCCAGTAGAGTCAGTCGAGTAATCTCTTCGTATCACAAACGTGGCCATCGGCGCTCTGAAAAAACACCCCGTAAGCGGATAGCGAAATGATGATGCTATACCAGGGTAAATAGAGGAGCGTACTTTCTTATCCTTTCGTCGTCCTATAGCGCCTCCTGAGGTTTTGTACGGTCTACTACGCTTGTATGGTAATAAGGTGTCATTATATTCCAACTTCGCAGGACGATATCACGTAGGACGCTGCACCCAGCGAGTGGGTGTTTCGTTATCGAACCAGGCGCTACCTATCTCCGAGATGAGTTGTAATGGACTTCCACCAGACTGGGGCAGATCGGCGCACCCACGCCTGCGGTCACTGGTCGGGCAATCAATCCATGCTCTCTGGATGGCCTAAGCAGAGGCCTGCGAGCCCGCTCCGTTAATAACCCTCTCGAAACGCTAGCGTATATGATTTTTAAATCTAATAAAGCAGACCTCAAATATGTGCTGGGACGACGACAGCTGGACAACATCACAGTTCCCCGTC
