# Supplementary material for: A particle swarm optimization-based algorithm for finding gapped motifs
Source: BioData Min. 2010 Dec 13;3:9. doi: 10.1186/1756-0381-3-9 (PMC3022572; doi:10.1186/1756-0381-3-9)
Supplement: Additional file 2 — Experimental Dataset. The synthetic data sets and real biological sequences used in the paper. [file 1756-0381-3-9-S2.ZIP › synthetic/gap_motif/continous_gap/gapped_seqs_15.txt]

> #1 GGCTGGATTGGnnnnGGGT 393  GGCTGGCTTGGnnnnGGGA
GTAGAGAGTTCCCACTGCTTACCGGCACCAAATAGTGGGGGTTTTAGCGGAGTCACTATAATAAAGTGCCATAAGTAAAGGAAGGATCAGCCGGCGAAACGCAGCGGCTGACTATCCTGCCTGTCTCGAGTGTAAAGGCCCCTAGGCTCTATGTGAGAGGGCACCCCATGCAAAAGTCCAACTTAGTTGCCAGGCATGAGACTAGTGCCTCCCCACTTACAGCTAGTTATCAAACGATTCTCGAGTCCGGGTATGACCTCAACACGTCGGGCTACCTGGGAACATTAAATCAATACCTGTGAACACTAACGAGTCCGCGGCTGCGGGAGATAAACACAACGGGACTCTATCCTTGCGACAACAACCCGGCAAAGACCCCCCGTAGCCAGTAGAGGCTGGATTGGCCCTGGGTGTGAATAGGACGAATGATCCGCTAAGGCGGTACCCGCCATGCGGCCACAGTTTGTTACCGAAGCGTTTCAGTCACTGGAGATCTCAGCGTTGAGTGCTCGTTCAATTGCAACTGACGGGAGGGGAGACCCAAACAAAAGCATGTCGATCTATCGCCACGCGGCGAGTAGCGGAACCTGCACCTGTATA
> #2 GGATGGCTTGGnnnnTGGA 75 
AATGGCGTGAGACGCGCTCCGCGATCAGGATTAGCTTTGCTAGAGTGTTAACCGCATCGCCCAGTCCGCTAATGCGGATGGCTTGGGGGTTGGAACACTCATGTCTATGATGACTGCATGAGAGCCTCGGTTGCGTATGGTGAATTGAAGGAATGCACGGACCGGACGTACGGCGCCCGCTACTTAATCGGCATTGTCCGCGCTTTAAAGCTTTGGTGGACAGCTCTTGACTGGGGGTGGCAGATATGTCGACACAGATACCATTGCCCAATAGTTGGCCTTCAAGCGTAGACGTCCCGGCGCCACATTCATAGTAAAGTCCTGTTTAAGTCAAGCCGACTAATGTATAGGCTGTTCTTCCGGCTAGAGGCCTCACCAACTTGGCCCGACTCTCTGCCTTAAATGAATCCAAAGGCTATACGCATATAGGTGGTCATCTAGTAGCTTCTGCAAGATTTTCCGTACAACCACATGGCCGGAATACCAAAAACCGACAAGCGGGGCAAGCGACTTCACGACGATTTTCTATAGCGAGTACATCGGCTGGCGTTTGTGGACGTCAATAGGATTTCCCGATAGGTCCGATAAAGTCGTAGGTGC
> #3 GGCTGACTTGGnnnnGTGA 30 
CCATGGTCGACATGGTGACCGGTACGACGTGGCTGACTTGGCGACGTGACGGACTCATGGGACGGAAGGTAATGCCGGCGTTCTCAACTTTCTATGATAGGCGCTAGGGTACTCCACCCAAACAAAGCTGTCTGGTGACAACCTTGTAAACAAGAATGCGCCAATGTCTACTGGGCCCCCCGCCCGCAATGCAGGTCCAAGCTATCCAGGCTCTAGCCGCAATATCTAGTAAATAAACAGAGCCCCTGGCTTCGTATTAGGAGTTTTTATCACGCGTAAGCACTGATGTAAGAGCACATGTCGCTATTAACGAGCGGAAGAAACTCCACAGACCCCCCACCCTCTATCCATCATGTATACAGGCTTGAAGGCTCGGGGATGTAGTTGTGGCGATAAGGATCGAAATTGCTCTGCCCATCTCGCGCCGTAGGCCTCCGATTTAGGCTTGTACAGGGTAATATCCAAGCGTACGATACTATGAAGTTCGTCCTATAATGCGCCTACTATGAGACTGAGTGCCAACTAGGGTAACAAGTACCCACGTTGCTAGAAGCTGTGATGAAGAGCCAGGATATTGAGGGGTATGGTAGGTTGCTATAA
> #4 GGCTTGCTTGGnnnnGAGA 253 
GTCAGCTATGCGAACGCATACTGTATGTTGTCCACTGAACTCTTCAGGCCTGACCAATATGTATTCTCCTTAAGACTGTATGGTTTATTAGCTGAGTTACGTCGCCTATTAGCGGCGGACGTGCCGTCGTGAGTTACGAACCTTTCACTAGCTAGCTCGCCACTTATATACACATACTGAAACTCTAAAGCCGGCGTAGGATGCTGGACAACACCCACCCAGGGCTAAATGAGAGGGAGAATCAAGGCATGAGGGCTTGCTTGGCGCTGAGAACTAACCAATAGAGCACAATCAATTGTCTTATATAAACAACATCTACACCAGCACAGAGGTGCACCACTCCACACACGCGTCAACGCTGTCGCTGGAGTTTATCCACGGGACTAGAGTACGCTTACCCTAATAAACACTTATATAGAGCATTCGGGTTTTTTGATGCATCTTATTAGTTTTGTACCGACCTACCAATGATTTGTTCACATATCTAGCGTGAGGCATCTCGGACCTAGTCTGGGACGGGCCACATGAGTTTCGTTTGTCGCAATTAACTTGATTAGCAACATGGGCCCCGTGTTCGACTTAGTACAGTATAAGGGCATG
> #5 GGCAGGCTTGGnnnnAGGA 257 
GTGATGGTACTTCAGTGTTGCAAGTCGTATCGGTTCCCACGACTATGGGGATGACGCTCCGGACCTGGATAGTCCTATCGCGCAGGGACTCAGCCTATGAGGGCTTATTGCAAGAGAGGCGACACGTGGCGATCGGAGCTAGAAAATATCGCCTCTGACAGTACAGACCCACAAGACCCAGTCAGGTAGAAATCGATGCATCGTGAATCCTTAATGGGTAGTCGATGACTAAAGAGGACTCATCAGTGCGTTGACGTGGCAGGCTTGGGAACAGGACGGGACCGCTCAGTACGCAACCAGATTAGGATAGCAAGTCCAGATGCGTCGCGGTTCGTTATGACTCCGATTACTTTACTCTAACTTTCGGGCCGGATAGTTGTACTTGAGTAGTCCGATATCCATAATATGTCGTGCGACCACTTTCGTAGGCAGAATTAGGTTAGCCAGGCGACCTGTGGGCTGTTGGTGACCTCTCGTTACCAGGTAGGGATCGGAACTGCATCCGGTCCAGGAAAAAGGGGCTATAAATGGACTCTCCCGCTACAACATTTCAGGAGGAGCGGGCTGGATACGATGCATAAGCAATATGCCTTTCCGTTT
> #6 GGCTGGCGTGGnnnnGGTA 383 
AATACGCAAGCTCACGGAGCTGGAGCTACGCCGAGTTTTTCATGAACTATATCGTTATTCCCTTCCTAAGACTTTTTAGTTTTACGACCTTGAGGGTCGTTGAGCTGAAAATTTACCAGTTCCATTGGAACATCGACACCCCAAAACCAAAACGACCGTGGCGCGAGTCTAGACGACACGAGGCAGGCAGTGTCACGGCTCCCCGTCATGGTAACAGTGGCCAATAGCGTATACATACTAACTACACTATCCACGTGAAATAATCAGGGCGGGCGTGTGGGTTTCCGTCTTATTACAGTGACAGGGGAGAGAAGTCTGACCTCATCCTAACACCGATAACCTGCCCGATGCACTCAAGTATAAACTACTCGAAACCGTCCCTGGGCTGGCGTGGTAAAGGTAGGCATTTCACAGAGCTATGTTGTATCGCTACGTGGGCCTGGTAGCGGGCACAGACCGTGCTATGGCCATAGCAGACAGTCGCGCCTGTGCCCCAATGCTCCCGCAGTAAGGTTAACTGACTCGAGGAATTCCCTGCGCCGATCTTCAGACTTGGAAAAAATCCACTCTCTCCGTAGACAAGAAAGACGACGTTTAATC
> #7 GGCTAGCCTGGnnnnGGGA 86 
CAACACTAGGATAAGAAGTCCTGGACCCGCATGACGCATTGTTTTCTTAGCCCTTCACGGGGCATGTATGACCTACATAACCGGACGGCTAGCCTGGATGAGGGATCTTCAATGTTTGAGAGTCGAACCAGTACTTCATAGTACCTAAGAGGTCTCGAGTACGCGGATGTTAGACTTGACGGACATTGTCCAGTCCCCAACAATAGTTATCGCCACATTAAAATACACGACTAGTAAGAACCGGGGAGCTGGAGCATCCGCTCGCAGCGGCTTTGCGGATCGCCCGCATTGCGATTACATACGTAACGGCGATTCAGTCCGTGATCTATTTTACGAGTTAACAAAGAGCCATCGTAAGATCTGCCACTAATACAAGGCATGAGTTCATTAGAAACCAGAATTCATCGCGTACTGAGTACGCTGCTTGAGGACCCCCTAGCTTGGCTCCTGTAGGCCCTCTCGATTGAGGGACCGTTCAACTTCCCTGTGAGAGTTCCTATCAATGTGAAGCTCGATCGGAGAAATTGAGGTTGTGATAATGCGAAGTCACCTCCTCACCGTCGCAAGTCGGTAATAGGCTTTGCACGCTTTGACACGGAT
> #8 AGGTGGCTTGGnnnnGGGA 194 
CACTCCATGTGGGTTGACAAAATTCTCCCCTGCACGGCCACAGTTGCTTCTACTTGGAATCTCTAGCGTTGATCTGTACGCAGTTCCCCCATCCGCTTTTGCTCGTTCTAACCGAAACGCTGAAAGCTGAGACGGACCCAGCCTACTATCCGAGGAATTGTGTAACACGGCATTTTATTTACCATTATGAGCGCAGGTGGCTTGGAATGGGGACATACGTCAATCGCTCAACACCACCACATCAACTCGCATGAGTTTTATTCAATACAAGATTAACTCTACTGCCGACCAAAGAACACCAACATCAAACAAGTTTACACGAGGGGGTTTATTCTTGTTGATTGGGGTTGACGGTCCCAAACTAGTTCGGTTGGCAATTTCAAAGTCTACTCGTCCGAGAGCTAACCAAAAGAAGTATGAAGCTCGATGGTCTTCTAGAATAGTAAGATCCATGTACTTTCGAACGACAAGTAATACCCAGGACATCCGACTTCAATAGAAATAAGACACGGTGAAGCCAGGACAACTATTATTAACACCGTACGACACTATCAACAGCACAACTACCCGGTGGAAGGAACATGCAACGCGTCGACTCGA
> #9 GGCTCGCTTGGnnnnGGTA 274 
CGGCCTCCCTGTGTCTAAAGAATTGGTATAGCTCGAATCCGTAAGGTTGACTAAGTGCTGGGTCTCCTAGCGCCGTTGGGGACGATCTCCCTTAAGCCCCTGTAACTTTGCCGGAGGCCTGGGCGGTTTCAGTTGTCCTATAGCTGACTCAGAGTGATGTAGCTGTTTAGTAGCCCTCGTTGCTAACATTTTGATATGTAAGAGACATTGGGCTCCAGGTGCTAGGACATCACCGCTGCGCTAGTCTTTCGCTCCCTCGTAATGCGTAAAGCAGGGCTCGCTTGGCTGGGGTAAGAGCCTGTAGGACCTTATTCTCTTTGGAGCAAGTGTGAGGGAGTGCGGCCTATGTGCGGTTGACCGATGTGATATCGCATGTTCGGTTACGAAGCCAGCGCTGATCGCGGACCTGTGGGGTCGTTACAGGGTCCTAGCGCTGGCGAAAGTGGACCTCGTTAGGCTCGCTAGGGATACAATTTCTATGCCGAGAGTTTCAGCTCATAAAACATACGAACCGTCATTTGGCGCGCGGCGTCTACGATCATGCCCGCACCGTGAAAGGTTCGAAGGGGCTGACTGGCTGGAACGCGTTAGGCAGCGAAA
> #10 GGCTGGCTTGGnnnnGGGA 291 
GAAGCGTTCGATACTTTCTTCCGTTTATTGGCGGTACTTGCTGGCCCATATACCAACATATGCCAACCTCACAGTCTACGAATGGTGTTGTGAAAAACGAGGCTAAATAGGAGCGAACTTTGGTGGTTTCTGTACTACTATCAGGTGGAGCTATGTCCGCTCTGCAGCCCCCGCTAACGATTTATCTATCCGGAATAGAGTCTCGGCTTTTTTTTGAGGTTACCAGACAATACGCTATGTGGGCCCTCTGCGGGTGATTCTGCAAGAACGAAAGCCACTTTAGCGCTTCTAGGCTGGCTTGGGTAAGGGAAGAGTTATGCGGCTTGCGTATTGATTTAAGCCCCTAATTGACAGCTAGGAGCTCGGACGCTTGACCCCCAACGATTAACGAATTCCCCGTGGTAGAGTCTACAGGACGAGAAGTTTCACTTTCGAAGGTACTCCCTCGCCCCCTCATGAACATTGTTCCGCGGGATGCGTTTCAGGCCACCCCCAAATCGGGAAAATGGCGCATCTCGACAGGCTTCTGGCAAGACGATACCCGATCCCCGCTCTGAAGGTTTTCTAATAACCGTGCATGCGACTTTTTCCGCAGGAGGT
> #11 GGCTGGTTTGGnnnnTGGA 9 
ACTAGGTCCGGCTGGTTTGGCCACTGGATGATTTACGTTTGGGAGGTACCCAGCAGGTCCCCCCACGGACGTTATCGGGAATAGCAATTCCCGGGTTACTGTGCACTGACGAATGCTGCTAGAGAGCTGTGAGCGGGCCGGTGGGAAGTCCTTCCTTTGCGAGACATACAGTTCCGCCAAGCTCGCACAGGGTAGAACACCTACAGTCTTGGACTGGATGGCACGTGGAGAGCATCGGTGCCACGTTCTGTGTATCTCATAACCAATTGGCTTCACATGACGGCGCGCTGATGGATGTGCCTAAACGAAAAGGGTAACCTAGGGAGCGGTTTGAAGCGTCGTTCGGCGATCACTGCCATTTTTGTTAACTCTTCACTGTTCATGTGTAGGACCTTAGAATTGGGTTTGCGGGGCACTTGCCGTTCGTTGAGGGAACTATAGCGCTGGGCAATGTGTCCGACAGTCGAAGACCCTGAGATTCTGTGATTGCTTGCTTATTGTATCACCGGACTTAGCACCGTAGCGCAGATAAAACACGGTTTGGTCAAGCGCCAGTCGCGGGGGGTGTCATATCTTGTTCACGCGCCTTGCCATTGGCGA
> #12 GGCTGCCTTTGnnnnGGGA 498 
TGGAAAGCCGCTTGATGGCTACCCGGACGCACTGCTGACTGGTCATAGCGGGTTTCCTTTATATCCTACATTGGCGCCCTTTCTGAATATGAGGAATTACTTACGCTTTAGGTTCCAGAACGAAAAAATACGTCTCTTCGTTATTGATACTCTTCAACATCCGCGCGCATTATATGGTCGAATATCATGATACCCTGTCTTATGAGAGCCAGCAGACGATGTTTAAGGATCTAACAGCTAGTGTTATAGTAAGTTGACCACGTCTACCCACTATGTTCACCACTTAGTGTTTCGAAGCGTGTGGTACGGCATCCGCGAAATATCGTCCATAGTTAGTGACTAACGTGATGATGTACGCGGCGCACCGCTGGTTTACGGCCACATAAAGGGATACTGTCTGTCCGACTGTAAACATCCTTTCAGCCCTAGGTCAAAAGTTCATCCTATATGTAGCGAGCAAATGAAGAGCTTCGCTGCGGCAGCTTTTGCTGCTACTGCGGCTGCCTTTGCGACGGGACTGAGTTGAGCCTCGAGGCTTACTAACGGTTTGCAAATTAGACCCACTGTGCTACAAGGTCCGAGGAGGTGATTCATTACGGT
> #13 GGCGGGCTTGGnnnnAGGA 12 
AAGTAACAGCTGGGCGGGCTTGGAGTGAGGAGACCCCGCATAGGATTAGTTAAAGGATAGTTAAAGCCAGCAGTGTTCTCAGGAGATGTTATGCTGTAATGCTACCTATTCTCTAAATGTGTGCACTTCTGTCGAGTTGGGTGATGATCGGTCCACGAAATTTACTGATATCACCTTCGAAATCCATAATATGTATTGAGTTTTACGTGATGAGAGGTGGGGGCCGAAAAGTTGGTTAGCACACAATGTCCCTTGACTCCTTCTCTGAACGAGGCGGACCCGGACCCGAGTTCAGTACTAGCAATGTCGAGAGCATGCCGTACCCAACCTCTCCTATGGGGAGACGTTAACTCTAGTATAAATCCGCCCTTTACACTTCTAGTCCTTAAGAAGTCTGGATGTGGAGTAGATGTGTAGGCGACGGCTCTCGGTCACGTCGCCCTAAGCGAGAATGGACTTGCCGTGTCCATGGACGATTGTCGTCACCCACAGGGCACGCGCTACAGGTGAGTTCATGGCTTCCCTGGAATGCTGGTCATTCCGATTTCCAAACCCATTCTTTAGGTCTTAGAGAACTAGAATAGAGGACTTATAGCTAAG
> #14 GGCTGGCTGGAnnnnGGGA 103 
TGCCACGACTTCCAACAGGGCAACAGAGCATAGACTGTTTGGAAGACGGTAAAACATCGAGCAACCTTAGGTAGTGGAACAACACGAATGACTAGACCACAGAGGCTGGCTGGATCGAGGGAACCGCGACTAAAACTTATTCTTGTAGTCCCGCGTAACACAACAAGAATTTATGGGGAGTCTCTGATGCTTCTCGTTGTGCGGAACTGCCCTAGGGGCATAACTCTGACGTGACTCGGTATCTTTCGGGGCGGGCTCTAGCTCGAATTGGTCTGATTGCCCGTTCATGTTCCGGTGGGCAAACAGCTCAAGCGCATCTGCGTGACCTTTATTCATTCGCCGTGCCTAGGGTCCCCGGACCCACGAACGTGTCGGGTCTCTCCATGGCCGTGTTTCAATGTCCATTTGAGAATCAGTGAACTTAGGGGGCACGGGGCCAGTAGGCGCCCCCGAAGGTACCCCTATCGCGGTCTCTATACACTGCTCAGCCATGTTGACTGTGTGTGTGTATATCGTGGCATCTCAGTATGGGACCTAAGTACTAGCTCTACGGAAGGTTCGCTGTAGTAAGCCCCTTAAGACCGCCCTAAAGCACAATTC
> #15 GTCTGGCTTGTnnnnGGGA 208 
ATCCGTGTGTTTCATGCTCAAAGGACCATAATACCGATCTGAGAACGCAAGCAATCCCCACCTCGATTAAGGAAGCCCGCCAGCAGGCTTCAACGTCCGCGAAGAGTCTGGAGCGTTAAGAGGATATAGCGACGGCAGGAACAGGGCCTGTTACTTGTTAACAGTGTAAGAATATCTAGGGCCGGACATCAAGAGGTCGTTGAGGTTCGTCTGGCTTGTGAAGGGGACACCTTCGGACTTTTCCTGGAAACTGCAAAAGACTTCACTATGTGCCTCTGCTGGGAAGAAGGAACTCCCACAGCGAGCCCTGACCGCCAGCTACTGAATCACCGGTGACTCAGCGTTTATCCGGGCAGCTACACAGCGGGGTGAAATTATTCACTGTTAATAGTGGGTAACGATGAACAAATCAACGTATATTGTCACAACCTCCCGCTGCTCGACTGCACCTCTGGTTTTCAGGCAAGTGTGTGGCCCGCGTCTGTGCTCAACTGTTTCGCCACTTGAAAGGTTGCGAGCCGCGCACATTGAATCTGTTGTCAGAGTTGCATAGGCGTGCGACGTTCCGCTGGAATGAGCCGACAGTGGCTACCTCAAGGC
> #16 GGCTGGTTTGGnnnnGGCA 513 
CGTGAAATGGAGTCTGGTGCCATGACTTCAATGTCGTCCGACATTTCCGTGTTCCTGAGAAGTTGACCCTTCATATGCCACTAACCATGGTGCGCTGTAAGACGTGGGTTGAGGCTACTGTGAACGTTCATTACCTTTCGGATCGAAGCTAAGCCTTAGAAGTATAAGACAGCTTATAGATTCCAGATGTTTCGTAGTGGCGCGGAGCACGAATCACGTTCGGGAGGGCACGGGCAGTGTAATATAAAGTTTCGCCATACTCAGTCGCAAACATCTAGTGCTGTCTACTAGGCGAATTGATGCAGGTGATAGGGCTGCACGGTTCAAATGAGACGGAGAACCGTTTGCCGGTAGGCGGGCAGTCAGTAAAACCTAAGGGTAAGAGCGATACAGCCGTAGTATACGAGAGAAGAGGTTATTACTTGACCAAACTAGCAACGACACAGATTTGTACGGCATGATTTTCATGCCGTCTTATGTTCGTGCGACCGCCCAAGAAACCTATGTTGGGCTGGCTGGTTTGGATCAGGCATGCGCCCTTTAGTATCTCTTATACGCAGTTTGGAATCCGAAGGTGGACTAATTAACGATCAGTGTTCA
> #17 GGTTGGCTTGGnnnnTGGA 109 
ACAACATGAAACACCGATCTAGTTTTAGGTAGAAGGACACGAGGCTACGGAGATCTGCCAACTCGCTGTTTCTCTAATCGCCACACAGGGGTTCACTTAGGTTCCGCCCGGTTGGCTTGGCAGGTGGAGAGATCCATGGAAGTTGAGACTCATAGAAGAGGGTGTAGGTAGTGGTCGCCTCGTATCATAACGGAACCTTATCTGTGTCAAACTTCGCCCCCGTTTAAATTAGATAAGTCGAGTTCACGCGTGATCTTCTGATAATCACAGTAAGTCGAATGTCTGGGCTGTTCATACACCGAGGGCTAGTTATATCGGTCAGACGAGTATCGATAGATTGTGTGTGTCAGTACTGTTATTTACTTCGTCCGATCGGTCAAATACGGAGGTCGTTCGATGCAACACTGACGACCCGATGGGGTACGCATCGACGGCTCATGGATACCAAAGGGCGTAATTCCTGTCAGTAGCGGCGTGGTGAGAGAAGATCCCAAAGATCACGGTTCGGTCAATCGACAAACGCCGGTGCAGGTACGCTACACCAGTATTATAGCCATCGACAGACTTGGTTGAAGGTGCGTCGCGAGCCACGCTTGGGAA
> #18 GGCTAGCCTGGnnnnGGGA 385 
GGGTCACCGGGGTATGTCACGATGGCGTCGTTCCGGCTTTCCGACCGCTGGCGCTCGCAAATTCCGTGCGGTTATACGCAAACTCAAAGAAGATTCCGTTACGTCCTTTCTACCTGCTGTTGCTGAATGAGGCACTGCGCGCCTGACATATTGCGACTAATGGATATCCCGTTAGCATCATCTGGCGTAGTTCGAAGTCTCTGATACATTATATCGATCCGCATTATCAAACTGCTGGTCCTACGCTGCCTTGAGCACGACGCAAGTGCGTGCAATCTGGACCGCTTGACGCTAGTGCCTACGCCGCGCTCGAGAGGAAGCGACGGACTGATTGCAAGGGCTACGATAATGGGGTAATCACGTAAAACGTTTGTCATAAAATGGCGGCTAGCCTGGGAAAGGGACCCCCCCCATTGAGAAGGGATCGCAGGGAGGGTTTACAGCTCTTTTTCCGCCTAGTGACGGTACTTGATACGCCCCACGGTATGACCGGGAACCGAAAAAAGGCTAGTCCCACAGCGTTACTAGAGTCGTCGCTAATGAATCAAGGCACAAGAACATACCTGACGACCGCGGTGGCCACGACCACGCAGGGCCGGT
> #19 GGCTGGCTTGGnnnnCGGA 97 
GCGACTCGCTTCCCTTGCCCTCGATAGTCTCTATAGTCAACTCGACCTGTAGAGGTTATAAAAATAGGCGGGCACGCGCTCCCGATCTAATAATAATGGCTGGCTTGGCATACGGAGAGGAGGCCTCCGTGTACGCGTTCCCCCAAAGATCACTCGGGTAGCAGTGACGTGTATAATCTTAAACTCTGATGGAGATCAATAGGAGTCCAACAACCTGACGTAAAGCTTCAGCGCGAATGATTATACGGCACCACCGGAGAAACTCTTCGCCCACAAGTTATACTCGCAGTATACGCCCTTTACTGCAAATATTCGATAAGTACTGTCTAAGTATTGCTTCGTCCCTCATGGTGTGAGTTTTGGACCGGACAGCCTGACGATCTCACGTCCGATAACGTTGATCCAATCCGCATAGTCAGGCATCCTGTGCCTCGACTAGAGTCCTTACTTTATGCAGTTACCTGTATGAGTGCATCTTGGGCGGAAGGTGGATGGGGGCGAAACATGTGACCGTTGTCATTGTGAGCGAGAAGACGTACGAGTGCGACTAATTTCTCGGCAGCGTTAGTCATTTGCCGGCTGAGCCCTATAAGGTCCTTA
> #20 GGATGGCTGGGnnnnGGGA 269 
CGCTTGGTGGAAATCCGACTACAAGCCGCTCGCGCACTATGATGTAACACCCGCCCGGTTCCGGTTGATGTCGGTCGTTTCAATCCATTATACCGAAACTTAACTATCTGAAGAATCAGAACACGGGTTTGGTTTGTGAGAATGCTCGTATACTCAGTTCGCTGAGATCAGCCCAGACATCTTTTCTCAGGTTCCATCTAGCGTGGCGTCGCCCAAGTCTCTGAATATAAAGCGCAAGGTAAACGACATGTACCCCACACCATTGCTGTGGATGGCTGGGTTAGGGGACGTTGGGCTCTTGCGAATATACCACAAGAGAGATCGGTTCATAGATTAGTTGACGCCTAGCAACACTGATTAGAGGTCTCCGTCTGTCCTTGTTTTAGCACCATCGGAACCCTAGTGCATATCAGATGTCGAGGATAGTATACGAACTCCGGAAGGACATGGAAAATCGGCCGTTTTCGAGAGTAACCGGAAAACCAAGGTTTCGTACAGGGTACTCTATCCTCCAGGCAAAAACGTGATAGCTGTTTGTGTAGAGGTATTATTACGTTGGTAATGTGGCCAAGGAACTAATAAGCCAAAGTTGTGCGATTG
