# Supplementary material for: A particle swarm optimization-based algorithm for finding gapped motifs
Source: BioData Min. 2010 Dec 13;3:9. doi: 10.1186/1756-0381-3-9 (PMC3022572; doi:10.1186/1756-0381-3-9)
Supplement: Additional file 2 — Experimental Dataset. The synthetic data sets and real biological sequences used in the paper. [file 1756-0381-3-9-S2.ZIP › synthetic/gap_motif/continous_gap/gapped_seqs_16.txt]

> #1 TTAATnnnnCAGCATAAGA 190  TTAATnnnnCACCATAGGA
TGCCCACGAACCTGCCTGATAGTGCCATTACGTTTATAGTAAAAGGCGACCATCGAGGACTCTGAGGAGCTTCATTGACGCTGAAACGTCAGGTATGGTATGTAGGAAGCGTAAAACCTAGTGAGGTAAGCACAATTAACGGCGTCTAGGAACGATAAAAGCATCCTACTGTCTGAACAGTAGAGGTGGTTTAATGTTGCAGCATAAGACCTCTTAGTGAGCCTCGCCCTTAACATAATCCAATAATGTCGCTAAAGCCTCCTCGTAGATTCAAAAATGTCAAAACAGGCGTGCAACCTCAGGAGTAGGGCTTGTTTTGCCACTCCAGGTTTCGTACAGTGATCGGCCGTGTTTGACGTTCGGTAGTCGCCACAGTGTAAGTTCGGCTAATGTCCTTACCCGGTGAGATTCCGAGAGTATATCTAGGAGTCTCTGTTCAGACTGCCGACGTCCAAGGGGAGTTTTGTGTTCTAACCGTCTGAATAACGGTGATGAGATATGCGGGTTAGCTACTAGTCACCTGACGGCCGATAGCGCAGTCCATAACTCCAGAGGCAAGCTGATACCCGTCTACGACTTGCTCCGTTGACATAAGAGTGA
> #2 TTAGTnnnnCACCCTAGGA 265 
CTGAAAGATCAACTACCCTATTGGTAGCGTGTGCTTCGTATTAAGCCTGCTCACTTCCATATGGACCCTACGTCGCGAAACTCCAACCCCACAGAAACCTGGGCAATGATTCTATTCACGCCAGAAGACATTGCCGGACGTAAGATGCTTAAAAGAACACCACTCGGTGTGCTGATCGCACCACCTGCAGGCGTAACGTTCCCATCAATCAAGCCTATAAGGCAGCATAATCCAGCCGCATGACTCATCATTGATACAACATTCTTTAGTTGCGCACCCTAGGATCGACGGCCCGAGCACCATTAGACCAAATCCGGTGTCAAGCTGTAGACGTAGCAAGAAGTCACATTTCAATCTGCTACATCACGACCACTTTTATTTGATGTCCCGAGTACAAGTAAAACTTATTTGTGGGACTGTCGCCTGCTAAAAAAGAAGTTGCGATCAAAGTGCATAGATTCTTCACCAAATGCGGATGCTCACGCAGTCCGGCGTCTCCTCACTGTTCGACTCGCGTTCAAAGCGCGCGTCAAGTGGGAATCTATAGGTTGTTACCGTTATAATGTCAGCACGTCGTTAGGTGGTTTCGGGCGGACGGCA
> #3 TTAATnnnnCGCCCTAGGA 205 
ATTTCCTACATTGAGCCTTTATGGAAAGACTCAGAGATGCACAGGGTTCGGGCAACCATCCGGGCTACGGGGAGCGCACGTTAATCGACCGTAACCTCGGTAATGCCTGGGCCGCCTTCCCTACACGTGACCAGCGTGGCCAGGGATGTCTAATCAATAGTCTTTAGTTAAAATGGTGAGTTTTGAAGAAATCATCACATCATCTTTAATGGCGCGCCCTAGGACTCCACCCCAGCGCTGCACCAATCGTCCACCCAGTATACAATCTCCCGCTTGTGTCGAGGGTAGCTTATACTAGGCTATCTTTGCGTTGGGACGTTCGTAGATGTGTGGTTCGGTTAGTTACTGTGCAAAATCTCACCGTAGAGATCCGAAGCTAAGCAGGACTATTCACCATCGACTCTACCCAGGGTGCCTGATCTACCCCATTAATCTTGAATGGCGCGTACATGTTAACCCACCAATTTCTTAGGGATATTCTGATCATGCAGGGGGCCCGCCTTTCTGCGCTGTTCATATACCTTACACTGGACCTGACATGTCCGGCCGACTGAGGGGTCCGCGTACACCTTAAAGGCTAGAAACGGTCCAGTCATCCTG
> #4 TTCATnnnnAACCATAGGA 272 
TAAAAACTGAAAAGTCGGGACAGTCCCGCCACGCCGCGCAGCAGTTTGGCGTCATGCAATGAAACCGTTATCCTTCGGTATCAACTGTTGGCGGCATATGAGTCCGGTACATGATATCTGTCACTCCGCAACGTTTCCTCTTACTTCGAAATCAAAGGGTGGCCCAAGCTTAGTGCGTTGAACCAGGGAAGGTTTATATATGCGGTTAGTTGTAATGGGGGACCTAGGACGATTGCGCGCACTTCTTACCGACTCAATGAAAAAAGCGATTATTCATCATCAACCATAGGACTCCTTTGTGCATAACTTTTTTTATACTCAATTCATATCAGGACTAGGTCCGAAGAATTGTTCGACCCCGCTCCAACGGATTGTTATTTTCGGGATAGACACACGACTGTTCGCACCACATGGCCGACAAGCCGGTGAGATCCGGCTTCATATCGAAGCATTCACAATAGTTAACGCCGTCCTATCATACTTACTCCTACGTAGTGACTGAAATCTCCGCTCATGTCTTCACCCTATTCGGCGGCTCGCTTAATTTGAGCGTGTACTTCCCTGTCTTGCACAACTTAGATTGGGCGTACACGTACATAG
> #5 TTCATnnnnCACCATACGA 305 
AAGGGATAATCACTACCAACTCGGTGTAGCTGCCAAGTAGTGGACGCGTCAGTGAGAAGTCCCGGGGACTGACCAGTCCGTCAGTCATCGGGTAACGTGTGAATCACCGGTCTATGCTGGCAAAAACGTTGCAGACGGGAAGCAGAGTTACACCACCGACCGGCATTGCCTCTACCCAAAACCCGCTATTCCCTGCGCTTTGCGTGAAGAATGCAATTAGGCTTCGATTATGGACCGCCCCGATTAAGAACGGAGTGGGGGCACCCGAGACAGCTCCTACACAGCGCAATGTCGAGAGGGGTGAATTCATGCGACACCATACGACCTCTGTGCGGGAAACGTTCTGGATGGTCTAGATTACGGTAACACCGTACCTTTAGCGCGGCAGCTGGGACGCGTGTCCAGGTCCTATGCCATGGACCGTCAGGGCAGGGGAACCGCCCTTGTGACGGGACAATGTATCGCTGCAATCCAAATTGTCACTCTTCGGATCCCGAATCATGCTTGGGAGTCTTGGGTCAAACCCTGCTTCGCTCACATCGGGCCAAAACAACGCGCTAAGCGAAAACATTGGCTTGTTGAAGCGTATTAACCGCGGGT
> #6 TTAATnnnnCACCATAGGA 86 
TGAAGGCACCAACAGTGTCCCATTTAGTACCTACTGTCTAGTCATTTCGAGAAGTTGCGGTTCTACCTGAAATCAGATAGTGGAACTTAATAGATCACCATAGGAGCGCCCCTTCACAGAGTGACTGACTCACGTTAAGGCTTAGAATATTTGCTTACTGAAGCGCCTCTCGGATAATAAGTTACGTCTGTAGGCCTGACCCTTCGACGACATCCATAGTTCTCTAGTTGAATTAAGACAATATACATGGGCTCGTGCGCTGCTCCTTCCTCAACACCTTTGAGTTCCATGTCAGTCGGTTGATGCTTGGTCATAAGCCGCAGGAACCGAACGCAAGTTCGGGGGGGAAATCACTACCCACGCTTGTCCGGTCCGTTATTAGAATAACCGCGAGCTAAAGGTCTATGTAGTAATCATCCATGGTATGCTTTGGACGAACAGAAGACGTTTAGCGGGGATCTGTCGCTGCCGTCTCCAACTTCGCTATCAGTAAGCGTCCAGTTTGCCTCGGATACGAAACGTCGCGCCTGCCCCCAGGTTACTTGCCGCCTAAAGGTTTGCAATCCTTTGGTTGGCTTAACTACATTTGGCATCTAGGAC
> #7 TTAATnnnnGACCAGAGGA 461 
ATAAAATATGGCGCGCGCTGGTATGCCTATAAGCCTCATCGCGATACCCATATTTGAACCAGCGTGCATACCGTGCATGCACCTAACCCTGCCTTAGCACCGGTCAACAGTATATACCCGATTCGGCATCCCTAACACGATCATGATTCACCTAGCGTGGATTATTCAATAACCTTCGGGGTTCTCGCAATAAGATGCTGCAGGCCCGTTACGTGCACGACGACACCGGACTATCCCGTACTGTGAAGCTGTCTACACAGGCGGATACGTGTTATCATAGGGCTCCCCTCACGGTGCTATTGTGGGTGCTAAGCTTTACGCCTTTGGAGGACATTGCGAGGCGAGGTCGATACGTACCCTTCATATCCCGTTTGTCATTGTGGCCGCGTGCTTCGTAAACGACCGAGGTCATATACCCTAAATTCGTCGTGATTCCATTTCAGCTGGAACAACATGGGTAGTTAATTTATGACCAGAGGACGCGGCAATTACCATGCGTCATTTGCAAGGCTATGGAGGTGGCTGACTGAAGTTCGCGGTATGAGAGGTAGCGTAATCTCCTTATCGATATTACTGGCCCCTGTGGTCTGGACCAAGTAC
> #8 TGAATnnnnCTCCATAGGA 520 
CGGAAATCTCTTTATTTGAAGTCCAATTCGTGACTACGCAAATTCTGACGATGCCGGAGTTCCTTAAATCCTGAGTTATCTTACCCTTGCGCTTAGAAGTGTGAAATTAGATCCAGGACACTCATGGTGCGAAAAAATAACAATCACAATAGGGGCACAGGGTGGTTGTTTATTTCTCCAACGGTAATCAGTTCGCACATATATGTACACCATTTGATGCTACGCTACAACATCTCAAGCCACATATTTCCTCGCGCCTCCACACACGAATGAAGTCCTAGATTGCCTGCAACCATCGCGGAAGAGCCAAGGACGGGTCCACCGGCCATGGCGGTGACAACGTGTCAGAGTCTATGCAGCGAGAGGGGTGTAAGGATTGTCCAACTGGTATCAGCGAACTGATTGGTCCCAGGCGTACCACCCGTTATTCGCCCATTTAAACGGGCCGGTGTAACTTGGGTATCCAACTCCAGAGACAGTTCGTCAGAGAGCACGCCTGCAACGATGCTAAGCGCGGTGATGAATGAACCTCCATAGGAAAATCTAACAGGTTATCAAAATCTTGCGTATAATTGGTGATAGTTGGAGGCGCGGAATTAT
> #9 TTAAGnnnnCACCGTAGGA 242 
GCAATAGCCCGTTTAGGACAACCTTCCTCTATAATTAGAGTTCGGCAACCACTCAGTGGACGAGGTCGCGAACGGTTGTCATGTATCTCTAGCAATTGGCAGCCAAAAGTCGGTCGGTGTGGGAGGTCACGAAACAACAGACCGCGCTCTTACCATTTAACTACTGCTTGCATGGACTAGGTGTAGGTGTTTGAACGCACTCCTAATCTTTGGGCGAAGGTCCCCCGTTGCGTGCTGCAGAATTAAGTCCTCACCGTAGGATCCCTAAACGACGTTTCCCAGCCCTACGGAACCCGACGAGACTGAGGCATGGATTTTAGCAGGGTCGATTTAAGGACAGCTATATTTTTCAATTGGAATTTGTTAGACGGGGGGGCCCAATCAGAGCATATGGTGGCGATAGCGATTCCAGACGGCCTCATAGCTAAAGAAGGCATCAAGAGGCCAGGATGTTACTCCTTCTGTCGGGGTAGCGTGGCAGAGGATTTAAGTCGCATATCGGCCTTAGCGGAGCGGACCACATGGCGCCCGTTTATGCCTTTTCACAAGCATCACTCAAGCGCCCGATTCTGAGTCATCGCGGGGTGTTGCCCGGGAGGT
> #10 TTAAAnnnnCACCCTAGGA 358 
GCAAAGTGCTAGACAGACAGATTGGGTTGTCACCACTTTAGTGGCGACTATATGGGACCGAGGCTGGGGCGACATGGTTGAGGTAACACGTCACTTACCGTTGATCGGCCACTGATGGTTAGACATAACGGACAACGGTTTTAGCACTGAGTTGATGATTGCTACTCTCAGATGGATTTCTCAGTACCCAATCTTTGAGTACTTTCTGAGAATAGTCAAGACCGACCTCTGGAGCATCGATGATTGGAGGGTTTCAAGTGCCAGTCGTGATGTTCGCTGACATCTACAGAGTCGCCTTAGATATGCCTATTCTGGGGTGATAACGCGGCGACCAATCCGCAGGTACCTAATAATCTCTTTAAATTTTCACCCTAGGAACTAATCAAACTCTAGGGTCTCCGACACAGAATTCTGGTGGACTTCCCTAGGCTACAAGAGGCCCGCTAACGCGCATGGGGAATACAACGCACGCGAGGATTGAGTACCGATTAGTCGTTAATCGAAGTGGGCAGTTGCACCTACCTTTGGATCCCCCAATGGCTAAGTCTAGGAAATTTCCTAGCGTGGAGAGTTTTGGCCGTTGTTCGTGTGTCTCCGTCA
> #11 CTAATnnnnCACCATAGCA 520 
GCCCAAAGTGGATATAAGTTCGCGGCACAGCGTTTTTACGGTGCTCCTTAGCGATCCAGCGTTCGTACTCTCCCGAGTAGTGTGGGTTGCAAAACTTCAGTATACCAAAAGTTCCCTACGCCGGCACACCGACCATGCTGCCGAGTGCATTCAGTGGAGTGCATGAGCCCTTGCTACCGCACGCTGTCGCCAGCACCGGTACGGTCTATCCTGTAGCTTACAATCAATTGGTAACTCATACAAATAGCACCCGCATGCGCTAATACGGGCGTCGTCTCGTTTACAAAGCTTCTTAACTGTAAGGTGTGTCCGACTACATTTGAGGAGTTAGACAGAGCGGGTAGAAGCACATAACGCACAATACTGCGTTACGATGAGAATATTCCCGCGGCCTTCCATCATGGTGCAACATCATGCAAGTTTAGGCTTAATTTCTCGTCTTACTTTAAAGTTGTCACATCCGCAAACGTGGGGTGGGGGGCCCTAGTCTTTACAACACATTGCCCTTTGCGTGTGTGCACTAATTCAGCACCATAGCAGCTAAGTGCCACGACTGAAGAGCGTTGGCGATTTTACTGGAGATTCGCCTTCCCACAGTCA
> #12 TGTATnnnnCACCATAGGA 283 
ATCCCACGGGGTGCGTCCACTCCTAAGACATCACGCCTTTCGGTTATACTGCATACTGCATCCTGAATTTTCCCAAGTCTTTATGCAGTGGGTACCACATCTAGCCTTAAGTTTTCATTTCGGAGTCGCGCGCGAGTTCTTATGTGATCTGTCATTACCCTTTACTTATATGAGCTACGGACCGCACCCTGAGCCTCATAAGGCCTACATTCAATCCATGTCTCTAAAATAAGGCTGGAGCATCAGGCTCAGTTAGTAGTAGTGACCGTCCACACGTTTGCTATGTATCGTCCACCATAGGAATGCCCAATCAACGATACTAGCACACCCCTTCGCGTTTTGATGGGTCGACGTGTAGAGTGCGTTAGGTCCCCCATTTCCTGTGAGTTTCGCGCACCGTATACCCCAAACCATCGATCTGGCTAGACTGATGCCTGGTTTCATACCACTTTCCTGTTTTCAGTCTGTGGGCTTATACACATCGAAAATTTATCAACGATAGATCATGCTTGGAATAATTTGATTATAGTTTGTGTTCCCACTTCTGGTCCGTCCGCCTAAGTGGCGCTTGTACGGAAATCCGATTTAAGACATTGCCAA
> #13 TTAGTnnnnGACCATAGGA 123 
AACGAACTAGCCTGAGACAACCTCGTTGTCCTCGCGGTCTCTAACAGCGGGTTCAGATATCCTGAAAGTGCACCAGGTTACCTCGATGTTGAACTACTTCCACGGGAACAAGCTTATGGTCATTTAGTAGGGGACCATAGGATATGATCGGGTCAAATTGATCGCTGAGGCAGAAGGACTTTGGAGGACGGGCAAGTTTCCAGAAGGGTTGGGAAGGGTAACGGCGACCTGTTATTTCGGAAAGAAAGGTGTCACGTCTACGTAGGACTGTTGTCGTGAGCTCGTGCGTATAGGCCCCGATGACCCTCTTTCGATGGAACCTGTGTATATTTCTAGCTTAGGCCGCTACTGGTAGCTGATCTGGTGCACAATTGACTTGATATGACTTTTGCGATCGACTCGGAATCTGTTCTGTTTGGTCAAAATCGATCCCACCTGACGTTCGGCCCTAGAAGAAATATACAAGCTACCGAAAGGCATAAGACACCAACTAGTCAAAACCTGCTAAAATACCCGGGTGGAGGGCTGGAGTCCCTAGTAGGCTAGCGAAAGAGAGAAAGATCCATACCTCTGGTGAAAACAGCTTATTACTTGAACCCG
> #14 CTAATnnnnAACCATAGGA 28 
GGCAAATATGAACAGGAATCGTTAGACGCTAATAACCAACCATAGGAGCCTAAGAGTGCCCACGACAACCTATGACTGTCTGCTCCGATTCATGTTTTTCAGCAACCTTCAGTCCATTAGGCTCTGATCTACCCCCGTCCACTTTAAGAAAGGTACCAAGAAACCCTTAAAACTAAAAGAATGGGGAATAGTCGAGATGATGCCGCCGCAGCTAACTACGAACCGCAGCGTAAACGCTAGTGTGTTTGTCAACCCTGCGTTCAACCGGATATCTCATCGGGGGTTAGGCACCCCCGTTATGATAAAATCTCTCAGCACTCCAGTGTCCTGACGTCGAGCCCTCGTTTTAGAGTTCCGGGCAGTTGACGGTTTGAGCACAAAAGTTTAGGGTGAGCGTTACGACAATCAACCACTTCTTTCCGTGCCAAACCGCGGCCTGGATGCGGGCCCGTAGCCTCCTGGCTCTCGGTAGGTTACGGGTACTGGACACAGACGCATTGGAAATAAAGGGCTACCGCTGTTCTCTACGTAATAAGAAGGTCAGCCTTGGGCGTATGAAAAAATCAGCAAATCACGCCGTTACCTCACGCCGCCCGCTAC
> #15 TTTTTnnnnCACCATAGGA 540 
CACTCGCGTTTAAGCAGGAGTCGGCTCTTACCCGAGACATATTACAATTACGGTATGGTGGATTTTCTACTACGAGTCGGCTATTCTCTGTCGGCCCGCCAACCGGTCTCTACAAACTCACCCTTGCCCGGCGAGAGCGCTCCACCAGACGCGACGGGTTACAGCGGTAAATGGTTTTGAAACTAGCTAAGACTGTCCGCCTATCTTAGCATCGGGATCCTTCAGATACGCGCGGGCCGAGTTTCCCCAGGTGATAATACCGTGACACGGCACAAGCCACAGAGGAGGTTTACTGCAGGTAATGATAGCATCTATCACATATTCGCGTTCGTCCCCCGTGGTTCTGTTTTGAGCCCGAACCGAGTGTAATGGGCACTTATGGTATACCACGCTGTTATTAGGTATTCTGCGATCAGCGTGTCTTTTGAGCAATTATGCGAGAACCCTGTGAGTACGTTGCCTCAGCTCGCCACGCGTACGGCACCGTACGCGCGTTTGACAGCCAGATGCCAGCCATCACTGTAAGTACACCGTGGCGCATTTTTTTTTCACCATAGGATCGATCGCTCGTAATGACATATTGTGAAAGCTTATTCGAAT
> #16 TTAATnnnnCACCACAGGG 117 
TCAACAGTACTTAACCCAAAATTGTAACCGTATTAATGTTAGTATACACCACCATAATCCCACATGCTAAGATCCGGGGTAGACGTCGGGTATCAGTCCTGAACCCTTTCGTTGAGCTTAATCCATCACCACAGGGAAAACGTACAGGCTGCTGAATGACCTCATGATGATTTTTATGGACCGATGAGAATCTACGGGGAGCTCATCTCAAGCGGAAGTCGGGCTAACGGGATCGAATTCTTTACCCGTATCGCTCCTTTCCAAGGATCAACTACCCGTCGGGCTCGCACACGAGCGGAAGACGAGTGCGTTACATTTATACCTCTAACAAAACGCTCTATGATTAGGTTGAATTCGTCTTCTTGCAGGTGCCGACTTTGGCGGACTGACGTGCTCTTTCTCTAATCTGCCAGAGTCGCGTTCCCAGAACCTTATTACGGGTTATCTCTCTGAAACCGCCATATTTGTAAGGTCTTGGAGTTAATACATTCTGCGCCACCATATATGGCGACCCCCCGCACTTTACCCCGTCCTCCGTTTGAATCCAGAGTCCGCCAGTCAGTCCAGTTCGCCTCGACCATAGAGTGGCCACTTGATATG
> #17 TCCATnnnnCACCATAGGA 158 
GCGGTGCGATTCTAAGGACGTAACATCCAGTTACCTAGGAGCGCGGAATCTGCTTCGCGGTGCTTTTTCCATGGCAACCTGAGATCCCGATGGCCCAACCCCCATGATTCTCCCCAGTCCTCTCGAGGCTTGAAGTGTTCAGTGTAGCTAGGCCTTGGTCCATCGGTCACCATAGGAATAACGCTGACACACCCTGCCGACTAATCCTCATCGGGCAGGATGCCTCTCGCCTACTTTCTACGGTAAAATGAGAGTATTCCAGACAAATCTTGGCGGGGTCCTTCCTCAGGCGCGTCGAATTTCCCTATGTATGTAAGGAAAGTCAGGGGGCGGGTTGTGAGGTCCTCACCAGTTTTGGCAAGGGCGCTCTTACGCTCGTTTTCTTAGCGACTGACTGTGTGCTATATCGGAGCCCACTCATTTGTACCTAAGCAGCACGTTGCATGCACGACCTTAAACTAGCGGTTGACCTTGAGACGGTTTCGGCGGTGTCTCTTACTCTTACTGGAAATTTAGCGATCGGGGTCCTGAACTATGGCGTCGGAGACACACTTTCGAGGTTGAGTTCCATACCTCATGAATGAGCCAGAGCTCCCACGC
> #18 CTAATnnnnCACCATAGGT 570 
TACGGCATGACGTGCAATACCCGTTCTAGGCCGGTATTACTCAGACGAAGCGATCTCAATTCACTTGGGGTCTTATCGTCCATCACACCAAACAGATAGCGGGCCGCGCAAGCTTCATGGAGGCGAGCAAGGGAAATCGACGGGGCTGACAATTGCTAGAAAGTCGTATCACAGTGTTATACAAAGCTGATGAGCCAACAGCCGTAAGTAGACGACACCGCAAGGGTTGCTAGAGGAGAATGAAAAGACTGTTTCGCACTCAAAAGGACGAACAACAGGGCACCTGTAGAAAAAAAGGATACTCCATGGCAACCCCTACCACCACCAATATACTCTTACCCCCTGGACGCGGTAGACGACTACATGTGTATACCTTTTAGCTAATTAACCCACGCACAGACCAGGAGGTGAACAAATCCCGGCTCGTGTCGAGGGCGATGTTGATTCTAGAGACCCAATTCCTTACAGGTACGTCGGGCGACACGCGGCGCGTACTGGGACGCACGGTCTCCACGGGCCTTGCGTTGCCACGGGGAAATCTCTTGCGCGTACCGAACGCGGGAAATACTACTAATACACCACCATAGGTTGTCGTGCATC
> #19 TTAATnnnnCGCGATAGGA 297 
CTGGGTCCCCGATCCCCTTCGACAAGTGGCCTAACTTGAATTAGAGACCTGATTATCTCAATTATCTGTATTTTCTCCCTATTTTTGAGAAGTAGGCGAAGTTCTCAAGCTTCGGACCATCCCACAGGGGGAGGCCTCCCTCAATTACAAACCGCGGTAACTATCCAAGGCCTGCGCCTCGAGTGTGAGGATCATGCTGTCACAGGTTAGAGGGCACTATGAGTACGCCACGAGTGAGCAACGTTATATATCAGCCTTGATTTACGGGAAGACCTCCTCATCGTTTAGGTTCGGCAATTAATTCATCGCGATAGGAAGGGCCTTTCTTCCTCGAGTACGTCCCGGGGGAAACGTCCAACCGAGAACTAGCTTGACATTGTTGCCGGTGGAAAAGACTACCCCAACCAAATAACCCTTAGCAGGCAGGAGTCAAGAGTAGATGACTCAGGGAGAGTCACCTCGTCATTATGATAAAACAGTTGGTACACTCAAATCAGCACTAATAATGCGCAATTCCAGACGACCCGTGGACTCCTCACGGTGTGGATGGTTATCCCTATCACACGATGCCCAAATGAGAGGTGCATGTTGCTTCCCCAT
> #20 ATAAAnnnnCACCATAGGA 5 
TGTTAATAAAGAATCACCATAGGACGCACGCCAAACATATGTAGCAAACTTGCTTGCAGTGTATTAAATATGTAAAAAAGTTAATTTATCTGCTCATCATCACCACCAGGGCCGGACCCCGATTAAATCAGGATTACCCTTTAAGGCTTGAGGTCGTCGAGATGAGTCTAAGTATCTACGGCAACGTATCCCCAACGTGGTGAGTTAGTCACGCGTTCAGGCATCACTTTCGGGACCATCCTGAAATTCTGTAGTCGACCTGTCATGGACTCCCCCGCCTATTCCGGTGTACGTTGGCAGTTAACCCTGGGTCCAGTGCCGCTAAGGTTTCGGCGTTAGCGCAAGAGGTATCCGCGATCAGGGCACATCTATACTGCGAAGACTGGCTGGTACCCCGGATCATCCGTTAATGACGGTTCCGAGTGTAACAAGATTGCTCGTAATCGCCGTGATATCATGCTGATCTCGGGACTCAATGCCCACAAAGATAGGGGGTCTCAGGCCTGCGATACTCCTGTACTGACAGACCGCTATATCGCCCCGATTTCTTGGCGACAATGGACGTGCAATCCATCTTAAGATACCATGCGATGCGGTTGT
