# Supplementary material for: A particle swarm optimization-based algorithm for finding gapped motifs
Source: BioData Min. 2010 Dec 13;3:9. doi: 10.1186/1756-0381-3-9 (PMC3022572; doi:10.1186/1756-0381-3-9)
Supplement: Additional file 2 — Experimental Dataset. The synthetic data sets and real biological sequences used in the paper. [file 1756-0381-3-9-S2.ZIP › synthetic/gap_motif/continous_gap/gapped_seqs_17.txt]

> #1 AAGCAAGGCTnnnnCTCTA 330  AAGCATGGCTnnnnCTATA
TGCGGCCTGAGAGCCACACAAAATTCCACCGATAGGCTCTATTGAAGGAAGAATATACTCGGCCGATTTCTTAGCCTATTACAAAAACCTGTCAATAATTCGTCAAGTACTATTCTTCAAATTGTTCTTAGAGCGTGAGGGCTCAAATCCTCAGTTGCGCCAGAGATAACGGTCTTCATGCGACCTATAGAGGGGAGCATGTCCACCGCAAGGATTATGACTGTCAAACATATACACGGGGGACTTATGTTTGGTTGTTATGATTCTAACTGTTTGTACCTCCCTAACTACGGCCCTAGTCCCCACTTCCCAGGCCGCGCCATACCCACTAAGCAAGGCTTGCTCTCTAGGTGGTTTAAAATTAATCGTGCTTAGTACAGTTCCCACAACAAAACCTGTGACGACATGCTACGCGTCTTCAAGCATGTCCGGGAGAACGCAGGTTCGAAGCCGTGGGACACTGATAATCGCCATATATTCCAGTAACGAGGCGACCACCCTGTTCTGGGCTTGCGGCTACGTGATACACGCCAAAGATAGATGGAAACACGGAAGTATTGGCTGCTACGAATTGCTGGAGTGATTGGTGGCATAGAATGG
> #2 AAGCATGGCGnnnnCTATC 375 
CACCTAACAGTCGGGATGTCATTGGTCACGTGGCACCAGCGGTAACATTAATTTCCGGCAACGGGGTTGGCAAAAACCAACATAACCGTGGATCGCTGCGAGGAGTATAATCCGCCTGTTAGTATCCGTGATATTGGACGAATCTAGGGGCGAAGTGACCGGCTCACTATCCTAGGACCGTGATTTGCTTGCCTAGAGCACGCAGATGCAAAGCTCACGTACAGACAATGCAAGATGTCTTGTGTGTTTGGATGGTTGAGACGCTTAGGCCGTCAGTTCTCTTAGCACTAAACGCACCGAGAGGCGAACGTTCGTTTTCTTCTATACCCTCTTTCACGCGAACCTCCGAGCATAAGACTCCACATGCAAGTAGAGAAGCATGGCGAACTCTATCCGTGGAACATGGATCACGGTGAGCGGTGTCTATTTGTTTTGCGTCTTGGCGACACAGAGCGGCCCATAATTGACCCCCATGGTAGCAACGCTAGCCTACTTCCAGTCTACGGTGGCTGCACGACCCTACATCCACATGTTAGGTAACTTGTACTCGAAGGCCTGCAGCGGAGAGGATTTGCGGGGTAGAGACTTTCTGGGAGAACG
> #3 AATCATGGATnnnnCTATA 183 
GGTAGAAGACCGTTGCAGGGGGACATGAAGAGATTGATAAAGGTCAACGTAACACGTTGTCGGCGCAGAAGAGATAATCGGCGACTGAGAAATGCCTCTTGCTACGACCGTATCACAGCGGCGCTAGGCCCTGAATGAAAGTAGAATAGATAGCGCCAATGCGAGGAATAACAATAAGCGTATAATCATGGATCCTTCTATATATTCACGGAGCCTGAGAGATGCTAATTGAGCACACCGTAGCCACAATAGATCCTCCGATGGATACACTACCCTCGTCGTAGGCTCGAATTGCTCCAGTTGACTTGGGAACAGACCCTCCGAAATCCATATCCACATTTTTATCAAGGTTTGTTGGCTGAAGGCGTCCGAACCTGCTATTTTCGGTATGTAGCGTTCCCTCCAGCGAAGTTCGATCTTAGGAATGATTCAGGCGCGACTGAGTTTGAGGAAACCATCTTGTCAAACTAGGTTAGGTCGGTGGTTTTTAGGGCTTGTACATTTGTCATGGCCATCATATTTCGAACGACTAAGTGGAGCTAGACCCCAGAACCGCCTACATCCGATACGCAGTATAGACAACCCTGTGGAGGGTAGTAT
> #4 TGGCATGGCTnnnnCTATA 67 
CGAGTCCCATACGGTCGCAGCCTACTAATGTCATTTCCCCACGGTCACTATAGGATCCTATGCAGCTTGGCATGGCTCGTTCTATAGTCCAAACAGGACAACTGAAGCCAAGAAGTAAGCGGCGAGAGGCTGGGATGTATTACTATGAACCGTTATCAGTCCCTTGGCCGAATCTTCGACTCTGATGCTAAACGTAAGCCACCTGATTGTACATACGGGCGTCTCCTCTAGTCTTTTGTGCTTCTTGCCCTTAAGCCCGACAAGTTGGCCAGAATTTGCCTAATATAGAGGGGGACCGTGTAAAAATTGAACACACAATAGCGAATCCCAACAACAAAAGCATCCTGCTCGCTACTTGACTAGTCTACTAAAATGGTATGGCACGCACAAGTCAGGTGTTGTTTTCCGGAAAGACAGCCGCACGATAAGATATGTGAAAGCCGTCTTTAACCAGACGACAAAAAGAGGATACAGACCTCCAGTACTCTTGTAGTACTGTACACCGGTACACCGAGTTTGTGCTACTCACCATCGATATTCTCTGCCCCAAAGCTTGGATTCTGGCTGCGCTGGGAATCCTCCGTACCGCACTAACCTTTC
> #5 AAGCTTGGCTnnnnCTACA 92 
GGCACCCTTTTCGTCTCATACAGCTGATCCTTACACGCAGAATGTAGAACACCGGAATTCATCAACGGGGATGTCGTTGTATCCCTGGGCTTAAGCTTGGCTGGACCTACAAGTGTGACCCCAGCTGTCCTCCGTAGAGGTATCTCAGCGTGTTAAGTTTAGACAACTAACTAAAACAGGGCCCACGGACGCAGGAGATGACCACCATGGCATGGTAAGACACCGAGCACTAGCAAGCTATACTTTGTTATAACGTCAACCTCAACATGTTGTACGTTCGACTAGCTTCTAGTCGTGGGCCGTCGATGTCATGTAAATTCTTAGAGCGCATGGGTAGTGGATCGGCGTCCAAAAGATTGATGGCAGGTCACCTGTGACCCGCCGGTGCGACGGTTTCCGGGTTCCGTCTAGCGTTAGCCCGGTACGTTACCGACTGTTTTTGACCACACGCTAAAGGTCGCGACTATTTTGGCGAGGCGAATTATTGGTTAAGCCCCCAAAGGCCGTTAGTACTACGTTCGTCAATGCAGCACACGGACGGCGAATCGGAAATCCAATCACTAGTCACGGAATGATCCCTCCACTCCTAGACCAAAGAGA
> #6 AAGAATCGCTnnnnCTATA 76 
TCCGGGGGAGAGGAGAAAATGCATGCCATGAGACCGTTCACCGTCAACCAATCCGTGTACGATGGAACTCCAGTATAAGAATCGCTAAGACTATAACTCCATCTGCGGCTTGCAATTCACTCGCGACATGCACGTAACGCCGTGGTCCCCGATACCCGCAAGAGCTGCCAGGGGAACCCGTAGGATTCCCGGTGAAGGCTGACCGCCTGTGCTATTATCCATTTCTATCCGACTCTAGTTCCAACAACTCTTAGGCGGCTATTCTACTTAGACTCGTCAGGTCGCTTTGATGAGTTTAGGACGCATATAACGTGAACAATATCACCTACGGGTCTTATGCTTTGCATGATGAGTCTAAAGGGACTTAATGCGCACGAACATTCCGGATGACCTCGGATGTCTGTATCATGCGCGTAATTGAATTCGCCCACGTTCTGTACCCTTTGTTCGCCGCATTGAAGCGCAACGTCTAGGTCAGAGACTGGACCGGCATACAAGGTTGTCATGCCGTGAGAGGGAAACATCGTCAGAAAACATACAGAGGTTCCCCGCGGAAAACCGGCGGGGCGACCAATTTACACTCACCAGCCTTTACCGAGC
> #7 CAGCATGGCTnnnnCTAGA 31 
TTAATCCTTTCGGAGAGCAAGAAAAACATTCCAGCATGGCTACCTCTAGAGGCGGGTAGGTACGCTCATTTGGAACTCTATCGATCGGCCCACGTGCATCTGTCGTGCCCCAGAAGCTAGACGCTCTCCGGAACCGCAAGCCGACGGGCGACATGTAGAGAGGCAATCATTCCCCGTTCCGCGGACCCTGTTACAACACCTATACATCAAGGCAAGCCTATGAATAACAGGAGCAAGTCGTTACTATCCGCCACCTGCAGTTGGATGGGTAGGATCAGGGAATACATTCAGCTATTTCGGAGAGTTTTCGCCGACTAATGACTTCGTCTCTTTTCGGAGTGTAAACAACTGGACCCTAGGCCCCAGTGTCCCCCGCGGCACAGCCTGCACTCGCGTTGCGTTAAAGCTATTCTCGAAACACCGAGATCGAAGTAGAGATGTGTGTCGTCAATCGTTGGACGATGACGGCCAATTGGACCGCCCGTACGGCTAGGGGTACCCCCACAGCCATGCAACACTGGGTAACTTGAATCGAGGGATGTCAACCAGATAGGCGTACCAGCCACAGTACGTGGTTTACTTCCCGTAGAGGGTAGAAAT
> #8 AAGCAGGGCTnnnnTTATA 465 
TCGCGTTCTGGCAAAATAATAACCAACTTTGGCATTTTCGCTACTAGGCGGCTTGTTTGGTACAAATTTACATCGTGACTGTACGGAGGGACGCCGGACCCTGAAATGACCGACATAACGTCTCTAACACGCAAGCACTAGCTTGTGGTTAGATATTAAACTCGTTTACGATTTGGGAAGTCAAAATAAAAGTCAGCTGGCTCCGATCATTAATACATCATCGGGGCTCTCTGTACTTGTGCTTATAATCCGGTCAGGATCCGAAGCTCTTAAGTAGTCCAGTGCAGTGGTAACAAACACATCACAATTCATTACCAAATGTTGCTTCATGAGAATAATAGTTCTCGACTTTGGGTCCACATCGTCCTCATTATCTATTCGGACAGACTCGTATCTATGGTGCTCGTCGGGACGCCCGTATCATCCGCAATAGCTTTGACCGGGCTTGCGGAAGTCACGAGGAATAAGCAGGGCTACATTTATATTATATTGCATAATGGTGGGATGGAACACATATATATGGAGCAGAGCACTGCGCTTCATGCGGAGCACATCGACCCAGCCCTGTAGGGGCATATAGAAAATCTATACTGGATCGGG
> #9 AAGCATGGTTnnnnCTGTA 108 
CATCAGGTGCTTACCAATTTCTACGGCCCCTGCGTCCCCTTATTGAAGTTCAGCCCATGCACTCAGGCTTAGATGGAGATCGATTCATAGAAATCACACCTCTTCCCCAAGCATGGTTCCGACTGTAAAACACCTGGCTGTAGTAGGGTCCGCACAAAACAGCCTAACCTTATGTAAGGTTTCATGAAGCCGTGAGGATATTATCATCGCCCCGGACGATTCGGTGAGGAGCTGAAGTCACGGGCAGGGTCGATAACCGTCACAGCACCCCGATACTGTGCAAGAAGCCACGAGGGTGTAACGAAGCACAGGAGAAGGGAGTGGCCCATACTCTTGGAGTAACCGGCAATATGTCTAGATTCTAAGGGTACTATAGCGTCCTAAGGTGATGTACACTGTGTCGTAGGCACGGATGTCCCCCTCCACGATGGGTAGTTAATCGCCCTAGCGAGCCTGGGGCAAATCGGAGGTTACAGACACTATACTGTCACCCCAGTGGCACAAGAGTCTAATACCTTAAACCCGCTCTCGTGGTCTGAACACAAGCTCGTCTAGGCCTAGGTCATGTCGAGGCGTTAGAGGGCGATAGTAACACCTTCA
> #10 CAGCATGGCAnnnnCTATA 96 
CCGTTAGATGGGGGTGACCTGCCTTCCAAGACTTCTTTTGCCCTTAGTCTTTCAGACTACCCGCATATGTCTAGTTTCTAAGACGGGTGGATTGATCAGCATGGCATGTCCTATAGAACGGCGGTGCCTAGGAGGGCCACTGCTATCATGTGTCAGTCAGCGCCATACAAGTGTGGTTGGCCAAGAGGGGATACCAACCACTTTTCCGATACCCCTCACTGGTTTATACCAGAACTCGCGCGTGTCGACTATCTGCTGCATCGTCTTTCACGGACCCTGGGGGACACAGGACTGCCCAAGACATCCATAGCTATTCAACGGCACTCGACGGCTTACACACTCAACTCCTTTCATGAACACTTTTGTAGAATACTAGGCTCATGCGCCTGCACATAGTACTAATGATAGCAACTGGCTTACCCTCATATACTACGGCGTATTAAGGTTGGATTCGCCGCCGGAGTGCCAACTTCACTTACCACCCTGTCTATCAGAGTCTTGGGTGTTCTATACACCGAGCAGGAAGTTAGGGAAGTTCAGCTGTTAACAGGCAACATATTGCCTCTGAAGTGGCCCCCTGTCTAGAACCAATCCGTCATC
> #11 CAGCATAGCTnnnnCTATA 495 
CTCTGCCTCGACGTTTGGAGCGCACGAGCCTGCACTCGGTAGAGGTGACGGTAATGGTATATGCATCCGTAGGCCAATAGCGCGGAACTAATTGCTGGCACCGTGTTTGTCAGGGAGGCCGGACACCGTGGCTCAGAACTTGTCACGGTTTCCTGGCTAACTCCAGTAGATCGGTGTCAGATTGGGATCAATTCATTTACTTTCGGTCTTATGTCACCATGAGCCGCCCCGAACCGTAAGTAGCTTCCCCATCGATACACGGCTAGCTGCGCCAGCTTGACGTGAACACCCAAGTAAATGGCTTCCACAGCCACAACCAGTCGTTCTTGGCAAATCCAGGGATTCTTGCAAACTTCAGAGAGGAGGGAGAGAACTCCTTGTAGATCCTTGGTAAAGGGGAGACTGAATTACGATTTAAGTGAGGCGCTATATACGGCGCCGGTGCGCCTAACAGACCCCCACAAGGGTCTATCAGGGTTCTTTAGTCTAGAATCCCAGCATAGCTATATCTATACATGTTCTAAACGAATATAAAGGTGACTCTAGTTAGTCGTGGAAGATTATTACGTTGATTATCTGCGCTAACGACCCAACTTCCCA
> #12 AAGCATGGCTnnnnCTGTC 433 
GGAGTCATGCAGCCCCGGGGTGTGATCATGCCACTTGATACTGTCTATGGGCACTCAACAGGCTTCGCCCCGCTCGGCCAATCAACCCCGCAAGTTTCAATCTAAAGTGTTGTCGTGAATGCTTAGGTATATATTCTCACATTTAGTGGTGACCTCAGAACATCTGGTTGATGATGGGCACTAGAATAGAATATAACTTACTATTTGCCTCGGGCGGATAATTCTTCAGACATCTTACACAGTGAACGCAGCTCGGATTTTATTCGGCAGGAACTAGAGTAAATCTGGGCCGCACGGTTGCCTGGGGAGCTGCACTTTCCAGTCGATATGTCTGTGACGGGGAAGCTCCAGCGGTAGGAGCTTACGGCTCTGTTGCCCGGCATTGGTCCTTGTGGAACGTGCCCCTGGAAACATATGTATTTCGCTGCAAAGGAAGCATGGCTTCTACTGTCAGACGTGGTGCCAAAGGCATGTCTTGCTTTCTCGATCGGACTGCTGTCATCGTGCGCTCAGTATCATGTCGAAACTTCCTAGCTATGCGTGAGGTTGGCCTACTATTTAAGAGAAGTGACCGCAAATGTCAGCCGCACCACTCTTCCG
> #13 AAGCATGGTAnnnnCTATA 323 
AGACGGGTATACAAGACCTGTGCACGAGGTTGCTTTCCTGCTTCTGCCTCTGTCTATTGCGCAAATTGCGAGCTTCCCGCGCTCGGCCCATACTAGGTATGACTTCACGGGAACCGAGACGTCAGCGACGATGCGCGTGACAACGCAGAATGTCGCGACTGCGATCGCAAGCCGTTATCATAGGCCTACATAGGACTGGTTAAATTTTGATCACTGGGGATCACTAGGTACGCGGACCTACGCCTCTGTCGGTGTGGCCCGGTTACTGGGGTATCTAACAGTGCCGTATACCTCATGTCCCTACTCCTGGTAGGCTAATTCCCAAGCATGGTAAATGCTATACCAGCATAAACCATGTATACGCTGATTTAGGGAGACTTCTTTATGGTGGTAAATGCGCATTGCTCCAACGTACTATCTGTGGTTCCAAGATGTACACGAGATTCGTATGGTAAGTGATGGACATCGTGATCAGACATCTCAGCACCGCAATACATGGGCGCGGTGTTCATGACTCGATTCATCCTCACTCTCTCACAAGATACATGTACGCCCGTATTCTAAATCAACAGGTGTACCTCGCGATCTTAGCTGCTCTAC
> #14 AAGCATAGCTnnnnCTATG 127 
ACAGCTTATAGATACTCATGCTCTTGCTATGAATTCGGCCGTCGTTCATAGATTATCCGGACGCACGGAAAGTCATACTACGACCAATCGCGTTTTCCGCCGTCTAAACTATCAATCAGGGTAGGTCAAGCATAGCTCAATCTATGTGACCTACCTCGGGGTATTAATTCAGGCTACGGGATCACGTGAGAGCAGAAGTAATGGACGGACAAACACTATTGTGTAATAGGAGCTCGATAAAAACCCGACGTTCCGCCCGATGGACTGGTGGTGTATATTCCTAGAGAGTGGGAAGGACATTGGGCTCCGCGTAGCAACGTTACACAGCCGAAAGGGCATTCGGCAACCCAACAGCCGTGTCGTCCGTGGTGTCAACACGGCTTGCATTTGGAACCCTCACAGACGAGTGCCTAACCACATTGTTTACTCCACTCGCCCATGCTGCATCCTAACTAAACTCGATCCCGGGTGAACGGCCTTAATCTTGTACCGCATGCGCACTACATTCATACTAGGTAGAGTGTTGGAATACGCGGAGTACACAAAGTAATGTGGGAATATTCCATTACGCGGGGGGCGTCCCCTTTTTGTGGATGAGTC
> #15 AAGTATGGCTnnnnCTGTA 392 
ACCCGCCCAAAATGAGAACTGGTGCGATTATTCCATGCAGGAGCGTTTTAGCGGTAAATTATGCAGAGAAAGCTTTGGGCTCTCTGCTGCGGAATAGTGGAGACCTATGTCCAAGTGAGCCATCATCGGTCGCCTTCAGTTTATTGGGGATTAGAACCGAATGGCGCGGTCCTCAGTGAGGTCGGGGTTATAAGGCATTGGATCCTAACAGTAACGGTCCTCCTTTATGTCCTAGATGCATTTTTACCTGTGTAGGAGCGGGTCGGGCATCTGAGGATTTGGGCTAATGCCAACGGTAATTCTCGCTGCTGTCAAAAATGGCTGGCACCAAAGTCACCGGAACCACGAGCTAGGGATGCATGACCCCGGTAGACAATGCCTACGGTGCCACAAAGTATGGCTCGATCTGTACTCTCACGCCTGTATTTGCAATTGTTAGAAGCTTACTGTCTTTTTGGGATGAGGGGCTACTTTGGTTGCTTCGGACAGACCGCTAACCTGTGCGATCACTTAACGAGTGGATCCGCCATAGGGTATGCTAAGAATTACGGAGCCTAGCACCGTACTTTCGTCAAGTTGACCATGCGGATGCCACCCAAC
> #16 AAGTCTGGCTnnnnCTATA 445 
CAAGTTTGCTCACGAGTGGTTACTTTAAATTGAAATTTCATTAACCGCTAAGAGCTCCTGCTACTAAGTGGGCTGGAATTCACCGGCTAACCTCGGCGACATTCGGAGGTCTTGCCAGCAGGCGATACGCGGAGAGAAAGTCGTTTATCCATACCACGCTTACTGCCGCCACGGACCAAGGAGGGTGTCTGATTTCCATGCATTGTAAACGGCAATAGGCCAGCACGCGGTTGTTAGTAGATAGTACTGACAATCAATCGCCGTACAGAACCTCTTGAGAATACGCCTCTCGATGAAGGCGTGGCCCTCTTGTATCCAAGTGCTCTTGCGTTCCCGGGCTGCCCCAGGCTCACGAGCTAGCTCTATCGCTGTATACATTCGACTGCCTCGCGCTCGGTATGGTGGTTGGGTATATCGCCTTGCACTGTGTTACGGTCCCATAAGCAAGTCTGGCTATAACTATACGTTTATTCTCGTCCAGTAGGCTCATCGTGCAAATACGTGGAACGCGAAGGGTCTTCCCATTATTATAGGGATGGCTACTGAGGCCCGGTGCGTCCTAGCTAGGTATGAAGGAAAGCGAACTCTGGACTGGGTAAG
> #17 AAGCATGGCGnnnnCGATA 406 
CGAGCCCTAGATATCTTCCAAGATATTTTCTAATTCAACAGCTTAAGACAACGACGAACTGATGTGTATAACGAAGATGGTGTCTATTCCGTCCCCAACTCCATCCCGAAATGTACATACAGAGACTACATGCTCTATCATCTCATTATTCTGCCGGAGAACGGAACCTGCGTCTTAGATGCTATAGCCACCCATCAAGTGACCCACCTCCCGACCATTCTATAAGCATATCAATCCAGACTCTTGCACACAAAACTCCGCCTCCGGGGCGTATTACAAGACGAGGCCATTCAGTCCCATGGTTGGTTGTGGAAGGTATTTGATCTAGCACTTAGCGCAAAGGCTCTGCTCACCTGCTAGAGCTGAACCACGTATGCGAGCCGTGCCTAGCAATTGTTTAACGTCCAAGCATGGCGCTCTCGATATGTTGATTGGAATGAAGCGAGGTAGGAAGAAGGACAAATGGTGCCGCTATTGCGGACGATGACAAGCAGATAACCCAGCACAGTTATAGTTATCAATCAGGTGGCATCGACACTTATGACCTCAACAATCGCAATCAGGTTTTAGGACAAGCTTCACGAATGCTGACTGTGCTCC
> #18 ACGCATGGCTnnnnCTAAA 95 
CCCGTCGGTTGCTTACGGTCTATGGGCTTCAATCGGGACCTTTGGTAAGTGCTCACTCCGTCTGTCACGCTCAGAGCATTTCCGGCACGCTCGGTACGCATGGCTATGCCTAAACGTCTCGTTACGGCGCTATTGTGGAGGCAGTCCGGAAATTCCCTGAAGATCGGTAGCGAGCTTGGGGGGGCTTGGCGGTGCAATACGCTGTACTGTCCCTTGTGCCTTATGCTGCTTTCTCATGTGGATTAGGTATATGAGAGGTTCGGGCTTCCGTTTGTTACGAAGTGTGTCAGACAGAGCTTGCGGAACTAGCAGATATCTACCATGGTATGTCTCTACATCGCCACACAGAATGAGAGCACTTGTAGTCGGGCTTCATGACTACCATCGCCTAAGTAAGCGCTTAGCCCTCTGGATGTACACACCGACGTGCACAATCCCCTATCATTTTAACCCGTCAGAGTAATCTCGAGCACGAAGAAGACTCTTGTCTGATGTACATGGAGATTACTATTCTACGGATCGTCAGCGTAACCGCACGCAGATATTCCGCATATAAGGGCGGGTCATGGATACGAAGCGATGTTGATAGGCAATACTTAC
> #19 AAGCATGTCTnnnnCTAAA 95 
GTGATCACTCCAACCACCCCATGGGTCGTCCCATCTACAAGCAGTCGATACTTTCCGTTCAAGATTTAATAGAACTCTTATAATTCAGAATAAGAAAGCATGTCTCAAGCTAAATGTAAAATAACCATAACTACGATAGAGAACGATCATCAGGAATCTTCAGGCAGACAATACAGCTACGCCCTCCGGAGAAAGCCAGGCGCCTGAACACACGCCAGTGGCGGGATTCCCGAGTTATAGTCGCATGACCGTTCCCCAAGGCAGTACATCGTTAATTGTATCTGGATAATGGATAATGAGTGCGGCCCTACTGACAACAAATTCGTCCCCTCTCTCGCGGCTCTTGATTATATGCCGGGTTGAGTATCCCTGAAGTTGGGGCGGATTGCGCAAGGTGCATGACGATCTCTGACAGCACTCTAGTGAGAGTTATCTTAATGACGCCAGCCCTCCCAACTATGAACCTACTTTTACAGCGTTTGACTACCTCACCAGGTTATGTGTCTCGCACCTCGGGTTCAATGACAAAATTACGCATTGTCTGGCCAAAGAACGCGTCTTAGTCAAGTAAGCTCTAGAAGGATTTACGCACCGCGGCAC
> #20 AAGCATCGCTnnnnTTATA 305 
GTCAAATTAACCCGGTTCGCCTGGTCCATCTCACCACATGAATCTGCGTTTAGGGGTAGGCGTCTAGAACGAGGGCATTTGTTACGGAGCGTTCAGCGGCACCGTTTTGGGACCCGTTGCAAATCCCGTATTCCCAAATTTCTAGATGACTAGAATCCGACCAGGCGTGCGCGCCCGATGGGGAGGTTACACTAACCGATAGAGAGTGGGAACGATCATCCTGATGGACGACCATCGTTCCTCGCGGGGCTTAGATAGTCATGCAGGGCCTGACCGTTACAAAAGATGGGATGGAGATACAAACCAAGCATCGCTCGTCTTATAGACTTGATGAATCTTCTACGCCATAAAGATCGTTCGCGGTGGGAGCCCCTTGATGCTGTTCAGCTTTACCTAACAGGCTTAGGCGAGCGCCTCTACGACACCACGATCCGAGCGTTGCAAGCATAAATAGTGTTTCTTGACTGGCCCAGGAATAAACATCGGTCCTTAGCATATGGATGTCGTCTTCAAACGGCATATTGATCCGTTTTCGATCCGCGGCGATACTTCGGTTGAAAATTTACTTTCGATACGAAGCAGGGACCGGCTGAGCAAAAT
