# Supplementary material for: A particle swarm optimization-based algorithm for finding gapped motifs
Source: BioData Min. 2010 Dec 13;3:9. doi: 10.1186/1756-0381-3-9 (PMC3022572; doi:10.1186/1756-0381-3-9)
Supplement: Additional file 2 — Experimental Dataset. The synthetic data sets and real biological sequences used in the paper. [file 1756-0381-3-9-S2.ZIP › synthetic/gap_motif/continous_gap/gapped_seqs_18.txt]

> #1 CTAAGATCTATGnnnnACA 461  CTGAGATCTTTGnnnnACA
CCAAGCGCAGAAGCACAGACAGGGTCGTTGACTCCCGTTGGTTAATCCCCGCTATGCGCCAGGATTCCTAACTTCAGGCTTTAGAACCGGGGAAGTAACTACAAACAGTCCGACAACCGTAAGACAACACACGACGCCAAGCGGGGTAACTACCAGGATGCTTTTACACCATGGGCCCCCGACTGCGAGCGTCGTAGACAGCTAACCCGGGATTACAGCGTTGACCCACGATTTATCCATAGATCAAGGCACAGGGTTGCCGAACAAGGAGGTGCAGCGAGTCGCTACGGGTAGAGTAACAGTTAAAGCGGTCACTTGAGAGCCACTTCTAGGTCGTCCAATTCTCATTACTGGATATGCTTTCGCTGGAGGAGATTAGGCTCTGGGGCCTAATCGACAGCTCCCCCACTGGTTGCCATTCGTCCCACGAATTCCAGGATCGGAGACTAAGGTGTATTGCACTAAGATCTATGGTCGACATTCGCATAACCATCTGTTTGATTTGCAAAATTTAGACCACGCCCTATGAGAACATTCTACTTATAGTCTAGCCTGATCGTTTTCTGAACACCACAAATCTTTCCGTCCCACATACGTGGA
> #2 CTAAGTTCTTTGnnnnACA 170 
AGCCAATGCTTGGTTAGCGTACAGCGCGTAGTTTCTTACCTATCAGCGATCAAGGCATTTACGTATGATACGAATAGATGTAGTGCCGAACAGATGTGGTGTCGTCTGCGACGTACACTAGCCACAGAGCTAACTAGGGTAGAGCCTCGTGAATACTTCGACGAGCAATGCTAAGTTCTTTGTGCGACATGTACAGGAGGTCCACTGGCGGCAGGCGTGGGACGCCAAGGGCATCCTTAAGGCGATAGTGACGGAATAACTGGTCTAATAACGGTGCTCACCGATGATGAACGTATGCACCAGAGGGACTATCGTAATTTTAACTCACGATTCCTTTGTCCAAGGTTTGGGCGGGCTGTCTGCATATTGTAATAGCTCACAGGGCAAAGTGCCTCATCTGATGTTAAGGCTGTCAACACATTCAGTCCAATAACTTGTGAACGATGAATCAGAGTGCAACATCACAATTGTATCAGTATGGTCGCACGACTAAACCACAATTAGAACAAAGGTTCCTGTTTTATTCCAGCACCATCAACAAATATACTGAGCTGATTCTCTTGATGCTGTTTTGTGGACAAACAGGTGTGTGCGGAAATG
> #3 CTGTGGTCTTTGnnnnACA 352 
CGCCATAGTGGCTAATAAGGTAACCACCCTCGCGTGGTACCGGAGGTGGCCCCCGTCAAGTCACTTTCGTGTGCTATGTGTATCCGAGGACCCCGACCGTCATTCGTCCGTAGGCTACGGCTAGAGTCACCCCAATGTATGTAACCAGTGAACATCTGTTTAAAAATGTTGCGGGATGGGAGTCTGGGACCTCCTCCTAAGGGCAACTGTGGCCTATCGTTTGAACGCAGGTAAAAACTGACACGTGCAAATAGAAAGGAAATAATAAATGACGGTCACCACCAACCATTATTATTTTTAGCATTGTAGACTCGTCTACGTGCGGACCTACGCGCAAAATAGGGACTAGCGCCTGTGGTCTTTGTACAACAAGTGTCGTTTCAGCATGGCGACATTTTGTATAGTGCAAATTGTCTAACGGTGTTCTTCCGCAGTTCCTCCGCTGGTGTAACAGATTTGAACCCTCAAGAGTGTTACGGAGGCGAGGACAAGCGTCTTCCTTAGGTGACCAATGGAAAACCATGGGTCGCGCATTTGGTATTAGCGGCTGTATGGCCGTTTCATAAGTGCTCCTTGCGAAATATCTCGCACACGTGGGCA
> #4 CTAAAATCTTTGnnnnACA 156 
TCTGCGTATGCTTCCCCTTTATGAATTCGTTCAGTGCGGAAAAACCCGACCAAAACTTGCGCGTACCCTTCATCACGCTGGCGTCGAACGCATTTTAAATTGTTTTAGCTATATGCCGCTAGTACGTCGACCGAACAATCAAAATTGACTTGGGGTCTAAAATCTTTGCCTGACATTTAATTGCGAAGGCCTTCTGCAAGAATCACATAATTAGAGGCAAGCAGGTAATAGTAGAATCTTCTTCCTTTAAATCACATCAGCGCGAGGTTGTACGGGCCCGCCCTCGTATTGACAGGGCCCTACAGTGACTGGCTCGCATATCACCTTTAAATCGTTCCTGACCCAGACTTCGAGTGCGCCTGAAATTCATAAACGCTGGGCACCGATTTCAGTAGTTCATAATCCCGCTATAAAGGCCCAGCGCCAAACCTGCTTTACAACTAGAGACAGCGTTACTACACCGTACGAGGAACCGCTGGTATGAGGCCGGGATATTGCAATAAACGGCCAACAGCGAGATCGTAGGAATACGACGGAATCCTGCGATGGTCTCAAAGAACACTATGGTGCATCGATGACCTTACTACGACTATTCGCTCT
> #5 CTCTGATCTTTGnnnnACA 172 
TTCTACACTAGGCCCGTGCAGGCCACACTAAGTCCTGCACGGATACCTAGAGCCTCGTTCTTTGACCTGCAAAATAGATGTTAACTCTGACGTAAACGTATTATAATGATATGATTTCTCCATCAACGGAGCTGCTGACTTCGGCGCATAGAACCCCGTTGCCGTGCGGTCGCTCTGATCTTTGTGTGACATTACTGTCAGGGGCGATATTGTAACTACAGATGACCGAGGGACACTCATAACTAGCTGGTAGTGGATAACGGCTGTTTTGTTATAGATAGTAAGTGGGGGAAACAGATGACCTCATTATTGGAGATAGCGACTATTGTGATTGTCGGATCACTAATTACATCGGCCCAATAAGGTTCCAATACGACGTGTTCCCTGGAGTTTTCCGCGTCGGCACCCTATGTATCTGTTAGGTCACTCTTGGCTGGATCATATTTATCAGGGCCACGTGGGAAATGGTCATAAGATTTCTCTCGACTTCCCTCCTATGTAGGCGCCCAAGTCCAAGGTCTCGGGTGTGAGGGCTAGACGAACGCCGTTCAGGGCCCTATTGGCTCCCGGTGGAAAGGTCAAAGGCTAATTTGCACTCTC
> #6 CTCAGATCTTTAnnnnACA 426 
CGGCGCATAATATGGCGTATGCTCACAATCTATCGGGGCTGCTCTCGGAGCTTAAACAAACTCACTGTCAGTCCAAGTGTCAGCAGCGGCGTCTTGGGCTGAGTCTTAGGTTGCAGTCACTTAAGTGCCTATTTGCGGCAAATGCAAACCCAACAGAGTGGACCTAGCGTCGTAAAAAAGCCGCGTATCTCTTGCGGTTATAGGCGTCTTTACGGTCGGGCTGCGTTAGTCCTTAAGTGCGCCTTTTACCTTCCATATTGGAAGAAGGTATCGACCAAGCCCAGGACGACAGCAACATTTTGCCTGTTGCATGCGACTGCAGAGTATTTTTTCAAAGTTAAATGCCGGCAACTATGATCAGATTATAGTTGTTGGATATACTGATCGTATTGAGGAGGTCCCACTGCTTATATCAGTGGTCCGCAACTCAGATCTTTATAGTACACACTGAAAGGAGAGACCATAACGGGTCTATCCTGAGGCGCTGTTAAACATCACATTTAGATTCGCGAATGCGAACAACCAATCCTACGATGTTACAGGACACTCGACGCTTCGATCAATATGTGGATAGTCTCAATACCCAAGGACTACTACCTT
> #7 CTGAGAGCTTTGnnnnATA 274 
CGATTCTATGACCCGACTCCTACCTTTTCGTGATCAACAATACACTCTTGAGTCTGATGCCCAGCCGCGGCCGGGAGTTCCTTAAGTACCGTGGCTTTCGCGTTCCTTAGAGCTGCCCGTGAGCGTACGCTTATGCAGACAATGTCTATCTCCCGTATCGAACATACAGCCGCAAACACACAGTGAGGTTCAAGATGGTATATCATCGTGGCTAACCGTAGAAGTCCCTCGGCCTGACAATGCGTCTATTACTCTGGCACGGTTTTCTACTTAACTGAGAGCTTTGCTCGATATATGGTGTGCTTTGACCCCCACCGAACGTGTGGGAACGAAATTTGTATCGACTGTTGAGCGCAATACCTCCTAAGGTTGACGCAAAAGAGAGTATGAATTCAGCACAAAGACAGCCGCTTTTCGTACAAATCCGTCTTCTCGACACGGTGCGCTCCTGCAGACTGACCTGAAAAGAGATCGATATACTGGTCGAACCCGAATCATTCCTAGGAGGAGTTCCGGTGGATATAAGCACACTTCCCGTTGGGCTTTCTCTTCTGCTAGAGGCCCTGTCGGTACATATATATTCTCGGGAGAGACATTTAC
> #8 CTAAGATCTGTGnnnnACA 524 
GGACATTGCCTACCAGCTCATTGGAACCTTCGCCTCAGAGTTGAAGGGCAGATAGTCTAAGGGTTGCAACGAAAAAGTGTTCTGCCCGAGTGACCTTGTATCATCAATTGGGTCACGGTGAGAAAGTTATTAATTGATCTGAGCCGGAAGGAATAACAACTTCTTCCTATGGTAAATGATATACGACTACATCGTATATTTCGGGGTCATACGAGACTTCCACGGAGCACAAGGGAACCCCGGTGAATTTCATGGCGAGGCTGACCAGGGTTACTGCTGAGTCGCTTTAGCCCACGCGATATTAAGGCCAGTTTCAGCTGTCAACCGGTTCTGATTGGATGGTGCAGACGGATGAAATGTGTTAAGTGAAGTGCCACTATCGTACAACTGACGTCGGCAGCGCTTGTCGTATGTATTAAGTATCACTGGTATGGGCAGGGCGGTGGGCGGACTTGTACCGCCCTTAAAGTGTCATTGCCCACGTACGCGTTTACGACTATGGGTTCTCTAGTCCGCGAGATGATCTAAGATCTGTGCTAAACATGTAATTAGCACATCAAATAGATTTCGCTTGGCCGCACCGGGAGCCGCCCCAGATCC
> #9 CTGAGATCTTGGnnnnATA 75 
GTGAGCGGTTTGAATGACGATACGAGTTTGAGGGGATAGTTCCTCACGGAGCATTACGTCCTTTGCTCCCAAGCTCTGAGATCTTGGAGGAATAGGCCAGGAGAGGAATCAACCCACGATTGTAGCGATGGCTCGCTGCGTCGAGTATCCGCTCCCTTCGGATCCCGATTGTAATGTACACTCACGCAGTGATCCATTAGGGCGGCACCCCGATGCCTCTGTTCCACATCGCTATCCTGGAAACTGGACAAATTCAATATATCATACAAAGAAGCTAATCATCTTTATGAGGTTGGAAGAAAAAGGTGGGAGGCCCACAGGGCCGTAGTGGTTGTCAGAGCAATCGAGTAACGCTACTGACAAATTGTGGGTGGGTAGCAGGCATACATTCCACCTATGGCACTTTTTCATTGCAGCCGCATGAATTCTGTAGCACATCGTACGCCATGGATGGTGCTTACTCTACCAAGGTGACACCTAATTGCGAGCATGTAGTCTTCCGATGGTTTGTTCGCGCGCGGACCATACGTGTCGGTAGTAAGTGCCAGTCACCCGCAGGGCACTTAGTGCTGATACACTTGTAACGCCAAACACATCTTT
> #10 CTGAGACCGTTGnnnnACA 153 
AAGAAGCGTGGTGAAAATCTGCACTAGCGACGATGCCTTAGGAAGAAGTGGGTGTGGCTACATGTCTACGCTACTGCACAGTGCCCTTTGAATTGGACTCAAAACATGAAGGTCTAGGTCATGTGAGTGCAGCCGGCCACCGTATGAGAATATCTGAGACCGTTGCATCACAATAACAGCACGATGGCATCTATTTTCGCTTCTGCTACCCGTTGGCATCTAATTTGGACATACTGGGGTAACTTTCCTAGGATGTGACTCCGCGCAAAGAAGCTGCATAACTAACTTCAGTGAAAGACGTCGCGCTTCGACATCAAATCACAGGCTACAGACAGTCCTGATTAGAAGAATACATTCGTGGCTTCCGGGCAGATGGTTATTAAAATACCTTTCGGGTACGGCAGCTCAGCACCACCTCGACGTGACAACCGTTGGACTATAAAGAGTTTGTAAGGATTACAGATCGTGCAGGAGACATAACAACGTGGGGTGCTGGGCATCGCGCCTCCTCGTGAGCGATATCCGTTACAAGGCATTTCATGGGAGACAAACTGGGCGGGGGCAACATCCTATCGAATCATGCTAACCGTAAGCAGGACT
> #11 CTGGGATCTTTCnnnnACA 261 
GGAATTATAGCAGCGTGACGCCACACGGGATAGACCTCCATGACAGAGGGATTAATCGGTGCAACCGCGTCGCCTCTATCGAACAAAGGGCCACCCGTGCGTTAAGCTGCAACACCAGTTACAAGCGCCAGTACTATCAGGAGTCAACGAAGCATTGCATCGGCTGGTTGCCGTATTACCACACGTCAACTCACTTTCGGTTTCTTCGAGAATAGCTTCTAAAAGTACAGATGTCCTGTTATTTTCCGAGCCTGCCCCGGACTGGGATCTTTCGGCGACATCGGTATCCGTCAATGTGTTCTATTAAACACAGATCAGGCACTCGGTCCTAGGACCACCCGTGATCCTTAAACTCTGAATTCCGCGTGTCTCACCTGTGGTGGAGTAATATTCACTGACCCATCGAAATGGGCATTTTTTTGGCGTAATCCCCAGTCTAACGTGTGCGCACAGTCAGCAGGGTAGCTTATAGGTACCGTGGCGCAACTCGCAAAAGCTGGTGACCAGGGCACGGGTGTGACTACTAAATGGGAGTCTCTCTTGCCAAAAGACCATAATCTCTGCGCGCTCGGACTCCACCGCTACGACCCCGCTTTACAT
> #12 CTGAGCTTTTTGnnnnACA 329 
GTGCTATACACGGGCCCGGCCAATGTAGACTTACAACAATACCTATACCTTGTTCGGCATGTGTAGTGGTCTAGGACGGGCCCCAGTGATCGGTCGGAAATCTAACACAGACTCGTTCGTATGGTTCCACCTTCTTGAAGGAAGCGCCATAATGTGGATGCACACCTACAGTAGCGCTTCGTCCGATAAGGGTTGAAGACGTCGCGAGCTTATCCCCCCGTTAGGGTTATAGGCCAACGCCGCATTCAAGGTCGGTCCGCATATACTAGCGTTTTGGATGGCGTAATCCCGCAGACTTCGCTCATCTCCGAATGTTGGATATAACCCCACTGAGCTTTTTGGCACACACGGCCGCTTTAAGTCATTGCACATATGCCAAGGGTAACTAATAGGCGCCAGCCGCCCTGTTGCCACCCGACGTCACGGTTTCCAAGGCCAAATGCTTTACTCTTGTACCTAACCCCTTGATTAGCGGACGCAAATGTATATACACGCCCACATGTAACACTCCTCCGACCAACCCTTGAAGCCCTACTCCAAGGATTGTATAACCCACAACGCGACGCATTCACTACGGAGCAGGGAGTAGAGATGCCACCT
> #13 CTGAGTTCTTTGnnnnCCA 78 
CAGATAACTAAAGATCCACGCACGAGTGGGATTGTGTTTGTTGGTCTAGATTAAGAGCGAAGATCTCATAGGACATGTCTGAGTTCTTTGGCCACCATGAAATACTTATTAGGAGCGGTGACCCTATATCCTGATTTTTGGACCATGTCCCCGGTCGGGGATCGTCCGACCGCGTCCGAGTCTGAGTGCCACAGTTTAGTCTCGCCAGTAAGGTAGGAATCCAGTTCGTTCCGGTTTTCGACCGCCATCAGTCGCACGGAGTCAGCACACAATCGAGGTATCTATACAGTAATGCCTCGTGGACTGCGCAGACCAACCATCCAATCCGGTCAGCGCATTCACCCGCGTTGTATTAGACAGAGGGTAATATAACCCTTTTGGGGCCGACTATTGCGGGGCGCGGGTTGGTCACTGGAAGCTTATCCCTTTCCATTTGTCCGGCTCACCAAGATGTATAATTCATAAGGTTTCCCAGCCTCCCCATACTACGTGGTGGCACCAGGCGCGAATCGCGCCTAGAGCGCAATGACTATCCGGTGTTTCACGCATTACCGGCGGTTTGTGACAGAGCTGGTTCCAAAACCTATCGGACCATCCATC
> #14 CTGAGCTCTTTGnnnnAAA 474 
AGAGTTGGCACCCGCATGAGATTCTTCTTTTACAGATATAAAGCGTCCGGTGCTTAGAACTTCATTCTTATTACAGCGTTAGCCCACTACCACGAAGCTCCTCCACTCTGATCCAGCGGGTTGACGCTAACCTGTATGCTCGGGTTACCGTACCCTTGGTGTCGCAGCGTATCGCCCGGGACTGGACCGTCATGGAGACAACACACGCTAAACTGTTTCCGGCCAAGGATGACGGCAAGTCGTGCCGAATCTCTACTGTTGCATAGAAGGTTCTGGAATCTAAATACGTAGCCGACAACGGCGTAAGAACCTCCTCGATCACGCTGTTGAGACAACAGGATTTACGCTGCAGGGTGAGCGTTGATGGTAATTTGAAACTGGTACCATCGATCAGGTAATCAGATCAACGTAATACAAAGTCCACTGAAGTCGGCGTGGAACAAACGCCGTATACAATCAGACAGGGCAAGAGGCCTGAGCTCTTTGCAATAAAACGTTTTCTCTAATTTACGCGCATAGGTGCTGGCCCACGAGGAGCAGCCAGTCGGCAAAGCTCAAGCCTACGGCATCGAGGGCTCAACAAAGTCGATTCTTGCCTCA
> #15 CTGAGATCTATTnnnnACA 323 
GCCTCTGGCGGCTCACGGCTGGTTCGGGAGTGTCCCAATGGCTGGTTACAAAGTTACCGCTGAGTCTTCTCAAAGTACTCGTCATAAACTGACGTATGTCCCCGCTCCAATGAATTCTTGGCTTTGTTATAGACACACTACGTCGGATCAGACCTCTTATGACGCCTCGGCAAACTGGGAGAATCTAAGAAAACGCTGGCAACCATATCGTTTTGAGTCCTCCAGACCGATGAATATTTAGGTCCGCACGCATGAGGGTAGGTGTGGGGGTAAGCGAGGCCTGACGGAAGAGATATGTGACCACTCTATCCAATCGGTGGCGCCTGAGATCTATTGTGAACACACGGTCACTTGCCAGCAGCGGCCGGTGGTATACCGATTCGGATTACAATCGGGTAATTGGTGGATCAGACAGCTCCCCGAGAGAATATGGCCAACACCGCGTTAGACTCTATAGTACTTTCAAGACGCGAGCTCCGCGCGGCCGAAGCTCCCCCTGTCTCCGGCTTTCGATAGCGGCATCCAGGGCACGAGTGCACATGGAGGGTAAAATCCATAGAATGACGGGGATGGCGAAATAAACTCGTCGCCTAATGGGAA
> #16 CTGAACTCTTTGnnnnACA 406 
CAAGAGCTTTCAGCAGTGAATGTCGAGTCGATTACTGGGCGTGACGGACGAAAACTATGGGGCCTGACCGTTGCTTTGTAAAACAGAACGGTCTAAGACTTAGCCCACTTCATGCTACACTGCAGCAAGGTCGCGAGGCGCGGCATAAAAGTTTACAACGGATCCCCTTGCCATGCGGCGTTGGGGTTGACCACGCGTAGCGTCCCGATAGGTAAGGTCCTGGTTAAGTCAATTCAAAATATGTTGCGGGTCCCCACCGAGGACCCGCCGCCCTCCCGTTCGCGTGGATCAGTATCCCGTATACGCGAACTCTATGGCGGGGAGGTTACCTCCTGTCCTCGTGGTCAGGTACCATATGAATTCAGAATCTATGGCGTGAGCATGAGGTAGATCCAACATGTAGGGTCTGAACTCTTTGGTTAACAATGATCATTGCGGTAGTGGGTGTTCACCCAGCAAGTCGGAATTGTTAGCGCCAAACCCGGCATCCCAGTGTTGGCCCCTGTATTCTCGATAGATTCCATAGGAAACCCTCAGCTGGTTATGACGACTCCTCTCCAGTCTGGTAATGGGCTCATTGTAGACCGAGTAAGGAAATCA
> #17 CTGATATCTTTCnnnnACA 247 
CCCGGTGCTTCCCCGCCTGTGCATTGAATACACTGAGACCTGTAACGCAAAGCAGAGGACGGCACTATACCTTAATCGACGCTTCCTAATCGCTGGGGGGTTGTTGGAATCGAACCGACGTTACGTTACCTCACATTGTTCACCCGTTGACCTCGCAGGGTCTAGTTCCTATTCAATTTCAAGTGCCGTTAGATGGGGTACTTAATCTTAATCGGTTTCGGGCGCTAACTAGGTTGGACCACACATACTGATATCTTTCGAAGACAATCGAGTCTTAATGGCTGATTGTCGGGCATGCGATGGGTCGTCCGTGCCGACATGTGAAGTGTCGGAACTGTTTACTGGAATCAGTTAATTTGGCACCCGATCTGCACTTGTGTTATTCTGAGAGTCTAGCCCGATTCCGATCGGCGCATAGTTTGGACTGTATCAGCCTTCGCTCGGGGCTACGTTATATCTTACATGCGCTCGGGAAAGGTTTCGGGGGCTGCATCTCGCGCGCAACACAGATCGCTATGCTAGTTTGAGTGTGTTGCATCGAAAGCTGCCTACGTACCATATTGGGCTGAACAACGGAATGATTGGATTATTTGGGATCTT
> #18 CTGAGATCTTGCnnnnACA 207 
TTTGTCATATTTTTCCCGAGCTACTTGGTTCTTACGCGCCCACATGCAACTCCTGAGAGGATCTTGCAAGGGGTGGCAGGCCTGCGTTGCCGCGCACGCCATTTGGCTGTCTCCGGTCCCGTATCCAGACAAATTGCACTATTCACTTGAAATAACGATGCTGCTGTAGAAGTTTTAGGGTTGGTGTCGTTTGGACATGGAGCTCATCTGAGATCTTGCATGAACATTGCCGTGCATACGGAAGCAGCAAATCGCAAATGCAAATGAGGCAACATGACACCAAGGCGGCCCGGCGCTGTGTTGATCTTTTAATCTCGCTATAGCGCGCTCTTAGTTTGGGCTTAAGCGTCGGCCTTGCCCGAAGGACGGAAATTATCGCCTATACTATACATCCCACTGTTGTGGACTGGACGACTTCGTGTGAAAACTGAGAAAGACGGTGTGGACCGACATTATTAAGGAATAACACTGCGCTAGAGAATATGCGGCGAATCTTCAATAGAGATGGTAGATGTGTGACAACTCATTATGACGGCCCTACCACAATTGTAGTCGCCCAGAGGCACTCGGCTAGAAGTTAGAGGCATTCTCCCTTCAGGG
> #19 CTGAGATCTTGAnnnnACA 149 
AAGGCGCAAACCCCAGCGAATAGTCAACGAATAGCCCTGCTTGCATTGCAGAAAACAAGTATGACTCGGTTGTGTTCGCGGTTGTTAATGTTCCTTAACTACCTTAGAGAGCTCTTATTTGGGTTCGTGAGGCTCATTAGTGTTAGGAGCTGAGATCTTGAAGCGACAATCACATCGCGAGGACAATAGAGAAGTATGTACAAGATAGAGTGATTATGCCGTCTGATCGGCTGCGGAGAAATGATCAGTCAGCCCTGAAAGGAATGGAAGAAGTACAATAGTGTCTGTTGTCATCACTACCACTTCAAGAAATGTACCTATTCAGGAACACGATGAAGAGGAGGGCGTGGTGCAGTGGTTGCCGATGAGGTAGCGATCTCTGTAGCTATTTCACAAAGAGCTTTCCAAGTCCGCCAGCCGAATACTAGGAATATGCCGCTGGCATGAGTCATGTTTTTCCAGAACGCGCGGTATTACTGCCGATCAGATACTGCTTAAGCGAATTTTAGCCTTGGAGCCCCGCTAAGACACTACGTACAGGCGCTAGCCTTGCACCAACCAGCCTTATCAGTGACCATTGGGATGGCGGGAGCCTAAAAC
> #20 CTGAGGTCTGTGnnnnACA 221 
TATCCGTTTCCGCTTGTTTTTATCCGTTGGACGTGTGCGCGTTATGGGGCCCGATTGGTAATCTTTGCACGTAGTTACCGTGACTTACCTGGTTCGTTTTACGCTCAATGGGAGTTCTCTTTCGGGACCTCGATTACTAACGGGCCCGAGCTCGCAACCGAGACGTCTGCTATCGAGTTGGAGTTTTTCCCCTCGCATATATTAACAGATCGATGTGCGTGCTGAGGTCTGTGGATGACATTATGGGCTCAGCCAGCTAATCTTCTTGTCAGCAGTGAACCCTGGTCTTCTGTTCAGATCGTTTTCGCGTGTAGGGCTGAACTTAAAGCTTTGTGCAAGGTAGTGAGATAATCTTGATACGAAATGCTGTGGTACGATGTTGGCGCTGATTGTTGGCTGTGACGATAAGGTGACTGTGATCTGCGATTACTGCAACTACGGAATGTCCCGAGCGTATTTTAGCGTGTGGCACCAATTCAATCTCTGCGCACGTTAGCTATACAGCACCGGCCTAGGTTCAAGGTCGCGGCGGGGAATGCCAGGTTCCGAGGACCTGTACCGTAACAAAGCCGAACTCTCCCTGGACCAGGCACCAGGCTA
