# Supplementary material for: A particle swarm optimization-based algorithm for finding gapped motifs
Source: BioData Min. 2010 Dec 13;3:9. doi: 10.1186/1756-0381-3-9 (PMC3022572; doi:10.1186/1756-0381-3-9)
Supplement: Additional file 2 — Experimental Dataset. The synthetic data sets and real biological sequences used in the paper. [file 1756-0381-3-9-S2.ZIP › synthetic/gap_motif/continous_gap/gapped_seqs_19.txt]

> #1 AGCCACAGACnnnnACCCC 206  AGCGACAGACnnnnACACC
CCAACGATTGTATGAAAGAAGGCATGACGGCATGACACATTATGGTGGCTTACAAAGACAGTAGCCTCGTACTTACGGATCTTGTTTCAACGTGAATTCCTCGGAGAGCAGGTCCGCATCAATAGAACTGGGTCCATCGACATAGAGTACAACTAATCCTTACGCGGATCCACAATAGGATGACGCCCGGACGGTTAGAATCAACCAGCCACAGACAAAAACCCCCCTTCTGGAGTCGAACCTGTTCCACGAGTGCATCTCACTAATCGTGTCCCACGCCATCGTTATTCTACATGAGTTGCGTTATAGACGATCTGCGCGCCTGCCGTCCCGAACATCGATCAGGTATCGCTTACAGTATCCCCGTCCATCTACCGAGCGAGCTTGACCAAGCCTTAACCAGAAAGTAAAGATTTGCTTTTTCCACACCCGCAGGAACAACTAAGAGATCTTAAACCAGTGAAGGGGTTGTCCACAAAATCTGGTGTCTCACCATTTCGGTGTCGCCGCCCGAAATGTACAAGCCCCAGTGGCGTTTACACTGCTTACGCTTCCAGTCGCCCTGTGGGGTGTGAACTCTGGGCTTCGGTAAACTGAGAG
> #2 AGCGACAGAAnnnnACACA 385 
TGTCTTACCTACTATGGTATGCTGCCTCCATAGGCGCGTGCTAATTGCGTAAATTCCGGGGCTCAATCGGATCATATGCCCGGCCCGGTACGGATGAGTTATGCTGCGAGACAGGGTAAGACAGCTAGCACCTTGTCTCCGCGGTAAGACCCGCTACAGGATATGGGAGACACAGCATTCAAGGGCGTCACCTCCGATGGTTGCTAGATCCTGTGAAATGCATAGAGGAAATAGATGGTGAACGTTGAACGCCCCTGACGACCATGAGATAAACGTCATCCCGTTTGCTATACAACGATTATTAAGTCGTGAAATTACATCTTTAAAGATCAGCAGTAACTGCTTATTGTGTTGGTGGCGCTTTATGTTGAGAGGTGCGAACATTAGCGACAGAAAACGACACAAGGTTATTCTTAGCCTCCCATTTCTCTCATAACGTAGTTAGGAAAGTCTCGGACAATTCTGCTTTTTGGGGACGCCAAGTCAGGGGGCCTATCTGAGCGATACATGCTGATAACGGTATATTTATCCCGTGCATGTCTGTTCTAGCGCCGCCCACACGGTGACGTTCAGTTGCTGTAACGGGTATAAATGACGCTC
> #3 AACGCCAGACnnnnACACC 198 
GAATCGCTCCGGGTCATGTACAACGGATTCTCCTAGGGCTTACCTGGGACGCCGGTATGTACCCCCTTTAGTAAATGGCTTTACCTAGGTCGAGTCAGATGTGTTTGCCAACTCGCAGTGCAAGTTTTCAGTTCGGACTCCAGACACCTATACTGAGGTTGCGCGCTGGGATGGTTTCAGCTGGGCGATCTCTGGCTCAACGCCAGACGTAAACACCTAGAATTGCCCGCGCCGTTCCCGTAAAGAACTCTACGTTTAACCGTGAGGCTTTGTTTGATTTATTCCTACTAGCGCTGACATATGATCGTACGCAGGGCTTATCCGTCATGAGTAATTCCGGGATTGCCTAAAACCGAGGTCTGATGTGAAAGGACCTGGGTGGTAACAGTATGGTCAGTAGTGCATGTGCCCTAATACAGAAGTGCAGAATGTCTTCGGTTAAGAAGACGGCGAAAGCGGCCAATAAAGGTCGTTGTCGATCCCCGCTTACACGAAGAAATTCCGAACGGCCTTTCCAAAAGAGAAGGCTGAGTCCTCGCAATTTGAAGCATTACTATCCGTCCGTGCAATAAGATAATGCTCATGTAGACATTCCGTTGA
> #4 AGCGACAGAAnnnnACTCC 519 
GCTACGGCGACACCTGGCGCTGTGGTCGTCGGGCGTTAAGCGGGTCACGGTCAGATGCCCGTTAACAAGAGTGACCCCTTAGAAAATGGCAAATCCCCCTCTGATTCAAATAGTCTAACGCCGGCTTGAACGTTGGGTGGACTGAACAATGGACACATTCTATGTCACAGAATTTTTAATTGCATCCAACCTCACCCCGCTGGGCCGACGACACCATGATTCTCCAGGGATCTCAAGGCAACCAGGACAACACACGATAGTAAGCATAGAAGCCGTTTCTTGTCGATGTACTACCCCACTACCCGTCCGGCGAATGCGAAGCTGGCATCCGGTTTCTATCGATGAGACCCGTGCGCGGAATTGGGCACGTTATGTTCTCGATCTATATCATCTCTGGTTAGGCCCACGTGAACCTCCTAGTTTTATCTGATCTAGAATGACGAGTTAAGATCAGAACCTAGTCCTTCATTAACATATTCCTAGTGTAAATAGGCTGAAGTTGAAGTCCGGGCGACATCAAGCGACAGAATGGGACTCCAGCGATGCAGGAGGCACGGGACCGTGTCCACCGGTGGGTGACGGATGCGCAGGCACAAGCAT
> #5 AGCGACAGAGnnnnACGCC 258 
GGACTGGTAACCCCCTGCTCTCAACACTCTTTCTAACGAGGCTTGATACGGATGCAGGTTCGTGGTGTGGCATAACATGCCAGAGTAACTAGCTATGGTACACACCGCAATCACCGACGCAGTCCTCACAAGACTCGCTGCGTCTATTCCACATTCGACTAGGATCGGGCATTAAGATCGACTAAGGGGTCGCTTCACTGGTCCTCTAAAGCCCCCATTGTACAAACACATTAAATGTTGTCTATCCTAACTAGAAGCAGCGACAGAGACCGACGCCCAGCGCGACGTTTGCTCTATAGCCTCAAGCCTGTCACTAGCTCCGGATCAGGTTTGCTGTCAGTTTTAGTTATACCTCAAGGGCGGTTCGGGGACCAAGGACGTCTAACACTGTAACTTTCCCTGTCGTTATATGCGGGTGTGCGGCAGCTTGATATAGTTTGTGCAATGAGCGTACAATCTGATCATCTGAGATACAACGATATGAAGATATCAGTACATTCCAACCAGGTGCTCTTCGTAGGGGACGGCGCGTCTCTTTCGCTCTGAAATCGCTAGATACCCAATTCGGATCGGGCCTCCGGAACAGCTGTATTCGGGAAT
> #6 AGCGACAGAGnnnnACTCC 119 
CCGCCTCTCCCACCTGTCCACAATCGTTGGGTTAACACACGGCATAGGCTGGTGCACATTGGGGGGTGTTTGCAGAAATCACATACACGTAACGGAACGTCGCGGTTTAGAATATTGTAAGCGACAGAGACAAACTCCGTCTTATGACGACCCGCTCGGCCATGTTCGGACTTATGTTACACGCTTAACGGGGCAGAGAGGGCCGATCATGACACAACCCATAGAAAAGCGATTCCTCTTACTCGAGGGTTGGTAGACGGGATCTAGGCCGGTCTCGCTAAGGGGGAGTGACGTGCACACGGTCTTGCACCCATTGGAACGATCACGAGGCCACGAACCAGTCGGCAACAGTCCACGTCCCGGGTAGTCTAAGCGCGTCTTTTAATCTGGAACGGAGAAATAAGCGTACATCAGCAGTTACTAGCGTAGTAGTAAAGTAATACTGGAACTCTTCCAAAAGTAAGAATTTTTTTAGGGGGAGTTCCACCCGTAGATTAGGACCTCCCTTACTGCGTGTATAGGACGTATCGTTTGAATTTTATCCCATACGATCCATAAGGGCCCTCCTACGAAAGCACGCAGCCTCAAGTGAATGAATTA
> #7 GGCGACAAACnnnnACACC 202 
TAGACGGCGAAAACTGCTGATGCTTTGCCGCAGTCTCTATTCTTGGGTCATAGAACTGGAATCGTGCACCAAGTTAGCTTCGAATACGGATGTAAGGCTTGTTCGGCAACACTACGATCGTAAGAACGCACTTAACGGGGTGAGGCCGAGATGAGGATACTCAGCCTTTCGGTGACTCTATTTCTCTTATATACCCGCCCGTGGCGACAAACGAGAACACCGCCTTTCAAGGTCAAAAACTCGCCATGCCAGTGAGCTTCTCTGGAGGAGATTGAAGATTCTGACGGGCCTAGTGATAGTGGGGAGGGGCGTCATGGCCTGATATCAGCTCTCTCGGAAACGAGGTCACGTTGGAGTAAATGACCCTTCTATGACATGCAAAATTACGACTATTCCAAAGTACCAGGACTACTAAGACCCTACGTGTTGACCAGTCCCCGACTTGAGGCTTATATGGGCAGTGTCCAGGCAGGACAATTCGGGCTCTCTCGGAACCCCATGACAAGCAGAGAGAGCCCTAGCGGCTAGAACGAGTCAACGATTGTCAAGTCCATTCTTTTTAGAGCCGCGCCGATCCTGTGTAGGATCTGCTGTTAAATC
> #8 AGCGACAGAGnnnnCCACC 530 
ATTCGCCCTAAATGTGTTGGACGGCGTTTATTAGAGACTTGTTCGGACCGTCTCTCTGAGTACTGGCGTACCAATGGTTTCGACTTGGGGACGCACTCTTCCACCTTAGGTAAACTTTCCCCGATGCGTACCCGGTCGTAAGACGCAGAGTCTGCGAGCATGCAATTGCGGGCGTTTTCTCCACTGTTAATTTAATATCCGTTTCGGAGATTCAAAGATGATGTTGTTCACTAAGCTCGCCCAGCCGTCCGCAACAGATTAATACCGAGACTCCCTGTGTCACCAGCGGCGGCCTGGCGCCTAGCGCTCATGAAACGCTAGCGAGCGCGCGTAGGCATCGTAAAAACGGAGAGAAAGTCAATAAGGGGCTACTCCTCGCTGTAATACCTGGTGGAAAGGCCTGAATTCCACATCAGCCACAGAGAAGAGACTTATTTGCCGGCCTCAATACTGGCGGTGCTTATTAGTGTACCCGAGGCCGGAAACGTAAAAAATTACGTCGAGTGTGCATTGAATCGGGTGGTGCGTGCAGCGACAGAGCTTGCCACCAAGGGCCTAACCGCAATTAAAGCCTACATTTTTGGCTTATTGACTCCGACG
> #9 AGCGGCAGTCnnnnACACC 431 
GGGAAATTATGGTTCAATCCCGCAATATGGGAACAACTTCGCAGACGACTGGCTTCGTCACTAGAAGCAGTGTTAAATACGGAACTCAGGATGCCGCAACGTACGACGTGAGAAGGTTGCGGAATGGCGGGACGCTTTGGCGACGGTCGCGAAGATAGAGCTGGCAGATATAGTCAGCCAGTAGCAGGGGATCTGTTATGAGGGGTGAATATGACTATCGGGGTCAGAAGGAAAGGTAGATGTCGAAGAGCGATCCTACTGTTGTCCGCTGAGCCAGCTGTAATTCAGCCCTAAGTCTGGGAGAGTCAAAGAAGTTTACCCGAGGGCTCTCAATAGGCGGCAGCGGACGCGTTTCCCTATGCTGATAGCGCGGTAACAGTGATCTATCTTAGCTACGCATTCGGAGGGGACACAGACCCAACGCATTTATGAGCGGCAGTCTCCCACACCGCCAGCTCATATTATACGATTCTAGAAACAATCCAAGTCTTGGGGCGTTTTGAGTGGTTATTTCATCGTGCGATATCGGACCTCAGAGCTGAGGCGCGAACGGCCGAGCTTGAGAAAATCTCCCTTTCCTCGCAATGACTTAGAGGAGGT
> #10 AGCCACAGAAnnnnACACC 261 
CATAGTACCAGCATTACCAATATACAGCATTGTGGCCGGGGCTGAGGCTTCGTCGACACGTAATGGATATGGACCAATCTGTGCAACCCTTATTTGCACCTTATCCTCAAATTGATTGCACAAAAAGCAATTTTGAACCACGTCAAATGCTTGATGAGTAGGTCCCGCGTGTCCAGCCCTGCGACGGCAGCGAATGCCTTCCGGTTAAAGAGTGTAACCATGGAGGGTTCGATATGTTGTCGGACCACGCGGTAGCGAAGCAGCCACAGAAGAGGACACCCACAATGTTGCCCTCACAGGCAAAATCCTTCATGATGGGCCTGGTAGAAAGCCGCCGGTCCACAGCAAAGGCGATCACCACTCGCTATCTATTCTCTTGTGAAAATCCAGCCCTAGGAGTTGGGAGTTCCGTCGTGCATCGAGTTGGCGACCGTTGCTCTATGGCGAGGTTCTGATAGATGCACCATGTCCTAACGGCAAAACAGGTGATCTCGAGGTACAGACGGTATTAATGACATAAGCTTTTCCTGGTATAGCTGATGAGAAAATACGCACCATGTCCGCATTCGCCCTGAAGAAGACACGCGGACCCGTGGGCTC
> #11 AGCGACGGAGnnnnACACC 373 
GATAGAGACTCGCACTTGGACTGTCCCGTTCGTAGCCACGAGACTCCGATGCGAAACCGCAATAACCCCTTCCATACAGCTAGGCGGGTATAAGACTCGCAGGGGCGTCCCCCTTGGCCCCACGTCTGTCTTTGCCTACCCGGGCCCTGGCTGGCCAAATGTGCCATCAAGCGATTCATTGAGCGAGGAGCGGAATATAATGCCGAATCTGTTCAGCTACCGATGATGTTGGGTTATTAATGAGTAAATCGCTGACGTTCTCTCAGCTCCAAAATTATAAAGCTACAGCTTAAGCAAGACAAGAACTAATACCCACTCTAAGACACCATCGTCATCCTGCGGGAATCTACTATTCAATATAGTGGGTTCCCAAAGCGACGGAGGGCGACACCCTGTGCTTTATTTTTGCGATATCCATGTGGTTGCGATCTGCTCCGATTGTTGTATTACGGTGCCTTCGCCAGACTGCGGTGCCCCAACCGTCAAGAAAGCCTTCATTGCCCTGTAATACCTCGTCATCAGGCCGGCCGTGTCGGAGGTTTAGAGCGTCTTTGCAATCCCCTCGCTGACCTAGCCAGTTTGTGAAGATACCCCGTGCCG
> #12 GTCGACAGACnnnnACACC 126 
ACTTCTCGTCTAGAGCTTGCCCTTCCTGGCTTGGGAGTGCCCCTGTCCGTGTACGGTCACTTACGGCAGTCTCGGTCTATTGGTAACTGGACCCGTTATCTAAAGTTTGTGCGACGCGCTACAGGGGTCGACAGACTACAACACCACTGGGTAGCGCGATTACCAACTGAATGTTCTAAGTTCTCGCGAGGAGTCGTGCCGCCCCAGAAGGTCTGTCACGGTGATTGGCTATACACCGGCCACGATCCTTTCGCCCATACGACTCCAGAGTCTATTACATAACGCGAGGATAAATCGATGGGTCTGATTCGTCTGGGGAAGAAGAATGAGAGATATGAGCCCCGATCGCCGTCTCGTAATGCCGACGGGAATCCGGATACATAGGCACCAATCCCGTTACAAACCGTCCAGGTGACTAGAAGTGTCAGAATACAGGGCAACGGACGCAGTCGCAACCATGCTGGTAACGACTTTAACCATCCGGGGTTTTCAGAGCAGGGTAGGTGGCTGAAAGTGCGCACTATTGATATGTTACGGTTCGAGGGCATTCTCATATCCTGACCTCTCTGCAACGGTTGTTAGAAGAATCTCCATACGGAA
> #13 AGCGACAGACnnnnAGTCC 278 
GCGCCGTGGGTCACCTCGCTGCGTGGGGGAAAGGCTAACTTCATGGGTATTTACGTAACGACGGTAGTATGTATGGCAGCTCAAGGTGGAATCTCATTTTTGTTCCGGGATCCACTGAGCAGACCCCACCAATTTAACGGCCAGCCGAGACGGCAAGCATGATCTTCAATGGCGAGAGGGGTACAACTGCGAGGGCCTCCTATAGAGGGCACACGCCTATAGAGAGACCCTACGAAGTGCATGAAACCTCCTACGATGGATCCCTCCGATTAGCCGCGAGCGACAGACGCGAAGTCCCCAAACTCGCGACGAGCAATCCGTTCTCCGCGTGTTTGACTGCCAGTCGAATCTTAAGGGATATCTGACGCCATGACCCTCGTTCGTCACTACATGTCTCTAGTTATACAATGTGTCCCCTACAAAGACCCAGTTCTGGAGGTCCCAGTCTGGAGGAAGCGTCAGACCGTGACCCGTGAGTTACTGATGGAAGCAACGGTCAATCCCATGGTCGACAAATTCTCGACAGTTTTTGCCACAGATTGAATACGTGCAACGATCATCTCGACTCTTATGATCCATAGACTGTTCATACTGTTTTAT
> #14 AGCGACAGTCnnnnACAGC 466 
CATTTTATGCCCTACGTCCGGTGACAGTACTCCTAAGCAAGCGCCTTCACTTACTCCCAGTATATACCCCCTGTATGTATATGCCCGGGTACTAGGATTCAAAGAACGTGCACTCGATCTGCACCGTCCGGCTGTTGCCGTTGAGTTTGAGCCGGTCGAGATATCTGAAAGTTAACTTACTGGACCTGTAATTATAACAACGAAGAGCTGTGCCGGGGACGACCCACCCGCTACTTCCAAATGCCCTTTTCCTGGAGTCTCTGGAGCGTCGTCCAGGTCCGGGGAAGGTAGCTATTGACGCACGCGATCGAAAGGCGATCACGTGCTACAGTAACCGGATAATAGCCAGCGGGAGAGCCTCTGGTATCGACGAAGTGATACCGTGAAACCTTAGCAGACAAGGCTAACATCCCTCTACTCGGAGACGGGAGGGATCCTGCTTTATATTCGATACCCGATAAGTGGGAGCGACAGTCTTGGACAGCCTACTACCTATGATAGACAAGCAGCCAGCGTGGTACACGTCCCCACAAGAAAGAGTCGCGCCCTACAAGGAATCCATCACGCGACATTTCCAGGTGTTTGCTGAATATCCCTGTT
> #15 AGCGATAGGCnnnnACACC 345 
GCAGATACGGGGCGGGTTCCGACCTTAGTGAGAAAATAGCGATTGCGGATTGAAATAACTGCCGCCTACCCTCCTTGCCTACCACCTCCCCAGGGAACACGGCTTATCCAACCGGTTCACGCCCATCACCCTTGTGGGATGACAGTTGATTTCAACTCCAGGAGCTATCATTCATTTGCTGAGTAGAATCAGTAAATAAACTAGTTCGGTCATATAGTAGAAATCAAAAACCTCTGACAGACGTCCTAATGAAGACGACGAGATTTCAACGAGCAAGTATTGTTATAGTCATAAGTATTAAGCTTCTCATATCAGCTGTTATGAACTAATACCCAAGTCTGGGTGAGCGATAGGCCAAGACACCACTTAAGGGACACCGCAGATCACCTAGCTTATCTGCTAAGCCGGTATTTAGAAAGTAAATTAGATCGGCGAGTTCGTAGGAATAACTACTTATGCGTTCACCTAAATAACGCCCCGGCGTAGAAACGTATTCCGCCGACTCAATCCCAGTTTCTTCACAACACGGTTCTCACCAAGCCGAAGTGCGTGTAGAAAGGTGTGTTTATTGCACCCTATAGGGCGCGGCACAGAGCAGCT
> #16 CGCGACCGACnnnnACACC 214 
ATATCTATCCTGCGTTTTCCGTCTCGAAGGGGCGCGCCCTGCCTTATGTATGTACAGCAATGTCCATGGCCAGTACTTTTTTCTTGTGTAGTGCATGTGAATAGGATGTTCTGGGCACTTCGGATGTCGCCGCGCTGACGTGCCATTAAGAGAGGACCCTTTCACGTTTCCGTGAACTAGCAAGTGGATTTGGAGTTGTGTAAGTAGATTGCTGCGCGACCGACCTTGACACCTACATCTGAACGTATAGTCACAGGGTCAGTGCATCTACCACGTCGGCCCGCGGTCCGGCAGTCGGTCGAGTCAGGTAAACGCTCAAGGTTGCGTTAGAGGGCAGTGCTGCACGAGGAAATTGACGTCATTTCCTAACCAATACCATACTAAGTCTCAACATACATCCCTCCGCGTGCTTAATGTACACCCCAGGCCAGGTTTCACAGGACGACATCCTGGATTGGAAGGGCCGGCTGAGGCAGGCCAGAGCCGATAATGGGTTACATTACGGGAATGACGTGTCGTCGGTAAGTATAAGACAGTCTGTTACGGCTCAATGTATCTTATTTACTGAACTTCTCTCGTGGTGATGTACTCCGACTTTAA
> #17 TGCGACAGAAnnnnACACC 30 
AGAAACTGATTTAAGACCACCAGATAGACGTGCGACAGAACTCTACACCCACCGCCGACAGTGGGAGGCATCCTGTCATACTCTGTAATCACAGTTGCCTCACGTTGATCCCAGAGCATACTCCGAAACGAGGCCGATGAATCAGCTTCGAGCCTTGAATGAGACTGCGCCGAGGGTCGATGGCTGACGACAATACGTTAAAGATATGGCTCTCGGTTACTCCAAGCGCAGCCACAAAGGCCAATGTGCTACACCATGGATACAATAATGTCATCTCACTTCATTCTGTCTGCAGCTGGTCCACACACGCACTACGCAACGTTTAGCTATGCAGGAAGCGAGTTGACACCCTCAGCGTATGTAGCTGCCATCGTAATCAATCTAGGCACCTAAAGGTCTACTGTGGTCAAGTCCTTTAACCTCGTTAGATTCGCAATAGTAAGCCCCCCCGTATCAGCGTACATGCTGCCCCCAGTCTATAGGCCTCTATGACTTTATCCATGGTACAACTATCCAAGTAGGCTCAGCTAGATAGGATGAAGCTTGTACGATACGCGAGCAACTATCCGACGGGCCCACGTGCTTTCCTTTAAATAACCG
> #18 AGGGACAAACnnnnACACC 42 
GACCTAGCAGAAGATGAAATCTAAAGCTCTTTTCCGCTTCCTAGGGACAAACCGAAACACCATGCACGTAACACAAGGAAAATCTGTCTTCGTACAAGTTGTAGACGTTTTATGCGAAATACGTCTACCTATGCGGGACCTACGGTCTTCGTGATTTTAAGAAACGGTGACGAGATCCGCGAAACTTAGTCAACACTTCCTGTTAAGGCATACTAGTAGCTTGTAGCTCGCAAAAAAGGGTCGACGGAGACGATCAGGATACAACACGGTACCGCGATGTATCATGACCAACCAGTATCTGCATTGCTCTGCTTCGGGTTGTAAAGTACATACATAGCTTAGCTCGCTAAGTATTACGATGATTAGTGTGCAAGTGCCCCCAACTTCACGTTGGGGCCAAACAAAAGCCAGGATATGCTATTTCCGTGTTTTCTACTGGAGATGTTCGACGAACCCTCATATGCGGGGCAGTCCGAATGCAACAGGGCTGAACTCTCACGAAGCCAGGTATACAATGGAGACGCATCCTGAAGGCAGTGCACCCCGATAACCCTGCTTTGGTGACAATTGATTGAAAAAACCCGCAAATTGCGCGTCGGA
> #19 AGCGACAGACnnnnAGAAC 218 
GATGATGTGTCTCAAAGACCACCCGGGTTAGCACACCGATCGGTGGTCGAGTCTAACGTAGCGGTGTAAATCGCAATTCCTTACTACAGACAGTTCCGCCGAGACTCAGGCGGGTCGACCAGCGCATGTATCAGGCCTCTCTCTCAATAGACAGTGGTACTATAGCCTATGCGACTACGCTTGACCGTAGCAGAAACCTCAGGGGTCGCATATCAATGAGCGACAGACGCCAAGAACCGCCCGATGAGCACGACCCACGCCCTGGTGGAAAGCGGAATGCTATTCCACGTTTAGGGCAACAATCGGGTCAAAAATCCATTTGTTACCCCCGCGGGAAATCCACCAATCAGATATGAATCCCTGTCCTCCTGGTTATATAACAACAGCAGGGTCAGTCCATATCTGCGGAGTCTTGTCTTTCCGTGAGTGGGGCAGACAGGTCTGAGCGCACTGAGAAATGGGCAGTATTGCGACAATCGAGATAACAACTTACAATTATGGACGCCTATCCCCACCGCGTACTGCTCATAGGCTAGCTTACACGAGAGTGGTTCCACTAATGGAGTTTGGTTGAGGGGCCATATAGTCCTGACACTTAGG
> #20 ATCGACAGACnnnnACCCC 576 
CATTTAAGGAATCTGCGATTGTCCGATCCAAGCTCATCTGCTCTGTAAAAAGTCTCCGTGTTAAGCACGTTAGATCATCATCGTGCAAATGTGTTAATGTTCTCGGGGCAGCCAAACAACAGAGCTTGTCCGGATAGGGTGAATAATGCTTCGATTTGCGTGAGGAGAGCAACATGCTAGGTTATGATCCCAAGGGGCTAGTATTTCAGCGCCCCAACTCTCCTTACCCACTTCGTAATTCGAGTCTTTGAGTGCGGGTTTAGGCACGACCGTCAGGTGCGGTCAAAGTTCGATACAGTATAGGCTAAGGCACCGCCGAACCGCCTTCCGCATAGATGACCGGGTATAGTCTCTCGGATTGATCACGTAGCCATTTTGACGCATACCTCAGAAGCCTTATGCAGATGTGGAATCTTGAGAACAATCCGCGGTTGCAGTTACAAACTATTGTTTTTGCCCGTTCGCGGTGGTTGTATGAGCGGAGCAAGCCAAACGGACCGTCCCACATCGAAACGGCGAGACGAGAGGCAAACGCCTCACACCAGTGTCTCCATGGTACCACCCTTTTATAAACCGATCGACAGACGGTGACCCCTGGGT
