# Supplementary material for: A particle swarm optimization-based algorithm for finding gapped motifs
Source: BioData Min. 2010 Dec 13;3:9. doi: 10.1186/1756-0381-3-9 (PMC3022572; doi:10.1186/1756-0381-3-9)
Supplement: Additional file 2 — Experimental Dataset. The synthetic data sets and real biological sequences used in the paper. [file 1756-0381-3-9-S2.ZIP › synthetic/gap_motif/continous_gap/gapped_seqs_2.txt]

> #1 TTCTCTGACnnnnGACCAC 157  TTCACTGACnnnnGACCAG
AAGTGGTCTTGGCTATCAGTATAAGAACCCGCCAATTTAGTTCAGCTTCCGCCTCTTCAAGGCTGGGCCGAACCCTGAGTGCATACGTGGAAACTGTCACTACCCGATTTGCAGAATGTCATCACAGACGCAGTCTCGGACACCGCCCTAGTATTCTTTCTCTGACAGCAGACCACTTCGAAGATCCTTGTACATTTCTTGTCAATATTCGTCATCCAACGTCAAATTCGGACTAGTACGCTCTTAACAAGGTTGTTGGAACAGAAATACCGCGCAGCCGCTCAGTACCGGGTGAATATTCCCGTGTGTAAAACCGCCAGTGATAATTAGTGTAATTTCGACTATAGACGGAATTCTGAACTGAAGTTGACGGAGCAACCTTGTGCAGACGCAACAGCTACCGTCAAGCCTACCTTTACTCTACTCGGGCGAGCTACAGGCCGGTGGGGTCTTCAGGGACATCGAAGCAAAGGGACAGTGGACCCGTTAAAATCTTGCAGGAAATCCTTAGCATGCCGAGGCGCGCAATATCCTCAAGTAGCCGCATGGTAAATCTACTTCGAGGCGGTGGCTATAAGTGGTGGGTCTACGCTTACAGAA
> #2 TACACCGACnnnnGACCAG 173 
TGACCCACGTTGGTTGCTGGGAGACGTAGTGCGGGTTTCGGAAATTGATCGCCACGTAGCAAGGGACGTGACGACCTAGGCATGCCAACGCCTTTCTCTTTTAGTGTTGCCTGCCTGCTTTACGTAAGCTCCTGTGAGCGATCGAGCGTACGAGCTTCCAATCTCAGCTTTTGTACACCGACACCCGACCAGCCCGGTTCTGACGCAATACCGCTTCAGTGGCAAGGGGGTCATGTAGTTTCACGTATTTGCCTCCGATAGGCGCTCCGCACGAGATTTGGGATCCCTCATTTAGAATGGAGTGTCGGAGCGACGCGTCATATGCCTCCCTCTGAGTGCAAGGATAGCTTCTTCCAGACTCACCGCTGTAGAGAACCGTACATCCCCACTTTTAAGCTACAGCGGCATATACTTGCAACGTACGCCAGAATAGATCGTAGGATCAGGAGTGCATTCAATCATCTTAACTATCCTTCCCCTCAACTTGATCCAAGTATTCGTCAAATCCATACTAGGTAGTGTTGGGGCCATACTCCGGGTCGAAGTTCTCACCTATCGAGGTTTTAACGGAAACAGATATCACGACCCTCAGATCTTGCC
> #3 TTCTCTGACnnnnGCCCAG 227 
GGATAAACCTGCCTATGTCTCCCGGTAGGGCAACTCCTGTGCAAACTGAAGCCTAAGAGAGTATCTAGGGCCTGCTTAGTAACCTCCCCTGATGTAGTGACACCGGACGGAGGCACGCTACCAATTACGGGTGTAAGCCATGTGTTTGAGGCTGCTCCATAGGGGTTAAAATGTCGGCATTGATAGGCTGATCGGTCCTCCTCATGGCTGATACGATACGGCGTTAGTTCTCTGACCGCGGCCCAGGGGTACAGAAGTCTATGCTACCCTGTCTGACAGAAGCACCATACTCCCGACACGTTGAGAAAAGAAACCCGCCTTAAACGAGGCCCATCTTCTTTTAAACCGGGCCGCCTACGGGTATGCGCTCAGAAGACAGAGACCCTACAGATCAGTCAAACCTCCCCTCTTATACCTCGAAGTCGCCACCAGGTTACATGTGGTGTAGCGGCCCGTGTTTCACTTATAAGTTACGTCGCGCTTGACCGCCCGCGCAGCCGTACACATGGAATTTCTCTCGAGACACCGGGAGGCGACCGACTTAGCTTAACAGCCGTGACCATTCCTTGGTTCGTTTGTTGATAGAGCTGGAGGTATTTG
> #4 TCCACTGACnnnnAACCAG 59 
ATGCTGTTCAGTGGGAGGACCGGTTATACTAGTGTGAGCCGACAGTCACCCGTTCGTATTCCACTGACTCTTAACCAGCAATGTGTGGTCTTAGGCATGAGCGACACAATAAGGAACGGCTCATTTATGGTAACCCGGGGCGGTCGAGAGTTAAGTTGTCCGGCATGGCAATTGGACGGCCGCCGTACGTGTGAAGTGACTAAGGGGTCACGGGTACTCTTAGCAGTACTCATCGCTACAAGGTACTCCCCACTCCGACTTGTGTCTTCATCGGAGTAAACCAGACTGCCCATAGTCGGGGCACTATTATTCAATCCTTTACTTCGGTAACGGCTCGTAGGAATATACGTAGAAGGGACGCGATAAAGTCACCAACAAGGATCATTGCTTTAGTTGTAAGCAAGCATCCCTCAACTTAATTTTCTTTGTTCAACGCCCGGGCTTGCGCCTAAGAGCTCAGCCGCGAGTCAGTCCGTGCCTACAGCGAATAGACACTATGCTACCGTAAACAATATAGTCCTTGAATTATCGGGTTAGAATCATAAGCGCGAACGACCTGACATTTGTCGTAAAAAAGCTATTACCCGGAATCAGATATCT
> #5 TTCACTGACnnnnAACCAG 257 
GAACACGCACGAATCGAAGTCCGTACAACACTACCCTTGTAATAAAGACCTGGGCTTGTAGAATCCAAAGTCTTCTTATACGTTAAGAGCACCAATCATGGTTCGAACATGCGCCGCTGACTCGTCCCCCTTAGCGGCTTCCATGCCACAAGTCAGGGTTTGGTATCTCAGGGGCAAGACGATCCTATCTGAGCTGAACCCTTTGATGTATCAGTGCTCTGATACTTCTATAAGTGTTAGTTTTCGCGCTCATCAAATTCACTGACTCTAAACCAGGGATCGTATAATTGGTGGTCGCTATTGATTGCCTATCATAAATTGCTAAGGGACGTCAAATGCCCCAGCTGCTCCCTAGTGACGCTGGAGGTATAGCAAGATATACCTCTGTTTGATATTGCGGCTAGTCATAATACAAGTGGGGAGCACAGTGAACCGCGGAGTTGATGTGCCATCTACAATTGTTAACCGACATCTTACGTGTTCAGCCTCAGAAGAATCTTGTGTGGAAATGAGAACCGATGGTGATTAAGTGCGGAAGAACGATGCAATATCTGATCTTCCTTGCCGCTGCACGATTATGCGTAATTCGTGTGGGTTAAT
> #6 TACACGGACnnnnGACCAG 41 
CACGTATGTGCCATATAAGTGGTCCGACCAGTATCAAAGTGTACACGGACTCTAGACCAGGAAGTCGTCATAAAGTCAGTCATTCCTAGCCACCTAGCAAGTAGTGCATTAATTTAATATAGTCTGCGACGGAGATACATAATTTTTAGTTGCGTCCATCGCTGTTGTAGTAGGTCCGCTCACTTAAACTCTAACTTTGTCCTTAGCCAGCCTGAGTAGATTTTTAGGACCCGACGGGAGACTTTACGATGAGCTCGGTGTATCAAAGGAATCAGAAATATCAGTATCGTTCTGGATGGCGTATTTATTTTGAAATAAAGTTTGGCGCACGGATGTGGGCCCTCCACCACTTCGCTAAAACGGCCAATGGATTACCAGGATGTAAATAATACGTGTTGTGATCATGCTATTACGAGTAGTTTCCGTCCGATGTCGTTTGATGAAAAGTACTAAACGTGTCGTAGAGCTGTTCCTCGAACACAACAGTAAGCTCCCCAGCGCATTAACAAGACTCGTTCTTACGCGTTGCAATATGAATAACCGAGAACGTAGATTTGGCAGGTTCCTCAAGCCAGTAGAGCAAGTACGGGGCACAGGTTG
> #7 TTCACTGACnnnnGATTAG 146 
CACTTCACTGTATAACGAAATGAATCTCCTGGTTCGACATTTAGAATGAATAGTACATTCGCTCAAAACATCTTTTATGATCACAAGAACGGGCAGGAGTAGATCATCTCGGGGTGTCGTTACCGCAACGTCAACGAATTCCCTAATTCACTGACCGTAGATTAGCTCCGAGACCACGTTCCTCACTCTCAATACACAGGGGAGACGCTCAAGAGTCCACTACGAGGCGATATTTTACATTCACCGAGTCTGCAAGGTTATTCGGACTCGGATGGAAGGATGGCGTTCGGCCCGAAGCTATCAGAGGACCAATTCCGAGATACAGCACTTCGCCCCATCCAGCTCTCTTTTGTATGGTTCTATACACCAGGAAAACTCAGATCAAAGGTCTGCGGGTTATGGTGGTACAAACACCACTGAACTCTCTGCTCTGCCAACGCGGGGTTGAGAAGCTTACGTGGACACGAGAGTGACATAGTGGAATTTTACGGTTTTAGAGGGCATGAGGGGAAGATCTGGCCAAAAAAGATAGAACTAACGGGGAGCCGTTTAATAATCGTAGGAGTTGTCACTGCCTTTGGGTGGTGCAACAGTCAGAGG
> #8 TTCGCTGATnnnnGACCAG 484 
ACCGATTCAACGTGTGTCAAATCAATAAAGTATAGTTGATGGGGACATGAAGTCTAATAACTCATTTTCAGAGAGGCGGAGGGCTCCTAGTCCACCACACCGCTTTCACTATCTCAAGTCATGGTATTCTCGCGCAGGCTGCTTAAACGTGTGACGAACCTGTACACTTGGCTCAACACAATTGTAAAAGCTACTCCAAAGTCGAGGGGTGGGCCCCCCCTTAAATCCAGGGCTACCGTACCGTGTCTCGAACAACAGTAACGCATGGCGGTTAGGATCCGGCTGGCGAAGACCCCATTCCCACGTTGGATAGAACGCTGCGGGTTTTTTAAACCGAAAGCTTTATAGAACCGTTCTGAGCAGGCAACACACATCAGCTGCATTTGAGAAAGCTAGTAATCACGTGGCTCTCCGACACTACAGGTGCGTCCACGGAACCAGACAGCCGGAGAACGTTTCGATTCCCCGGGGCGTCAAGGTGCTTTTCGCTGATGTATGACCAGCTCGATATCCGATTTCATCGGACGACCTACTGCAACTAACGGCCCAGGTTACTCAAGCTTGTCTTCATCAATGCCAGTGCTGTGTTGCAGAGCCGAG
> #9 TTCACTGTCnnnnGACCAC 74 
CTATATCTCAGAGGGGCTATTGCTGAGGGTGTGGTTCAGTCCTTTCCAACTTACGGCCATATTTCGGTGAGTCCTTCACTGTCCTAGGACCACGACAGAGTGGATACCATTGAATGATCCAATTGTAGGACCGTCCTTGAGCGGGCAGCCACGTAAGCTACACATTCGGAGACAGTGGGTTGACCAGTCCATCCTAAAGGACGGCACTGTGGCGTGTCGAGGTTTGTATGGTTCCACTAAGGGACCGATAACGACGGAGCGACCCGGTCGTAACACGGCCTGTCGATAACGTGTATCGGTACTCGTGCCAGAGCGACCAGTGCCCCATATGAACCTAAACAGGGAAGCCGTACACGGGCGCTGCAAAAAAGATAGTAAACGAGTATGGCTAGTTATTAATCGTAGCTGCTTTTCTACCGGATCTGCTCCTAGCTGTACCCCAAAGTATATCCGGAATTCCGCTTAGGATTCAACCGCCCCAGGGCTGAGTCCACAATTAGGCTGTAAACCCGAAACTTCCGTGTATTTGACACATAATAGCGACGAGCTTGGGCCGAACGATGGTCGACTGGCGTTGCAGAGATTCCTCTCGGAACCGCG
> #10 GTCACTGACnnnnGACCAG 137 
AGATTCTAAAGGAGAGCCAGCCCGAGGCAAGAGGTCTGGATAGTTGCAAGGCTTTTGGAGGGGCACGAAAATCGGACAACGGGCGCAATCGGTATACCACGAATGTTTTTACCGGTAGTTTCCTCATTGTAATCTCAGTCACTGACTCGGGACCAGCGTTCATACGCCAGACAAAAGGAGTTGGACTGTGCAGCATTGAAAACAACAGTACTATCACAGATACCCCCATCAAGGAGTCCTCGGCCTGGAATTAAACCCGCTGCCACTAGATAGCCAATGAACTACAGTCAAAGCCTGCTCCGCATGATGGAGATGCTAACAACTCTGAACCCTGCGACCGACAACTCATGCAGTTAGCAGGCTCTCTTGAGGGGGTCATCGCCAAAAGCAATCTAAATATTGCCAAAGAATGCAGCATTCTTACGACTTCGGTTAATAGTACCCCAGCTCGGAGTTGCGCGATGTTGTAAGACAGGAATTGCCGTCCCGTGATCGTCAGCAACCATTAAGTGTCAGGGTACCACTTAATGCAGGCTGCTGTTATAACGGCGAGGCCCCCCTGCCCGATTACTTCGTCTCAATATCCATGGACACGCTTAT
> #11 TTCACTAACnnnnGACCAA 357 
GAACATGCTCTCCAGGGTGCACACTGATTAGCAGGACCCCGAGAAAGGAAAACACATCTGCGACAGCGTGTGGCGGGACGCCGGCTTACGTGATACCCTCAGTGTCCCCGTGTCCACACGGAATTAAAGTCGCAAACCGTTCCGTGTAGAGCAGATTATCTCTACTATCGGAATTTGGTAGCCGTCCGCATACGATGCGTTATTTGGCACGGGTAGCCAGGATTGTGAAATAATTACGCGTTAGTCAAGAGAACATCGTCTTCTGCTTTCCGAGATTATCCGGCTGAAAAGTTTTCAGATTGGAAGTTTTAACGCAAGCCGTACGTGTGGGCAACATCTGAAGCGTCTCGATCAAAATTCACTAACTACAGACCAAAATGTTCATGATATCCCCTTGCAAGTGAACAACTGAGACCGCCGCGAGTTCCACCGATGAAGAGCTGTTTCCCGTGATAAGCCGGTCGGTGTGGCTCTTATACAGCGGAGGTTACCTGTCGCAATCTCCGCAGTAAAGTAACTTCCAATTGCAGCTACACTGCGCCGCTCCTTCGAGGCCCTTCCAACCCGCTTTAACCTTGGGTAGCGTTTGGAAGCCAGACC
> #12 TTCACTGACnnnnTACAAG 366 
GAGCCCAAATGCTCGACAAGCAGGATATAACGAATGCAGCTCGGGAGTATCCTTTTGTGGAACAAAGCACGTGCCACATGTATGTTCCGTAGTCTTCCAGGTCAATACTTTGTTAGGCAAAATACGTGTAAGTGGTCTAAGAGGTGACTACTAATCGTAGTAAGGGCTCCTACCGATGCGTTGTTCCGACATCACAGGTAATACAGGAATGTGATGGAAGCAGGATGGGGGGCGTCACCCCAATATCGTCCACTTCGCAATGGACGGCTTGATTAAGCGGTTGAGCGCTGCGAATCGCTCACGAAGATTGCGGTTACCCATTGTTCCCGAGTCATGGTCGCGATCTAGACGTACTTGAACATACTTTTCACTGACAGCTTACAAGTAATCCTACATAACGACGTGCTGACGAGGCACGCATGTTAAGAAATACCTTGGCGAAGGGATAGAACGAAGAGTAGGAATATCGCTGCCCTCATTAAAGAACATAACGACCACGTGCCTGGGAGGTGGACGAGGTGGCAGGCTTTGCATAGGTGACGTTGACGGTGACTATCCGCAAGAATGGGCGTTCGCCTTTGCTTATGGACTACCACATTG
> #13 TTCCCTGACnnnnGATCAG 140 
TAACATCTGTATGAAACGAACTATATTATAGGATTAGCAAAATTAATCGTCTGCTTAGTTGCGGACTTGTTTTTGTTCCCAGATATGACCATGGGTTCGGACCTATGTATAAGCTGACGGGGCCATAAAGGATTTAGGTGTTCCCTGACAACGGATCAGCCCCAACAGTAAAAGACACGACGGATCTTAGACTGCTTGCGGCGGTGTAACACTGCGTAGTGGACACATTCCCGATGGGGGAGATACGTGAGAGGGTTGGTAAAGAAAGGGCGACGAGATAACCGTTCTCAGCAGAAGAGCTTTTACATCTTCCAAATCTCCCGCAGCGTATGTTCAACTGCGTGTTGGCGTGTGATACGTCCCCATCCAATCGGTCGGATATCTCCTGTCCAGTCTGGAGGTACCTGTCGGCGACTCACACTCTGGGACGGTCGATGTGTCCCTCGTGGATTTAGCGCCTTATCGTAAGGAATCTATGTCTGAGGGAATCATCTAAGAACGACGCAGATCCGTCACAAGTGGGTCGTTGAACACTGGCGCTATGCTACAGCGATCCGCAACCCCGATAGGCCGATTATCACGGCCTGTATACACTGGGTA
> #14 TTAACTGACnnnnGACCGG 27 
CCCTTGGCGTAGAATTTCGGCGGGCTTTTAACTGACCCATGACCGGGCGATAGCGTCCGCAATCTTACGCAATGTCTCGCCCCTGATTCCCGGATCTTGGCTGACCCAGTCTATTGTGGATTGCTCTGCCAGATGCATCTGTGGGCACTGCTCAAACTTGCTACGGTTCAGTTACCGGGCAAAGACGCACACCATTTGGAGAAGCCTTTGAAGCGGGATGGTATATGTCCTTCTCGCCCATGACTGTCTGTCGTAGGGCTTATCAATCCCCATGCGAATTTGACGATATAAGATTATTCCATCTCTCCTACGGCTAGGCCGCTTATTTGCAGAGCCCGGAGTTACGCTCGATTTGTGGGATTGTCTAGCGGTGCATACGCTGAGCTCACTAAGTTTGTCACATTCTGCAAGTGTCAGGATGATATGAGCCGGCCGTCAACCTCTGGTACTTTAGTTATCCCTTGCCCGGGTTCAGTTGTACGTCAGCAGGCTGACTGTCACATGCCCATAACGTGGCTGTGTGATATCTACAAAGCGTCCTCGCACTGACCGAAGTACCTCGTGTCTCACGTGCATGTCGAGCAGTTGCACGTAAGCATC
> #15 TTCAATGACnnnnGACCAA 241 
TTTGATATTTATATGCTAGTTAACAATCGAAGTAATTAGGTTGAGACCCTCATCCACCCACCGACGTCGCTGACGGGTATGCTGGCGAGTATAGTGAGTGTGAAAGGGCGCATAGGCAGTTGGTACCATAGTTTTTCCCTAGTTGCCACTTACGTCTCCTCAGATCTAGATGGGGCTTCATAAAGAGGCTCGTTTGAGTGTGCCCTGAGTCCACGGCAAGTCCTAACAGATCTATATCACCTTCAATGACCGTAGACCAACCAACTAAACGCGCGCGGGTGCTTCTCCAATCCTGTGGTTTCAGGTTACCTTGTGTGAAGAATCTCAGAACTCCCAACACGAACTTACTCTTCGAAACGACTTGCCGCGTTATTCGGGTCTGAAACAAGTATGACTCACTTATGTCAGTTTGCAGCCGGTCGGAGTTTTAGGAGAATAGGTCAACGGGAACGGTGCTCAGGTCGCCGAGAGCGGGTAAGAATGGTATGGAAATCGATCACCGGTAATAACAAATTTTGCCGGCCTACGCCTGTGGTGCTTGATGTGGGCTATCCCCCGTGATCTCTTTAGGGGGACAGACGACTCGATAACATGAACTTC
> #16 TTCACTGCCnnnnGACCGG 471 
GACTATCAGCATGTGGTTCTCGCAGCAACTCTTTGTGTAACATTACCTCGGGATGTATTGGACCTACCTCCACCTCGACTGTCTTAGTTCCCCTGCTTGGAATGCGTTTATCAAATAGGTTAACTTGGGAATATCCGACCCAGCATACCGACGCGCAATGAACCTGGCTTGATCCAACCCTCGGGATGATCCTGGGCAAAAGATTCTTGACCGTTAATTAGACCGTTTATTAGTTCATCGTGACCTGCGCGACTCTTCTTAGTGGGAGCCCCTCGAAAGTCATGTCGGGCCGTACCTCAAGCCCGACGATCGTCATGGCATTGTTTAGAATGCATTACGCATTAATTGGAGCTCATACCCCATTCTGCAAGAACAACTTTACATGCGTGAATATGCGCTGCCTCTTGATCTTGTGCACAGCAGCTATGCGATTTAGTGGGTCCGCTTCATACTGTGGGAAACTTATGTGACTTCACTGCCGCCGGACCGGCCAAACTGACTGTCAGAGCACGCCTTAGACCCGGCGTCCTGACCCGACACCCTGGGGGAGTGACACATGCGCCAGGGGTGTAATTGCCCGTAATGACGTTTCAACTGTCC
> #17 TTCACCAACnnnnGACCAG 333 
CTCGTAATCGGCCACCCATCGATTCCTGCATTAACTCCTGTCTACCCTCAATATGCACTCGTAGTCCAGATCGGCTTGGCGGAGCTACATTGGTAGCGGTGCCAAGATCGATCCGGAGAACTTAGTGTCATAGAAGGACTTGTATCGTTGTACGAAGGTTTGTCGATCAAATGTTCAGATAAAGGAGATCAGATTGTGTAGATCTTGACTTCTTTCACGTTGCTCACCGCCACACATAAATAGGTCTTTCGGTTCCTGGCTTGATTCTTCTGCCACTAAGCTACGCGGTATTTCTGCACAGCTTGTACTCTCATGGAAAAAATTCGCGTTTCATTCACCAACAGCGGACCAGCGTGCACATACTGCGTGGAACGGAGTAGATGCGCTTGATCAACGCTGACGAGCTTTGTGGGATAGGTATGCTGGGACAAGGACTTATCTCTCCGGTCCTAACTGTCGCCGTATATGAGATTTCCGTATAATACGTAACCCACCTCCCGTCCTCGATCAGGACGCTCGTTTCTAGGGTTATCCGGAGCCGTTTAGATTGTGGACGGTAGTACAGTGGCTTTGTGGCTCACATTAAGTAGCTTGTCCCTG
> #18 TTCACTGGCnnnnGACCCG 235 
AGGAGGGCGAGCTAAACCTTCGCTTCTGACCATTACCGTATCCGGGTTTGTCAAAACAGCCTCAGGCTAATTGCGATCTGTGTAGAATAGACCGCTAGGATGACTGCGTAAGTAGCAGCAACCCTGATATATCAAAGCGCGGTCGGGGATGCCTGACTAGGACTAGTGTCTCTGGGACACATGCGAGATGGCGTAGCTACATGACCGGGGTGCCAACGACAGGGCTATGAATTGTTTCACTGGCAGGTGACCCGAAGATCATATGTTCAGTTTTAGTCGCGTTCGTGCTCGTCGGTCCACTTATGCCCGTGCGCGAAACTGTGTCAGGGGTCGAAACCGTAAAGGTTGTAGCAAACCGATCTATTCTAGCATGACATAGTCAACCCGGTGCAGCTCGTGCAGAGGCGGGCCTCCAGGGAGCCGTTGACCGGCAGATAGCGTGCCTCTGTAAACGTAAAGCGATTTTGTCTCCCGGATCGGCGTTCGTCGCTCGGACCGAGCCTGTCGGTCAATTTAGTGAACCGTCTATTGAAGGTTCCGGGTCCGGTCAAGCCAATAAGTGTAACTAGCGATCGAAAACAATCCACAACTTTGTATTAG
> #19 ATCACTTACnnnnGACCAG 95 
CATCCCCGCCTAATGATGTTATCGGCTCCTCTAAACCCATGTTGGGGCACAAAGGGTCACCCACCAGTCGGTGCCATAGTCGTGAGAATACACCCATCACTTACACTCGACCAGGGGGGCTTGAATTCTCTGCAGTGTACGACAATGGCAAATGCTCAACGTTTTCGCCGGTTTTTGCGACGAAACTCGTGAGCTCTGTAACTTCTTTACTGTAGTCGATCTTAATCTCATCGTCTGAGGCGAAGTTTCTTGGGGTCAGGAGAGCCCTCACGGGGACCTGAGATCTGGTACTGCGTGTGTTACCGTCTACCATCTAACTTGATACCATAGGAGTCAGTTGAAGTGGAGTTGCTCGAGGTGACGTAATGTTATTGGCAGAACGCATTACCTTGAGCAGAGCTGATCGACCACGGTTCGTGATGGTATAGTGTTCTGGCGTGTCCCAATGTCGGTAGTTGCTAAGCTATCGTTCAATAAGGATCGTCAGCGAATAGAAGACATAGTCCTCTCCGGACAAACTACGATGACGCCCGTATATATCGGTGTTGTACTCTAAGACAGTGAGGTTGTGTCAGTAGGTGTTATTACTGCCCTCTGAGA
> #20 TTCACTGACnnnnCACCCG 89 
TCGGAGCTGGGAAACTCCCGTCGAATGGATCTATGACTTAGGAGGGCTTTCGATTCTCTTAATCACCCACCGTGACAGATCGCCCAGACTTCACTGACACACCACCCGCGGGATACAGGCAGTGCGACTTCAAACTAGGCAAAAAAGAGACGGCATTAAGACTAGAAGGGTTTTTTTCTGCAATCCGCCGTCAGGGGGACATATTTGGCCAGGCGTGAATTACTGTCCCCGCAGCTCTGGCGCTTTGCTTCGTGCCCGGGTATAGATAACGCATATGGCGCGAAAGGCAATACGATTTTTCGACCAAAGCGATGATAGACTTCAGCTCATACCAGGATGGAAGATTTTCAAATCACGAGTTGAAGTGGGCCGCTGAGGAAGAACGCTACCTAAAAGTGCCTGTCCGCAACAGGATACGAGAAGAAGGTCTAACTCTCTTCATTGTTGCCTTCTGCTAAGCTGGCCTATGTATGACCTAGATGGGATCATTGTCAAGTACGTGCCGGGCGCCCTTTTTATGTCCACCTCCATAGACAGACCCTGAGGTCGGAGACGCTCGAGCCACGCAGGCTCTTACGCACCGCTAGGGCGAGTAAGCAA
