# Supplementary material for: A particle swarm optimization-based algorithm for finding gapped motifs
Source: BioData Min. 2010 Dec 13;3:9. doi: 10.1186/1756-0381-3-9 (PMC3022572; doi:10.1186/1756-0381-3-9)
Supplement: Additional file 2 — Experimental Dataset. The synthetic data sets and real biological sequences used in the paper. [file 1756-0381-3-9-S2.ZIP › synthetic/gap_motif/continous_gap/gapped_seqs_20.txt]

> #1 CAGGGGATTGGCnnnnGGT 64  CAGGGGATACGCnnnnGGT
CTCGACTATCGCCGCGATACTTACTCGGTATATAGACCAAGTGTCTCCGCGCCGGAAAGTACTACAGGGGATTGGCACACGGTCGACGAACCCCCTTCTGCTACCGCGCTGCTATCAAAAACCGGGCCTAACTAGAGTTTGCCCCATCATGCATTTGAACCAGACACTAATGCAATATAAGGCGGACACGCGGAGTATTATGTCGTAGGAGATAGCAACCGGTAGGATCTTCCGGTCGCTGTTCTGGAGTCAGCAATATATTCACTTTCAGAAGCTAATGTCGCGGGCTCCGATTGGGCATTATCCGCCGTCTCGCAAGTGTCGGAACTCCGCCCGGTAACTCACTCCATAGTCACGCGCGTTTAAGTTGTCCACGTTTTGTCCCGTTTCACCTCCTTAGCTTGTCCTAAGGAAACGTACAAGCTTTGGTATTAGGCTCCTATTATAGGATTACATCTCTTGTGGCATAGATGTTGTTACATAAACACACCTTACCCGACAAAGATATTAATTCTTGTCGCGGAGTGTCGACTATTATGTTGGGTCGCCTAGCGGTCAGTTGAGGACGTTCTCTCCCTGGGGATAGGGTACGGCACCCTC
> #2 CAGGGGATACGCnnnnGGT 7 
TTTAGCGCAGGGGATACGCTCACGGTACCTCATAACCGGTCCAGACAAGTAAGCTGCTAGGCTCCTGGGAGTCGCCTCCGACGGTCCAACTTGGATCTCTTTTCCAGCGATGCCCATGCTTAGCGTATGCTCCGGGGCTACGTGAATTGAGCACGGAGCGTATAGGTCTGCACAGCACAGCGTCTCTTTCCTCCTATGCGCGGGTATTGTGTCCCCTAAGCGCTTCTGTAAAGGGCGCCAATAGACTTCTGTCTGAACGACGATATCTAGTCCTTCAGCGCTCTGTTTAGTCATACGCATTTAATTGTCTCGGGCACCTCTGGTGTAAAATAATATGGGTCAGTGTAAATCTGATATTATAATATATGGCCACTTATTATTCTCCGCACCACCTCCTATGGAGTACTTCTGACCCGTGTCTTGCGAGGACAGCGGCTCAACTAGACAATTCTGTACTGTATTGACAGAGGCTCCCGTCGGCTCTGCAGTTGGGATTCCATTCGCGTTCACACACCGTCAGCGCTTATACTTAACCGAAAACAGCCTAAAATCTACGAAGCTCCTGTCGTCGCCAGTTGTATGCGGGAGGGTCTCACAGTT
> #3 CAGGGGATTCGCnnnnGGT 233 
AGTGACGTAAGCTTGATATTTCTATGAAAAGAGCTGGCCGGAACTGGTGCGCGCGCAGGAGAAACTTTCAGTAGAAAGTGACTGGCAGAGGGGTTTGGGTGAGTGTTGCGACTAACCAACGGAACTTACCTTGGGACCTGTTAGTAACAAGGGGGACCAGGTGACACGGACCTCATCAACAGTGCCGGGGCAGTCTTGGCGTTCATACTAGTTCCAGAGAGTAAGCAGTGTCCCAGGGGATTCGCAGCTGGTCTATCACAGCGTTCACAGCAGCTTGGGTACGCAGACGGGATATGCTTCCCGTGCGAAATACCCGACTGTCTGCGCGGAATCGTTTCTTGGTTAACAGCGCGCAAACGGCGCTAAGAGGTAATTATCACGTTAATAAATGCCAAGATGGCCGCAGGATGCCCACGTGGTCCCGCCACAGACAGTAACATTGACGGTGACCCGGTTAACAGCGGTCTAGTTCCAGAGCGGTTTCGGCGGGGCTATGCGGTGGCTGTTACCGACCCTTGCGATTTAGGCCACTGGGACGAGTGGATATTGACTAAGAGACTCGGTACAGTAAGTTTGTGCCTGATGTTCTAAATTATAACT
> #4 CTGGAGATACGCnnnnGGT 561 
CGGGCACACAAGCTCCTCCAACGCCTGTTCGCTATACAAGAAACACGTGTTGCGAGCGCCTTGGACGCCGTCGATGCCCACCGGTGAAACCTATCAATCCCCTACGGGTAGACCGATGAATGTACCAGAGTGTGGAAAGAACACGTCCCGCCACCCGCTGTTAGCGGGTCGTGGCACGCTATAAACGGGCAGACAGTTAGAGGGATGGCTCGGCGGGAAAGCGGGTACGAAGGGATCGCGCGAATTGCTTCCAAAGTATCCTTTCTGGCTCGCCGAACCAATCATCGGGCTTCGGGCCCGAGAGTTGAAAAATCAGTGACTTAACGTGTAAAGAGCTACTACTTTTCGCCTCATCCCATCATCGATATTCTATGTGGCATGTATGGATGAATTCCTACTATGAGATAGAAGTTGGCAGATGCGGGTCTCATAGTGTGGCTGTGCGAGGGGCCTTTGTACACAATTGGCAAAGTGTCGCACTCGTCCCACGAGGAGCGAGGATAACTCAACCTTTGAATACCAATAGAGGTATGATTTATTGAGCTCCTACCGCCCCTGTCCCTGGAGATACGCTTGCGGTCGTGTATGGGATCAGAACGA
> #5 CAGGGGACACGAnnnnGGT 32 
TTATTTCGCCCGGAGGCAGATACCCCAGGAACCAGGGGACACGAGTTAGGTTCCAGGCAACACCAGATACTTTCCGCACCGCATGCGAGGATTCATTATTCGTCAATCAATGCTGTAATGGTGCCGCATAAAGTCGTAATCTGGGAGTACCGCTAGGCGCCGCTCTGATGAACGTTGCGGGAATTACCCAGGGAGATAAGGATTGGGATCGCCTCATGGCGATCACCTCCGTGCGATCCGGTTTGATGTCTCGGGGATGCCACTCTTAAAGGACCGGCACGTGAGCTGACTCCAAGAAGAAATACATTCTAATTACATTAAGGCTGTTGCTTCGTTTGGAGTACGCGGACGCTAGGTGCCTCACTAAGGGTACTCTATCCAAGAAAGTGACGCCTACTTACGATCGGGCATGACGACAAAACGCGCGAACACTAAAGTGATCGTGATAATACAGGTTATTCTAATCCGATGTCAGTACTACTCCCAAAATTGGAGGCTACTGAAGGTGTTGAGAGAAGAAGAGAACGCAGGTAGTGATATGTAATGATACTGCGTCTCGTAATAGGTGCTCTGCACTAAACAGGGCTCTCATCTTTGGCT
> #6 CAGGGGTTACTCnnnnGGT 240 
ACGGTAATCTAGGGCCCTATTGGGGGCAGATGCCCCGCATAACGGTTAGTTCCCTATAAGCTAGCCTTGTGGAAAGTAGCTCTCGGCGTCAACAGGGGCACTTCTTAGTGATATAGCCAAGAATCTCTCGTGGGACGAACGAAGTACACCCAGCTTACGCTCACAATGATTGTACGAGGGTTGCCCACGGTGATTATGGTCCCACGGGACAAAGCCTGTGAGAACTAAGGTTAAACTGTTCAGGGGTTACTCCGTGGGTATGATTAAGGACGTCGCGTGCACAGAAGGCCTAATTTTTCCTGTTTCACCGGCTTTTTCCATAATTTGGTTAGCTCCCCGGTCTGAGCTATATTAGTAACTTCCACTCGAAAACTGCCAACTAAGCGCCGTACACGCATTCTTCAGTCATGCGGGCTAGATCAAGGGTGGTTCGAGCATCTCGGAATTCCAATAACGTACCTAGGCATCAAACGGCTCCATCAGCATATTCATCTCGTATTAACGGGCATCTACCGGAGCTTGGACTTATGATGCGCTTCTCATGCCACTGAGATTCGGCGACCTGTAGTCCACAGGGTTCCTACGTGCCTTCCAATAACT
> #7 CAGGGGATAAGCnnnnGGC 547 
GCTGGCCAGGACACGAAGCGCGAACTCCAGCTTACGCTGACGCCTTGACTGGCGGGGAAGGCCCCTTGGGGTAACATTACGGTTAGGGGGCATGCACCGTTCTTCATATTCCCCAGTGACACCTAGTCTGCGTAGAACATCGAGTAAGTCTTGATGGGAGACATCGTCAAACGATCAATTCGTTGGGAAGGCTTAACACCACGGCGTCGGCTAAGGGAGGGCTCAACCAGTATCGATCGCTTATTTCCTTTGATTATCGTTCTTGCTGGCTCAAATTCAGAAACTACGCTCAAATTCTCTAAACAAATCCGCCGGAGAGTTTAATTTAGATTATACTAAACGCGCAGTAATTTTTGGGGCGCATAAATAATGTCAACTTCTGATCACAGACCCCAGCACCACTTGATTTTAGCACTATTTTAAACAGGAATACTATTTGGGGAAGGTTCGGAGGATGTCGTAGATGTGGCAATCACTTAACGATAAGGTTAGATGTCCGTGGACTATGATGCGGCGTTCGTCCTATGGCACTTCCGGACGTTTCGAACAGGGGATAAGCAGTTGGCGGCTACTTGCAGGATCTGGCCGCGTGATGACCGG
> #8 CAGGGGATACACnnnnGGA 90 
GAACGGGTATCTGCGAGTCAGGTCCCTGTAACAAGGGACGTGCCTAGCTTGCCCTTGGCCGCGGGAAAACTTTACTATAAGGCATATCTACAGGGGATACACCTCCGGACAGTCGTGCACCTGTTGGATGACCAGCCTCCACATGGGAATCCGAACGTCCCGGTGCAAACCAGCTAAGCACGCTGGACCGGGACCGGCGGGAGACCCCTGCAATTTCAAGGGAGTGACTTTGTCGATTGGCTTGGGCTGCCATGGTATATGACCCACATTTCTGTCAACTCGTAAGTACAATACACCCGCCCGATCCTCGGGCGGCAGGCGGAGTATCCCGGGAGCCACGGTATCGCCATGGCGAAGACACTGATCCACGGTGGTTCACCTTAAGAAAAGAGCTGCATCCGAAAGTTTTACGACGGCTGGCTAGGGTGCCTTCTTTTTTGTACTCTCGGAATTAGCGCTAGGTTCTTAGGTCGACTTGCGGGCCGTGCCCCTTATCTGCCAATGAACAGGGCATGTTCAAGCTGCGTCAAGACCGCCTCAGTCGTTCGACGTGCCAAACAATCCCTTGTAGCATTTTCCTGTGCATCATGCACGCGCACA
> #9 CAGGGGATAAGGnnnnGGT 63 
CAAACATGCTAGTGAAACCCGGCTTAATGGATTATAATTCGTTCCTCGCGTTAAGTATGGCGGCAGGGGATAAGGTTTGGGTTATGTTCGGGAATTCAGGAGATGAAGCTGAGGACAAACGGTGGGCAGTGGGGGAGGGTGCAATACTACAGATCGGGGAGATATCACTTCCACCTCGGGAGAACCGTACAGCTGAAGGTCTCCAGACCGTCAACGCTCCACTGACGAAAACTCTTTTCAGACGAGAGGGTGTTAAATAATAGTCCGCATCGATCACCGTTGGTCGTCCTGCAAACCGGCGAAGTCGAGCAGTGCAAACGTTTTTTCACTGTTGCGTATCCTTACAACACTACGTACACTATGTCAGAACCCACCCCCGGGGGTACAGGCCGATCCTTCTAGAATCCCGATCGCAGGAAACCGCCAGATTAAGAACGGGAGCCAGGGCGTCAAACCAAGTTGTCGATAGCCATGACAGGTCATGAATAACTATTCGTAGCGTCCGCGGTCCCCATCCGCCAACTTTCGTATCTAGCCCACGCGTGCATTCATCGTCCATAATGATACCCCGTTAGCCGAATAACGTGTTCAAAGAAGCCA
> #10 CAAGGGATGCGCnnnnGGT 520 
TAATACGTTCTACTCTTCGAGGTCCCATAAATAATCCCAAGTAAGCTCGCGATCCCTCATCATGAGTCTTCCTGCCTCTGGCGGGATCCTCTAACAGAGCTTGGCAACCTTTACCGCAATACGACTATTGAGGGCTGCATATTACAGGCGCCTTCAGCTCATAGGCCAGGAGCTGGTACATGCGGGTAAGGAGGGATTACCATTTCCTCGTACCTTTGTTACTGTCGGCTTGTGCTTTGCCCCGGACGGCCTGCCGGAATTAGGGTCGGTTACAGTCACTCTGTAACGAGGTGACATTGGGCGTGATTAAGCTCCTCGGCAAAGACTTACCTTTGCACAAGGGCTTCACTCGTCATTTGTCAGATCCTGCAATGGTCTTGGCACGCACAGCCGTCGAGCTTCTTTCGAACTGGTTCATGCGTGATAGTGAGGCGCCTTCAAAGTAGAACGCTGAACAGAGGTAACCCAAGACTTATCATGGCGACGCCAGTTCATGCAGGGTTCGTATTACCCTGGCTTGCAAGGGATGCGCCTTAGGTTAAACAGTCGGTTCAGTAGTACCTTGTTGTGCATGCTACAGTAGAAAACGTCACATTTTGT
> #11 CAAGGGATACGCnnnnCGT 210 
ACAGCAGCCCCTCGTACTTTGCTCCACCGTCTACCCCATTCAGGGCGTAGTGTGTAGCCCAGAATCCCCAAGAGAGTTGACCGATGACTGGTAGTAAACCCCACTAAGTGGATCAGTCTGTGCTAATAAAGCCGTAGTTGCCGAGTGCACTTTAGAAGACGGGAACATATCCCTCTGTCGCACACAACGCGATCAAGCTTAAACTGCGCGCAAGGGATACGCTTTACGTTGGTGAGACAGTCACTTCCTGCTCCTGGTCAGTTCCTAGAAATCAAAACCTTGGCAGTGCATATGCACCGCGGATTAATGCGCAAGAGCGACCAATCCATTCCGCACGAAAGGCGGAGCCACTGCTCGAGCATGGCTTTTTTCCATTACAGGCCAGACCCTGCTCTAAGTTCGCGGACTGGCATGAGGCTTCCAAGTAGCTGGCTATTGGCATCTCCCATATAGAAATATCTCTAAATTGGCGCGCTATTTTGTCGTGGTCTGGGGGGCCATGGCCAACTTAGCTAAGGGCTCTCTCTGGAGGTCTACTCAGCGTAGTGACTTGGAGTTACAGTTTGTACAATCTTCCGTGAGCGAGATCAACTAAGGTTA
> #12 CCGGGGATACGCnnnnGCT 8 
GCGTTGCACCGGGGATACGCAACGGCTGTTGCACAATGACCATCACGGCTTGTTGTGACCAAGACTAACACGCATCCGTTCGCACTTATCCTCAAGTAGACAGGACTGTGCAAGACCACACTAGTAAGAGGCGATTCGCCAGCAAGGCGTCTGCCCCCTGTCTGCTCTCGAGACGATACCAGAGACACGTTGCTAGGCCTTCCTTATGAAAAGATGGTAAGTGTGGGATTAGCCCACAGGAGGTTCCCACCTCAGTGAAGAAACCGCTGTCTGTGCCTGCCTAGTTCGTCATCAATGCGCCTATGGATCGCGCCACAGTATTTCTAAGCGTGCTCTCCTGTACCCCGGTCGTACATCACTGACTTTGAACTACACTCTCCATAAAATGACCGCGCCCTCGCAGGATCGGGTGCTGGTCATGCCATGCCCGTGTCCTAGCGCAAGTGAGTACGCGGCATGGCCAAGCAGACACGATCGAACACTGACTAACGGGTGAAGGAAGCGGCTACTCCCCTCGGCTTACCTTCTGTAGCCATGTTTTCCAGACATGTGGAACACCGCCAGGAGCTCAGGCGAGTCCGATACTGCCTTGATAGTGTG
> #13 CATGGGATACGTnnnnGGT 245 
AACAACCTTGAGCGGATCTCAGCATAGGTCCTGGTGACCTTGGCAACTCCCGTGGGGAACGGAAAAGACTAACGCGGTCAAGGTCACTCCCTTCTACCAGAATGGAACTCCTATGCTTAACCTATGAATCTACGGAGGCGTGCTCAAATCCAGACCTCGGGCGATAACGCTGTCCACGAATCCCGGTCTCTGGGGCGGGCTGTGTAGAGGACACTGTGTTTGCCATGTCAAAGTGCTACGGGTGTCATGGGATACGTGTTGGGTACTACAGTGCGGAGCAGTAAGAGATATGCGTGTGGATATCCCTCAAGGTGGCGACCAATGGTACCGCAGCGTGCCGGTACCGTTTACTCACTTCCCTGCCTTCGCGATCCAGTTCGAGGCTTAGCCTAACGTATCCCGAGTCAGACCAATCTGGCTTCATGGTGCAAGGAACCAAGCCGCAAAGGGGCTGCCAATCATTTATACTATACGGCGGAAAGCTAGAAGACTTAGTTGCGTAGAGAGATGATAGTAATATTCGTCAGAGTGCAAGGCATAGTTGCGGGGGCCTTAATTACGGTGGCCTCATTTTCCCTTTCACATCAGAATTGGCATGAA
> #14 CAGGATATACGCnnnnGGT 12 
GAACGATGAGCGCAGGATATACGCTCCTGGTCCCGTGCCGTTCAGACTTGTCGCGTGTACACGCGAAACCTCAACGAGGTACATTTGCGGTGTCTGGTGTCCACCGACAGACTCAGAGAGCTCAAAGGACGCGGGAAGCCAGGATGGTAGCCCGGGTAATCGAACGACCCGCTACGGACTGTAACGGATGTACTAGGATTGGACGGACGCAAAAAGTGGGCGGGCTATTTGCCTTACTCTACTCCATAGCGTTCCCACATCTCGGAGTTTGTACAGCTGACCTAGCCGGGCTCGGTGAGCAACACCGTCCTGGGGATAGGGTCTGTGAAAGAATACATACATTGGGGCGATATCTCACGACAACTCGTATCAGAGAGAGAACATGTCTATTCTAGGCCCCAGCGTTTCTCGTGGGCGTAGGTACTGTATCCTTGGGCCAAGGTAAGCGCCCACCCATCCTGGGCCAAGCATTGGAGACCGTGGATTAGACCGAAACAATGAGCGCCACTCTGTCGGCGCCAGAAGACTAACATGGAAGCTACCTGTGTCTCCCCCACGTCTACGGTGGCTCCAGCTCTGTGTATAGTCAGGTGTCCGTTA
> #15 CAGGGGATACCCnnnnCGT 336 
TAATCGGGTCCGTAAATTATGCAGATACACCAGGTTACCTGGGGTGGGCGCATCGAAGCCATCGCACCCGCACTGACAGGTTGGAAGCTAGTTTCATGCAAGACCGCGTTCGGTATATATTGGGCTGACTACGCTTTAGGATAGGCCGACCTTTCAGTATGCCAGAACAGAACATTCAGCGTACTCGCAGCTTGTCGTTGCTTGTGGCGAGATTGGAAACGCAGTTTCTGTACGTCACGTCATATCTACTCAACGTACATATACGTGGAACCCCCAGAAATCATGGGTTGGTGGCACTGCAAGCCACTAGTATTTGCGCCATAGGCGTCCCCCTGGCAGGGGATACCCCCTACGTCCTCGAGTCCCTCAACGCCTGAGAGGTACGATTTACTGAATCTAGACACGTTTCTCTGCACCTACTGACGCCAACGATGGCCCAGCCCTGCAACCCATCGCGTCTATTTCCCGTCAATCTCTACACGAAAGCGCTCGGCCAGGGCATCTACATCGTGAAGAGTTAGAGCCTCAGTCGGTCTACGCTGTAGCAAATATAGACGCCAATGTGTGGAATAGGAATACTACGAAGCGTTGAGATATCGT
> #16 CAGCGGATACGCnnnnGAT 532 
TAATGCCGATGGTCGGGACTCCTAAAGACAAAAATGGAAGTGCGTTACAGCCTAGTAAAGAAGACGTTGTCGGGACGCTGTATGACCCGCTGGCTTTGGGCTATGACACAGAACGATACCCATTGGGCAATGATCGAGGCGAGGCATAAACGCCCTTAAAAAGATTGTGACAATTGTGGAGAGTCTGATTAATGAGGTGATTAAGTGCCACAATTCTGGGCGGACTGTGATCTTCCTTTAAAAAAAGTGACTGATTTCGCGCGCCATATGATGCAGCGCTGTGATCAGGGTAACGCCCCCTCACGAATGCGAAACTCCCATAATGGATTCAGTCACCACACTAGACCCGTCGTGCCAGCATCGGGGAAGCAAAAGAGTGAGTGGCATGGAGCGAAATAACCACCCTGTTATCTGTCGTTATCCCCCGACGGGTTAATGTGGGTCATGGGCGCGATACCATTGCGGCGCTCTCAGTACCTTTCCCCACTCGGAATTGCCTATGGTCCTGGGGCATTCTAAAGGATGTCTCCTACAGCGGATACGCATCGGATACTTTTCGAGGACTTGGCCTGGCTGTGCCCACGTCGGGAGAGGCGCTAT
> #17 CTGCGGATACGCnnnnGGT 545 
CAACGGCTATCCGCTAGCGGCCGAGCCTCAGTCGATCCGCCTGTAGTGTCACGTCCAGACTTAACCTGGCATAGGAAGGATTCGGGTGCTTAGAAACTGTAGTACCACTGCTCGCTCACGTCGGCGGGCACCTACAGCCCTTACCCAGCGACTGTAACGCCTGAATAGAGTACACGCCCTTCAGATGAAAGCAAGAAGGAACACCCATTCGGGGCGCTTCACGACAACTGGTTGCCACATGGCAAGTCGGGGTAGACGGAAATTGAAGCACTGTAGCTTTCCCAGTATCGTCGGCCTCTAGCAAAATCTGCAAGAGGACTTACCGGGCTGGCTGGTGCACTCCTACCGCGCAGGGCAAGAGACCGTAAACCAGGTGTCACTGCGATTCACCGGGAAGACGCGGACGGATTCGCTACGTGGCTCTGCTACAGTTCTATCAGAGACCCTTACGCCTATAATCACATGTTCCATCGATTCGGCTATATTTTTGCAACTGCTAGTTTCTGAAAGGATCAGAAGAGTAGATCCGCTCATGACGAGCGGATCTGCGGATACGCTTCAGGTAGGCAGTCCCCAAAAGAATAATAATCGCGCTGTCAA
> #18 CATTGGATACGCnnnnGGT 555 
TTGTTGGTGCCAGTGCGCGGCGCTGGGTTCCTATGACATACAAAAGCGAAACGCAAAGATTCGAAAACATCGAGGAATGATGGCTGGTCGTATCATGAAGAGAAAGAAGGCCATTTCCTGTGTGTTCCACAATAATTAACGCGGACCCGAACGTTGGATGGTGCAGCTGCAAGGGGAATGATATGTCCAATGAGTAAATTCTTTCGCCGCAGAACTTGATTTCTCCTGCGCTCAGGGAAACATCAAATTATGAACCCATTGAGTCACTACACCTTCTTCGAAAAACCGCCCTCTGGTAGACGCTCAAAACTACTAGCCAGGCGAAAGTAATGGCCTCCACTTCAGCGTTGGCTACTAATCAGTTTAGCCGGACACACTTAGCGCCTCGTATAGGTGGCTTACACCCCTACTGGCAACCGACCATTTCCCAACGAGTCAGGCGATTATACCCGGCGCCTGGATTGTCCCCATGGTGCACGCTTACAGTCCCTCAGTAACCCCAATTGATTGCGCCAGTTTAATGCCCCCGGTTGTGCCTCACGTTTTCGGAGGTATCATTGGATACGCAAGCGGTGAATGGTAATCAATAGTTATTAGCGT
> #19 CCTGGGATACGCnnnnGGT 133 
TTATGCTGAAATTATGCCATAATTGATTCTTAGTTAATGATGTGTGAATATACGTTGGGTCCTTAGTACCAAAAGTGTTGTGGAACTGTGCCTAAAGAAACCACCTATGTCCCTGCACTATACTACTTCTTTACCTGGGATACGCAGACGGTTTAACTTGGGCTCGAATCATAGCGGCAAATCTGCTTAGGGATCGCGGATGATCCCTGGTGCAGTCCTCACAAACGGTAGTTGGAAATGGTCTTTGCACGAGGCTATCTATGTGCTGCGATCCGCAAGCGACATGTTGAGGACCGGAATGAGAGACGATTGTCTGTGCCTATTCACTACGTCATTAAGATCTGGGCGAGTTGTGTTTGAAATGAGCAGTCCCATTGACGTCGCAACTATTAAGGAAACGTGTAGTAATCGGGAAGCCGCACCAAACAAGTTAGAGCAGCCATACTGGAATCGACGAGGAACAAAAGCAAGCCGCGCAAGATTGTAAATTATAAAAAGGATAGAGTGATGGACCGACTAAGCAGCATGGCGCCACAATATCGTGTGTACTCTACCGCAATCGCTTGTTGTGTCGGAACACACACGCTTGTTTCAGAGCTA
> #20 CAGGGGATGCGCnnnnGGG 199 
TTCAGGTCAGAAAAGATAATAGTGGCTGACTACAATGAATGCTGCCTACTAGCTATCTCCCACGAGCGGCCAGATAGGATCACGACCCCGGGGAAGGCAAGGACGTCACCAGGCAGTCTATCGCCGTTTATCGAGATTCCCCTTGACCCACCCTGTCGGAGGGAGAACACGCGGACGCGTCAAGTTCCCACTGTTAATCCAGGGGATGCGCCCGGGGGTATCTCAGCACGAGGCGAGGAACATAACTTAGTTTGAAACACTCAGGGGCATCGTCGTGCGGACCTTCTTGAACCATTGGATCGCATTTCCCTCGAACCAATAAACCAATGCGTTTTGTGTATGCCGCGTCGGCGGGTGTTAACTTCGCAAAATGCAAGGTAACCTTAGGTCGTTGGAATACTAACCCCTTATACCTACCGATCTGTCGTAGATGCATGCGCCGCGTAGAGCACGTTCACAATCTCGTAAAGCCATTTTCTCGTGAGCCGGGGCTCGCAGCACGCCCACCGAGAACCGGGCCATGTCCACTCGAATGCATGGTCGTGTGAGTCGGAGTCGCAATCAGTCGGAACCTCTGTTAGCTACCAGTCGTATTGGCCA
