# Supplementary material for: A particle swarm optimization-based algorithm for finding gapped motifs
Source: BioData Min. 2010 Dec 13;3:9. doi: 10.1186/1756-0381-3-9 (PMC3022572; doi:10.1186/1756-0381-3-9)
Supplement: Additional file 2 — Experimental Dataset. The synthetic data sets and real biological sequences used in the paper. [file 1756-0381-3-9-S2.ZIP › synthetic/gap_motif/continous_gap/gapped_seqs_3.txt]

> #1 GCCCAACTTGAAnnnnAAG 406  ACCCCACTTGAAnnnnAAG
ACATTCAAGGCTCAGCCCACCAGTCGGGTGATTAGGCTGACTTGACACTAGAAAACGGTCATCTATCCGTCTTCGTGGACGGGGTGTCATTAGATGTAAGTCCGGTCCCCGTAACTGCAGATGGTCCTCCCCGGTCGCGTGATGCACTCGGCCAACGCATGCAATACCCTCTAAGCATAGCGTTTTACAAAGCCTACAGGATCATTCTTCCAACTTATACTATACGCGTTATGGTCCAAACGCCTAATAAATCAAGGCCCACAGTTTCTTCCCGGATTATTAGAAGTTTAATCCCCAAGAATCCGTGCGGAGGGGTCCGACGATTCAAGGAGCCTTACATTACGTTCACTAGCACCGCCATCGCGCAGTCCGCGAAGCATACCGCTTTAATACCCTTCCGGTAACCGCCCAACTTGAACGCTAAGAATGCCAACAGGCCCGAAAACTTCGGCCGGCGGAATCCAGCGCGTGATGATTAGAGCCTTTACCAGACTAAAGCTGTTCCACAATAGACGTAGCCTTCAGGAGACCGACACCCCCACTCGCAGACTTACTGTACTCGGGTGTATCCTGCACGCTGGTCTACCTCGGGCAAAGACC
> #2 ACCCCCCTGGAAnnnnAAG 422 
AACTGATTCGAAAGCCTCTTGCACGTATAGGATTTCTGAAAAAAGCCCTCACGAGAATTACCAAATCTCCACCACAGTCCAGGGGCGGACGCTGGTCTTGCTTGTCGCAAGAGCGAGATGCCTAACACCTAGGTACATTATCACGGCAGAGAGGAGTATATTGCTTTTGGACTAGGTTGCACCGTGAGGTTGTCTGAGCGACTAGCGCCAGCCATAGTTAGGGCTGTAACGCGGCATTCATACCAACGTAGGGCTGTTGTAAAGGCTGAAGAAACAAGGATCGCGCTCACAAGCTAGGGTGCTTCATCGGCCTTTCCGGCAGGGTCGGTCCCGAATAAAGGGACCTGGCAACGGTGTGAGTCTCCAACAATGGTTAGCGACGCTACCTTCCGGCTTCTACTATGTGGGTAGATTTTACTTGAACCCCCCTGGAAGGTGAAGATGATGAACAGCCTTGACCCCAGTCGAACTACTGCGAGGCGATTAGCATTCATTACCACGTCAGACAATGGCTCCTTGTGCATCTTGATTTGCTCCACCAATCTAGGTCCGGCCTAACATCTCGGGTTAATAAATATCAAGGGTTGTTTTGATTGCGCA
> #3 AACCCACTTGAGnnnnAAG 245 
GGTAACTTTGGTCATAAGGGTGACGGTGTGCCAACCCAACGTATTTATCGCCACGGTGAGACTACACTAGAGCAGATGACACGATATGGTCGCATGCACCGCATCGACAAGACAAAATTTTACAAAGCCATTCTTTCTACTGCAGCCGCACAATAATGGAGCAAATTCGTGCCTCTAGCCGTCGGCTCACGGGGGGCCTTACACACAAAGGGCTCTCAACCGTTAGCCTAAACACCGGCGATACTAACCCACTTGAGCTTAAAGGTAACGGCCGGAAGACTCAGGCCAAGGGAAGGAGGCAATGGCGGATATAACGCGTCCCACGGTGACTCCGTTACGAAGTCGATTGGCTACAGTTATATACGTCGCTGCCCGTCGGTATTAATGTTGTTGTCATGGACACGCACGGTCGTATTACTTAGGGCTGACAAGAGACGCTACAGACCTCTGATAGCGGTGTTTGTCGATATTCTCCATACGTCCTAGCGCACATTTAGTTGGGTCTAGGATATCCTCTATAAAATATTGGGAAATGATAGTTTTAAGCAGAATCCGCAGTTATTCGCCCCTACGTCTCTTATTTAACCCTAAATTCCCGGG
> #4 ACCCTGCTTGAAnnnnAAG 494 
TCTAGACTAGTACGCTTTCGAACATGTTGCTGTGGCGTAGCTGTCTGCGTTTAATTTTGCACTTTCACCAAGTGCCGTGATCTTCTGAGAGGCCGATGCATCGGAATGTCGGGGCACTATTGCAATATGGTCTCTTCTCCAATTGCTTATGAGTAGTCCCTAGGCCGTATACTTACATACGGCAGCGCGTGCTAACCGAGCATCTTGAGTCACGCTTTAGTGTGGTTACTGTTCATAGTGCAGTGTGCTTTGCTAAGAAATGTTTTGTCCCTCTGTTAAGTAACTACCACCATATGTCCCGGATCGGAGGGGGGTCTATTCATACGGATTCCCCAGTGTGCCATATCTTAGAAGACAGGACTCGCGAAATGCCGCCCGAAGGAGAAACGGCTCGCGAGTCCCGGATTCCTGTGGGGTGTCAACCTGATATAGATAAGAGATATCGCACTTTTAACTGCGTATCAGCCACTACTAGCCGTCGGAGGCCAGTTGGAACCCTGCTTGAAGGACAAGACGGGTAGGTATGCCGGACTCTCAGACCACCAGAGCTTTCGTAAACGGGTGTGTTATACTCTTATGCGCATTTATACCGTAAGGTCG
> #5 ACCCCTCTTTAAnnnnAAG 118 
AAATTATGACTGATTTCGATCGTGGGTCAGGAGGACGTTGAGCCCAAGGAGTTCGCACGAAACGTCACATACGCGTCGGTGATCCCGCGCGGCTCAACGAAGCGTTGACATAAGCCTAACCCCTCTTTAAGGAAAAGTGTTCTTAACTAACCCGACTTCGACCTTGCCGTACATCATGAAGCCTTCATACCAGGTGAATGTTAAGCACTACCGTACAAACCCCTTCCACAGCTGCCTCTGGATATTCATGCATGATTCTCGCGCATTTAGGGGCGGCAGAGTCCCCACGTGACAGCTCATTGGCAATCACCGAGAGTATGACGCCAGACGTACCGCGCGGTTCTGCCCCATCCGGGGAGATGAATGCCATATGCGAGAGTACCGTTAGATGTCGTACAGCTGACTGGCGAATCCCCCCTCACACTTGATACGGCTCACGGCGCTAGACATGAAGGTCAAAACGGTCTTTCCATTTTCTACGGGGAAGCAGCATTGGCCCAGTACGACTTCCGATAATGGTATTATCGAGAAATACCAGAAACGAAGATCGGCGCCCGACAACATCGAGAAGAGAAGGCGTTACCGGGAGTCGACCGTCAA
> #6 CCCCCACATGAAnnnnAAG 386 
AACCCTTTCTGCAACGGTCTTCCCGCTTAACAAGCCCAATAGAATCGCCAAACGGTTCGTCTACGCGTGTGGCGGAACCCCGCGATGTCATGATAGAGCGCAATGTTGACTCTCTTACGCGCAGAAACGCTACATATGGTTGAGTTCTCACTCCCGCCTTGGTAGGACCGAAAATTAATCAAAGCCAGGTCACCAATACATGCTGATGAGTCGTTTATCGGGTTTTTTACTTTAGCACACTTGCTCATACGGACCTACGAGGTCGGGTTGATGGACTCATGGCGTGGATAACGAGCGCACTAACGCGCGTAACCTCTCCTCCAACTCTACCTCCCTGTAAGACACACACGTGTAGCTTATACGCTTACTAGCATCCTGGAACGACCCCCCCACATGAATTTAAAGTCTGTTGCGGGTTTTCGAAATGGGCGCTACTATTGGGATATGTGCTTTTTAGCGATAGGCTCCGATCTTATGGTCTGATCATACCAACGGGGATAAGCTGGTAAGCAAGTCGGCTTGAAAGTGGGTTCAGTGCTTTCTTTGCCAGATAATCTGTCCGAGTTCCAAAACTTACACCTGATGAACGATTGTCCGGTT
> #7 ACCCCACTTGAAnnnnATC 210 
GGAGCTGGACGTAATGGCACATATATGCACTGTAAATTGTAATACGGTTTAAGATGACTAGTGCTGGGCACCCAGGGACGTCGGCCACTACCTTTGGCATCCCGGTAATCGTGACAGCCCCTGAGCGAGGAAACGGATGTACGTCTTTCAAGTTTGACGTAGTATCGTAATCCCATCTGGTTATGTCGCTCCGACCGTCGTATCCTAGGGACCCCACTTGAATTATATCGAGGATTTTGGCGATTCGATACAAAAATCGGTGACGTAGGGATCAGACCAACGACGACCCTTAGTCAGGGAAGACGGGTTGTCAAGGAAAGTTGCTAGCGAGGTGACAGCAAACCATTCTTTTTCAGCGTTTCGGTGTAAAAACCCCACGAACTTTTCAGCACGGTGAGGATGAATGCTTATTCGTAGACACCCATAGTGATCGTCCCTAATAAAGTCATGACTCCGCTCATACCTTGCGGCCGCCCAGCAAGCTTGCCCGCAGGCGCTTTCAAAGGCGAGGCATAACGCGAGGTATCGGACAAGAGACCATTCATGAAACTATCTTCACTATTCCTTCAACAATATCATCCGCAACTCCCAGAATCTGGA
> #8 ACTCCACATGAAnnnnAAG 202 
CACAGCATACACCGCCCGCAACTACGGCAGCCGGCATCTTGACAGGCACGACTTCACACCGGGAAACTCATAAAATGCTTATCTGGATGCAAAGCAGGAAGTATTAGCCCCCAGCGACCTGCTGTATGGTGCGGACGGGTTTCTCGCGTGCCTAAGCTATGGAAAACGGTGCTTAACCGATTCGACCCACAGACGACTTATCACTCCACATGAACCATAAGGTATCAACTAAAGGAAACTCGGGCAGCGACGGAGCGTCTGGTTACTACCTTTGCAGTCATTTCTCGCAAATGTGGACGGGCCGTGGCCAGCTCGGGCATCAGTAACACTGAATGACACTATATAGGTTGGAGATGAATCTCCACTAGACCACCACAGATAGAGGTCGAAATCCTGCTCCCGCGACTATATTGTGCTTTTTTGACGTGCATGGAAGGAGCAGCGCTTAGTTCGGCTAACCAAATCACTAAAAGCTTAGAGCTTACCTCCCTGCTCGTGCAGGAATTAAGAGTTGTCTTGAACGCATAAGCAATACTACTGCCCATCCGAATACCCGCCGTTGTGGACGCAAGGGTCTAATATTGAAACGGACAATGACCG
> #9 ACGCCACTTTAAnnnnAAG 306 
CCAAAGACGGTAGAAGTTTAACGCCCCCGTCTCCTCAAGGGCTACTTCGGCGTTAACCCTAGTCAGTAGCGATCCACACTGTGCGGCTTTTTCGCCAACTCATACACGAGGGCATAGCTCAGACACTCCAATATTGAAAATGTAGGAATACTGGCTTAACAAACTTTTATATGTTACACCAGAGACCACCCGCCTCAGAACATTTTACTCGTTGCAATACACTGGGTGATTGAGCTCCAAGGTGCCGCAGGATGGCACTCCGTCCAAGGCTATGGATACTGAACGGGGAGTCAGGCTGACTTCTCAACGCCACTTTAAGTTGAAGGTGATTAGCTTCGACTCAACCTAACTCGTGCCCAGATGGACGCTGTTTTTCATCAACCGAATGCTAGTGATTGCGCACATCCAATAAAGGAGCGTCGCAAGTTAAGCATGAATAAGAAGGGTAACACACCATAAACGCCCTCGTCGCGTAACTCCACGAGTCGACGCTTGATAGGCCTTATACGCTTGCTACAGCCAGAAACTATCGAACAACGGGCCAGCCTCTATAGTATATTAACAATCAATTTAATGCAGTAGGACCAAGTTGTCGTATAA
> #10 CCCCCTCTTGAAnnnnAAG 581 
TATCGTGTTGCGGTCTGCTCCTAATGTGTACGACAGAGGACTGTTAGCCCGGAGGTCCCAGTTGATCACTAGGTCCTTGAACGCTAAACGCTCAGCTTCAGGTACAGAAAAACGCCGGCTAGTCGCGCATGGCCGGCAGCCGGGATTGCCGCTCGGGATGACACGGAATGCACTGCTGAATGGGTAACCATCCTGACGAACCAGCTTACTAACGGATTCATACATTACGACTGGCTCATGATGCGAGCTTCGAGTTCTATAGGGATCCAATATCCCCTGCTTTTCGGTGTGGCCACACGACCAAGGGTCAAAAATCGGAACTGGAGTATCCAGCCATTTCTACTACCGTCTAACGAACCTGGAATCATATATTCTTGAGCCCCGGTGGATGGCGGCTGATGAGCCCCACTCTATCGGTCTTTCACACAGCTACCGTTTTAGATGTAAGACCTAGTCGCCCGACAGTTCGGCAGCGGCTACACACTAGGCATTAATGAGTGACTTGCCTACCCGCGCCATGAGGCTCTTATCAAATGGACGCGTTACCCGAAGTGTGTTCTGGAGTTACACTCATCAAGCGGCCCCCTCTTGAACGTCAAG
> #11 ACCGCACTTAAAnnnnAAG 50 
ACACGTGGGCGCTCTGTCGGTTCTAGTCAGTCTTGCTATCGGGCTGTTTCACCGCACTTAAACTCTAAGTCTCTACCAACCCAGAGGCTAGTCCCCGCCTCGTGCTTTTTACCATCGCGCCAAGCGATTCTATGTACGTCGTGTTCACGGTAGTGACGTCTGCGAATGTGTCGCACGATAGGAACTATCAACGCTTGGCCCAGTCGATGTTACAATTCGACGCTTCGCTTGATATAGATATTACTCAGGGGTAAGTCCCAATCAAAAGAATATTCGACAGTGCTGAGTCTACTCCTCGCGGAGCATTAATTTCAGAAATCATTTAAGGGTAAAGCACAACTTACAGCAGAGGACCACTGATGATAGTCGTGGTGTTAATTACCAGTCAGTACGAAGGTACTGTGCGCCGAAGGGTACAATTACCCCATCAAAGTGTCTCTTCGCTCGACGAATCGAGGTTGATATCACACAAGGCGTTGAGGCCTTCGCACTACTAGTCTACTTAACTATAGGCTCAATCACACGTCATGTTTGGTTTTTTTCCAAGAAGCATCCCAGCTACTATCTGCGCACGCCGTCGCGTATACATTTTAGTTATGC
> #12 ACCCCACTTGAAnnnnACA 414 
TTAGTAGCACATCAGATGTCTCCAATGATTGGGTAGTTTTATGCTAGGGCACGCCGATTTTCGCAGTTCGGGCCTACCTATTCCATAAGTTCACTCAGACCTTGATTCAGCTCTCCGCCAAAGAGCCGTGTACTTCGGGGAAGCTTGCATCATTACAGTAATACGTGACAGCAAGTTAATTGTTCAAGGAGGTGTCGCCTCTCGATCTAGTTAGGCGTTATCGGACTGGACATGGTGTTGCGCCAATTTGTGAGAATTGGTTGGGAGATCGCTTGTTCGGAGAAAAATTGCGCTCTTTTTACATCGGAACTATTATAAGTGAGTTTTTGGGGAGCCATCAAAATAAGAACTGCCGAACTGTCATTCAACGACGCCGCTGGAGACTGGATCGTTTGGATGCCTTTAAGCTATAGAACCCCACTTGAACACGACAATAACCACCAACCGTCACGAGGAGAAACCACGTCGATGCAGCCATACTGTAACAGCATTCTATGGGGCATCTCGTAGAAATACAATCAGACCCCTTTCATCCGGTCGCCGGAGTAGGGGCGAGTCGGATGTATGGGTCACTGCGCGATATAGTTGACAAATTCGCTC
> #13 ACCCGATTTGAAnnnnAAG 416 
CGTCCAAATGAAGAACACACCCGCGACCATCCGATTATATCATTCACCCCGGGCAACCCCCGTTGGGTCGGGTGCAGGCTTTGCAGCGTGTAAGTTAGGCAATTGCTATAATAGAAAGGTAGACATACCGGGGGCCTCCGCCCCTGGTAATAGTCTGCAATGGGATTTAAGGGTTCCCCCGAGATTTCCTCAGTGGTCGTGACATCCCGGGAGACCAATCAACGAAATCGGTGATGCCTTTCAGGCTGCGTCTATTAAGGGACCACTCGGCCTCTCGTTTCGCATATTACCTGTAGATAGCCTAGTGAGCTTAAATCTGCCAATTACTTCCAGACATTACAACAACTCAGTCGTACAGATTCAGCCGCATGATTCTAACCGAGATTCTCCTAGTGAACCAATATTCGTGTAATTCTACCCGATTTGAATGCGAAGGGACAAGCTCGGTACGAGCTTTCTGCACACTGTATAACCTGTGCTTTACCTAAAATCAACCATAATAAACTTACAAAAAGCTGCTGACGCGTCGACCACCGAAGGCGGCGAGCTTCCAGACATGGTTTAACGACAGGTCTCCCTACAGCGGGGCACCTACTCTTT
> #14 CCCCCACTAGAAnnnnAAG 368 
TCTTTACCGTGGATCCAAGTACTGTCCACCGAGGTCGAGCACTAACCCCAACCTTACAAGGTTACGGTTAATCATGCCTGCTAGTTTAATGGGCGTAATTCTGGTCAAGTTTTTGGGCGGAAATGTGGTCCACTTAATCTTAGGTAACCGAGGACATTGTCTTGGGGTGTGCTATGCTAGCAATACAACGTGGGAACGTTGCACGTATGACTAGGATGAACTGTGGTTCTGTAGAGCACTATGACACATCCACTTTGGGTCAGGGGATTGGTCAAGACGTGTTTTGGCCAAGAGAGACCTTTTATTGAAATGATGTCAAGCACCGCAGGCGCCCCAATAAAAGATATACTTGTATCCTTACCCGGTGGCCCCCACTAGAAAGAGAAGTTATACAGATCGGACATGTCTATGCCGAGGCCGCAGGCCGAGCGGGTCAGGTGCCTGAACGCGAGTTAAATAGATAGGCGATCGATGTTGACTGGCCCCCCAGTACTGTAATTGCTCTGACGCACTCGATACTGAATTGGTTCGCGGGGAGTTTAATCGTAGCAACATCGCACGTGCCATCGGAGGACATAACCAGTACATTAACTTGATCGG
> #15 ACCCCACTTGAAnnnnAAG 539 
TTTCGATGTGGTTGGGGGTAATTAGGCAAGTTCTCTTACGGACCGATAGTCGGAGAGTCGCACTTGGGGAAAAGGGGCGAATGTTATCTATACCTATGTGGTGGCAATGGTGGCCCCCTACGCGTATTGGCACTGTAGGGCGATTGACTTCAGGTCTGACACGCCAACTTTACTTACTCATTCCCAGAGTGGAATCAAGTTCTACGAGGGTCCAGGAATGTCAACTCCTACGCAGGTTCCCAGGAAAAATGAAGACCCTCCATTAGCTCGAGGGAGGAGTAATAGTGAACCGCACCGGCTCCCTACGGGACGCAGTTATACAGGCTATCCTGGAGGGACAAGGCTACGCAGGCACGTCCCGATACCTTCATGGCTCCAAGCGCGTGAGTCTCGTCTAAGGACATGTATAAGCTTTGCTAAAACGTGCTTTCTACGGCTGCTAGGTCAAACAACCTATATGACGAGATTTCATCGCATGATTAAACTAATTTTACATCTGCATACCCCCTCAGCAGGTGGTGCGGGGCACACCTCGAGTCACCCCACTTGAAAAAGAAGGTTTCGATTGTAATGCCCAATCGACGTTACGGCGCGACCTTA
> #16 ACGCCACTTCAAnnnnAAG 108 
AGTGGGGTCAATCGTGATCATCACGCCTTTGTGCCAATTCTAAAGTGGGTTCCTTTCATATCTCGACGTCTGCTGTTAGCTCTAAGACGTCCAATGAACTCACGATGTACGCCACTTCAAGCCTAAGCAGCGGGAGGGCCGGATCACTTAGGATACTCTATAGGGGAACGGTAGTCGAAGATAAGAGGGCGCCATTGAATGGTGAGTTGACGTCGCCATTCCCGCAGAAGTGAGAAAATGAAATCTATTAGCCTTTACTATGTTCTACTTATAAGCTTATTTAAGTTGCGTACGAGCATCTTATATCTGCGCAGCTGCCTTATAGTGATGCTCCGCATCGCTTCGCAAGGTCGGGCGACCGGAATTCAGGGTGGCATCACTTGGCATTCACTGCTCACCTTAGCGTCCCCGAAAGGCCCGCGCTACCAGGTCGGTACACGGTTGACACTGTAAAAACCCTTACGGAGAAAGGTCCTTCAGTTGAAGACTCCTGGCAGTAGTTCTAGGTTTCTGATGGTAGCCCTTGTCCATCTAATGGTGCACAAAGTTGCATGTGATTCTTGGTGCGCAAGCCGCCCAATCCTTACTTCCGATATGGCT
> #17 ACCACACTTGACnnnnAAG 396 
TCTGCCGCGTTGGACAGTTAACATCCGGGGGCTGACTGGCCCTTCAATTTAAAATCCCTTAGCTACATTGAAATTCTTCTTCTTCGCGTACTGGTGTTCGGCGGAGTACATACGAGACATCGTAAGGACAGTCCCGTCGACCCTTCCTGGGTACTATGACGTATAGCTTTTAAATTCCGTTCTTGGTGAATGTTGTCTGATCCTGATTCCTAGGTCATTCTGTGCCCTCTTAAATGCGGGACTGTGTTCGAAAAGGCTCGGAGTCGCGATAAATTTGGTTCTACTGTCGATACGTGACAAAACCAAAGGTCTTCCGAATGCTGGCGACTACTAGAAGCGCAAATCCGCGCTTAGCCACGTCAGCGTGCAAGAAGAGAGTGTTCACGCCTAAAAGCGACCACACTTGACAAACAAGGCCTACTACCCTTCTACAGCAAAAAGGATCTCGAAGCTGGAAGTCCAGCGTGTTGTCCTAGTCCTCTCAGTCGCATGACATAGGAACCCCGAATCTCAACGAGACTTATAAGCGACGGGATAATACGCCTGATCAAAAATAAGCGGGCACCTCCGCGCGTACTTGATGAACAATGTGAAGCCGTG
> #18 ACCCCTTTTGAAnnnnAAG 550 
GTAATACTACCTTGTCTATGGATGCGGTGCTAATATTCGAGATCGTTCTGAGGTAACGTTTGTTGTGCACCTCCATATATGACATGAAATTAGGTACGCGTTCAACTACTTTACTTTAATTTTCGTCTCTCAGGAGATGCGCAGGTGCTGCTCAATTGTACAATTACTTTAGAAATTGATACGGGGCCAAGCCGAATCTGATACTCAGTACAGTGAGTCGATACGACCGATGTATGCTAAAGAGCGGTGTGGTGTCGAGAACTTCGCGGCTGTTACGGAACGGAACCTCTTCCGAGCCCTGACGTCTCTTCAGTCGAGCCGCGTTGCATGTGGAAGCTTAGCCAAGTCAAGGCCCCTTCTCCCACCGTACTGGATTGGATGGCATTCTGGGTTTTCACAATTGCACAGTACGTTGGGTCACTTCGTGGAGGTCCCCGCAGGCACAGTGCCGGAGTTCCCCTACCCGGTTGCCACGATGTATCTTTGGAAAGTATACCTAACGGCTAGTGCTCGGCGCTGCTAATTCAAACCCTTTGTCCGGCTATAGAACACCCCTTTTGAAGGCTAAGTTGAGTATCATGGGAACCTCGGCCGCGGTTG
> #19 CCCCCACTTGAAnnnnTAG 523 
TACCACTCAATGCACGTTCGCACGTGGGGACCATGAACCCCATTCACATTGCTTTGCGATGCAGATGCATGGTCCAGGACCTGAGGGAAGTGAAAATGCTCTCACGCTCCAGATTTCCTCAGTAGTACCGCGCGGGCTCGCGACCTAGCTTCGGCACCGGTTACCGTGGCATTCAAACGCACGGTTTACCGAAGCCACAGGACCCGCGTTTTAGGTCCTGGCTGTATTCTGTATACCCTAATAACGTGTGCCTATGAGGGGACGTGTCTTCAGCATTACGGGTGGGATCGCTGGCGAATATAACGAACAGATATCTGCGTATGGCTAGTTGTAGAGGCTTTTGTTTGCAAAATGTCCTTATCTTTACCCAAAAGTTCGAGGAGGGCTTCGTATTTGTATAAAAAGTTACTGATAGCGCATTATGTGAGGTGGTGTGCGGTGATCACTGGTCCTATGGTAAGGTGAGAGAGCGGAAGCTCTGGAGTTACGCGATCGATGGTATGGTGCACGTTATCTGGCATTACCCCCACTTGAATGCATAGTAAATGGAGCTTATGGGTTCCGCGCATTTTCGTCTGACTGTGCTGTCATACATTGATG
> #20 GCGCCACTTGAAnnnnAAG 82 
CCAAAGTGCCGACACATTAGCAAGACGGCCATGCTGTTAAATCCTGGGCGATGACTGACTCGGTTGGGCGGCCTGACAGTTGGCGCCACTTGAAAATTAAGTTGTCGAGCTCTCGGCTTACACCTCAATCGTACCTGAAACTCACATGTGGAGTCCACCTGTTGAAGTAGTCCCGGCCAATTAGGCTTGCGAACGCGAAGGTAAAGGCTTCGGCAAGATACGACTTGCTGAGGAGGGAACTCTCTAGCACGCTGGTCCACTATCACAGCATCCTGATAGTGAACGGAATCCTCAAGCAAGAATGTGGGGACAACGTTGTTTAGCAGTCTTTTTTCGCAATACACGGAGATCATTCTCAAATTATGCCTCGTGTTTGCTACGCCCAGACGAGGTGCGTGCCAATATGGACGGTTTATGAAAAGGTATCAGTCGTAGTGATTGCGCCGATGCTGTGCACTATGCGCCAATCAGTCACGGCCAGCGGTTGAGGAATGGAGGTTGCTACAGTCATACCGAAAATGATCGCCCAAAGCTGGTCCCCACGCTGCTGACTAGCCTGCTTAAGGGGTTTATAGATACGTGTGGCTTAGCTCCTTTCCT
