# Supplementary material for: A particle swarm optimization-based algorithm for finding gapped motifs
Source: BioData Min. 2010 Dec 13;3:9. doi: 10.1186/1756-0381-3-9 (PMC3022572; doi:10.1186/1756-0381-3-9)
Supplement: Additional file 2 — Experimental Dataset. The synthetic data sets and real biological sequences used in the paper. [file 1756-0381-3-9-S2.ZIP › synthetic/gap_motif/continous_gap/gapped_seqs_4.txt]

> #1 GCCCTCnnnnGAGCAAGGA 190  GCCTTCnnnnGAGCAGGGA
CGTAGATGCGCCAGCTATTCCGCCGGAGCGAGATGGTGCAAGGAATTATGCACGCTACCGTCAAATGTCTACCGCCCCCATGAAACACTCTGTTGTGCTTATAGCGTGTCTGTTTACTCAAAGTTCTGGGCGCGAGAAATCTCATAAATCAACGTCTGTCAAACGATGAACCTTGGTGGTAGTCCGGACCGCCCTCGGAGGAGCAAGGATGCCCGGTCTAGCGATCCCTAAGACAATATATCCCGATCCGGTTAAGCCAACAGCCGCCTACGCTTTTTCACTTCTTTAATACATTCCAGACATGTGGGCTGTGCACCTCCTCTTAGAGGTGTTCGGAAACTGACTAGAATGTACGCTGTCCCCATTGTTGAGACTACCACAGAATGCGCAAGGCTCACATAACACAATCCACTCCTTTCATCTCGGGGTGCTTGAAGATTCAACCGAACCCATAGCGAACTCCGACGGCGGTGGATAATCCAGAAAGGAGATTCCTGAGTGAGAGGTTGGAATGATGGGTAGGATATCACAGCTGACCTATTAGGAGATATTGGTCGTGGAGAGCGGTTCTGATCGTTTGTGGCACGGAAACGATAGCTC
> #2 GCCTTCnnnnGACCAGGAA 214 
TTGCATGGCTGGAAGTACATGGCGAGTCTTCGGATGTCAAAGGATCTTGTTACATGTGTGGCAACTTAATACGTCCACAGATGGACATATCGACGCACCACGCTCTACAATAACGATGTTGACGCTACCCCGTTCAGCCGCAGCGCCCTAACACACAAGCCATCTACCCTTTTCACGGGGGGTTTTAATTCCTCGGCTTTGGGGTGTGAGATATGCCTTCTACAGACCAGGAACCTTCCATCTTACTTTTGCCCCTTATACGTCTCATGCTCGGAGTAGGTATACCAACTAGGATCCTATATAGCACAATTATGAATACAACTGCGTGGACGTCCCGGCGCAGATTAGTCTTTGCAACTGCACAGGCAATGCTCCGACCTTATGGAGGCCCGGGTAAAAATGCTTGCTTGTGGGAAGTTAAAGGGCGGGGGCCTAACGAAATTTCTTTGGTTGGCATAGCGATTTTAACACGTACATATGTTCCCGGAGAGCCCAAAACGAGATGCTCCTTAGAGTTATCACGCGTGTTTCACCTTGTATGAAAAGTTGGCGATAGGGCGCGGGTCCCACCGCCGGTCCCAGTAGTGACAGGGAAGGCTG
> #3 GACTTCnnnnGAGCAGGTA 79 
CGCCAATCGTTAGACAGGTACACGCCAGGATTTAATCTATTATCAACGTAGAAAGGCTATTTGGAGGCCGAAGTCGAGAGACTTCCGGTGAGCAGGTAGATGCGCGACCCAAAATTGCTTGGTTTGAGTGGTATCGGCTTGATGAGCGTACGGACCTGTGAGCCCGTTAGGGGCCGAGATTCCCGTTCCGTCACGGTCCTAAGGCTCCCCCATGGCCCGGTCAAGGGGATCATTGCGTGACTAAGGCTTTGTAGTTACCAAGAAGTCAGTATTCTCTAATTGGAACTCGACGGGGACTCTTCTGGGTGTTCGGTGGACTGCCAATTAAGCTCTGTCCGTAGAGATCGTGGCATGAGCAGTGCCCAAGCTGCCGTCGATCTCTTACTGGTACCGGGGTCTGTATCTATATCTCAGCCCATAAAGGTAAGCTAATTGTTCTGGGTGACTCCGCCTTAGAAACAAGTTAGGCCAATAGTCGAGAGTTCTCCACTACCTACGGGTTGTTCGATTGTCCTGCAACGTCTAAACGGTGCGCATTAGGGCTAAGCCGGTCTGCTGGGCCAGTCTGATATGGGGGATTGCGTACATTGCAACTTGGGT
> #4 GCCTTCnnnnGAGCAGGAA 386 
TCCTCGTCCGGGGACCGTTCAGTAGACCCGAATCTCTTGACAGTATATGAATGATAAAGCGGCGTCTGACGCCCAGAACTACGGCCTCCCGATAGGCCACGGGTTGCAGGTTACCCGATTCCTACCGGGGTACCAATCAGATCAAGCGTAGAGCCTTTGCGCGTTGTGTAATTCTAACGTCATTGATCACGGGACCGAAGAACAGCAGGGCTTATCCGGCTATCCATTATCCTTCCACTGTACGCATGGCTCGGTTGGGGCATATAGTCCCCGGTTTTCCAATGGGCAAAGCAGCTGTGACTCTCAGATTGATCGCTACTATAACCTACCAGACCCCTGCGACCCTGATTTTGTTAAGACTATTCACGTTTCTAGAAAATTTTGGGGCCTTCGACTGAGCAGGAATTCATCTGACAGTGTCGATGAGGCACCCGAGGTAGGCCACTATGGTACTTTTGCAGGCTCCCTACCGGGGTCGTAAGACCTAACCATACGCGAAGCCAATGTCAGCAACGCAGCGACCAGACAACGCGGCCACGATTCAATCCCTTCAACTAGTATGGCATTCACCACGACCCGTACACGGAGATTACCCGAATC
> #5 GCCTTAnnnnGAGCAGTGA 531 
TAAAGGACGTAGCCATCAGGGGTCCAGGTCCGCCGATGCGCCAGGACTCTGTGCCTGTCCATTCACCATGGATGTCTACAATTGAACGTTTTGGCGTGGGCATATGGGGTGGGCAGGGCCCACTTGCGAACCAAGTGACATTTCCTTTCAAGCCCATTGATTCTTTTCTAGGACTCATAGTAAAGGACCTCAGTTGGGTGTCATGAATTACGACTGTTAAGCACAATTGGCCACAGCACAAGTCAGTTCTAACACCAAATGCAGTCCACGCGCATCGGATGATTCAACACATGCCCGGGTCTCGTATCTTACAAACAAGCCTAAACCGATCCGTTCTGGGCTTCTTGTACACAACAGTGGGTTCGGGGACACAATTTCGTGTCGTGGCCATAAGCGATAAACGACCTAGGACCCTATGGCGCCGAGCACCCGGTGTAGAGAATCCTCACTCTCGGCATCGAGATCGGCAGAAGTCTGTATGCTTACAAAGGAAGTGCGTCATGTTTGCGGCCAAAACCACTTCTCCCGTCAGCCTTAAGGGGAGCAGTGAACTCCAGGTCTTCACTTGAAGAGTTACTTTTTCGCGGTACCAAGACCTAG
> #6 GCCTTCnnnnGAGCCTGGA 500 
GGTGTCTCAGGCTGGCGTTCTCCGTAAATTCCCATCGGGGCATAGCGACCGAGTGCTGCGCGATTTACGGTTTGTCACGCGACATACTGTCACCTACTCTCAGATCGTTAACACGTCTGAGAAACTAGGGCTGTACCGAAGACGGTCTTATCATCCGGAAACAGCAAGGAGACTGTTTGGTGTTCCCATCATGACTACCGGTGTTAGGAAATGTTAAAATCAGTCATCCAATAGGTTACTCCGTACTCCTAGATGCTCGACGACCGAATCTAGCTTTTAAGATGTCTGGGTTATCCCCCATAACGAACTACCCAAACTTTCGTGCATGCCTACTGTTGAGTGAAGAAATTTCCGTGGGCATAACTGATCCCATCACCACCACGCTCAGTCGTCGAACATGCCGAGGGAGTCGATAAAAGTCAGGGGGTTGCATTCCCTCAGGGTCGTCGCCTCTCTGATCGACCAGGCCACAGATAGGCCTGAAGGTAGGCATGCTCTAGGCCTTCAATAGAGCCTGGAGACGTTTGAGTTGCCATTGTGCCCTTTTTCTCGATCAGAAATTGACGTAAGGGTTCGTCCAAGGCCACTACATCGTGCGGC
> #7 GCCTTCnnnnGAGCCGGGG 496 
TGGGTAGATGGTCTGACTGTAGTAGTCCGTCGCTACTGCTATGCGACTTTGACGAACCCAAGGCCGGCAAAATGCGTGCGCAGGGGGTTTTTCCCTTTATTATTGACCGGATGGGACAAAATACCCAAAAAAATTTAAAGGAGCTACAACAACAGGCGGGTGGTGCGGCTATTGAGGGGTTTTATCGCACTTTCGCGCTTAAGTGTGCCAAATTCTCTACATAAAGCGTCCTCTTTGCATCAACACACAAGCTGCTAGCATGTACGAATATCCTGCAGGCGAGCGTAGCCGCTGCAACAAGACTTTAACGCTGTAAGAGTCCAATGATTCTCCAAATAAAGCTAATAGTTGAAGATACGAGGCTGGTGGAGCCGCGCGACCGCCCGACTGCCATATCTCTTTACCGTTATACGCGTTGAGAGTCCTAGTCCGAGTGAGCAGCCAGTTGCTACCAGGTGAGTGCAAAGATTACACCGAAACTCGCCCTATATTGATGGCCTTCGTTCGAGCCGGGGCTCCTCAGTACCCGTAGCCGAGATATTCTGTACAGAGGGCTTTACGATACCAAGAACTCCCACTATTGGGACCTCTCCGCTAGTG
> #8 GCCTTCnnnnGATCAGAGA 279 
CTTTTACGCATTGCGGTCACAAGAACAGTAACTTAGACACCAAACGGATTCTTTTTCTGAAGCTCGGCTGTCGTCTGTTCGACCAACCATCACTTGCCAAATCGGGGAGCGAGTGGTTTTGATTTTCAACCAAGTTCCTTGCTAACGAACTGGTCCGTGGATTCCGAGTTCCCCGCGACTGCCAATCGGTAGGTTACTGATAGACACTATGGAAGATAGCTGTGGTGTGAACAGCCGTCGGTCGTTGGTATTGTCAGTAATAGAGTCAGGGAGTGCTAAGCCTTCCGACGATCAGAGACCCACTTAAGAACCAGAGCTTGTATGTAACTCGACATCATTAAACATCGACCGACGGAGGGCAACCAAGAAGCAGGACAGCCAACCGTGAGAGGATTCAGCAAGAGCAACGCGGCTATGGAAGGGGCGTCACCATCGACGCAATGCGGCCACCGTACAGAGGCTGCCACGTTGTGCACTCGAGTGCTTGCAATCTCGAGATCTCACGAGGGAGAAAGTAACAAACTGAAAATCTACATCTCTTTATTGTTGATGACCGCCGCATACAAAGTCCTACGTTCTCCGTGTCAAGTCTGCATGACC
> #9 GCCCACnnnnGAGCAGGGA 304 
GAACCAGATTTGCTCTTGAAACCAACAACCGTCGATTGTGGGATCCGATGAATCATGAATCGGTCTGACCGTTTGAAAAATAAGCAGTCGTGACCCATCGAACTTATTATTTTTGAAAACGTTGACACACTCCAAAAAACTTATTGTTGTAAGTTTATACATGGTGGAGGCGGCCCAAAGAATGTGCACCCCATTACGAAACGGGTTGTTCTTAGTGTTTCAACTACAGCAGGGCCCATCAAATAGGGGCCTCGAAGGCATCGGATTCAGGATTTTCGGTTTGCCTCTCGTAAGGACCCCAACTGCCCACGTCTGAGCAGGGATGCTATCCTCTGAAAATCACCTCGAGTTCAGCGTAGGCACGTTGTATGCTTGGAATGAGAAACGTCCGTCTCATATTTCAGAGCCGATGGTGGACCGGTCTTGTGGGCCTCATTCACCAATTGCATGGCGTACCTTACACACCAAGACTACGAATATGGCACCCGCAGGAATCCTCATGTAAGAACATTGATTGACTAACAAACCTGCTCCTCTTCATAACCTATACGACTCCAGTTCAGGCCTAAACTACACAAAAGGCTGGCGAACCAATGCGGG
> #10 GCCCTCnnnnGAGCAGGGG 42 
CCATGACACTCCCGCCGTGAGATCGGGAGTGTATTTTATAAAGCCCTCCAAAGAGCAGGGGCATATGTACTAGACCTTGCTTCAAGTGGGTAAATATCATTTTCAAGTTAATTCTTTTGCCCGCCCGCTGAGCATCACAACATACGACCGGTTAACGGGCAGTGGGTTTATAAGAGAATGGCCGGCTAACCATAGGGGCCGACGGCAGGTAACCGTTCTTGATGAGAGACTGCAATCCCTAGACTGAGATCGTCATTACTCACGACCGGTCTCCAAACTAAAGACTTATCTCCATGGCAAACTCTACTCATCCCCGACTAGGCTTACCCCCCTCGGCACGAATCCCAGGTGACTTATCCCGTGCACTCCATCAGTGTTACGGCTCCAAGCCAAAGACCCGGATGTGAGCAATGCTTGTAAACCCCTCGATAGTACGGCCAGCTAGGACCACGCGTTCACGTGATGCCATGACTACGGCTACAGTTCGACTGCCTATACATAAATAGCTTATCCCAAGGATCTATGAGGGGGGTGCTATGATCCAGCAATCAAAATGCGATAGCTCGTCCCCCTGCCTGGGTGTTGGCTACGCATACGTGT
> #11 GCCTTCnnnnGAACAGGCA 469 
ATCTGAGTTGAGTACACTTATAATAGCGACCCATAGTGCGCGAAGGAACAAAAAACGCTTTAATTAGGTTCACCAATCACCACCACGGTCCGGCCCGTACTCCAGCAGGATTAACAGTTCCATTGAAAAACTCGTATAGGACCCCGCTGAATCTGTAGTATATAGGACGGTTTCACTCACGCATAGGACCAACTATGCAATATTCTAACAGTCGGGCAGGCTGGGGCATCCTCAGGAGTCGCAATGGAGAGTTACGTGGGTTCCATTACGCATCATTGTCGGAGGCACTGAGGCTGCTGGCTGCAGATATATCACACCCATCGCTGTACCGGACTATTTATTTATAAACGAATTGGCCGGTCATGAACTTCGTATGATTCCTGCGATTCGCATGACGAGCTAAGATCCGAGATACGAACGGTGCCGGTGCAGCAACTCGGCCGCCTTGTAAGTGTACGTTTACAAGCATGCCTTCCTAGGAACAGGCAGCTCCCCCTGCGGTTTTCGGGGCATCCGCGGTTCAAGCGCATAGTTGGCACTGGTCTATCTCAGTCTCGCTGATCTGTGTTTTCCGTATGCGAGATTTACATACGCACAGAT
> #12 ACCTTCnnnnGAGCTGGGA 453 
GGTCCTCTTCTATACAATCTCATTGTGTCTGTCGATCCGAGCCGCGGCCTAGATGGGAGTTAGCGGATAGAGTCAATTCAGCTGACCTCTGCTCGGTGCTACGTGGTCCAGACCGCGTATGTAGAGATACTATCTCTGTCGCCTGTCATCTCAATAGTATCTTAATCTCAAACCTTCATAGTCGTCTCATACGACGTTCATGACTAAAAAAGTGCGTATTTACCAGTTCATCGAGGAGGAGTTCCATAATTTTAATTTGATCCGCTACGGGACCGGCCGCAGATGAGCTAGGGTATTACCTTCAATTCCCGCTGCGGTTCACTGCACAAGCTCGACGTGTAAAAGCGACCCCTCTACAACTCCATCGCAAAACCATGGATACATGTTTATCTAGTTTCCTGCTTGAGCGGAGACCGAAGATTTTCTTAAATGCGCAGACCGCTGGCCTCTTCGACCTTCTATGGAGCTGGGATTTGAACGTATCTTACTTAGCCTGTACGGCTGAGACTCTGCGACCAGAAGTCTGTTTACCCATGGTTCAGAGAATCACGAACGTTCGGGTATTTCGTATTGTCGTAAAGGAGTGCGAACGTCCTATCT
> #13 GCCTTCnnnnGAGCTGAGA 299 
GACCGGAGGCAGGGCGCGGAGCGGCTGGTCCGCGTACTGTATCGCGCGATGTACCCATATCCCGACGCACACAGTCAATCTCATGCCGCCGGGTAGATTCAAGAGCCGGATCCTCACGGGTAACAAAATTCTTTTCCAATATAGTCGATAGGCGACGACGTTCTGCATCAGGATATAGTAGCGTTGACGGTGCCCTGCTTGCCGACCCTACGCTCAGGCAACGCGTAACTTTCCCCGGGGGTATTCTCTACTCAATTCTAATTCAATGGCAACATAGGCCTGCAGCAGGTGTGGAGGTCGCCTTCCCCTGAGCTGAGAGGGACCGGTCCAGGGTAAAGAACCGTACTAACGTCAAAGTCTATGGGGGTCGTGTCCTTATTCGGTGGTAGATGTCACAGACATTTCCTACGTTAGGGACGGCGAATACTGGAGCAGGCCGGTGCAATGAACTCTTCGATGGCGCGGTCTATGTCTTCTGGTTCCGAGAACGTGCACTTGTTCCGTAGATAGTTTACAGCAAATGCTTAGCTCTAAGCGGAGCTCATGAGTCGTAAAAACGCAAACAGGGCGAGGCGCTTTGACGAGGAGTTTATACTGTCT
> #14 GCCTTCnnnnGGGCAGGAA 51 
TAAAGTTCTGCACATGTCTCACCCGAGCTATGATGGGCTGTCGACGGATCCGCCTTCCATCGGGCAGGAAATCTAGCGTAAATGTATCTCTGGTCGCGACTCCAACTCTGCTGAGCCCTAGGTACAGGTGAGTCGTGCACTCCGGTTTAGTGAGGCTAAGGAAGCGCTAGATTCCCACAATAGAGACCACTTCTCGGGCGAGCATTCAAGATGTTATCGAGCTACAGTGACTGGTCCACCGGCACACACTAAATACTGAGGCCAAAGCATTTCATGAATGTTGATGCGAGATTCTTCCCGCACGAACACAGATAAGGGCTACGTTCTATAGAATGAATACTTCTTGCGAGCAATTTAGTTGGTGCGGCCTGCGAACGCTGAAGATCTAAGTGATCGCTTGGGTAGTGACCGCGACCCACCGCATACCCAATTGTTAGCATTGACGCGACACACCTCGAGTACGTACTTTAGGGTTCACCGCGGGACTGCCCCTTATCAGAACGGACTAGAGATAGTCGCGTTAGGAGTAATACCTCGGGCTACGCTCGCGCCCCTACCTGGTGTACCTATATTCCAAGTGAATGCGGGACAGATCCAGAA
> #15 ACCTTCnnnnGCGCAGGGA 39 
TAGCCCTACAATCTAGATGAAGACTATATTAGAGTCTGCACCTTCTCTAGCGCAGGGACCTCTTTGCTAGTTATGGTATGTCCCTGCGGGTGTTCTCGGGCCCCATTTTTCTATAACCGAACGTATGGGAATGCAGAAGATTTTGTTAACAATGATCGCTTCGCGTTTTCTGCGCTCCTCGTGCCGCTAGGTACAGAACTCACGGGGTTCCGCTTGCACCTACTCCCCCTATTCCGTTCTCGCGCAAGCGAAGCTTGAAATATTCACAAGTCCATGCTCGCCGTGCGACGACGTATACAATTCAAATCTATCCCATGTTTCAAATATTCTTCTACTAAAAATCCACAGAACGAGGTGCTACGCATGTTTTTTGACGGCAGCCACTGCGAAGCGTCCCACATAACCCTTGTCAAGCAAGGAGACCTGGAGTCCACGCGCAAACACTGCAATATTGAGAGGTGTAGATTGATTCATGACTAGGACCGCTTTCGCCGTCCGAGCTTGGCGAAGGGGTTCAGATTGCAAAGGTGAACTGTAATAGCGCACGATGAGACTACCGATGCACTTCATCGATTCACCTTCGTGCAAGGACCCCGCAAC
> #16 GCCTTCnnnnGATCCGGGA 76 
GCAATTGATGGGTTTAACCACGATGAACCCCTGCTCCGCAATGTGCAGTCTAATTGTTTACATTGTCTCGTCGGCAGCCTTCATTCGATCCGGGAGGTCTGACAGGAGTTACCTAGGAGAAGTAGCGACTATTCTGTTAGTATAATTGACGAACAGGGGTCGGATCGGCGAATAATTTCTCTTCATTGCCGGAATTGCGTAGTTGTGGTTCAGCCGAAAGCGACTTCCCTACCTAAGGGCCTCTAGCCGCTAATCTTGAACACTTCTCTCTAAATCTAGCCCCCATATCATTAAGTCCCAGAAGATTTTCCCGGGTCTGTTGGAGATACAATACCCACAAGCCCATACGGAGAGGTGCTTGTGGAATCCACTCGACCATATTGTGAGACCATCGGCGCGTCTTTCTATATTTTCGCCCCGGCGTAACGCTGTTCGAAGTAGGTCTGGATTTCCCCCCGTGCCCAGTCTGATATTCGCTTAGGCTTGAAAAGGCAGATTTCAGCTCGCGCAGAGATCGACTAACCATCTTACTTGGACTTGACGGCGAAGCTGCATCTCCGCGCAATCCTAATCGCTACTGTGAAGAGCCTAGCCTCCATA
> #17 GCCTTCnnnnGAGCAGGGA 402 
TACCCCTCTCGGCATGTCTTATTTGCATCGCCTGGATGCTTTCATCGTGGGGCGCATCTAAACTGATCGAACTGCGTTCCCATTGATCCGCCGTAATTCCTGGGATCTGGAAGTTATGCAATGGGGGCGTGCCAACTCACTACGTAGGGATGTCACTGGCGATTATCTACATGGCCGAACATTTAAATGGCAGAAGTCCTGCGATAGGAGTACGTCGTACCCCTCCCAGGTCTGCTGTCGCAGGGCTCAAGCCTATCCTTTTAGCGCTCGCTGTCCACGACACGTCCAGCACAATCGCAATCTGAATACCAGCCCAGGCATCCTCAAACAACCTTCTGCCTCTAGAAATCAGGCGAGGATTAAATTGGCTTACTATTCAGGACCGTCACCTACACATTGCGGGCCTTCTCTCGAGCAGGGACCCCGCACACTGTTTCGTACGCAGAGCTTGAATCCCTGGTTCCGAATGTTTGCAACGGACAAGTGTACCGACTCTACTGAGGGTGTAACCCCCTATTAAAGACCCCCGAATGGCGAAGACTCGCCGAAGCAACGGTTTCTTACCGTCGGCACTGGACTATAAACGGACCGACGGGACAT
> #18 GCCCACnnnnGAGCAGGGA 208 
GAGGCGATAACCGCGCTCCCCAAGTCTCCTTTACGCTGATGCCCTTGGATTCAAATCTAGGAGGCATCGAAACCCACTTCTGTTGTGAGTGATATAAGCGGGTATAAAATGTGCGAAAAGTTGGTCTAAAGGGCGGGTGGGACACTCCTCTTAGCATAATCGGTAACGTAAGACGGATTTCTGCCACAACACAGCAGGGGGGATTGCTGCCCACAGAAGAGCAGGGACGCTCTTAGGCCACATCCTCGCGTCTGAGGAACCTGCTGTCTCCACACGTTACCTGCGGTAGTCATTCGCATACACGAGATCAATAGAGCTGTTATGTAACCTCGTGCTCCGGGTCGCCAGCGGAGCGGGGTTCACATGTAACGGAAAGCAAGGGGCAATGGGCTGGTCCGCCAATAATGCTTACCGGCTCTCTACGTATATCCTCATCTGGGCGTGCGAATTCTAGCTTATGCACGAATTGGCTAAGCGGCGCTCCCGAAGTGATTGTAGGGATGAAAGGGTATGCCATCAGCTGAGAAGGGCGGTTGTCACACATGCTGTTAAGGACGATCTATCTGTGTTTAAATTCGCACCAATCCCCAGACGCAAATA
> #19 GCCTTCnnnnCAGCATGGA 398 
AGCCGAGTGTAAACGCCTGATGTTGCGGCTGGCATAACTGATTAACGGAAGTGCGATAGATCGCCCCCGAATATTAACGCCCATGTACTGGTTAAAGCGACGTCCTGCAAGGCTCAGCCCATATAAAGCGGTAGACCGGCTCTAACAGGGTGCAGCAGTGAGCAACCCATGTAGTATAGCGGATGGCGAAAAGCAGTCTTAGGCACCTCAATGATAGAGGATGTAGCTTCGATACTGGGTGGTATGACGTAGGGCGCTGAAAATCCGTAAGGGCTCTTTCGTAACCTGACTACTTGCCCCCATACGCCGAGATGCCAATACGCGGACTGGATGTTAGCCACTACGCGGCCGGATCGAGCGACCTACTGGAGTTTACAGTGAGAACCGCTTTAACTAGGGCCTTCCCAGCAGCATGGAATATTATATAGCTGTACCCCAGAGCGTACCCCAGCTGATGACTTTTACACGATGGACCAGGGTTAAGGCGACTACTTCATGGTCCCCGTCACTTATATGCCGGAGTTCATAGGTTTCACAGCCCAGCACTCGCAGATGCACGGTCGGGGTGAAAGCGTCTGTCTTTTGCCGTTCGATCTCACG
> #20 GTCTTCnnnnGAGCGGGGA 515 
GTACTAAACGTATGAGTTATCGAGGGGCGAGAAGGTGGTTATTACAGATGTAAATGGCTACCCCATAGCAGCTCCACAACGTCTTACGCCGTGTAGGCCTCTCAAGAGGATCTAATCCCGGTCCTGTCTACATGAAAAGTACATCAGGCTCATGCGAATTCATAGTATTGGTTGTCGCTTCATATAGTCCTGGGGAGTTCCCCCTAGCCCCGGAGCCAAGGTAAGGAACACTCGACGGGATTGCACGCCTTTGTTACAATAGGCAGGTACTTACCAGTCAGATCTTCCTGATAGAAATTAAGTAAACGAGGGTGTGCCTATTTTCTTCGTCGCCTCCAACGGACATACATCTTAGAAGGGCTCGAAAGAATGGTATTAATTGTGGCTGTCCAAGTCGTTGTGACGAACACAATTGCCCAAGCCTTAACTTTGCTTTAAAACCAAATCCACGTGTGCTGGGCCAGCTGCTGCATGAACGCCTTAGGGTCAGTCTTAATGCGATTACTAGCCTCCATGTCTTCGACTGAGCGGGGATGATACATGCTCCGAGCAGCAGGCCATTTATGGTCGCGCTTCCATCGACCCGTTTCAGATGTGATT
