# Supplementary material for: A particle swarm optimization-based algorithm for finding gapped motifs
Source: BioData Min. 2010 Dec 13;3:9. doi: 10.1186/1756-0381-3-9 (PMC3022572; doi:10.1186/1756-0381-3-9)
Supplement: Additional file 2 — Experimental Dataset. The synthetic data sets and real biological sequences used in the paper. [file 1756-0381-3-9-S2.ZIP › synthetic/gap_motif/continous_gap/gapped_seqs_5.txt]

> #1 TCGGACTGGGACnnnnGTA 172  TCCGACTGGGCCnnnnGTA
CTCACGGCTCAGTCTGCATTTTTAAACGGGAACGAGATAAAAGACCGGGCGCACGACTGACTATCACCTCCACTAGCGCTTTATAGTCGCCTACGCGATCCACTACCCTGAGCACCTATCGAAGGTAATTCATTTTACAATAGCCAGAACCGGCCAACATACATATTCATCATCGGACTGGGACCGTTGTAAATACTTGTGTTGGATGAAGCGAAGATGAGCCGCCTAACTGATCTTACTCTATTACTTTACCCAGGTGGCCACACAAGCTTAAGAAATATTCAACGGCAAGGCTGGAGACGTGGGGGGCGCCAGCCAAGCAATCACAAAACGATAGCGATCCACTCGACCCGCATCCTCCATTAGTGAGGTTTTATAGTGTAACATGCTATTTGTCGCCATATGTTCACAGCAGGACAGAACTTTGCCTGCGTACGTGGCTAGTGAAAAGACTAAGGCAGACATGCCCAAGTAAGTAGTCATGTTGGGAGAATATCGATGACCCGTAGGTTGGCGGAAAAGAACATTGTGAATCCCCCATATCGCTACTACCACTCAGTTAATTCACGCCCCATACGAGGCTTCAGGAAGAAGTATACG
> #2 TCCGACTGCGTCnnnnGTA 27 
GTAGGGGCATCGTGAGGAGTGACCTTATCCGACTGCGTCCAGTGTATCTCACCCTAATGAAAGAGGGGAGGGTCGGCCTATTGAACCAATAATGACAGTCAGTTTCCATACGTTGTATAATAAGTAATGTATCTGCCACAAGGACATCATCTACCTCCGACTTGGCTTCCTGTCGCGCGGCACCCGATAGTCCGTATTTCATTTACAGGTATTCAAAATATGCAAAAATACTTATTCTGTGGTCATGAACATACTACAACACATCTGGTAGCTCTTACTAGTTGATTCTTGTCTGGGACCCTTAAGTATGCCCAACTTGGGCCTATGGATACGTCGCAGAGTCTACATAGGTTTGTTAGTTGACCCTGCGGTCTGCCGCCATAAGTTCTCATTAAACAGGGACTATCCCGGGCTGTGCCCTCAGGCTTCCGTGTGGTTTACCGGAAGGGTACAATGCGGGAACGTAAGTTTCACTCGCTAATCCAATCTCATCCCCCCTCAGGAACCGTCGTATAATAGGCGCTTGACTTGTGAAGCCAAGGATCATAACTGTACTTCAGAGGGGGATTAAGGACTAAACGTTCTAAGCACCGTAACAAA
> #3 TCCGATTGGGCCnnnnGTT 153 
GGATCAAACACTTATTCTTCATAATTTATGCCAGCCGCCACGTAGGATCTCGTCGGACGATACTGGAATGACATCTCCGTCTCAATGCACCTCGGTCGTAAACCTTACAGACGCCGAATACATGTCCATAAAAGCACCCCTCTCGAAGATGCATCCGATTGGGCCTTGCGTTTTACTATAACCAGCTACGGGCTATGCCCACATACCACAACGCCAGACAGTGAGGTAAAGAGGTGTAGCCGGTAATGAAGTTCTGTGGTGATATTTGTCTAAGTAGTGGTCCTGACCGTCCAACTTACTGCTGTTGCGATCCCATCCCACGCCGGAGTCCCGATCTCGCCGTTTTGACTAGCCTAATGTATATTTATATACCTAATTAAGCGAGCAGAGCACCTAAATATAGATGAGCAGACAAACAGCGAGTCCTGCTGATAAGTACACTAGAAGCACTGCCCGGCAAATATTCCGCGTGGTCGATTAAGTCTAAGCAGCTGATTGCCAATGAAAAAAAAGTGGAGACGGTGATCACGCGTAATCCTCCTCTTTCTCCAATTGATTAACCGACTTGAGTCGCACAGAGTAGTAATTTTTAAGCCCAAC
> #4 TCCGACTGGGCCnnnnGTA 24 
GTAGCTGCGCACCACTCGAGGCCGTCCGACTGGGCCAACGGTACCCAGTAAGCCAATGGTGACAGGATCAGCCGTGTTAGACACGAGGTACCATCGCCCGGTTTCGCAGCGGGTTCTCTGCATCTCTAGAGATGTAAAAGGTAAGACCCAATCTAAAACTATTACTAGTCACACGGCTTGATCCTGCTGGGGGGGTCTCAAGGATAGATCGTCAAAGGTAAGGGACGCATCACTAATGATTTGATTACCACCGTAGAGTACAATAATTGAGGTCGGATTCTAGCTGTAAGAGGCCGCAGAAAGTCACCTAGGACTATGAAAAGTCTCTTTTAACTCCCTCCCTGGTGGCGGGGACATGTGGGGGTGTATGCAACGGAAACGGTCGACCTAACGGTCAGCTCTACAGTATACCGCGCCTGATGCCCAGCTACATCCTTATGAAATCGATGGTCCCTGCCTACAAACCTCGGTGTTCAGCTAATCCAATCGGGTTGAAATCGGCACAGCGTCGTAAAAATCGGTGCGGCGCTATAAAAGGTGTCCTCGTGCAATAGAGAGAGCACCAGCTAACTGGGTACCGCGCCAGTCATTCTAGAGTTG
> #5 TCCAATTGGGCCnnnnGTA 19 
CGCGTCATGAGCCGGTGATTCCAATTGGGCCGCATGTACGTTAACGATGTACGCGTCGCTGTTCCCTCTAAGTATCGTAAGCGAGATTGATATGCCTAGGAGCAGACATCCCGTCCTAACATCACTCATTTAGAAAACCTGGACCCGACGCCGGCTCGACGTCATCATGCGATGCATTAAGCCAATTCCTGTGTTCAAAGCGTCAACTAGTGTCGTACCCCTCTTACTACGGACTACAACGTTGACCATGGAGTTCTAAAGGGGTCGCCGGAGGGGTTTGGCGAAGCTGCTAACGTGCAATTACCGAACTTTACTATATGGTGGACCTGGTCCTTGCTGGGCGGTCGGGCAAATGCATAGCTTGGGATCTCTATCTCTGTCGTCCCGCAGTGCTATCCGTAAGATAAATGTAAGGGTATATTGAGGATTGGTGCAGCAGAGGCGATAATAAGTGTCATAACTTAATGCTACCGGATCATCATTTCGACCCCTACTAACCACGCACCTGGGTGCTGGCGTTTCGTGCTGGAGTTATACGGTAGGCCATGGTCGATCGACAGCTGATCAAATAACGGGGCAAAGGACAGGCTAGGGTCATCA
> #6 TACGACTGGGCCnnnnGTC 93 
ATTCGAAAGTCGGTGCATAACGCCATGAATCAGCGCCGCTCTGTGAAGTCGCTAGTTATTTAAGCGTGAAGCTAACACAAGGCCGTAGATCTTTACGACTGGGCCCTGCGTCATCTGCCGAGGTATATAATCCTCTATCGCTGGGTCAAGTAACAAAAAAATCGGTCTGGCACAGTTTTACGACTAGACGACCGTTCAGTGATTACGTAGTCAATAACACTATAGGTTTGTCGGCGATCACCGGCCGCGGTCGGCCAAATGTCAGGGGCAGTCACGCTTTCGATACACGCAAACCGTTACTTAATCGCAGACACACGCGAGGCGAGCTCCACAACACACCGCGGGTTCACCGAGAAACTGTATTAATGAATGGGCACACCGTTGCTGGCCAACTTGTTAATTGCCTGGATTGGGAAGGGTTGTCCGTACTACGTGAGAGGAGAGAAGGGACGGATTTGAACACTTATGAGAAACTACCTAGAGACCAATAAAAGTAGTGGCGTCTGCCTACCCTGGAGGTGGTGAGGGCACGTATGGCTCCATGTCATTGGCCCTCAGACGCACCTATATAGATATACTTTCAATAGTGGAATAGAAGTA
> #7 ACCGACTGGGCCnnnnGTT 98 
TTCTAATGTCAAGTAATAGGCTCTCAGGAGGTGTGGAGATTATCTACGATACTCCAGTGGGACATTGTCGTCGGGCGATTTTAGACGGCAATACTACCACCGACTGGGCCTGTAGTTGTCTTATCTTGATATCAAGGGGATACTTCAAATCTGGGTCGCGCGCGGGCAATAATCTTTTTTGAGCGAAAGGGTATGGCTGGGGGCTCAGCTCTATAGACGGTAGTAACCTTTCCCGATTTAGATGAACACTGAAATAAACTTCAAGTACGTCAACTACAAGTGGTTCTTCCTAGTAAGAGAATCAAAACAATTGCTCGGCTTATCTTGGAAGATTAATACTACTGGGACACAACACATTGTTCTTATTATATTCGGAAGCCTCCACGACGTACAAAATTATAAGCGACTGGACACCCTGGCCTTCTTCGTGCTGAAAAGTTATAAAGGAAACCTAGGATCTCGGTGGATATGCTGCTATTAACCTCTGCTTAACGAACATCTCGGTAGATCATGGTACCCAAGCCACCCCATACCTCCCCCGCACTTCCAGCAAGGCTTGAACCCTAGACTCTCGAACCCGATGACACCAACACGCAGACT
> #8 TGCGACTGGGCCnnnnGTT 15 
GACCGCTTTATTCTATGCGACTGGGCCCTGGGTTCCAAATATGGGGGTTATCGTGTATACGCCCATGATTTAGCGCTAATATATTGGTCGATAGAACTAAGTAAAGCTGCGTCTGACATTTTGTCTTGGTTAGTAGGGCATATATCAAGTTCTGAACTTTGGTACTGTCTACTTCGCGTTCGAAAACCTAACGTCTTTTAGTCGGTATCTGGGGTGGAACAAGGATCTGATCTCTGATCCTATCGGTCGTGGACAAAGTTGGAGTTATGCACCAGAGGCCCTTCAACCGAAATAGGTGGCAGTCGCCCTGGCGCGGCATTATATTGGGCAACGTGCAAGAGACACTTTTGGAGGTCCCAGCATATCCTCTTATAAAATTTGGTAATCCACTGCGGAATACGTCCAGCACCTTTTTTGCCGGAAATGATCAATAGAAAGACTTCGGACACGTATTAGGACTCCTCTTCTCCCAAGGTGATAGGACGATAAATCGGGCGTCTAGACAGAGGTGCGGGAGGATGTAAGTGAGTTTCTACGATATGCCAACTGCGACGCTCTTAGGTTGTAATTAGCGAGGCCATTAACCTTAGTGAGCGCCGA
> #9 ACCGTCTGGGCCnnnnGTA 413 
TGCGCCAAAAGCTTTCTAACGCATAAATTCTGTAAACAACAGTTCGCAGCCATCTTCATACGGAGGATGACTGAGTGTTACAAAGATTAGACAGCGCCGTCTGTTCGCACCCCCCTCCTCTTGACTGGAAGCTAAGCGTGTATCGCATGTCCGTCATAGTAACACCGGAGATGAAACCATACATAGTTGCTGGAGTCCCCTGCCGCGTGGGTTGGTACTGGGCAGTTTACCTTGCCTTAGCGCAATTCAGTGAATGAGGATTAGCCTAATGCCTCGGATGTGCTTAGTGATGTTAAAAAATTCCGGTCTGTGAACTATGTTGCGCCGGCTGCGAGAGCCCTCTTCCTGACCATGGCTCTCACGGCAGACACACCTGGGAGACGTTCATGTAGCGAGGGGTGATTCGGTCGCCAACCGTCTGGGCCCTTTGTAGACTTTGAGACGACCCGAATGCATGACCTTTCTCCGATGGTTATCGATGAGACTTTTCCGAAATCCGGAAAAACTCTAACATCGGCCCGGAGTACACTGCATCAACCTCCACACTGGCAATAGGAATCTCGTAATACATGGTTGCTCTACATCGGCGCGGGACTACTC
> #10 TCCGACTGGGTCnnnnTTA 150 
TTGATCCCTGAAAGTATGCACGGAGCTCTGTGCCGAGTGGCGGCACGTTTACCGCTTAATTTCAAACTTTCCCTGCCAAATACCGTAGTCCGAGTCGAAGTCTAACCCGCGCGTGAGTGGATAAGTCATCGGGCGTTTACCGGTGCTAAGTCCGACTGGGTCTTCATTACATAGGGTGGTACTCAACGGCACTCTTAAGGGGGGCAAAGGAGTTATTCGCGGTCTGCTTTGCGATTATTTCTCCTCAGGGAACTGACTAAGGCAGATGTTCCGTGCAGATCATGTCGAAGCTAGTGTTCGGGTACCGGAGCCGATCGCCGAGCACCTAAAGGGGGATAGTGTAATTCCCTACCCCGGAGGACATTTTGTCGGAGGTGACTTCAAGCTCGCTGGACCTAAGCGACATCGTGCGTCGCTCGCTGTCGCTCCTTTCAACTCAGTCAGTGAGAGTTAGAGTTTCGTATTACGGCACGAACGATGGGCTCGCACCCAACTTGACACCCACCCTCCGATTTACACTCGTCAGAGTCGAGTATCGTGTCGGACTGGACTGACGGCACTGGCGGCTAACTCAGCCCTTCATTAAGTCGAACGGTCTGC
> #11 TCCGCATGGGCCnnnnGTA 299 
TAGTGCCCCCGATCCGTGCGTCGGTTGATTCTATGGATTGCCGAGTTCCAACGGTCCGCACGTCGGAGCTAGCGTTCGCTGCAATTCACGATCAATGACTAGGCACAGTCCCGCGCATCGGGCTGCGAGTTGCCTGGTACCCTTGCCGAGAGACCGTTGCTGTATGGGCGTGTGGCTTAACAGGGAACTTGGCCTATCGAAGTTACCAACACCGTTGAAGTGAATTAGCTTCCGACTCCTGCAAAATGAAATGCTGATACGTGTCTCAAGTTAATAAGGAGTTCAGTACTGATATATACTCCGCATGGGCCCGAAGTACTGTTCTGGTTTTGTGCAAAAACCTGATGGGTCCGAGGGACCTATTGATGATGGAGACCGTAGACAATGGATATTTGCACTACGGCAGGCCCCTCGTCGGAGCACCTAGTCGAGAGAACGCGATCCCATTGTCATTCGTTGACGTCATCCCTTCGATTCGTTCATATAGGAATCGGTTCAAGTAACATCCCACGAAGACAGCCCGTTCGAGTTCTTTTGACTAGCAGTATTTAAATAAAGAGCTAAGTAATCTTTATCTACTTCTTATTCGATTTTAGGAGC
> #12 GCAGACTGGGCCnnnnGTA 192 
GCTAAGAAGCGGCCCACTTCGAGACGGCAACGCAGGGTGAAAGCCAGTTCACCTCGCATCAAAGAGATCGTGGGTTGCGCGTTAGAGTAGCCGCTTTTGCCCTTTGGCACTGAGGGGCCTTGACTTATGGATATGTCACCCAACGGTATCTGTTATGAGATGTTCCGGGTATTACCGAGGCCACCAATCGAAGCAGACTGGGCCTGCTGTACCAGGCGGGAGGACCCGGCCTAAAATGGTGGCTGTGTGACGGTTTAAGTCTGGTGGTAAGGGTGATAACACTGCGCCTTAATTGGCACGAAAGTGTGGTTGATACCGTACTCAGTTAAAGAAGTACGGTCGGCCGTGAGTGCAGATCATGGAGATGCCCCGTTTACGGGACAGCGGCAGAGAAAATTGAATGTGGTTACCCTCTAACCATGGTGGTGCCGCACAGTTGTCTAACTACAGCTATGGCGATTTAAACGTAAGCATCCGGGTATGAGCGTTTGGGTGGACCACTGCGTGCCAACTGCCTACGTTCCGTTGAATGTCTGAGTGGTTGCCTCCATAAACGAACAAAGTCGCCAATGTTACAAGCACCAGGTGGAGGACCCTTGT
> #13 TCCGACTGGGCGnnnnTTA 205 
TCCGTTGGCGTGTGCCCCTGAAAACGGTCCGATTGGGAATGTGCCTGGAGCAGCAAAGTCAGCTCTCATGTCCCGTCACCGGGCAGCACACCGGAACCAATTCCCTAGTCTGACTAAAACACGTTGTATTATGCATAACTCCCCGACGACTCGCACTTCTGCGAGGAGGCGTGTCCAGTAATCGACAAACTGTCTCTTACAGATCTCCGACTGGGCGGGCGTTATTAGGATGGTCACCCCCTCTTTGAGCCGTCCGACAGGTCATGAAAGCCCGAACTATAGCATGGAATGGGTGCGTCGCGTGATTGGTCTCTTCCCCCATTTTGACCGTGAGACCTTATATATGCCTGGAGGTCATGCCCTGTTTATGAGGTGGCATCGCCATACTTTACATTTTGAGAAAGAGACGTGCCTCATTATGAATATGTCGCCTCTTTAAGTTTAGACGTCCGCCCCATACGCGCGCAGCAACTTCGTGATTCCCGGGGCTTTACATGACACCCAAGGTCGGATTCCCATTTGGTTTGGTTGAATCACTAGGGTCGATTAGGTCCTAACGTCAACTCGCAGTGAGAGTTGTCATGCGTCTCCAGCGCGAGG
> #14 TCCGACTGGCCCnnnnGAA 275 
TCTGACATGTATAGAGAGGGCAAGGCTTATGTAGCATCTCCACCGCTGACCCCCTTGGTTCCGCTAGGCCAGCCTAGGGGTTTACGATATGCACTACCGGGGCATAAGTGAGGATTGTGTGCAGGTGTACCTTGTTTTCGCCATCTGAGCTAGTTATCTTGAGGTCCGAGAGTACCAACGCATTTGTGTGGGGAACGCTGTTAGAGTAGAGTACGATCGTTACCCCTTGGCCGGTGATGGTACAGTACAGATTCAAGTTAGACAGCGGAAATACTTCCGACTGGCCCTTCAGAACTTTCTTGTATGGAGGAATACCAGCTGGCGCGCAGTACCTCACAATGCTCCAGCGAAAGCTTAAAGTATATCCACCATGTCTATAGTCTGGGCGGCAGCAGACTCGCCCTAGTAGTTCAGTTACCGGGAAGTATGCCTGGTTCGTTCGAGAACACGTTATTGGACCCGAACTTGCGCTCCCCCGGGACGCACTTCCATTATAAGGCATACCCTGTCCAGTCGAACGCCCCGACGGATGTAAACTTCAACGTGATGGCATGCCGGTAGTTGTTGAGCCGCGAAAAATGCTGAATGGTTCGGTCCCCT
> #15 TCCGACTGGGCGnnnnGCA 567 
AGAGGACCGAATGGGTTACGTATTCAATCCACAATGACTTCTGACCTACAGAACTGCACTCGACGAATCTGGTAGACGCGGTGTCGCGGGCTAGCTGCGTAACTAAAGGCAAATTCCAATTCGTTTGCAAACAGACGATACTAGGATTATGTCCTAACGCGGGGAGTGTGGAGTGATGATCGTGTGTATCCCTTAACTGAGCCAATATCAGTTCCGTAGTCTACGACAATAGACGACGTGTGCGTTATTTGCGGGCTTCTGCCTTTTACTGACAGATTTGGCTAACCTAGGTATGTGCTTACACCGGACCTTTGATACGAAATATCTCTGATTACCTTCAAAATTAGTCATCATCTAAATGCTGCATATACTCCTACCTGGGAGCCGGGGCATAGCACCTGGTTTGTATGTCATAGAGAGACTAGCCGTGGCCCAATTCGCAACTATTGTGGCCGTGTCCGTGTAGTTCAGGAGATGTTATCGAGCTAAAGGAACATCAACGTGATCGGAGCCACTCAAGCGACGGCCTCGATCGTAACGATAGACCCGCTTTAAGGCTCTCCGGAGTCCGACTGGGCGAGCTGCATGCGTAAAGGAACA
> #16 TCCGTCTGGCCCnnnnGTA 19 
GGCGCGGCCAGTTGTAAGATCCGTCTGGCCCCACCGTAGCGAACGACGGGTCTAGCAGGGTTTTCGACTGGCGTTATAGCGGGCGAGTGCCCAAAGGATGGGTACGAATTCCCTTTTCGCGAGTATCTTACGGAGTTTTGGATTTGGGACTGCGCCCGAATCGCGCCCAATGCGCACTTCAGTCACTCTTGGCAATCCACCTTGCATGAGTAATGCACGTAAGCCGAGTAAATTTCAGTAATAAGGCGTACAATCCCGAAGACGTATTGGTGCAGTGACGATGAGTGACGAAGCGCCCCTTACCAAATAGCACTATGGTAAAAGCGATTCGGCATGAACAGGATCAGTTGTTGTGTCGGATCTACGGCGTCACCTGCGGAACAGCGCGAATTCGTGAGTTCATTCTCGCTTCCTTGCAACATACCTTGCGCTGAGTTTGATCCAAAGCCGGCGGTTCGCTCGGTTATGTCTGGAGGCATGTCTCTGAACGTGACCTCAGCCCTTCGCGGAACCAGAGTCTCACCGTCTTTACAAACGGAAGAGAAAATTCGAGAGATTTGGATGAATGGTGAAAAACCTAGGCAGTACGATAATGATCGC
> #17 TCCGGGTGGGCCnnnnGTA 531 
CGCTTGCGGGAGCAGAGGTAAACCGGGATATAGATGGAACGCTACGAAAAACACGGTAGGACTGGGAATCCCGCCTTGTTGTAGAGCTGTGGCCCTTCTGGCAAGCACTTACTCATTCTGACACGCACTAACCAGTCGACCAGACGACTTTAATCGCGTAGTCTTTGCCGGTGATATTCGGAGGTAAAGAAATGTTCCATTGGCGCCCCGATGGGGGGGAGTAGCTCGACCTTTCCCGTGCTCTCTCAGAAATCGAATGCAAATTCCAAAGCTAAATGACGCGCGACGATTATAATCCTCCGGAGTACCCTTGCAACCGCAGGAGGTTTGCAATAGGAATCTGTAGTCTGTAACAGTTCGCGGGGGAAGAAATGTTCTCACAACCATATAGCTATCGTCAACATAATCTACAAGCCGACGATTTTGACCGCCTGCTGAACAGCAAGCGGGAGCTGACGCTAGAAACTGCATCGACGGGAAACTCACCGTGCACCACTTAATTGCATTGGATGCGACTCTGAAGCGGGCGGCTCCGGGTGGGCCTAGGGTATCCCGTAAAGTCTCCGTACTCTTATAAACCAAGCCAACAATTGTATCTTG
> #18 CCCGACTGGGCCnnnnGCA 293 
TTTCTTGAAGTGCACGTACGATAAATCCGGGGGCTCCCCCTCTACATAAATATTATGCACAGTGAGTCTCGTGCTTCGTCGGCCGCAATACTTACTGAAGCGCTTAGATGCCAGTGTTTGAACTCGGTTGCAAGATTGTGAATCGGTCGGAGTCCAATTTCCTCTTAGGTAGTATCGTGACGGAATAAGATTCGAAGATATTGGTGTGCGGGACTAATATTTGAGTCATAATTGCTACCCTTATATACGAAGAGGGCTGCTGATACGCGTGCGGCTCCAACAGCGATAACCTTCCCGACTGGGCCCCGTGCACCTTGTTGAACACAAAACCAATGGTTGTACCCTCACAATAAAAGAAGCCTCGGTACGGCGAGTTTTATTTAATAGACACGTGACCCTTTACTGAGGTGCTCCTCGCCTCGCAAGCCTAAGACGTCACATGTAAGCGTGCAAGAAAGCTGCGTGAGTATATCTACGCTCAAGATGCTAGTTACGGCAGCTGCACCGTGCCGGTTCCAAGGTCGATCCTTTGCAGGCAGTGTGAGCCTCCCTCGGCCTTAGGGTGCCTCTGTGATACAAGGCGTAAACTTGCCAATCCGT
> #19 TCCGACTTGGCCnnnnGTG 308 
ACACTTCTATGTCTCCTATCTGGAACCGCACCGCTCCACCTTAATCGGGCTCTCCTTGGATTGCACGCCTGCTTCGATAGAATTCATATCCGATTAACGCCAGATAGATGGAGGTAGGACTCTTAGAAAGGCGACGATGACAAAGTACGAGCGGCGACTATCCCCGTGCCGTGGTACTCTTACCGGAGTTTGAATCTTTAACTGTGTCCAACACGGTGCGCAACAATTTGATATGTGCATCCAGGTAGCCATCCAGCTCAGCTGCCCTGGGATTGCGGTTAAGCCTTGGCGAGCGTTAGCGCCCATGGTCCGACTTGGCCCCAAGTGTAACGCGTCGGTAACGGCCCAAGCACTTCACCACGTTAGAGAAGACAGGGTGGCTTGTGATTCTATGTTCAGCAAGCCATTACCCAAATGAGCCGGAACTCCCTCGCGTCCGCGTTTATGGTCAATGATTTCCCAGTCCGGGAACTTATGGGCTGCGACGTATACTTAAAGGGGGTGCTCTGTACCCACGGCTCCAAACAATGTGCGAGGCGACGCGACAGTCCAGGATTATGTGAACAGTGATTTACTGCCCGTGCCGAATTGGGTGTTAGC
> #20 TCGGATTGGGCCnnnnGTA 509 
ACGTTTACTAAGTGAGATCCCTGGTGACCTCCATCTGCCCGCTCAATATACCTTTTCTAGTCATACTGGATACTCCTAGGCTTATTTAGATCCTCGAAAGAATCTATGCCAGAAGTTGACGTTTGACGAGAAGTCCAATCCTTGTCCGTCACATCGTGATACTGAATACGCGGAACGGACTATATAGGGTCTAACAACCCTGACTATCGTGGTCGGCAAATCTTCAACCCTCTTGGTCTGAGATTGCCGCCGGACTACCGGATGTCAGTAATGATCGAGCGTTATAAAGCGACCGAGTGCTTCCTAGGACTGAGTAGTAAAGCCTTCCGTTCGAGGACAAGTTGCGGTCGACACGTATCTGAACATTAATAGGTATCTGGCGTGTCCAAGTTGTAGGTGGGTAAGCTAACGCAGTTTCTATGTGGTAAGTTAGTAAATAAATGACCAAGTAGGTAAGAAATTACTAGTTGAACGAGTATGATAGTAGCAGGAGGCCTTAGGAGTGTGGTTCGGATTGGGCCATTAGTACCTTGCTAACGAGGTGGCGGATTGGTGTCTATCTGTACTCGGCAAATTCCCGAAAGATCCGCATATGCAGGT
