# Supplementary material for: A particle swarm optimization-based algorithm for finding gapped motifs
Source: BioData Min. 2010 Dec 13;3:9. doi: 10.1186/1756-0381-3-9 (PMC3022572; doi:10.1186/1756-0381-3-9)
Supplement: Additional file 2 — Experimental Dataset. The synthetic data sets and real biological sequences used in the paper. [file 1756-0381-3-9-S2.ZIP › synthetic/gap_motif/continous_gap/gapped_seqs_6.txt]

> #1 CGGCnnnnTGCCGTCACAT 382  CGGCnnnnTTCCGTAACAT
TAACACAGGCACTAAACGTGGAGGTGGATCTGCTAGCAATCCAACCAGTTAGAGATAGAATTGCGGTTGTTAATACACAAAAGATGATAATATGCCAACTTATATTCAACACGGCCACAACAAAGCGGCTCCTACGAGGAAGCGATTAATCGTCGCTAAATCCGGGCGCTGCGATGTGTTCACCCAGAAGCAAGGGCTAGTGTCGGTCAGCCGGGAGCATTCTTACCCCCTAAGCGAAAATCCCTACGCGCATAATCCAGTTGTCTCCACCTGTAGTGAAACATCATGGTCCTTAATCGTTTGCGGTCATCAAGACGTAAGCCCACGTTAGGTATGTTTTGCATTAACTAGCCTTGCCCACAGAACGTAGTTTTGGTGTGTCCGGCACTGTGCCGTCACATTCAGTGCCGTATGCACTGATACTAGAGCAATTCTCAGGCACGTTTAAGGCGTGCTACCCCCAAGACGGTAGAGCACCATACCTTTGTAACGCCGACAGTTGCAATACAACAGGTCCGCGGGATTGTCGGAGAGGCCGGCGTGAGCGTTTCCCCCAAACGGGATAGACAGGTGATAGCTCACTCGAGGATCTCCGCAGGA
> #2 CGTCnnnnATCCGTAACAT 400 
CCTAGCAAAAACTCGCTGTCTAGGGACCTGTATGACTAGTCGAATTGGCCAACGTAGACGGAGCGTTCTCCATCCGATCGACGGTCGGGTAATGGCCCGCGTCCCGTCCATGCGACTGTCCTGACACTCTATTCAAATCCACTCTTGGCCAGAGGGGTCTTCGGGGGGCTACATTTTCGATGTTACCGCGCATTGGCAAGTAAAATTTACTTTGTTAACCTGCGCTAGTCCGCCGCAGAATAATGTGGTATGGACATCGGGTCAATCACGCCGCAAAGTTGGGCTTCGATCTTGTTCAATGCAAGACGGACCGTGCGTATGCGCTCCACCTAGTAATCGGCTTATCCCACAGGGACTCGCGCCACCAATGGACCAAGGGGTGCGCCTAGCCATGAAAAATCGTCCGCCATCCGTAACATCATCTGCTGCACTTATTATGGCAACGTTGGCTTACGGGGAAGCTCGGAGCTCGTCACATTTATGAAATGGTGACGCTAGCGCGAATACATCTTACAACTGAGCATTGGTAACCGGCGGGGGTCCTGCTTAGTTTAGGGCCGCTTTCACTGTCGATCGACGCTCAGCGATTCCAAAACACCT
> #3 CGGCnnnnTGCCGTAAGAT 395 
GTGTTACCAACGGCGGCATTCGATTCCCCTCTGTTCAAGAATGGCCCGCACGGCCCTGGACTATTTATTTTTGGGTTTGATTGCCTGAGAATAATTTTGGGCGCTAAGTGGGGATTACTGCTCCAAATAGGGAATTAAGTGACACATCCGTGGAAGCACCTTTTTTGTTAGCCTGGTCTAAGTGGTATTCAGCACATAAGAGTCGCTCTGGTACCTACGTGTGTTTAGTAAAGTCACCGATATACATCCCATAGTTGTCCTCCCCTGGAAGTACTCCGGGAGCACAATTCAGTGAACGGCGAAGCATGGCAGTCTAGTTCAAATGATTGCAACAGGACATGACCGAGATCCACCTTCTGTAGTGTCATGCGACAGTAATACCATGTGAGCTTTTCCGGCGGTTTGCCGTAAGATGGAAGTCGGCCTTCACATGATGCGTTCAGCCAAGAGCGATTCGGTGATCGTAACTAAAAGGGGGAGACACATGGGCAGCGAAGACCACGCTATCGTAGAATAAGGGTGAAAACTAGACAGGTGCCAACTACGACAGTAATACTCAAAACATTTCAAGACCATTAAAGAAGTATTGTTGAAGTTCAT
> #4 CGGTnnnnTTCCGTAATAT 107 
TTCTTTGTTCCGATGACCTTGGCACAAATTTGGACCATATCGCCCAGTCCGTATACTAGGTCACGCGGCGCGAGTGGCCATTTTGTACTGAGAATGGCATACCATAGCGGTGGGGTTCCGTAATATCAACTAGAACCTTTGCACTACAATATCTGAGTAGAAGGAGACCTAACACAAGACGAATATTGGAATAGCAACGGCGGGTTGTCGATGCTGAGAGGACGGTTTACCCTTTGGCGTTGTGTGATACGTCTCAGATTCAACTATCCCACATTTCTTGACCGAGGTTCGACGCAGCCAGCCGCAGGTCAAGCGGAACTCTTGGCGAGTAAACTCCCACGACAGTGGTACATAGCCAGTTGATATCCACGGCTGTGACCAGCATTCATTAGGAGGTTTTAGCCCTCATGCACTAAGCAGCAATAGCTCAGCGTTAGAAGGCGTAGTTTACAACTCAAACCTTTGGTCGTTACCACTTAGTCTATGCTTCAAATTTCTATGTATAACTTCCTTATGTACGCCGGCCCGACGTAGGAGTTCCAAACTGATTGCAATCCAAGCGCCATCGTATAAAACTGCTCTACTTTCTTTACACCTGTG
> #5 CGGCnnnnTTCCGTAGCGT 322 
CCCCCTAAGCTCATGAATAGGGAACGTTGCAAGCCTACTGTGTTCCACAATGGTTTCGTATTACACACGTTCCTCGACTCCGTTCGTGAGGTCGACTAGGTGTACAGCCCGGTGGAACTCTCAAACCTCACCGCCTCAATCTCCCTCCAAGTGTTGACCCCTGTAAGCAGACCGGGCAAGAGCGCCACGGTTCCGCCAGCGTTACCGGCGAGCGAGTCACTTAAAGCGGTTAGGATATGCCGTGAACTCCAAAAAAGCGAAGCTACGAAAGGTCATCCTGGTGGAGTGTCTATATACCAGGGACAAACGTAATGTTCGCATACGGCTTAGTTCCGTAGCGTTTTGGGTATTTAAGATCGACGTTGTCTAACAAATGGCCGAAGAAACAGTATGAGATTTTTCTTCGCATGGATAATCCTTCAGTAATTTTTGAGGCCTCAGAACACACGAATAGGAGGTCCGACCGGGCAGTATAAACGGCGGCCACTGACTTCAATTGATAATTATTCCGGAATCAAATCCGAGTACGGGCGGAGGTCACTGCTGGAGGTTACTGATAGCGTAATGGTTGATCCGTTGCCCCCTAATAAGCGCCGCTAA
> #6 CGGCnnnnTACCGTAACAC 49 
ACACTTGTTGTCTCGCTTATTTGTCGAGCACGGCTCCCAATTCTATATTCGGCTGAATACCGTAACACAGTTCAGCTGAGTGCTTTATCAAAATCGCTCCCACGATTAGTGCGTACGAAAAAACTGTCCCGTCTCGTCGCAAGGAGAGGAGTCTAACTCGAACGTTAGAGTAGCTGTTCGTTCAGCCTAGGCGTTGGTAGCATTCGGCCTTAGACCCGACAGGTGCCAACTCCGCTATACGTCATGCAAGCCAAAGCCTGGGTAAATATTCCGGGCCTCCCGGGGGAATTGGCCGCGCCCAGTGCCTGAATGGGACAACAATGCAATGCAACTTTAAGGAGCGATGCATGATCGAGGTATAAATTTTTCCATGGTGCCGATGTCATTGTTCTACGTACTCGTAACTGGAAGAGCCGCAAATCTTGCTGGGTACTAGTTCTTTTGCAAGACGAGCTCGGTAATACGAACTCCTAACCCCTCGCCCGCGATCAAAACTCCAAGCTTGAATGAAACGCATTAGCCGCCAAGCCTAGGTATTTCTACCGTCCGCTTGGCAGCGTGCTCAGCTGCACCCGTATATCTGTCTTTCGTTTGATCGGT
> #7 TGGCnnnnTTCCGTTACAT 259 
GGTACGTGAGGACGTGAGCTACTAAGCTCAGAGCAAATGAGAATTACTGGTGTGTACATGACGTTGTTGCTAGATCAAAGGTACGTCTTACAGATCGGAATTACTTGTTTCCGGTACATCCCCTCAATGAACTATTACGTAACTGATTATACACACCAATAACACATCCCAGCCCTCATGTTTTCAAGACGCCTCGTATACAGTCTGTACCTCATGATACAGGGCTAATACAATTCTGATTCGAGCGGCTTCCCTTAATTGGCTCCTTTCCGTTACATATTTAACATCATCATCATACGGTATTCAATAAGTAGACGTGGGTGGAGCCAATTAGGCGTATTGGTCGATGTGAGAGTTAATATGACCGTAGGTCCTGTTCCGTGCAAATAAGATACACTTCCGCGTAAGTGAGCGTCGTATTGTGTAGATCGCTTTGTACGGCATTTCCGCACAATTACTATCCGAACTAGGGTGGGGTTAAAGAACTATTAGACACGCAGTGCGCTATGATGACTATGAGCCAGGATAGTTCGAATTAGCACTATGAGCCAGGAAAATCGTAACAAATAGACTTCGGGATTACCAGCCCGTAGTCGTCCA
> #8 CGGCnnnnTTCGGAAACAT 432 
GTGTATCGATATTTTCCGGTGGATCCGGAGAGGTGGGTAGGCCGAATCTCACTCCAGTTTCTCTGTGATGGCTATTAGCTACCTGGACCTAGGCGCCACAGACGACCATGATACTGTTTAGTGACACGATGTTTCTAGTACTTCAGTTCTTTGGATGCCTATGTTTGTCGTGCTTGCTCTGCGATGACACAACGAACGTTATCGGCATACGGGCGCTGTTATACGACTGAGTTACCCCCCGTTCACGAACTACTCTTGGGGCCGCGTGTATCAGGATCATGATTTAGTGCCCGGTTAGCTTAATGTTCAACGAAGTCAGTCTATCTGCGTACTCACATTATAGTAATCCCCGCCGGCAATAAATCACCTACTAAGAACGCTTAAAGGCGGAGTAGAATGATTTTTCTATCCGACGCTAGGTTAGTGGACAAACGGCCTACTTCGGAAACATTTACTTTTAATCAGATGTTGAATCGTTATTAGTCTGAGCAGACGGGGACCGCCGGTCCAACAGACCGCTTGGTTACCGCTTAAAGTATAATCACCGGTTCGCTCCAGGGACGAGGGCGCCGATTCACTAAAGGAATAGCGGTAGCTAGC
> #9 CGGCnnnnTTTCGTGACAT 298 
GCGGCCGATAGGCCTACCCTACATATGAACCGGTAACGAATGGATCACGCAGTACTTTAAACGTATTCCTCACTACAAGGGGCCGGAGGAGGCACGTATCTCCCAGGCGATAGACATGGCGATACCGACCCCGTGTCAATATAGACGTTCAGCTGGAATGCATATCTACTACGATGCCCCGCTACCGCCCTGGGGCTCGAAGCTGACTGTAAATACATTCAGAGCGAAAGCAAGTGTCCCAGCACGGGCCTCTTAAGACGGGGGAGATTCATTGTCACTCGGGGGGGAGTGACAGGGGCGGCGCCTTTTCGTGACATAAAAGCCGTTCGCGGTTCTTGTACAATTGTCTTGTCTAAGACACTGAGATCGGGTGGTCCGTAGCTTATTGTATAACAGCTATCGTTAGCCAACGCAGCACTTGGAGAAACAACCGACTGGAGGGCTGTAGATGGGGAGGCTGCAAAACTGTTCCCGAACAGCTAACGATCCTTTTTTAAGGTCTATCATGACAAGACAACCGACCTAATCGGATCCGTCCCGTCGCCTCGATAAACAACTCTCGGTTCGAGTGCCAGGAAAATACTCCTGACCGTACGCTGT
> #10 CGGCnnnnTTCCTTCACAT 345 
GGGTTCAACTAGAGCATTCGCCCGGAACGCCCTTAGCAGGTTAACCACAGTCTAACCAGTCTACTATACGGACGAGTCTTTTAGTATAACAGCATACGAGAGGCATATATGTGGCGTAGTCGCGTAGATGGTAACATCTTACGTATCTTTGCGATCAGCTATTCTACTCCGCGCAGACCACACTAAAAGCATATATTCGAGCCCGGTGTCGACTTCATCGACCAACATTGTCTCGCTGAGTGTAGGCGGGAGAGTATTAGCTACAGGTAGGTCCTTTACCTCATTTTTGTCTTCATATTACCAGGTCCAGTTATGTGCGACATACATCTGGATGTCCATCTGATCCGGCCAAATTCCTTCACATACACCTTACTTGGGCGTATAGAGCAGGTAAGACGGTCCTGATAGCCAACTATTGAACTTCTCGCTAAACTGCGGATTATAATATGATTTTATAGAAGAATTTCGCCCCCCCCACCGGACCTGAAAAATAAGATTGCATGGATTCCATTCCAATCATCAGGCCGAAACCTTTATGCATATACTAAACAGCGAGTGTAGACCAACTGGTCTGCACGCGTCAATATTGGTAGACGATCG
> #11 AGGCnnnnTTCCGTAGCAT 392 
TGTGGGCAAAAGACCAAGTGTTGCATCACTGACCTTTATTCTGCCTGCCCTAAGGACTATTTTAAGAATTTATCCAATCGACGATACAACTTATTCCTCATAAGGGGGCTAGATGTTTATCTGCGGGACTAAACGGTAAAACGAACATAATCTCTGTCGCCGCCTATGATTAACCAGCATCTAAATGACACGTGTGGGCTCATGCAGACGTGCTTGTCGAGTGCCCTATATAAGGGTCGATCTCAGTTTCTCACGCGGCCGAGTTACGCTGCACGATCATGTAGCTTTCCCTCTGATTGCGCGGGATGCTCTGCCTAATCCACTTTTGTGTCTCACCTTGGACAGGAGTTAATCTGATATCACACCCTACCGCTGTCGGACGCATAGTTTTAAGGCATGCTTCCGTAGCATCATGTTAGTTCTGCATGGGTCTGCTACCATTCTGTGCACATGAGAACGGTGTTAAGAGTACGGCACTGCAGCTGTTGACATTTGAACAGACTTTATAACGAATTGGGCGACCTCATCCATCCGAATAATCGTCCTATCCCCGTCTTAAAATCCGGCCGGATATCGGCCAGTCAGGACTACTAGCGAGTG
> #12 CGGCnnnnTTACTTAACAT 12 
CGTGGCCGGATTCGGCCTGTTTACTTAACATTATGGCTCTTATGTCTATGAACTTGACCTTCGTCAGGTTCGTACGCAGCGGCTCCCCGTAGATCCTTTTGCCCCGTTGCAATCAAGCGCAGTCCAGCAGAGTCAAATTGCTTACTCTATACCTGTAAAAGAGCCGGCGCATCTTGGACGTGTCCCACGACAAAGCGATACTTGGTAATGGTAGACTATCAAGAAACTAATCTTACGACCGAAGGAACATTATCAACGTCGGGGCGTTTCCCCCATGAAGTTTGATGCCCGAACGCTCCGGGATTAGCATATGTCTGAAACTACAGTTTAGGGGCCGATGTTCCGGAAGCAAAACAGATGACAGTCACCTTAGAGATGACTCCTCTTATTGAAGGATGCCCCCTCTTAGAGCCTCGGAGGTAGAGAAGTCTAGAAAATAGTGTAGATACCGAGAAACAGAGCAAGAAGACATTTACATGCAACGCGTGGCGATGCCTCTTGTGGGGTGCCTGGCATTTCCCTGACTCAAATTTGCCAAAGGTAAAATTAACCTTCAGGCGGACCGGGTTGCCGCCGCAGCATGTGTTACAGTCAATGTGC
> #13 GGGCnnnnTTCCGTTACAT 505 
ATTTGGCCGCTGTGTTTTGGCTTCGTCCCTCCTAACTCGCGCTCATCTGTCTGAAATGGACTCATCCGGATACTGCGTAAGCTAGACCGTGTGTACCCATCTATGGAACCATGATAAAGGTACCTCTATTAAGATCGACTCGGTGCAGGGACGCTCTGGGCGGTGGAAGGTTACGGGGAAAAGGCCAATGGAACTGTAGCGCAGGGAACACCATACAAGTGATGCGAAGGCATCGCAGCCGGGGCGACGGAAGTGAGGAAAGCTTTATGGAAATTGCTTACAATTTTCCAGGGTCCGGCAACCAAAGGTGGAGGTCCTTTTCCCAGGGATTACACCATTTCCTTAGCCCAAACCCCAATATGCAGGGGCCCTTAGTTTAATCCAGGCGGCTGTAGGGAATGGGCGCACAAGACTAACGGATCGGCAATCCTTTCACGATTACTGATGCCACAGTTTATTCAGATTACGAACACAGCTAGCCACTTAGTACAATAATACCACGCGGGGGCCAAGTTCCGTTACATCCGGGTGTCTCTTACTCTATTAAAGAAGCCGTGACAATTCTACGAGCGCCCCCCCTCCGTTAGCATGAGCGCGTTG
> #14 GGGCnnnnTTTCGTAACAT 164 
GAGATCACGAAACGGTAAGTGTATCCACATCGTTGGAGTTGTTTCCGCCACATCTCGTGGGTACTGTTAGGTCGGTTCACCCCCGAGCTATGTATGGTGTCAGTGAGGCGTTAAAGAGTTGTCCTCACAGACGGACTGTACGTCGTTGCTCTGTCCACGATTCCGGGCTGAATTTCGTAACATTAGAATGAGCCTTTGTATACTCAACGAGTCTGCCGCAACGGGGCGAAGTCTGGTTTCTCAACGCGAGTCTCTCTATTACTCCCTAAGGTAGTCCATCGGGCACTTCGTGAGTCTTCACTTCGTGTTGAGATTAAGAGCTACCTGAGTAATACCTAAGGAAGTATAGTGTGGATCGTAGAACACGTCGCTGGGGGCGAAAAGGACTTATCATGACATGGCGATAGCCACCACTGGAGCACGCCACGACAGGGGCGCGTCTAGCTATTGAAAGCCGGTGTTACGGGATAACAATCATATGATGGATATGGGCGATAGAATACTAAAATAACATTGAGGTAACGGCCGACGTCTGGTGGTGGAGGAAGGGCTGGCAAGGAACTCACTATGTCATTGTTAGCCCTAGTAACAAGTGTACTT
> #15 CGTCnnnnGTCCGTAACAT 467 
TAAGAGCAGGATCTCATGTGGCGGGCATTTGGAGAAACCTACGCCTCACATTCCCTTGTGCCCCACGATTTTACACACGGCCCGGTCCCAAGGCAGGGGCCGACTATACCGGGTAAGGGTGGGATGGCACTCTTGGACGCGAAAAACGGTGCCACAGACGCATAACGATCCCCCGCGTAAGGCTGTTATAGACCACGGCCTGTCACGGAGGGAACGTAGGAAGCCGGAATCAGACGCTACGGTGGACCATTCACGCTCCAATAGTCACAAGGTGCCGGTTCGACAGTTTATATTGTATACTGTGAAATGTGACGCCAACACAAAAGTACTCCGCTGCTCAGTAACCCGGGGTTGTTATTGGCTAGGTTGATAATACCGTTACGTTCGAAGGTTCTCTGACTAGTTGAAAATCCCACTTCTCTGAAGCTACCTCTGCCTCGTCTAGTCCGGCTCTTCCACGGGCTCAACGTCAGGAGTCCGTAACATCCCGTTAAGCATATCACAAACTAAAGACGAGACTGAGTAAACTAAACGACGGAGGAATGTTATATCACAACCCCCGCGAGTGATAGAACGTAGGACAAGACTCGATAGCAACGA
> #16 CGGCnnnnTTCAGTAAGAT 428 
CCCCCTCGTTCTGCCTGCAACCTACGAAAAACCGGTCACATGACACAGTCGAGCATTATACACGGACTATATCAACCATACGCTTCTTGGTTGACAATAAGATTATCCAAGCGTCGAACGGACCATCCGCCACCTCAATACCGTATCATGTCGAGTTAACCCCTGCATCTTGACGAATCTGACAATTATTCCCTATAAGCAGAATGCACGTTGAAGATGTTAAATATTCGACAACTGGTAATTGTTCTTTTGTTGGACCCTGGTGTTCGGCGCACCAGATCTCCTTTTACAATGTCCGGTCTGGATTACATGTATGTTCTACTTTTACCTAGGGCGCAGGACCACAGATAATCTGCGTGAGGGACTTGACCATGAAGTCGTCCAAACTTTTCGCCTCACCGGCCAGCTCGCATGAAGGTCCGGTTAGACGGCACCCTTCAGTAAGATAAGCGAACTAAAAACTGAGCCTTTTGCGAACAATCGTCAGCAGGAACGATAGTTCGGTAGTCGTATGTCGCGGAAGACAACAGAAAGGTGAGTGCTCTGGCTCTTCCTTGAAGGAGGGACAATTGCGAAAGGTTCTCTGACGATCAGTGGCGT
> #17 AGGCnnnnTTCCGTAACAT 94 
GTCCAAAACGACTATTGCAAAACGGATATTAGTCTTGTATGAACCTATCAACCCTTGTTCGTTCATCGGCGACGGGGGGTTGAATATCTGTCCGAGGCAGGTTTCCGTAACATGAAGTGCCCGGTCTCCTCGCCCGAGACCGCGACGGAATCCCTCTGGAGTTTAACAGGCTAGCATTGTACACGTGCGAGATCTACCATTGGTATTAGCTGGAAATGGCTACGCCGGGTCCCTACGTCAACTGCTGACAGAATTCACTGAATCTTTCGAGGCCAGATTCTCGAACCCGCTTCTACGTGCAATCCAACTTTGACGAGACACCTGAATGTGTTGTCATCCGAAAACTATTGAATTGTTGCTACGGATGTAACAACAGACCTTCTGCGCAAGTATGGTCCGGCTGCCTTCACCTGACTGGAGATGACCTTGGCTCTAGGAAGCCCTCGTAATGCGCCAGATAGATATTGGTGAATGACATCCGTGAATAGTTGGTCGTCACATCCGTCTAAACGATGAGTTCGCTGTCCAGGACTCTTGTTGTAATTTACGTGAAGGTTTTCCAGCCGAACTGATTAGGATATCATTTTTGGAAGTCACCAG
> #18 CACCnnnnTTCCGTAACAT 273 
CCACCTAACGACCTGCATCGTTCGCTTAGTATCAAGTAGATGGAGACGAGCTCGGGCCTTCTTGTTAGAGGTAATGCACCGGATAGGCACCCAATTTTCTCTGCACACCCGTTGTTCCACGCGGCCCCAGACCTGCAGGGTACGTACACGCTTTCCAGGAAGCGCTTGGGACGCACGCCTTGTTCAACTGCTAGCGGCAATACCCCTTTATGTGCAGCGCTTCAGGGATGAGGCATTTTGTGAGAGTGTCATACTGTCGTTGCCACATATCACCACCAGTATTCCGTAACATGCGGGGCTGGTTACCTTCGCCAAGCGGTGGAATGTCCAATTTGTCTGAACCCCGTTAGGGATGTCCAGGCCCAAACTGCATTCCCCACTGTTCCGTTGCCTTGATGCGATGAGACTCCAATTTCACATTCATAGTTAAGCTACCAGACTACGTATACTTCCAACGTCTTTATTCAATCCGCTACTACCTAGAAGGTCTGAGGTCTACGCTAGGATCAAGACAACGGATCGATATCTTGCACCTTGGCGTTGAATCGCGGTAGGCCTACGGCTTATCTAAGTGGTCTGTCAGGGATTATAGCGCCGAGC
> #19 CGCGnnnnTTCCGTAACAT 477 
CCGCTATATTATTGACTCAAACAGCATGAGTCTGTTGGTGCTCCCCGATGATACCCCCTCTTTGCGCTAACGTGTAACCTACGAGTCAAACTTAGAGTATACCTAAAACCTCGCCCAGCCTGAGTGTCGTAGACCACCATGTACAGGCATGTCGGACCGTAGCAAGCCACAGCCTCTCGTAATGTCGAGATGTAGTGTAGCCCGGATCGGAGGTACATCGTAAGATCTGGCTTGCCTCGCTGTCGATGTACGCCCCAGATAGGTAAATCGAACACTAACTCGCGAGTACATCGGCGGCGTAGTCGAAGCCCGATAACTAGTAACGCAAGGTGAGTTGTCTCTCCGCCTCCGACGGTTGTCAGAAATTTTCGAAACGCGCGTTTCCCAATAGTGGTTCTGAAAAAACGGTTATTTAAAACTATGTCGGGCATCATCCCTTAGTTCTTGTATTAGCTTTCCACACGAGTCCGCACCCAACGCGCTTATTCCGTAACATAAGGGAGACTACTAGCTTGATCACGACAGGCTTACCATCCGGGCGATGTCGTGGACGCCCAGATGCAGAGTGAGAGGTAGAGCGACTTTAATTAGCCGACATTA
> #20 CGGCnnnnTTCCGTAACAT 286 
TCGAACTCCGACACGTCTTCTAGGTGCGATATATACATGGGGTGTGCCCCGACATATAGTTTTAGTCGGTAACATAGACTCTAGATGTTCGGACGGATATGCTTCGATTCGACGTCCCAAGGTGACAACCTTGTTTCTGAAACCTAGACGCACAGCCTCGACGGACCCATGATTGGTATATAAAATCCGGAGTGATTCCTATTTGCGCGCCCCGCCCGGTAGCAACTTGAGGTGCCTTGCAAGCGTGTCCGGTTGAACTGGGACACTTCCCCCTTTTCGAGAGGTACGGCAACTTTCCGTAACATATGGCTAGCGCGACAGGACACCTGATAAATTCGGTACTGGGTAGAAATAGTGTGATCATCTGGGACGCCAATTACACGTCAGTTATGCTCGTTCCAGTCTTCGGGAGTGCAGTACTTTATATGTATTGGCGCGATAAGTGTAATACGTATGAGAAGTTACAGGTTGTTATGTTGGTACGAACCGCCACAAGCTCAGTTCTGTGCGCAGGTGGATACAAGCACGTGGCCCTAAGGCATGGCCCTCATGCTCGAGATAGCCTACTGTCTTTCAAGACTTTATAGTGGGGATTTTATG
