# Supplementary material for: A particle swarm optimization-based algorithm for finding gapped motifs
Source: BioData Min. 2010 Dec 13;3:9. doi: 10.1186/1756-0381-3-9 (PMC3022572; doi:10.1186/1756-0381-3-9)
Supplement: Additional file 2 — Experimental Dataset. The synthetic data sets and real biological sequences used in the paper. [file 1756-0381-3-9-S2.ZIP › synthetic/gap_motif/continous_gap/gapped_seqs_7.txt]

> #1 TACTGCTCTAnnnnTCCGG 151  TACTGCTCTAnnnnAGCGG
TATCTACTCACGTGCATAAGAGTGAGGTGTCCAATTAAGCATTACAACAATAGTTGCCCTAGCAGATGACTAAGAGGATGAGTGCGATTGGTATATTTCTCCACTATGCGACCTAGCACAGAATTAGTTTGAAGGATCGAAGCCGCTTGCATACTGCTCTATATATCCGGTTGCAAGATACTCGTAGTGGTTATAACGAACTATAATTATTCGATGCGCTAAGATGAAAACGACCACCTGATTGTTAACGTCGCCGACGAGTGGAAGGCGACCTTAGACTGAAAGCGGTCGCACTCCCTGTTTAGGCCGGAAGCCAGTGCACGCGCGTTCCGAATGGATCGACACGCTGTCGATTGCCCAGGGGGCCCCAGTATACGCCAAGGCCGTGTCGGTCAGGCTAGCTGATAGACGCTCGATCTGGCAGGCACGTCAAATAATTAACCTGTTCCGATAACGCCTAAAAACTCCGACGCTCAGCCTTCTTGAGTGCTGGATTTAAGACACAGCTTTGGACGGGAGACCGTCCGCCGTCATTACATATGTATCGCCACGGAGTCAATTTATTTTAATCTCATACGGGGTAATGACTAAGAACTAATA
> #2 TCCTGCCCTAnnnnAGCGG 355 
TTGAAGGATCATTATATTCTTATTCAGGCTCCGTCGCTGACTTATTCTGGGGGCCTCTCTGGAAGCTTACACATGAGTTCCCTTGATATATCTTCCAAAAGAGGAAGGTCTAGGTCGGCCTAGGTATTATTGACCACTGACGATAAATGCACCTTATGTTGTGGATGGGAGTGTTTTTGCCGTGCGTACGATCGCGCTATTGTGCGCACTGGCCCTTATAGTTACAGGTGGTACCGTGGACATGCACCACCGACGGCAACGGATTCCGTTTAAGGCGAGGCAACCTTGTATGGTCGAGATCTTCCGTTGCCTCGAGCACAAAGGATAACCATATAGCTCTCTGGCTCGTGGTGCCTCCTGCCCTATAGAAGCGGATCCCATTTGAAACGTTCGACCCGCGCAATGCGTGTTGTGATTAACATTGTATCGATACATTCGTTCGCACCAAGACGAAATAAATAATCAGCCAAAGGGGTTGTCTCTTCAGGATCATAGTGTATTACCGTCGGATCCTATTGCTCGTAGCTAATTTAACGAGAGGATATTTGCACTGATAGTAGGAGGATCACCGTCCTAAGGGGTCAAAAGTCAGCGACCCGG
> #3 TACTGTTCCAnnnnAGCGG 362 
GTCTTGTCCACTCAATCCCAACGCTTGGTCGGAACTGAATCGTGGTCTAGTCACGTCACACAGGATCGAGCCAATGTCCATCCTGTTTTAAAAGGAGAGGGATGAGAATCATGCGCACATGATGTGTCGCTACGGGAGGATGTGTCTTTTGCACTTTGACATCCCTTCCCCCTATGGGCCCTGCCCAAAAGATTCATCGAGTCGAAAGGGTACCCGGGTGGCGGAAGTCAATACCAGGGAACACGGAAATTGACAACTAGTAGTCTTTCCACGATAGTCGGACGCCGTAGCAGTTATTTAATGTACTGAACGAGAGTGCACGATGTTCGTCTGTGGACCAGGGGAGATCCTGATCGTCTCAATACTGTTCCACCTGAGCGGTCGGGACTTTTATGAGTAGCCACCACTCAGATTGGCTTCGGAGGGGACTGGAGTCGAAACGAACGGTCGAAAAGGTCGAAATAGGGCTGCACCAGTTCCCCCCGTACAGCATACCTTGGCTGGAGCACGCGAGAGCATGGAGCCTTAGCGACAGCGTCAGGGGAGAGGTACTGGAGCAATGAAGTCCGTCACTGGGGAACACCGACACGCAACATAGAT
> #4 TAGTGCTCTAnnnnGGCGG 262 
ATGAATTAATGGAGTGTGGCGCGTCATTCGTCCCGCACGCAATCGGTCACGGTACACCTGTGTAACCAGTCTTCAGTTTAAGGTGATTCGCACCACGCCCCTAAAAGTTGTTAGTGGGGTCTTGATTTAAACTAGTAATTGGGGACCGATCCGATTTGGAGGCGGTCGAACGTTCTCGGCCTGTACGTTATCGCTAACGACTTATAAAGGCTCTGCACCTCAAACAAGCTGGGCTCCTCTCGGGCCACGCATCCTTCACGTTTAGTGCTCTAGTCTGGCGGGTATGTAGAGCATTCGGTCGCACGGGTAATTGGAGATGTACAAATCGCATAGACAGTTTTGGGAGACGGAGTAGTATGCTCCCCTCAGCTGTCAAAACGGCAGCGCCCTTACAGGTTGGACAATAATACCGGCATTGCACAAGAGCAGTGGCGGAGGTGTAACCCCATGAAGATGTAGCTATAGGAAATGATTCAAGATAATGCGCAGTCGAAGGGTTTGCTGAAGATTTTTTGACTAAGCGGGACATATGCGAGTGGGCGCCCTCGGGGCTATCCAGAACGGAGATCGCGAGTCGCAATGCGTCAACGAGTTATCAGG
> #5 AACAGCTCTAnnnnAGCGG 453 
AAATGTGTTGACGGACGATGGCCGGAATAAACACAGAGCTAGAGAAATATCTAGCTGCGTCGACTAATGCGGTGAATATTTAGATTTCACACTATTATGGACAATCAGCTGCTACGAAAACAGACCTCAGAATAAGCACTTTATTCCTCCAGGGGTTGATAATTCACGAGCACCTCGAATGACAGATCGTAGAACCAGTACCAGGTTCAAAGAGGTGCAAACGACTCCCCCGGGCACACCAGTCACAGGAGTCATGTCTAGCTATAAAAGGCACGATGGCGAAAAAGTCGTTTGTGGTGTCAACGGCCATGGTTGTTCGATGTGAGATCGGTTGACAGGACAGCTCAGGTGCCCTCTTACCGAAAACAGTAAATCTACGGAATCGGTCCTGGGGTGTATCATCAGGTGACAAGTGACCCGAACGGACCAATATAAGTAATCCTTACTGGCATCAACAGCTCTAATACAGCGGCGAGTTAGAACCGGCTCGCTGACGTCGGGAGTGGCGGCAGGCAATCTATCACCCTATCGCGAAATGGCTGTCTTCTACTTGTATCATACCCTCCAATGCTCCAAAGTCTTACGCATCTTGAAGCGGGC
> #6 TACTGCTCTCnnnnCGCGG 25 
CGGAGTTTTGAGGTGGCTATCGTCGTACTGCTCTCGATGCGCGGGGTTGTGTCCAAGGTCAGGCGTAGTGACCCGTTCGCAACGGCGATCGATACGTCAGTATCCCACGTGTTTCCCTGAAAAAACGTGGCGGATAGTCAGTTGTATATCAACCACGGACACTGGGGACTAATAGGACGATGAATAGGGGTGAGAGATGCGGCCGTTTCCTAATATTGCCCATCGTTGGCACTCGGCGCGTAGTTGTGCATGCGTTCGGATGCGTTAACCGCCAAATTGAACGCTCACTGCGAGAACCATGTAATAAGATGAAACACCCAAGGAATACACAGAAGTCTGCGACGCGGGTTTTCCACAATACTTCACCCATGGTTCACTTATGAATAGAACAGATTACACCTTATGCTTAGATAAAAAGAATAGTAGACGCGGCGCTTATATTTTTTTTCTTAAGAAAACGCTAGGCGCGCCCACATAAGGTCGTTGTTGAGAAGGGAATGCCTCGTAGTGATATGTCGTAGCAGTGATTACACAGTAGCTCGGCCCAGTTGCAGAACATAACACCGACCGCGATTCATTTTGCTACTCCTCGAGTCAATC
> #7 TACTGGTCTAnnnnAGCGT 179 
AAACCAGTTACTGAAGATAGTTATGTTAGGCGTCTACGTAGATACAGCTGATGAGAACAGTCAGGATAGGAATAAAAGCTCCGTGATGCTACAATGAGGGCTGATGATCCGGTCCCCATTTTATTTCAGAGTTCTGTTCAATGTATAGTTCGGCCGATGGTACGCAACTCCAAATCTATTACTGGTCTATTAAAGCGTCCAGCAGCCGCACAAGGCCGTTATATATTGGAAGGCTCGATTCAACGGTACGTCCAACTTAGTAAGCTTAAGTCGTGAGCATTAAAACGTAGCAGGGTCCTCTTGCGCCAGGTGGAGGCACCGTCACTAGATATGGACTGCGACAGCGAGTCTCACGCAGACCAAAGCCGTGATTACAGCGCGGTTTCATTAAAACATGCCCACATCCATGGCAAATTCATAATACACAGGCTGGTGTAGGGATTCTGAAGTATTCATGAGACCTTCCGCTAATATATCCAAAATTCTTTTCAAGTTTACCTCCGCATCCACCACAATTTGGAGGGCCGCGTAAATCAGGCGTTGCTGATCGCCCAAGCGAACAACTCCCAGTTCGACAAAGTCTACTGTCGTGTTTGAAAA
> #8 TACTCCTCTAnnnnCGCGG 459 
AATTAATGTACGTACGGGTGGGGGGTTACACCAACACAGAATTTTAGGGCACTGTCGGCTGTCGTGGAGCCGAAGAAAGTCGAACTCTGTGAGTTCCCGTGTGTTATTACGCTGCAGGTACGATCTCTCTGTGAGCACAAGTCGCGGTCGTGAAGCTTAAGTAATGCAACAGAGAGATCCCCACCGGACTCTGCTCTACTCGGGAGAACCGGGGTTAGACCCATGTACTGCAATGACGATAGCGACGATGCATCTCATGTCTACGGCACGTCAATCCCCATTAGATTCTGAACAGATTAACTCGTATCGACCTGAACTCACCCTGTTCGTCAGGGCGCGACAGCGGCTCGATTCGCACGGATGGCATACGATGGAAACTGTTCGATAAAGTAGCGTGCTTTAGCGGCTTCCGAGCCCCCCTACCGTCAAATAAGCTATGAATGACTCGATTATACCTGCTACTCCTCTACTCGCGCGGGGCCGACTGAGTACATATATTATGATACTGTGAATGACCGCTGCAGCCGCACGTTGGATGGGAGGTATACCGCTTCGAGAGGCAGAGAAGGGAGATGAGGGTATTAACATCGCGGTGCATTG
> #9 TTCTACTCTAnnnnAGCGG 487 
AAGTTGAAGTCCATTACAAATGGTTACGGGATGGGCAGCGCGTGCTGGTGTTACGACTGTCGGTACAATCTCTGTACCTCTGATTGTACGTTAGGCTTCGAATATGAATTCGCCGATCACTAAAGGCCCGTGTTGGCGGCGATTCCACTAGGAGGGATTGGTACGGTTACAGCAGTCGAAGGTTACCACCGTAGAGATCCAGTGGCCTTCAGTTCTAGTCTGATAACCTTGACCGTTTGGAGATCCGGACTTTATAAACATTAAAGTTCGGCAGAGAGAATTTTTGTATAAGTATTGGTTACACTATTGTTCGTAGCTGATGTGGGGAACTCGTGCTCCCAAGGTTACGGCGAAAGGGGTTCACAGTTTAATATCAGGCAAGGCTTTCCGACTAGAGCTCCAAGTGGCATCACACATCGATGCGTAGCCGTTGTCCCTGCGTGTTTAGAGTTAAGTAACGGACATGCCCTGTTAGGAGCAAAACAGATTCTACTCTATCATAGCGGACTCCTCCACTCGGGCTACACTTTGGTATACTCAATTCAATACCGTTCTACAACTGTTTGTAGCAGATAATTAAAGATTTACAAGTGCGCTGCC
> #10 TAATGCTCTAnnnnTGCGG 299 
TGCTGATTATCACGGTCAATTGTGTTGTGGACACAGGTCGGGGAACTGCTCCCATATCACTAGAGTGAGAGCGCCTGACTTGACGACCCCGCGACATTAGTGTGTACCAGCTACAGCGTTTCACCCCCACTAAGGTGTCGCGCCTGTCAGATTACACGCCAACAGTTAGAGTGAAGGTTGCTCATGCACGCCTTCCGAGCCAATACCGAAAGTGGGATGCGAGCTTGCAAGCCTACAGAAGAGGGCATATAGTTTGGGTGGGTTCACCGCCACAGACTTCGTACGTTCCGTAATTCTAGTAATGCTCTATTATTGCGGCTTATATTCGTATCACAACTCACTCGGTGAATTTATTTGCGCCCGCGGCTCGTGCACTTTTTTTTTGGGATACAGACAGGAAATGGATCTTCTGAGCGATGAATAGTGGGAGGCGATGAACTCACCGGTTCCTCCTTACGGGAATGCGACGGAAGCCCTCAAGTGTGCAATGGATCGATTCCCCCTGTACAACGTTGGCGGAAAATCTTAGACTCTGTGTAGTGATCGCGATTCTTAAGAAAACTGAGCGCGAAACTCTAAATTCGGCGCCGCGACAATCTA
> #11 TACAGCTCTCnnnnAGCGG 152 
AACGGGCTATCGTGGACTTCTGCGTCTTGATGAAATGCGGCTAACGAGGTTCGCTCGTAATTGATTTCACACCAGGTGCCGAGACCCAACAAATATGTAGAAACCGAAACCGCTGTATTCATCAGCTAAATAATGCCGCCTGAACGTGGGTGTACAGCTCTCCGGCAGCGGAACCGAAAGTTACTTCAGGCAGGTCGACTGTAGACAACAGATTCGGTGACTCAGACAATTGGTCGACTGGCGCAAATTGTAGAAACGACCTATTCCTGACAGAGGAGCTACTGCAGGGGATGAGCCTATAGAGGGAGAGCATATAACTGATCGTTTATTTTCTCTCCCCTGGGTCTTGGGGCTAATTAGTTCATGAATCGTAACTCAGTGAGTAGTTGTCCTGCGACGTTAGTAAGCAACTCTGCCGATCCAATGGTTCGGCCCGCTTCAAACTTGCCGAGTCTGTCCGGTCAAGGCGCTGGTTCGCGTTTGGACATGCCCAGCCCTGTACCGCAATCGTACCGCGGAATGCTAGACCTAGACACCACGTAGACAGTGGTCACCCTCGCATTCATGGATATTTTATCTGATTAAACTGAAGTTTTTGCT
> #12 TAATGCTCTAnnnnACCGG 374 
TAGTAGCTACATATGTGACCGTTTACAAACTTCCGCTTCAACTAACATGCAAAATACTACCTAGAGAAGCAGGTTGATCGAGGAGCATCAAGAAAAGAAACATTTGGACTGCCCCTGCGTCGCCGGGCGGCATATGGCGTCCAGGCGAGAAATCCCTTGGGAGCACTTTGGATTGCAACTCCTATACGAAAGAGTAAGTTAGTTCCACGGATTTTGAACAACGAACCATATAGGTTTACCGCACCTACACCAGTCGAGGTGCTCTTATTCACTCGAAGCATGCGCGACATAGAATATATGCTTAACACACCTTGCAAGCACGTCGGCCGATAAGAATCCTGTTGCAGGGAGTGCCAAGCGTAGTGTTCACCGAATAATGCTCTAGCCGACCGGAAATTCTAGGAGGGTCCGATACTAGGGAATGCTGAGAATGGTCACAGTGGGGACGGAATATCCGAGCAGAGATTACTGACCGACAGTATGAGAGCAAGAGGGGCGGGCCGTGCTTCCGCACCTCTACTGCCATTCCGATTGGCTCAAGGCTTTGAGGCGAGTAGTCTCCGAAACTCCAATCTTACTTTCCTTATCTACAGTAGACCC
> #13 TACTGCTCTAnnnnAGAGT 319 
AGACTTCAGGTTTACTATTGAAAGGGCGTAAATACGAGGGCGCAGGTGCGAGTCACTCTTCTTAAATATCGATAACGAAAGAGCCGGCTGAACTCCTACGCAGCATGGTGGCTATAGCCCTCGCATGATAGAACCAAAGTGCACCTGACTCACTCCGACCAAGACTACTGAGTATCACCCCGCGGTTATCGTCATGTTTTCTCCTAGTGTATCGCTCAAACGTGGGACCTAGGCTGGCCAAGTGAACCACCGTAACGCTTATCTCCCTGGTTAGCAGGCGAGATGCCAGATGTCCAGGTACGTCAAGGTTCTGCGAGTCTACTGCTCTACTCAAGAGTATTCGCTACCAGGTTCGACGAACAAGTGATCCGAGACCCTTCCCAAGTCTCCAGCAAAGCAAGGAATGGACCCGGCTAAATCCTTGAAGGCGGTCTTACCAGGCAAGTATTAAATAGTACGCTAAATTAACAGTCTAAGATGATGATCTTGCACGAGCAGGCTAAATAAGCTACTGCGTCGCGGTATCGTTAAGAATACTGGTGTGACAAGGCACACACTTCTTTTTGTAGCGCTGTATTACGCCTGGTTCGAACAAAGTCA
> #14 TACTGCTCTAnnnnAGCCG 456 
GTCACATTGATTATTGTATAAAACCCGCCTTTGATAATTGTGCTGACCCACCCCGGGATAAGTGGTGGGCACACAGCCTGGATTCGCAGAAGGTCAGTGACGCCTCTATGTCGGATACTTCTCTTGTCGCGTTTAGCTGACCCTACGAGGTTCCGATCGCGAACTATATCAATCTTGGTAATTCACGTGACAACCTGAACGAGCGCAATTCTGACGGTGATTCTAGGGTGACTGGCTGCTCGGATTGCGACCTGAACTGACGCAATCACTTGCCGACCCTCTCCCCCGATGGGTGGGAGTTCGATACACGTTCAATGCCGAAAGTTCGTTCGCTGAATACGTATAAGGCAAGACATACCTCTCGGTGGTGACCAACCTTGTAATCCGCGAATTCCCATATCAATACACAAATAAGCCAGAAGTTTCCTACTGCTCCACTACTTCTCGCGACGGAGCTACTGCTCTAGGTCAGCCGACACTAGGTGAAATCGTCGACTGCCACCACTATTCGTTAGGATGTAAGGGGTCCAGCCACTTGGGTACTCACCTTCTTTCCGAGTAAAGACCTTTCTTTGATTGGGTCCGTGATATAATGCCTAA
> #15 TACTGCTCTAnnnnAGAGC 98 
AGGTTTCGCGGCCGGCATGTTGCCGGGTAGAAAGTAGCGTTACAGTCGGTCCGGTACCTCATGAGCAAGTTCTAGGTTACTGTCAGCCTATTACAGGATACTGCTCTAAAGCAGAGCCCTCATCCTTATCCTTTGCATGAACTATTATACTCGGTTCGTAAATTACAAAGACATCTGCTGGGTAAGACCTCCACAAGAATGAAGTCGCGCTATGCTCCAGACTAGTACTAACAAATCGATTTTGGACTCCCGGAGCTTGGTGTAGTTTCAGATCGCGTATACCTCAAATGGGAGGGCGCTGTTCAGTGCTGGCTCGTCTGTCCTTTCCCGATCTCCCAATTGCACGTCTGTGTACTAGACAACCTGGCGGACACGGTCTGTGAGTCCTTCATCCACTGGCCGTCTCTGGGACCATACCTAGTTACTCACTGGCCAAGTGAGGCTGATTCGTACGAGCCTGACCCGCCAATAGCCCTCAGTGCTATTGAACGAGTCAAGACCATGCCCTCTGAACATAGTAACAGCCTCTTGAAGGCTTAAGGAGTACTTATTCTCGAAATAGTAACCTAGAGAAAACCTACTTTGACTCCGCAGCATGAA
> #16 TACTCCTCTAnnnnAGAGG 56 
TACGCGCGATTACAACGACTATACGCGTCACCAGTCAATATGACGCGCCTAGGATCTACTCCTCTAACCAAGAGGACCCTACCGCATGCTATAACTGATCTTTCTGCCTGATTCCACCGGAGCCGGACTTGGGCTGTATGGTCCAGCCTTTAGCCATCCGCTCTAACTCACTTGCTCGAAGAAACCAATGTACATGACCCCTCCCGAGACTGCTGGCTGACCAGCTAGAGTGCATGGTCTAACCTATATGAATAGCATTACGGGTCACCCACCGTCGGCCAGCAGTCGGATTGCCCTGTATTCCCAGTTTATCCTACAGTACTTTAAGGTGGTTTAACATAAGGGGGTGAGTGCGCGGTAGCGCACCAGCTTGGCAATTGTCCCTTGCGCCAGACTCGTAATTGCAGCTCTGGCACAGGGAAGGATCCGCCGAAACAGGTTCGCGGTTACCACATCTATCCATCCTGCCACAGTGACCTCGCGACCCACAGTCCAGCTTGTATCTCGAGCGAGAATCGAGGGCTTGCACCTACGGCTACCCTCATGTAATTGCAGCGTCTAAAGGGTCGAGTAATTGTAGGTAATGCGGGCGTCACTTTC
> #17 TACTGCTTTAnnnnAGCTG 313 
CGGGGGATAGCCCATCGGCCACGCCACATCACTGTCATAAGCGTGCAATCCTGTATTGATTAAGGTTTGTTAACTGGAGGCTCATGTGATCTTCCGAACTTATTGTGATAGAAAATGACGTTCTAGCCGGACGTAAGGCCTTGTTGGCGTTGGACTGGAAAACGTGTGAATTTCGTAAAGAAAGACCTTCTTCCGCTCTTCGTAACTAGAGGATAAAGTATTTCACGTGCGTTCATTTTCTGTTCTACCTCCGCGGGACCCAAACAAAATCTCATGATACGCGCGATCACGCCGGGTGTTCAGTCCCCACGTTTACTGCTTTATCTCAGCTGTTAACCCCTAAGCATGAGAAGAGCCGTCCAGAAGCCTGGGGTATTAGTGGAAGGGAACCCGTCGCGTACCTTATTATCTCTTGGCAGCCTGTGACTGATTGGTGGGGCTGTGCCATCGAGCTGTTTGCAGCGAAAGGTACCTTGAACCGGTACCTACGCCAGTAGTTAGTCTGCGGCTTTCGTGATGCCAGCGCCCAACTTTGCAATCAGACCAACTGGAGACCCGGCTTAGGTAGTTTTGACTACATTGTGGATTGCACACATAACT
> #18 TACTGCTCTAnnnnAACGC 29 
AAAGTGATCTCGATTCTGCTTAGATACTATACTGCTCTAGAAGAACGCACTAGCACCGCGACTTGGAGGCTGTGCACGACTTCCAGTGAAAACTTACAGACCGATTAACAGCTTGTCCCCCCGTACTGCCGGGAGCTGGCGAGCTACCGGGTAAGAGCGTGAGAAAGATACCATTTTAACGTCGTTTCCCCTGTAGTGGGGTAGGTCGTGTCCAAAATGCATAGGACCGTAATAGCTATGGTTTTTTTGCATACCGCGAAGAACATGTTGCCCAAAATAGCACCCTATCATTATAAGTTCCAGGAGGAGGTTTAAATATCAGAAGCAAATGCTATATCACATATAATTCTACCCGTGGAGGGTCGGCCTGGTCGGCTGCACCCGGTGAGGGAACCGTTATCGGGCCAATCAAGCGCCACTGATGCACCTCAATGTATTAGAAGGGCTTCCGACCGGCTTCATCAGAACTCATCGGTTCGCGACTCTGTTCATCCTTGAACCACGTTGGAATTCAGGAACTGCGTTGGCGGGTTTCGGTATAAGCAATACCTTGGGCAAGGGCCCAGTTGAGGAATAAGCCTAAGGGTGGGACTCGTAGGG
> #19 TCCTGCTCTAnnnnAGCGG 457 
TGCATTGCGCAACCTTTTTCCCTGCCGAATCTGGTCCGGATGAATATTTGAATAGACCACAGCGAATGGGGCAGGAGCTCATGTTAACCAGGGTATAACGGTAGCGGATCCTCTTAATCCTATGTACTAGGGCGAGATGTAATCTGGTCTCATAGTATGACAGGGTCGGTGGTCATTGGACTACATAAGGCATTGCGTAATGTGTTCGCAGGTGTTCTAAGCACAGGTGGTCAGTTCCCGCTCAGAATAATGCTTCGCAAAACAGAAACCGGCTTTATGATGGACCCTGGTGGATACTAGATCCGAAGTTGGCAGGCTGACCGTGCATAACCTGGGGTACGTTTTCCCCTCGCTGTCGGCGTGGGCAAAAGGTCCTTGAAGCGTAAGCGATCTCTCGTGGTAATCCGAAGAGTTCTTTCGTATGCGAACGGAGTTTACAATAGGTTGTGTCCTAAAGTCCTGCTCTACATGAGCGGCAGTTTCGTCTCCTATGATATGTTGGTGTGCAGAAGTCATGTATTCGCCCGATCTCTTTGCCTTCTCAAGTGCACACTGGAAGTCCCAAAGCCCCGAGTAAGGGGTGTGACGATGCCTCCTATC
> #20 TACTGCTCGAnnnnACCGG 571 
CTATTTAACAATGCGTGGTCTCCGTACCTGGACTTAGTCTACTGGCCATCGGGTCCTGGGACGCAGGGCTCCAATGGCGCGAAAACCTTTGTAAAAGGGACACCACTGGGAAGAAGCCGAAATCATCTGATTAACACATTGTTCTTTAACACCTGGGTCATAATACAGCTCAGCCCAACCGCGTAACGTGTTGTGTAGCCCGCTTGAATCCCGTAGTGCGAACTTAGTGTAACGTCAACTCGAACCGATTGTTAGGAACGTGGCAGGAGTATCATGCGGACAACAGTATCTGTCTTTCTCATCCAATCGCGAGGCGAATTCGGATCTTTTATGCCGGAAAGGAAACGAGCATTGATTTGGGGGCATTGTTGCCTCCAAGGCGGCAGATCGGAAACATAGGACACACTACCTTTCATTAGAGAAGACTTGCGGGGTGTGTCTGAGTACGAAGGATACATAGCGATAAGAGCCGTCAGCGACGGTGCTTGTAAAGCTTCCTTGACCCGTGATTGGGATCACAAGAGTACACATAACCCTCTTAGCGACGGCTGCCTAATCAAGAAGCGAATTTTACTGCTCGAGGGAACCGGCAGGGTAGTT
