# Supplementary material for: A particle swarm optimization-based algorithm for finding gapped motifs
Source: BioData Min. 2010 Dec 13;3:9. doi: 10.1186/1756-0381-3-9 (PMC3022572; doi:10.1186/1756-0381-3-9)
Supplement: Additional file 2 — Experimental Dataset. The synthetic data sets and real biological sequences used in the paper. [file 1756-0381-3-9-S2.ZIP › synthetic/gap_motif/continous_gap/gapped_seqs_8.txt]

> #1 ATAAGGAGCGnnnnTGCCC 55  ATAGGGAGCGnnnnAGCCC
GGTTGGAAAGAGTTTGGCGAGTGTAAACTTCCCACTTCATTAGTTCCGGAGCTAAATAAGGAGCGCAATTGCCCGCATTGTCTTGAGGATGACAGAGTCGAGCCCTGCGCAGTTCCTTTATGAAGGAACGGCATTGGCTCTTTGTATGTGGGATTGCTTTCCAGCTATCTAATTGGTCATTTCAGAGTACGCTTTAGTTTTATGTCATGAGGTTGCAACAGTCCGCCCAAATAACACCTAGCGCAATAAAAGTGTGTATTCTTCTACCGACACTCGTAGTATGACCGAGCTTAGAATGCCGGCACGGATATTTCTATCACGAATGATCGAGCGTCTGTTCTGATAATTCAAAAATGAGATGGAAGCTAAGCTACGACGTTGTTGTGAAAATGTTGCACCATGTTTGACATAGTTAGCAGCCCTAACCAGGACAAATGAAGAAATTACAAACCCACGCGGTATAATCACCATCCTAATGCTGGCTTGCACAACTAGGCGTTGGATCCAATCTCTAAGTGTAGTCCTTTCCGAAAATCCTCAAACACGGAACAGACTACGCGACGACGCTCGTGGCGTTATTGTCGCAGGGTAGATGGCTCG
> #2 ATAGGAAGGGnnnnAGCCC 377 
GTCGATTAGCGCCAGAGACCCAGCAGTTCTGTTTCTGAAACGGTTATCACTCCCGCTCAACGAACCTAGTATGGGCGGGGTCTATGCGTGTAATAGAAGGTGGCCAGTGCGCGCCCTTATCTTCGATGACCTATCCTTAGAGTTACATAAGCTGGCGGAGTCCTAGATGCCGTCCTGGTGGCTGTCTCTTTTACGATTACACATGCTATGGGTCATTTAGTACTCAAATAGTCGGATCATTTCTACGTAGGTGTTTTTAGTGCAAAATCCGCATAAAGACAGATCTGCGGTCACGACGAGTGTTGTAGCATGGACTTTAGGATGCCTGATATCATTTTGCTCTCCAACTCTCCGAGATAAGATTAGTACCCAGACAAATAGGAAGGGTATCAGCCCAATGCAGAAAAAGCTCCACTCTGCCATTGCGTCCCTCTTCTTCCACGCCTATGGATTATCCCAGTCCACAGATTGTAAAGACCGTCGGCCAGGACCGGGTTATGTCGAGGGGTTATAGCGTCAGGCTAACTTCGCCATCGGTACGAAGTGAGTCACGACGCACTTTATGCCAACGGCGAAACTAGTCATTTCTAAGTACGCGGC
> #3 AACGGGAGCGnnnnAGCCC 84 
TGACTTAGATGAGGATACGGGCTCGGCACCACAAGTAGCACTCTCCTCTCACGTTCCACGCCTCGCAGTCGCCTAGCTAAAACTAACGGGAGCGTGAAAGCCCGAACCACCACTTATTAAAGGTACTACGTTTTCTTGCTTGAACTACTACTTTGTAGTGAGCTCGGCCTAAGACTACATGCGCACACTATTGAGAGACTACAGGCCGGGCATTCAAGCTGAGAAAAGCCGCTGTCTATCGAGGTTGACTTTTGATGACTGTACCTGAACGGCAAATGACCAAAGATACCATAAAGAGGATAGAATAACCCTCCTTGTTTATGAAGGAACATCGTGCTGTATGCACAGAACATTCTCTTCATAGGTATTGGTCACCGCAGCCTCCAAGTAAATAGCAGCTATGCATGGCGAGATTCTATTATTTACCATGTTCCACCGTGCAACTAGTACGACCTCGACCGAAACACGGCATCCAACGTCACCCGAGACTCTTCTACCTAGTTTAATCGTGGATTTACTCACATGAAACTATGTGTTCAGATACGAAGCTTGAACTACTCATATGGGGTGAACACAACGGAGACGCAGTTTTGTGACAGA
> #4 ATAGGGAGCTnnnnACCCC 114 
TCTCCATTACGTACCTACAAAATGCACGACCTGAAAATTAACTAGATGCTTCAGACGCTTGAGCATCAGAATCTTTTTGCGCGGTGTGATCGTTTAGAACACACATCAGTCCATATAGGGAGCTATCGACCCCCGTCTTTGAAGAAGGTTACGAGAAAACGGGCTAAAAAAGAACAATGTGGAATTATTCACTGGGTGTTGTCTTGTACGTAAAATTCTGGTTCGCTCTGAGCCCCAACCGACTAGGTTCCCCAGTCCACAATCCAGCATTTAAGAGAACGCGTGAGTGGAGGTTTTGCACATCACGTCGATTTGCTACCGCTACTAACCAGCTACAGAGACCTAACTAGCTTATATTCAACTCCTTCCTTCACAACCACTCATCATCTACAGACTTAAAAACACGCGTCTTGAGTACATGGTAGCTGCTGCTAGAGTGCAGAGGGCGAGCGACGGGCATATCATTACGTGGCTATCCCCTGTTTCGCGGCTCGTACTCTGACTTCGAGTGGGCCCTTTCGAATGTATTCGCCTCAATCGTTACAGGTCCCTCCTTCTGAAACGTGGTGTGCGGGTAAGGGTCTCATGTCGAGTGCGACA
> #5 ATAGGGTGGGnnnnAGCCC 121 
AACTCCAGAGCCACTATCGAGGACTGGGAACAATTGAAAAGCCTTCTGGCGATGCGCTACACCAAAGAAGATAGGTTCCCGACCGGTTCTACACGCGACGTGCTATGTATAGTCTGTGCACATAGGGTGGGTGCAAGCCCACATGTCCGTGTCACAAAGACGATTGGATTGTCGGTCACTTTTATAATCGTGATCAGTACTGAAAGTGGACCTACGCGCGACACACCGCCTAATAAGTGAAAGTATGCCTTGATTCCATGCTGCGGGACACCATCCGTGAGGGTCCAGCTAGGGACAGCGGGTTCAAATGAGAGCGTCAAACGTTGAAACGTACGCGGCCACTCTATGCTGGACCATCAAGGTGTCACTCTTTGAGTTCATTGTATTAATATCTCCACGTTCGGATATGCTCCGCCCACGACCCAGGAACTTGGCGCCCTTCCATGCAGTGGATACGGCGTCCGTGAATGTGTAGGGAGCTCTTATAGGGACTCTGTAGTGCCCGATAACCTGCGTATCGCGAATTGTTAGCCTGTTCATTCGCGCATAGCCACCTCTGATAGAAAATGATCCCGAGTTGCATCGAATTTTGTCTTGTTA
> #6 ATAGTGAGCGnnnnAGGCC 330 
TATAAAGACCAAAGTGCTAAGATACATAACTAGGAGTGGATGATCTCGGCTACGAGGATTCGTTATCTCATAGTTTTCGCGCGATGGGGCCATATATCTACTATGTTCACTTGCTCTCTGTAGGACGTGGTTCTTTTGCTTAGCCCGATGGGGAATGTGACGAGCTCACGAAGGCTATATCGCATCTCACCCTCTCACCCTCCGAGCAGCTTAATTCGAGACTTTTATAGCTTGCTCTTTAGGAGGTAATGACCAAAATAGAAGTCCAACTCTCCGTCGAAAACCACGCCGTCGCAATAAATCTCTCAATAATCGCCTTGACGGATGAGTATAGTGAGCGAGACAGGCCGCTATCATAACTAACGGCTCCAACGTTCGGACTACTCCGCCTACTGACTTTAATCGGATCGAGGATCCATTCGTGGCGTAGGAGGGAAGTCCTTTTGACGTATCTGTCATCGCGATAAAGACTTCGTTGAGCACTTTGAACGGTATGATGGTAGTCAGATGGAGATCTGGTTAGGACCAATGATATACCCATTACTAGTGAGCAAAACCAGATGATCAAGCACCCGACATTCGACGAGACGGGCAGCCGCT
> #7 ATAGGCACCGnnnnAGCCC 201 
TTTCCATCCCTTTTCAAACTATTCGCGGATCTGCAACTCGCCGAATACTCATCAATCTGCGTCCACCCCGAGTGGACGCCTCAACCATAGAGCCTGTATATTGGCAGTGTACCAGGCGCCAGACTTTGATGTGACAAATGTTAATGTCAAGAGGCGGCAGATCGTGGAGCGGAGGAACCAGTAAGGGATTGTGTCCCACACATAGGCACCGAATAAGCCCGGAACCCTCTTTTCCCCTATGATAAACGTCTCATCCAGAGCTCAAGGGCGCTGCTGCAAAGTCGGGTTAACGTGGAAAGCTTACATACAACGAGAGATCCTGTTACTAGCCCACGCCGGCTATTGTCTGTAGCTCGAAGGCATCCGGGACTTCGGTCAGATGGACTGGTCAACACGGACGCAGGTACAAAATGGAACGGATGAAGGTAGATTACCTCGAGGACCTCCAATCTCCAATTACTTATACTGATAGTCTGTATTTAGCCGCCCCGACTACATTAGTTCCGAATTTGTCTAAACCGAGTTGATCAATTTAACAAATTTGCGTCTAGCAAATGATTATGAGTATTCATATCCCAGACCCCCCCAGATGTGGCCTAA
> #8 ATCGCGAGCGnnnnAGCCC 42 
CTATACTGCGCAATCCGCGGGCTCGCGACAGTTGGTTCGATTATCGCGAGCGGACAAGCCCGAAAGTATCAGACGTGAACTTGAGCACGTGTCGTGAGGTAGGATATGATTATGACTAGCACACTTTACCTCACGTGCCGCCGATTCGTTTTATCAGAATGTCGCTCTATCCAACTTGCGGAGGTTGCTGACGCTTACGCATGATATGGACAATTTGCACAATGGGCGTTTTGGTGGGAAGCCGAACGCCACGTTACAGCTGAGAAAGGAGCGTTGTCCCGCGAAGACGTGGCTACTATCACGGCGCATGCCTAGTGGAACTGGGGTCGGGTACCCTGCGATTTTCGCATCCGAAAGTCCGTAGACTTAACATCAGGGTGCCATCATTTAACAATAGGAGTCGGGGCCCATGCTGGTCGTGGAGTAGCGGTCACAGACTCCTTTGCCGTTCCGCTCCCGAACCAGCGGGGTACTTTAACTAGAGATTCCCCCGTCAATTTCGTGCGGGGTCGGGAGCTTGACTGAATAAGTCAGAGAGATCCCTTGCCCCTGGTAGTTGTCGCGACACTAAACCACTCGCGCTAATGATCTATAGTCGAA
> #9 ATAGGGAGGGnnnnCGCCC 133 
GCACCCCACACAAACTTGCATAAAAGCCATAGAAAGCCGGCTTCTAAGGGGCGTCGCGTCGTAGTAACCGTGCGTAGATCGCGAAAGGGCTAATTTTTAAGAGTGGACGTGAAAACAGTTTGTTGGGCGTGATATAGGGAGGGACGCCGCCCCAATGTCAGTACTAGGTCGGCTCGTCAGAATCAACTTGTCCAGAAAGTCCCTAGCTTCCTGCCGCGCAACCCCTCCTAACCGACACAATGTCTATAGCAGGCTTACATCAAGGATTGTTCCGGATCACGAAACTTCATCCACTGGGCAGACTTTAGAATTCTTGTTATGCCGGACATGACTCAGAAACCTAGTTAGGACCCGTATAAGTCTGGTATAAACTATGTTAGAGTCAGCTTGCGTAACAAAAAACTAAGATGGTACCCTGAGAGATGACGACGAGTAGTGGTAAGCCTGCGGTGAAGTATCCAACGTCCTTTGAAACCATGGCGAGGGCGCGTGGCAGGCCGCTGCTTGTGCCTTGCCAGTGCTATAACGGGATCGACCGATTGTGAATATTGAGGTGTCACTCACTAGCGGAGATAAAACTTTTCGGTCTTGTAGAAGGCA
> #10 ACAGGGAGCGnnnnAGTCC 469 
GAGGTTACGCCCTAGCAGTGTTGAGTCCCGATGGCCCCTTGAACAGGAACGTCAATACACAAAGGGATTTGGTGTTCGTCTCCACCTCGTGGTTCCCCAAAGGTCGGGACTTGAATCTCATTGGGTATAAAATGTAACGAGCAAGAATTCTGAGCTCCGGCGGACGACTGGGAGGGGGCCTCAATCTAGCGTACACTAGGTAATGTCACGGCTGCGTATCCCACGAGCCCAACATATAACGGGGATATTTAACCGTCACGCCGTCCTCCTGAGAGGTGGGGGGTTAGCCTTGAGCGTATCACCGCTAACGGTCAGACCCGACACTGTGGGTGTAAATCACTGAAGTCTAGCATGCGAACGGACCCCCAGCCGTGGGCTCCGTCCCTACTCTGCATGGCTAGAGGGCATACAGAGACCAGACGGGGGCATACCATTTATGCCTTCCTTGTCGATCTGTAGGATTATTTTGACAGGGAGCGAACTAGTCCGCAGCATATGTCAACCAGTTGTGTGGACATATCACGAAGTTCCTCGCCAACGATCGCGTGCTCGAGAATGAGACCCTGTTTACTTGCCAATGAAAAGCACTATTCCCATATG
> #11 ATAGGGAGCGnnnnATCTC 227 
GTGTTTGATGCATGTTCGTGTGCGTACGGAGATATGTCGGTAGGGGCTAACTTGCGTGACGGCCGAAGCGACGTTACCACCCAAAGGTATATCCAACAGGTGTCCTGGAGTCTAGTGAGGTGCCTGCAGTTCCGTTCCCCTCTGCCGTCACCTTGGCTTTGGCTAAGGCATACGGGTACCCGGACAGGTCGCTTAATTGATCAAAGGTTTAACGATGGCCATGTGTTATAGGGAGCGGTATATCTCGACACCTACGTATCGCGCGTAGGGCACATTTGTCGAGCATTTATAGAGTGCTCTCGTTTTGGCCTTCGAGCACCTGTTAGCGCGCTCCGAAAGCCGAGAAACAGTTAGGACAGGGACTCTTCTGGAAGTAGTCTCAGCTCGACAGTAATCTGGTAATAGGACGGATGGCCTTCATAAAATCTCAGGAGGTATAGCAGTGTCGGGGCGGCGCTGTTACTGTGTGGCTGTTCGATAGCGCATTCGCACGCCACTTTGCTAAGCTGATAGCCGCCTTGACACGCGCAGTCCAGTCCCGACAGTGTACGGCTTTCACTATGGAGATACAGCGGTCAGCCCTTAGGGGTCTTTCTGCTG
> #12 ATAGGGACCGnnnnAGTCC 411 
TGTGTCACAAGTTCAGTCCCTCCGGTCCCTACCTTACACCATATCACACTGAATGGTATATACATCCACGCCGCATCCTGACGACCTACGAAGGAGTCGAAACGCCCTGACTGATTCGTGCTGTCGCAAAAAACGCGTACTGACGTATGTCTTTGACACCACCATTCCGGGGAGTGGACATGTGCCTGCAACCCCACTGTCACCTCTCCACAGATTCGCTGCATTGAACGTGGCTCGGGTGTTATGTCAAAGGAGCGGCTAACGCAATGGGAGGACATGCAGTGTCTCTACTAGGGTGCCAAGGGGAGGGTGCTAAATCATGTTCCCATTCATTGCGGTACTGGGGGGCTGAGGTTTCTTAATTACAGATGCGATAGCTTACTGTGCTTAGTCCGCGGTGGCTACGCTTAGATAGGGACCGAAGAAGTCCACGTGTGTGCTACACACCACAATGGGTAATGAAATGACCGTATACAAGCAACCTATGTTGGCGTGCCGTTAGTTGAATTCTTTAGTTAGTGCAAAGGCACACTAACAAATGAGCACAACGTATTATGGCGTCTGCAAGAACGAATCCTCGGAGCTTCCCGACTTTCTTTA
> #13 ATAGGGAGCGnnnnAGCGG 502 
TGGCGCGTTATATTTAGTTGTACTATCGATGAGACAGTTCTTCGGATATGTGGAGTTTCTGTTATAACTAGGTTCCAACTGAGCAAATTCTCAGGTTGCGGTCCTGGTGAGAAACCACATGTCGGTGCCTTAGACCGAAAATCATGCAAGTGCACTTTACGACAAGGTGGTGCATCTACTGACACGTACACTAGAACGTTATGGTCTGCACAATACCTGTTTGTGGATATGCGATGCGATGGTGCTAGGGCGCACTGCGTCCATCTCTCGGTACCCACTGTCACCGATTTGAAGACCCAGTGCTTTATAAGACGCGACCAAAAAGAGAGGGCCACATCATCGTGAAACGGCGGCTAGCAATTCATGCGACCCTCATCAATGCGATCCCGCCCAGGTCTCCATGTAGGCTTCCATGTATAGACTCACACAGGACATCTGGGCTTCGCCGACACTAGTCGAGAGGCGGGCACTCATGTATCCCGGAGATTGTCTCAATGTCGAAATAGGGAGCGATCTAGCGGGACGCAAACGAGCACGACTCGCACTCAACGATGCCTGCTTTTCAATTAAGCTACATGCATTATCGACAGATCACGAACA
> #14 ATAGGGAACGnnnnAGACC 43 
TTATGCCTGCCTCGTGATGCTGCAGAGGTGTGCTGAATTTCAGATAGGGAACGAAGTAGACCAAGGATCTGGTAAGCACCGCATTTCCAGGTCGTAAATGTCATCCCGCGTATTTGGATGGGCAAAACATTAATTCAATGGGGCCCATCTCACGAGGATTTGTTCGAGGTAACGCGTCCACGAGAAAGATCTCAGTGGCACCAGTGAGTCGATTTTTTGATTTAAGTGAATGCTAACCGCGCCGAACTATTTTTTTCTCCTATCAACCCAGTCACCATAAGATCTTAAGGCCGCGGCAAGAGCCGTGTGGTAGTGCGGCAATCTAACCACTAAACGTTCCCCGAAACGGTGTGTGGTTTTCGTCGATGTCTCGCCGCGAACGTTCCCCAAACGAGCAGTATGCCAGTCATCGCACGCTTGTATGAGTAAGATACAATTGAGTGTATCCGCTGCTACCTCCCGACTAGTTATCTCATACCTGACTTCAAAGCCACGTCAGAACCAGCTTTAGCCTCAACCATGCTATTCACGATTACCAAAAGCCCGGCATCTCGTCGGTGTCGGATACTACTTTCACTGCGTCTGACAGAGCCAACTATG
> #15 ATAGGGAGTGnnnnAGCCG 374 
GACTTTTATCACTCGTTCTGATGGTGCTTTCCTGCGGATCGTTCCCAAGTGGGAACGCACACTTAAGGACTGAGTCTTCGGTACACGGGTATATGATAGTCGGGACTACCGTAGAATTTGGTCGGTTCACACTGTAATACAGAAACCAAAGGTTACGTGGCGAACTACGAGGGGTTTATTACCTAGAGCGCGACTCATGTAACGTACGAAGACTTCCTATCCCGGATGAGCAGTGCTAAAAGAGCATTTTGCATTGAGCAAGATCGACGACTGCCACATCACGAACTATAAAGATATTCCAGAGTCGCGCGGGAGTCCTACAAAATATTCCTTCCGTATCCCTACCTGTGTAGTATTAGGCTCACGTAGGCAAAATAGGGAGTGCCTTAGCCGAAGTTGCCTCCTCTAATCGGGGATCGCGCCTGCCCATGCGATCCGGGCTATCGTATCGCTTCCAGGAGACAAAGGGAATTAGAGGACTGGGCTTCGCCAGTAGTGAGGACCAACGGGTCAGAGCTTTCCTTAACTGGCCGTGTTACCGCGGTGAAGAATCTGCTTAGCGTACCTACACTCTGAGGCAGCTTACAAACGGTCGAGCAA
> #16 ATAGGGAGTGnnnnAGACC 418 
GCCGGGGGTTACGCTGTAGTCTTAAAAGAACTGGCACTGATGCCTAAGAGGCGCGGCGAGGCCAAGACCGCAAGGTGGGGAATGCCAGTCAGGCGGTTTCCACGGTCACTGGTGAATCTTGTCACTTAGGCATTGCGTGATAGGGGTGTGCCCGGGCCTATAAGTGAGCGGAGATCGGTGAATCGCATGTTGTTATCACTGTTCTGGCACTACTGTAGGTCGCACCTTGAGATCCGATAAATCCGTATCTGGCTGGAGCGGTTGCAACAACAAGGGCGCGCTAGGTCTCGCTGACTCGACGCCGATCCGGATGAGATTTACCATCCGGTGTGACAAACCGACGGGAGCTGGATGAATGTTCGCCTCCATGGTAACGATTTCCAATACTGAGTGTAGACGTAAGACTGCTCCATCCGCGATAGGGAGTGGGCTAGACCTTTAAATCCGGTTGCTCCCAAACATGCATTAGTATTAGCCATAACCTGGATGCATATAAGAACTAAGAGTCTTCTAGGTCGGTTGGTCTTATACGACACTAGGTACTGTGTGATCTCCAAAATACCCGGGGGAACAGATCTGTTCCGTGTTGTTTCAATGGCA
> #17 ATAGGGGGCCnnnnAGCCC 267 
ACAGGTCAGAGCTCGACGGTTTGCACCGTTTTAACGTGGCTAGGGCGTTCTGACAAGCTCAGAAGGGCAAGTCCGTGAGCCCTCGTGACCCCTGGGAATACGAGTGCCGTGACCCTCTAGACTATCGTGCATTACGGGTACCAGTGGACGGGTCGTTAGCCGACGCTATTCAACTTTCTCTCTGTCCGCATGGTTCATCTGGTGAGGTTCAGTTCGAGACGTACGTGGGTCAGATGTCCGGGCCCGTGATTTGTAATGGCCTGTACCATAGGGGGCCGTCGAGCCCAGGGATGGTGTACCTGCACTTCCTGGTGCTGCCAACAGTTAGTCTTTCTAAGGCGATCTCACGGGGTGATCACACCTCGTCGCTATATCTACATTGCTAGGCGTGAACCGAGCGGCCGAGCCACATACGATAGGAAGACTTGCAATCCCCAGGAAGTAAGATGGCGGTTAGGGAGGTTTCATTTTTCTTCCACTGGGCGCCATTACCAAACAAATTACGTGTTTTGGCTAGAACTCGACGAGGAGGAGTGGCGCCCTTGGTAGTCCATCCCGTTGGCGAACGGTATATGGGCGAATGCGTGTCGGAAAGAATTG
> #18 AAAGGGAGCGnnnnAGACC 562 
CCCTGTGAGAGCAGCGTCGGAACCTTCTACGCGTAATGCCGTGGGTCCCTTCTAGGTTGTCAATTAAGTCACAGAGGCTTAGATGGGGGACTAGGTGGGCTGTAATGGAGCAACTTACCGCGCCATCTGTACCTCCGAAGGCGGTGCTTGCCCGGCCTATGCCTAGCTGCCAGATCGAACTCGATCCCAGATTCGTATGGAATTAGAGGCTCGGCGTTTTCTGACCTCAGTCGGAGAAATCTAACGGACCAGAGGCTCGATGCCACTCCTATTATAGCCTGCCGTTATCGTAAAGCCCGGCGCAGAACCCATGGGGCGCGAATCACGCGATTGCTACACTCGGAAAGCGTATTTATAGAGGTGAACAGCGCTATTAACCGACCTACGATGTCCCCGGGAAACTAAGAATCTTTAGTGAACGTTTAACGGCGGGCGTTGTGAGCTTTGCTGGCCCCCGGAAAGTGACCTACGATTTGTCTGAGACTCTCTTGTCCGCGTCGATGAGCGCTGATAAATCTCAGTAAAGCGCGCGCTGACACAGCTGCTGGTTTCGTCGCTAGCCAAAGGGAGCGCATTAGACCCCTAGCCCCTTTAGAGCGC
> #19 ATAGGGAGTCnnnnAGCCC 341 
CGGGCGAGTGTGCGGTGCAAGCACCCAATCCATTGACGGAAGGCACATGATAGAGTCGTAAAATTGAACGACAGTCTTACATGGTACCGACGAGGTAGTCATTCCGGCCGGCCATCAAGTATCACTTGCGTGCGTTACAGTGTATTCTTTGATAAATAGCGGTAAGTCTTTGCGGACAACTGCGGCTGCCTATGAAATCTGACTGTAATACTGGCCTATCGGCCACCAAGTGGACCTCCTCGGAATCTAAAGGCTGGCGGTCAGCGTATATCGCCGCGCCGGTATGGGTAATCCCGTAGGAGTGTAAAGCCATAATTGCGGCCTGGCCGAAGGTACAAGGGATAGGGAGTCCAATAGCCCCTGTGTCGTTCCGATGTTCCCTGAGGCTTATCTGAGCCAAACGTCCCCATGCGACAGTTGTTTTCTCGCCGCTAAACGCGCATTACTTAGCTCAGGTTAACTGATGACAGTCGGAGTTCTGGTTGCGGCGGGCAGCTGGTACCGTCCTCGGTCCGTTACATAGAAACTGTTTAACACGTGCCCGTACGATGTTAATACTGCGCCGTCTCAGGGTACTGTACCTACTTCCGTGACTGACGC
> #20 ATTGGGAGCGnnnnTGCCC 241 
TAGTCGTGTCGCGTAATCGATGAGGCTCTGATTGGAACTTTCACACCTGATCGAAACTCACCTAAGCATAAGCATCCCAACTCTTCAAACCGTAGTGTTGTTAAAACCCCCGCTCAACCCTGTGGCCCCATAATCATGCAATGCGACGCGTAAGGTATACATCAGGAGCCGCACGGCTCGGATGTCCTCCACACCTACCCGTGTAACCTGACTTAGACCCTCGTGTGGATTTTCGTCTCCGATTGGGAGCGGACTTGCCCACTTTCTACACTCAACGTCGTTCAAATACCACTACGCAGGAACCACGGATCTTGTTGTTTATCTTGCCGATGACTAGCGTATGTGGGACCACCCCATGCCGCTGGGGATCTTAGTGACTCTTGAATATGGAATTTCCCCAGCTTTGCTAAATTGTTGTGACGAACTCGCTGTAGGTAAGAAGTAAGTGGGGTATAGGCATATTACCTCCCGGTCGAACGGTCCAACGGTGGTCCAGGTAACGGATAATCTCCATCAATGTCATTCTCAGCATTGATGAGTTAATTCTTAGTGGGCACGATAATTGTGATCTTCAGACGTGAGAGACGCTGCTGATATCAG
