# Supplementary material for: A particle swarm optimization-based algorithm for finding gapped motifs
Source: BioData Min. 2010 Dec 13;3:9. doi: 10.1186/1756-0381-3-9 (PMC3022572; doi:10.1186/1756-0381-3-9)
Supplement: Additional file 2 — Experimental Dataset. The synthetic data sets and real biological sequences used in the paper. [file 1756-0381-3-9-S2.ZIP › synthetic/gap_motif/continous_gap/gapped_seqs_9.txt]

> #1 CGGnnnnTACGAGCTAAGC 552  CGGnnnnTACGAGCTAGGC
CAGGGTAAACGTAGAGGTTCTGAAATGGGGAAGGGCGGCGTTCTGGGACCGATGAACGGAAGATCGATACCACTTTCCTGTCGGTGGCAACATCTATTTTCATGTTCAAAGTGAGCGAGGCTTAAGATGTTTTGCTCGTGGGCAGTGCAATCAGCACCATATGTCTGTCGCTAGAGGGTGGTTGCATGCTCCGTATGTGTCTTCGTTACTGTGCGTCCGGATTGTTCCGACTTAACTACATTTCACACGGTGGGACGGGAGTACTATGAAGTAGAATCGGTCACACGGTCGCAGGATCGTGCTGTTGGAAAAGCCGGAACCGGCCACAGATACGGAGAGGCTGTAACGACTCTCGACAATAATCGCCAGTTTGCGGCTACATGTACAGCACCACGTGTTAGGTCACTCAATATCAAGAGTATACAGATCTTAGTCGAATCAGCAACAGCGGGCGTGCTCGGAGATTGAAGCAAGAAAATCGCTATGGACTTATCATCTTCCACCGGGGGCACGTCCGTGTGCTCGAATTTAATGCGATAGAATGAAAGTGCCCGGAGTGTACGAGCTAAGCCCCACGATCGCTCGGGTCTTACTTAATAC
> #2 CGGnnnnTACGAGCTATGC 31 
CAGGGAACCAAGCTCCTACCCTATTTGAGCTCGGGAGATACGAGCTATGCATCAGATCACGAAACCTTGAGAATGACGTTATTCTCCGGCTCCTCTAAGGAAGCTCCATATTTGAGACAGTTTAGATGCCACCTGAATATTATGGTAGCACATAACCATGCATTTGTTCAGCACTGCACGAGGAGGCTGCCACCTATGTAGCCGTCCACGGCAACGGTGCATCCAACTGAACCCTAGAATGGCGGGCCCTGCGTGTTTGCTGGCAGCGGGGCATTTCAATTGAGCTCAGTCGGATGGAAAGGCTCCGTCGGCAGTCCACATGGCGCTACACAGGTATCTCTCGTTCACCCCATTGGACGCCTCAGAACCTGAAATTCTAGACTAACGAGAGAATAGAATCTGGTGCGACTGCACCCGTCCATCATCGTCCAATGTGACGCAAGCGAGATTCTTGTGTCCATCAGATAACGCCTTGCTACTATGTCGCCTGCGTGCTCCTGAAATAGATTCGTACGGTTTGCACAGGAATTGTAGGACGTAAGTATCGGACACGCCATCATCTGCCCCGTAGTGCACGGTGAATGCCGCGTATGGATTCGT
> #3 CGGnnnnTACAAGCCAGGC 197 
CCGTTTCAGAACGGGGGTACCATGGGATTCGATATGAAGGCGTTACCGCCTGGTAACATAGCACGTTGTCAATTATCCGGTCACACCCCCCTGCAAATGAAGATGATTGCCCGCGTGTAAAGTTTATATGAAAATGCGCTTGAGAGCGCCGGTGCTGATCGTCTTCCATTTTCTCCCGATTGCTAGGGGCACACATGCGGATAATACAAGCCAGGCGACCCCGCGGCCTCTAAAGTGCAGCTCTAACGAGTGTCTGTATTCGTGGCCAGCGTCTGCTATAGTGGACAAGTTTCGCTTTTCACCCATGATGAGCGACTACCTACAGGTCCGTGTATTTGTTATCCCCGCCAGAATATGTATCTCATCTTTTGTGTAAAGCCGTCTTCGCAGACGGCCTAAGTGCGCCGCTTGGGTCCATGACTCTCGCATCGGATACAGTTCCCACGCCCAGTTTGAGTACCGTCCAGCGCAATGAAACCGCTCATTACTAGAGCCTCTAACCAATAATCCCTCGTAGACCATCTAGGGCTGGAGGTGGGTAAGCGGCAGGCGCGCCAATGTCATTTGCCACCATGTCTTTCCGGTTAATTGGCGCACTGT
> #4 CGGnnnnTACGATCTATGC 521 
AACGTCGTAGCTTAATCACAAACATAATGTGGTACGCTGCCTAATCACCCCCGGCCGCACAGTTGAGTAACCTCGTGGATTCACAGGGTGTACTTTTCTTCACCCTAACATACAGCGAACTTCAGCTGGGCAGGCACCAGCTTGTCACCATATAAGCAAAGCACACCCGCATATCAACCCCAGCCGTGGTGCAGGATTGCAGAACGACTGGCGAGTTCGCAAGATACGTTATCAAGGATGGCTCGCACGGGGTCGGCTACGAATCACTCACTGAAACCCTTTCGAAAGTCTGCTCGATGCTTACACCCGGCCGGAGGAAGCTATTCCTATAATACTCTATCCCTACGGCGATGAGCGTAGTAGGAACGTCCATGATTGCCAGAGGGTACTTATCGACTGACTCAGCTCTAGTGGGCACCGCAGAGCATAGACGCCAGACCCAATGGATAGCCGTCAAGACAAGGCAGTAAACAACGTCCTTGAGGCGGTGTAGGGTGCGGCGACTCTGGCCGTCACGGAGCCGGCCAGTACGATCTATGCAGTTTTCCGCTTACGGGCCTTTGTCCGAATGACCAACCCTGCGGGAAAGGACCGATTGTA
> #5 CAGnnnnTATGAGCTAGGC 495 
TACGTCGTTATAGCACCGACTGCCCGTCTTATTCCGGTGGACGGTTTACTCCCGGGAGTACTTAAATTTCCTGTCCGACAAGCCCTACCTCGTATTAGGATTTCTCTCCACCTGTAGTCTGTGCTCCATTAGTTTGAGTGTCTGTGGCCTCAGTCGAGGTGGCCCATGTGAGTTATGGATCCTAACGATATCGAGTCCCAACGTCGGTATGCAGCCTTCGTCACCGCGAGGAAATCGGAGCGACACGTCAGACGGGATCACTACAAGGGGCTCCACGTCTTTAACGGCCTGGTGATGGCACGTGTATGTACGTCGATAGAAATTGTGCCTCGGCACCATAACGAGAAGAGGAGCTCACGGCTATACACCACCCTCTTGCAAAATCAAGCGAGCACGCGTGGCATACGATAAAAATCATTGCTAGAGACAAAGCACCCTCCTCCTGACGTAAAACGATTCTTCCACGCTCTACACAGCCCAGCAGGGGCCTAACCACAGCATATATGAGCTAGGCACGGGTCTAGAACAGGCTATCGCCGCGCTACTCTCAGTTGCTTGTCCACCTGTCTCGCTGCACTTTTCGGATCTGCATCCACTTGG
> #6 CGGnnnnAACGAACTAGGC 19 
TTACCAAGTGTACCCCGCCCGGATAGAACGAACTAGGCGCGGCTTTCCAGCTACGGAGATGCCCGACAAAGGGTCCGGGGATGAAAGCTGACTGTGGAGGAAAGAGTGACCCATCCTAGGGGAGATATTGCATGGTAGCATGCACTCCTTTCCTTGGTCGGGGCAAAAGCCGAGGCCTGAGGGTCCCACGGTCAACAAGTCTCCCTTTGCTATCTCTCCATTTATTGTTAGATTGAGCTAGTAGAATTCATATGCGCTCATACGTTGGAGGGCTACTTCATAAGTCAAAGCTGGCCCATCGGTTCAAATCATGACCGGCGAGGGATTCTTGCCGAGGCGCGGAAGGCAATTACCGGACTAAGCCAGTGTCTCTAGGGTGGGCGAGAGTCCTGTATTGTCCACTACCGTAACTGTTATCTAGGGGTGCCCTTCAGCCTTATACGGACGTGGTCAGTTAACCTAGTGAACTAATCTCCAAATGAAGGTGGTTTTTCGCCTGCTGACCGGGGTCATCGCAATTTGGGTCTCACGTAGACATTGGAGCCCGCCCCCTTTGATTAACAAAAGATCTCGCGTGACACGCACATGTGGAAGAATGAG
> #7 GGTnnnnTACGAGCTAGGC 385 
GTAAACGCAAAGGAGCCGATTGTGGCTCTTACGAGTCAACAAAGCGTGCTCAGCGAGGCCCCTTGCGTCGCCTCTATTGAGTAAATCTCGAGATCGAACCGGGCTGCTCTTTTAATTCGATTGTGTCTTTAGCTTCCCAGATCTTCTGGCGGAACTATGTGGCTCCAGGAAGAGGTTCGGGAATCCGCAAAGGGGATGGCTTTTCCGAGAGCCGAGAGTAGTTACCAATTCGGCCTGATCAGGCAGTAAGCGGAGTCTAAGCTAGATCAGGCAAGCGGCGAGAGGGGTCGATTTTGTGTACCCCCTGTCACGGCACTGACAAAATAGTGCTTGACTTTGCTTTGATTTGTAGACGTCAGTCCTTCAGCTAGTTCCTAATGTTCTAGGTCCCGTACGAGCTAGGCATTCTGTTCAGGACTATACGAGGAGAAGTGCAGACCGAAACTGCACCTGGCGCATTATCTCGTTTACCCCCGATTCCAATGGCTGAGGTTCCGCACCCGGTAATTTAATCTGTCCCCATCTAGCCGGTACCTCGGACTCCAATTCAATATAATGCCAAAACCTGTGGCCTGCACACCAAGTAGGGTTTTTTACTGA
> #8 CGGnnnnTTCGAGGTAGGC 49 
GAGTGACCAACTACATACACGGCGCGGAAATGACCGCTACTCCTGCGGGCGGTGTGTTCGAGGTAGGCGCACGCCATTTCGGGGTCAGTCCCGTTTGAGACTCTAGATGTCACTGCCGTAACCGAACGCAGGTTGTGGTACAAGTGTACTACACTAGAGTAACTTTTCCGCGGCCCAAGCTGGTACTGCCCGCGCCGAGTGAGACTGCTAGTGAGGCGATTCCCAGGGTACCATGGGATGAGCGGTCACCTCTAGTGACCAGTCGCTACGGCATTTTATAGGCCGTAATCGATCCCGAGTGAATATGTACTGTCTCATCAATATACCGCTCTTCGTCAGCCGTATGCTCTTCGTATACCCATCAATTCAGGCACGTTTGAGGCCCGAGTCTAAAACATGACCCCGTAGTTGCCAGGGGACAACAACCACAAGCGATCACATAGAAATGTTTTTCTAGCATCCGGTGCAGTCGTTGTTCCGCACACCAAGCTTGCCCTGCGCGAACGTCAATCCCCGGGGATGTCTAGTGTCAGCATTAATAAACCGATAGTTAGAAGGTACAATCCTACTACTATAGTTGCGCGACGGTCTCCTAGATGC
> #9 CGGnnnnTGCTAGCTAGGC 410 
GCCACTGAGTTTAGAGTTCAGTTCGCAAGGACTCCCAACTTAGAGGGCGTGATCCCTCCCACGTTAATACGTCCTATGCCCTGACTGACTCCCAAAACTAGGTATTAGCCAGCGTGCCGGATTCTACTCCTTTTTGGTATCACGGAAACGGGCGTCGCATGAGCTGTCCTAGACAGGAGTGCCATCCCGCAACGCAAACGTCATTCGCCAAACGAATCCCGCCAAGAAGGGCTTCGATTCTACCGCCCGTGCATCACCCTTTATGCCGACAACCCTTGACCGGGCTGGCTCATCTCTCATGATTCAGATGGAAAGCACTCAACTCCCAGCAACTTGACTTTCTTCGACTTGTTATACACTCCTGAGAATTTGATCGCCTAAGTTGGTTGAGTCCCGTGGGCGAGCCAGGTCGGACACTGCTAGCTAGGCTGTCGCGTCACAGTGTACTCAGGAAAGTCGCACACTCTTGTAGCAAAAGACGGTGGAACCTGCAGGTTCGCATACTACTGCCATATCATTCGCGGAAGTCACCTCGGCAGACTACTTGATCCCTAATAGGGGTTGAGAGGGGTCGACGTCCAGGTGGGTACCTAACCGCTA
> #10 CCGnnnnGACGAGCTAGGC 576 
GCTATGTATATTCAATCTACAATAACCACAATCTTACTAATTAATAACAAGAACAATGAAGATTAGTCCAGCTGCTGCAGCGTCATGTCGTTTGGTAGAGGGTCAAATGACTTACTATGCCCCATTTTCACTGACTCCGTGTGCATAAGGCATGAGGACTATTGTACACTTTTGATCATAGAACTATCACAAATTTTAACATATCCGTCCTACTCATCCAGGAGCTCCACGACGTGTCCCGACTTGATTCTCTTTCTCGTGATTGGGGTTTCAAATGAGGGCTCCTGAAATGAGGTAACTTAATAATGCCATTAAATTATTTCACTTCTAATAAGAACGCTTAGTCGGAGCTCGTGGGTCGTAGTTGTACCTACCTGTCGCGGGACAGATAGGACCTTCAAGTATCTGAAAGGGATACCAACGTGTACTCCTTCATGTCGACAGACCAGTAGAGCGGGACTCATGAGAATTAATGAAAAGTACTTGGCAGGATGTGTCGTACTACCCCCCAAGCACTGGAAAATGTCCAAAACTAGCCAGTATCCTGACAACAAAGTGATGATTAAGCCGTAGGCTCCGTTCCGACGAGCTAGGCGTCTA
> #11 CGGnnnnTACGAGCTGGGT 226 
ACCACCACTATCATTTGGGACGTATCGGCCACGCCTGGACGTGGGGCCATCCGAGCCATTCTATCGTTATCGTTCCCGGCGTTAACCCCCAGACCCTACTAGCTCGATCTATGTTGAAACCATGCCTACATCGCAATCTAATTGTGCTTCCACAGTCGTTGTACACCTGAAGTTAGGCGCGTCATATCGGAACACCCGCTGCCGAGAGTGTGCCGCCCGTTGTCGCCGGGTTATACGAGCTGGGTGCCTTATCTAAAGAAGTGGAGTTGTGCGGGGCTTATTTAGTATGATAACGATGACCGTTACCCAAGTTCACCAATCTTCACCTTCCATATACACCATCTCCCGCCCGCATCCCCCGGCGGCGTCTAGTCCAGGGAATGCTGGATTCCCTTTACGCCTTAACATTGTTCCAATTAGGGAACTTCCGGGCGGCTGAGATGCCGCACCTATTAAGTCTCACGGTACCATCACGCATCCCACATCCGCGCGGTCAGCCACCCCGAGGTAAAACCATGGAATGTGTTCACCGGGTAGGTGGTGGATGTCATGAGCGCATGCAATTTACCTTTGGGGCAGTCCCCTGTCGTTATTTGGTAA
> #12 CGGnnnnTGTGAGCTAGGC 181 
GTGTAGCTTTGGTGCTATGATCATCCAAAGCGCACCGGCCGTTCCAAGTTGTAGGCAGGACTTGTAACTCGCACGGCTACGGAGCGTCACCCCAAACAGACACCGTTTGTAAGAGTGGATTCAAGACTATTCTATCTGCGGCGAGCTATTTGAATGAACCTAGGACAAACGGGAGACCCAACGGCACATGTGAGCTAGGCATATAGTCTAGTCCTCTGGCTAGACCCTCTCCGCAGTAAGAGCCTATGTCTGGCGTGTGTGTCCACTTCTCGCGTAGGGCACTGGCCCCTATGCAGTACATGGCAGCGAAAACTGACTCGGCCATGGGGTGCCCGCTAATAAACTGCAGGGAAACTGTCATTCAAAGTAGTAGTCCCTGTCAACACAGACGTCAACAGCAAAAGTCTAACAGGATGCACCCTCGTCATTCTTCTCACAACGATAATGCTTTATATGCTGAACTCCACGACTGGTGGGCACATCTTAGATAATCTAGTCATTAGCTATCCTGGGTCCATCTTCTCATTTCATAACCTCAATAGCGCGACGCCCTAGTTGTAGGAGTCCAGCTGTAAATAGCGTGCTCAGTTTCCTTACACT
> #13 CCGnnnnTACGACCTAGGC 482 
CTCAACTTCGAGCTTGTACAAGACACCGTGGCGTCGAAGCGGAAGTGCTAGTGGCGTGATCGATCCCGGTTAGTAAGTCCTTCCGGACAAACTAAAGGGACGATCCTAACCTAGAGAAACCAGACTATCTTGCTGGACGAGATTGACTACACGGCTCGGGCCCGATACATCTTCGCCTACCATTTAGAGATTCACCTGGTCAGACACGAGTCGGACTGGCGCCTCGAAATTCTGCAGTGGCCTTATCTCTATACGCATCAGAGCGTCCGTTTATTAGATATATTCGACCCGTCAAATCCGAACATACGAAGTACGGTGTATCTCCTCCAGTAGACGCGACGGCTTTCTGATCGTGTGTATCTTAAAGCGGGCATATTCGCCGGTCCTTATGGTGGTGAACGGGGGGCCTAGAGAATCTGGGCACTGACGAGATAGCGTGCTAGCAGAGCTATAACTGCAAGTACTGGGCATCACGATTGAGGCCGCTCGTACGACCTAGGCCCTTTAGGGTACTGTATAGCATCCACTATTTCATAATGGCCTGACGACGTGGGTTGCTGAGGCTCCTAACCCAAGGGGTACCGTAGGCCAGTGTGTCCT
> #14 CGGnnnnTAAGAGCTAGTC 384 
TACCAGTGTAGCACCGAGAATTCCGGGACCAACGCCACTTCGCCTGATAATTTAACGGCTTGTCACGAGGTTAACTGCGGCGCAGGCCATAACACCCTCTCAGCCTATATGCCTCTCTAGGCGTCTAGGCCACTCGTGGTCACGTGCCCGTTTCGAAGGGTTGCGATCGCCTCGCCAGGGACCTGATGGCAGATTTTGACACACTCGATAGACTTTTTCGAGACCTAACACCGCTCGCCCGTCTTCTGAAAAGACTTCTCGAGACCCTTTCCGGACTTATAAAGCCGATCCCGACTCGTACACAGGCGCCCCGCATTGTGTCTCCACGGATAAAAGGCAATGCCTCAGTTATATACTCAGCTGCTGAGTAGGGTTGCTAATCTTCGGGCAGTAAGAGCTAGTCTTTCATGAGTACTAGTCTCATCCTTCACGACGTATTTCTCATTATCTCCCCAGGTGAATGAAATAAGACCCGCAGAGCCTGTTCCTTCTGATGAGGAAGGCAAGAGTGTACGTCTCAGGTAGGGTAATATCCTCATTTGTTTCTAAAAGGTGCCAACATCTCTGGTGGGACCTGAAGAAATAGACGATGTAGATATG
> #15 CAGnnnnTACGAGCTGGGC 348 
TGGGGAGAGGTACTGGTTCCCGGAAAGAGAGCGATCACCGTAGCTCTGAAACGGCGGTGATAGGACTATAGGAATTCGGCGGTAAAGGAAGTAACAGAACAGTATTAACGGAACAACTGCTACACGATTCATTTAGGATAGCAGGAGTTACTAGTCATATAATAATGGTCGCGGTATCAGCCCCTATTATTAAGAACTGAACCTTATGCTCGAGTTTGTTGGTGAAGCTACTCGGCGGTTCACGTACGTACCGATGACTTCATTGCAATTTCAATTCACACGCTGAGTCCGGGCCATCCGCATCCGAGTCGATTTCTCAATTGCAACTCGGGTCTAATGTAATTTGCGCAGATCTTACGAGCTGGGCATCTACGTAAAGAGATGATTCCATCGTAGTTGTACTCTGCATTACTATTTTAATTCCTCAGAGCAAACTTGTGCATAAGATCAAAACGTTGCTATAATCAGATACTTGTGGTTGTAGAGCTATTAGTCCACAAAAGAAATGGGCACCTGTACTTAACTCTAGTAGTGGTGGCAATCGAAAAACTAGTCCAACGTGCTATGTCATGTAATAATCCTCTGGCTTGCGAGCCGAAT
> #16 CGGnnnnTACAACCTAGGC 91 
GCTCGGTCTGAGAGGGATAATAATCTTTCTATCTATGAACGATGTGCTCCTCCTATGTGTGGTTGTTATTCGACATTCGATCCAACTGACCCGGTATGTACAACCTAGGCAGTCTTTGCTAGGATCGTGAGTTAAAGATCGTACCTAACCTCAGCTTTGCTACTACTGGGAAGAGTTGTAAGGAATTTTCCGCGCGTAACTAGCAAATGTAGCGGGCCCAGGTAAAGACGCATTCTTCTGATACCTTGACTTTGTAGCATTCTGCAGACCGCATTCGGTGTGCTAATTCTGCAGTCGCGAGACGTATCTTAGCCCGGACTTTAACACACTAAACGTGGCCCCTGGCAACCACCACGAGGGGGGGAACGGGTTTGGGTGGCAGGCTTTTCGCTATCAATGGCCGCAATTGCAGAGTTCTGTCAGCTAGTTAGAGACGAACGGGCGAACGTTCATTGTTAGGAATGAAAACGTTAACAAGGACTACTGAGGGCTTACTAGACATAATCATTTTCGAGCGGACACATCCTCTTTTGTTCCAAATACCATTGCTTGATCCCAGATCACCTGGTTGGTAATTTCCGCTGAATCCCGATGGACAGC
> #17 CGGnnnnCACGAGGTAGGC 283 
CAAAGAACGCTAGGGAGTAAAAAAGCTACGTGGTGCTGGCACCGTTGCTGCTGGTCTTCACAGTTAAGGTAGACAACGCACTTTCTAAGCATCGGAGTTAGTTGATGCGACTTCGAATAGAACGGTGAGCAAATTCTCGCCAAACGACCATGAAAGTGGGATGAGCCCTAGAAGCCCCGGGCAGCACATTGTGCTCGCGCCCGCTTGAAATGCTCGAGGTCCGAGCCAGTGTAAAATGATGTGTTTCTCAGGCAGTCTTATCTTCATAGAACTGAGCGCGGTACGGTGCACACGAGGTAGGCAATAGAGAGATGTTCCAATCCGCGGGTTCTACTTCGTAGCACAAACCACACTGTCCCAAGACTTAACAATCCCCCCTGGATTTCGCGTCTCCAACACGACGGGTTTAGGGTCGGGATCACACGAGTATGCAATTTGGTCAGACAGAAGCATCGCCACCTTGTTCGGACCCCTCTTTTACAAACGGGGTTCGGCCTTTTAAAGACCTCATGAATCGCTCAGGGATTATGTTGACGCGGGGCCGCATACGCCCTTCTGCGACCGCTCGCTCAAGGGGGGTATACGTTCCATCCCTGAACC
> #18 CGGnnnnTACGAGCTGGGG 530 
CGTCACATTCTGGCTCTTGACCGGCGGTAATCTGGTAGGTTCCCGCTGACGCGCAATGTATTCGCACCGTAGAGTTTGCTTTCGACGATCAGACAGCCTAAAGCGCACACATACCCGTCGCCACGCTAGTATTGACTAGTCGTCAAGGATACACGTGGTACTTACTCATTAACTGCTAATAAAACTTTCGAGCTGGTTTGGTTTGCCCCCCCCCGTACGCAGTCGCACATTGGGGATTCCAGGCAAAAGTGGCCTTTTATGAGAGAAGTGTTACAAGCCAATGCACCTCCTTCCAACAGAGCTTGTTAAAAATGGAATTCAGAGTAGACAATCTGTTGATGAAGTGGTCCACAATTCCAGCACGAAGTGGGAGGGCAAACGATGCGCGACACGCAGCGCTATAGGGAGTAACCTTGCAACGATACTGTCTGCGGTACTTAATCCGATTATCGTAGATATATGCGAAGCACCAAGCGGAGTTTCGTAGGAGGAATGATAGTGTTGGACAATTTGCCCCATCGCCGATGTAACGGCGCTTACGAGCTGGGGGCGTTATGTTGTGATACCTGATTGGCCGCCTTGCTCGGACCGATTAAACTG
> #19 TGGnnnnTTCGAGCTAGGC 338 
CGTATGCCCCGGATGTTGTACCGATCAGGTGTCCTCACGCGCTGACCTTATCGCCCTCTCCCAGGATGCGTTTTGTATGAACCGTGTGTGTATTTCTGAAATATGGGTCATCGATCGGTCAGGTCCCCTCCAACTTTGGCGCGACGCTAAACGGAATCCTGGTTAGGTAAATCTTGCCCCCCGAATATACGTTCGTAATAATTCGTTTAACCCTCCGCCTGTGGCACCAACAACCGAAGAATCCGTTCAAATTGCAGGCGTTGTATCATTATGCACATGCTGATACTGTCAGAGCACTAAGATCCTGGTATGGTCGACATGAGGGTGTGGTCGGGTCATGGACTATTCGAGCTAGGCTCTCAATGGTTGAAGCTAATAACATAAAGGACTTTTTGCCCATGACTTCTTCTACGACGGTTAGGTCGCGTTTTCTAATGTGTTGCCGGACGTCACAGTCATATGCTGCGACAAAGCCATCCCAGGGGACAAAAAGGTCTCCACCATGGTGTCTATCGGCTGGAGGGACTAGCATGCGCTCTGGGGGAAACAGTAACGCGGCATCTCGCGCTCACAGTATTCTCCTGGCTCTACGCCAAGGCC
> #20 CGGnnnnTACAAGCCAGGC 348 
TGCCCGAGGATAGAAGTTTATCTTCGTAAAGTTTCACCGTGCAAGAGCTCCGGCCTTATTCCGAATAGCGCTTCTCGCGCGAACCCAAGATTCCTGCTAGCCCATAGCCAGTAGACACCGCACGGAATTACAGGACGGGTTAGTTTCTAGCCTGTCGAACACCGTCTCACATGGGCCTACGCGCTGGCGGGGTTCGAATAGTTACGCTCCATGTACCGGTAACTTGCTTAACTTCCCGATTAGCTTGACATGACCTTTGGTGTTGAATGAGCACGAAAACAATACCTAAGTTAGGGTGGCGATTCCTCGTTGTGTATGCTAATCGCTCACTGGGCTTACCAAATGTAGCGGAGATTACAAGCCAGGCCGGTGGTGCGGTTTACACATTTACTACCGTGAGCTATGGAAATTTACTCCTAATCTAGAGGTGAACATTTATTTTTTAGACCAGCCCCAGTGCGGCTGATCAGCACATCGATAACCGGGGACACTGGTATGGTATTGTTTCTGCTTGCGATGGTACCGAGCGACTTACGTATGTCGGTTAATTGGTTACAGTGGACCAGTATGGGTAATACTTACCTACAATTTCTAGATCAG
