# Supplementary material for: A particle swarm optimization-based algorithm for finding gapped motifs
Source: BioData Min. 2010 Dec 13;3:9. doi: 10.1186/1756-0381-3-9 (PMC3022572; doi:10.1186/1756-0381-3-9)
Supplement: Additional file 2 — Experimental Dataset. The synthetic data sets and real biological sequences used in the paper. [file 1756-0381-3-9-S2.ZIP › synthetic/gap_motif/separate_gap/sepa_gapped_seqs_1.txt]

> #1 GAACCnnAGTnGCCnGTTG 32  GAACAnnAGTnGCCnATTG
CAAAAACATAACTTTAATAAGTCTATTCGCCAGAACCGCAGTTGCCAGTTGACTTCGGGCATCCCCTTGAAAGGCAAGGGAAGCTCGCAAGAATCCAAATCATTGATTGCCTCTAAATGATAATAGAAGATTAGTTGGGCATACGAGGTATTATGACTCATATATGTCCCGCAGGGTAAGATCCTACATGAGTAGGGCTTGGAGATATTCGAATCTTGAGCACAATGTCCGTTTGAGGTCTCCACGTACTTGAAGATATACGACCGCTAAAAGGATATTCTGTTGCTGCTGTCGAGACCCCCCTTCGAAGCTACGTGGCACTTGGTAGACTCGACGCTGGCTCGAACTGGTTCGCTCCGCGCGAGTGTTACAATGATTTCCGATACGCGAGAGCAAATTTTCATAGATGTATGAGGCCATCGTTTTTAGTTGATCAGCTACTTTTGCATCTAAGATCTTAGTGGGTGACCAGAACTGGTCAGCAACTGCTGTGAGATACAGCGGCTGTGCAGAGGATCGAAAAGAGTAGAAACTTTGCGAGTGGCATAGCCGGCCGTAGCATGCGCAAGTCAGTTTAGTGTAACCCAACGGCCATTCTAT
> #2 GTACAnnAGAnGCCnATTG 225 
GATTCCACCGATTCTGCAGCTAGTCGCATGTCGTATACCCTCCGGACTCTAATGTACCCATACCTGATTCCGGGACGCATACAATTAAACATGGACACCTGGCCACGGTGGTTGTTCATGCACTGGCGTGCCAGGATAGGTAGGGCCACCGTCTGTCTCACGGCAACTCAGAAAGTCATTCCGGAACGAGGCAATACATGACGCCAATATGCAATAAAGAGCGGCGTACAACAGACGCCAATTGGAGGCCTTGCGTGAGTGGCGCATATTTCCATTCGCGTACCCTATAGTGCAAGCTGAGCGTGCGTTACGAGTGGACGGAATCCCGATGTCAGTGCGCCTACCTTTTCCGCGCGTTATGTGTTCGCGATTTTACGAAGCGAGACCTACGTACGAGCCACATCTTGGTGAAAATACATGCGCGTTGCATCGAATTTCCTTCTACGATGACAGGGCCAGGTTATTTTGAACTGCTTTAGGATGGCATTACCTACTTAGCAGTTAATATTGCTGTCTTAGTCTTCAGAAACAGAATATTAGCCCTCGTAGCATCTACCAGCCGTGGGGCCGTTAAGCGCCATCTAATCCTTGCGGTAACGG
> #3 GAACAnnAATnGCCnATTT 315 
GCAAAAAACGTCAATGTTTCCCCTGCCCGCGAGGATGCTATGCTTAGGTCTCGAAACCCTGAACGAACCTCACGAAGGTCTGGCTGCATGAGGATCATGGGTGTCGATATATCTAACCCCACTGCGTCCCTTAGGCAGACCCATACTCGAGGCCCGTAAAGTTGCGAGAATGCTCCAATTCCCGTGCGTCTCAGTGATACATTCGATTAGGCTTAGGCCCGAGGGCATCAACTTGGTCCTTTCTGCCAGGCAGTGCCTAGTATTTCCGTGCGCGCTTTACCCCACACGTCAGCTCAAGGTATGCGTCCGCTAGAAGAACATAAATGGCCTATTTAGGCAAGTAATAAACCTTTCGTCCATGCCTTCCCGCGAAGCATCAAGTACCGCGACCGGGCGATTGACTCAACTCCTTATCCGGTGTAAGTGATCTCCCAGCATACATCCTGGCAGTTGTCCCCAGCGAGGGTTGTAGGCTCTGGTACTGCAAGGACTGCCCTAACTAACGTTCCCCCTAAAAAGGATCTAGAAGACCACTGCGAGTCAGCAGCACAAACTCATCGTGAAATGCCGTATTTATCGTGGATTTATTCGGTGGTCCAG
> #4 GAATAnnAGTnGCTnATTG 61 
GCTGATGAGCCATCGGATTCCGCACACCTAGGGGAGCGTTTAATCGCGGATTGATAACCACGAATAAAAGTGGCTTATTGAAGTACTAGAAATGTCCCTGGCGATGTAGAGTAAGAGCAACCAATACACCGAGCAGTTGCTAATCGTTTTTAAACAAGACTTCGACATAGATGCGTTCGTCGTCGACGTGTGCCACGAATGAGCCCACGTATCTCTAGCTAACCCGGAGGTCTCGAGGCCCCAGCCCCAGAATCGATAAGTTTGCCGTTAACCCTGGCTGTTTGCCTACTGATCGAGCTGCATGCGCTTAGTACCCGACTAAATCGTATGGAGCTTTATTACGAGTCAATTATTTAGGACAGGTTCGTCCGCGAGATTATGATCTGGCAGTCCCAAGGTTACAGCGTCGTAATAGTGAATGTATAAAGGTCGCGCGAATGTATTACGGCGCTGCTGCTCAGGGTATGCTCTTCGGCTAAAGCAATTTAGAAAGTATGGAGTTCCGTGCTGGCAGGTCCTTCATTTTGCCGTCGAGATACGTTATCGGGTCCACCTAAGGGACTGGCGCCAAATATCGCTCTCCAGACGGTATATCGAAAG
> #5 GGGCAnnAGTnGCCnATTG 163 
ATGCATTAACTTGGTCTGGTGATGGTGATAATTGATCTTCCGATAAAAGGTAGTGCGACCACCTACGCCCTGATCATCACAACGTTTCTCGTGTGGCAAGGTAGGCGGGTTGTCCGAATACCTACGGGGGAACAGACCGTACGTGTCTTATCCGCGATATGATGGGCAGAAGTGGCCGATTGGAGTTGTTCCACAATAGGCTCAGTGAGGCCGACATAGGAATACAAAAGGCCTGTGATAGCCACGAATTTTTGTAGTAGGGATCGTTGGTATACAGCCCAAATGTTCTTTCCTAGCTCTGAACACGTGTATTCGCAGGTCGATCCCTATGGTGAATGTGCTCAATCCCAATGCGTGTGGGCCGTCGTTCCAAGACCCGTCGGTTATCTCAGGCAGGGCCTGCTACACGGAACGTAGGGGAGAGTAACGCGCTTATACCGTCGAAGCGATAACATAATCGCTTAGAAGCCAAGTCGCGCCCCGGGCGGATCCGAGAAGGCTGGCCTAGCCAGGGAATGTTCACTATTCCCGATACCTCTAGTGCCGCAAAACACACATGCAACACGCAAACGATTCGCGGCGAGTATTACAACCAGTCTT
> #6 GCAGAnnAGTnGCCnATTG 193 
AATAGGACCAGCCTGCGGTCCCCTTACGGTAGTTGCGGGTTACAATCGCATTCAGAATTGTTAGGGAACGAATCATACCGGACTATAATTTGGTAAGACTTCTGGTCGAGAGGCGGCGGACCGTCGTTTAGGCCATACGATGTCACTCTCCATTTACGTATCGAGGAGTGGGACTAGGCCAGCTCATTTGTGTGCAGAACAGTTGCCTATTGCATTCGGAACGTTAAATTATCGAAAGCCCACGCCCGTTGACATAAAATTATATTATCGAGGGCTTGCGGTGTTGTAGATCAGGTGGTTATGTCTGACATTTCGTTGTCGGTGCCGTTCGAAATGTCGCCCACTTAGCTATCTCGATCTAATCAGTAACCCTCGGAGACCAATTGCTCTTGTGTTCGTCTAGGGCAGTCACCAACGCAAATGTGCTTTGAGTGCCTCTTGTAAAACGCCGGCACTCAGATGTGAATACGTAGTAGTCAAGTGTTAGCAACTGACTAATGTGGCCGTATTACGTCGTTTTAATGCACCCATAGCCTTATGTAAGTCAGATCATATACAGGCCGTTTTGTGCGGCACGATGTCTTCGTGGCATTGTGCGAA
> #7 GTACTnnAGTnGCCnATTG 427 
CGGGAGCGTCGGACACTCGTGCGCATCATAAAGGGGATCACTGCATGTAAGGCCTGACGTCGTACCGCCTCGGATGTCCTGACTCCCCGAATGTTTAGCCCGTAGGGCAAAGAGCCTTGCTGACCACCGGTTAGTTCGACGCTGTATGTCTGTTAATCCCTACTTAGAGTCAAAGTACCAGAGCTGCTTTAGTCGGGAGATTCTTTGACTATTGCTCGGACGTCACTGCGGCCTACTTCAGCTGTACATTCACACCCCTGTGTACACATGACTATTAATTTAACACGCGGACATGCTTGGGGACGTATAAGTAGACATGGCGACGGGCCAATTACCTCATCTTGCTTCGCATAAAGGTTTTTTGTAATCAGTTCCCCAGTCGTCGTTAGTAGGTAGTACACTTACACGAACGGATCATCGGCAAACGGTACTCAAGTTGCCCATTGAACCGTTTTTAGTCCTAAGTAGTGTAGCTGTTGAAATTTTTTCGCGCCTTATGTGCTAGGGGCAGGAGCACATGGAATCTTCTCCCGACATTGATCGTTATAATGTTGGCGCGCGTGAATCTGTTCAGATGATGTCCGAATGCGTACCACACAG
> #8 GAACAnnAGTnGACnATTT 417 
AGGGACGAAACGTCAAGCATGGAGCGAATAATGGCGTTGATAGGCGGTAGTGATACCAGAAGAGACCACTAATGTCCCACATTATTGATACTGCCGGGGTGGACCTGGATTAGGCCCTGATTTCAATGTGGCAGGCCCTCAGGGATACGGCCCAGCCCTATCCATTCAACGATATATTCCCTGGTATACGACACCTCGACTGGTGCTCAAGCTATTAGTCAAGACTAGGAACGGAATTCTATATTTGTCGACGTGTGGGAGGGAAGATGCGGAGCTCAGGGGTACCTATCACTGCTCCGTGACGGGCTGTCAGCATGATGCATCGCATGTGCTTTGGCCAATCGACGGCCATCAAACATTTGATCACTCGACCCACGGAATATCATCCTACTGCGACTTGCTATAAATGATCCGGCCGAACAGAAGTTGACGATTTCCCTGACTGTATTTTTTTCCAAACGCTTTACACGATGCGAATTTGTGGGATGATTGAGCTGTAACATACGACCACTTTCCTATTTTCACTTAGTATTTTACAGGATGTGTAGATCTGTTAGTAAGATGTTGCTATTTCGGCGACCCAAAAAGTAGCAGTTCGAA
> #9 GAACCnnAGTnGCCnGTTG 187 
ATACAAGAAATATAACAAGGAGAACGGGGACGACAAGGAGGTTCTTGTTACAGGATAGCTTGCTACTGTTAGGTTCTGCGGGGCATACCGAAACTATGGGCTATGACCGGAAAGCCCGGTAGTATTCGCTCTGCGCCTGTCGAGCCTGTCCTTCAGACCCAGATTTACGGAACAGGGCACGGCCTCTGAACCCAAGTCGCCCGTTGTGCTTTCAAACATTAAGTCTCCCATCTGGTGCCAACTGCAGTAGGAGATTAAACATGACATACCACGTTTTGGTACAGCTCCACGAAAAGAAGCCGTTCGGCACAAGAGTATCAATACACTACCGGTCCATTCAAGAGGTGGGTGTGTAGATTCACTTGATCTCCATGGCCAATTGGGCGACCTGCACAGCAACCCCATTCAACATAGCCCGTGCCAGTAAAAACCGGCCGTGGAGCAATGCCCAGGAACACGCCTGTGACATTGTCTACGGTTTTGCTGTTTCACATAGTCGGAACCACTGTGGGCAAAGTTGAATATTTGCCACGCTGTGAGAGCCGCCCAATAAGATCTCGCCATTTCGCCACACGGGTTGTGGAATTGGCATGAGCTTTA
> #10 GAACAnnAGTnGCGnATTT 255 
GGCCGGACAGGAGCCAGAAGCCGGGTGCTAAGGGTAATGACAATCCAAGAGTCACTTTATACCGTATTTCTACTATCATTACGCCTAATATTCACAAATTCGATGAGTACGAGACTTCTGCTCTTTTATTTCCTATTGGTTATCAAAACTGTGAGGTCGGACTGCTCACAAAATCCACCCCTATTGCGATCACAGGAAGCAGGAGTCGCGTGGACCGTAGGCTTCCCCCATCGCGAATGCGGTAGCCAACTGGGGGAACAGAAGTAGCGGATTTGCATCACAGTGATGACTTCCCTGACGCAAATGCTCGTGTGGCGCTGGGGAATTGTAAAAAAAGCTTATGTCAATCAGAGAAGTTATTATTAATGCTGCGAATACGCCACTACGAAGTTTGTTGGGACACTAGGATCCACTTGACGCACATTTGGGAGTATTACCAAGGAACAGCCAGCCTAAGTGATAAAATACACGTTGTAGCCACACGTGGCCCGACGACCCTCGCACTTCGAGGCGTTCCGTGTCTATTGAACCGGGTCCATGTCTCCTTGCGCATAAGTGGATTGCCGTTGGCCAATCTGTAAAATACCATTATGGAAATTT
> #11 GATGAnnAGTnGCCnATTG 148 
CTCATGCTCATATGCTGAGCGGGAGCTGTGTACACAGGATTTAGCCCACTCACTATCAGAGCATCCTTATGTTGCATGACCGCGCCCGCTGTATGCAGAACTTACACCGCGTTTCCATTGGGCTCAACGCGTACACGCGAGAAGTCTAGATGAGAAGTCGCCAATTGAGTCAACGTGCTTACGACAGAGCGGGTCAAGCGGGGGTCCCGCAGGGTTGCACGGTACAACTCTCTCTGGAACCATATGTCTTGCCCCGGGTCTGGTACCGCCTTGTTCCGGCGCGTGAGAGCCCATAAAGGGTGCCCAGGGCTAGGAAGGCATGCTGGTGAGATACCCCTTAATAGCATTGATGGACAGCTGTTGTCTAGGTGTGTCTTAGGACATGCTAGGTCGCATAACGAACGTTGGTAAAGATAGGAACTGTAGGATTTTTACGTTCTACTGGGGAAGACGGAGCGTAGGTCGAAGACCAGAGAGAAGGCAATATATGACATGGAGAATCAGCGGTGTGAAGCTGAACGAGGACAATCATGACAGTTAGCAGTCGGCGTTGGCGTGGGTGCCGGCAGCAAGCTGGCAATTTCCCAATGTGCATTTCAC
> #12 GCTCAnnAGTnGCCnATTG 30 
TAGATATCCTCCGGCTACCATCTTTCTTTGGCTCAAAAGTTGCCCATTGATAGGTCAGATAGGTCCGCTGTCTCCGCACGCAGTTCATTAGTGCTAGCCGTATGGAATACCCCTAAAATTCGGTTCTCGCTCCGTTGTGTATAGGCGGCGCGAAGTCCAAGACAGCTCAGACCATACCGTTACTATGCCTCTTTTCATGACGCGTAGAGCTCCCCCATGCGACCTATTTCTAACTTCCTTGTCTAGAACTGATTCGTACTGATGCGCTAAGGTTGTCGATCGTACAGACTTTATCCCGACGTAGGGCAACTGTGGAGCCTAAGATTGCCGGACGGAATACCTTACCCTGGTTGCTGCCTGACGCAACAACCCAACCGGCAAATTCTCGAACACTGCATGACTCCAGTGCAGCAGACCCACCCGTAAAATGAAGCGGACACCGGCATGCAGTGTCCACCAAACCGGTAGAATCGGGTCAACTTTGAAGCGTGGATAGGACGAATGGCCTCGCACATGCCTTACCAACTGCAACATTTACGGTTGAACGCTGATTCAAGTGTTTATGTGTACCTATAACGCAACTAGTAAGGTCCTCATTTT
> #13 GAACAnnAGTnGCCnAACG 122 
AAGTTGTGATTGGAGCACCACACATTCAGCGGCACCGCTTAGCGTTATACTCCCCAAGAGATACTGGGTCCTAGCTCCGCGCGTGTTGGAAGTCTGTGAGTCCTTGGAAACGGTGATCTCCTGAACAGCAGTTGCCTAACGGTAGCCCTAGATCCATATATCAATTCACGCAACAGGCTCCCGCGTCGTAGGCGTCCACTGTTGATCGCAAGGGTACAGACAGGGCTACCTTAGGACTGGTGCCAAGCCACGCAATCATTCGGCAACGTTATGCAGGGATTCCACCTTCTGGCATGCAAAAATGGAAAGATCGACTCCGTAACCCCTGCTGCAGTGGAGAACGGCTGGAACACTGGACACCGTCAGTGGCTTGCCTATCCATCCGTTGCTTGCGTGCGATTTGCAAACTCGTATAGTTAAGAGAGCGTTGTGGCTGCTTCACACCCTAAAATAGTGTCGGTCACGTAAGTCGCCTGGTGTTGGTACCTGTCCACTTATTGGAATCACATTTGCCCCGGAAGCCGGACGTAAGACCGCTGAGCGAGTCACGATTCGGGTACACTAGCGTAATGCCGTAATCGTCCCTTTGAAGCATTCCGC
> #14 GAAGAnnAGTnGCCnAGTG 106 
GTAGACTTCGGCGAGGTCTCTATAAGGGCAAATAGACCTGTCTCGCACGTGCACCAATGCTGCTGTTTAGGTACCGTCTCAGTATAATAGCTAGGGGCGGAAGACTGAAGATGAGTTGCCGAGTGTTACCGCCACGTTTTACAAGCTTGCCGCGTTCGTGTCTAGAGCTCCAGCAAGTAAACTCTGAAATTTCGTTTCAGTCGCGGGACGCGTATGGAGGTCCAAATTCACACAGAGAAAGCGCCCTTCCCCTGCTGCGACTAGTGGGGTGAAACGCACTGTACCCAAGGATCAGCTATCTCGACTGGATCGGCTATTACCACGATTTTGCTTTTAGCTGAAATGTTCGTGTTTGTGCTGAACTTAACCTACTAACATGGGCGCAACTCACCAGCTGCATAAATCCCCATTTACACCCATCCACTCACGCAGCAGGCTTGGTCTACAGTACACCGATGCCTCACCGTTCTCTGGGGTGAGGCTTTCTGTATTCTATCTGGGTGACATATTTCCGCATAGGCCCGCCCGCTCTGTATTTAGGTATCCTACCGGTACACGGGGTGAGGAGCAATTATACGATAGCTGGTACCGTCATTGTCT
> #15 GAACGnnAGTnGCCnGTTG 329 
ACATTTGTAAGTCGGACGGACATAGCGGGCCGGGGCCACCATACCGGGAATGAGGGAACGCGATAGCCTGGTCGCGCTCCTATTGCCGGGATCCTCTATGGCGTATCCGGGCGGACTCTCAACCCAGAACTGTCCTAGAGCGTTATAAAACAAGCCGACGCAAACCTCATTCGGAGCCGGCAGCGAGCATTCAAGCCCTCCGGTCTCGAAACATGGTATTTTATTGCAAAGCGAATTCGTCGACCGAAGTTGGACCGGGGGATCATAACGTGCAAGGATCTGTGGATCTCTCCTGGGTGTCCGGCGCAGACCGATCATGTACCGATATGGAACGTCAGTGGCCAGTTGACGCGTTTGTGCCACACTCTTGAGAGAGTTCAATCTGAGATACAAGACGGCCACTCTATGTAGATTTCTCGGCTGCGTTACACCCAGAAGGAGCAGATTAACGCCCGTACTCCAGGACGCTCCCGCTGATGAACCCGTAGCTTGTCCAGTCCAGTGTGCTCTTGAATGTAAATTTTCATTTACAGAGCGTAATTGTTCGGCGTCGGATGTGCTTCCTAGGTGGGCAGACAGTGCAATATCTGTGCATCACTA
> #16 GAACAnnAGAnGCCnGTTG 340 
GCTACTTCTCACAGGACTCGGCCTTCAACTAAATAGTTTGAATAGCCACGGTTATGCTGTGTTTGTCCGATTAGTTAATCGCACCTATTGGCCCAAACCGGCCGTCCTCAAAGCCTACGTAACCCCCCTTACACTTGCTACTATACTCTCATGCATTGCGCCTCGGACTTCCTCATGTACCCATGCGCTTTAAGCTCCAACCCAGGTACAGGCGCTTACGTAGATTTACTAGAGGGACGCCAAGTCGGCTCCTTCGTAGATTGTCACCCTGTAGCTATCCGGGGGTACTTCGGTCTTGAAGGTGCCCCAGGTCCCTACAAACGGAACTGCTAATGCATGAGAACACAAGAGGCCTGTTGTACTAAGCACTCTTAGCCATTGCCCCGAGCGCCAACAGGCACGTAGGCTGAGCCAGTGTCTCGACGCGCTTCACACTGGTCTCGACATATATCGAGCCAGCTTCATGAGCTTAACAGCAGCACGTCAATCGAACCCAACGCACCAGCGACACGGTCTTCGATGCAAGAATTCTAGTTTGTCGATATAAGCGTACAACGACCTGAAATTTCGAAGTACTATATGAAGACACGCAACAACTTG
> #17 GAACAnnAGAnGCCnATTA 243 
GGAGCATCCCTGCAGCCGCATCGTACTTCTTTGTGTTCACTTTAACGCTTCTAAGACCAGCTGTGAGCCGGAGCCGTTTGGCCGCTGGCGCGCTCTTTCACTCTCGCACCGTGACTTTCAGGGTCTTAGACATGTAACACGTAATCTGAATGTCGACCCTCGTAATCAACCGACGTGCGGCCCAGTCTAGTCAGCACGACACTAGCAAGGGATTACGCCGTATTGCTATTCTACAGGAGCGCCGAACAAGAGATGCCCATTACCACATCGATTCAAGGTCGAACCGTTTCCACGGCTGAAAATACTAACTCTTCCCTAATGCTTTCAGTCGACCATAATGTACGGGTCTAACCAACCATCCGCTTCGACCGACTGTGGCCGCGTCGATGAAAGCTCGCCTGTTTTCTCTAGCCACTGCGACGATTTCCAGAGGTGCACGACACGAGCGATGCCTCAGGCTACCGATTCACCCCGACCCTCCGGGCTTTCAGGGAAGTATACACTTCAATACAGTGTTCGAGCGACTGATGAAGGTCTACGAGGGGCCCGTCAAAACTTGGCGGTAGCAGGGGCCATGCAAACCCCCGAAAGCTCCTTGTC
> #18 GAACAnnAGAnGCAnATTG 12 
CAGGCTAAAAAGGAACATCAGACGCATATTGGGGATCATCCAATTTGGGTCCACATCCTCTTTCCAAGAAACAAATTGGCCTTGATCCAATTTGAAGCTTCTACTCAGTGACCTTGGATGCGGACGCTTAGATTCGAGATAAAGTTACATACGGCTAGGAGCACAGTAAATAAAGATGCTGCAATGTAACATGAAGGAGGAGTAGCACAGCGTCGTTCTAGTTCTTTGTGATATAGCATCGATGGCCCGACATACGACATTCTTATCCTAGGCCATGCAACGCAGGGGTTGGACCAAGGTTACAGCTAGTCTCGTAAGGACAGCCACCGTCCAGCGAAGGATGCCCCGTAGAAACGATTTGAAGTGATGTCGGTAACCGACACGAGACCTAAAAGTGTGCGTTATTAACGAGGCATAAACAACAAATTTCACATCTTGTAAAGTCTGCTGTTGATGAGCTTCAACGTAATAATGTACCGCTCACCAAGGCCGTGGAACAAAAATGAAACGCCTCGACGGAAAGTGATGCTGGTGCCGCCATGCGATTCGCCGCTCTTACCTTTGGATAGCACTCATCTCTAGCGGGCCGTGCGCTAGGCA
> #19 GAAAAnnAGTnGGCnATTG 439 
TCGATAGACATACGCAGTGTTGCCCAGTATTTACTTCCTGCTGGCAGTTATTGAATAGTACGTCTGAATAGATCGACATAAGTTGTGGGCGTTCCGTCGGCCGAGAATAATCGTACGGTAAGATTCGTGACACAATACGCCGGTCGATAAAAGAACCGATGGTAGATGCGTGACCCTGAAGAAAAACCGGCCAACGAAACGATGCCTCTACCACCCGGGAATCAAGGATTGCTCAAGTCCTGGAATCGGTGGTATTGCTCACTTTTACGCTGACGACTGTGACCAAATGAAGCTGAGGGCTCTTGCTTACGGGAAGAACGAGCGCTGACACACAAACTTCCGTTGTCGATCACGGGCCGGCTGTTGTAGGCTACGGATCAGGCTATGCAATGACCTAAAGGCCTGTCTGGTCAAAAAGCATAGTGTGGTGAGACCGAGCGAAAAGTAGTGGGCTATTGATCACCCGACCCTGGTTATCCCCTTCATTAGTTATCCATCCATAGCTGCGTTAAGTCGGAGCTGCGTGGGATTTACATTGGTCGTTCCGTCAACGCTCAGAACTTCATCACTTGCGGGTACCAGGTTCATTATCTGGAGTAT
> #20 GACCTnnAGTnGCCnATTG 552 
ACATACAACATGAGAAAAATGTCGACTCCGTGTTCACCAGGTAGCAGCAGCTCGCCAATCTGTGGCGTGGCAGCGTCACGGGCTAGCAGAGCGCAAGGTCCACTCAGTATCTCGGGATGGTAAGGAGAGGCTGTGATCTTAAGGGCAGAGAATAGCAACTGTGCGCCCGAAGATAGAAAATAAGCGTCTAACTTGCATGGTTATGCCGCCGAGTGTCCAAGCGCAATAACGTAGTGTAACGTCAGATTCTATAGCAGAAGCGGGCCAACCCTATTGTGCAGCAGTCTGCTAGGGATTCTCGCAGAAATGCTATTTGAGACCCATTAGTCGATTACTACGTTCTGCGACACTGGTCCTAACGAACCGACTGAGTAAAGCGTGCCAAGCTGGAAGCCTTCCGTCCTCCTAGCTAGAAGGGGCAGCGTTGGATCAAGTGTGGGACGGCTCTCTACCGTCCCTCAACCGATGTCATGGCTCGGGCTTTCTAGATTCACGGCCAAGATATCTATCTCAGACCATGTTTTACGCGGGATCAGGTGGACTCATGCTGTGGACCTCAAGTAGCCCATTGCTCGTAACTGAGTTAAGATAGTCACTTGT
