# Supplementary material for: A particle swarm optimization-based algorithm for finding gapped motifs
Source: BioData Min. 2010 Dec 13;3:9. doi: 10.1186/1756-0381-3-9 (PMC3022572; doi:10.1186/1756-0381-3-9)
Supplement: Additional file 2 — Experimental Dataset. The synthetic data sets and real biological sequences used in the paper. [file 1756-0381-3-9-S2.ZIP › synthetic/gap_motif/separate_gap/sepa_gapped_seqs_10.txt]

> #1 TnCACAGnAnCAnACGGCT 470  TnCACAGnAnCGnACCGCT
GCTGGTTGCTGGAACAGGGTCTCGTAGACAATCTCAGAGATCGTCTTTCCGGAAATAGTCGTATGCTCCGCATTTAGGATTGCAGCTGTTTCGTACAAGCGTCCGACAGCTGAAGGCCCAAACTACAACGGTCTATAGTGTGATGGGTATTATATTCTATCGGGCTCCCAAAGAAATGTTCGTAGTAAGATAGCGTAACCACGTCGTAATTCCTCAGCAACTATATTCTAGTCAGGGGTGCGTGCCGTGGAACATGTGTGGCGTGAGAGCTTTGGCTAAGTAGACCGAACTGTCGCCACACATATCCGGGACGGCTAAAACTGAAACCATCCTCGGGTCACCCAATTATTAAGGCGTGATCCCCGTTCGACAGTAGGTGCTGCCAGATCATGCATATTCCTGCCCCTTCCAATGCAACTCCGATGTTCGATGGATAGTTTAATAGAAGGTATGAGATCGGCCAACTATGTTACACAGCACCAAACGGCTTCCACCCCCCTATGACCCTACTTCGTCAACATGCTAGCCTGATCTTGACCCGAAATTCTAGTTCATCGAGCGGCTCAGGCTTAATATGCGGAGGCGCGCCAGTGTGAAAGC
> #2 TnCACAGnAnCCnGCCGCT 409 
CCTTTAGAGTCGCAACGACTGGTTATTCGGATTTTGTCGCATTCTAGCATATGTGGGGTAAAATTTCTATAAGACCAAGATTTCGGTCATCATCTGAACATGACGGGGGAGCTGTGAGTACAAAGTTGTATGGTTACCGTCCCCTATTGGTAGTAAGTTCAGTGCGTTTCGAGTCCTAAGGTGCGGCAGACGGAAAGTTCCCGTCTCAACGGCATTTCACCCTAGTAATTGAAATCTAGTGAGTCCGAGGCAAAAGTAGGTAGTAGCAGTTATCTATGACACCACCGCCCTACGAGACGGACTTTGAGAATCGCCTGAAACAAGGAAGCGACATCTGCCGCATTCCTACTAGTAACCCTGTAATTCGCGTATATTCAGCCCCTCGAGTCGCAGCACGGTAGTAGGTTTCTTCACAGGACCCTGCCGCTAGCGCCAAATTCATATTTTTCTACAGTGTTTTCCCTGCTTCGACCAACAAACTCTTTGCGCCGTGTGACCTGTATAAACAAGGTTCGGTTACAGAGGGTTTGCGGAGTAATAGCTCGCTGCTTCGTAACTTACAGAAATCAGCGACTGGGATGTCAGCATATTCTCCTGAAG
> #3 TnCACAGnAnCGnCCCGCC 349 
CGCATCTTATATAGGGGTCCCGAAGGCCAGGCATCTACGAATTACGTTCACGGCGATTGTGACGAGGATACTTAAAGTATTCCCGTCGTTCCAGTACCAAGCACGAGATGAGTCTCCATAACCATAAAGACAGCCACTAACAGAGCGTCCTCGACGACGGGTGAAAACTACCCTCTATGGCCTTCCCCGAAATGAAGACGCTTGGACTATCCAAACCGGAGGACCCCTCTCGGAAACCTCAAGACGCGAAGGGTATACTCAAAGCATGGGTGTCTATAGAACGTAGGAACCAGCTTGGCAAAGTCCTAGGAGTTCTCATCCAGTGCGATTATTGTAAGCGACATAGGGGTCCACAGGAACGGCCCGCCGGATTCGATCGCGCAATTACCATGAAGTATCGCGCCTACGCTTTATATTACACAGCAAAAAGGCAAGTATCCGAATTAGGCTGGTATTCATCGGGGGCCGAGTTGTGCAAACAGTTTGTAGGCAATGGATACCTATTGCTGCAGTTGGCCGATTAATTGTGTAAGATCGAACCATCTCTCGGCGCCGAAAATTATGCGTTTAAAAACACCCATGGATACAACTACGGGACGT
> #4 TnCACACnAnCGnACAGCT 398 
TACCGGAGTAGATGCCAAGGGCTACCTTTTCGTTTCCATAACAAACCACTGTCGAGTTCTGTCCGCGTCCTCGTCGATTGGCCTTCGTATGGGTTAACTCGGTCCATGTGAGACCTTTGTTAGCACGATCGCACGCCGTCATTACAAAAGTTTCATTGTGACTAGGCAACCAAACCACCATCTGGACCGCTGGTGCCACCCGCCGGTGTATTCGCAGTCCACTGAGTCGAGTGTAAGTTCAGACAGCTCTACATTACTCTTTGGGTGAGCGGTGAAACTCATGAGGAACCTAAGGTCCTTGCGGAGGATCGAAAAGGCGTGGATAGGCTCAGTGATAGTATCATGACACAAAGATGGCTGGTACGAAGGAGCCGATTCAACAATATCGAAATAAAGACTCCACACGACCGTACAGCTTACACAACCGGGGATCACTTTTACATTGCCTAGAATCAAGGGACTTGTACGACTCCGCTTGGTATATAAAGTGGACCGACATCCGTGAAGTGAGTTGGTTGCGCTGGAATGAGTCAGAAGGTCGCAGAGCTCTCGGTATTTCACACCTCCCTAGGGGAGCCCGAGATCAGAATACTGTGTAAT
> #5 TnCGGAGnAnCGnACCGCT 206 
TAAGCAACATGGGACCTCCGGTTCAAGGTAGGAGACTATTTCCCCGGAATTGTGATTGGGTAATTACGAACTCTAGCTGCGCACAACTGTCCTCCGCGACGGATCACGTTAGCATCAAAGTCATGCCTTGACAAACACTAATGCTCGTGGGCTGACTGAGAATAATCCAACAATGTAATGTCAGTAAGGAAGCTGCGTGGATGAGATTCGGAGGATCGAACCGCTCCCCATCTGCGGACTTGTGAGCGACGTGCTCTCTACGCAAGGTGTGCGGAGACAAGGAAATGTACTCTAGAGATAACGGTGATTAACGAGGTACACACAATAGATTACCGATGAGGATAACTTCATGCCTCATAATTAAAGATAACGAATAGGATGTGTACCCACCTAGTAAATCAATCAGCGACGTCAGCCTGCAACAGAAGATTCTTGACTGGCACGATTCTGTTGAAAAAGCAGGTCATGTGAAGCGTCGAAATTGTTGAAACAGTTTTTGGCGTTACGCTTCTGACGATGAATAGGTGCGATTGGTGACTTAATTCACCATCAGCGAAACTAAGTTCCTTCGTCCGGGTTGGAGACAAGCCCCGTACCGAA
> #6 GnCACAGnTnCGnACCGCT 184 
AAGCGTGTCATCCATCAGATTACGGTAGTTATAGAGGTGTTCACCAGCGGACGGTACAGATGTTCAGTTAGGCGTGGGTCATGTCGTGGGGCAGCCGTACTGTACTGTCCACATAGCAATGTAGCCATAAATTTTAGCTTGACTTCCACCTTATGCCGACGACCAACGGCGACTTAAAAGGTCGGTCACAGATACGGACCGCTCAACCCCTTAACGACGCGTCTCTATGTAGCCTCCAGGCCCCGTTGACTGACCCACCGCCAGGTTTTGGATTCCGATTGTCGATAAACGCGGTACTTACCAACCGTCCGTAAGATGATTGCCAACCTACAGCCTGTGAACTCCCCATGTGAATCCAGACACTCGGACAACCTGGCAGAGGTGGGTTTGAAGCTTTCTACTCTTACAAAAGGTAAGAACGACACATACTAGGCCCCTCCTGTCCACTACAGCCGGCCGGAGCTAGACCGTAAGCCGTCGACAGTGAAATTACATCGATAGGAGAGTTCACCGGTCAACATACAAAGTACTGTTATCAGGAAAGGTTGTCTGCATGACCCGATCTAACATTATTTCTGTGTGCCGATTCAATATATTAAT
> #7 TnCACAGnAnTGnCCCGCT 409 
CCCGGAGCTTCTGCGGAGGCCGCCAAAATGTATAGCAAGTTTGCACTATCCATGGATGAGATGTTAAAAGTTCGACTTGGATGAGAACTATTTCTGCTGCGGATAACTTTCTGTTAATCTTAGGCCCGCTTTCTGCTTAGGCGCCCCCCTAATGTCAATCTTACGGGGGTAAAGCCATGCGGCCCAGCAGGACGCTATCGGGTTAAAATTCCCTTGTCTATCAATCAAACGTTCGAGGACCGTTCGCATCATGATGCTGGCACAGTAACCCTTAGAGTAGACCTCACTATCCTGCCCGCGTTCGTTGGTGATTCGCCTACGCGGTATAGCGCAATTTCCGTCGTGAAAAACGCAAAAAAGCGTCGGAGTGAGTGCGTCGTCTCGTGGTGGCTCAATGACCGGAGACATTTGCACAGGACTGGCCCGCTTGGGAGAAAAATGGTTGGAAACAATTCCGCGGTCATTAATAAGGGGCCAGCATGAGCCTATGGGTGGGGGGGGAAAGCCTTTTGCAAGCAGAGATCGCTATCGCGGCAATTTGTGTTGCAGACAAACTCCTAGGCAAGCACAATTGGGAATTAATAACTCGTCACGCCAGGG
> #8 TnCACTGnAnCGnACCACT 29 
TATAAAGTCGATTCACTGACTGCTGGTGCTGCACTGTAGCGGACCACTAGCAATTGCTAGGGTGTTGAGCTTAGTCACCCTGCTCAGGTGCGAAATTTACATACCAGGCTTCCAATAGCACGGCGGCGCCTGAATGACACATGCTTATCGTGACATACCCGATGAGAATAGTTACGTCGCTCTATTTTAAAGAACCGCCGGTCCAGATAGATTATGTGCAGGGTGTAACCGTCAACGAAGGCGGCCAAAGAGATCGGCGTTCGACTCTTCGGGAATCAACGAAGTCAGTTCGAAGCTTAGAGATGAGACGCTTCGGTGAGCGACGGGCCTTCCAAAATACCCCATTTGCTATCAATGTATGAATACTAATGCCTGAGCGTAGGGGTCAGGTAGTTGATGAGAGTTATCCCCCTTTCGCCATAACAATATCCCGTCCTATAGACCTCTGGAGCCTGCTCCGGGTACAGACCATCGAATTGCACGCAAGTCTCTGAATCGAGTACAGCACCTGCAAGAAATCTACCACCCTCTGCAGAGGCTCAACAGCCGAGCATTCAAGTCGCGGTGAGATTATCACGCTTACTTAAAATTCCCTTAGAG
> #9 TnCAAAGnAnCGnACCGCT 133 
AAAACATCATCTTGAACAATATCTCTGAGTCGTGGAGCCGCGGAAGACGACGTGGAGAAATGGGAAGGCTAGCGGCCGTTTAGGGATAATAACGGCGCTAAAGGGCTTTGTGGCCCCACCTGCCAAGTCGTCGTACAAAGTACCGTACCGCTAAGCAAACGTGAAGCTCCCGACGATTCAGTCGTTTTATAGGTTTCAGGCTACATCTGGAACCTCCGACGCTAAGTCGCTTATACGCACTACCGAGTTGACTTCTGCAAGTATTAACGAGCCAGTAAGTTGAGCGGTTGACGAACAAGGCCAGCGCCTTCGCCAGTGGGCGATGAAGCGCGTCAATCGGATACACTATCGATGTCTTAAGCGCGGGCTAATTAATCTTCCGCAACGTAGTGTCACTGGGGGCCTCAACACGGTGGAAGAGCTCTTGGCCCTTGAGAATCAATGTCCTGTAAATGTGAGTCTGCCGTCGGGTTCCGTGGCCGCGCTCTATGCGAGAGGCAAATTCCGATACCGTTTGAGGAAAGAGGGAAGCAGACTGGGGTTAGGTCTCTTCTCCGATGAGTAAACTGTCCTCCCTCGGGGCACTCTTCGTTCTTCAGA
> #10 TnCAAGGnAnCGnACCGCT 215 
TGGCAGGTTGGAACTCAGTAATAAATAGAAGTTAATGGGCAAGACCGCACCAAGAACCGCCAAAAATGTCATCGAGTGTTTCATTATACCGTGGTGTTCGACCGTCAGTAGGCGCAGAAAGGTACGGACTGGATATCAGAAATCGACACGATATTCGCCTCTCCTCCAGTAGTTACACCCTGAACTCTATTCGATCGACATGGGCGTCAAGTGGTTCCAAGGTATCGCACCGCTTCGGGGTCCCTCCCGCTGTGAGCATTGACCAAGGTCAGGCTCGCGAGCGCATACTTACACTAGCGCGGTATGGGTAGCGCTGATTTGTCGCAGTCAAAGTAGCGACTGGCTCTTAGTTCACGAACCACCTAGCGACTTTCATTTGTCCGTCACCATTAAATCGATTCGGCTTAGGGGAAATCAATATGCAGACCCAAGGGTCCTAAGGAGGTTTTGTTAATTCAAGAAAGGATATTACCATATTTGCGCGTACAACGACGGTGGTGCTTTTTTGGGCTAGCTTGTTTCAAAGAGATAGTACGTACCGGAGAGGTACTATTATCACGAGATGCCCCGGTAGCCATACCTCAGCTAGAGGGGCATGCA
> #11 TnGACAGnAnCGnACCGCA 382 
TTCGACCGACAATGTCTTACCAGATAGTGCTCAAACCCTCGTGCCCGAAGCCGAGCAAAGCAAGAATGCGTTCCAGGGGTATAGTGTTTTGATGGAGCGTTCGATGGCAAAAACGTTCTGACTATCACTGAGTGTGACAAGAAGCGCCTATTCGTAATCTCCCCTATTGTTAATGCCTGAAGACATGATTTACCCACCATATTATCGACACCGCGTAATTATACACCCGCCTCATAGCATGCAAGGTTTTGTGGAGACTGTACACCATGAGAGGCAAATTTGGCAGTAATTTTATACTTATCACTCGAGCTCTGTAAGAACTTCAGCCCCCCGGGGTAGCGCTCTGCAAGAGCATCGATACACAGTGGAATGCGTCACCCTCTTGACAGCAACGCACCGCACGTAGAATCCGTAGAGAACCACTCCTGTCGCGCAGTCTGGAACCGGTTGAATCTAGGGCTCGGGTACATTGATACCGAAACCTGAACTGGGTCACACGAACGAAGCGAGGCTTACAAGTTCCGGGAGTGGTAAAATCGTTCAGACAACGTATCTCTTTGCCCCGCGCTAAGCCCGGCGTTGATTTAGGAATCCCTTTAG
> #12 TnCACACnAnCGnACCGCA 220 
CTGTTCGGCAACAATGCGCATTTATAGCTGTCCCACGTTATACAAAGCTTCGGAGCCAGAGGCTTGAGCAGAATAAAGCTCGCTGTCTTTACCCACTCTACCCCACCAAGTCAACGTGGGCGTTTAATCTTGAATAGACGGATGCAAAGGTAAGTAGTTTGGCGTAGCATTGAGACTCCCTACATAACTTCCCGTATGCTCAGCTGGGTATTACTTCTCCTCCACACGAACGCACCGCATCGGGTCCCAGGGAACCGCAGTTACATGAACTGTCATGCAGAGAAGCCCTGTGCTTGGCGTGCCCGCAAGAGGGGTCTAGGGCAACTGTAAGGCTATAATTCCCTTAAGCGCTACTCCCACCTAGGACTAAGCCTCAACTCAAAACACGCCATAACTATGATAGCTTCTAAAAACAGCCAGTACTATGAGACCATGAGATGAATCCTTGCTAAAGTACGCTGGATCTTTTGCTGAATATCCTGCTAATCGAACGAATTTGGCAGAAGTAGCCCTGATTTACAAGGAGGACAGTAATCTGCCTTGGCGCACCGCCAAGTGGAGATTCGAACCCAATTGCAGGGAATCACAGTAAAATCGTCT
> #13 TnCGCAGnAnCGnACCGTT 372 
CGACTAGTGGATGAGTGGAGTGGATCACAGCGAGTAGCTCTTACTGAGAAATGGACTAGTGACGGAGAGGCCCCTCATTAATAGCAAAAGTGGCAACTCTCGCGAATATGATCAGGAGGAAGGTTTTAGAATTCCTCCTATTACAGTAAGCAATTTGTTATTTGACCCGAGCAGGAAGAAACAACATTTGAGGTCGAGAGTGATAGTAATAACAAGATCTGCGACTGCCGAAAATAGGATGATTCACCTGCCATCCGAGTGGATGTTCGAAAATTCTATTGAAGTGTCGGAAAATTATAGTAGTTCCTCAGTAGGTACAGTATACGTCCTTATCAGGCCTCTGCGAAGGACCAACCGAGATCAGGACACGTGTTCGCAGGAGCGTACCGTTTCGGATTAACATTGGTAGGCCCTCCGTTGTCGATAAGTCTACGATATTGCAATTCAGATATAGATGAGCCCGGTGCTCCGTCGGCTGTACTTCGTAAAGGCTAAGGCGTGAGAGACCGACTTCACACGATAGTAGCGTTCGTAGCATTTTAGGCTAGAGGTGAGGGAAGTCATCGAGCTCAATGCGGTGAGGGGAACAATAGTTTCTCG
> #14 GnCTCAGnAnCGnACCGCT 9 
GACGCGTAGGACTCAGGACCGGACCGCTTCTCCAATGTTAATCATGGGCTGACTTATGGTTCAAGATATTCTGGACAGTGCGGTCCTCTGAGTAGCCGGACTATCAAGGAAAGGTTTGAGAAAACGCGATGCGGAAGCGCCGCTAAGTGTCTTCTATAGAACCGTGGGTATAGATGACCGAGCATAATCTTCAATTGGCCGACCAATAGCTGTAGTCTGGGCTGCGCAATCTTTAATTACATAAAGTCCCTTGGCTATTCGCACAACTTGCACCACTTGCACAGTGCACCCTGCAGCGCAAGACTATTTCATTACGGTGTATGGATACCCGCAGGTTCGGTGGGTTACGTCGGTATGAATGGAGCTCAAAGTGACCAGTGCACTTCGGGTCACGGGCTGCTCCGCGTCAGACGCCGGTAAGCAATGGAGCGCGTTTCTCGCCTAGAGAAGCGTCGTACTGGCTAATTGGAATCTTTACAATCGTGCGGGCAATAATTTCCACACCACCCCCCGTAAAGTGTTGGTGGGGTTGCATGAATCCAGTTGAAATGAGCGGTAACAATCATTATGCCGAACGACTTATGCCAAGAGGACTAAGAA
> #15 CnCACAGnAnCGnATCGCT 201 
GTGATGGAAAAGTCGCCGCTTTCCGGTTCAAAAGATCGTCGATCCGGGATGAGTCACAATAATATTAACTCTTCAATGTTCCTTAATGATCCAACTTCTACATACTCACAAGCTCCAATAAACAATTTAGTCGGGACTAGTAAAACCAGCAGCGGGCCCCTCTCTCCCAGTTGATGCAGTCTCTCTCGAGTTTGCTTGATACACACAGGATCGTATCGCTGCCCAGATCATCACATTGACGCACTTCAGTGAAAGAGGATTTCTACGTTTACACGTATTGGGTTGCTATTAGGCCTGAGGTTTTAGGACCGATCTCGGGGGGAATGTCGGTCCTACCGCGTTGTCCATAGCGAGGTAGCGAATCTTGACTTAGCTTTATTGACTGTGGCTACATGTGAATTTAGATCTTAGGCTCTTTGATGGTGAGACGAACAGGTACTAACCTGCGCTTACCTTCGAGAATGACATCCGGCTTCCATTTGTCTTACCATCAGTAATACCGTGGTTTTTGTCGACCAGGCCTCATGAGGCTACGGACGTAAGGGGTTTCCAGCCGATGGCAGGCAACCGAGTTACCTCAAGAGTGCTCTGTTACAACCC
> #16 TnCACAGnGnCTnACCGCT 52 
CTGATCTCGTTCCGCCTCCATGACGTGCAAACTGCTTCACATTCCAGACTCATACACAGTGTCTGACCGCTCGTGATAACTCCATTAAGCCGGTGCTAAATCCGATGATGCGAGTTCTTAAAGGTATTCATACCGCAACATGGTCCGGACGACCGACGTGGTTTACAAGGACATACAGACTGCATAACGATATGTTATTGCATGTTTTCTAAGGACGAGAAGATATGAGGGAGCGCACACCCCTTCACGTCGCCGCAAGGGAGAGACGGGATTCGGTGTCCATGCCACGGTAGGCAGGTAATTTACCTAAACAAACCAGTGGAAACCGTATATGTTACTACTCGTCTCCGATAAAACCGCCCCAAATACGATGCCCTAGAGTAGTAGCCCGGGTGGTCGCAGAGACTTCGTACTGATCCAGTGAGATGGCTGATAAATTCCGCGGATCCAGTAATGCGATATCAGCAGATAGCCATCTCGATCATCGATTTTGATCCTTGGTAACATGAACATGATTGTTCTGATGCCCATAATACTTTTAATTTTGGGGCTCATAGACTCATCTTGTTCGTGGGCCCTTTCTACGATTGGAGGCGCTCA
> #17 TnCTCAGnAnCTnACCGCT 570 
GACGCAGATAGTTAACGTGGTCGGTACGTAACAGTCGCCCGAACAAGGTACGCTAATGGGGTTTCGATTGACGAGGAACTAGCGCGGAACGGACCCTGAGAAAGAGAATCTTTACAGAAGCGCCTGGGAGCAGCGGTTGGACGACTAATCGATTCTGTCGCGTTTCCTATCCATCGTCGGGATGAACGAGACCTCACGTCGCGGATATCGGTTCCTCGCCCCTGCAGGGGTATGTTCTTGGCGCGTATGCCTGACTATCGCCTATGAACTTTACAGAACGCGCAGGTGGCCTGAACGACTTATTCTCGAGACCGCTACGGGTGATGCCGGACTTAATCGTTTAACGACTGACCGCAAGCGACTTCTAAAGTTCTAGCAAAGACTGGTGAAACCTAGGAGGTCCACCTGCTTTTAGCTCTTCTATGCCACAGACTCGCACGTAGGAATTGGTTCTGTAATGACGCATACTCAGCGACGTCACAAGTGCAGAGGCAAGAATTCTGGCGTAGAATAAGATTACAGACGATGATGCGATAGGAATAATCGTACTCCCCTACGGCCAGAACATAATTCTCAGCAGCTAACCGCTCTTGGTGTTCT
> #18 TnCGCAGnAnCGnACCGCT 297 
TCAGCTGCGATAAGGGGACCGCCTTCTAGCTCGATATGCGGAGGGAAAAGGGTTCGACTGGGACGTCGCGAAGGGAGTCGCTCAGGGGTCAGAATGAAACGACAGAAATCTAAAAGGGAGACAACTGCTTTCTACGACGTTCTTCTGAGGGGTGGCCAGATCCTGGCGTTGGCCGGCAGTGACGGTTTTCTTTAGCGTTGGCATTGGAGATCCATTTGTGTGCGTTTCGTTCAAATGGTCTGGAGCTCTGAGCCCACACTTCAACCTTTTAGCGGATGCGACCCTGCAGTTGAAGCCTACGCAGAATCGAACCGCTATATGTCGTTTAATCCAATACCTCAACCTGCTCCGTCTCAGACTAGAAGTATATAAACGTATGCCCCGAGGTTTGTCGTTCATCTTCTCTGCTCGAGTGGGACCATACCTCGTATTTCGAACCTGATATCGCGAGGTGTCGATCATAAATAAAGAGGTGCCATTACCAAACGCATCTACTTGATAACGTTTATGTAAAAACCGGCCTCCCAATATTAACATAATTATTATTCACTCGTGAATATTAGAATAATATGAGCCCAGCCGGACCACAAATAGTCCTCA
> #19 CnCACAGnAnCGnACCGCA 426 
GGGTTGATTATTGGATGCTGCGGTTAGAAGGGCCCATCAGCTGTCGGTACCCAACTATTAGCGTGTTGATACGGAACGTCTCGTCTGCTCCCTTACGTTGTATCGTCTCCAAGTATGGACACGTAGAGGAACATGGGAGTCGTTCTGAGGCGTACTGCCACCCCAAAGAGCCAAAGAGGGATATTCGGGTGAAACAACGATTCATCGTTACTTCGTGACCTTCTTGTTACTTAATTCCTACATCGCAACCCAAGTACGTCTTATTATCCGCTGCAAGACACGACCACGGCTGATCTTAACGGACTACCAGCCCGGGGAAACTGCGAAGACTTTTAGTCTTACACTGTCGTCTGAAAACGAGCTCATTTCGGCTGGGCCTTACTGCTGCACCGGCTTAGGCCCGATATACGACTTTAGGCTTTCCACCTCACAGTACCGCACCGCATGCCAAATGGTTGTGCCTCGACTACCGCCAACTCGTGTGACCTTACCGAGAATTAAATCGTCTGTCCCATCCAACCCGTGATGAGTAGGGACTTAGCCTCCATCAAGGGCAGAGGGCTCTCCCACCTGGGTTTGCTGTCACCTCACACACCCGGG
> #20 TnCACTGnAnGGnACCGCT 285 
GGGCTGGCCACTAGTCTCTCTTAAAGTCTGCCATGTCCATCCGCACGTGCCCACCCTCGGTTTTGGGATTTAACCAGTACACGCGAGGCAAAAATGGCGCACCCGGCCCCGCGAGCAATCCTCCTATCGGGGTTTGCCTGGCACCGGGTCTAACCACACTGAGGTCACGTTCATGCGATCCTCCAGCCGTCCTTTGATTTGTAGGGTAGTCTGGAGAGTTCAAATTGAGGTACTGTCCATACGGAGAAAATCATCAGAAAGTATGGGTAGGAAATAGTATTAAATTACACTGAAGGGGACCGCTGCAAAATAAAAAGAGAAAATTTACAAGAGAAACAAGCAGCAGCGGTGGAGCTCCACCTGTTGTCTTTATCCTTTCCGTTGCAGGCGAGCGCCAAGTTCTTGCGCAAGGTCCCCTTGCTATCCAGCGCATCTCGGGGGAACCCGGAGAGCACTCCCGTGGGTGTCACTGCATGCGAGAAACACACGCTCACTTTGCTTACAACGGTGATGAAGCCTTGGAGTTGTCTGATAAACGGAAGTGGTATATGTCGCACTTGGGGGGGGTAATAGGGACGTGCCCGTGGAGGGAAAGGGACG
