# Supplementary material for: A particle swarm optimization-based algorithm for finding gapped motifs
Source: BioData Min. 2010 Dec 13;3:9. doi: 10.1186/1756-0381-3-9 (PMC3022572; doi:10.1186/1756-0381-3-9)
Supplement: Additional file 2 — Experimental Dataset. The synthetic data sets and real biological sequences used in the paper. [file 1756-0381-3-9-S2.ZIP › synthetic/gap_motif/separate_gap/sepa_gapped_seqs_11.txt]

> #1 GTGTAAnnTGGnnAAACCC 68  GTGTAAnnGGGnnAAAGCC
GGAACTTCTCTCAGTGGTGACAGGGGAAAAGGGTGTGCACGATGGGCAGTCTTTCGCCGCCATTTCGCGTGTAAAATGGCTAAACCCGATTCTGCTTTACGTGCCCGGCAAAGGTAAAGATGGTATGAGGCCGTGTACCCCGGTACTAGGCCATAAGGAACGCTCAGGCATGGCCGTCGCTTGTGTTACACGGGCTGACTACCGGTACAGGTGCGAACCCCGATACTTCAGCCATATTCTGAGACAACCCGTTGGAACTCGCTTCGTAGCTACCAGCATTGCGCAACAGACAGATTTTACATCCCCTGCGCTTTCTAGTGTCGCCCAAAACAAGCCTATCGCAGACCAACGTGAATGAAGCCTCAAGTCCATGCCTGTTGAGCGGCCAGCTTTGATGGGTTTTGAACGTACTGGCCATCGAACTGCGCTCAGATAAACGTGTTAGACGTTAATCTGGGTCTTTTTATTCCGTCCATGCCCACCAGCGATCCGAACTAAGGCCCGGCCATGGTTTTCACCTGGCTTGGTGCCAGTGAAACTGTTGGGTTACGGTACGGAGCCTCTGTTTTAGGTCAGATCAATGATAGGAATCAAAGTTCT
> #2 GTGTACnnGGGnnAAAGCA 473 
GACCATTAAGCAGCGGAACAAGACTCTTAAAGACTACTACCCCAGTGTTTTTCTCACATCAATCCGCGCGTTTATGACCTAATCAACCAAGAACCGTTACCAAAATGAATAAATCATGCTGTTTACCTACACCACGTAGTTGTTCATAGATCTTATACTAGTCAAGGTGATGTGCATCCCCAGCTGATTTTGTAGTTAGCACTTACATGCATCTACCCACAATTACGTCCCCGACGCCCTGGTTCTAGACTCCGACTTCAAGGGGTCAAGTGAGCCGGAGTTTAGACCTGGTAACTTGTTCGCCCGTTATCTGCTACCGATATAAATTTGGAATCCCAAGTGCGTCGAGAACATCATATGGCGTAAAGACAATCGGGAGACGGCCTGAACTGTCCTCGCGTCGGTAACAGGCAATCTCCTGAGCGTCTCGCAATGTTGAAAGCAGACGCTCATTCCTGCACGCCGTACGACGTGTGTACTGGGGCCAAAGCAACTGATTGTCCGAAATATAAACTCATACCATCCGTGCGAATCTTCTTGGTGTCCACAAGCCCGGTCAAACATGTTAGGGCCAAGCATCACTCGCACTACTCGGACCAA
> #3 GTGTCAnnGTGnnAAAGCC 249 
TACATTTCTAATGTCACCCTCCGTGTCTTAAGAGGACCCAGCTAAAACCCAGTTCCGGCCGCTTTGTATAACCACCACGGTTAGGGTAAAGTGCGCTCGTCGAGGGTTTCCGACAGTATAACTGGCAGGGCTACCTTAGTCTCGAGAAGTAGATCTACCGTGCTTGGTGAGTTTCACGATCAGGTTCTAGCTAGGTACGGCACCATCCCCCGCTAAGCTGTACTGTTGACAGGCTGAATCCAAGTAGCGGTGTCAAAGTGGGAAAGCCCCAGCAACCGGTTGAAGCTGCATTCCGATATACTTGATTCGGACAAGGGCCTGAGTCCTACGCGGAAGTATCGTTGTCACGCCACTATATTCGATAAAGAACCGAAATCACAGGATCAGGAGTGGTGTTATTCACCCCAGCCGTTTTCTCTTTGCGCTCATATAAACCCGATTGGTCCACTTAGCGATCCTCCTCGTTTCCTAAGGTTATATGCCATGTATGCCCTTCGGGTGGTAATTAGATCCCCATAAGGGTACGCTCTGTCCTCAGGTGCATGCTCCAATGTTTGAGTTAGACCGGTACGCCCAGCCTCCGTCGGTGAGGAAGCCATA
> #4 GTATTAnnGGGnnAAAGCC 67 
TGGCCCGTTCCTTTTTGAAGAATATCGTTCAGAGTCTCAGGCCCCAATAACACACACTTAATTACGCGTATTACAGGGTTAAAGCCGGACTAAGCCAGCAATTTGTTCTGAAGAGTCAGCCCGCTTGTCTACGTAAGTCCCGGAGATACCCGGTACGGCAGCCAAGCGCGTTACTTGGTTAACGACAGACGGGAGGGTATGTGGCCCTAAGACTGCCGTCTGTCGCTACTTTTGCATTTTTCTAAGCCACGATCCCTCCAAATTGATGTGCTTCTATCCTGATCCCGAGTAGTTGGACATACGTGGTCTCCCCAGGCATTTTGGTAATCAGCGCCATAGGCTTGTCCCCAAATGGGGTCATACCCGGATAGATCTGGATTAATTGCGCATCATGCACTAATGAGTTCCTAATATTTCCACACCATTAAGCAGTCATACAAGCTGAGCCTCTAGAAGTAGGCTACAAAAGAAACAGGGATGCGGATGGGGAAATACTCCATCATTACCTCACTTTTGCCATCCTCCAAGCACTCAGCGTATTCGGACACGCCAGACTCCGGGTCTATAGGCCGGAATCCAAGCAAGCTTGCCACTTCGATC
> #5 GTGTAAnnGGGnnAGAGCT 526 
TGGAGGGTGCCTTGAGCCACACGCAGCAATATCTATCGGTAATTGTCTCCCCTTGTCATGTACCTCAAATAATTTCGAATCCCACTAGTTATTGAGTATTTTTGGGTAGAAACCAGAACAACTTTTGTTCGTAGCGACGTCGTGTTCAAGAATTTTGCGCGAAGGGATTTGACCGCATCACCACAAAGCGTAGAGCGTACGGCTTTATTCAAGACGACAGTAGGAATGTTTCCACATCTGTTTCAAAAGAGCAATACGGACCGGCTGCAGTTCGCCTCGCCAGGCGGGACGGGAAATTCACATGTAAGCGTTGCCTTTCAAAGTAGTACAAGATCTACCCTAACGCCCCGCCGTATGTTTTTGAGTTGACATCAATGCCTAGAGGCCAAATATCAGATAAAATGCACTCGGCCGATTCTAGGACAATATACAAAGCATAGGGTTCTGACCATTAATAAAAACAACGGGCGATCTGGTAGACTTCTTAATAATCAATGGCTACTCACTTGGTTCGAAGCACCACTACGTGTAAGCGGGCCAGAGCTAAACACTCGGCTAAGTGGTTTTCTTGGTGCCGCCAGGTTCCAACATAGCTCAGTT
> #6 GTGAAAnnGGGnnAAAGTC 359 
CGCACGCGTGGGGCTCGTACGGGATCTCTTAAGCCTAGCTCACTCACTTCCCTTCGCATAATAGACCAATTCTAAAACTTGACCAGTCTGCTCCCGTGGTCGAAGAATGAGAATGAGCCCAGACACTTTGGCAGCGGGCAGACGTTTCAAGATGGTTCGTTAATGCGATTCCTGATCTACTTGGCACCCTACTAACCGGCGTGCCGAGCCTCACTCCCGTAGAAGACATTCCGTGTGTCTACAAGACACATCGTCCTTCGGGTCCGATCGTCTTCCTGCAGAGCTTGTGTCCCCGGTGGAACCTAGCAAGATTGAGGGCACTCGATATGGTGTAGAGTAGCACATCTCTACATTGTGTGGTGAAACTGGGCGAAAGTCCACTCCGTAAGTCAAACGCGCCTTGATACACGATCCATCAATTCTACAGGGTTCTCGGGTGTCGGTAGGCTGAGTAGAAAGTACATTGCCCTATCTGCCAGATTTGTCTTGCGGTTCGCGTTCTGGGAAAAGATCTGACCATGGCCCGTTAGGCGATAATAAGCATAGACTAACGCTATGTTCCATCATCTACCCCCCTCTGCTATCTTACGAGTACAACCA
> #7 TTGTAAnnGGGnnAAAGCT 420 
GAGGATCTTTGTCCATGAATACGGTTAGTACCATAAGCACAGCGTCCCCCCGGTACGATCAATCTTCCACTCTATTCAAGCCATCAATCTCCAAGTTACTCAACATACTATAGATTATGCTTTTTCGGCTGTTGATGAACAAGGACCACAGATCTTGCCACTTAGTAATACTATGACTCGTTGTACGGGTGTTCACAACTAGTCGCCTAGCACTTCACAGAGGTAGAAGCAGATTGACCATGACCTGCAGTCCCACTCCCGCAGATAAACCATCCACTCCGCGTGTAGACTGTTCTTCATTCTGGATTAACGCTCAGCGGGCCCCGCATCTGGTCATAATACCGAGGTTACGCGTGAAGACGGTCTAATAAACCGCAAATAGCCACACCGCTATGCTGGGGGGTTACTACTATAGACGCTTTGTAACGGGGGAAAAGCTGTATTCCTGTACTGTATATATTTAGACAGTCCTGAGTCCCACTTTGAGGTGCGCGAGTAATGCGACATGCAGGTGCGGTACGGTTAACTAGGGTAGCACTCGGTCAATGAATGGGCGGTCTCACAAACCCCGTTGCTGACGAAAGGGACCGAGGCGGCATT
> #8 GGGTAAnnGGGnnAAAGCA 551 
AACTGTTTACTGTCCGGCCCGTAGTTCGTCTACATTAGTAAGTTTACGCTTTGTCGTGAGTTGATCTTAGAACTTATCGAAGTGCAAAGATCTCCTTAGTTGTACGAATTATCTGGTGTCTGGGTTCGAACTGATATTAGGCGTAAGAGCCCTAAGTCCTCGGATCAGCAATCGTGGCGCGTGCTGTTAAGCTCCGGCATGATTTGCCTTGCTCGGTCCTGACCCGTTATTGTGCGATATGGACTGATTCGCCTGGGCGGACAATCGTAGGTCGAAAATTGGCTCTGTCACCCCCATATTGCGTTTATTTGCCTCTTTGATACACTAATTACAGCTCCGCAAGGATCTGTTCTACCTCCGACAAACTCGCGGGCAGACCTCAAAAGCATTGAAGAATAGCCAATCACGGGCTGCTTTCTTACTAATCTTTCCTCACCGTTAAGTCGGCTCATGTTGGAGGTTTTATACCTCGTTCACTCAACTGATCTTTCTGAGGTGTCCATAAAACTGGTTCCAAGTACATTACCTTCAACTACTATGGCCGGTGTCCTGGGTAAAAGGGTAAAAGCAGCAATGTCCAGATTGGACGATTCCCGTCGG
> #9 GTGTATnnGGGnnAAAGTC 248 
ACCTATCACTAAGGGAACCGTGGGGTACGTGGATGAGTATTCACTGCTTTCTCTCTGGCCCTTGGCGACTAAAACTGTGCGTATGGGCATGCGCTATGCACCACCCATAGAGCCCTTAATTGAGAAGTGTTTATACAAACGCTTGCGCCTAACAGCACAGATCCGCGTCTATATGGACTCATGCTATACTGGTATCCCATAAGAACGAGCGGAATAAGAGGGACGTGAATTCTCCTGAAACGGGGGGGGTGTATTTGGGCAAAAGTCGGAGAGCGATAGTGTGGTCCTTATAGACGGCACCGCTTTTGTCGCAATACCTCCGCAGGGATGCAAGTACGGAAACAACAGGTTTCATTTCAGTCTAAGACCGGCTTCTAGCGCAGTCCGATGGGACGAAGCCCTGATTTTCCGTCAGGCAGATCTTGCTGAATCACCTCAGGCACTATCGAAGTCCGTTCGTCCACTCAACTGTTAGATTGTTAGAGAACCGATTAAGCCGGACCTCTTATCAGGGTATTCACCTACATGCCACGGATCAAACATTGGTCCAGGCCGGCCAGTCTCTACAACCCCACTGACTCTCGATCGCCAAGACCAGGA
> #10 GTGTAGnnGGCnnAAAGCC 243 
CAAACGAATGCCTCTTTCTCTTCGACCTCGGGGGGTATTACCCAGATCCGTACAGGCTCTCTCTCAGCTGCATGCCTATATGCAGTGTTTGAGAATAGCTAGTTCACACAAAGCAACTTAGGACGAAGTCCTAATCCACGACGGTGGACCAATACCCCTATATTCGAGGCAGGGACAGCGACGTGTCTAATTCGGGCGATTAGGGGTGCCACGGAACCTGGGCTCACGGCCGCTATGTCTAGAGTGTAGCCGGCAGAAAGCCGGCGCTCGGGAGCCTATCTTCCAATGAAGCGATTGATTGCCTAGATTTAGGCTGCTACTGGCGCAACTATCCGCAGATCACTCCGGAGTTCCATGAATAAGCCCGCTGACGGATTGCTCAGGCGCTGCGGCATTCCACTCGCTGAGCCCGCTAGCCCTTTGAACTCTAGGCAAATAGAGTGTGGGTTTGGTATTGGACGTTTTTTGACGGAACGGTCGTAAGATCGGCTAATAAGTGGCCACCGAACCGACGGGGTAACAACTACCAAACCAGGGGGAAAACTTTCGACTACCTGGAGGATTCCGTAATACACATCCCCGCCTGACAATTCGGGAACA
> #11 GTGGAAnnGGGnnAGAGCC 287 
CTCGAAAAGCCCAGAGAATCAAGAGTCATATCTATAAAAGCCACTATTAGCAGTAATCAGCTTCTTCATCGATGCGGAGGTTGCGGGCAGACGTGCGTCCCACAGGGCTATGTGTGACTAATGGTATCACTCCACTTTAGAAATGTCGCCTCACTTCGCCTAGAATATTACTACGGCACGCATCCGCGAGAAGGAGGAGCCTACCGAGGCATCTCGCGACAACGTGACGGGTGGCTACCTGCGTATCCCCGCGATCGAGAGAAAGCTGGACACATCTAGCCCGTCGAGTGGAAGCGGGATAGAGCCAACGCTTTGACTTTCTAAGCATCTCGAACACCATTCGTCATGTTGCGGCATCTACCTCCACGCGCATTTAATTTGCAATCAGTAGACCCGCGAGAGTACGACCTCTACTTTACGAAGCCTTTCTCGCAGTTGAAGCAGTTGGTTATTGACCTAGTCAAGGTCCACTCCCACTGATGAGAATCATATCATTTTAATCTATACAATATGACGCCACAAACATATGATCGGGCTTCTGCGAGTTTATACTAGTTTTGTGTCCCGAATTTCCTTAGGCCGGAGAACTTTTCTAGATGC
> #12 GTGTAAnnGAGnnAATGCC 356 
TGGAAGAGGTCCAACTCACGTTGGCCCATCATAGTACTGTGAAGACCCGTTCGCTTTAAGGACGTAGATCTCCTACACTGAGTGATGTTGCCGTTCTGCTTAAATACAGAGGTGCTCTGACTGTGCCGTGCGTCGGGAGAACGTTTGAGAATAGTGAAATGCGCTAACAGCCTTAGTTGCTTCTCAGCAGCGATATTAAAGCCGACATATCAGGTTGCCGAGAACATAATATACCATCATACTGTTGCATTACTAGATGAGTTGAATTGTTGAGCTCTAGGTGTGTCGGTTCGGTTTGGCCCTCAAACTATCTGAGCCATCTATGAGCGCGAGCCGGGACGTTGCTAGCAGGAGCGGTGTAAACGAGGTAATGCCTACCCCTTCGCTACGCGTGCGCTGCCAATCCGGGTTATTCCACCCTTTTCACGATACAAACGGTAGTACGGGGTTTGGGCAGGGGGGAGTATCTTCCGGGAAAGTTCCGTTGCCAATTACGACTTAAAGGGGGGACGCTAAGGCTGCTCCATGCGCCTGTCACATCCCGACGGTAGCCCTTCGCTCGAAAACCCCATTCCTGAGCAAGCCCAGACCCAGCAGGCT
> #13 ATGTAAnnGAGnnAAAGCC 376 
ACAAACCCGACTCGTTTACGCCGTTCCTTGTATTATCGCTGGGTCGTAGAGTCAGCCAACGACCTCCATGTCAGCCAAGGAACGCATGATTGTATTGATCGTTTCAACAGTATAGAACGACGGAGGTAGTGCGCATCAACTTCGTAGACAAGGTTCCGCTCTATAAGCCGGACAGCAACCACATATACCCCTCCGCGCTTTCTCCCGCCTTCATACGAGTGTGTCCATGTGCCCGGGAATTTAAGCCACTTTTGGATTTCGCGTGCGACGTCCTCTAGTGCGCAAAATTTACATCGATGCCCGGCTCCCATTGCTTCAGATTCAGGGGCCTGGGATCCCTCAGACCTGCCGCAACGGTAAAAGTGTGTATGGAAGCATGTAACTGAGGCAAAGCCAGTTTGGCGGTAAAAAGGACCGTGTCTATGCTCAGAGACCTACTACTGTAAAGTGCACCTAGGCGACCCGGAGTTGATATTAACTGGTATGAGACACGCGATGGGCAGAAGTCGAAAGAAGGAATCAATGGTCACACCGGGACTGGTTATTGGAGCCTCCCTAGTGGATCGCCAAAGATGTGCCGTGAGTCTGCGCTAGTCAATA
> #14 GTGTAAnnGGGnnAGAGCA 562 
TCATAAATGCCACGGATGAGTCCCGTGTAACTGCGGCGCATTAACGAAACTTGACCATAAACTGGCAATCAGAATCGTGGACGTCTACGACGCAATCATAGTTGTGACCGAGTGCACCGTCTGGAGCCTCGCACTATTCACCGATTCAATACGGTGACATGGAGTAGGTAGCCCCCAGCCCCGATGGATGTCAATTAGCTGAATCGACAGGGTCGTTATGTGTTGGTGAAGGAGGCAGTCACTAGCTCCGTAAGATCTCCTTAAGGCGAATCGGCATAGCGCCGACCCATGAGGAAACTCGGGACTAATGCCATTAACCCATCGGCTGGGTAACACACGTTTATGATTCAACACTGGGAAAACCCCGGGACGAGCGGCCTCCACGTTAGACGAGTCTGTGGCAGTCCCGGAAAACGTCTCCAACGTGCCGTATTGGCTTTGTTGTCAGGTATTAACTGTCAGCTGTCTTAGCTGTGTTCCTCAGCAAAGTCTCGGTGAGCACGATCGGATTTATGCTGGCCTAGGTGATACTCTTAAGGACCAGAGTTACCCCCTTACTTGAGTGTAATCGGGGTAGAGCACGGGGCTTAGCACCTACGA
> #15 GTGTAAnnGGAnnAGAGCC 152 
TCGCTAGGAGCCGGGCGTTTTACGCAGAGGACTGGTTACTGGAACTCTGAGCAAAGAGGGCGTAACTTCCGTTTTAGAAAAGGAGGGGAAACGTGTACGCGCAGATGGTGGTCAATGGGTTGACGGAGATAGAAAAATGTCATGCTGTCAGAGTGTAATCGGAAGAGAGCCCAGTCCCAGCTTAGCATTTCCGCGGCACCTAGTGCATTCGAACAGGCCCAGGTTCCCCGGATAACCACACTCCACTGGCTTTGGTTTAACGAAGAGTCTAGGCAGGTACATAACGTACTAGCCTTCCGGAGCGTCAGAATCTTCCCACGTGAATTTAACTAAAGTCGCCGAGGTTTATAGGGTGCGCGTTCTTCGGGAATTAGCACAACATTTGGAATGTGTTCACAGCAGAAACACCCGGAGCGACGTAGGTCTAGTGTTAAAACAGTCACCGGTGTGGTAATCTTTTCGGGGGGATATACAGTGCGCTACTAAATTTGAGCGATCAGCTTGTCGCGATGAACAAGTTCGTTTGAGTACAAATTCCCTCACCATCACATGGGGCAGATGCAGCTGGATCCTTGTGTTTTGCGATTCCTAAAAGCTATT
> #16 GTGTACnnCGGnnAAAGCC 547 
GGTTGGATGATGCGAAGTAGAAAATGGAGTCCGAAATATCATTCCTGTTGCTGGACAGGGGTTAATATTTAAGTCTTTTGCACAGCCGATCGTAGTAGGTCGTACCTAAGGGTAGCCTACTCTGCCCCTTCCCACGCATGTCAGCGTTCTAAAAGGCTTCGAGTCTGGTCAGGAAAGATATTAATTGCGCGCGAATTGCGTGCGGCGCCCCCACCAATCTATAGTACGTTAGCCATTGAATCCATGATCCGGAGATTGCGCCAGTCCGTGGTTATGGTGAAAGATGTGAAACCATACCGCTCAGCTCTGTTGTCGGACAACAGGCCTGGCTCGTATGCTAAGGTAAGACGAGTGCAAAGGCGAACATACGACCTACTGCCCCTAAAAAAGGGAGGGGCGTAGACCCGCTTGAACAAGAAGTTATCGCAATTAGACTCTAAGGCGACTGGTACGCAATGATCTTTTATATTCCGGAGTTACGAGCCTCCCCAGAAGAACAAACCGTCATAAATCTAGGCTTGACGATGAATACAGTATATAATTCGTAGTGTACGCCGGCTAAAGCCGGCCGGCCTTATAATTGGAGGCCGGTGAGCCATT
> #17 GTGTAAnnGGGnnAAAGGC 204 
GGTGACGGTTACCTACCCTGAGACTTTTCCTATGGTAACTACCCCCTGGGAGAATTTGGCTGCGATCATGATACCCGATAGAGGACCATTCGCGAGCCGATGATTCACCACTATCAAGATCCCTTCCAGTCGGCCCGGTTGAGGATGACTAGACCATGACGCTAGCCATATCCCTCACCCACACTCCGACTGTTGCATGTACACGTGTAACTGGGTGAAAGGCTAGCAGTTGATTTGCTTAAACCGCTCTGCCGCCCGGTCCCCCACTCAGCAGTCAAACAGTCCAGGGACTGGATGCGTCCACTTGAATCACACGATAGACCGTGCCTTACACGAACAAACACGCAGCACCGGTCAATATTCAATACAACACGGTTGGAGTCACAGGACGAATACGAGTATTCCCCCTTCGGTGTTACACTAGGATCACAAATCGCGTACAGTTCTTCATTATCGTATTCTTCTATATGAATTAGATCCTAATTCGGCCCGCAAACTAAGAACTATTTCCTCCGCTATAGCTTCTTGGTGATTCTTCGTGTGTCAAACAATCTGGGCCCATCTGTGGACCGATCCTGCAGGTTCCCAGGCGGGGACAGC
> #18 GGGTAAnnGGGnnACAGCC 51 
CGCTGAATCAGACAGAGGCTCTAAGGTTGCGTTTGCTGCCTTCATTAGCGCGGGTAAACGGGGGACAGCCCAAGCTCCCTTGCAAAAAGTGCATACGAGTCTACGCATGGGGAAGAAGATCGAGCATTACTCCTGTATGGCCACCTGCCGATCCCGCAGGGCTTAGGACAGGCTTGGCATAAGCCTTTACCGGACGGTGTTCCCACTGGTCGAATCTTATACCTGGCACAACCCGCGCTCCATCATGAGTTGACCGTTTCTTGAAACTCAAGATTCGGCACATCCAACTTGGGAGGATCCTCAACTCTCGAGGTAATACTTTCCTATTTCATGATTAATCGTAAGAACACATAGATGTGCATATTTGTTCCCACGGCGACAAAAGAAATGGACGTCGCACTCTTGCGTTGATGAACAACAGTAAGTCAACCTTATCCCCCTCACGAGGAAGTTGTCCACGCTCATAGCCTGAAGGGTACTATGAGCCTCTCTGTTCTCGCAACCTTTGAACAAAAGCGCTCTGTGCACTTGTTAAGTAATAGAAGAGTGAGTTAGCGTGCGCACCCAACAACGAGAAAATAGGTTCACATGGAGTCTTCA
> #19 ATGTTAnnGGGnnAAAGCC 557 
CCCTAAACCAATGAGGCCCGGCAAACATTAGACTAGAATCCTCTTTCAATGGAGGAAGTTTCAACAGCACGCATCTGGTTCGCGAAGAGGACTAGAAACAGAGGTTGGCCCTTGCAGTACCAGCAACACTCTTTCGGTATCCGAATAGTCTACGCGGTGTGTGCGATATAAACGCCGCACGTCACTGAGATAAGCGGATCATGGCTTTATATTGTACCATCATCGAAAATCCGTTTGGTTGTGCCCCGGGCTGACAACACACGGCCCTTAGCAAGCCAATGCTAGAAGCATCCCTGGAGGCATCCGGGGGGAACAGCAAGAATCCGAAGGGTGCATTTGCCACCCCTGCAACATTCCTCTCTTTCTTAGCGACTCGCCAGCAACTTGAGATTTGGAGCCAGTATGGCTTCGACGCACTATTAGTGATAGACATCAGTCCGTTGACTCGTCCGCTCAACAGCCGCTGTGAACTATTCTAAGGCATCGTCTATACCCAAATACATCTGGGTGACACACTAGGACGCGAGGACGCCCGAACTTTTATAAATAGCATAGGAATGTTAGCGGGATAAAGCCACCATGCTGTCGTCTAACGCCACT
> #20 ATGTAAnnGGCnnAAAGCC 259 
CCAGAGCCCAGAATCGAGGCCAGCTTGATTCAACGAATCCTACTTGCTAAAGATTAGCACCCGCTAGTATATTCTGTACTAGCCCCCTGCATGGCCTTATGAGGCCAAGGAGACTCGAACCAAATCCGAGCTGTCACCATTACTGCAACACTCGTATAGAGTTCGACTCCGCGAAACCAGCGCGAAGTCATTTGAGGCCATACCACCCGCTATCGTCCTGCGGCCGTTAATTAAAAGCCAGCAGGTCTAAGCTAGAGCTATGTAACTGGCGTAAAGCCTCCCTACCATTTGCGTTGCGTTTCAAATACATTCAGCCTCAGAGTTGTCTCAGAGTCGGCTGAGTAAACACCGGAGCGCGCGGTTAGAGCCGTCATCCTGCCTTTTCACGGGCAGACAATCCCCGGATTTCAAATTACTCTCAAGGATGAGACACTGCGCATCCAAAACACCCCCTTGGGGCGACTTTAGAACCCCCGCTGTATACTATCGGGAGTTCGTTGTCTCGCTAACTAATCTTCCCTTCCTAGCTGATTTACATCAAAAAAGATTCCGAGTTTCCGTCCGACACACCAGGCGACCTGGCGCAGACTGCAATACTCG
