# Supplementary material for: A particle swarm optimization-based algorithm for finding gapped motifs
Source: BioData Min. 2010 Dec 13;3:9. doi: 10.1186/1756-0381-3-9 (PMC3022572; doi:10.1186/1756-0381-3-9)
Supplement: Additional file 2 — Experimental Dataset. The synthetic data sets and real biological sequences used in the paper. [file 1756-0381-3-9-S2.ZIP › synthetic/gap_motif/separate_gap/sepa_gapped_seqs_12.txt]

> #1 TnnCCAnTTTGCnGTTGTA 252  TnnTCAnTTTGCnGTGGTA
GTGAGCCGTACGGGCACTGATTACGCGCAAAGTGGCTTTGTAACGGGTCAACAAGGCCTCCTTACCCAAAGTATCGCTCGTCTTCGCTTCAAAAAGCCGGCCCCAGTCCATCGTATCGGATTATTACACAGGCATCGGGAGCCAACACTGCGCCGACTCGTTAATTCGCTGACTACAATATAGAGACTAGGTCGACGCTTCCTGAATAAGATTTACTCATTGTACTCTAAGCCGTCGTGGCGGACGCCTGAGTGTCCATTTTGCGGTTGTAAATCCCGGAATGCGCGCCTACGATTATGTATAATCGATACATTCGATTCGTTATGTACCTGCTGAAAAACCAACCGCACTTAGTAATAGATACTGCTTGTATTAAATGCACACTTCTGCCTACATAGTTAGTTGTAGGGTTTTAGTCCCGTAGACGATCTTTGGCGGAAATTTTTCGATTGGACGCTTAAGTTCCCTACTAATATGCCTACCGCGCGCAGCGCCTGGGGTGTTCTTTAAGCCATGGAAAAGCTTGGGACATTTTAGGTTGGAAGTGAATAACGTCAGTCTTAGTTGCCCAATAACAGGACGATAAACGTGCGGTCGCTT
> #2 TnnTCAnTTAGCnATGGTA 35 
AAGAAGCGCTTAGGCATATGATAAGTAACAACAGCTTGTCACTTAGCGATGGTAACGAGTAGACAGGCCCATAGAGGATTAGTTCACTATTCCTGCCATGCTGGCGAAGTTTCGGGGTCTGAATAGCCGAATTGCAACAGATCCGATATCTGCTCCCGTTGTTCCAGCGGTGGCAACTAAAAGGTATCGGACCTGGAATGTTACAACCACCACAGCAGGGAGTGGGAGGAACTAGTCTACCCCGCATCGCAGATAGCCAACACAAATCTTGAAATGAGTGATAATCGAGGATGGTGGGACCGGCGCTGTTATGCTCGCGATGTCAGAGAAACGGGCTGTGCAGTCCCTTTTGCGAGAAAAAACGGTTCCTAGTGGATTTGGGCTACCACGACGCTCATGGGGACAGCACAGTGTTGAAGCGGGCTGGTCACTTGATACTGCGCTCACGCTTTCGAAAGTCTCAGTACTCCCGTTCATGGACGAGAAGATCCGGCACCCCGGGACCCGCTACAGCGGGAGCCTTAATCCAGTTCTAGAGTTTCTCGCAACGCTGATGTAAATTTATTGTGGTCTGGCAGGCCTATATCTACTTCGTAGCTA
> #3 AnnTCAnTTTGCnGTGGTG 251 
CTGCGTCGCACGTAGCGCCCAGACCAGTGAGTTACGAGACGGTCGCGAGTGGCGTTGCGAGCTCCATCGAGCGCGAGCCCATTGCTCTATTGAGAGTTTCTGGCTCGGGTTGGGATCCGGCCACTATGATATCGCATTGCGCAAAATCGCTTGAACAAAATAAAGCAGATTGATGAACGGGCCACCCGCCGACGAATCGTACCACTCCATTGAAGGCAATCGTTCATACCACGCCTCGACCTAGTGACGAAAAGTCAGTTTGCCGTGGTGATCACAGCCCCCCTCATAGTCCTGGACTTTCTGGTTGCAAGCCTAGTTTCGAGCGCGAACTCACTTAGAAGTCTGCGGCCTTCGCTTTTTAGCATATTGTTAGAACGGTTTGGAATTTGTTGCAGCACATCATTATAGCTCAGAAGTAGGTCAACTCCAGACGACGTCCCCGCTGGCGGTACAACCTTTACTCTTGCTAGACCCATTCCCCCGCGATCTGCACTTCCAACTAGACGTCACGCGCGACCGATTACGTGATGCGGAGTGGAGTTTCAGGCTACTTCAGAGGTATGGTACGGGACCATCGCGCCTAAAAGAGATGACATGGCA
> #4 TnnTCGnTTTGCnGGGGTA 554 
CTTGTTGGTCGGTGAAGGGTGGCATTCCTTCCGATGTCAGGGAGCAGTGAGCGACCTTGTGTACTTTGATATCACGCTCTTAACAGGTCAGTTGAGCTAGGACAAGGCCACAACCATTTATGAGAAAGAAAGACGATCGACTACACCAAAATGACTCCCCCCTCGGCCTTCAGCCTGGTGGTCCAGACTCGAGCCATGCGGGGATTTCCGTAGACGGCTCGCCAGGAGACAGTTTGGGTACGATGCCAGACACGATAACACGTACGGTACTCTTACACCGCGGGAGGAGTATCTTGCCGGGCTCCAGCCTATCGCCCTCTTGTACGTTACCGGAATAGCGGCCTTGCAGGACATCGCACCCGAAGATTGACACGACACCGTCTAACGGCTTTCTTTTGGGTTGACGCGTTATAATCCCTGAGCCGAACTTTGGGGAAAGATGTTGGATTTGTGTAAAACTTCCGTTGTTATGGGGCAGATGGGAGGAGTCCGGGACCGCCGATCTCGTAGTGCCGTAGCTTGCGAGTCAAGTCGAATGTTAGCCATAACCTCTATAGTCGTTTTGCGGGGGTAGGGCGGTACATCTTACATATCACTAGT
> #5 TnnTCAnTGTGCnGTGGTA 29 
ATCTAAGACGTGGAGTTTCGTTGCATCGTTGATCACTGTGCCGTGGTACGCACTCCGGTGCGCTGACGGAAGTTAGCCAGTCGAATGTCCCGAGCGTTCCTCTGATAGACATGTTTGCGATTGTCACATGCGTACATCGTGGGCCGAATGAGCGCGGTTCCAACCCCAGTACCGGTAGTAATGCCATATGCATCCAGGACCAGTTAGTGCTGAGTCGGCCCTCAATATCAATCGGAGATACTGCCCGTTAAATCATAAGGCGCGATGGTCGAAACCCTACTACGGGGGGAATTCCTATGTCATCCATGATTTACGGTAACACCTGGTTGCGTCGAGGTCGTAGTCACAACGAGTACCTATAGGCATATGCCCCTATTCTTTCACAAGGTGCTCAACTAACCGTTCTGCCCAATACTAACTGTGTTTCGTCTCTGACGGGTTGTGTAGTATTTGCGCATTACTCACCCTTTGGGCCCGTAGGTCCCAGCTGCACGCGTGGGGACAGGCACCGTCAAGATTTCCAGTCATTGCCTGCCAGCCATCCTCTTAGTCTTTTAAGTGTCCGGGGCTACTCGGGCGTTCATAAGAAATGTAACTGAA
> #6 TnnTCAnTTTTCnTTGGTA 30 
CGTGTGGTAGTAGCAGCCCACCGCGTGCGGTCTTCAGTTTTCTTTGGTACATTGCCCTTACAAGCGCCTACTCCAAGACAGCTCAAGCACCCGCTTACATCCGGTTTCTACCCAGCCCTCGAGAGGAGTACAGAGCTCGGCTATTGAATTCGAAGGGGACTCCCCTGACATGTTCGCGTCCATCACTGATTTCAAGAGTCGGTCCCTGTGTATGGTACGACCTGGTAGCTTTCGAGTTCGGATCTCATGGTTAGCGCGAGCTCTCCCCAGTGTGTGTACGGACGGTATCACGTGCCTTGTCCGAACGTCTCATTGCGTATTCCTTTAGGGGTTAATCGTTGATCTCTCATAACGTACTTTCCGACGAGCTCTTAATGTAGTCGATCAAATTCACGCAGACCCAAGATAAAGTCCTAGTATTTATAGCAACCCGCGAGCAGCTCGAAGGTGCGCGGGATGCAAGGCATTGTCTGGGGGACGTGAAAGGCCCGCCAAGCTGTGTGCGATACAGATTATCTATAGACTATATCTGCCTTGGTTTGTGCTCGGGCGAGTTGTTGAGACATAGCACAGAGTTACGGTAGCAGTTCCTACCAACGG
> #7 TnnTCAnTTTGCnGTCGCA 376 
ATTCCACTTACCTCGACTGTCTGTTCACTCCAAACGAGCAGGCCTTGAGATTTCTGGTAGCCGCGTTGCCGTTTATTGTCGTCGAAATTACAGTGAGCGTGCGGAGCTCACTTGCAGGTCGAGATAACCTAAAGGAATACTCCTTGTCAGGTGATCAAGGTGGTAATATTGGATCTCAAGGTCATACAATGTCAGCAGGTCACGTTCATGGGCTGAAAAATGACGGGGAACGATATGCACTGTAGGCGGCGCAGGGCCCCCGTGCTCTCCCAAACGGGAATGGTCAGGCTTTCTCTGGGTATAAACGGTGTGACGCCATTTTGAGTTACGACCACCCTAACTGGAATCATATGGAACTATCAATAGACCACTTACTTGGTCAGTTTGCAGTCGCATTCAACGTCGAAGCCTATAGTATAACCGAGGTCTTCCCCGTCGGGACTTCCGGAGGGTAGCTCGGAATGCCCGATCACATGCCACTTTTTCAGGTCTTACAGGGGGTGTTCCAGGGCCCAATCTCAAATACTGACAGCGCATGCCATTCATGTACCACCTCTGATAACCTGCGAGACCTGGGACTCGTGATATCAGCATGTCAGC
> #8 TnnCCAnTTTGCnGTGTTA 11 
TGTGGCGCCCGTTGCCAGTTTGCCGTGTTACGAAAGGGTTTGCGGTAAATTAAACTCATAGAGGCTCTCAGCGTTAGACTTATTAAGCACCGGTCTGGGAGACCAACGAGCAGATGCGTCTAACACAGTGGCTTGTAACAGTACTATAGTGCTGTTTTGGGATCAGAAGCAAACCACCATAGATATTTTCCCCCGCTGCCTGCATTAAAATATTTTTGTGTATCCCGATACGGTGCGGCGTAGGTCCGAAATCTAGATTTTAGCTAGCTTTGTCAGTCCTGCGTCTCCGACCCTGATAGGTCAGTAAGGCCATTTAGACACGCGCTGCTATGGAACACTGGAGCTCCGGTGTCACTTTATATCGTGTATGGCGCTCGATATGTCGAACAAAATGGTACTTTCACGTGCAGCTACAGCATCAACAGTTGAGCTTCAGCTTCCAACCCTTCGAGGGGACCGGTTCGCGAGCTTGATTCAGAGACATTGTATGGGCAAGGCATATCATAGTGGCGTCCGTCTGTCAACCTTGTGGTTTGTCCCTTATACCAGAGCGTGTACTGACATCTCAATGAGGTGTAGGCCTTACGAGCGTTGGAGAAG
> #9 TnnTCAnTTTGCnCTGATA 384 
GGTTCGTTATCGCACTTCCTCAGAGTAAGAGAGCTATGTTCACGCGGATTTCTCCGACGGGATACGAACTTGACCCTTCTGAAGCCACGGTAGGCTCCTGCGACTCGTATGTTGCATCCCTAGCTTAAATGCCGGCAAAATGTGAAGTCTAAAGCTCCTGACTGTGTTGTAGCTACATACGAGGTTCACAGCCGTCAGAGCAAGACTAATCGATCTTGTATGCAACCATGGCGTTGATGAGAGGTTCGGCGCTACTCTTACCCTACGAAAAGATCAGGGATCCGCTCGGAGTGAGGCATCCTTCGACCTACGCTCGGGAATGTCGCTTGGATGAAAAGCTGTGTGTCACCAATTCGACCGTGCCGGGGATGGGACATGAATACGTGTTCACTTTGCGCTGATAAGCCCTCGGGTACCCCCTAATAACGTCACAACGCGAAAGGGCGTGTCTGCTCCAGTTATAATCGAAGAAAGGCACAAGTGTTAATGTGGGGGCTCCTTCTATCCATCACCGCAGCTCCCTTTGCGTGGGACGTTATGCTTGGAGAGCCTGCGCTTAGGGAGTTCGTCAAAATGACTGTACCCATATTGCCTTAGCTC
> #10 TnnTCAnTTTGCnGTGATC 98 
CAAGGACGTACCCAAGGCCTTAAGACTATTGATGGCGAAGACTGCTATCCGACGGCTCCGAAGAGCCCCCTCGGTTCTGGAATGTCTGTCCTCTTTACTGCTCAGTTTGCTGTGATCACCCGAGCACGCGTTCGATCCGTATCTAGGGGTTTCTCGTGAAAAAGGACTCTGCGACGGTAAGTTTTACGGGTTGTCATGACCGGTGTGAGGAAGTTCTCTGTGCCCGCCACGCAAAGAGTGCTTTTGAGTTAGGCTTTCATGGAGTCCTTACATATGTTCGTCCCTAAGCCGATGGGTTCTTTTTTTCGGGCCAGGTGTCAATATGGGCGTACGAAGTGACACTATCTGACGAAGAGAGAGCAAAAAGTGGCTAATTCTCGATGACGTGATAGTAGACATTGAGGAGGGCTACTGCACAGCTTTTTCTACGAATGGTAACCACGTAATCAGGACGTATGCCACCTTTTAAACAGATGAGTAACACTTGTCTAGACCTAATACCATCTCCGACGCGACCGATCACCCGACTAGACGTGGATAAAGCGGGAAGTCGAGTGTCCTTCACAGTACTACGGAAAACTTGCTCCCAGTTCATGCCGC
> #11 TnnTAAnTTTGCnGTGGTT 337 
TGTCCAGTAAGTCGGTTTCCCTTCGTAGTATTGTAATGTAGCTTTGGTCAATTTACGAACATATGATGGGGATCTGTGCCGCACAAGGAGACGAAACTGTCAAAGTGCCAGTCGAGGTATCAATCAAGTGCATCACCGGGGCGATGGGCGCTTCGACGGACTAACACGGTACAGCACTGGCTCAAAACGGCTGCTTCACTACAAACACAGTGCCGCCTGTCTTTAGGCTTCTCCTCTAGTGCCAGACTTATATGAAAGCTGGGTAGATGGGATAAGAGCTGATCGTCTGTGACCTCTTACCTCATGGTAAGGACTTCCGTAATCCGTACTCGGTGCCTTTTAAGTTTGCCGTGGTTCACGTGAGCGTGTATAGGGGCGTACTAAGCATCCCAACGCAGATGTAAGGTTAGTCGTCAAGACTCGTTACTGCGAAGCGAACCGCGAAACCGCGCGACCCGATTTATCCGGCTTTACACCCGTGACACGGGAGCTCCGTGACTAATACTCTATGGATGCCATCTAAAGTTATAATATAGGCCGCTACTGGATCGGCGGTCGACGAATTACCGGTTCTAACGCATTGACCATTAACAAATCCAT
> #12 TnnACCnTTTGCnGTGGTA 166 
ATCGTTTTGGTGATGAGTGGGCCAGTGATGGTCACCTCACTATTTCAGCGATTGAGCGGACATGACTTGAACATCTCCCGTGCGACACAGGCTCTTGTTATTGTTTGAAAGTGTCGCGTCACGTTCTCAGGTCAGATCATCGGTGTCTCAAGGGCCTAGAGATAAGTCGACCTTTTGCCGTGGTACTGCGGAGCATTAGGCCGCCCGCCTTGTGAGTAACGGCATCTTCGCTTAAACGGTCCCCTCTTCTATCCAAGTTTCCGACGCGCTCGAGTTAGGCCGCGTCTCAGCGTTGAGTTTGACGTCGTTAACTCTGGGATCCCAATCGTACCATATAGGTGTACAAATGAGTCTACGCACCCTCATCACTATGACTACGTCAGGTGTCTTTACGGCCTGGGGCCGGATTGGAGAGCTGGGCCTGTCAAAGGGAATGGTCGCTGTACATTTCAAATACTACCTACTTTCTCTAAGAATATGTCGACCATAAACTAGGAGATTTTTCTAAATGTACTGGTCTACATGTGGCGCACATTATTATGTTTTCCGGAGACGGAAACGCCTCAGCAGCTACGTAAAGGCCGGTAGTATCCAATATAA
> #13 TnnTCTnTTTGCnGTGGGA 6 
ACACGTTCGTCTTTTTGCCGTGGGATGTTCCTGCCCAAGAGTAGACTGGATTCCGGAACTCGTTAAAAATAGGACGGACAAATCGCAGCCGGACCACGACCCATCCCTCGTCTGGCTGTAACGAGAATGACTCCGTGTGTGGACAGGACCACTTCCTCCCCGATTGGCCAATGAATGGTTATATGCACGCGATGTGACTGCTCATGTGAGCACGTATACGCAGCGCTTGTCTGGTGAGACACCGTCGTCTCGTTTGATCGGGCAACGCTGGAATGTAAGCTTATGTCGGGAAAGCATTCGGTGGTACTAACATCTGAAATGCTGTAGGAAAGTTAGTCGACTACATTATTTCATTTTCCTCGCCCCTATCAAAACATACGAATATGATACGCTAGACGCATCCAGGACTCATGTTCGTAGCTTATGCAAGCTTGTCAATTCTGTGGCACCGGAGTTAAAAGCTCTTTTTGTACCATTCACGGTTAGGAGGAATAGGTCGGTCGAGGTGTTTGGGCGCTTTGTACTGAGTGAGTTGCCCTCCGTTCACGTACCACTTTTGGCGAACGCTACACTTAATCGGGAAGCTCCGTTTGATTGAGG
> #14 TnnACAnTTTGCnGTGGTT 79 
ATTATCCGGGAGGTAGGTAGGTAAGCGGGGTGCGGATAGCGGTACTGTTTGCGGCATTGCGCATTGAGGGACCTCGTAGTCCACAATTTGCTGTGGTTTTATACTGTGGCACCTGTTTATTTCCCTGGACGACGCAACGGGGTACCTACAAATCCAATTCCCCGTTGAAAGGGGGTTGTAGTCCCGCCGAGTCACCTTCTTTCCCAACGTCATGCACGCTTAGAATCTGGGCGTGTTGACCGCAAGACCGAAGGAGCGCTATAGGGGGAGTGACGCTTGACTATCCCTTGGTCTGTCACGGCATGGACCGGGCGCTTGGGAAGCTACCAGTGTTCCCCTTACCCTTATCGCGTTTGTATTTGGGCTATCTGCATGTGTGACAGATCTTGGGCCATGATCCGTGGTAGCTACCATCACATTTCAAGTGGTATCTCAGCGACGCGTCTTGAGCTTCTCACTTCGCCTCTCTTGCCAAGTTATCCGCGCGGTGGAATCAACCTATACTCTGATGGAATGGCCCTTCAGTAGACCAACGTGCCTCTCCAAAGCCTCAACGTCATGCAGGGCCTGAAGCGGCGAGTTTTTACTCCGTGGCAAGCA
> #15 TnnTGAnTTTTCnGTGGTA 326 
CGTACGTGTGTACTGTATATAAAGATATAATCGTCTCACCTCCAAATATTTTTTCAGGTGGGTACATTCCAAGCAGCTGATGAGCCGATCGCAGCCGCATGATAGTGTTAAGGAAACTACAGGAAAGTCGGTTGTCCCAACAGAATAGGATGGCTTCCGGTACGGATACAATATTCGTTATGGCTCACGGTGTCACCACTAGGACCCTAATTGCAGTCTCTGTGTAACACAATGAATGTTGGGCAGTTTGATAACAACCATCAGTATGGGCCCTGCCCACTAATACTATAAGCAAACTGTGTATGGAATACGACGCGCCCGGTTGATTTTGACTTTTCGGTGGTAGGCTTGCCGCAGCTCTGTCGTGAAGCAACCGTTTTTGAAACAGGATGGGTAGCAGAGGATAGTTGGGAGTAATGGTCAGAAGGCTACCGCAGATGGCAGATGATAGGCTACTTTAGTGTGTTATTGCATTAGCACCTATGAACTACCTTACTAGGTAATTTAGCATGTTCCAGGTGACCTCTGCCCACCACAATCAGAAGCCGTACCAGTTAGGCTTGAAGCAGAGGTGGCTATTAAAATTTTCCAAAGCAAGCG
> #16 TnnTCAnTTAGCnGTTGTA 151 
GATCTTACACCCTGCACGGACTGGTCTGTGGCGCTGATTCAAGATTAAGGATGGGCTCTGTCTGTGATGTAGTGGGGGGACGTTACATGTCGCCAATATCTAAGGGCACTAGGACGCCGAATGCAGCAGCCCCCTTAAACAATGAAAGCGGTCGTCATTTAGCTGTTGTAGCGCTTCTCGGTAATTGCTCCCCGTGGCATTGAGATCCTGACCACATTCGAGTCATAGAAGAGGGGGTACCAGGATGTGTCTCCACAATAACATAGCGCCTGCCACAGAGCGCGTGTTGTTTAAGAGTGACCGGGTAGCACTGGCCACATAAGAAACGTTGACCTTATGCTTAGCGTGTACTATTATAGGACTCGGAGCGTACAGTGGCCGGAGCTGAAAGACCCTTCCAACCCCTATCCATTACATTATATTCAACAGGAGTCTACATGCTGCTTCTTGGTCGACGCCAAGGTTGAAGTTTTCAGAGCTAAGCGTGAAACAGTACCAGTTCTGGTCGCGGCGAGATCCACGATCAATAGGATCGCCTAGGGAAGGCGTGGAAGTCTAATGTTGAGTCCTATCAAAGCGGTAGTGGACGCCAAAGAGGGA
> #17 TnnTCAnTTTTCnGTGATA 131 
GTCCGTTTCCAGCAGAACGGCTAAGGACTAGCATGGTCCAGCGACAAGCGAGCCTATTCGTAATTGGGATGGCAGGCGAGACCGGAGCTTAGTAGTGACGTACAATTCGTAGACAGCGAAGAGCAAAGAGCTTCTCAGTTTTCGGTGATAGTGAAGCCACTCCCTGTCCTAATGAACGGGAACGCCAGGATCGCGCTGGACTCCCCCGTAATACCCTCTCCTTTACCTTTTCGAGACTGATTTAAACTCCCTAAGACTTCTGGCTACATACTTATTCATGCACCAACCTAGGTAAGACGACTTAAGACGTTATCCTCTAATTTGTTAAATAGGTGGCGTTCTTAACTCAACTTAGGTGGACGGACAGGTGGACCCCGAGGATGTAAGTGATATCAAGGTCACCCGGGCTATTACTACCTACTAAAACGGATTCCATTTAGTAGTCCTTGTTTGTAGTCCCCAAGCCCCAGTTGCTTGGGACCATAAGTCTCGTCACGCGGTCGCTCCCTTGCCGACGGCTCGCCTCGGGAAGCGTATAGTAAACGAGATTTACACCCTTTTTCCGCCCCTACTAGCCCCAAAAGAGTCCGCCCGGTTTCC
> #18 TnnGCAnCTTGCnGTGGTA 169 
TGGTAGCTATCCATTGGTCTAACGTTTTGCACAGAACGACCCGCACTTAAGACTTAGGTAATCAGGATAAACGGGGTCCACAAGTTGGGCGGCAGTGGGGTGTCACTTGCTTCAGATAGCGCTTCCGTAACTGAAGCTCTACGCCAGACAGTCCGGTACTAGGGGGATCTAAGCAGCTTGCAGTGGTATTCTGTCACCATTGCCTACCGCTATCTGACCACGTTGCTTGTGCGTTCAAGGCGGATCGTTTTAGTTAAGTGGGAACTCCTATAGCACTGAGGAGATCATTTCCCCCTATATTATCCTGAGGGAGAACCAACTGGCTAAATATGATTGGCGATCAGCATTAAAAGGCCGCCCCCTGAGAGTGTTTTCCAAAAAAAGGCACGCGAGGGGAGCAAATATACTACACCATTGTAACTATCGGCATCCTACGAGGCTGGAGCTACACGTCCAATCAGTCCTGAAAGCTATTGATTCTATGCCGCATGTGTAGGAGGGTGGGCCGAAATATCCATTCTCACAATGCCCTATGGATCCTCATAGACCTGAAGGCGCTTTATTTCGAATCTACGATGCCGTCGCTTACTTATGTTTCTT
> #19 TnnTCAnCTAGCnGTGGTA 535 
GGCGTTTTTTAGTACCTACCTACTTGCTTGGCATTTTTGGGGACGCTGGATCAACTGGTCACTACGTACGGAAGCTTACCAATCAAATGTAGCTGGGCGTTATAGCTCCATGAGTAGTTATAGATAGCCACCAACGCATTAGCAAAAGTAGGAAGTAACGAGTAGAGAAGTAAAACAATTAGGAGAATCCCCTAGCAACAGAATAAAAATACCGCAGCTTGACCATTATAAGCACCACGAAGCGATGGACGTCTACGTCCACTCCAGCCACGGTAGGGCGTTCAGGCACGCCTCGACCCTCGCACCGTTTGGGTGACTATCGAATTAAACTCTACCCAAATGGGGAGTTTGACTAAGAAGCATCACGGCGGACCGTCCGCACCCAGCGGCAACTCGATACCGGGTACCCAGCCTGCCTTACTAGGCATAAACTGAGTCTACCGGCATGAGGCCGTATATTATCTGCGCGCCATTGAAGGAACCGTAGTACGCATAGAGTTACTTACTATCAAGCGGGACGCTTCTAATGTGGACCTCGTCATCTAGCAGTGGTATGTTCGGAATCGAAGCTATCCTGTAGTAAGATATGCCACGTTATTG
> #20 TnnGCAnATTGCnGTGGTA 45 
AAGAAAATAACGCGTTCGTCGGGACGACGGAGTTGTTTTATAGAGTCTGCACATTGCAGTGGTATAAGTTGGTAGGGGGGGTATGGGTCCTTCATAATTTGCCGGAAAGGGACGATAGGGTCCCGACGAAGGGTAATAAGGGGTAGGAACGAGTCAAGTATCGCATCATCGGTACTTATTCGTTCAACTTCGAATATAAGCGAATGTGGGCTACGGCGTACCGCCCGACGGGCTGACCGTATGAAAGGTGGATCGAGAAAGGGTCCTGGCCGCTTCACTTTGTGTCGCCGCACATGCTCTAGGCGCTGGGCGAAATGTCTCGTGGTCTGGTGACAGGTAACCGGGTCAGGTTCTGTGTTACGGCTGACCACTGACATGACCTAGGGCACAAGGTACCAGTAAGGATGTCGAGGAAATGCAGCTCATGGTCCTCTGCGAATTAGCAGCTAGATATAAGGGCTTAAGGCATCAGCGTGAACCTCATAATGGGTGCAGAGAACCATTGGCTTGAGAACAAATGGGAAGTACTAGACGTTAAGTTGCTGGTGTGCCCCCTACATGTATCTGCACCTTGGGCCAAACCCTTATACTGATCCGAGG
