# Supplementary material for: A particle swarm optimization-based algorithm for finding gapped motifs
Source: BioData Min. 2010 Dec 13;3:9. doi: 10.1186/1756-0381-3-9 (PMC3022572; doi:10.1186/1756-0381-3-9)
Supplement: Additional file 2 — Experimental Dataset. The synthetic data sets and real biological sequences used in the paper. [file 1756-0381-3-9-S2.ZIP › synthetic/gap_motif/separate_gap/sepa_gapped_seqs_13.txt]

> #1 AnnCATGATCnCCnTCATT 466  TnnCATGATCnCCnTCACT
TGCAGATGAACCCTAGACGTGAGCACAACTGACTATATCATGCAGCTGGCCACTCCCCCGAAGCTGATGGTCAAGGCCATGGATCCCGTGATGGCGCCCTTCAACGGTTTGCCGCGAGCTACGTATCCCGAATAACTTAGGGATCCCCTGATAGGAGTCTGCTCCAGATGTCCTAGACTTATGACCATACGGGGATGGACCTGGGGAGTTCTGTTTATTCACTGTTGCGGGTCACTGCCGAGCGCCCGAATCGGTCGCTATCTAGATACAGCGATACAGCCCGTTGACTTCTCATTATTCTGGGGCGTGAATCTGACGGAGTTTATGAGCGCTATCGCAACCTGACTCTCCCACAAAGCGATTTTTCCACCGGAAGCTTCACGCGTCGCGACCTCCGGGTTACGACAGCATCCCGTAACGGCTAAACTGTGGTTAAAAGCACTCGCATCCCAGAATCCGTAACATCATTCATGATCGCCATCATTTTTACGACAAACAATGCGCCGTGGTCACACTTAGTGAATAAAGCACTCTCGCAAATGAAGCTGGCCAGCTGGTATTGGACTGTTTTTCTTTCTCTATTGAGCGGCCCTAGCTAAT
> #2 TnnCATGATCnCAnTCCCT 555 
GCACTCAATGGCTCCCGAGGTCCCGATGTTTGAATACTAACGCCAGGGTACGGGAAGTGGGCATCTTGTTTAGACGTAAGACAGAAGGTAAGGACTAAGTTCTCCCTACAGCCTACTGATTACCCGACGGACTTTCAGCCGATATTCGCCCAGGCTAGAGAAAATTCACGCAGAACTCACTCCCATAACATCATCTGGTTCCTTCTCCCCGAGTCGGCTTCGCCCGATCAGGCGCGCGTGTCGGCTATATTCCAGGGTCTTACAGTGTCGGCTATAATAATTGATATCTACGAGGGCCGTTAAGATTAGTCCGTGCTCGTCTCGGAATCGGAGGGTCCTAAACGTTTTAGGGCTATTATATCACATACAACCATTAGTTTCCCGACGACCAAGCGGAGAAGCCTACTTAGGCTTTTACTCGAGCCATCGTCCCTACATAACGCACATCGTTATCCACCCTAGACCATCTTCAGGATTACCTACGCTGGATCACGGTGCAGAGGGATGTTTAGTGAACGGCCTCGCTCAAGGCAATATCAGAAATGATTGCATCGGTGACATGATCACACTCCCTACATAGCCGGTAAATTGCTCGAAACA
> #3 TnnAATTATCnCCnTCACT 446 
GGCTATGATTTGCAGTTGTTTTGTTTTACGATACTAACATAAGGAACTGATGTCCGAAGCTGATTTATCATCACTCCAATATCTATGATACGTGGGCGGGGCATGTATAAGAAAAATGCGGGCCATAGCGATTAGCAGAATGATGATCGAACTCGTAGCCAGATGTAGCAGATTTCTTTGTTTGACGAATCACCAAAAGGCCGAAGCTCACATATTGCTGAAGGGGGGTAAACTACCCCGGGGCTCCCGATTCCCTATCTTGTCCTGGATAGGGACACGGCCCGGGCGCTCCCAGGTAAAAAGGGGTGTCCCGGTACCTGAATCCCTAGTAGTTACCTACACGGTCGAGCTGGGTTAGTGCAAATAGATGCTTTCGCTTTCGGTACGAACGCCGGAGACCGGACGCTTCGGGAACCGTCGAATGGCGCCTGTGTAAAATCGCTTGATATAATTATCTCCTTCACTAGTACATGAGAAGAATGACAGCTGGTGCTAAAGTATTTGTCGATTATCAACGCAATATATTATGTACTTTGCGGACGTGGTAAAACTAAAATATCATTTTGCAAAACGAACTACAAGTCGTCGAATAAGTTCATC
> #4 TnnTTTGATCnCCnTCACT 177 
CTTAGAGGCAGGAGGGCCTCACGTACTTCGGGCCGTGCCTCTCCCTAGATAAAGAATTTACCGGTCCCGTATGGCACCGGAGGCAGCTCCTGGGACTGGCCTATCCTGGGATATACCCATGACCGGGCACGCAGACAATGGACGTCTATATCACGGTCTTGCAGTATTAGGGGTCCCTCGTTTGATCGCCTTCACTCACCGTACTCGACAAGGCGACCGGGGCCTGTAGACCACGTGATACTGTAATGCCAAAGCTAATTAAAAGGTAGGATCGGGTGAATAATGCGTCCGGGGGAAGAGACGGTAAGGATGATCTCAGGCAATGTTGCAACCGTATTTCTGTACCTGCCCGCCGTACCCCCTGAGTTGGACAACCCAAGCCAGGGCTAGACATAAGTTACTCCTTGATGGCTTTGCCCCTCTTCTTTGGTTGAACTGGTCAAATTGCATGACCTGATCGCACTACCAATTCTTCTGAATTGTAAGGACTTTTAGAGTAGGTTGGACAACTATGATCTAGGTCGTAGCTGTGCGATTCTTGTTCCACGTCCCAGTTGCCGTAAATATGCTCTGCATCCGAGTCGCCGAGTGGTGGGGGAT
> #5 TnnCATGATCnCAnTCGCT 496 
AAGTCCCGTCCGTTCCCATTAGAGATCGGCGGCCGTGTCCAGTTCAATATGCCTTCGCTAGGTATCTCAAGATCTACTTGGGTTCGATTTAGCTGAACCACTAAATCGGAAAGTTTCTTCGTTAGCAGGGGTCGAGCCATCATATGTACGCTCATTCACTGTTTCTCGACCCCACAGCCTTGTCTGAAGGAACTATGCCGTTTATCCGGGCCAAGTTTACCAGGTGCCTTTGGGTCTATCGCTGCCGAAGGCGAACGCGCACAGTTATTTACATTGCCGCTATCATGGAAACCATCTTAGTATTAGCCAAGTACCCATTCATGCTCGGCGAATTTTGCAGCGCCAGGAGGCGCTTCCGTGAAGTTCGCGGTTCCCCTTCCCTTTGTATCTCCTTCTCTATGATTCAAATCGCACATAAGCTATTTAGATGACGTATTAAGGGTGTTCATACTAAGTAAAAGACCTGAGGAAAGATGTAGTATGAAAAAAAAGAGTTTCACATGATCGCAGTCGCTGGTTGTTATCAGCATAACTTGCATTTTGGCGATCTCCTGAAGTGGGGGTCGGGGCCGCAAGGAGTATATCCTTACCGTAGAGAGA
> #6 TnnCATCATCnCCnCCACT 439 
GGGATCTTTCCGCTTTTCTCCGTCAATTTCGGTAGGGCCCGGTTGGGCAGGCAGTAGGAGTGAGTGACTCGGACCGAATAGGCGAAGGTGAGCACAGCCGTTATACCACAATGGCGGACCGCATGCTAGAGCTGAAACACGCCATGTCGATCCTATAAAGAGAACAACGAGACTAAGTGATCCCAGAAGAGGTGGATGCCTTCATCCCCTCAATCACGATGGCCCACAGGCCGGGCTTGAGTCGGGGTAGGTAAACAGCGAGAGAGTACCATCCCTATTACCTCCATCGAAGTACTGATTGAGTCTGCGCGTTCAACTGTAGGTGTGATGTCGCATATCGATCTACAGCGCCATAGGGGGACTGGAGGTTATGCTGGTATCGACCATATCGTGCGACAGATGACTTTCGACTGCATGTTCACAGTGGAGACCGCGCAGGTAACATCATCTCCACCACTACACTGGCTGTCACCCCGGCCGACGACAAAAAGACCGTGCCGGCTTGCCAGGGGTAGCAGCAGTATAGGTTTCCAACGCGGTCACAAACAGTACGAATGTGCGTTTTACCGAATAGACGCCAAGCTGGGCCAGTTCGGCATA
> #7 TnnCATGATCnTCnTCACA 389 
TACCGATAGACGTACATAGTTGTTCTCCCCGAGTCAAAAGCCCACGAAGGTGAGCGGTTTACTGAAGAAGTCTACCGGCCACTCTATCTGAATTGTTCAATTCTTTACCCGCGCGGGCTCTACGTAGTCGTACATATTCACAGTCACTGCCCCGAAGGTTAGACTTCGTGTAGCTACCTTGACTTCTCTTCTCCAAACTTTGTGTTGAACAGGCCCGAGCTTACAACCCAAAGAGCTAGTGGCATGCCGTGGTGTTGAATCCTTCGCAGTTACAAAGCCACTGACCTTGAGTCCGGTTGGGCGTCTTTAATCTGCATCTCCCAGTTAGGGACTTAAGATGAGAAACAAGACTCGCACCTTTTAGGCGACCTCATCAAGATGGGTAAACCTTCCATGATCATCCTCACAAATGGCCGCCTTAAATCTATCCGCGGACAACACAGTGAGTCCGGCGCGGCCTGTAAGCGGCTTGACGGCACTCACTGGCATTACGAGACATTTGCTTTCCTTACTCACTCGGAGTTGCTACGTCAAAAAGCTCCAAGACCGTTGCGCAACACTTGATTATCCTGGTGAATCGTAAAGGAGTAAGTGGTCGGG
> #8 TnnCCTTATCnCCnTCACT 361 
GTCCCGTAGTTGGCCTATGTCGCGCGTTCGATCCATTATGTGACACCAATTCCATGTGCAACTGTACGAAATTACTCGTGCGTGTTCGCGGGACATCCCCCGCAGGTAAGGCCCTAAAGGTAATCAGTCTAGCCTATGATCGAGTAGAAAGTAGGCGAATACCCGACGTCCATGGTGATGACGATACCCGACTCGCGATCCCCCTTACTTTTACTTGAATGAACCGTTGGAATCCGACTTATGAACTGGTCATCGAACAGTAGTGTCGACGAAAAAGTTAGAACGGGGTGATGTGAGTTTACTACACTTATGAATGGCAGTCCGATGGGCCTGCTACATAATGCTGTCTATTCACCTTTGCTCTCCTTATCTCCATCACTGGGTGTAGTTAAACTGCTCGGCAATGCTATGGCCCAACGTCGTCTTAAGCTAGTACCCAGATAGAGGATAAAGTGCGGCATAAGTATCCATGTTATCGTCGTCATTCCCGGCTGTGTGTAGGGCGGATAAAGTGGGCTATGGACATTTCTAACGCTCGTCGTACCGATGAGAGGCGCAGGTGGCAAACGTTATTCACCTTCCTTTAGACATAGCCGCGAT
> #9 TnnTATGAACnCCnTCACT 505 
AGGTCTCGACCATGGGAAGTCCTGTATGGTCGCAGTTTCTCGTAACGACAATCTCATATCTAACAGATCCGGTGTTTCACGAATTCAGCTTATTCACCTTGGCCAACTGCAACATACTGGGCTGCAGGGCCATTGTTTTCATCCACCCATATATCCTTACACGAAATATGCTGTAGACTAATTAGAGGTGTATCAACTAAGCTAATGAACCACACTCTCACCAAGAAAAAAGGAGGTATACAAGACGCATGCAGGTTGTTTTCCTTTTTGTAGTTTCCACAGTCCCAATTTGGATGTTCGCAGATCTAGTGTGCATGATCTGACGTTCGATAACAATTACGGAATATCAGTTATCGGATCCGCCACCTAGAGACTACGCGCACCTGAGTTTAGACGCTCCCCTCGGCACTGGTTTTGTCCTACCAGTCCAGGCCAAACACAGTACGTTGAACACGAACCCCTAGAAGACGCGAAGGTCCCCGGCTACTCGCGCCACCTGGCTAGATTTTATGAACGCCATCACTACTCACAGAAAATATGCTTCCAATTGGTGTCGCAACCATCATGTTCGCCCGGCGGAAAAGACCCCCGGCGTCCCCC
> #10 TnnCATGATCnCCnTCACT 460 
AGGCGCCTGGATAGAGCCATGCGCTGCTATCCCTGTATGGCGCCACACTAACCGTAAATCTAGATATATCGATACTCCCACCGGACGACCCCCTCCTCCGGTGGTACCCGCTATCAAAAGCGTTCAACCCTAAGGAGTCTGGGGGAGGAGACATAGAATCCGCGATGGTTGCCATTACGATGGAGGGGTCTATCGAAAGTTAACCTACAGGACAATGGCCTAGGCAGGCCCACGCGCGAGAGGCGGAAACGTGACTAACCCTGGCTCGCCAGTGTCAACACTTTTCTACACGTTAATCTAGTGCGGGGGATTTGTTTGTAGAGGATGTACTTCGATATCGTACGTACGGATCCCTCACACTTAACATCTATGCCCACGGATCCATACTCCAAAAAGCTTAATTCAACCGTCCCGCAGGTATAAAACGCACGAACCACGGTGTCTGGTACGAAGCATGGAGTTCCATGATCACCCTCACTACCCAGCTAATTAGGACGCGCAGGTTGTGCATTGATACGCCCACTGGCATTGACATATGGATCTCCGCTAGAGGGCAAGCTCTTGTGGGCCTAGGCACGTCCTTTCCACTCCCAATTTGGA
> #11 TnnCATGATAnCCnTCACA 520 
AACACGATGCATCAGATAGTTTTCTAGTATCATTAACATTCTGGACTTCCTCCGGATATTTCTGAATCAGCGGTAGATCGCATGTCGGCCCCGATGAGACCCTTATCCTGTATGGGTAAACCCACCGGTGTATGTACACATAAGGGACGACACTAGAGATCTAACTATACTTCACTGCACCGCGCCACTCAAAACGACCATATAAAATCAAGGCATGAACCCGGCTACACCTCAAGAACCACTTGTGAATCCATTCGTTTAAGGCGACGCTTGGGAGAAGTCTTCTCTGAGTACCCTCTGGGCAATAGTAATCAGGTTGCTAAACCCCGATAGAATTACGAGCGGAACTGGTTTTAAACTCATTAAGTAAGCGTTATTCTGTGCGCCTCTGGTCGACATGACTGCGGACTTTTCACGGAACGGAAAACCATCCGAGAGTGGGCCAGGGATGCCCCCCGTGGGATCAGCGCTATCCTTAGTTAAACCGTTCCCTCCACTGAACATGGTCGCACCACTGTGCTAGCATGATAACCTTCACATGAAACCTTCCACATCCTGAGAGCACATGCTCATCAATTTAAACATTGTCGCCATGGTCAA
> #12 TnnCAGGAACnCCnTCACT 57 
TAATTGGAATCAGTGCATGACGAATATGTCGTCGGAAAAATGAGCTTGGCGTAGTTGTTTCAGGAACTCCTTCACTCAATCGGCCCATAGCACGCTCTAAGGTGATACTAACTGGATTTTCCTGTCCCAGCGAACAACCTGCACTTCGGAGTCCCCGTGTCTCCAGCAAGTGTATGTAACAGAGACTGACCCATGACTACCATAAGGTGTATCACCCAAGCCTCAGGGCGTTGTTGCGCACCTGCAATAACCCAGGGAAATTTCGGAAACACTTAATATTAAACCGTTTTTGTGTCCTCCCCTAATATTAGTAGACCACATAGGTCAACCCGTAGTTGTGGCCTAGACGCCCGTACAACCCGTATCAGATCGAGCAAGCGTGACCAGGATTCGTGCAGTACATCTAGTGTGGGGTTGGCGCCTTACAATACAAAGTAATTTCCCTACCGGTATGTTAAATACAACGACGTACACTTGAAAGTAGCACCACCAGCATTACCTCGTTCGCCGCACGGTGTAGCCGTGGTCTAGGCCGAGACATTAACGTTCACGCTGACCCACATGCCTTCATATTCACATTAACGTTGCATCCTAAACTAT
> #13 TnnCATAATCnCCnTCACA 41 
TTCTCTTACACCCGAGGCTCCGCAGATGTATGTCGAACCGCTCACATAATCACCCTCACACGTCTCCAGGGTACGCAGACGAGCGACTGAATTAAGCGGAAATCCCGGAGTGGCTAGCAACATAAATGGCGGGCTTTCCTTACGGCGAGGATTTATTTCCATAGCTGACTTAAAGGCCGTTGTGCTGCGTGGTGCAGTATGTTGTGACTGAGATCGGTTAGCTCAACGTCCCAAAAGACCTCATCCCTAAAGGTAGTCAGTCTTCTTAAACTGCGTGAGGAGCGCCAAGAGCCGCTCATCCAATGTGATATTTAGACGCTTTCACGTTGGATTCGCAACTCAGAAAACTCCGCGGGAGCGAGGTTAATCGGGGAGTCGAAACGCTATTGCGTTAGGATCCCTTTTCGAATAAAGCATATCCCAACTGGGTTTGTGGACGAATAACCAAGAGTCGATCGCTGAGATCGAGCAGACGCGTGATAAAGATAGATACGCATTACACTAGCGAAACTACAGCTGTAGACACCTAGACTTCCATCCTGATTAGAAAAAGACGCGCCACGTAAACTGGTAGGATAATCATTAAGCGTTTCCGCCTGC
> #14 TnnCATGATGnCCnTCACG 111 
AGATTACAGCTCGCATGTGTAGTCCGTTCCACTAAGAGTTTGACTAAGTGCTCCCGTAGACGCATCTTTGGGATTATAGTGTGTATGTTATAGACCGACCGTAGGTGGTACTCGCATGATGCCCCTCACGTGATAGTTAGTCATCGAACAGCTCTTCGCCTCTTAACTTGGGTGGAAGAGGTTCAGCGAGTTTTGATATGGCACAGGAAGGGCCAGTCAATTTTGGTCGGTAAACAGTATGTCTACCAGCAGCTCTCACTGATGACGTATGGGTGGCTGTCGCGGGCTGGTCTGTTTGGACAGTAACCAAACGGTAAAATTTAGCTCCCACGATCAATCATGCCAAGAAGTTCTCGTTTATATTAAAATCAGTCATCGACATCCTGTGCTGATCATGATCCTACAAACGATGAATTGGCACTACCAATAAAGTATAATCGAAAAATTTGATTTTAAACTACAGAACACCGTCGACTTAGCACCTACAAGTCTTTAACACGGATCAAAAAGCATGTTATAGTCGGAGGCGTTCAGGAGGAGAGGTAGGACGTATCTATCCCCCGCTACGGGAGATCACACGGATGCGGATTCAAACAATGT
> #15 TnnCATTATCnCCnTTACT 552 
CCGATTGCTCCCGCCTCCGTATGGATCGGAATCTTCGCGGGTTACAAGCGGGGAAGTCACCCAGATTGAGATCTTGTTCCGTTATTGGATACAATAATGACTTGGTCGGGTACGAACTGCGGGGTCGTAATCTTAGGCAATTCACCAGAGTGCCAAGGTTTGAGCAATCAAATCAAGAGTTCCAGGACATATCAGTCGGGTGTGTTTGACCTTGTCATGCGGATTGGACCGATCGTCCCCTGAGATTCGGGAAGTTCGTGTGGGTACAGGCCACTCAGGGAAGCGGATAACTGTCCATGGCTTGCGTCACACCGGTAGTAGATAACGAAAGCTCTATGGTTGAAAGACCTCTTCATGGTGGCTCGTGCCACCGCCGACTCACAAGATAGTGAACGTAAAGACTGTAATGAAGCAGTCGTTCCACGGATGCCGGAACAAAGAACCCTAGCTCGACATTAGCCTTATTCTAGGAGTGTGGCAGTGGAGCATTCAGCACAGCAATCGGTGACTATGTGTCTTATACCCCTGTAGTTTGCGACATGTGCCCGCATATTCCATTATCACCTTTACTGAAACCCTGCGGCGATAATCCGCAAACAG
> #16 TnnCATGATCnTCnTCGCT 423 
GGTAATTAATCCCTCCTGCCCGGATGAGAATGGGGGGGTGCATGTATGTAAATGCGACAACTTTGCGATCGACCGCCCTAGTCCCGTGTAGCTCACTGCGTTTCACGGTCGCCTGGCCACCTGCAGGTCAGATCCAGTGCCAGGAAACGCGTAAAATTAATGAGTGGCCATGCCACGCGAGCTGCAGATGAGACATTTCATATACTCTAATGCTAGTTTGCTAGAACTTGATGTTAGCTTCTCGGGACCTTGTTATTGTTATGTGCTAGGTTCCCTTGAACTGAGTAGCTCCGTAAATATGAGTCATAGTATTGACCATGTAACTACAACTGCCCGCAGTAGTTCTAGTACGACTACAACCTTTACCGCACCGAATTCGGCTACATCCTCTCAGACTCTCCAGACTTAACTCATGATAGGCCTTACCATGATCATCGTCGCTGAGCACCGAGTTATTTGACGGAACTGTTTGGGGCTTGACGGCGTACGGCAATAAATGTTGGCAAGTTCTCTCGCAGGTATTATTATGTTCCCTCCCACGTGGAATCGGAGCTGAGGAACTGGACTCGTGCGATTAGAGAAAGTGGCCGCGCTCCAATT
> #17 TnnCAGGATCnCCnTCATT 41 
CCGCCAAAGCCCTTGGAATCTGCAGTGCCCGGGAATAATTGTGGCAGGATCCCCATCATTCGCTGCTTGGGATGCTAATTTCATTGGCTCAATGAGTTCCCTCACGTCTTAGACCTTTCGCCTATTGTGTATGGATATCTGCCGGTGGGTATATAAGGTAGTAACAAGTCCGGTACGGTACTAGTAGCGCGAAGCGGCACGCTAAACGGATAATGTTAACCGGCATTGATAGCTGCTAAGATGAGATCAAGCGAGTTGCTCCCGCAAAAAGATACCAAGAAACTCAGAGTATCCGGCGGCGCGCCTGGTAGAAATCACGGAGCCTTTCCGGTTAAATGGTGCTTCGACTGTTAACAAACCGTCCACGTAAGGCCCGTGTGAGGCTTCTTGAGCCTCTCCTGTCTCTGACCTCACGTATGTCGCTACATGCGACTAGGGGTTCCTGTGGTAGATTTTAAGTCATGTTAGCTCCAGATGTCCTTCGTCCTCTGGTGCTCCCTAGACCAATTCATCCCAGTTTGGGGATCCAGACAAGCCGAATATAGCAAAAAGGGAGCCTCTAGAAACCGGGGGCGAGTCGTCCCTCTATGCGGAGTAAAT
> #18 TnnCATGATCnCCnGCACC 374 
CCTGGGTCGGATCGTTCATGTCAAGATTTGCATAGGGCTAATTCGTATTACGCGGTGCGCTTCTTTCCCACCACGGAGCTGTCACTTTAGCACGTCGAGTAAAACGGCAAATTCTAAGTAAAAGTTTCTCAACAAGGTTGTTCGAAGATCCTGCCCCAGAGGATGCGAACGTCACCATGTATTGAATCCCGTTGGCTACTGAGTATAAGGATCTCGTCTAGCTGAGTTGCTACCTCCACTGCGAAAGACCATTACTGCGAGCCTTAAAACTTTGTTGCTTGAGCAAAGCTGTATGTAGTATTTGCGGTTCGGCATCAATCTGATCGTCAGGACCGGAACTGTCTACCACAGAGGTACGCCCTCGCACCAGAGGGTTGCATGATCTCCGGCACCTCATGCTCCGTTACGTTGGAGATGGTAGATCTACGTGGATATTAACTTACTGGGAACAGGTTCAAATGGTGGGCGGGCCGGCCATCCCGTTCTACTAAGGTAACCGTTTCGGGTGCATGGTCAGGCCGGTCCTCTAAGATTGCCCATCTCAGTAACCGTTCACCGACGGCCGTTTATGGGAGCTGCATTTTCAAGGATAGCCAAAAC
> #19 TnnCATGACCnCCnTTACT 302 
CGACCCCCTTCGTATAAACACATAGCCCTAGAGGCATGCGCTAATACTAGACGTCCAGGTGAAAGCACAGTCCAGAATTACTCTGGATATGGTGGGATTACTCGTTGTGCTTCATTGTGGGCAGTGATCTTGGCACAGATATGCTCACCTTTATCTGCTTCGGTTGCACCTCCCGATGGACCTCCCCTGAGTGATGTAGACCCGGTTCCCCTGCATGCGACCAACTGATAAACCTTAGCGTGCCTCCCTTGAAGAGCGGAGTATATTCCATAGAGGCTTAGCCTTCCAATAGGCGTACAGCTTACCATGACCGCCCTTACTTGAAATACTGGGCCCCTCCAGTGAAAAGTTTGCTGCGGGCCATGGATCGACATTCTACCTACCGATTTCGAGGAAAAACGAGTAGATGCCCCGGTGCTCGCGCTGCAGCCCGAAGGACACGCGATGTACAGGGTCACCTGTAATAGCAACCGGTTCCGCGGTACTGCATAGGATCACGACTCACCTGGCTCTTCAGTGGTGACTTTTCCAGCCGGGCCCGAGGTTGCTATGTATGTGCAACTCTCTCTAGCCATAAGGTGCCCCATCTCCTGAACGTTC
> #20 TnnCCTGTTCnCCnTCACT 351 
GCGAGGTTCACATCAATATAACTCTCGCCGGTTATCGTCATGAGTCTTCGTCTGGGTATAGCACCTTAGAAGGAACCTAGGATCGCAGGTGACGGGGCGACGGTTTAAGCTACGGTAGCGCAGGGACACTCGGTCCGGCCTACATTTTCCCTCTCTAGACGCAAACCTTGAGTCGGCGCGTGCACTTCCTTTATTCAAAATAGGCCAGTCCGTGGACCGTCCGCAGGAGGACGTTAATGTATCTGTATAGGCTCTTTCTCAATGTGGTGCGGATGGGGGGAAATCTGAACGACCTATCTCGCATAGCGATCAACTCACGAGACACAAACAGACGTGAAAAACAAGTCGATTTGACCTGTTCTCCTTCACTCCACCTAGCAGAGCACGAATGTGTTTAGACCCGCGTAGCGGTGACTCTTCGCAACATCGTGTAAAGTCAATGACGCAAAACGCGGGGCTAACTACTGAAGCTACCGGCGGCAATGGCATCATGTTAGCATTCGTGTCACAGGAGCGATGTAGGGCCGTGTGCACATAGTCGGAGACACAGAAATTCACATATACACAATTGCCGTGTTTACTACGTGTCGGCCGGCTGGG
