# Supplementary material for: A particle swarm optimization-based algorithm for finding gapped motifs
Source: BioData Min. 2010 Dec 13;3:9. doi: 10.1186/1756-0381-3-9 (PMC3022572; doi:10.1186/1756-0381-3-9)
Supplement: Additional file 2 — Experimental Dataset. The synthetic data sets and real biological sequences used in the paper. [file 1756-0381-3-9-S2.ZIP › synthetic/gap_motif/separate_gap/sepa_gapped_seqs_14.txt]

> #1 TnnTnTTnGAGCTCCGTTA 166  CnnTnTTnGAGCTCGGTTA
AAGGTGGTAATTGTAACATCCCGGAAACATCAAATTGCGTCGGTCGTGGTATAGGAGGCGGTTGTGCCTAAAGGATCTCTGCTTTCTCTCACATTTCCAACCATTAGAATAGCTCAACGTGGCGCACGCCGGGGCGTTGTTGCACTACAGCGAGACGCTAGCGCAATATTATTAGAGCTCCGTTAATACTAAATCATATGCCCCCTTTGGGAGGGATCAAACACACCTCCCTGGATGTTACCATTGTGAATACTCCCTAGACCGAGGGCCGTGTGCCGACGTGTGTATGAGGCTCCCTTTAGGGCATGGTAAGGTCCTAATGGCGTGTGGGGAAACCATTTTAGCTTTTTTGGCTACGTTAGGAGGCTGATGATACGTACGTAACTAGCACCGTCAGGAATTGTGGAACCGAAGACCCTTCCATAGTGATTTGCGAATCCATCACGGGTCCAGGTTAGCAGAAAGGCGCGTCCCGGTAAGCGGAACTATAACCAGTTTCACAGGCAAAAAGCGACGCAGCCTGGTACGTGTAGCGACGACTTGCTAACAGGCCATCCATAGGCCTTCAGCCCAAGAAGCACTGGTCTAGTCACGCCCGCT
> #2 CnnAnTTnGAGTTCGGTTA 382 
ACCATAACTCCCTTGCCTACGCGCAGACAAAACCAACCCCGTGGGATTTTCGATTACAGCAGGCTGGATTCGGTAATTATGCCTAATCACTATCGGTATTTACGACGTAGGGTTCTACCAGACGCTAATTTGAAAACTTCCGACCCACGCGCCTTGGTTCTGTTTATATGGAAGCGTGTGTCTCAGTGCGTACTTATGAGCGGCAATAGTGCACGCTGTAATCCGACCTGTAACCCCCCTATCAATCTCCTGAATGCCTATGATTCACGCAGACTACATGCTACTATACGAAAATAGACACCTGTGGAGGGACTCATCCATCAAGTAATCACGTTCCCCATAAATCCGGGGGTGGCCGCCTGGCCCTTGATGATGTATCTCTCTGAATTTGAGTTCGGTTACTCAGCCCGATGCATAGGCGGCAAGATTGCAAACAGGCACCTTGTGGCCTATAAATATGTAGTCTTTGCTTGGGCCATTCTTCTTCGAAATCGGGGCCAGCTCTCGCCCATATAAGCGGCTCGCTATCGTTTGAGTGTCATAAGAACCTTGGCCTACTCTGCGCCCAAACAACAGCCTGATCGAGCATAGTTTCAAGAA
> #3 CnnTnTCnGAGCTCGGTCA 442 
CTGAAAAGCAGGGCCCGCGCCGATTTTAAAGCTACAACGCGATACAGACACTGCGCACCACTGCTTCTCTCTAATCCCCGCGCATACTCTATGGAGCCCGAGCATCGAGTGAGAACACCCACATTACACGTGCAGACAAAAGAGGATGCAAGCACACGCGAAACATCGTCGTAGCGGCCTCCCTCGTGAACCACGCAATACCTCTCACGCATGGGTAGGCGTGTAAACATCGAATTCTATAATGGCGTTAAGTGCTGCATACCAGATTATTATGTGTCCTCCCATGTCTAATCCTTGGTGCGGAACGTGTGTATTTCTCATCTATGACATTCCCGCTAACATCAGAAATCAGGATCGTGTGCATTGAGTATTTATGCTGAAGTTGGACCTATAAGTTGCGGCCGCAAGAGTAAGTTAAACTAATAGTTAACGCGATTACTGACTGTATCTGAGCTCGGTCATAGGACCCTATTTGGGAACGATATCTCCCGGAGCGTGTACTTCTGTCGTTCTGCTTAACCGTGCAAATAAATTCGCAAAATCTCGGCTGGACCGGGTGCTGCGCTCTTCTTAATCGCGCAAGCGATATCCGTGCACGTC
> #4 CnnCnTTnGATCTCGGTTA 533 
TGCTAGCCCCAGGTCCACGGCTCTAAGTATATCCTGTATAGTGAGTCGCAAGTCCTCTTGGTCACAGACCCTATTTTCCACGGATTACTTTCGACTCTAGACCCAAATCCTGTCTTCTAAGTCATTAAGAGTCTACAACCCAACGTATGATATAAGTATGACCCCCTCCAGGAGTGCTCTTATGCACAAAGCCTGGACTCCGAGATAGTGCGGCCTCGACGGGTGCGGGCAATAGATGGGATCTAGGCAGTGCCCTGTCCCCCACTACCGTGGACGGTAGGTATAGGTCTAGCCTGATTCGTTATAGGAGAGCCCGTTCAGCTTGGGGCCTTATTATGGTAGCGTGAGCCTAGGTAACGCTCCTAATAGCTTACCTTCGCGCCATAATGGACTCAAGAAACTTCAACACTCTAGTTGTGACGCCAGCGGCGTAGCCGGCACGTCATAGGGTAAACAGGGATCATTCACTCCATCCTACGGTCGTCTAACGAATAAGCAAAGCACGCCGGTCCATCCTCCATGCTGCCACCATTCTGCGTTTGATCTCGGTTAGCTAGAATGCTCGAGAGGCTTAAATGTAGTAAATCGTCGCGCGACCCT
> #5 CnnTnTAnGATCTCGGTTA 532 
GTGGTGCACAGTGAAACCCGACAGATATCACTTTCTGGTTGCGAGGCTTGCTTCCTACGCCAACTCACTTAGCGGTATGTGTGCATCCATGGTTTTATAAGCGTTAGAAATGTGTACACGATATGTGTGTTAACATCGTCTTTGCTGGTTATTATCTCACATGAAGAGATTTGTGTGAGCAGCTTAAGCCAGAGGCAGTAGGAACGATGGCGAGCTGGGTTGCTAAAAGTAAGACTGCTCTATTGCTATCTGTCCTCGTTCTATACTGGGTCGTAAATATATCTAGGCACCGCCCCGATAGTCAGCAGCACCAGCAATGCCTTGAATGCGGTCTATAACCCGTCAACCTTGAGCGGCCAGAGGCCGCGGGTTCGACGGGGCAGACCGTGTCGCTATCCCATATATAGCGATTCGTGTGCCCTAGGACACGAATTCGTTTCTTCACATAGACTTCGGCTGGGGTCCATCTGGGCTTGAGGGGAGGCAATTGCCAAGCACGTACGCACAATGTCGCTACTTACAGCCATCGCCGCTGTCTAGGATCTCGGTTACATGCTCGCTTTCGTAGGACAGGCGGCGCCTGCGCGGGATCATTGGTCA
> #6 CnnTnTTnTAGCTCGATTA 206 
AAGGCATTGGAGTACGGTGTTCGATGGTCGGCGATAATTTCTCATGTGCCCAGTCGGTCTCTAATTAAGTTTTAAGGTATAGTGCAATAGGCCGCCGCCACAAAAAGGTTCTCACGCGGCAAGCTAGCCTCGTCGTCCCAAGTCTCTATCCTGTACTTGCGTTGCGCGTTTTCGAATTAGCCCTCGAACGCTCCCGTTCGGACTGCCTGTCTTGTAGCTCGATTAGGCCTTTTAGGCGACTATCGTAGATTGAAGGGCTTAGGAGAGTTGCGGATCTTTTGTGTTACCCCAGTGGGGACCGGTAGGCGCCCAATTTAAACCATCGCTACAGTTCACACTCGCCGAACACCGGCCTTTGAATGAGTATTCTCAAGGATACACTGTAGGTAGATAACAACTCAACATAAGACGCAAACGTATCAGGAAGACCGCGTCCTCTTTCCTCCAAACTGCCAGCGGGTATCAAGTGCTCGAAACCAGGTATAACGGAACAATAACAGTTTCTACACCGTAGGCGATAATGATCCAGCGCAGTTGATTGGGGAATTAGTAGCCCGGCCTAGTGCGAGCTATCGACGTGAGGGATAGCCTACGTTTCTC
> #7 AnnTnTTnGAGCGCGGTTA 301 
TGACCACCGGGGTAAGTTATCTCGCCGAGACCTCGACTCAGTGCTGTTCTGGGTCAATAGACTTTGTACAATTGATAAGGTAAGTCGACGGCTGAGATTCTTCGGCCGCTACTCTTGCTTTCAGTACTTACGTGCCTGACGAGCCCAAGTTCCATAAAAAACGATTCGGCTAGCCTGGTACTCGTCTTCTTGAGGTCTCTCCTTGCGCTGCACTTAAGTCCTTCCCAGCCGGGCCCGTGCCTGGGCGGTGAACTCGCCAGGGACACGGAAAGTGAGTTAGCAGGATACAATGTTTTACCACAACTTTTAGAGCGCGGTTACAAATTTTCCTGGGTGCGATGCGGTTGCATGCTGGGGCCTGACCGCTTTTGCAATATCCTATCTGTCAAGTTTAACCTCCGTGTAGTTTATATATCTCCTTAGGCGAGCCTAAGTAAGATGTTCTTTGAACTCAGGGGAATAATGTAGCACTTCAGATAAACTCCCTATTAGTAGCTGTAGCTCGTTGTTGTACAGTTGGGGCGGTTCCTCTAAAGTTAGGGCGTCAGAGCTAGCGCATGTACTACCAACGGTAATCCCGTGCAAGGCGGTGGACTCTTC
> #8 CnnTnTTnGTGCTCGGATA 543 
ATGATATCGCAATCGGGCCACTTCATATACACAGCTGAACCCCCGTTAACAGAATATAAACACCTGACTCGAGACATCAAGCGGCCGACGAGTCTGAATTCGTTGCTCGTCAATGCCAGGTGCGAAAAATTCCGATTTCCTGCTGTCTATCTCGCCTCCTAACGTCCGCGAACCTTCAGCTTACGCGCGAAGACATTGGAAGACTTAAAGCTGCAAGTCATCTTTTTGCCGGTGTGCATCGACAGCAAACCTTATGTGACTGTGAGACGTTCAACGCGGGTTCGTAATGAACGTTGCAAATTCTTGCAAAGATAGTATGTTGAGCAAGAAGTTTTGGATGACGACCTGACCTTCCACGGCGCCGAAAGATCCCTCGAAAACCAATCAATGGGTTAATAGTATACTCTTCAAGCAGACGCCCTTAGTACTTATGCACGACAACGCCCGGTTTAGGCACCCCACATGCACCCCCGTGTAAGATCACACCCTGGTATGGATTCAAGTAAGACAAAGCGGGTTCGGCGCTACGAGTAAGAAACCCCGCGTTTTTGGTGCTCGGATAAAGGCTTGAATGTGGATGACTTCTGATTCTCGTAAATT
> #9 CnnTnTTnGGGCTCGGTGA 233 
AGGCCACATTTCCGCCTACCTATCTTGCGAATGGATTGTGCGTGCATAAACACCCAATCTAGGGAGGTACGCACTCGTCGTGGATAAATGTTACGATAAACGCCTCGCATATGGACGACGGACGCTTCTTCCCGGATCGTAGTGATATTCCGGGATGTACGCGTACATGGTGAGCACCTAGAGATTACGAGCGCAGGACAGAGGGTTTAGATTGTGCTTAACCGGCAAGCAAGCGGTTTTCGGGCTCGGTGAGCTAGTCAACCGAATTGTGGTAGCCTCGACTGGGGCCTCGCGACGTAAGGTCGCTAAAGAGGGAACCGATACCATAATAGGTAAATACTTCCCAGCCTTCGTTAAGAACAGTAGAACACCTTGATAGAACCGCAGCGGCATTTTGTTTACATATATTGTTTAGACACTTGTGGTCAGATGCAGCTGAGATGTAAACACATAACGTGGCTCAACGGAAGTAGCTGCTTCCTCCTGTGCCAAGAAAGGAGCTGTACCCCATGTATTGGCTTCTCCACTGGCTCTGGCTTGTGATGTGCCTAACACGATGGCTGGTAAAAAGTGGGCCAGGAGGCGTTGGCCTCTGATGAT
> #10 CnnCnTTnGACCTCGGTTA 538 
ATGGCTCAGTTAAGCTACTTCGCTCGTTAACATTTAGAAATTAAGCTGGGCTCTGGCCCGCGGACCATCCACAACGGACATGAACGGTAACCGTGACGTGTTTAAAGGCTGAGGATCGGCGTGCTACATAGGAGGAGCGTAATGTTGAGACAATCTAGTTTCCTTATGCCCCCCAAAGAGGCTGCACCTAAGGCCCCATGCCAGGATGGTCACATGAATTCTCTAGAGGAATCAGTACCGAGTCGGTTGGGTCAGGGTACTAAACGTCTAAATTCCCCATTTTCTCTCATGTTTTACGGCTGCGCGTGTACTTAAGGTTGGGGCCCGGAATTGACTTACGAGCTTCCCACTGTCAATGGTGGGAGTTCTAAAGCTCTCGTGGGCTGCGATCGCTGAGCCGCCGTTCCGGTCACTCCCGTCGCTTACTTGCCTGTTCAATTTCTCACGGTCTCGTCTAAGTCTGAGCCGCCCCGCGGGAACCATATATTACGGACGGGTAAAGCGTTCCTCGACCAACTAGAGAATGGGCTGGCTAAGCCTTCATTCGACCTCGGTTACCAATGCGGCAAGCTCGTGAACGCCACGGAATCATAGAGCCGC
> #11 CnnTnTTnGAGCTCGGAGA 272 
CGAGAGGAGTCCTTGCATTCTGCAACTGCAGGGGCGATGGTTAGTGATCTCAGGAGTAAAAGTGAAAATGTGGTCCCCAGACTGATATTAATGTCGTCTGAGCGCGTGTTATCTGCTGAGTAGCTTAGCTCCCGTGAGATCAGGAATTTACGATTATTGAGTCTCACCGCATGTGGTCCGCGAGGAGCTACGAGCCGTTAATTGGCAGTCAAACGGCATACAGCGAGATCATCTGTCGCAAGAATTGATCAACTCTTATGCTCGGTGTGTTGCTGTCTTGGAGCTCGGAGAGTGACGGCAGAGTAAATAAGCCCTCCAAGACATAAAGTCGCGAAGAAGACACGCAAGAAAAGATGCTAACGCTGCCGGTGTTTCATCTTGTTAAGGCCGCGAGCGTTACGGAGCGGATCTCCGCCATGCCTACCCTAATGTCGCGATGACCCGTTTTGCCAACCCGCCTATGGGTAGGTGTAACATATCCACCCTGAAATATCGCATAGGGGGGTGCAGTCGATATCATCTACAGGACGGTCAGTAACAGACCAACAGCTTATAAGTATCGTGTCGTCTTATACTCGTTTTGTGTTAGTATCTGAAATC
> #12 CnnTnATnGGGCTCGGTTA 149 
TTACGGACTGATGGGAGGAGTTACCTTGTATGTTAGGATCTAACGGCAACGTATACGATGATATGACACCCACCCTTGTTTGTTCTATTTCTGGTCGACTCTTGAACAGCTCTGAAGATCACCGTATCACCGAAAACGATTACGGCGAGCCGTAATGGGGCTCGGTTAAGCTGGCATTCCATTTGAACATACTGGAATCACGTTAAAATCCTACGGCTTCGTGGCAGCTTCCGAAGAAGTCATCCCTGAGTTGCCTCTCAGGCATGTTGCTACGCGTCAATTTCAACCTGGCATGTCCTAGGAAACGTGTTGGGTTGAACGGTTGCGTGCTATTATCTTTGGCACCTTCACAGATACCATTTTGTAGATCTCTCCAGCATCCTTCGAGAACTTACGATGTAGAATGACTAAACATGGTAGTCCTGTCGGAGTGGTCATGTAGTCGTACGATGGCCAAGGGGACATACTATTAGGCACCCAGCGAGTAGCGAATGAGGGCGCAGTTAAACCATGGTACTGTGTTCCTTTCAGTCAGAAGAGACCGTCTCACAGATTCGGCATTTATCAAAAGACTGCACGCTGTTCTCTCGTACGAAAAAA
> #13 CnnTnTTnGAGCGCGGCTA 79 
TTTGAGTATCTAGGATGCTGGGGAAAAGACGTCCGCTCCGTCGCTTACAATGGCGGCGAGAGCCTTGGCACACTCAGGCCTGTGTTGGAGCGCGGCTATGCAGGTAGGGTAATCAAAGGCATTCCCGGGCCTCTCATTGCGTCCACCATACATACAGTGAATACTCGGCAATTCCTTGTGGCGCCACTTAAATACGCTCGACGTGTTCCGAATGCCGTAGTAGGATCGTGATTGGCCCTTATTTCAAATCGGCACGTGAGAACTTAAACTTCGGCATCAGGGCAGGGCAGAAGCTCCTGTTCACACCTTCCCTGCCATTACTAAATCGTTCGCCTCTCAGGCTGACTAAGCGCCGGCTAATCGAGCCCGCTCGTTGAGTACAGGCAAGAAGTCATAGACACCCTAAGATCAACTGGTTCTTTGCACCGCGGGTAGTAATTCATGTGAGCCGACACCGGTTCCGACAAGATCCTCTGTTCACTAGTGTCAGCCTTGCTGTTCAACCTTAGAATTCCTTAATGCCGATTTCGGGGGTACTAATCTTGCGCCGAAACGAACACTGACCTCGGGGGTGCCTTGACGACAGGATGGGAGACCCAA
> #14 CnnTnTTnGAGCGCGGATA 489 
AACATTAGCGCCACTGGTGGCAAGTACCCCACGCCCAGTCAATCCGTACCGGCGAAGGCATCCCTTGTCGCCGAGAGCATGGCTAGTTAATTGACCTTAACCGACAATGAGAGAAGGTCGAACGCGTAGTCTCTTGTTGCTAGCAGAGCCACGGTTAGTGGAGTTCCTCTAAAGGAAGTGTTTCCTAGCAATAGGAAATCTTCTGTAGCTACGAGATTGATGATCGTCGGGGGTCATCGAATCTTATGTCGGTGCACCCTTTCCTTCGAAGCTAAGATATAGCTCGAGTCCTCTAAGGGGGATCATTAGTTGCAGGTGAGTGCACGATAGCGTCTTAGATCTCGATCTCCCCTTCACGTCACTTGGTGATCCGTTGGACAGTCCGGGTACACGTAACTTCGAGCTCTGGCGAATCGCTCGCCTTATACTTGCTAGTCGCTTTTTGCCTAGCCTACTACATAGATGTGTCTTAGGTATAAAGCCCGGAGTCTTTGTTTGAGCGCGGATAAAAGCGTTATCATGTCAGCAACGCTTAAAACAACTGTGCAGTACCTTCGAGGCATCTTCTAGAAATGTCATTTTCATAGCAATGAGTTCATC
> #15 CnnTnTTnGATCACGGTTA 524 
GTTCAAAAGCAGAGGGCCAGACCTTACAGCAAAAGAAGAGAAAATGTATTGAATTATCAGGAGGAAGATGGTGGTCAGGACAAGATGTAGCGGAATAGTTAGGTAGACAGCGTCATAGGCAATGAACAGCATTGGTAGACCCTAGTTTCCACCTTCTCGGGGCCATACCCGGGCGCACACTAGATCGTGACAGGCGCGTGTCCCGTGGCGTAGCAGTGCCGGGAATTCCGTAAAGGAACCTACCGCTCAAGGGATGAGTCATGATATTAAATACCGTATTCGCTGAGGGCATAGTAGGTGGAGTCTCATCTATCACCGAATATAGGAACTGTTAGCTACTCCTAGTCTCCTCCGCTCCTGAGCAGACGAGCCTACCAGCCAAGCTTCAAAGCGTCCTGTTAAAAACCAAGGATACGAGGATACCTGGTACGCCTCGAGGACAAACGGCAACTATCTCTGGCCTGAAAAGTCTTCTATCCACTTCGACTATCCAATAAACTTGGGTGTTTATCTGGCTTCTTGATCTATCTTAGATCACGGTTAATGCGCGCACCAAAATACGGATTGGTAAAAAATGCCTAGACTACAAAACGGCCGTTC
> #16 CnnTnTTnTAGTTCGGTTA 351 
CTTCATCCTCCTGACTCTTCCGCGGCAGTTTAGGGGCTTACATTACTGAGTCAAATCACATAACGGTAGGATGAGTCCCCTATAATTCTACGACTGAGGGATCGTTCACGCAGAAGTTTGTAATGTGGCAACTCAGACGCAAGGAGCAGAGCCTCTGTCATCCTGCCGTAATAGCAAGAGTTAAGCTAAAATCGGTTACGACCATTAACCGAAGAGTTGTTTTACCTACCTCGACGTGGCTACTTGCGCTGCGCCTGCAAGTCATTGTCAAACCTATAGCTAGGCTCAACAGACTAACTCGTCTAATAACCAGTGTGTTTCTCCCACCGATATATACGACTCCCATCGTACCGATCTTCTAGTTCGGTTAAGAGTACAGACAACTGGGCAAAGCTAGGTACTGCCGCTGATTAAATGGCTTCTCTTCCCACTTAACGGAAGTAGTACCTGAGAATTTAAAACTTCAATGAAAAAGTATCTCCCCCAAAAACAGAATAATGCTGCTAATTCTCTAGACTCCTGGCGGCTGACTTAAGACCAGACCCTGGGTTGCCTTTAGGAACTAGCATTACTCTACCGTAGCCTCATCTCGTGCTATTT
> #17 CnnTnTTnGAGCTCGGTGA 143 
AGCGTGGAGCGCGAAACTCATAGTCAACGTGGCTCACTCAATCGTGGACTCAATTCTATCTCAACCAGACGAAAGTGAATACAAATCATACGGCGTGTCGAAGCAAAGCACCCCCGCGGATTTCCCATACGCCAGCCGTGTCTCCATTTTTGAGCTCGGTGAGCTATAGGGCTCGGCACTCCCCATGCGGGGCATAAGAGCGAATGGAGATTCAAGAGTGCCAGCTGCGGTTATTTCGTAGGTTTACTGACTCCCGATTGCTCCGCAATTACGTACTGAGGCCAGTGGGGCACGCTTGTGCTTTTAAGGAAACGATCTGTCTTGCCCCTCTAATATTAGCCGCGAGGCCACGTAAACCCAGCCTACGTCAAGTCCTTTCATGGGGGGAAAAGCCCCGAAAAAGTCTTCGACCGATAGGAGGCCTGGACGACTATGCTCGCCATTAGAGAACGCGCAACCTCGGCCATAGCGTCCTCTTAATCGCTACTCGGTAAACCTGTCAGGCCAAAAAACTCATGTAAGTAGACTTTGATCTAGTCTTCTAAAATGTAGCTGATTTTTGTGTGTCCAAACTAGTACCACTCCCCACCTATTGGCCTT
> #18 TnnTnTTnGAGCTCGGTTG 292 
AAAGCCTCGACGTACCCGCAACATAAATAGACGATTCGCATGGGGTATGCAGGACGACGATGCGGACTTGTGAGAGCAGTCGCTGGGGTAGTGACAAGTTCTCCCGAGGGGAATTGGCACCGATGCTTATGCGAGTGGCAATAATAGCCGGTCTGTAGGACCCTCAGTGTTTTATGAGTCACACATCCCTCGATCCTTACGAACAATAGGCGAGAACCCGATACGCGCATGGTTATTTTCGATGGTGTAACCTCGCGAGGTACGTCCGAATGCTATGTTTTAAGGGTAGCTGTCTTCTTTGAGCTCGGTTGGGTAACTCAAAGGAGTCAGGTCGGTTCAGTTCGTCGACTACTGTTCGACCTAGCTGAAGTACAGACACGACATATTCGTGTGTCAGTAGCTGTTATCCATCGTAGTTTCTCACACCGCGCGCTCCACGCCCGTCGCAGACCGCGGGACTGGGTCTACAGGGAACCTTCCTGGCTAACACCGTTGAGGGTCACCCGGACTCCCTGATGCATGGGCATATCTACACGGTGAGTCTGTTGGAGCTAAACTAAATACTCAGAGGGGTCAGAGAAAGTCGAGCAGCAGGTTGCT
> #19 CnnTnTTnTACCTCGGTTA 550 
GTGTCGCGGTTGCGGAATTCTAACGAGAGATATCACTCTCCTAGCGTCCGTATTGCTAGCACGAGGCCTAGATGTAAGGGACGTAACACTCCATCGCGTCTCCGAATAGCGTGCGGCTGGGAAGTCACATGTCTCCAACGCACTCAGGTACGACAAGCCGATCCGTGGTACCAGACGGTGTAATCATACAGGTATGTGAGGCTGAATGGGACTACACAAGCTAATAGGGTAAAAGAACTGTTAGACTCCTTGGATCACTGAAGCAACACAGAAGTATGCCCATAAGCAACGACACCATCCTTGTGCTCTAGACGACAGGATACACGCCCGTCCCATGACCATCCCGTGACGTCTTGGAATGTATACTGCATCTATCGGTGTCCACATTATGGGTGGACACCTGATCCGTAAGGGTTGGGTCACTTTCTACACATGTATCAAGGGACCGTTCATTTTGAGTCTACGGCGGGGGACAAGCTGAAGTTGGGGCCAACCGAGAGCTACAAGGCCACCTACCTTTAATACCGCTGTACTGCTAAACACGTGTACGCTGTGTTATACCTCGGTTAAATCGGAACCCACGGATGCGACTCCGCATCG
> #20 CnnCnTTnGAGCTCGGCTA 188 
CCTTATGGAAGCTTTGCTCGCAATCATGACACGTAGGGCTGTAGTTAAGCGACTTGTTAAAACGTGCGAGCTCCCACCATGTTTGTGCGGCGTTAGCCACTCACTCCAGGTACTATGGAAAGGTCGGGAGTTAAATCGTAAGACCAATGATTGCGTAACATCTTCAGGGCGGTTTCTTAGTACGCTCCCTCCGTTAGAGCTCGGCTAATGGGGTATTGCTCGGCTAGAACTCTACAATCTCTGTTGGGATCCGTGCTAGTGCACGCGGATGCGAACGTTTGAAATTGGTACCCCTTTCGTAACGACAGATCTAGTTCCGACTGTCCGAGATGAAAAGATGAACAGCTTGCAACGTGTCGCGCTGGTTAAGGAGAACCTATCATGGGACAGGGTCACCTCCCACAACCCACACGATAGTGGCAACGCGTAAAGACGAGTCGACAGCTTATCGACTCTAAGAAGGATAACTCAAGAGATCAGGGTACATCAGGAAAAACACACCAACTACAATTGGTATGCTATACAACCCGCGAGGCCGGCGGACATCTGGTGGTTGTATATATTGCATATCGCCTCCACTTACCTCTGCGTAGGTCTAAT
