# Supplementary material for: A particle swarm optimization-based algorithm for finding gapped motifs
Source: BioData Min. 2010 Dec 13;3:9. doi: 10.1186/1756-0381-3-9 (PMC3022572; doi:10.1186/1756-0381-3-9)
Supplement: Additional file 2 — Experimental Dataset. The synthetic data sets and real biological sequences used in the paper. [file 1756-0381-3-9-S2.ZIP › synthetic/gap_motif/separate_gap/sepa_gapped_seqs_15.txt]

> #1 TnnGTnAnACTACTTCCCC 43  TnnGTnAnACCACTACCCC
AGGATAGGCTACAGCGCGTTTATCGTGCACGAAAATCTCGGCTTCTGTAAAACTACTTCCCCTTTTGAGTGAACTACTCATCGTACCTTCCGAACTATTGGCTGGGGTCTTAACTCTCAGGCAGGCCGAAAGCTATCTTTGGTTATATAACGCCCTGGCGTGAACAATTTGGCCCCACAACCTGGAGAGTGCCGGTTGGGCAAGCCAGGAGTGCGACACATTCCGTACCGTGGACTCCCACATTCCATCCTCAAGGAGTCATAGTCCAGTATTATACTTTAGAATGTTAGAACAGACTCTGCTCCGGTCCGCAGCTAAGATGAATGCACGAATTCCCTAGCGTCAAAACGAAAAATGCATTATTTCAAAAGCGCGGCGGGAGGCGTAAAATAATTTATTATCGCGATATCGTTCACACCACAAGTTCTGCACGGGCGCCCGTCCACGAGTCAACGTCTTTATCTCTATCCCTAGCCTTCGTGGTAAGCTCAAACTCCTCGAGCAAGCTGTCCCTACTGGTATTAAGGCCTTCCCCCTTACGGGTCGCCCTACGTCTCTAGGATTCAAATCGCTACATGCACCCAAGTCGTTATGAATACG
> #2 TnnGTnAnACCACTAGGCC 428 
AATAAGTGATCAGAATTCACGTCTGGACCGTGGTGTCGCCCGCTGGGCTGTCCAAATACATAGCTCAATCCAATTGCGAAATCGTGGGGTTCTCTTGTTCCCCCACTCTTCTGGCGATATGTAGCTCTTACACGCCTAGGATGGGTAGTCCCAGTCCACACGAGACAAGGGGGAAAACGTGAAGGAATACACTAATGATAGGGAGGAGTTCCTGACGAAGCAAACATTATTGCCTTTTGTGTACCAGTATGCTGCAGCTGAGACTTATTGGCGGTTTCTTACCATGACTATTGTAGTCCGTTTCCGCAAAAACCAATCCTCAGTTTCGAGATCACTGGTGGTTTATTAAATCACCTAGGACGAGGCCCTCTCAGACGTCGTAATCCGGTAGATGTCTAGGCGTGATTGGACCACACGTTCTGGGACAATAAGTAACACCACTAGGCCTCCCATTTTATTCCGAGACTCCGCCTTCACTAGACGTACGAAGCGAGAATTCCCTGAGACTTCCTGTGGCAGCGTTGCTGCGAGATAACACATGCGAAAGCCATTAGGCGAGAAAATCCACGACCCTCGAATCAGAACGGTTATTCATGCTTT
> #3 TnnTTnAnAGCACTACCCC 301 
GCCTGACCTCCGGCCAGCACCAGGAAGAGCCAGTTCTAGGGTAAAGCGTCAACGGGGAGACAAATACGATAGTATTGAGCCGCGAAAGATGGTGGGGTATGACCAACTATACCGACGATGTCAGTGAGCACAAGCCTGATCACGGCTACGTCTTTTGACTAGTCACGTTGTCGATCCTCGCATCATAGTCCTTCATGGTCAGGTGGATCCCGGCTGATATACGTGTTACGGGAACGGCCTGGGATCGTCGGCACCGAATCGCTGCAAACCTATCATTTGACCCCGGAGGTTAATGCTGCCTTGGTTGATAGCACTACCCCGCAGATATCCACGCACTGGTGACATCTAACATGCCGACCCTGGCTGGGACGTCTTAAGACTCACGCTGTCTGTGTGAGCCTTAAGTATCAACCAGTCGCATCGGTGATACATAATTTTGCTGGCGAATGGACTGTGAACACGTGGGCGCTTCCCGTCGGAAGCTCCCCCTGGCCATACCCAAGCCAATTTTTCATGCAAGTGCATCATTCCTGTCTACGTACGGGCATGAGCGTGGAGCTTGTCGACGCTCGCTATCAGTCAATTGCAATTACGCTGGCA
> #4 TnnGTnAnAGCATTACCCC 286 
AGTCGTACAACTACCGTACCGCTATGGCACTCTTGGGGTGTAGTGTCCTGGCTGGGAATCGTGCGATAGGGCTAACTGGTAAAAGGGTTGACCGGTGGTAACGTGGACAGACTCCCTTAGCATGGGCAAACAGTAACACGTGTGTATGTACCAATTGCTGCATTTTTCTCTGTGAGGAACACGAGGTATTTATGATCTAAATTTCTCTTGATTTACCTGAGCAGTACAACAAATACTCAGTAGTTGAACGAATCGGCTGCATGAGGCCTCATCGGCAGCCCGCATTTTCGTTAGAGCATTACCCCGTGCAAGGCGCCCGTTAGTAAGGATTATAGGGCATGACAGAGTCAGAAAAACGGCCCCCCATACTTTACAGCGCGGTTGATGCCAGTCTATTTTCGGAGTAAAGCTACGGCCAGGAACGTCCTAAATGACGCGGTTCAATGCATTTTTACTGGGGGGCCGTTTCCTATTCGCGTAGGACGCAAAGTGAATTTGGAACCTAGCGAAGGGGACAACATAGTCGGAACCAGGTTACCACTTAGTCGTGGGTAGAGAATCCTATTTTAAACTTCCGGTCCCAAGGAAGATAGTACGTCG
> #5 TnnGTnAnACCACTACCTC 101 
TACTATCATACTATGAAATCGGGCAGGAAGAAGCTTACTTCAGCTACAAACGGAAGGGTTATTTAGGATCTAGGCCGGCTGTCATCTCAGAACTTCGCCCTTATGTCACACCACTACCTCGATTTTACACTTCCAAATCGTCTGGAACATAGTACTTCATGTTTATTCGATCCGTAGTCGTGAGGCCCGGAACTAGTTTCAGTCCGCTGTGCCGTTACAGTATAATGTGCAGATACGCAAAGCCCAACCATACGCCCTAACAGCAGGGAGGACTGGTGTCTGCACGCGGCGTCCACTGTTACACAGTAAGCTCGTGCAATCTGTAGATAATACTGGCCGCATCCCATGCTCGGTCGCGGCGCGTAACCCTGCGTGAACGCCATTTCGCTAGCCAACAGGGCATAAGAATGCAGAAGCGTAGCCTGGAGAGACGACGGCGCATGGAGACATGGCTCTCCCCTGTCGAAAGGCGGTAGCCTCACTCCAAGCGAAATGGTGGCATTGTAAACAGCCCTGGTCTCCACAGTTACCACATAATACTGTCAGTGCACTCCACTACTCGAGGTGTGTAGCTTCCGTTTCGAGGGGGTCACCGTACGT
> #6 TnnGTnAnTCCACTACCGC 274 
TCTCGGTAAGTCGATATTCGGCCTTTTGTGAGTATCGTCGCATTAGTAGCGAGTACGTTGCAACAAGGTAAAATTCGGCATTAGGATAATGCTTGTTCCGCCGCACGGTTGTGTCATACTTTCGGTCCAGTCTCTAGCGGCCCTAGATGCTGAAATTGAAAACACAAAGGGTTTGTCGTTTGCAGGTCATCATTACTACCTTAGGTGTCCGCTACCGAGGTAGTTTAGTCAGAACGTTCCATGTTTACTGTGGGCCCCAAGATGAAAATCCTCTTCGGTTAGTCCACTACCGCATCAACTCGGGCATTGCAGGTCGAGGTGTATTTATTCGCTATAAGTGTTCGGGATAGGTGGGCCGCCTTGGACGAACTTAACGGCCTATGGCATTGAACAGTATCATGTTGTAAGGGCGCTATTTGCAGGAACATGATAAGGTGGCAAGGGCGCAGTCGCTGCAGAGGTGGCAGATTATGTCTCGATCCCGCTTCCAAATGGCTACGACCGATCGCCCTTTCAGCCACCAAAGCTTGCTAGCACGGTAAGTTTTCAACCGCGGATCTGGGGATGGCCCCCTAAGTCTATAGAGAAGCTATCGTAACG
> #7 TnnGTnAnACCTCAACCCC 310 
TTTTCTGCAAGTACCGCCGGTACTGGTCGGCCGACTTTCTTTTTCACGCTACTCAGATTGCAATACTTAATTTGGAGTGTGTAGAAAATTTCTTATATGATCTTTCTCAGCGCCACGAGCTCGGATCAGAAGCTCCAAGAGTGTCTCTTTATATCAGTAATAGATTCTAATGTCGAATTAGATGTAGCTGCGGATCTAATATGAAAACTACCAATTACAATCGCCCGCGGAGCGGCGTGCTTGTTCGAGGACTGGCAAGGGGATCTCTGTCCTTAGCGGTAGCTCTACAGTGCTGGGTCAGGCCGCATTGTCAGTTACACCTCAACCCCGACCGGTTGGTCAGGACATCTGTCTGGTTGCCTGGCCCATTTAAGGATGTACCTGACCTATCGGTATAGAACTACCTCCCACTCCCGGGCTGGCAGCAGTAGCTTGCGAGTATGGAAATGCGAATCGACAACTCAGTCATTTATGGTGGGATACTTGCATGAACCATAGTACGAAAGAGAGTTTATGGAGCGGCTTCGATCACAACAGCTGAGCTGACACACTGGTGTCGTTGATGCTATGGTATGGATGCTTAGCTACCGAAAATGCGGA
> #8 TnnGTnAnCCCACTACCCT 437 
GAAGCGTAGACAACAAAGGTAGAAGCATCTAAACGCTCCGGTGGATTCCCAGTAGCCGCTGCTGGCTGGAAATGTACGCTTCCGCTAGGCCAGAGCCCTACTACCTCTCGGATTTAGTGAAAAGAGTGTGGCCGGTGTGTCAAATTACGGGGGGATCACAGTCACTTTGCTTCTTAGTCAGTGAGGTTGATCTCCCAAATCTGGGGGACTATTGACCTATATATACACCCAGAGATAGTGGACCGCGTCGTCCTAGCCTGGTCGCCCGACAGCCTTTCTATGCACCGGGCCAAGTGTAATCACGCAGACCAATCCATTTCCAGCGCTCCTCTTGCCTTCAAGCTTGAGCTAGTGACTTGATTTGGCTCACCCTGAGAACGTCAGTATGAGGTCGCTTCATGGACACTCCATCCTTAATGACCTGTAGGCGCTAGACTTTGGTTACCCCACTACCCTACTCAACAGCCCCTGGATACAGCATGCCCCGCGCTGGATACAGTAACATCCATTATCGAGTTACATAGTTTATCTTCAAACCACACACTAAGTATATTGGGCGGGGCTGCAATACTCCCACCGCCGCACTGACAGTGTTCCTCA
> #9 AnnGTnAnACCACTCCCCC 44 
CGGGGTGATTCCGTCCAGACGATCCGGGTTGAGATAACCTAGCGAAGGTGATACCACTCCCCCTTATTCAGCGTTACTGCACTAATGGAGGCATATTAGAACCTACTGACTAGTCTGTCGCTACTACGATTCAAACCTTGAGGGCTCTGGGTGGCCGGTTCGAGTATATGGTACCGATCTCTGTCTAACATTGTCCTAGGGACGCGAGCGCTCTGTTTTATGTCCATAACGGCTCTCCCTTGGCCAAATTCGCAAGCTGCAAACTCAAGCTGTCTCGTCCGGATTACATTCTTCAGGCGCGGTGTGTCCATTTTGGTTGGGTCCCCTTGCACTTTTCGAGGTCCGTTCGCTACACGGACAGGCCCAATGCCCATGTGGACTACAATGGTATCGATTCTGTAAACTTACCAGAAACCTTTGTGACTTCAGTTTTAAGTAAAAGACGCGCCCAAAAGTTTTCGGAGGAACAACCTGGCTATACTCCTTAGGTTAGAGAATGCTTGGCAACATCCGGTCCTTTTGACGGCTCTACTGTAGTCGGTTACGCTGAGCTGGCCTAGTATGGTGAGAGCTGCAATTGTGTGACACCAAACTGTGAAC
> #10 TnnGAnAnAGCACTACCCC 535 
TGCTAGAATCCTCGTTCCACGAAAAAAACGTCACACTACGGGGTACTGGTTCTTCTACTCATGAAGCTTTCCCTAGATATGTAGTCCTTCATATTACCTAAACCAGTACTTATTGGCTCAACTAAGAGTTGTAACAGAATAATTTCCACGACTTGAGGGCGACGAGGGGGGGGCCGTGGAATCAGTAAGGGAGTGTCACTGTGCCTTAGCAGACGTCGTTACTTACGCCTCTTTAAGTAACATCCCAGAACACATGCCTGCAGATGAGGAGTACACTCATCCTGGTATAAGCAACAGCGACATCGATCCTAGATAGGCGTCAACAGCGTTTCAGGGGCTTATCCGGTCTCAACACCGTAGGTTGCCAATTTTGCACTAGGCGGTGTACGATCTGTCTACGTAGGCGTAGCGATATCATGGACTTTTATTCCGGTATGTAAAGATTTCTTTCTCCGAATTTACCGAGGGCGTGATCTTGGGGACTCTTCGTATACCATTTCCGTGCACATAGCATACTTGCGGAGTGTTCGATATCTGAGACATAGCACTACCCCATTTGACGTCCAGATATCCGACGTACCAGACGTACCCGTATACGCA
> #11 CnnGTnAnACCACTACACC 32 
CGCAGGGGTATAGTAGTCAACGATGTAGTCTCCATGTCAGACCACTACACCCGTAAGATCGGGCGTTATTGGTTACCATCAGGTCGTTGGAAATGGGCTCCCAAAACGCCTCTCAATATCGTGTGACCCAGGCGGGTAAACTCAAGATGTAAGGTCGCGACAGTTCCGCCGGATGACGTTCTATGTAAAGAGTTCGAGACTGTTCCTTTGGACGTTGAAGGAACTCTTTTAGCTCTAAGTGATATTTCTTTCAATTCGTCGTTTTCGTCATACGAACTCATAGTACGGTCTCCGCATTTCAGCCCCCGAGTTGCGTGCCCGATTGATGTTTTCAAGCCCCTACGCTCTAGATGTGATGGTCCGGCTCGAGAAGCGTATGCCGATGGTCAGACTTACGCTGTTGCAAACTGGAAGTGATACCAGATGCCTCAGAGTCTTGGCATGGGAGCATGCGTAAAGACGGGAGTTCCGTCCCTTCCCGCTTTGTTTCTATGGAACTCGCATGCGGTATCCGAACTTACTAACTACAAGTCTGAACGTCCAGTAGAACACACCCAGGAGCTTAGTATCAAGAGGCAGCCTGGATTACGATTATTGGTC
> #12 GnnGTnAnACAACTACCCC 532 
GAGGTGGCAGATGTGAGCCGCGACCCGAAACGATATCGACACATAGTGACACTCGCGACGAGAAGATTGACGCCCCACAAGACCCTGTTACTGCTACGATGCGTGTCGACGGCTATGGGCGAACCTCTGCGAGAACACTAGGTTCTGACCCACGCGCGCTAAAGAATACTCTCAGGTCGAGAATGCCTATTATTGTTGAACCTGCCAAGTAATCTCGCAGATGTGCGCTGCATAGAGGAACCCAGACACGTCCCAAGTCCCTCCTTCCGGGTTTACTCCCTAGCGTCAGGGTCTACTGGCAAATTAATGCACGGGACTATGGTTGTACCTGCTGATTAGCGGGAACAGAACGTAGCAGGCCATCGTACAGGGACGAGGGGGACCATGACAGTACATAAAAGTGGAAGGGCACCCGCACGGCACGCCCCCCGTAACACTGTATACATTCACTCCATGCATGGCCGGGTTCCGGATTCGGGGTCTACTGGTGACTCACTTAAATGCGGGAAAGACCAGATAACACACCGAAGACGGGGTTATACAACTACCCCGTCGAGAATTAAATGAAGTGGCTTACGTGCTAAATAGTACGACTATTAC
> #13 TnnGTnAnATCACTACCAC 209 
GCGGCGCCACCGTGTGGTCGAACATTGTGTGAAATGGATGCCACTATCTCTTCATATGTGCCGCCCTTGTGTAGATGAACCTCGAAGTGGCTTACCCAATTGTTCTGTTGCAGGGGGCCCTTAGTCTAGAACGTCTGTTGGAGAGCGAGTCCGGTCTTGCTGTCCACTTACCAACGCTGTTAACGTTCGCTCTGTAGATCACTACAGGATTGGTCAGATCACTACCACTTATATTCACTAGATGCTCCTCATACTCAGAACATCATGAACAGCTCGGGACTACTCAAGGAGAACCAAAACCATTTACGGCTCGAATAACTATTCCACCAGGGGGCGGGACATGGATCATTTAGGCTTGCTATCTCGCACCCCATTAGACGTAGGTTCGCGCGGTCTCGTGTATTAGAGTCAGCGAACGGTAACGTGGAACTTGGGGCGAATCGCTTCCCAACACATTGTTTGGCCATGTAGGCATATCCACCGCGGACATATGGCTTACGATACTAGTCTTGCCTTTTCTGCTAAATTAACCTCGTCAGGACACTTAGGCGCTCCTCCGCCTGCACAGCGACTCGGATCTATATACGCGAGATCCAGCGT
> #14 TnnGTnAnACCGCTACCCT 148 
TTCTGCACGTCATCCACTCTTACAGCTTCGCACGTTTTACGGGCTTCATGTGGAGCCCAGTGGAACAACACTGTCCTGCGCAATCGAGTCCTTTTTCTTGACCGAGATCCCGGCCTTGCTTGGGGCCTCCCCGGTGCTGGCTATCCGATCGGTTATACCGCTACCCTTACCCCCAGTGGGCGCTTCTGTGGGGTTCATAAAGCCTCTGTGCAAGATTTGTGACAACCAAGAAACGTGCGCTTCTCCTACCTTCCTCGCCGTCGTGAGAGACCTTCAAACCCAAGCAATCCCATATCACGGGTACGCGTCTAGTCACCAAGGGGCGCGGGACAACGGGACTTGCGTCTAGAGAGACACTGTATAAAGGGGACCGGTCATCGTTGCTTCAGTTGTTGTCCGTCTATGAAGTCAGAGTTCATTTGGGGAGTCATGTTCCTCTGGTAGCTCGTAGTTACCATAGTTATTGAGTACGTCACCGTAGCTCCCGGATAAGATCGTAGTCATGAATGTACCTGGACACAACGCAATTACTCCGTGGTACTCGGACTCCACGCTTCTGATATACCATTTACGCTACATGGTTAATTCGCGGCCGTTGGG
> #15 AnnGTnAnACCACAACCCC 419 
TTCTGACCGTTTACGTACGCTCCTACCAACCTATTTTAACTTCTATTAACGAGTTTAATACAAGTTCTTCAGACCACACCCTCAGCTGCGGTGGCGCGCATCGTTATAAACGTTGCACTCTGACACTGTAGGGCCCCCCCCGTCCCGCGGTCATTACGGATCTCGAGTCTATCAATCGAAATCATACATTAGATTGACCCAGACGAATTCTTACATCCTAAAGCTCTTGCCGTCACGAACCAAGCACGCCTGCCTATGACTCAGGATAAACGAGACGCTAGGGTACATTAATCACTACACCCTCTTGGACGTAAGACGTAGTTTACTAGTCTAAAATGGATATTACTCAGCGGCGGGCGAAATAATAACGAAGTAGATTAGCTAGCGAGAAGATGCGTCTCCTAATGATGCCTACCCTCATGGTCAGACCACAACCCCTTAAATACACACATGCTGCAATGCTCGTAGGACGACGCGGGGATCGACCCCCCATACCAGTGGAAGCGTTCGCCCGTCTATCGACCAGGAACGGCTCGCACGGGTTATCATACCAGGAAACCCTTGGAAACCGTTGTACAAAACGATAATCCAGCACTACTC
> #16 TnnGTnAnACCAATGCCCC 316 
CATTAGAAGCGGTTGAGTGGACACTACGCCAGCAGCGGGATATGTCTCACTCGTGCTATACATTACAGTGTGGGACTTTAAGCGGTACTTGCTCATGAGCTCTCTTTGTGGTATGGTGAGCGTCTTACAGGTTCAGATCTCTTGTCAGTAAAGACCTGGTAAGACTGGGTCATAGGCGAATACCAGTAACTCGGCTCTCTTTTGTCACAACTAGACCTCCCAGTGTGTTATGTGAGAATAACTATTCATGGATATCACCTCACAGCTGCGGCTCCTCTTACCAAGTGGATCGTGGCTCAAAGCTAGGCCGCTTCTCTAGGTCAAACCAATGCCCCTCAAGGCCGGCTGGTTTTCGGGTTCACTATCTAGATACAGACGGACCTATCGCCGGCTGCGTCTCCGGGGAGAGCATGTACAGTCACTTTAGTCCAGTGCCTTCCACCTACACTTGACCTAGCTTGAGCGTTCGATTGAGGCGTAGGATTATCCTCATTCCGATACGTTGCCTACTGTACGAAACTCCGATAGTTGACGTTTCGTGCCCCGTCTTTGAACATCGTACTCTTAGAGGGTTTCGGGCGCTGGATCCCACGAGCTGAT
> #17 TnnGGnAnACAACTACCCC 279 
AACATTAGAGTCTGCGTAATTCCACTAGGGCTTGTGCTAGCTTCCATCATATAGTCCTTTCCGATCGCCGTGGGTTGGAGGCCGTAAATTTAAGCATTCAGATAGGTACAGTCTCATCAGCTGCCTCCTGCCGACATAAAAGTCCACAGCGTCCAGAGTTACATCCTAGAAGGTAAACAGTTCAACGATGAATATAGGCAGCGCCGCCACTTAATACCCCTCCGCATTGATCCGGGATTAAGTCGGCAAGCTTGGCGCAACACGGTCGGATTTGACCCCTTTGGCAAACAACTACCCCCGAACTTCCATGCTCCGCATATATACTTATTCGTGTTCCACAGGTTTCCTACTAATCTGCTCTCACATGCTTCGCACAGGAGTTTTGATAGGCCTCGTCACATGGATAACGATGTGCCTACCGGGCAACCAGCTAATTATAGAAATGGCCGGGCCAGCATGACTTGTGCTGGGGGGCAAGGTCAAGCGTCGCGTACCAATTGCCATACTAACTCGTTTGGAATGTTACTAATGCAGAATTCTCAATATGGCGGACCACGTCGGTTTCTTATAAACATCACTCTCGAGGCCCGTACTTGGGTC
> #18 TnnGCnAnACCACTAACCC 299 
CCTCTCTAGCAGTTCCCAATTTATTCAGGATTCGCATACGCCAAAGGCGGACGCACGATAATACCCCCCGTGTTTTCCCTTCACGAGAAGCACCCGGTTTCGCCGAATCCTCTTGCACGATTCAAGGGCGCTAGAGTAGAGCCCAAGACACATGATAGCGAGCCCCTACCATGGATGTTTTATTGTGTCACGGGTTTGTAAAAGGACATCTTCGGACATGAAATGTGCGGCGGCAAGGACTTAACGAGTTATTCGCACGGTAACCCCTTCCGACGCATTTGTGGACTCGGTCGAGTCTTTTTGCGATACCACTAACCCCGCATTACTCAGCAGTATACCTCCCAACAACCGGGCGGGCAGTCGCCGACTCAATGCTTCAATGTCACTGGTCCCTGGGGTCATGTCTGCAGCTCAACCATTTAAAAGGGCCTCCCAGAGTCCCAGCCTTCGGATTCTCTCGCATGGTAGGATTCACGCACGGAGCTTAATCTAGGGAGGGAGGTTGAGTATCGTTAGTATGGGGAAAAGGGGCACAGCGCCGGACGAACATTGCCGCCGATCGACACACTCTCATTGTTTTGGGTTAAATATATACTCCAA
> #19 CnnGCnAnACCACTACCCC 78 
ACGGTCCTCCGGAGCAAACCAGAAATGCAACACTGAATTCAGTCAACAATGCCGCCGTGGTTTAGCAGCATCGTGGTACTAGCCAAACCACTACCCCGGCGCTAACGACCAAGCAGTCTAATCGGTGTCAATGTTGCCGGTGTCTTTGCTTCGAACTGAATATCAGTCAGTTAGAAGAGTTCACGAGCTGGGTCTTAGAAATTCGTCATTTGCTATAGATCGCAAATAGTATGTAAGCAGATACTAATTCGATTATTTTCGTAAGACCCCTGCTTAAATTCCTAATATGTAATCACCCGTTCCACAACATACATGAGGTACTAAAAGGGACCGGCTGCATAAAATGACATCGGCGTCACTCGATACGGGGCGGGGCAGGCCTTAACTCGACTGCGGTAACGGAAAGCACTCGGAGGGCTACATTGCCCCGGTAGTACAAGTGACGTTAAGAGTTCCATGCCAACTTCATCGGTGTGCGGGCTAAGCCTATACTCGGATGACAGATGGAACGCAGCGAGCACGGCTATTAGTCGGCCAAGACAGCTTTTGCTTTCAGGACGGCTATAGTAATCACGTCGGTTGGGTTACTCTCGGCCTTAT
> #20 TnnGTnAnACCACGACCCT 53 
GCAAAGTTGCGAATGTAAGAACTAGTGGTATCGACGGACCCTCGGTCGTTGAATAGGTAACACCACGACCCTTCGCATTAGGATAAGCTTGGTTTAGGTCGTCCAAGATCAGTACTCTCAGTGCGCCATACCTTGTTAAGCAACCCAGACGGAAATCCTAGCCCATCTTCCACGCGTGAATGGAGGTTAGTGTATTTAGGCATTGACCGGCGAAGTGCGGTGATGAGGACAGCTCTAGAGAGACGGAATGTTATGTTACACCGGCTCCCGTGAATGGTGGCCCGCTCATGACTGTACCCTTCCTCACTTTCACGGGCTGCCTGCCCCTGTGCATACTCAGCGGGACAGAGTGCCTTGAGCTAGTTTAGACACTGTTTTCAGAGTCCGACACCATATGCCTGCACAAATTGTCGCCAGTAAACCAACATGCGATGCTGGGGAGTGTAGGAGGATTAAAATTGCTCTCAGTGATATCAAAGAGAAGTAGTCCGTGGACTATGGTCTTGTTGCTCCTTATCTAGGTAATCTTCCGAGCTAAGTCCAGATGAACAGTAGTTTGTATCCCGAGGTCTACCCATCAACGACATCTGAACCCTTCCC
