# Supplementary material for: A particle swarm optimization-based algorithm for finding gapped motifs
Source: BioData Min. 2010 Dec 13;3:9. doi: 10.1186/1756-0381-3-9 (PMC3022572; doi:10.1186/1756-0381-3-9)
Supplement: Additional file 2 — Experimental Dataset. The synthetic data sets and real biological sequences used in the paper. [file 1756-0381-3-9-S2.ZIP › synthetic/gap_motif/separate_gap/sepa_gapped_seqs_16.txt]

> #1 GnACCCTGnTAnTTnATTT 333  GnACCCTGnTAnTTnACTG
GCCGTGTGCGCCGAATCCGTCCCACGTGTGCCTGTGCGAGCCTTGATTCCGTTTTACGGAATGTGCGTAGCCAAAGATCGCTCAGAATGGTGCCCTTTGTGTAGAAAAACGCATCGTCCCTATAGCACAGAGGAAGAAGACCCCAGTATACGCCTTGTAGCACTACCAGACTCGCCCACACTTGAGCGCCAGCCGCTTCCTGAACCGGGTGTGCCGTGAATCTAGCCCAGGACTAGAGAGGGCAAGTTATATATTTAAAATTAAGCGGTGCCAGGACCACAACCTAATCATATAACCGAAACGATACACCGCCTGATGTATGAGGAATGAAGCGCACCCTGTTAGTTAATTTTGTGTTCCTCAATTACTCAAACGGAAACCGGAACGTAACTCCTCATGTCTTCACAACACGGTGGACGACTTGAGTAGGTTCGACTACAAGGGGACGCTTGGGCGCAGTGCGTTGAGTCGTAAGGATAGGTAAGCGTGAGACAAAGAGCGACGATAAGAGAATAGAGCGGTTTTTTCTCTCCATCTTCCAACATCGTTTGCGCACATGTACCCCAGAATCATGAGTGGGCATTCTACGGAGACTCGCGG
> #2 AnACCCTGnTAnTTnACGG 159 
ACCTAGTATCGTAGCTATCGCGCTGTCCCCGCGTAGCTGACAACTCATACCCTGAGGCTTGGAACAGTAATCATGTAGGAATCTGCCAGCTATTAATGTTGTATGGGTCCTCACAGGGGCTCCGAGGAAGTTCAGTGAGTCGAGTCACTTGGAAACGGCACACCCTGGTAGTTGACGGGTTACTACAGTCCAGGCGGGCGGATTTTATTGGGGTCTAGCTTGTCCCATTCCCCACATCTGTCACAGAAAGATATCCACAAGCCAGGACTAAGCAAGGAGGGGGTGTAGACGGGAGAGTGGTGAAGAGCCCTTTCGCATAAAGTGGCTCACTTTTACAGGCTGATTTAAGAAGTTACCTGCACCTCCCCTTGTCGGCCGCTTCCGCGTGCGTGTACACGCCGTATGGATACTTTACAGCGATCGGGTTTGAAAAATGGACTCAGACAATCGTAACGGCCCTGGTGGGACGCAAGGATGCGTTGTTTGCATTTCCGTTCTATCATTTAGCCACAGAAGGCGGAGTCATCCGCCTGAGCAAGCCTGTAGCGTAAAGACGTGACACCGCTTGACTCCCACTGTTGATAAAGTTGATTCCCCATC
> #3 TnACACTGnTAnTTnACTG 323 
GGTCGTGCGCTGATACACCTGGCACCGACTTTCGCACTCTAAGATGCTTGGCAACCCTGGGCGAATACGCCGCTGCCTAACTCCTGTACCTAGCAGAAAGCCAGAGTCCACGTGTGAGGCTCCGGCAGCAAGCACCGAGTATCTCCCCTATTCACAGCGTGTGTTTCGTTCATTTAACGTCCGGCTGTCCTTACGTATCTTTTGGTGGAACCCATTTGGATCTTGGGGCAGATCGCACTACACTACGATAAGGACAGTTTTCAGGGTTTGTCTCATGGTCGATAAACGTACTCCCTACGTTGAGTAGCGCGCCCCCCGTAGCTTAACACTGTTATTTCACTGGCGAGTGGACTTACATAGCGAAAATTGGCCATGGTCGGTGTGCTTGTTAACAAGATCGGGAGGGACTGTGAGAGGAACTACCCCTCCAATTACCGCGGAGAAACGGCGTATACAGACTCCGACTCAATGACGCGTTAAGACCAGCGTGCAATACGCCTATTGGAACAAGGATTCCATAGCAGAAATCCGGCCATGAAGAGACCTGTTCTCGAATAAGGCAAGCACTAGCAACCGATCTCACTACGCCATGATCGTGCT
> #4 GnCCCCTGnTAnTTnACCG 108 
CCCGTGTACGAATGTCAGGTCTTGGATGCAGGCTCCCACGGCGCACTATCTCAGTGTGAATGGAGTCTAGGGAAAAGTACATGACGGAAGATATAGGCGGAACAACAGGTCCCCTGTTATTTGACCGTGCCGCGGCTGATGATCGTCTCGACAAGACCTTGCCTTTATCAGTAGATCCGTAGAAGGATTAGCCTAAGCTTCGGGAGCCATAACCATTATTACACCCGTGCTTTCCTAGCACCAGGAGGACCCGCGTGATAGGACTCCTAGTCTTAGTGAATCCCGTCCAACGGCTCTACTGAAGAAATGATCCATTAAAAAGGGTCTGGACACGGCGGACGAGTACTACTACCGTCATTGTCGATCCCTGGGGCCGGATAATCCGCGGAGATTGAGTCTTTGCCTGACTTCTGTAAATGACGTACTGACCTATAGGTGAGCCCTACAAAGACCACGTTGACGCAGTTCCTTGAACCGCCGAGACGCTCCCGGTTGGGCTTATCCTGGCATAACACTCACGCTACGTTAAGTCCAGCGAGGTGGCGTAATCGCATGGGCGGTCTCCCGACAGCTCGCAGCAAACATTTCACTTTTAAAGAG
> #5 GnACCCTGnTAnCTnACTA 193 
CATCCAAATCAAAATTAAATAGGTCATGTACAACCGCCGAGTATTAGTAGGAAAACATTATCAAGGGTTATGTTCGTTGTGAAGCAACTTCTAGTGACCTCACCAGTTGCTAGTGTTGAGGGCGAACACGTTTCATTTGCCCCTAAGTGGGAATTAAAACGAACCAAAATGCATACTGAGAGGCGCCGCGTAGGCACCCTGTTATCTCACTACCCTGGCAACAGCCCCTCGAGTGTCAAATGACTCAGAGGATGTATACTCTTATCTAGTACGCGCGTTGCCTATGATGCGACCAATTACTAGCCCGAAGGCTCCTTCGGGAGTCGTACTCAAACCCACCGAGCCTACAGTGGCGATCAACGCCGGGTGAAAAGGCCGGCCCTTGCTCTAGAGTCACTTATTATCGCGCTTGCGCTACCTCTTTGATTTGTTCAGGGTATTTCACTTCAAACTTACTTCTCAGGAAATAAGTTATATGGTTGAGGAACTCAACGGGTGCTGTGCTCCGTTCGGCCACCCAGGATAGCTAGGGGATCCCACACTGTAGACACTGCTGAAGATATCCGGGTGTAATGTTCTCCAATGTCGATGTACACAGTT
> #6 GnACCCCGnTAnGTnACTG 387 
TGAATTGGAAGAGCAACCAAATCTTGCCGTACCACATTTTTCTGTTGAAGACCCAATGCCCCTGCATAAGATTTCGTTTTCTATCCTATCGAGCGACCACTACTAGCTGAGTATGCAGCTTTTCACCGTGTGGACGTTCCTAATTTATCGGACCCGGTACCTATACGTATAATATGTACAGTATAGCTCCAGCACCGTAGTAGGAGCAGGAAGCTGTCCAGGGTGTAATATGACACTCCCACCGGCACGGCAATAGTATGCGACTAGTGTAGCGATTACCGGCGGCCCGATTGTACTTACGCTTTTTGAATGGACAGGCAGATATTCTGGACTAAGTTATTTGGTTGCCACTAATAAATGGTTCTATTTTGTGACGTTTATCTACGAGTACCCCGATATGTTACTGGTGGAGTTGAGGGCCGGTCCCCAGAGGGGGCCCTTCCGCTGTCAAGGGGAATCAGCGATAGACTTACCGGACCGCCAATGATGCTAGCACGGCTCAAGCGAGTCACGACGTCCCGCCAGCCATGAAGATAGTGGCGTTGACCCTGTATTGAATTGTAATTACGGTTAGTTGAATTTGTGCGTCCGTAGATCAAA
> #7 GnACGTTGnTAnTTnACTG 445 
AGGTGAAATGCGCCACAGGAGCACATATATGACATTAATAGAGTCGCCATGGAGAACATCTCGACCAGCTGTAATCGATTTCCTTCTCCTGAAACGGCATAGTAGGGAGCTCGCACGTGAGCATCCCTGCTTTGTCACCGGCTAGTGAGAACCCATGCGCGCACTTGTCTCTAAAGTGTGGTTAATTTACAGTATGTCGAATACAATTGGCAGAAGTTCTCCCACAGCCACGACTACGTTCCATCACCATACAGCGGTTAAAGAGCATTTTAATTGTCTTATAACCGACCACGGCATCTGAGTCCGTCTGATCCATGGTTATAGCCGAGCGTACACATGTCTTGATCGCAGCTGTAACAGTTCTACAAATACGTAGGCATGGCCCAGCGGTCCCAGGAGTTGACCATTGATAGACTATAGGATTCTCTAAGTGTCATATCAGCTGGGACGTTGGTAATTTACTGCCAACTGGGTCAGTTCGCCCGCCGTCTATTAAAAACAGTGGAGAAGCGTTACACTTGGACCACCCGTCAGTGTCTTTACGTCTATTTCCTTTAAACGTGTGCCCGAAGCCAATAAGTATATGTTTAACTGACTGGG
> #8 GnACACTGnTAnTTnACAG 502 
CTAAAATTTGTATTGAAGGTAACAACAAACACACGACCAATTAGGTGTCAGCCTCCCCCCGCTTGCTTGTACTATCTGAAGGCTGGATACAGTTCCACCGACTTCTCCCCCTATTGCTCCCCAACCCCGGATTTGCGTGTCTTCGGTACACGCCGGTAACGAAGTTTGGCCTAAATGTTATAGCGCTCCTGTTTCTGACACGAGTACCAACTAAAGCATGTGCTCTGTTTTCCTTAAAGAATTATATAAGGTAAGCTAAGTATCTGCTGTTGTTTGTGTTACGCCCGACTTCTGGGCTGTTCGGACATTTGTCCAGGTTTGGACAGTCGCCCTTTTATTTTCGAGTGAGCAATACATACCGGGCCCACATATCTTTGGAATAATACTTCAATTGAATCGAAGTCCTCTCCTACTTCAGCGTCCGAGGTTATTTTCAGGATTTTATTCTCGCAATGACCTACTTAGACAGCTCAGCTCTTTCATCTGCATCAAAACGAGGTTCGTACACTGATAGTTTACAGTCGTGATAGGTTTGTCCAGTAAGTAACGGCACGTAATAAGGTCCGAGTAATACCACCCTTGACCTCCGCGAACGCTGAT
> #9 GnACGCTGnTAnTAnACTG 523 
TGAACGCATTATCGCACCTACCTTATGATAAGTAGAGAAGTCCATGCATAACGAAGTGTGGTCCTTGGTGATTCTTAATTCAATAACTGACCTGGTGACCTCAGGACGACGCCGACTGACGCGGACCGCGTATATCAAAACGGGAGTTATCTCTCCAGTGAGGTGCAGGATTGCGTTCGACTTGTATTGGCGAACTCCCTGATACCTCGGCTCACAAAAGGCATCCGTGTGAACCCGAGCGTAATGATGACCGCATGGGCCCCCGGTCTCGCCGCAAGATGCAATAACGGGTTACGGATCCCTGTATAGTTCATCTTCCCATATTCCGCATTCGCCTACCTAGATATGCATCATCTCGCGTCCATTCGTGATGGTCGGTATGCTGGGTCACACTAAGGTCATATCTAAGAACGCAAAGTCGCCTACAGTTTAGATTTTTCTTGGCGGCCGGTTTTTATCAGAAAATTAGTCGGAATGGATAGTTCGGGCTGTAGTACGATCGCAGCTAAAAAGTAACGGGGACGCACGCTGCTACTAGACTGGGGGGTAACGAGAGGTCCGTCTTCGCACGACAGTGATTAACATGGCCTGTGTGGAATC
> #10 GnACCCTTnTAnTTnACTT 259 
TTCCTATCGAAATGACAACTCGCGCTCTTAATTCAGGTTATTAGGATGCAGGGTCTGGGCTGAGAACGTAGGAGAGTTAATGGGCTCTGACCGCTGGAACCGACCATAATATGGCTGTTATACCCAATCACGTCTACGACCACTGGTACGAAGCGTGGTTGACCCACGGCATCCTATGACACCGGTCACATAAACCATAGAAGGCCGATGCTTTCGGGGATGATGCCTACCCCTTGACGTTAGTTTCCGTCCCCAATCTGCACCCTTCTAATTCACTTAATGCCTCCGTAGCAGCAGGCGGCGGTCCCCGCCAGGTATGTTAATGCAAACTGGCCCTGTAAACATTATGGGCGGCAACCAGAGACTCAGACGCGTAGTTACCGTTTTTAATGAGGGCTGTATGCGCCAAAACCGAACTACATTACCGTCCGCAAGGCTGCTTGACGATGAAGAAGCCCAGGTTGTCCCATGTGCTATATCATTATGGCTGTCCTTCAAGCAAAGCAGCACGACGCAATCTCCATATAAAGCAGGGAGCCGGTGTCTACGCAAGATGATTACAATGGTATAGGACCCACTTTTTCAGAACTAGTACGGCGG
> #11 GnTCCCTGnTCnTTnACTG 270 
CGCATCGTCTGCCGCTAAAGGCTGTCTGAGACACGATATAAGGCATAATAGCGGTCTTTTCTCGATGTTCATTGCTCCTCGGGAAGCTCATGTAATTGTGATGTCTTGAGTGAGGAATACTTTGTAGGGCAGAGGCCCTGTTAACTACGAGGTCAGCGAATCGTTAACCATCTTCAGCCCGTTCATAGGAGCCACCCCGGCCTAAAATGCAAATCCGCTAGCGTCTAGAGCGTAGACTTTATTCGAGAGCCAGTTTGAGGGTAGTTGAGCGGTCCCTGGTCATTAACTGGTTCTCAGTCAAATATGGGAATGAATGATTCCGAGCCGAATAAATATGGCGGAAGATCAGACTGCCTGATGTAGTTGGCATTTTACTTGAGGCCATTACTTAGTGGTCAACAAATAGTTATCTATTTGTCCTCTGTCCAGGGGGGCGAACCTTAAGTTATACGCAACGGCAATGGGTAGACTTATTGTTGGTTACAAGGGTGGTAACTATTGTTGGGCCCTTCTTGTAACGTTCGTCTGGTGAGCGATTGCTCGGCACCAGTTCAGAGCGAAAAGCGTCGCGCGATTAAAAGATTACTGTCGTGGGTCCAT
> #12 AnACCTTGnTAnTTnACTG 478 
GCAGACTTTGAGGGAAGCCGATCATTTTGGAATAGTCGGCATTGCTGTCTGCGTGGGCCAACCTGTTTCCAGATAGTTCAGTCCGTTCCACCGGAAGTTTCACCTGTGCCGTAAATTTAAACCGAGGGCCCGCTACCTTGAGCCGGACCAGCCTTCCCTTTCCAACCCCCTCTAGCGGGAGACAACCCGCACGGGGTTTAAGGTGAACTTCCTGCTTTCGACTGTCATCTTCCCCTGCACACGAAATTTACTGCCCGCATAACCCGATTCAAGTAGTTGGATCGAGTTTAGTATACCACCCCCAACGTAACAAGGAAGTTGGGGCGTTTAAAGCAGGTGGTTTTGCAGTTGCCATTTTGGTGGCTTACGGTCCGCTACGTAACGAACTTTCTCAAATACCGAGATTTTACGCCTTGAACTTTGATTAGTCTGCCGACCTCTGGACCGCCACATTAGGAAGCTATAGTCTTTGCCTGTCAGACCTTGTTATTTCACTGGTGCGCGAAATCATTCATGGGCAAGTGTGAGATACGCTGCTCTAAGCCCTTTATAGGGCAGTACACTCACTAGGATACACCTCCGCAATCCCCCGCTGGTTCT
> #13 TnACCGTGnTAnTTnACTG 564 
TTGGCTTGCCTATCTTTTCGGGGTTTCTCCCAATGCTCTAGGAGATCTGGCCATATGGGTTTTTGCCCGACCTCTTCAGTGTAGTCCCTTCGGACAGGGATTCGCACGATCGGGACTCTGAAAGACTGACTTAACCCGTCCCATTACGGAAGAACACATCCGACGCTTTGCATCAGCCATCAGCATCGTATAGACCCAACTCCGGCCAGCTTGCAGAGATGATCACGCCGGAAATGCAGACGTTTAGAGGTAGTCGATACGGGGGCAACTAGCTGATAACGAGCTTTTTTACGGTATTAAGATTACATCACTATATGAGCTTGCCCGCCGCTTATTCTGGTTGAGGTCGGGGCCTGGCTTACTTCGGTCACAATAGGATAGGGTTGCCTCCTGAGTGAGTCATCTATCATGGCACAGGCGTGCCGACAATTCTTGTTGATCGCGTGGCATTAGCCACGCCGATCTCAGTCCATGGGAAACATCGAGGCCTTTAGATTCGTGTTCGGAGGATGTAAATTCAGATGGTGGAACGTAACGAACATTTAATTTCTCCGAACGGGGTACTGACCGTGTTAATTCACTGGGTGACAGTTGAGTTAT
> #14 GnACCCTGnAAnTCnACTG 370 
ACCGAAAACAGATAACTAGTGCTTTTTAGAGGCTACTACAATATAACTATGTACGAACATCGCTCGAAGGATCAGCATCCGTATCGTCATACCGAGACGGTGCAGAGGTTTGGTCTGACGTCTATAGTCAGAGTAATGGTCGCACGTTGACCGCCCCTCGTTGCGGCGCTCGCGGTAGGGGATACAGGTTAGGGTAAAGCTTACCGACAGTTGGTTGCCCACTGTGTAGCCGCCTGATAACTTAGTTAACGCGCTGAGGGATACCTTCGTCATCACATCAATCTCCCCTTTTGAATTAAGTGGGTGTTCCTGACCCGGGCCGCTGCTCCTTCCCTATTTCATTAAAGGGATTGAGAGCGTCCAGTATGTGGGACCCTGGAACTCCACTGTCAACTTCGGAACTGATTGATTGGGTCAATATAATCTTTCCTGGTAGGTCGGACAGAGTACTTCTGGTCCAGCGCAGTGGAAAACCTCTGCACACATTTACATGGAGCTATAATAGATTTCCTGCATAAGCCGATCACGTCCTCAATCTTACAATCAGGACTCTTAATCGGGTGAAGTCCGCGGCGAGAGGCCACAACTGACATTATCAAT
> #15 GnACCCTAnTAnTTnATTG 447 
ACAAGAAATGAATTATTCTTAGCGTCCAGCTGTTGCTTCGCCGACGAAATTACCGAGAAACTTAGCGCATTGCGGGAGGAGCCTGTAATACCAACGCTAGTTAACGGGCAGTCTGATGAGTCTTCCCTACCTCCTGTCAACTTTGGTCATATCTGGAACCCGAGTACTCCTTATGTCCACAACCATAATCCCAGTTGAGTGGGGCACGCGTGGATGATTTCAACGAAAATAGCGCGTGAAATGTAGCACATGCATTAAAATATAGAGCGGGTCAGCGTCAACGCCGACGACCAACTATATCGGGTAACTCCTGAATGCAACGCGGGCTCCGGAAATAAATGGTAGTAAAAAGGCACTCAAGGGGGGCGTGCCAACGACGAGGGATGCGTCGGTAACGGTCACGACAGCCAGTGAACTCTGTCAGCCATTTCTATTGTCTCCCATGAAGTACCCTAATAATTCATTGCATCCAGGTAGTCAGCCGCCTGATGTCCTGTAGGCAGAGCAAAGCGTGAATTGAGATTCGCATAGAAAAGCCGCTTTGGTGCGACAACACTCCGCTTCTTTAAGCTCACTTTCCTGCTTCATTCCAAAGTACTA
> #16 GnACCCTGnTAnTTnACTG 507 
CAAAGATTAGGGATGACGAGCCGGCTGGTGTCGACAAAAATGGTCCTGTACACTGGGCACTAGCATGAAGATATGGACATCCTGAGAGTCAGCGTCGCCGTCCAATGAAGTGATAACCTAGTGTCCATTCCGGGGTCATGTTATGATTCGTTCCGTGGGCTAAGGGCATAGGTGCCGAAATTTAAGTTAGAAGAGATTAGTGATACATCCTAAGCCAAACGACACTCAGCGCAGAATCTAGGCGCGTCGTGCATCCGGCAATGACGAATAACGCATTTCGTTTTTAACTCGTAATCGTCGTCTGTTCGTGAGGTCCACGTGAGGACTTAACACAGAATTTGTCATGCTTTGCAATACGTCGACTCTACTTACGCCCTGAGCGTCGGGTACCGGGCTGCACAAGTCTAACCGGTCAGTGCTTGCCCGATAAAAAGTCCACGCTAAAAGTGAGGGTTTGAGGAGGCAGGCGATTTATAAGTTGGCACAATAGCCCAGCGATAAGTAGGAGAACCCTGTTAGTTCACTGAGTTGACCAATATATCGCACATAGTGGAAGTAATTGTCTTCTTATGCCTCTTATGACAAGTAGTTGGGTCCAAA
> #17 GnACCCTGnTAnTAnACTG 115 
GTTGCATTTTCGGTAAGGCGGCGGTTTCCTTAGGGTGCGCAAAGTAGGGTACATTAGGCACAATTGTCACTACTTCTCTGCTTCGGCCATCCTCAGTTATCTAGGTTCAGTCGGTGTACCCTGTTATTAAACTGCGCAAGTTTCGGCGTTTGCACCGTAAAGGCCTTGATATTAACGCTCAGAGTCTCATCCCAGGTCCTCCGACGCAAACATCGGTCTTACAGCGAAACACTGCACGACGGCCTATGCTGGAGACCACCGCGCATCCCGGTATCTTAGCTATTGTATTGACTGGTCAAGGGGGGTCCTTGTTCGGATCACGCAAAAGAAAGTGACCCGCCCAAGGGTCATGGATGATAATCGGTGTCAGGCTGCCAAAGATAGATAAGCCGGTACGAGGGATCGAGTATCAGCGGCTTTAACGTGTCGGTAGGCCTTATGCACGGTTCGTCGATGGTTACTATCCAACAATCAAAGATAGGCCTCTCAGGCCGATACTCCTATTCTGCGGTCTAAATCAGTCTGGGGTGTACTTCAGTCCCCGACGCCTCTTTGCCCTATGAACACGGATTCACGGTTTTAGGTATACGAAACCCCGTT
> #18 GnACCCTGnTCnTTnAATG 65 
GGCCTAGAGGCGTGTAATATGTACTGTTATGGGTTCTCCCAGTTATACGAAATACGTAGTAACGAGGACCCTGATCATTAAATGCTTATCTTCACCCACTCGCAGGTGAATCCCGGACTTGGTTTACACGTGAAGGGCAGCAAGCGCCTAACGTACACCCTATTACGTGGCAGCGTTTAGTCTGAATACCCCCAAGCGCACGATAGTTGTGCACTCCTCTATACTATCTACATCTTTGGCGATGGGTTCCGCAGTTTGAGTCGGGCCGATTGAGAGCACGCAACGTACCCTAGCGCTTTTTGCTCCCGCGAGGATCTAGCCGCTTAAGTTCGGGCTAGCCCCATGTACTTGACAAAAATTAAGGTTCTGGATTAGCATTTGCATCATCAGCATTGGGTCACCTCGGGGCCCTTCGACCGGATGTGCCAAGCGTATCGCTTTCGGGAGAGAGGTACCCGGGATATTTCGAACTCACAAAAGAGAAGCCATTGTGGTGCAACACCGCGGGGGATACTGGAGGAACGGAATAACCGGTTACCTTGGTTCCCCATCACATCAGGCTTTCGGGTACGGTCCAGGCGGTTTTGATAGAACTCTGTG
> #19 AnACGCTGnTAnTTnACTG 309 
ACATTCGATTACGCAACTGCTGCCTACTCTACCCAAGTACGAGAGTCTGTACGCGCGTATTCCAGCAAACCGCATTTAGCTTGCACTGATGTATTGAAGCCATGAGGTGAAGTGTATGGAGATGTTCATTCATAGTTAGCCGTACTAACTATTAGTTTTGGAGGAACTCACGGAGTTTACGAACAGATCTCATTGAATTCTATGCCCAACCGGGAGAAGGATGTTATTTTATTTCAAGCCAGTGATACAGTAGCTCCTAAGATCTAGTTTATCACGTCTTAGTGTTTAGTAATACGATCTGGGAGTGCCAAACGCTGTTAGTTAACTGGTGCCCCTATCCAGGTGCCGTTTACCAAAGTGGCTTGATTTAATGTGAATGAGGAATCATTTCCACCTCAGCAGAGCTGGGCGCTGCGTCCTAGAATCTCCCGCAGTCCGTATCCGAGATTCGTTTTTATAGAGTAATGGCCGATTGTCGGATCTGAGCACCGGTGGACAGGGAGCTAAAGGACTTTTCCATGGCGATGCAATGACTTCTTTCTACGAATCAGTTTCTTTCTTACTGAGTTCTAATCGTGGAGAACACCTCGGAGTAATGAG
> #20 GnACCCTAnTAnTTnACTC 456 
ACGGCATACCGCTCCAAAAGATCACCTTTAGTGACTAAACCGTCAACAACTAAACCCACACTTTTCGACGCTCAACCCCCGAGGATTCTACATCTTGGTTAAGCCGGGTATCACTCATGATAATCAGTGCGGCCAGTGATGAATCAAGTGGGGGCTGTGAACTGGTACCCAACCTGCTAACGGACATTTGAATTGCGGGTTTTAAGTCCTCTGTTTTGGTAGTTCCATTTTTGGTGCGTGGACATATTTCGTACTCGTCCGAAAGAGTGCGACTACATATCGGCTCGCCTGTTTAGTGCCATGCTGGTGGGTAAATGGATGTGCGGTCCCGCAAGTTCGCTAAACATTGAGATAGCTCGAGACTCTGAACCACCAGCTCTTTAGAGTTTCTGGACTTTTAAAAGCAAGTGCTCCCCTCATGTCATGTTCGTGGTATTACGGTCAATCAAGTGCATCGCACCCTACTATTTTACTCAAGAAATGCTCGCAGACCGATTTACAAGTCGTCATCAGTGCCAGCTTGACGAAGAGGAACCGCGTATTTTCAAGTCCGTCTCCTTGCCGCTAAAGTAGGTCAACGTGTCCAAGGTGACTGGGGGG
