# Supplementary material for: A particle swarm optimization-based algorithm for finding gapped motifs
Source: BioData Min. 2010 Dec 13;3:9. doi: 10.1186/1756-0381-3-9 (PMC3022572; doi:10.1186/1756-0381-3-9)
Supplement: Additional file 2 — Experimental Dataset. The synthetic data sets and real biological sequences used in the paper. [file 1756-0381-3-9-S2.ZIP › synthetic/gap_motif/separate_gap/sepa_gapped_seqs_17.txt]

> #1 CCCGGTnCCTTGnnnAAAT 330  CCCGGTnCCCTTnnnAAAT
AATGGTGAATTTAAGAAGTCGAGATTTCGGTGGTCCGTCGGAGTAATAGTCATTCGGATATTTCGAGATTGCTAATAATTTCTGAACTCATATGCCGACCTATTATGCTGAGTTCTAGGCGGCGAGTTGCAGCTCCTTGGCGCAGGAGAGTGAAACGAACCATGAATTTGCCAGCGACAAATTATTCGTCTAGGGGGGCCAGGACATCCTGCTCGGATAACTATCTCTCGCCATCCTATCACGTGACGAGGCCTATGCGTTTATTCCGGATGCGCTGGCGAATGTTCCATATTATGCAATAACCGGAACCTCCGTAGACGACGTCCCTCCCCCGGTACCTTGCGCAAATTGCAAAGCCCGGTTATCTGTTCGGGTATCTAACCACCGGGTAATTAGAAATTGGGACGTGCTGTATACCTTCTAATAGTATTACCGCGACCCATACGCGAAGCTGCGGTGTGCTTGCCACGCGGCTTTAGTAAATGCGACATTCGTTTATAGCTAGGACGGCGGCCATTAATATAGGTGGTGAACCGTCTCTATCGCCCACCACAAATAGCTAGTGTCCAATTCGATTCAAGCAACAAAAGGTGAGATTGT
> #2 CCAGGTnCCCTTnnnAATT 20 
TCCTCGTCTATCTGCGGACACCAGGTGCCCTTTCGAATTCCGGCATTGTATGGATACGTCACATCGATATACCGGCCCTAGGGATCAATTGTCGGGCTCCGCGTTCAAGTAAGGACTCCGATCCGTTTGAAACGTATTAGTAGCGTGCATTATAGCACAGGATTGGAGGAACCGGTCACCTAGGCATCCTTTTGTGCTATTAAAGGAAGCCCCTAGTTTCTTAGCTAGGACGACGTTGTCTATCATTTGTACGCATAAGTCTCCCTAAGTGCACGAAGTGCAATCAGCAAACACTCCTCTTTATATTACGTGGTCTTTCTACCATACATGTGGTCGGATTTGCCCGCAGGTGTAGGATGACCGTCAGTACTTTACATGACATTTACGAAAACGTCTTTGTACTTGATCGTGGGCCGGTTGATTGGACCTTCTCAGTACAGAGATTCCCCATCAGTGTAAGTCGACATCGTTGCTCAATCCTAGTTCGGCGACTGCATCCCAATGTCGTAACTATTTCCCGTGTGACGTGTAGTAAGCTCCTGATGTTTAACTGCCTGTGAGTGCTTTAGCCCTCACCTACAGCGTGCCGACATTGGGCGA
> #3 CCCGTTnCCCTTnnnCAAT 30 
TCGAACGCGACTCAGTGCAACTTTCACACGCCCGTTCCCCTTCGTCAATAGCTGAAGCATACAATAATTCATACTAATGATACGGGGATGATTATTATGACGTCTGCTCTTAACGGTATGTTGGTCCTCTTGGGTCCCCGAATACCTAGGTCCCTAGCTTATCGCCAGGCCGCATTCGTTAGACTACGCACCTTACAATGCAAGATCGCCCCTGGTGTCTAGATCAACAATCAAACTCTCGAGGGCCAAGTAAAAGAATCATGCTGGGACTGCGAATCATTAAAAAGAACCCAAGTGAGGCCCGTCGGTTGGTGGTGATGGCTGCCGTCAGGCTCCATTTGCGCTAACCAATCTCGCTCGTTCCGGGTCCGATACGCGAGGACTTGCAGGTCGAGAGATTGGTCGCTTTTCCTGATCCTTTGACGTGATCACTTGGAGCTCTACCAAGCTCCGGGACACAGCGCAATCGCAAACCCCCATACAGTGTATACCCTGCTGGGTTGTATACAAAAGATCTGGGGTTTGCACTTTGGCCGAGTAGACAAAGTGACATATCGTGCGGAATCGATGAGGCGGCAGTATTTAGAGGTTACTCACTAA
> #4 CCCTGTnCCGTTnnnAAAT 527 
CTCGCTCCAGACGCATGGAACGCTGTTGCTCGGGAAGCCGTCTGTTCCCCCTTTGGGGATCCCTTGTCTATTGGCCGGGTTTGGGCAATATACCTCTTGGTGCCAGGGAAGTAAGGCGTATGAATACGTACGGGAGCGCCTTCTTTCCCACATGCGGGCCGGTAATTCGATCTAAGTCTAGCCCTGTCAAGTGCTTCGATGTACTAAGCTTTAAATGAAGAGCTACGCTGAGGATCATACTTCTTCTCCTTGGCCGGTTCCTTTTTCTGCACACCTTAAATTGCATTGGGAACTTAGATCCAGCCTAATACTATAATATCGTCAGCACCAGTAAACACGTCTGCGTGCTCTCAACGCGTTGCGGGGTGTCCCAAGTTAAGCTTCACACTTACCGTTCGCAAGCAGATCAATGTTTTATCTTCAAATTCCACCGTGCTCGTCGCCCCACACATTATTTGAAGCGCAAGTCATTGAATCAAGGACCACATTAAGCGTGGCCTCAGACGTGTAACAGGCTGAGGAATGTCCCCTGTTCCGTTGCCAAATTACTTTATGGTATTTTCGCTTGCGGGCTATGTTTTGGTGCCCCAAATGGCCCTG
> #5 CCAGGTnCCCTCnnnAAAT 13 
TTAGGTATACACCCCAGGTGCCCTCATCAAATATGGGGCGTCTACAATCCTGATCCTGTAGGAGCGATACCTGCTTCTTGAGCCCGGCACCTTCCATGTTTAGGCCCGCACCTGGAAACCCGAATCAGTTCTATCCCGAGTCTGTGGTGAAAGAAGGCACAGAACCGGAGATTACGGTCATGAGGCAAGAGGGGTAACGATTTGTAACTCCTTGCGTCGCCATATGATTGTGCGAAGACCGTACCCTAGGCAGAACTAAGGTCACCATGGCACCCGTCGCTTCCTCTGCTCATGAATAACGCCTGTCCATTTGAAGGTATTCTGTTGTAGAGTGGGCTTCTGACTATCAAATCACCTTATGAGCGATTTTAGCAAACTCCTGACGCGCAGCGGTACTTAGGCCACCAGAGTAATCGATTCCATTTTAGTCCCGGCTTGGTACTACAGCTCGAGGACCAAACCGTTTTGCCCCGCCTCTCCCTCTCCATGATTCCTACGGGTAACCCCGCGTGCCCTGCGAGCATTTAACGGAGGCTAGGCACTGGACCCTCTACTTATTCCGCAATTACCCGTAACACGGAACACAAGTTTCCCCGAAGC
> #6 CCCGGGnCCCTTnnnACAT 299 
ACACGCCAAAACGCGACTGGCGGGTCAAGCTGGTTCAACCCCGTGCTTACGCAATTCTTTCGGTCCAGGGTTTCGGGCCGGTTGTGCCGAATGGGAATGGCCCAGTGCAATGTTCTCGATTAGCTCCTATCCAGCTCAACATTTGAGATGTGTGTGTCCTAGACACACCAGCTCCGGTGCGCTCTGTGTACAGCCGTCTACCGAGTGAGACAGACCTAAGACGGTTAGATGCAAGTTATGCCGTCAAAAATCGCTCCATCTCTAGCTCCGTGTGCCGGCGGATAGTCTTAAGGTGAACCCCCGGGACCCTTATAACATTCCATTTGTATAGTCGTAATCACCTAAGAGGATTAGGTACTAGCTTAGAAGCCTGATGGAAAATAAGGTGATGGAGCAACCGTGGCGCAACAACAACGTCATATCACGCCAGATAGAGTAGCCGGCTATGCTCCGGCTAGCAACTATAGGAATCTGGGGCATCCATTCTTAAAACTCATTGAAGCTAACGCCCGGCGCGCAGCATGAAGTTATTGCGGCTAGACCGGTTCAATCAGTAGCAGCTCAAAGCTTAAACGTAGAAGTCGGATACTGGGAGTACAT
> #7 CCAGGTnCCCTTnnnACAT 152 
TGACGTCTGAGCAAAACATCCTGGCCACCCTAATCGTGGCGAGGAGGGTGTACCGGTGTAAGAACCGATAGGAAACTTTGCGGGAAATTTTTCTTGACTTGCCGCGTACGGGCAACCAAATTTAGGGGTCCCGTAACTAGGTATTAAAAAATCCAGGTTCCCTTGCCACATACGTAGTCGTCCGCATGGGTCGGGGAAGGGCGTTCTGAAATGGCTGACAGCCCTATTACGGGACGGAAGCAGTGTGCATCGATTTTGTTACCGCGATGAGTCAGTTAATAGGACCAAATTAAAGCGTCATTAATGAGTAGTGATTCTTCGGCGGAAATCCGACTTTTCGTTCGTCCCACGTTACGACGTGTCGAACATTGTGACGCGTCTCATCGCCTTAGTGATGGTGCGCTGGCTAAAAGCTTTACGTCAGTCGGTCAATCTCTCATCCTTGGTCGATGCAACCGTAATATATCTACGGGGCAAACTACCGCCTGAGGACGTCCAAGGGAAACCCGGAGTCAAGTGGCAGGGGTAGTGAGGCGTGTCATAAAAATATCCTAAGGTGATACCGGTCATTAGTATTCGTATCTTCCCATGTTTACCATC
> #8 CCCGATnCCTTTnnnAAAT 418 
ATGCGCGATGTCGTAGACGTGCCTTGCTTAGTTAAGCGGAACCGACCCGTAACGAAACTTGCGCCGTTACTCTCTTGAACACCCTCCTTATCGCGTAGGATGCGTCGCCGGCTAGGCTGAACCGGACGGATCGAACCGGTACAACTGGGATGCAAAAGGGGCAAGACTGTGGATGCGCAACTTTTTTACCGTTGTCGAAAATTAGCGAGGAACTTATGAATTAGCTTAAAAATTACCGCTACTCCGGAAGAACAGTAGTAGTACTAGATTTTATCCCTCGCGGTGAGGGCGAAGCTTTTGGTCTGGATCGCTATGGAACGCTTCGACCAATGTACCTGCAAGTAGCGGCTAGTTACACGACCGCCAGAGTCGGAGAGAGTAGGTGGAGTGGATACAAACGTGACGGCATTATGGGAAGCCCGATACCTTTAGTAAATTCCTCACTGCTATGATGTTTTAATAAGAGTGGAACGAGCTTCTGTACCTAAGCAGCCACTTTCTTGCAATTTAGCTGGCGTCAAGGCTGGGCCACCGGCTCAGCGACCGGTCTTCCGGAAATGGTTTCCAATATAGTCTCTGTTGAAATCATAGCTCAATACG
> #9 CCCGGTnCCTTTnnnAAAT 581 
TGTATTTATGAGATTATGCAACATATTTAGATCTTAGGACCATCTTCGCGTGATCATATTGTGTGGTAATGCTCGGAACGGAAGTCTGCGCTGATAGGCGGTACAGACGCTCCTTAAGTCCAATATTGGACATCCATCCGGATTTGATCTAGTACAAAGGCTGAATAACCGTCCTATTTAGTGCATCAAAGCTACATGAATGACTTCGGCTAACCACTACTGGGGTGGCGGCAGGTCTGTACTCGCCTAGATAGCTGACTGTATGGGTGATGCGTATCTTTAGTGAGAATAGTACCTAACATTGGTGCACCTCTGATCATAAGTCTAATCCAAAGGTAATCCGTACTAGTTGACGCCGCATGAAGGGGGGCATATACGATCTCCCTGGGTGCCTCACAGAGTAGTTGACGTGCCAGAGAGGTATGCTTCCTACTGAGACTGAGTCGGGAGAGCAGTGCTTTGTAGCAACCATGGTTACCATGTCGCAAGTACGTCACGAGTAGCGCCGGGTCAGGTTTTCGTTATAAAGCGGCATACAGTTCCTTTGGGGACCTCATGAGTTAATTACATATACGACCGTTCCCGGTTCCTTTCCTAAAT
> #10 CCCGGTnCCATTnnnAAAA 389 
GTAAAAGGCTGTGCTCATTAAGTGTTCTGCAAAACACTGGGACACCCGAAGCGGTGCACTCGACGCGTAAGGCTGGATACTTGGCCAGCCCGTCTGGCCGGTATTGCTCGACCGTGTTAAACGATGGCTTACTAAGTGCAAGCCAATATTAAATATCGCACCGACGGAAACAGGCGTAGGTTGAGGTTAATGCCGTACTACACTTGCGTAAGTTGCCGAGGTAACGTCTGCATGTGCCAACAGATCCCTCTCATCCCAGCTACGGCATGATTAGTATACGCATCTCTACCCACTGAAGTGGTCTCATAAAGCACGTGCTATCAAATAACAGATTTATGATGGAGTGCGAAGTCGTCCACTATTTGGTCATAGCAAATCGTCAGTTCAACCCCGGTCCCATTACAAAAATGACTGAGAAGCGGTAATACTCCCTACGGCTGTATGGTAGTTAGCTGCGGGCTATTAACGCAAAATTTGTCGGCATAGCTATATTTGTTTGAAGCAGATATCGGGGCTAGGAGGACGGCCGTGGCTGTTGAGTGACCGACAGGGCGATACAGAGACCTCACCTATTCACGGGAAACGAAGCCCCTCTCAACC
> #11 CCCGGTnCCCTTnnnAAAT 7 
CTATCATCCCGGTTCCCTTAAGAAATCACAATTAGAACTGGAGGGATATCAGAGGTGTAATATGACGAGGTAGCGACCAATCTTTCTCCTCATATTCCTATGACTTCCAGCTTATGGGTTCCTACGTTAGTTCTCAGGCTATGTTCCCTCAAGAATGTGGGCGTCTTTCCGGACCTGTCGACGGCTCAGAGACATGTTGCAATACATATAGTGACTTTTGTGGAGGTGCCTCCGCTGATGCCCTCTGCGGTCACCGTAAACTCTCGGATCGAGTTTGCAATTCTCTGATGCCGGATCGTATCACCTATACAAACTCACGAATCGCCCGTCGGGGTTCTTGATGCACGCTACTTGCCTGTGTGAGATCGGAATTGAATGCGTGCGAGTTCTCACCGCAATGATCACCACACTTTCCTTCGAATCCATGATGGACAATCAACCTAAAGTATCATACAACGAAAGAGGACAACCCAGCCAACTCCGCTGCAACACACTGCAGGCATCGCGGCTCTCTAACGACTAGTCCGTCACGAAAGCGATGCGTAGTCATTATCTCTCAAGCTGCTCTCCGTTAGTGCCTAATACGCAACCGGAATTCGA
> #12 CCCCGTnCCCTAnnnAAAT 462 
GAGCAATCATGCCACGAATGCGTCATTGGTAAATCATCGTAACGCGACTTTAGGCGGAAAACCAAGATTGGATTGAGGCCCACTTGGCGGCGTGGTCTGACCAAAGAGACTGGACCGTGCGTTCGGCTCTTGAATCGTTTCTCTTGAGGGTACGCTAGGCGGAGGTTAGTTTGAGCTGTCAGCGCGCCCATTGTCAGCAAAAAGAGTTCTACCCTGACACCTATGCTAGTAGTAAATATATACACCTCGTGTGGGAACAGAACACCAACTAATCCCGAGATCTCTCCTGCGTCTTGATGGGGGGATTGTCTGGGTGAACGCTCTGACTTACGGTAGTTCGAACTGACGCGCGGGCATTTGTAACAAATTCCACGTTTAGAGTGACACATATGCTTCATATACTCAGCTGTTCGCCTCGAATTGAGGCGCCGGGCTGAACGTATCGCCTTCAGAGGGATCGATCCCCGTCCCCTATGAAAATCCTTACATGGACGTGCAGCTCCTAGATACGTGAGGATGTGATTGGCTTACGCGCCAGCATTTGTCATAGTGGGGACTTATAGCGAGGGTGCTCTGGTGTCCCTTTTATTAGTTTGTGAC
> #13 CCCGGTnCCCTTnnnAATT 101 
CGTGTGCTGGGCGAACAGAGTCTGAAGGTCTATGGTCTGTCAAAAACATGGGTGATGGCCACCTTTGAGATAATACACCTTACTGCGATACTCGTACCCTGCCCGGTCCCCTTATAAATTGAATGTTTAAGGCGCCCACGCATGAGCCAACGACCGACCCCATGGATTCAGGACCATGCATTGTAAGCCTGGTCCCGACTCTCCAGGTCTTAGGTTGCATCGCATGGCTTAAGGCGATCCTCCCTCACGAATGCAGAGTTCATTGACGAGATTCAGGCTCCTAACAGCGCATCTGTTTGTGGGCTTAGATTCTTCAATCGCCGGAAGTAATGGCTCATTATGGGGTGGTTAAAGGATATTAGCGAAAAATCTGTCAGTGCGGCGCAGAACTCAATAATAATCTCAACTTTACCGTGGCGGTCTTCTTGGTGCCGGCGTAGGCTATTGCACTTGTGAGCGACAGGGATCAATGCGGACCCGGACATAACCGGGTAACAAGAACTCACCCGGTAGCCGCCTGACCTCCAGCTGCACGATTGCCCGAGTGTACGATTTAAAGGTCTTGGACCGTTTCTGACCAGTCCGAGTAACTCATAGTCA
> #14 TCCCGTnCCCTTnnnAAAT 7 
TGTCCACTCCCGTACCCTTCTGAAATCGGCCCTAGAAAGATAGGCAGGGTGCGATGCAAACCCACAAGAGGTTACAATTTTCACGTTTATTCACGCCGTCCCAAGCAGATCTCGATCTGCGGTGTCAATTCACCATGCCGATGCCGAGGTAACTTAATATGCATGAGACAGGTATATAGCTGCACAACTACGCCCTCATTACCTGATCACGTATTCATTTTACACTTGTGCTAGGGTCTTGCTGAGAAGTACTCGAACGTAAGAGAGCCCCAGAGGGGTACTGAAAACCTACTTCCTTTCAACGATCGGATTTCATCAAGTCAGACATCTACTCATCCCTCAGACGTGTACGCCCCGCATACCTGCGTGTGTACTCTGAGGCCTGGAATCATGCGAGAAATGTTTGCTACCTGGGAATATAAGGCAGTAGTACGTAAATCCCATTGTACATCAGTGGGCTACTCTGGATCCAGCAGTTGCTCGATGGGATCAAAGAGAACCCGAGGGCCAGCCCCCTTTTGATTACTGCTATAGTGACTCCGGGTTTGGGCCGAAGGTCTGCGGTCATGTATCTGAGCGCATGGAGCGCGCTTACGCCCA
> #15 GCCGGTnCCCTTnnnAAAC 186 
TAGCAAGGCAAATACCCGGCGACAAGTTCATAACGCCATGCTGATTGCCAGAATACGTATTAAACGCTGACTAAATTGACGTCTGCAACAAAAAAGGCCAGGAGGACGGGTACATTCTAGAATAATGGCTGTGGCAGGGAACCCCACTACCACAACATTCGCAAACCGTTTACACGAGCATTAATCGCCGGTTCCCTTCGGAAACGTACAAATCCTGGGGTTACTTTCTTGTTTTGCGGGTTTGAACGGAACTAGGACTTCCGAAGGGACATATGATTGGTGTGGGCGTAGAGAAGGTATACGAAAAAAGGTACGGTTCTTTTCTAAGTACTCTTGATGACATCCCTCAAAATTCTTCCGGGCTCACCTTCATCCCGCGTCGTCCAACGCTATCTACCGCATCAATCTATGCCCGGCGTTTTTGATTCACGAAAACTCATAGACTTAACTACGTTGGGAGTGTAGTCCCCACTCTGATGCGGGCGGTAATTAGGAACCGGGGACTTTTGCCAATCGCCGGACGGTGTCTCTCTTGTGCGAGTCGTGAATTGAAAGAGCCCGAGGAACGCTTATAGGGTGGGCGGCAGAGTCAAAGAATGG
> #16 ACAGGTnCCCTTnnnAAAT 521 
GGCTAACAGCGGGTGGCGTCACAGTGTTGTTACAACACGTGACATTTCCGGCTGTGATCGGAGACGCCTTACACGTACACTGTGAGAACCGAGCATTCATCCACGGATTCAGTTAAGAATGTTAATTTCTGGATTTCTGCAGTAGAAAAATGTTGTGCTTCCCCAAAGAGTACGATGATTCGCACAAACTTGACACCATCTGGAAGTTTGGAATAGTAGCTCTAGTCAAACTGTTGGGCCATCATCGGGATCGTCAGGAGGGCACATTGAAGACTTTCCCGCGAAAAGGCCCTGCATAACCAACGTACACGGGAGGATCTAGATACTTGTCTACAGAATACCTACCGGATCACCTGGTCAGGTGTTATTTACATCGATACTCCAGCGAAACGGACGACCTCCACACTCCTGAATAGATTATATCAATACCAGGAATGTATTGTTCTGGGCGCCCTCCGGTTGCGGCCACCTATGTAGCGAGCGTGCCATTTTCACTGGATTTTGGGGAACAGGGGATTATGACAGGTACCCTTCCTAAATCACTTTAGGACAATTAGCGTATTGTCGCGGATGCTCATAGTCGTCCTTGCTGAGATAGCG
> #17 CCCGGTnCCCATnnnAAGT 76 
TGGGTTGGCTCAAAATATAGTCTGTATCTTCGCTCAGTTAGAAGAAGATGGTAGCTGACCAGACGCGAACAGCACGCCCGGTACCCATCCTAAGTGTCTTGTGTATCCGACTCCCAGGCTATCAGATCCGCTCTGCGAGAAATCCACTGGGGCTTTTGCAAGTCCGTTGCTGCGTGTACCGAATTTTTCATCGTGTCCGTTCCATATGAAAGAACATATAAGCGCTCGCTCAAGAAGTGGAGAAGGACGTCTGGCTGTGTGTTTGTTATCTTATTGCAAATCTCAACGTTCGGACATACGCACCTCACCACACAGCATTAGAGAATCATGGAGAGCCGGGGTGTTACATAACCGGCCTCACAATAGACATTGGCGGGTGCTGTAACGCATCCTCATAAAATTTGCCATAGATATAAAGCACGCCTCATGCACATTCATAACCTCATCCCGCTATAAAATGCTAGGTTGTAGACGGCCTGTGAGGTGGTGGGACGGACCGACCCGTTAAGGTAGCTCTCCGTTGCCACGCTTTAACTTCACATGGCCAAGCGGAATCAATGTGCAGGTCATTATCGAGGAATTGTTCAACAGCGTCCCAGC
> #18 CCCGGTnCCCTTnnnGAAA 411 
CGGTCGCGGGGATATACACAGCCTAATTAGGCACCCTGTCACCAGAATACTGGCGGCCCCTATTCACAGACGGGGAGTTGATCTATCCATGATCTACAATCCGTTATCTGTACATCTAGATCAGGTGAAGTCTCAGGTTCCTCTTAATCTTAATTGGCGGAGTTTTGCGCTAAATACTTGGGGGCCCTTTGTCCGCCAGTGCTGGGGTGCCATTTACAAATGTCTCGAGAAAGTGAGCTAGAAGTTGATGATATAACGATGATAACAGGTGCTGTTGCTCAAAATAAAGCTCCGCCAGTGCCTCAGAGATTATAATACTTGTATCCCCTAACGTGGGGAGCTGCTGAATTTCGTCAAGCAGCCACTGTCGCGGTTCCTCCTAGCTTCACTAAACACATACCCTTATCGGGTCCCGGTACCCTTAGTGAAAATTATATAGCGCTCGGATGGGGCAGATTACCACCAACTATCGAAAGGAGAGAGTAAAAAACCAGGCGTAGGCCGCCCTCTATTGTTTTTTTCATTTAGGCACGCTAGATTTTTGGGGCCCAAGATGTAAGCATTGGTATTAGGTCACTCGACGTGCCCCCTGCGGTCCAA
> #19 CACGGTnCCCTTnnnTAAT 50 
CGTGAGACTGTACCCATCCCCCCCTAATAACCGATGGATCGGCTATTTAACACGGTGCCCTTGCATAATCGCATAAGATGAATGGCTATTTCAGCGCTTACCCCAGCTGACGACAGGTTGGGTTACCGAAGCCAGGGTCAAGGATTTGGGACATAAACGCGCGTCCCTAGTACCCAAAGTGGAGGAGGCCTTGGTTTAGTTCAAGCATCTGTCGCTGTGTACTGTGCGGTGCAGCTTGGACATGGAGATATACGGCAATTTCAATGTGACGCCCTTCCTCCGCTCTACTTATCCTATGTTTCAATTTACGCGAGCCGCTCCTAGATGTCCGATGAGGTGTCACGGTTAAGGCGGTGGGGTTAAGTAACATACTCTCATGCCAGTGGGAAAATAAGTAGAACAGAGCGGAATGAGCGATTATTTATCTTAAACAGGGTACAAAGAGTGGTCGGAGGTTGTTGTCGCTCATGATGGTCGCTCTGTTAGTTAGTGCAAGTCGGTTCGCATTCGAAAAAAGTAGCTAGTAAGGGACCCTTCGGGCTTCTTGCGGTTCTCATCGCTGTCTGAACGGGCCTAACCGTACATGATTGATATATGATT
> #20 CCCGGAnCCCATnnnAAAT 162 
GGCGAGGGGCGCCCCCCCTCAGTGTTGTAGCGATAACGTTTCACGGGTTCATTTGGTACTGTCGGCTTAGGTTTACCGAATATGTCAGCGCTCGGTACGATATGTATAGTAGTAAGCCCTTGGACATCCCCACAGCACCTAGCTGCGTGTGCCCCGCATTCACCCGGAGCCCATGTGAAATTTGAAAGCACGAACCGCTGTTGGCCAATCCTAACCCGTGGAAGAGATTTCGGTCTACTTGCTGCATGGGAAGCTTTTGGGTCAGGAGTTGCACTGCTAACCAAGTTCGCTAAACGGCACAGGCTGTCCTCGACGGCCTTGTAGTCAGGCTGTGTTAGACGCTGGGCTTATGTTATACCGGAACGAAGGATACTTACATAAGGACTTCAATGAATTAACGACTGAGGCGCCGAAGCTCTTCGCGGACGAGCCTATTGCAAGGGGGCACGTAACCGACTGGCTTCTGACTCCCTAACCAGTTGTATCAAATGGGCTGTTTGACATCAAGAGCTACTTGAATTGCCAATTTTGAAGTCGATGGACTCAGAAGTTCACCAAATTGTTATAGTTACACACGTCGCAGGATTATAATGTGTGTCC
