# Supplementary material for: A particle swarm optimization-based algorithm for finding gapped motifs
Source: BioData Min. 2010 Dec 13;3:9. doi: 10.1186/1756-0381-3-9 (PMC3022572; doi:10.1186/1756-0381-3-9)
Supplement: Additional file 2 — Experimental Dataset. The synthetic data sets and real biological sequences used in the paper. [file 1756-0381-3-9-S2.ZIP › synthetic/gap_motif/separate_gap/sepa_gapped_seqs_18.txt]

> #1 GGATnGGCCGnTnnAAAAG 71  GGATnGGCCGnTnnAAAAG
CCTATATTGCCATGTTGTTGACATGTATGGGATGAGGTGAATAACATTTGGTAGTGGTCACAAAGAGATAAGGATAGGCCGTTATAAAAGTTCATTACTAGAACCAGGTTGACGGGCGCTTCGCCCACTACCACGCCCTAACCCATACCCCAGTCTCGCAGGCGATTCAGGATTGTGGCTTGTGCCCGTGGCCTTCTGGTAAATTGTCAAATGACTCTGACACGAATTGGGGGGCGAATAAAAGACGCAACGAGAAGATAGGGAATGCAGCAGCTGTCTTCACCGGGAGCAATGAACTCCCGGTACCTGAGTAAAGGGGAAGATAATCTATATCTTGAGAAATAATGGGAGGGGCGTCAGCTTAAGTGTCGTGCAGAGCGTTACGGACTATATGCTCACAGTTAATGAGTTCTTGCCGGAGCCCAGACGCCAAAAAATCGGATCTCGCAACGGGAGAATTGATGAATATAGCACTTTCATGGCAACGCGCAACTGCTCGGCAACGTCCACAGTCGATACCCCCGATAACGGGGGAACCCGGCAGTTGGTTTCAATATTAACTTACTATAGCGTCAGAGAACTCCTAGTAGTCCGCTCGGC
> #2 GGGTnGGTCGnTnnAAAAG 356 
CAGGGCGAAGGAAAGCTATCCTACTAGCCCTGCCATTTTTCGTCGGTCGGGTGGCCGTGAACGCTTCGGACTGCCATACCGTAACCCAATAACGGACTGTTTTGAAGTAAAGTCTCGACTACTCTCCCATAAGTGTTAGTATGAACCGCGCCTCGGGTTTGATCTCATCGGGCAGCCTATCCAAGTGCGGACGTGCAGACATTGTCTCATACCACTTAAGGATATCCTTGCTCACAGCCGACACGCCCCCTTGGTCTCCGTGGAGTAAAGTCTTGCATTGCGCTCCAAGCTCTCCGACGCTCGTAAACATTCGAATCATTGGACTCTATGCGTTCATGCTCAATAAGGCGCTAGAAGGGTTGGTCGGTATAAAAGTAACCGGAGAAGAAGGGTTATGCTGAGAGCGCCGGGACGGCTCCTTAGTTGGCTCATTAGCGTGAGCATTTAGAGGTGAGCGCTCGTCGTTTGGCGAGTTGGAAGGGCAGACACAGTTTCTGACAGTCAGAGAATGGCAGAAAACAGAACGTTGAAATCCGCTGGGCAACTACTAGTTGTAAGATGATGCAAGAGAGTCGAAGCTTTGGGGGGAGCTGCCTCCGC
> #3 GGATnGGCCGnCnnGAAAG 115 
GAACGGTACTTGGCTTCCATGACGTCCGAGTTGAAAGTATGTGCCCAGGCCCCGTATAGAGGTAGTAAGCAAAGCCTGTGTATATGAGTGGCACGGAGTGTTTACACAGCGCCCCGGATAGGCCGACGCGAAAGAGCGGATCCAGTCGAACACGCAAAACGGGTTGCAATATAGATCCCCCTGGCTTCTTTCCCAATCAAACTCTTAAACCCATACGTTCGGGTTGTGTTGAAGCTCCTGGCTTATATGTAACTTACGTCGCCGTGGCTCTCGGATGCGAAGCGCAGTTCACTCTGTCTGTGTCCAATCGTCCATGCGCATCCGGACCGATCTTGATTTACGCGTCCATGAGACCGCGATGTACGTCCGACTTTGGATGTCGCCTGAAAAATTAAGTGTCGCCCATTAGCTTTACGTCTTCTGATTGTCGATTCCTAATGGGGCGTACATCCGTCCGAATGCTCGAATATCGCTATGACGTGTCCCGACTTTAGAGGACTTTCAGCTCCATAGTCAAAACTTATGACAATTTGCTAGGCATCACAGCAGCCCCCATCCTCATAGATTGCAGACTGCCTCTCGAGTACACACGTCATATGG
> #4 GGTTnGGCCGnTnnATAAG 331 
TTTGTATCAATAGTTGTCATGTACTTGTACATCTCATACACAATATCTCGGTCGAAGGAGAACCAGCTTTTATTTTTAGAGATTTTACGATGAATAGAACTTCTTAGGCCGTCCTAATCGTAATATATAAATTGGGGCATGGTTTGAACCGAGTTGGTCGTGGTAACGCGGTACTATTAAAGAGCTCATGGGAACACTTGCCGCGCCCACCAACTCAACTGAGTATTCGGATTGCCTGGTATTAAGCCGTACTGATGTCAGCACTCTGTCCTCATCTCGCATGTCGGTGTAAAACTCACAGGATTTAGATTAGGTTAGTGCTGGTACAATAGGTTCGGCCGCTGTATAAGTAACGTCTTGGAAAAGAAATCCCGACGGCCAACAGTATGTCCTGCAACAAACCCTCGGTATTAAAGTAGCTTGTCTTCCTCCCGTATCGTCCGGCGAAGGGGGACTAACCTGGACCCATTTACGGGATTTCCCTCGTCGAGCGCGTGTACGTGTCAGGTCCCGGATATCGTTTGACCTACATCGGGTAAGCCTTTATTTACTTCCAGGTTATGCGATCCATGCTGCTCAGCGCATGACCTACTGGCTCGA
> #5 GAATnGGCCGnTnnATAAG 386 
GGTTCGTTTTTAGGGTCTCCCGTATAAGCAAATATAGGTCCTCTCTGGGTTTGGTCGTTAAAATATTGCTTTGAGTTCCCAACGGATCATCATCTTAGCCCAATATGTATAATCTGGGTGCAGACCTCTAGCATAAGTTGGAGGCCATATCCTTGAACCAGTCGGCTAAGGTGCCAGCTGACATAGTCTACCTGAGTTGACCTAGAAACTTCATACCTGATTGGCGAACTAGATGGTGGAGCCGACTCACGTAAGCGGGTCGCCGATCGGGATTTACGCCATCATTGCCAATGGAAGAGAGACCTACAGTGGGTTGGCTTCAGTGTAATGACGCGCCAGATAGCTCTCGTATTTTCGTCCCCGTTAAAAGATGTCCAAGTTTGGGCGAATGGGCCGCTTGATAAGATCCGAACTTTAGTCTAGCTTGGATGTCGCGGCATTAAATTTACGCAGTCCGTTGTGGAATTGATGTTGTTCGTGAATGTATGATATCGTCGGTGCCGCTCAAATTATGTGGGAGCCCGTCTCTTACAGGATGATCTAACTGACTGTAACTCCCAACCATTAGCCGGAGGGCCGGAACAATTCAAGACTAATCTA
> #6 GAATnCGCCGnTnnAAAAG 148 
GGGTAGTTGCTGTTAGTACATGGACCTGCTCAGTTGGGCATAGGTGCGTGTGACTCGGAAGCAAATGGCTGCTCTGTAAGTTCTCACTGCTAGTAGGGCACTCAAAGACTGAGTTTTATGCGGTGTGACTATGCTTGGTTCCTTCGTAGAATACGCCGTTAGAAAAGTGCGTTCGATCAGTTTAATGACCCGCGCGGACACTTAACATTCGGACGAACACGCTTTACCAGCGCAGCGTCCATTAAGAATACCCACCAGGCCATGACAGACTAATAACAAAACCGCGTCCCGGCCAGTAATCAACTACACCACGCTTAGCCATTCCTTAAATCATTTAATCGTGAAGAAACCAAAGCACCACCCCAAAACTCTGATTGTTGACTCCCGCGACACTCCTGGACTTATTTCGGATTTACAGGGGAGTTACGGTTTGGTGCGTACTTAGTCGCACAATTTTACCTACGTAAATTAATTACGGAAGCAGATCAAGCTTGCGTCGGCTGAGGCCACCGGCATACTAAAATTCCGTTAAGGACACGCTTTCAAAACTCCACATGCCCCCCTTCATTGAGCATCAAGCTTTTATGGCTAGACCTTGTG
> #7 GGATnGTCCGnCnnAAAAG 108 
AGATCTAATGCAAATGTCGTCAGCAGACTTGTGGGTCTTACACCCATAGGTTGGAGACATAGGGAACGTCGCCTGGAGTGAGCGAGCATCTTTCGTGTCCAAGGTCATGGATTGTCCGTCGCAAAAGGCTTCTGTTTAGGTACCTGAACTAACTTCCCTGATTACTTATCGGCTAACAAGTATAAGGCTCTTAGTCCGCAATTCGTGATGGGTCGTTAAGGTGGCCATACTACGCTCTTAGGGCTCATCACTTTGACGTCTTCACGATGTTACGCCTCAACCAACGAGAATTTAAAGATATTACCCGAGGATTATAGAGGACGTCGTAGTACGCGTGATCGTAGAAGGACCAGTTACGATCAATCTGATCCGCCACCGTCTACGTAGATGTAGAAATGAGACACGAGATCCGGTACTGGGACTTCTTACTTCATGGAAGTGACATGCGATCCCAAGTTTAGGGGCAACCTATTGTGAAAAACCCCCTAAGCGATAGTCTAAATTGGCGTCGTTAAACTCGGGAGCCAAGACGAACGTGAGTGCGGCTAAAGGGGCTTCTCCATCCATAGTGGGTAAATAATGTCCAAACAGTACACGACA
> #8 GTTTnGGCCGnTnnAAAAG 246 
CGTGGAGTAAGAGTGATTAGTTACGGAAATGCCGTTGGGGGCGAAAATACCTACAGTAGATCCATCTCTGTCTCGTGGGGTTCTCCCAGAACCGGATCCGTATGCCCTATCTTGTAAAAGACTCTCCGTGAGGTCACGTCGCACTTCTACCAGCGCGTTCGTAATCAATACCCCGACTACCCCTGTCCTAGCAGCTTGTTGAATCTTGGTTTCCTTAAATATAACGTCAGAGGACATAGGAGCCTAGTTTCGGCCGTTTAAAAAGAGGCAACGGGCGGCTTAATTCCCGTGGGGACGGTTGAACGGGACTTATTATCCATAGCGACTTTTGGTTTCCCCGCCTAATTCATCAGGTGAGCTCACATACAGTTTAGTACTGCGTCACATCTACAAGCTTGACCTACCTGGGATCTACACAGACTACCCCAACCCACTCCCTTCGAAGGATGGTTCACTCGTCTCTTGGATTTTACTATCATATGTAGATAGTCCAAAGGAGCTCCAACAGGTGCCCCAGCAAACGAGGGATAGGCTTGCTATGGATTCTCGTGGCAGTGCTCCCATCTCGGCCATCTGGTACGGTTGGGATGGATGTACAGT
> #9 GGATnTGTCGnTnnAAAAG 120 
ACTTTCGTAACCTTAAACGTGGGTGCGCGCCGGCGCGAATAGATCATGCGCAAATGCCATGCGAGACCACAATATCATTGCAGCACTCGTCACTATTCATGATGAGTCCGTGGCTTGTAAGGATCTGTCGTTATAAAAGCGAACCTATGATCGTAGTTGATAATGCTGGCTACTCTTCGCGGGACTGCGACCCCATTACCCACGATCTAAAGGTGTGCAACGGGTGCGGGTTTCGTATGATGTCCCCTGCAATGGTAACTGCGCGAAGAGGTCCCGTGGCTGCTAAGAATTGAGAGGAAGTTGAATGTCACAGGTGGCTGCGCCACATCACATTAAGTTTTAAGTTACCTAGGCTGGTCTATATGATCTTATTACGACACCATTCGCTGTGGGGCATCCGAGCTGGGGAGTCGGATCCGTAACGTGTGTAATGGTCACTATTCCCCAGTGCTGGGCCCTACAAAGTCGAATTTAACGATCGCAATGGATCCCCCCTAGGAGCTGCTTTTGACTCCTTTTTCAAGCCGCTACCCATGTGGGCGTATCTTATGCTGACTGGGGATTATCACTGGGGTCTGATCGCCACGTTACCACACACCC
> #10 GTATnGGCCGnTnnACAAG 477 
ATTCAAGGTCGCGTGGAGTCTAATTGGAGACGTATTACCAGTCAGTGGCGTAGAAGGGGAGTTCTGAAACAGCCTTACGCTCCGCCATAGAGCTAACAACGAATCTGCAAGAGAGTCGTCATACGACTAGCGGCCAAACAAAAGAGGCACTAATCGTTCTCGGTTTTTTCAACAGCTAGTCCACACTTACTCTCCTAAGACGAGTGTGTGCATCGATCTTGGCGTGCAGTAAGAGCGGTCAAGTGATCCTAACCGCTTCGGCGACACTGACGCTGTTCAAAAAGGGTCCATACCAGGGCAGGTTCCGAGGCTTCCCAAGCAGCCTGTCAAGGTCGAGACATGTGTATTACCATGCTAAAACGTATCACCCGATCGTGCGGTTTGGACGCGTGAGGATGCAATCTCTGTCCCAAAGGCACGGAAGGGGCAACATGAAGGTTTCTACCGGCTATTAGCGAGTAATAGTAAGATCCGCGAGTATAGGCCGCTCTACAAGGAGAACGCATAATCCTGGGACGCCCACATCGGCAGGCATCATCTATGTCATTTAAACCCAGTGTTCCACCGCATCCGTAAATTTATTCAACGTACGCTTGACAA
> #11 GGATnGGCCGnTnnTAAAG 535 
CTGCTTTTTACATATTCTAGACCATACAGACTTTATGTGGTTGTACGCAGTAAACTAGTGGACGTCCCATTAGGTGTCAAATAAACTATGTGGAACGCGGAGGGACCTTCTTAATACGCCAATGATTGACCATTGTCTTAAGTCGGCAAGCAGAGTTCCTGGTGGCCTCATCTGGCAACAGGACGGACTCACATTGCCCGCATAGGGGGTGAGGCAACGTTGATGACTCGCGGATAGCGAAACGGGTGACCTTCGCCTAGCCCTGATACCCCCGATATCAAGTTTCCCACTCTAACATCCAGTCATACGCCGTCCTGGATATATACAAACGCACGAATCGATAAACTGATCAGGTGTTTTACAAGTCGGGAGCAGCCCACACCTTACGTAGACGATCCCTACGCCATTGTAGAGCAGTGGTAGCTGAAAGAATGCCGAAATATAGAACTGTTTCAGTAGTGGTGACTTCTTCTGCGTCTGTGCGTCAGGTGACCGGGCCAAACATGGGTCAGTGCGTCACAGGGAAAGGCGGCTGGGATGGGCCGGTCTTAAAGACAAAGCGCGGTTTACACATGCTAGATAGCAGGAGGTTCAGTTCGT
> #12 GGATnGGCTGnTnnAAAAG 492 
CTGTAGGGTACGAGGGCCTTCCGGATCCAATCTGATAGGTTTCTCTCGCACGCTAGTCTTCGACAAACTGAGCGCGCGAGGGATCACACATTTTATAAATTCCATGTAATTGCTCTATTCTTAGGAGGCGCATGAGATTATGGACATCTTTGGTCAATTCCACCTCTTCGAAAGAGGATCTGACGCCGAATCCAGACGTGATGCGTTATGGGCGTTTACTCAAGATGCCCACCGGTCCTAACGCTCAGGCCTCGCCCTGGAGTCCGAGTATTCCACTATCCCAGTCTAAGGAACGCTGATGTGAATCTTAACCATACTACCGGCAATTGTGCGCCGAGGTGGAATAAATCGATACTAATGTCTCGAAGGGGCAGCTGCACGGCGGTCGTAATGAAAAATTGCATTCGGGGTCACTGAAATCCGTCTTCTGAGTACTCTCAGACGCACCACCCGTATGACGGCAGGCCTAGTGGACAAGCCTGGGGTCATGGCGGATTGGCTGATAGAAAAGCCCTTAATTTGCTAACACGATTGACGCTTAGACTTAAATTTCAGGCTGGCGCCAGGGTCGTTGAGGAGGAGCCGTTTGCCTTTAACGGA
> #13 CGAAnGGCCGnTnnAAAAG 147 
TTCCAGATGTCTCATACTCTCCTGCCCGGGTGCATCGTAATCAACTAGGCGTGCCAGGGCACTCCGGTGGACTACCTCTCGCAAGGACAGGCTCGATCACTAGTATATATAGCATTGTATGGACTGGTTGATGTGGGGCTCCCGCAGCGAAGGGCCGATTAAAAAGTCAAACCGATGGTGAGACCAGGCCTCCTGACGGCGGTAATTTCGCCAGTCGCTTGTAAGTAACGCTCATCTGAAAGGAACCGGCCAAGAGCCGGTACAACGATGAAAGAATGGCTAGTGGCTTACTAGTATCATACTATTCTCTAATGTCCCAACCTCATCTAGGATCCGCGCGCGTCAGGCTTGAACCAATACCGCAAGGCAATGGGTGCCAAAGCCTGCACCCGAGGACCCCCATTTGCAACAATCCTATTCAAAAGGATTCCAGATCTCCTGCTGTCCTAAAAAACGTCGGTTTCTGGGTTCGACATGCGGCTGCTTTGCCCAAACAGTGGGAAGCAGTCACGTTTTTGCAAGAAGCACATTGTTAATGTATAGGTCCGTTGTCGAATACTTACGTGGGACGTCAGCCTTAGGAAAAAAACTACCGATCGT
> #14 GGATnGGACGnTnnACAAG 405 
GCTTCTTGAGGCTACGCTGATCATGCAGCCCATATATGGTAAAACCGGAAGTCGGTTGGCATCTAATTGGTGGTGTCCGCCACTTTGGGATGAACAAATGGGCCGTATAGAGTCCGCTATAACAAGACGTTCGAGAAGTACTGACTGGTGCTGGTTATAGGTTAACAAATACTTCAGTGCCTAACTTCGTTCGTCGAGGACTCAGGAACGGTCGTGGGTACTCTGTGGCATGTATCTTGAGATTGGGAACCCAGCGCTCGTACTAAATTGACGTCCGTCGAGACCCTGAACTAGGCGTACCATAAACGTGATCAAGCAACACCCTTGCGGTATGATGCCCTCAAGCGTCTCCAGGACACATAAGGACACGCATGCCTTCAGGCTAATCAACTCCCTCGAGACTATGGATTGGACGTTCTACAAGCCCGACCAGAAGAGATATCCTGCTGTTTTTAACCGCGTCCTGTTATTAGACCTTACGAACTCCAGACCTTGTCCGCACCTGTACGCGACTGAATCGTGTTCCGGGATTGCGAAGCGTTGAGACGAGCTAAGGGAAACATTCCTCAATTTCAGGCAGTCCTGACAAGACGAATCTAC
> #15 GGATnGGCCCnTnnGAAAG 226 
CACTGACGGCGACAGCACTACATACGAGTTACTCACGCTAGGATGGCGTAGAAGAGAAAATCCTGCAAGAAAGATAGAGCACCCTCTTGTTCAAATCCTTCATTATTTTCAAGGCCTACCTATACTTGAGGCGCATATGACGATACCACGCAGAATATGAGAGACGTGGCGTAGGATTAACGAAGCTGACTGCCTTTGCCATAACTAAGCAATAACCTAGCTAGATGGATTGGCCCATAGGAAAGTAAGAGTTTGTGTGAGTGTCAGCTAAGTTCGGCGCCCAAAGTGGCTACCTGGCTCGATCTATGCCTGGTGGGCCATAAACTGTCCATCAACATTGAGATCTCTAGTTGTTATCTATATAATCAGAGGGTCAGTTGCTGAGCACTTCGTAGTTAACAGATCCTTAGGGCAGACGCACTGCTCATCAACTAAAGTAGGGATGGTTACAGAGTTTTGAATGTTGTCGTAACATTTTTTATCACATCAGCACTTAGGGAGGATGTTCGGCGCGGGTGTTACTCAGCGATGGCGGAGCCATGTACCGATGTTTGATAGGACATTTCTCGACCTACAGTACCTCACCACTGCCGAACCTGT
> #16 GGAGnGGCCGnTnnAAAAC 383 
GAGCCTGGTTGCCTTCTCTGTGCTTAAAGGCCGAGTTCGGAATCTGTGTGATACGTCGAACCCTCTTAACGCCCGAACGTTGGATCTCTTCACGAGCTTGACTCTCCTTTGGCCGAGGCCCGGGAGCGCAACCTGAATTTGGGTTATCGCGATAGAGTGTTGACCGCCCCCTTTGGTGTGTCGGGAGAAAATGAATTGCATGAGCGAAATGTAAGGCATCCTATTCTGTATGGTATCATGTGCTGTGTACACACATGTGCTCTCATACTATGGCCAATAAAACACGATCGACTTGTGTACTATCCCCCACGCGTCTCCTTTTAGTGCCCGTAGGCTTTAAAGCGGGGTACGTAGGTCTCGCATTGAGGTTGACTGTCATCCCCGGAGTGGCCGATTCAAAACGGACGCCCTTGACGTGTCCTCTCCAATTTAACGAGAGACCTACAGAGGCTCTTGATTTTGTTTCAGGGGTTCTACGATACTCAGTACGTAAGAAAAGGGACCCCCGTCCTGAATGTTAGTAGCAGCAATGACTCGATCCCAACATATGACCAATCGACTAATCTCTAAACCACTAATTTTCATCTATAGGAGGCCTAC
> #17 GGATnCACCGnTnnAAAAG 519 
TAGAACCAGCAATAGCCTACCACACCACCCAACGCGTGGCTGCTGTATTCAACCAGGATTGTTTCACATTGGCTCTTGGGTGGATGGCGCAAAAACACCTCTGGTTGGCAAATGAGAGAGTATTATACAGACCGAAGGGTGGACAAAATATGAGGCCGGCAGTGCTGTCCGTTGCATCAGCTACCGGGCAACTTTAGGTTTCGGATGTATCCGCTAACGCGGGCCGCTAAGTCCCCAAACTCGCTCCTTAACGGGAATTATGTATCGTCGAAATCTATGTTGACAGCCCCCATCCGGTCTCGTCCAACTGCGACACACGCGTGCATTGGCCTTACACCCAAGTAATCAATCTTTATGAGACTAAACACGCCGAATATAAAACTTCTGTTAAAAAAACACTGGGGTCGGCGGCTCAACTAATACTACTCGAAATGGGTAACGTGCATGCGGGCGTCGAATGCTGAGAGCAGGGCCAGAGTGACTGAAACCTTGGGGAGAGTGACACCGCTCTTTTCTTCAGGATACACCGCTTAAAAAGCGGACCTTCTACTCCGATGTATCTGTACGTGTCAAGGTCTGGAGTGATCGGCCTCTGCACAG
> #18 GGATnGCCCAnTnnAAAAG 124 
TAAGGACATACATGAGAATATTGGAGTATTGTTTCGTTGGTTTGGTAGTTGGTAATGTTGGCCGAGAACGGACCTTATCATAGGATCTGACCCGTGATGGCAGGGCGGCTGATCGAATTGTATAGGATCGCCCACTAGAAAAGGCTGCGCTCCTGTCACTCGCGCGCCCGTAGAGTAAAGCAAGTGCAGGTTACCCTGTCCGCTGTTGTTCATCGGTTTCCGCGTGTTCGAGACCTAACTAGTTTCGGACACTCTTTTGACGGGTACTAGGACCAAGGTGTTTGATCTGTATCGCAGGTTCCTGGTGACCGAAGTACAATAAGCGAGCGCATTTCCTAGACACGGAGTAGGAGCGCCAGTCGTACAGAAACGAGATGGGGCCTTGCATCGGGACTGGCGGCTACCAATTTGAACTGGACTGTCTCACTCTCGTGAAGAACTGCTTCCCCGATGCGTGTGTTTGGCGGAGGCGATCTATACCAATGTGAGATCACTCTGCGATACGCAGACTGCTCTGATCATGAAGGAATGAGGCATGGATCGACTATTTAAGTATCGTCGCCATTCGCTGACAAGAACTAGTGCACGGATACACATGTA
> #19 GGATnGCCGGnTnnAAAAG 127 
GCCACACCCTTGGATGCAGTTGAATTGATACCGTCTTGAACTGTTGGAGATCGACCTACGATAGGCCCACCCCACAGTCATACCAGTTGAGTTGCCTTGTAACCAGGGCTGATTCACATACCTATAGGGATCGCCGGGTGGAAAAGGCACCCTAGGAACAAAACTCCCCATTAGCAGTCGCGAAGGGGGAGGAGTTACACCAACGGCACGGGAGGGACCGCTCCGAAGCCTGCTATCCTTACCAAATACATGTATCATTGAGACGAATGTGGCAGCACCCCATCAGGCCGTGATTGAAGGTAAAAGCAATCCTAGAGCCATAGTTCGTCACCACCCATCAGTCCTACGCGGAGATGCCCTCTAGACTAAAAGTGATGCCTATTGTGAAAGTCCTTCCGGCTGAGAACGCGCCCAAATACTGAATAACCGTGCCGAGGCAAAGCCGCGCGTAATCATCCATATCCCCTAGAAGGCAATGGCCGCATCAAGAAGTCACGTCATCTCGTGCCAGGGAGGCGGATGGGTGTCGAGCCCTAACCCCATTACCCAACTGACGGCTACCGTGCTGGATTAGGAAAGAATTGTAAGCAGTCAGACCGT
> #20 GGATnGGCCGnTnnAAGCG 490 
TTTAACCAAACAGCGTACCGATGCCTGGTTGTGCTGTAGTCATTCCTCTATTTGAACGGACATTGGGCTAAAATTGCGTAGTTCCTGGCAGGCGCTATATAATATTGACGAACTCGGTATAGCCATACGAAGAATTTCAATAAAAGGGCGGCCTGCGGGCGTTGTGGGAGGTGTAGCGCGCTAGGGTCCGGTCCGAAAGAGATATTTAGATTTTCCCAGGGAGTGATGACGGGCGCCCGTCCGAATGCTAAGCGCTGCCGGTAAAGGCAAACCGGCCAGCAGTCAAAGCCAAAAACTGGTGTATCGATGTATCTAGTCACGCCTCCAAAGTGCAGTGGGCCGATCACACCCAGGTAATAACAGTAAGGTATAGTTTAATCGCCATAATTCTCCGACGGTCGTGAGCTGGGAATCATGCGCGGGTAGAGATAGGGGCTCTCATCTCGGTTCACTTATCACGTCAGTTTTAGAAGGATAGGTTGAGCACTATGGATTGGCCGATGAAAGCGGATAAGGATCAGGATTCTAGGCCCGGTAGAAACTACCGGCTGTCGGCACCGTGTCACAATAATCATTCGCGCTGTGAAGGCACTTGTAGAT
