# Supplementary material for: A particle swarm optimization-based algorithm for finding gapped motifs
Source: BioData Min. 2010 Dec 13;3:9. doi: 10.1186/1756-0381-3-9 (PMC3022572; doi:10.1186/1756-0381-3-9)
Supplement: Additional file 2 — Experimental Dataset. The synthetic data sets and real biological sequences used in the paper. [file 1756-0381-3-9-S2.ZIP › synthetic/gap_motif/separate_gap/sepa_gapped_seqs_19.txt]

> #1 GnGCGTCGGTnGTnnTAAA 5  GnGCGTCGGTnGTnnTCAT
AGCCAGAGCGTCGGTGGTAGTAAAGTATAAGAGTGTTACGGATAACAGTAGTGCTAATTAACCGATCTTTGGTCGTTGGGTAGCCCCCCACCCGTCCCACAGTTACGTTACGATTCCAGGAATCGGGATTCTCAGCCCAACGTGCGTGTGATGTCAGTACGCCACTCGAGTGAGACATATCATTAAAGTATGGAGTATGACCGCTGTTGTTTTGTTGTCCTCTCCCCCCTGGAAATTTGCGCACTTCCGGTGTGTCAAGCTATTCTGAGCCAGCGGCTTTCGCCCCGCCAGCCCAGCTGTATAGAGACCACGGGTTTCACGGGTAGCCCTACGAAGGAATACGTTCGTTTACCGACACGGATTGTTAGAACACTTCCGAACACGGCAGGGAGCAACTATTCAAGATTCCTCGTGCCTCACTATCATGATCTACTTCTGGAGTTCCATACTCATACATTATATTGTGTGCGGTCCATCTTGGCTGCAGCAGAACTGAGGGTACGCGGAAGAGACCGGGATGGTGATCACTTATAGAGACGGCCTGGCAAGAGATCAGGCTCATAACAGGCCAGGTAACCCTCTTAAATGCGTCGTCTATCC
> #2 GnGCATCGGTnGTnnTCAG 399 
ACGTCTACGGGAGTGCAGCTTTACTGTTCCCCTTCAGCCATTCCGTTGCACCTCGGACGCTTTGGAGCCTCAGGGAGCGTCTACCTTCACGTACCTCTAGGCTAACAGGGCTGGATCAACCGCGAGCCGCAAGTCGACAGAGCGAGCCGCGTTTCTGGCATCAGACAATCGTTTCTCGATTGTGGAGATTAGAAAAGCACGGACCCATTAGGGCAAGGACCATCCACTCCATTAACCAAAAGGGAGTGCTTGAGACGCATTAGGAGTCGTCGGTCGCAAGTTCTCCAAGATCAGAAATCTTGCCCGTTGTCGGGCTTGTGGTTTCTTCTCAGTGTCAGATCCCTAGGTAGCTCCGGACTTGACGGATGGTCTAGGACCACTCAAGGGTACGGCAATATGGCGCATCGGTAGTAATCAGGTACGGCGCCGTAATTTCATAGGATTCATCTCATGGCTCTCTGCTCATGAGGGATCAACTCAAGATACGCATATCAACTTGCCACAGCCTAGACAAACCGGGGTCTTCAGAGTGTAGCGTAGGATGATTGGGAACCTAGTGTGCCCCTGTTGGCTCTTCTCTCCTGGGGCCAATCCAGAGGT
> #3 GnTCGTCGGTnGTnnTCAC 185 
AGAGCGAGAAGTCTATTGCTTCTTTTTCGATGGTATGACGATCCGCCGAGCTAATTAGAGGTCATCACGCTGCAATGCCGTGCTTAGTGTCAGGCCACGGGCATGATACAGCTTAGATCGGGTACAGCCATTGTTAAGACGGGCCTTCGAAATTAATGCATATCTGCTACCTTTAAGAGAAGATCGATCGTCGGTAGTATTCACAGCGGTTGCTGGACGAGGGGCGGTGGGAGTAGCCCTAAGCTATACCATTGGCAAATGGTCGTTTCATCACTACGAGAAGTGAATACGTTCACATCCAATACGAGAAAAAGATGAGTCAGCCGGCCTTCTGGAAGGATTCTCCGACATTACACTGTAGGGCAAGAGAACTCCCGTCAAATACTGACCATTGCTGTTCTTGTCTATTCTTCGTGCCGTGGGCCTATGTAGTTCAGCTCGTATCACTCTGACACGAGGGCGAACCAAGACATGTAGATTTCTCGCTGTCAAACCCGCCCCTCACCCTCAGCGGGATCGGTGGTTTAGCGTGCATGCACTATAGCGGATAGGTCCGAGACATACATTCTAATTAGCGACGCAAACGGCATTAGTCGGAAC
> #4 GnGCGTCTGTnGTnnTAAT 142 
CAGGATAGAACTAAGCGACGCCTGAAACTTTCTCTTATGATTATTGAGTCAAGTGGTTTTGGAGTTCTGTACTAAGGAACCCGTAACATCTGTTATGCGACGCAGCGCCTGGAACACGAATTGTGGGAAAACTCCCGTGTGCGCGCGTCTGTCGTAGTAATGCCAGGGCCGAGTGTGCGTCCTAGTCGATGGGTTGCGATTGTCGCAATGTATGAGCCAGCTATGACAGCTCAGGGTGGGCCGATGGCATTCGTAATCACGTGGCAACTGTATGATATAAGTCAGCAGGCTCAGTGGATCGGCGAGCCCCCTATTGATATAAACGTTATGGGATACCCGGGTCGGAATACGACGCTCATCGCTTCTAGAGCGCGAATATTCCTGTCCACCCAGATTTTGTCTCGCCGAGCTTGTGCATGCATCTAAGTTATATATCGCCATCTCACTACCCCATAATTATTTTTTGACACCTGCAGGTGTAACCTCCGACCAACTATTCTATGTATCGGAGTATATACCCTTCTAATTTCTTACGAAAGTAAGATGTATACGTGGTGCTCGGAGTTGATCTTCCTCTGCGGGCGATCGAATTGTCGGAGC
> #5 GnGCGTCGGTnCTnnTCAT 416 
TAGAGGTTAAATTGTAACAGTCTTACTTGAAGAGGGCGGCGGCCAACCCGTATTATATTTTTCACTGGCAATGCATCGAGATTTGTTTGGGCCTCGGACAACTTGAGTGGCGCACATATCGCTTAAGGATGCAGAGGGCAAGGCTTCGAAAGCTGCTAAATGCTACCGTGGTAAATAGGAGGGACACAACATACGAGTTCCCAGGCCGTTGCCACGCTTCATCACTCTTACACCGTGACCTTTCAATCTGGAGTATTCGGCTGTCCGTCACATACTACAATTACGAACGTTTGGGTTCTACAAAAGAATAAGTAAGCATTTTGGCCCAGAATAATAGTCCACATGACTACGAAAGCCTCTACGACGCACGCCTCCCCGAGTGGTTAAATCATGGAAACAGTCTGTAAATAGGTAGGGCGCGTCGGTCCTTGTCATTTGTGGGCCGTTTCGTCAGACGGTGCGGCCAACGTTACAGATCTCTGGAAGCGCACGTTTATTCCGCCACTACCTGACAACTGAAGCGCACGTATAGACGGCGTGCCGGCTAACAATCGCCTTATGAGTCACGTAAACTTGGTTTTTGAGTCCGCCCCTAGTCCG
> #6 GnGCGTCGGTnATnnCCAT 213 
CATAACTCGGGTTTGTCGAGACATTACTTGTAGGAGTATCGCCCATAGCAAGCACACTTACGAAACGTCGCTTGAACAGTAGCCTGCACAATTATTCCTGTACTGCTTCCGCTTGGGTGTAGGTTCGATCTGCACTGATTCCCCCTTTTGGTACGTGAACGTATTCTCGGCTTGAACATAGGTGTCGCGGTACTTAAGGGATGACGAGGATAGGCGCGTCGGTCATAGCCATCCAGACCGCATTGGAGTGAGAGGAAGCACCAGGCCGGGCTGAGAGGTCATTAGCCGTGGATGTGTAACGCAACGATATACTTCCAGTACCAATTGTTTACACCGTGCACGCACGCGCAGGCGGCGCACAATACAGCGACAGGATAGCCGTTAGGCATCCTCATTCGATGCTATATTGCCAAAAGGCGCGAAAAATCGTCAAAATATGGATTCATTGCGATGATGAGAGCCGCCGAGGTAGGTTGTTCACCTTCTCGCCATGTAACCGTAGGGGCCCAGCCTAAATGGCTTAGGAGTCATCGCAAGCCTTGAGTCGGTCTGATAGAGCCGATCCTCAATTTCTCAATTTAGGAGGGGCATTAGAGCGGC
> #7 CnGCGTCGGTnGCnnTCAT 323 
GACAGGGCAAGAACCGGTAACCCGGTGTGTAAAGCGATTAACCATGGCCGCGAGAGCGCAGGAGACAACAACCCCATTCAGGGGAGAGCCGTTGCTACTCCAGTCTTCGCCATAGAGGGTAAGTGTTGCGTGGCCAACCTGGTCGGCCATAATTAGGTATCAGACTAGACCGTAAGGCTTCTTAGTGCGTAATGAAGAGGCTCAACGGGCCTCCATAGATCCTATTCCTTAATCATGTCAATACAACAGCTAGGAGCCTACTAAACTGAATATTGTTTACATCTGGCTTAAAAAAACTTCAGGTCATATTCTGTGACTAAAACCAGCGTCGGTCGCCATCATACTGCAGCAGCCGGTGAAGTCTCCGGCATTATATCGTTTACCCTTAGTAAGCTTTCGAGCTGAAGCGCCCCGGTGCTAAAATCTGACAATCACCATTGCATGGGCATCAACATGACTCGTATTCCTCACGACAGTGTGTTGAACGATCCCCCAAGCATCCCCGGACATATGGTGACGTTTAAAAATGAGTGACAGCGGAGCGAACACTTATTATACGGCCCTCGATTGCTAGGAGTCTGAACAACACTGTATGCGGAC
> #8 GnGCCTCGGTnGTnnTCAG 304 
CAGCGGCTGTGAGTAAAGTCTTGAAGTCTCTAGCCAATTGGCTAATACCTGATACTGAAGGTGAAAAATTTCAGCCCCGGCAGAATTTATCGGTGGTGTGCGTCAAGCGATTACTCCGACCCTTACCATAGAGGCGGATAAGTCAGGCAGGCTCATGGTCGGCCAGTGGTTTCGACCGGCAATTCTGTCGAAACCAAAGGTCCCACGCTCGTCCGTCCGGTTGTATTAACTTTAATGTACAGCCATACATTTGGGGCCTCTGCGGCCAACGATTGTGGATCAGTGCGTGCCCTGTCTAGACAACGAGCCTCGGTAGTGTTCAGACTCCATCCTCGGATACAATCTCATCGGGGGGTCAACTCTTTCCTACAAGTCCCCCGATCGCTCGTGATTTGGATCCCCCTCTAGACAAACGCCAAAGATCTCATCCAGTGCACCGCTGGTAACCACCGCCAAGATTCACAGGATAGATCGGCTTGTATGCAGCTGCGTCAATGAGGTGCACACATTTAGCCTTTGCAACCACATCGCAATACTCCGACGTGAGGTATTAAACCAATGCTGAAATCCGGGACCATTTTGGTTGAAGATAGTTGTTGA
> #9 TnGCGTCGGTnGCnnTCAT 240 
TACCTCACCCAGAAATTGGGATTACGCCGGTCGCGCGTTTATCATCATAGCACACTGGAAATCGAAAGTTGTGTTCCTACGGCTGGGCAGCAGTTGTTCGGTCAGACTAGAGAGCGAATCGCCAAATTTACCTGCCGTCGCCACTGTAGTCAAGCATATGAAATGCAAACTCTTGGCGGTCTACGCCCCATCATAGCAGCGCTCCCTGTGGACGCTTGAAGACGTCAACTGTACACGAAGTCGCGTCGGTAGCAGTCATGTCGTGGCCGCTATCATCTGAGCCGCACGAAATGGTACACTCAAAGATTTCTCGATTCACCCCCTAATCACACCACTAATTCGCTTAGACTCGAGCAGACGCGTTGAGTACGCATATAGTCCATGTAGCAAAGGTCAATTACGGCCGACCTGGTCAGCTAGTAACTCCTACACTGGAAGGCCAACGATTTTCGTCTTGCGTGGACATCCCTGTAGAGTTCGTTCGAACTCAGTGGATCGATCGGCCGTACCGAATTAAATCACCTACGCTGACAGGCAGCGTAGTTCTTGTCGAGCATTGTCGAGCGTCACTTCGGATGACCCACTCGGCACGGCATAACA
> #10 GnGAGTCGGTnGTnnTCGT 16 
TCTTTGCCCGCGATACGTGAGTCGGTGGTACTCGTATCCATGGTCGAAGCATTCTTAGGCGTCTTCTGGAGCGCCTTCAGTACGCAGCTAGCTAAGCTCATTCCAGAAAAGTCTCGTTAGTGTGGTCAGGACCCGGATGATATATATGATCTCAGAATAGCAAGCGACCGCCGACCCAACTCACCGCCCCAGCACGGCAAACCGGGATTAAGCATGTAAACATGAACGCCGCGTAAGATCATTCATTTTTTCTGTTGAGACACAACAGCATCTGGTCGGCCGGCACATGGTTTATTGACTAACTGTTACCCTTTAAAATGTGGGGCCACGACGCCAAAAGCCCCACCCCATAGCGATTCACCGTGTAGTAAAGCCGGGTAGTAAATCTGGAATGTCCTTAAAAGCGAAAAATTATTTATGGTGCCCGGCGGCGGTTATTCTTAGATGTACCGATACCGTGACTGTGGACCCCCCTCACAAGGTGCTTGCGAGTTATCGTTAAACCTGCCGGTACGGACACACTTAAGGGCCGCCTGACACAGCATTGTATAAAAAAAGGGATCCAAACGAGGGTGCGCATAATAATAAGTTGGATTATAG
> #11 GnGCGTCGGGnTTnnTCAT 538 
TTATGAAATTGGTGCTCCGCTGGCCCGCTCCGACGTGGTCCGTAAATCCCGCACGCGATCGAAGGGCAACCCTCCTCAATGTAGAGTGTGTCTTTCCCCCGGGCTTACAAAGTAATGTCCGCGCAGGGTTTCCGGCCGGCGGTGGTCATTGCAAGAGAGCTGGAAACCGTTCCGTTGAACTGGTGAACAGGTACTACCGAACCGTACCACGATATGATTAGCTGGTTAACAAGCGCCATCCCCCGCTGAGTGTGCGCAGCCGGTTAAAATCGCTTTAGCAAATTTACAATGCCAAAAAACAGTCCGACACCAGATCACCAATCGTCGAGTCGCATGGTTGAAGGCCTCGCGTATCACTATGCCTCACTTACTCTGGACTTGCGTCTTGGTCCAGACGGACGCATAGCAACTGGCCTAACTTGATAAAGGATCCAACGGGGTCCCTGCTTGGGCGGCTGACTTGATTGGCAAACCCAAGATCGCGCTTAGTCCTACGTTAATCACGCCGACCCATTCGGCAGGCCGTTCGACGCCTTTAGAGCGTCGGGATTGGTCATAGAAAGCCCAAGGTAGTGAGCCACTTTGAAAATAATTCAACCG
> #12 GnGCATCGCTnGTnnTCAT 130 
GGTGGCGGCGCCGAATCCAGTAGGGGGCCACTGACACTTGCATTCAGGCTAATGGGCCTGCACTATACGTTATGTAGGGTCGAACGGGTCAACCACAAGTTCTGAGTGACGCAGGCAATAGTATAACCATGTGCATCGCTGGTACTCATGAACATGCATCATCCGTGTACCGTCCGGAGATGAATAGAACCAAGCGCTGCCTAAACGTCCTATACGATGACACCGGAAGGCTCCTGGCCAGAAGACAACTCGTGTCATCGCTCTAACTGGTAGTGTCTTGGAACGTGTTACATTTTTAGCGCGCCAAGTTACAAGGTCCGCTTAGGTCTGTCTCGACGGCGGGGGCAGGGATCTTTGGACATGAACAGTTTCCCTAGAGAGGTTGGGACGCCGTCGAGAACTCGCCGTCAATTTGCGACTGGAACGTGATGCTTTAAGTCGTACTGGCGTACCACTGACGATTTGTTTCGATGCCCTTGGTGTAGATCCATCTTAGGTCTCCGTGTAGTGAGATGTTGAAGTCGGCAAACTGGGCCCGTAATGCGCACTAGCTTTGCTGCAGTTACACTTGTGAAACACAATGATCGACACCGCAGGAAC
> #13 GnGTGTCCGTnGTnnTCAT 106 
GGGGCAACCATGTATCGTCTTTTAGAGGGCGATCGCCGGGGCACCTTTTAGGAGGGGAAACGACTGGAAAGTGTATGTTCACTATGGGGGGAATCACTAGTTCCGCGTGTGTCCGTAGTAGTCATTCGGGACCCTTGATTACACTCGGACACTGTTCACTGCCTGAGCAGAATCCGGACTCCAAATACACCGTGGCGAGGGTGGATAGTCCCTGCTCCACTCAGTGTCGGTCCCTCCTTACCCATTTAATGTCGCAACGGTCTATGCAGAATCGTACGCCCTCGCGTCTCTGGTGCCTCTAGGCACGCTTGCGTTTGGACTTAGGGTAGCTGTGTTTCATAGAGGTCAGCCCCCTTATTGATATCTGACGTCATAGTCGCTAGACGTCCTTCGTATTGTAATCAGCTCTCGGCCGTTCAAAACGTCCGTCGTAATGCGAAAGGCTAAGGCGGCTCAAGTTTCGTCGGTAGTAAGGAGGGATCTAAACCGAAGCTCTCTGCCCGGTAGGGAGGCCGGCTTATTGCGTATTGCATTGTTACCCTTGCGAGCTGCTAGCAGCTAGTTCGGAGTCTTCGATGGAGCCCCTGCCTACCACGGTGA
> #14 GnGGGTCGGTnGTnnTCAA 20 
AAGCGTTCGATCCATCCCTCGCGGGTCGGTAGTATTCAAGCATGAGTGAGTAGTACCCTCGCCTCTTCAATGATAACAGCGCCAACGCGCGAGAATTTCATAGTTGTCGGGCTACACTCAAAAGAAGTTTTGTCCTACAGTGTGGCGAAAACAATACCTAATTAAATACTTACGTATCAACACCAACCGCGGACGACCCTAATGGGGGAGGCGTTGTAACCGACTGGAATTATTGCCATCGCTAAGTAGTCACCCAATAAGAACTTTATGGGACGATCACAGCCTTCTGGTCGAGCTCCGATAAATATACCCTGGGCAGAGCCACTCACGTCGTCGGCGTGTACCGATGGTATAACTCCAAACGAGAGAGCGCCATAAGGGCTCCTGACACCAGTACTTCGATTGTGGTAACCTTGTCTACACGGAGTTCACGACATTGTAGACGTACCTCGTGACGTCCACTGCAGCTAATTACCACGCATTTCAATTCATTTGATACTCCGAGTCGATTAGGTTGAGCCGCAGTCCTGAAATAGGCATATTGCTCATTCAGGCACGCCAGCACGGTTGGACGGTCATATAACTCCATTCACTAGCTCA
> #15 GnGCTTCGGTnGCnnTCAT 49 
GCTAACCCAAGACCCTGACTCCTATGGGCTCACAACCCGGGCGTGTTCTGAGCTTCGGTCGCCTTCATCATTCCGACCCACCCGATGGTAGGTCTTCCAGCTCTATTCCAGGCTCCGTACAGATTTGAAGGCCTAGTTTATCGACTGTTGCTACGTACAATGCCGGTCCGCCATCCTTAGCCCCGTCGACGATACCGAGTGTAGTGTGCAATCCAAACGCGCCGCGTTGGGACTTACGGGGGCATGAATGCGTGAAATTGCGGTCCTGAGAGAGGAAGATCCCATCCTCACGGTCTCCCCTGTTAGTAATTCACGTGTGTTTGGTTCAATCTCATCGGCTGAAGCGGACATCACTTCATCTACAAACTGGGATGTACCAGCATCCGAGTTAGTCTACATTTCAGTTGAATTCTGTACTTATTGGACGCGCACGATGTCGTACCTAAACTTCGGTCGCTTTCTATATCTAATCCAACAAGTTTGCTTTAGGTTGTTGGACGAATGAATAAGAACGCACCATTTTCGGTAGCTTCGCGGAGTGGTAAAACCCCCAAGTGGTATGTACAGTCCGTTCTAGACTCGACGTAACACAGAATCTTG
> #16 GnGCGTCCGCnGTnnTCAT 485 
CAGTCTGAAGCATCGACGCACTAGAACCTGGATAAAAGAAACAAGGATACACAAAAACGAAAATCATCGTCTACTGTTCAACCAGCAGTGGTTTGATCCGAGCATAGGTTGTCATTCTCAGATCTCCGGGAGACGTCACAAATCAGACGCGACCCATGTCATAACGTGTATTAGAACAGTCATTCATAGGGGGGGTACCTCAGGTGGAGATAAGTGGGGACAGTGAGTCTGGACATTTTGTGGAACGGTAGACATTACGCCCTCGAACTTTGCCGCGATGCCGGCGCCTAGACCCTCCAAAATCCCGAGCGTGACTGGAGGGGTAAGCCTGGTCTAGGAATGTGTACCTGTCAGCAGTGTGACCCCGTTGAGCTAAAGCTACAATCCCCTATTGCATTTGCTAGTCGTTAGTCGTAAACCTCAGTCGGAGAGCCAAGTTCTCAAATAAACCTGCGGTAATGCCAGGAACACACCACAACACGATAGCGCGTCCGCGGTCGTCATTTATTGAAAATAGCTATGCGGGTAAATCGGACCCAATAATATAGATTTCACTTATTAGAGACTCGACCACACCATCAGCCTGCGTACTTCGTGCCA
> #17 GnGCCTCGGTnGTnnTTAT 215 
AAGCGCCTAAAGATACTCTCTTTGACCTAGGAGACACGTGTTATGAAGGTTCTGATTCGTTCTCCACTTACGTCCGGCAAATCTCCTAGCACGTGAATTTTACTCGCTTCTTACTCGGCCTCGGCCGCACAACCTGTAGGCCCCGAGCGTGGCAAGCGTGTTGAACGTCACGGGTATCCCATTCATTCCGTACCACGTATTCCCAAGTCTAGTATGTGCCTCGGTCGTGGTTATGGCACTTGCGGACCTGGCGAATGATTCTTAACGCCAACGCTAGCCCTAGCAGAGTACATAATGTATTCACGACACGGAGACGTCAGCCGAGTTAGATCCAGTATACCGCAGGGCTTTCAGCGCCGTCGAGGGCGCCTGTAGGGCTCATGACATGCCCGTCACTCTATGGGGCAAGAGGTAGAACGCTTTGATATCTTAGCGAGTCATTGGTCGAGACCTCATAAGCTCCCGAGCTTCGGAACCGCTGTCCACAACGGATTGCTAGGTAACAAGCGAAATCCTGCTTTCAGCGAAGGTCGTGGAATGAATTCAGAGGTCTTAACACTGAACTGTTTTGTTCTACCATTACTTCTCCAATACAATATG
> #18 GnGCACCGGTnGTnnTCAT 176 
TTGTACGCATGCAGCCGCAGCTCGCTCGGCACAGACTGGAGCCGTGTCATACGCTTCACTCGAGAATAGCAAGCGCTCTTCTATAATCAAAGGAATATTTATTTAGATTTTAGTATTTAATCGGCGCGCACCTAATGCGGACGTCGGACGACTGTCAATCAATTATGTAACCGTATGTGCACCGGTGGTATTCATATATTCAATAAGGGCCTCGTACATCATAATTAGTACAAGTAGCGCTAAAGTATTTATTCTGATATTCAATTAGCTTATTACGCACACATGTCGGCCGTCGGCGAGCTGAGGCATGCATCTCACTTGACCGTATCACTATTGCCTCTACGGATGCGCAGGCACCTTGAGGTCACGTGCATTGTGACAGCTAGTGATCGTTATAAATAGAACAGAGGCTAGGCCCTCAATATTTTTTGTCTTGTCGCAAAAGGCTAAAAATATGTTGGCCTACCTGACGACTGAAGACGACGCCAAAGTCAGGCACTAGGAACGACAAGTAACCCCGCACGATACTGATAGTATGACGATCCTGGAAACACAACACAGCATATTTCAAAAACCTAAAAACAGCATGCTAGTTGTTGA
> #19 GnGCGTCGGTnGTnnTCAT 371 
GGCTGTCGGTTGTCCTAAGGCCACATTCCCGTTAGCTTTGGGAGACCAGTGTAGAACAGGCACCAAGATGGGAGAATCACAGAACCAGCGCGTGTTGGTGACAATACTCCACACCCGCTTAACTTCGCTGTTTTTTTAGAGGCGTGTCAGAATGTGTCTGTTCTGAGGCAGTGACGGATGGAGCGCTCTTTGGACAATGCTCAGCCATCTGATACCGCGCACTGCCGGACTAGAGTCGGTCATCCAGTCCACGTTAAGGCTCCCCTATCGGGTCTACGTTTTACGACTGTACCCGGAGCCATTTATTGCGCACCCACTTTGTATAGGAATCCTAATTACAGGAAAGACCTCTGCTGACGAATCTTGTTGATGCGCGTCGGTCGTAGTCATTTACGATCTCGGCCGGAAGATGGGTCTTAGATCCATCTCAATGGACAACGACAGTATGTTATTCATCCTGCTCACCCCCGACTAAGATCTTCTGTTCACAGGATGCATTCGTGCTGAAGCTCGGTCGACTCTCCGAGGTCTCAGTAATAGATTGGGAATCTACACTATGACCCCTACATCGTCGGTAGTTTGTAGAATAGTCTAGTCATA
> #20 GnGCGTCGGTnGAnnTCCT 284 
TTGTACTAATGTACTTAATTCACCTATAATCAGTTGAGGAGATGGTCGTAGACTCATAAATCAGCTACCTGTTCGCATAAAGACCGCAGCAGTAAATACCTTATCGACGACGGGTTAAAGCAAACAAACGCACGTGAAAGACATTTGTTGGCTGCATGAAAGACAAAAAATACTTCTGAGAGTTCCTATAATGAAGAAGAACCGCATAGTGTGGGTTGTGGTCATCGAGAAGGCATGTTATCTCTGAGATAGGCGCTACCAGTGTACCTAGGGCTCTTATGACAGGGCGTCGGTCGACTTCCTGGTACGACCAGCGGTTCTCCATACAAACAACTGATAGTCTTTCGCACTTTAAGACGACACGCAACTATGCTCCATGACCAAGAGGCATTAACCACGTGGCTCGACGTCTACTGCCCTCAGGATTAAGTGAAGCGGGACTTGCGAGTCCCCTTCGGCTAACAATCTGTTTTTCACGGCTAGCTCGGTACAAGACGGAACTTAGCAATTCGTTTGAGATGCTGAATGGTGTTCACGACCTGAGCTCCCCCTTAGTACCGCTGAAGCTGTAGCAATACACTCCGGTCGAGCCCTCCCTAT
