# Supplementary material for: A particle swarm optimization-based algorithm for finding gapped motifs
Source: BioData Min. 2010 Dec 13;3:9. doi: 10.1186/1756-0381-3-9 (PMC3022572; doi:10.1186/1756-0381-3-9)
Supplement: Additional file 2 — Experimental Dataset. The synthetic data sets and real biological sequences used in the paper. [file 1756-0381-3-9-S2.ZIP › synthetic/gap_motif/separate_gap/sepa_gapped_seqs_2.txt]

> #1 GnGnnCCTTnAGACATACT 317  GnGnnCCATnAGACACACT
ACCTAGACGTTGCAAGCATAACCTGGACGTGTATGAGGCACCTTCTCGTATACATTTTACGGAGGGGAATAGATCCGGAGGTGTTCGGAGAGAAAGTGGTCTCGGGTCATTGGCCGGTAGCAAGCAAAGTTTGCCATCCAAAGTCACTTCCCGCTTCTTTGGTATACTCGTGTCCACGACTCGCTCAAATATGTTCTAACTTTGCAGGGGTCACTTGTTTTTGCGCGGGTTCGGTTGCGAACCATATCAGATGGAAAGGGCCTATGTCTCCTTTTGTGTTCAGTGGTGCGAGTTGTCGACTGAGCAAAGAATAGGGCGAGCGCCTTTAGACATACTATGGTGGTCAGGGTAGAAGCTAAATTCATAGTTCGTTAGAAAGTTGCATTCGACTTCAAAAGATTGGTGCTGCGCCATCTGGGGACGCCGCCACAATTTCAGACACGCATATGGCGTTTACACGGGGCCCTCTTGAACCCACAGACATCTAGACAGTGTATGCTCATGCATCCTACAACCACAAGAGGTCGGAACCAATCAGGGCGTGTATTCTTAACGTGACGATAATTCAGAGTGCCCGCATATTAACTTGCCGACTTCATT
> #2 GnGnnCCATnAGACACAAA 443 
AAGCCCATGCGGTCGACCTGTCCGCCTGGTATTGACTAAGCGAATGACATTTCACGCACATCTTTTAGTAAATCCGTCTTCGGGGTAATCATGTGCGGACGACCCGACATACGTTAGTAGCACTTTCCCCGTCACTGCAGAATGTGTGGTATACGTATCCATAGTCCGGCATCACCGATAATTAAGTACACGACATTCCCGGATGGAAGTCGGAGGGGGAGTGGCGGATTCCCGATACAGACCTCTCACAAATGGAAAATAGACAACACCGGGTCTTGTAGTAGCTGCTTATCACCCGCGTTACTCAGAAGGTTACGTGCGTCTTGAAACTTATATCACCAATATACCTTGCGTAGCAGCCCACCACGCGTCGGCCGGGCGCGAAGGGGCTTGACTAGCCAATTTAACTTTCACCAAAGGCGGTGTTGCAACCTAATCCGAATGCGTGCCATCAGACACAAAAGAAGACTGCAGCGTGAACAGGTTCAAGTCATTATCACATGACAGAGGATTGCGCGGCACGAACCAGCCTATTCTGCCACATTCCCTAGACCAGGCGCTTATGTCGCGTGAACTCTACTTCAACGGTATGTTCGTGAA
> #3 GnGnnCCATnACACAAACT 255 
CGGATGAACGTCGCCCTTACTCGGTTGTATGCCACATCAATACCCGTACTGAAATAACTAAGCCGGCCTCCGCTATCTTTGCTTGGTGTGGTATATCCAATGGACGTGCTCAACTGTGATAGGCCTAGAAGTGCATTTGCGTCTAACAGGTGACTGATACATAGAAGTAAAGTCCACTATCTGCACTCCAGCTGTTTCGTCTCCATCGGCCTATAACACGATTTGGGCAAACTCGAATGGATCATGCAGGGGGCCGTGCTCCATTACACAAACTATCCTTTCCCGGCGCGCATGTGGGCCTGAACATGCTCCAGGTAACCGGGGCCATACATTATCCTTGGCTGTGCAGGCACTGGCGCCTCATCAAGTTCCAATAGCAATCCACTGGGTTCATAGTAAGACTAGTAAAACTGGATCGCTGACGTCATGCCGGCGAATCATGTCATACGCCACGGCTTACACTGGGTGCAGAGGGGCGTTAATCGGGGCGTCATTGCGCGGTGACAGTTGGTGGACATTCCGGCCCAGACAGATTGTCCGTTCGCGTCCGGGAAAGGAAGCCACATTTCAGAATGCCCTGTCCAGCGACGGGTGTTGTTT
> #4 GnGnnGCATnAGACACAGT 77 
AATCCTTGCTTTCCTACGGACCTGATTGACGACCCTACCCACAGGTGTGATTCTGCGCAGGGGTTTGTAAACCATTAGCGGAGCATCAGACACAGTTATTATACATCAAAGCGTTATTTTGCGAAAATAATCTTGTTTTTTCCGCAGATCTGGCGTCGGGGCTGCCCACCTAGAGTCATAGTGAAATGTGACTTTAACACGAGAAAACCTGTGATTCTCACCCAACCAGCGACAAGAATCACAGGACTTGTATAATCCATTGTAGAGGAGAATATCAAATTTTGAAGCCGCAAACGATACCACCCAGCCTCAGAGGAAAGGCGGCTAGTCTACACGCAAGTCGCCAAGCAATCGGGGGACTTCCATTCTTTGACTGCTAGTAGAGATAGTCGTTTTGGACGTTGAGACGAACAGGTGCTAACGTACGGAGTGCGACACTGCTAGCGCTTATTCGTCTCTTAGCCAGTCTGTACTGGCTCAAAACGTTGAGCACTGCCCGATGAACTGTGTTGTTAGGTATCCTGACACGGCCAGCGCTCTGAGGAGAGCACGCCCGGCTCTCGATAGATTTGTCATTAGAATTCAATTCTAAAGATGGTG
> #5 AnGnnCTATnAGACACACT 370 
GAAGTCGTCCAACAAACTGTGACAAGAAGAACAATTGCGTTGTAGTATGTTATAAAGCAACCCCCAATGGGCACCGAGGGCCGACTATACTCGCGTCGTTACAATGGTAAGCCACGTGCTTCACGGATATTACTAACTTCTCGCGATCGCCCGCGAAGTAGGCTGCTTAGCAATCGTATCCAGTGATGTTGCCTATCTTCCACCTGTTTTAATTACTTTGGGTACTTGGGAAGCCGACCTACTTATCATAGCGGCACCGATGAGACAAGCTGGGGTGTTCTCGGTAGCCACATCGTGGTCTGTGACCGAATACGGCGAGTATTTAGGGACTATTGAATGCTGCAATCGTTCTGATGGCCTTATGTCGAACACGGCCTATCAGACACACTGATTTCGAAGACTTACGTGTAGAGGTAAACATCTGACAACTAGGTGAGCGCCCCTTATTCCAAGTGTAGTCCATATCACGGTTTAGGCGGGTGGCCAAGGATAATATAACTGAGGACACTGTGACTGCAAAATAAGATTAAGGAAACCCGATGGATGGCGGCGCCGACCTCGCTGCATTCGTAAGATAGAGACAGGGGTTCACGAATATGC
> #6 GnGnnCGATnAGAAACACT 486 
CGCTGTCACCTGCCACCTCAGGGAATAGAAGGGTCAGGATTTCCACGCCAGTGATGTTAATTGCGTCCCCACAGGCTAGAAATTAGCACGAACGCTCGAGTCTATCCGGTTGAGCACTAGCATGGACTTGGGTCGGTTACTTTTGCTTAACCAATTCAGAGAGCGCTCAAGTTCGCGGAGGGTGGGCTTATCAGTGTGTTGCTGTCTCTAACGTAAGCACCTGGCCAAAAAGCTAAAAGAAGCGCCGTTGAAGTGTATAATATATTCTTTTTCCCGGAGCGGGACAAGTAGGACTTCAGATGAATCGCCATATCAACAGCACTAGGTTGGACAACTCAATATTTATAGAGTATGCGCACTGCCGCGCTGGGTCCGGAGAACTCACGGGGAGCCTTTCCGATATACCGCAGGCCTCTCACTATACGAAACGAAGTATATCACTCTGTGTTTGTTTACTCCATCAGAACCTGCCCTATGGGCCCAAAAGCGCCCGATCAGAAACACTAACGGGTTGATGGGACCCGAAAAAGTTGTACTAGCGAAGGACCGACACGGGGGGGCCGTAGCTGTAAAAGGCATTAATCGGTAACTCGCCGTGCC
> #7 GnGnnCCATnAAATACACT 346 
TGAAGCGACTAGGGCTTTGCCTGGAAAAATATGATAGGATCACTGGGCGAGTTCCTCGACCAATCATTGTGTATGGGAAAAGTTTAGAGGCATGTAGTTAGCTGACCGCCGCTCATGGTACCAATAACTTCCAAAACCTGGCTCTTACCACGCGGAGGCCCGGCGGGTTCCCGATCTTGATATAGCAAACCCTTTCGCACGCTACGGACACCAACGCGGCTTTTTGACTCGCGCCATTACACGACTTTCCACCTAACACACTCACTAAGACGGTTTTGGATTCAGCAAGCATCGTGCTGTAAGGTCCGTATGTATCGTCACGTGATACGGAGGGAGTGAGGTCCAAGCGTACCATGAAATACACTGCCAGAGCCTCCCTACCCTTTCTGAGTAAGGGATGGTATATCCAAGGGTCCGTAATTTTTGCCGCTAATTCGAGGCAATTGAGCAGATGAGACTGGGGTCCATGGGTTGGGAGACGTGGCGACTATGGCCAGCTATCTGACCATCGGAAACGAGCACTTGATCCGCCACTAGAAGGGAGGAAAAGGCACAGGTTTCCACGACAAGGGAGCTGCTTTCATTAGCTCAAGCGACTCC
> #8 GnGnnACATnAGAAACACT 557 
CGTCCTTGGAGTTTCTAAAGGAGAGTCGCCGGTCTACGGTTCGGATCCAGTGGCGAATGCAATAGTATCTGAACGAAACAGAGACAACTGGATGACCAAGTGTTTCAACCATGTTTTTCTGTTCCTGGTGCTAAGACGATAAGGTGCTCGGTGCATAGGTATGCTCCATCTTCGCCATACCGCTTCTTACGAACCTGGTCTTCCCGGCCGGTATGTCCGCGACGCTCTCCCCAGGCAAGGGACGATCCCTGTTTGCGTAAACCATTCATTGCATTAGACTTTTGGCTCAACCCGCCCTCAGTCGGAGAATATGTCCACGACTCGCTTGGAGATTTCTCGTCGGTCTACAGCCCTAGGTAAAGATCTCACTTGCCCGCGTCAATGTTACGCCGTGGCCTCGGCATGGCTAACAAAGATTCCATATCGAGCGCTTCGCTTCTTGATGGTCCCGCAGCCACTCTAAGGGACCCCATCACTTGCAAGATTCTCCCACCTTATCCAGGTTGAGCGTGGGGCCACGCGTGTGGTCTCCCTAACAGGGGAAATGCTTAACTGACGAGCGACATCAGAAACACTTTGGGGGTCAAGCAAACTCCGCGC
> #9 GnGnnCTATnAGAGACACT 223 
GGTACCCCTGCAGGTTTGCCTCTGTAGCCCGTTGACTCGGTAGCGGCGAGTTTGCGTTAACGTAATCTAAGTAACGGGAGAAGTGTGCTGCAACACAGACGGAGTCACTCATCGTTCCCATGATTCAATCCCTCTGTTAGAAGCGCCTGGACAAAACCAAGCCCGAACAAAAAGGGTTCCCCGCGGCTTCACGCTCGTGGTGGTAACTTGAAAGGGCTCACCGGGGGTCTATGAGAGACACTGCAATCTCGAGAACCAGCTCACTGTCCAGGGAATATAAAGATGAATCTAAAACTGAATCTGTTGGACTAGCACACCTGAAGCAAATACGCAACTGTTAGTGAATACATTCTCGACGTGTCTTGATAAGAGGGGGCGTGGGTCTCCCTATTGGGATCATACCGTAACGTTACGGATTCGAACGTAGGCGCCTGTTGTACGTCTCTAATCGTGACCATTCCATCGGACGAGATTAATAAGCGCTGGAGCTAGTTTGCTTTTCAGAAGTAGCCCGCTACGCCGAACTGGTCGGGGCTGTGGGATTGAGTGAATGATTAGGTTACGGGCAGTGATCTGGCCAGCTAGGAGAGCAGGGACTAT
> #10 GnAnnCCATnAGACACCCT 265 
CGAGATGGTATTGGCGTAGGTACCTTCCGGGAATGCGATCATCGCGAATGGGGTTCGAGAGCAGAGTGGTTGGAATTATGGCAAATGGTAGCCTTCCTTAGTGATTTGTGAGTAGTTACGCTTGGTAAGTAAGGAGCTACCCTACCTCGATTTTCGGCGACGATAACGTGTATGAATTCCTCAGAGAGTGGAAGACGCTCTGCGACTTAACTCCCCTGTTACTCTTGCCCGATTTTAGGAGTTACCCATCTTGTAGGGTTTGAGCGTATGCCATCAGACACCCTTGGGAGCAACGCAATCAGCTAAATCCCTCGACAGTCAACAGTGGTCATTCTTCTGTATGCGGGGCCTCGAGAAAGTCGTCTGACCTACGGGACCTGGGTATCATCTGTCCACTAGATGCGAAGCCCTTATATAAGGTACCGCGCCAGCGTTGTCAATTATGAGTAACAAGCGTTAATGCCCATCGTCCTCACCGAGGCGGTTCGGCTCTAGACCCTCTAAAACGGGAATGGTCTCTAAATCGAGTCCAACACCGTTATTTCCGGCACCACCCTCTGGATTCTAGCTCCGACTGTCTTGAATCCGGCACCTATTACA
> #11 GnCnnTCATnAGACACACT 122 
CAGTCGGGTACAAGGAGCTGGTCCCGCAGGTTTCGATAGGATTACCATGTCATGGAATCGCACACTAATTGTGCAAGATAACCTTTTAGAGTAAACTACTTAGGCGGATCATGCGGACGGGAGACACTCATCAGACACACTTGGCAACCGATGGGTAGTGTGACTAATGTGGGAATAACGGCCATTTTCGCCAGGAGGTCCGTTGTTTTACCCGCAGCTTTAAAGGACATGCCCCAAATTAAACGCCAGAAGAAGTTGATCGCTTGTTGGGGGGTATACGACAACGTAATACCCAATTTCCCTTTGATGCCGGCGTTGATCAATCCTAATCGAACAGCTAGAGACAAAGATAATTCAGCCCGTGGAGAGCAACGCGGCGCCCCCAAGCGTGACCGTCATTCTAGCCATGGATTCATCGAACGAGTGCCGAATTACACCTTTAGGCGCTAGTCATTACACTACGTGTTTATTTTCCAAGTAAGGCCCCGGGCGTTGCGCCGAACTCGACCTGCGAGTCTGTCTGCTAGCCTAGTCCCACGCCAGTACGGAACGATTTTCACCATAGACGGATTACGCGATTCACCAAATCAAGCTTTAACG
> #12 GnGnnCAATnAGACACATT 369 
CTACACCACCCGCATCTGCTTTATACATTAGATTCTATTGACACCTGACTTAGTTGATCTAATTTCTTAGCATCCAAAACTACGTAAAAGTAGTTCAGAACGAATCCACCCCCTTCTTCTCATTTTATCCTGTTTGCAGGCATTTGAGGCGTCCTCATAGAAATTTGATATCAGATCAGTCAGGCCTGCAACAACTATATTTAACATGACCCCAATCTCGTCATCCTCATCTGCTTGTGGATAGTACCTGTTTTGAACGAATAGATGGGACTTCCTCGAAATTTTGTTTCAAAAGCTATGAACACGTGATTAGGTCAGCAACAACGCATCGTCTTTCGCCCACATACTTGTTTTTAGCCCGTATTAGAGGGGTCCAATCAGACACATTGCCAACATCGAAGGATCAGCCCACAGCGACGGGTTGATGGCGGAAGTCGCTTTTCTGGCGTTACGTTGGCAATGATATCGAAGTTTGCCTTAGACATATGGTGCGGCGCGCCGTCCGTTTTGTCGAGGACAGAGAGACCCTGGCCTGTTCGGACTGCCACGAATGACGCGTAAGCCCTAACGGCTGTATAGGAGCTGGCTCCTCTATATTCA
> #13 CnGnnCCATnAGACCCACT 557 
ATCGAAAGGTTTGCGGAGCTTGCTTTAACCCCATTATTTCGGAATGGTCTTACATCTACACTCGGAGCTCTCATCTGTTTTGTAGTCGTTGAGAGAACCAGACGATGGGCCCTAGCTTTGGGTAGCAGGGGCGATGTCACGCTCGCTCAGATATTGAACTGTAATTTGCTATCTCTAAAAGATTTTCATGTCGTCCGAATAATCTAATAATGCTCAGTACCTGTGTCCACAACTCATCTTCGGGCTTTGTAATGTCGAGGCTGGGTGGACCCATACTTCCGCCCACTGCCATAGCTCACCCGGCGGTCCAGACACCCATGGTCGCTCGTGTACGGTACAGCGGGGTATATGGTTAAGGTCAGGCAAACCATGTCACAACAATGTGTTCCGGCCATCATGCACTTGAATACTAAGTTCTAGCGTGTGATGGCGAACGACCCTCCTTCGAAGGCCCAAAATGGAAGCCCCGGGCTACGCTGCGAGTGGTGGGACTATACACTTACGAGCCCTGTAAGGTCACAAGTAGTCGAACACAATCCCATAAATGTAGAAGTTGCCAGCGCCATCAGACCCACTCCAGAAGGTGCAAAATACTGGTTA
> #14 GnGnnCCCTnAGACATACT 130 
TTTCCGTGTATTTTAGCGCAGGCATCGGGCACATGCGGACGTACGAAAGCAATGATTGCCTCGTCACTGCAAAAGGAGGGTTGTCGGACTCAATACTCAGGAGGAAAAGTGGGACTTTTAGAAGTAAGCAGAGTACCCTCAGACATACTCAGCAAACAGGCTGGGTTCCCTGGTCTATTAATGCTTCATATATCGCAGGGTGACCGAGCTGGGCTGACGTCCAAGGCTATCACCCTTGCCCTTAAGGATAAAGAAAGCTTCATGGACCGGGAGCAGAGTTGTAATACCGAATCTCTATAGCTGTAGGAACATAATTAAAGCCCGATCAGCTTACTCACCAGCTGCTCGTCAAGGGTCTTTCGGCACGAGAAACAGTTTCGCCTTTCGACGTGAGTATGAGGCGTCCGAATGCCCCATTCACAGGGCGGTTACAGCCTTCATTCACGAAGCATGGCATAGTTGATCCAACCAAAGACAACGGCGATTATTTGGCGCGACTCGTCTCCAGCGATTGTTGAGCTAAAGCTGTGTCCAATCCCTTCGGAGCGGTTCTTCGCAAAGACAAGTGTACGCTACCGTTCTACGGTTGTTCTCCATAGG
> #15 GnGnnCAATnAGGCACACT 150 
TACACAGATATTCTAGTTGCCGACAGCTGACGATGCTACGAACGTCAGATTCCTGCGAAAAGGACACAAGGCGATGCTAGGATATGCCGGGGAAGCCTCCCTGTTCCCCGTTGGTCACTGTCATCGAGCCAGAGGAATCCCAATGACTCAGTGGACAATCAGGCACACTCATCCTACATGAAGCGCTTAACACCACACAGGCCAGAATATCATTCGACCACGATTAATCACACTATTAGATTAGGGAGTCGATGTTTTGAAAACTACGATGTTTGCCGAAAGATCAGATCATCCCACGGGCCCAATGCGGCGACCCCACCCGAGTCGATAGCCACCTTGCCTTGCCTGCCTGTAAGCGGCGCGACTCATAGATCGAGGTTTGCGGCAATGCGTTGAGTCCTTGTAATTGGGCCATTCTTCGATCTCGGATTAGCTGGGCACAGGACCCCCGTCCACGGTTCGTTAGGGATGCTATTGCCTGTGTCGATCTGGGCGGTAAATGCTTCGCGTAATGTAAATCTGACTGTTGTTCGAACCTGTGGTCATCATCGGTGAGATCGTATCCAGGTAGCGCTGAAGTCAGAGGTGCAAACACGATAT
> #16 GnGnnCCATnAGACACTCC 380 
GGCACTCCAGGATAATCTGTTATTTATCAAAGGCGTATCACTACAAACTGATGAGGACTACTGAAATCTACCAGGAGGCGACCTCTCCAACCATCATCCTCTACCGCTAGCAAGTCCATCCATCAACTCTGTGGATAGGAAACAGAGACCCGCATCCACGTTCCGGAGATTATACCATCCATTCTGTATATGTAACGAAGTTTGTAATTCCTAAAATTAGTTATAAAGCACATATGATGTATGCTGCGGCACCCACCCTGCATCAGTACCTCACGAATGGCTTGAATCCGAGTTTTCTAGATTCCGCCCTTGGGAGGTATGAGCTCAAAAGCACGCTTGCGCTCTATGTTCCTTGGCTGCTAGTGAACTGGGTGTTGGCCGAGACCCATGAGACACTCCTGCCGTACCGGGAACGGTGCTAGTTCTAATTTCAATTAAATGGTTACCTTTGACGTGCAGATGCTGCGTCGGAACTATATGTGGAAGGCGCCCTGACTGACAGCAAACTAACAGAAGGTTAAACTTCAGTCTTTATTAAGCCACTACGGACGAGTTCAATTCTGATCAAGGCTGGGGTAAAGGAACACCAAACTGCTACTG
> #17 GnCnnCCATnAGACCCACT 31 
GAGGCGTTGTTTTGAGGGCAGCCATACAATGGTCGTCCATGAGACCCACTTTGAACACCCATTTTAACTTCGGAATAAGCCCCTCCAGGGTTCGGCGGGGGAAAACAACGGTATGCATTGCGCGCATTGGCAGGCGTCTATCTTAGCACAGGTAAAAATGGCTATAGGCCGAGGAGACGCCCTACTACTATCCGCAGAGTCAAAGAGGCCTGGGTTGTACTTTAGAAAAGAGTAGCAAACCTTTGGGAGGCCGAGACGACCATAACCAGCCTCCTTTCTCAATGCCGGTGTATTATAGAGTCGAGCTGGGTGTGAATGGTCCTAAATCGTTCCCGTGCCCACTTTATTGCGTGCTTCTATGTCTCTTTAAAACATCAGAGTGGGTCCCACATACGCACCCGCCTCCACTAATGGCGTGTATTTTCCCCTGGCTAACCCGACGTAAAGAGCACATCCAGTTACATCCAGGTTTCGTGTCGCGGTTCAACGTCGCCCGGGCACAAGGTACCGTTAGGCGTTAGAGTCTGACTAGTACCACTCAGAAATGGGCGACAAGTGGCCTTATACTGAAGGCGGAAAGCGGGGGCGATTCGGCGTTCC
> #18 GnGnnCCCTnAGACTCACT 426 
CCTTTGGGTAGGTACCCTAAACAGAGCGGAATCTTCCCTACCTACACTTGTTTTGACTGAAGTCCGGTTCTATGAAGGTCATCTGTTAGCAGTTACGGACATGTGGTAATGAGTAAGTAACATAATCGCCTCCCATAATATCCCACCGAGTCGGGGCTAGCAAGCACCAAGTGTAGAGCAAAGGGACTTCCACCGTGTAGAGGGCGACACGACATTAAGTCAATCGGTGGGGCAAGGAATGGTTGGTGGCCACCTTACGGTAAAAATTATGGCCGTACCGGGGAACTAGCGGGGGGGCCGATCCCTACACTGAGGATCAGTGACAGTGACAAACGCAGGAAGTAACATTACGGCTGAGAATAAAGGCGCATCGGCGTCCGCTATATCAGCACCCCTTTGATCCCTGTGTACATCTACAATCCATGGGCGGTCCCTAAGACTCACTCAGGACTCGGTACCCCTCTGGTAGGGGGAGACGGTTATAGCAGGCTAAATGGGTACCGTCCTGTGGGGCTAGTGCACCACAGTGCTTGCTTGGGGAAAGCTGTGAAGCCGGCCCAGATCGGAACGGCGTATGGTCTTTACGTGTAGCCGGTATTC
> #19 GnGnnGTATnAGACACACT 44 
AGACTGACCAAGCGCAGAAACGTCTGCGTTTACTCACCGGCGATGTGCGGTATTAGACACACTGCATGCCAGTACTGCCTAAGGCTGCACACTTAATTGAAGGTTAGCCTACTTTCGGGGTGATCATATGATAGGTGAATTCCTAAAGGGAGAACCAACTGCGTTAGGATCAAGTATTGCCGTCTAGTCTTTACGTGCCGATGACCAAAGGCACGTGATTTGGTTCTCGAAGTGGCAGCAATGACAATCTGACAAACTGTTGCTATAACCCCCTGGTGCACTCGTCGCAAATGGGTCGTTAAACTGTTAATCTATGCGTCGACCGTATGTGGATTTCGGGGGTCGTTACTCTTGACGAAAATGAGCTTTGCCACGGACGCAAATGCAACCACAGCGTCCGTTTTACCATACTACTGGTTAATCAGTGCAAATTTGTCTTATATTCGGAGCAGACTGACAACATATCTACGAAGAAAGGAATATTCGGGTGGCGGCCTCGATGCGGCGCTGCGGACTGTCGCATTGACCCTGCCTTAACCTTGCCTGACGGTTGGTATACATTCAGAAGCCCAAGCTCGATAAGGGCGCCTGATTCCACAC
> #20 GnTnnCCATnAGACACACC 19 
GACGGTCACGCCAGAATCAGTTGGCCATTAGACACACCGTCAACGACCCCCTTCGGTCCACGTCAATCTGAAGACAATCGAGCTTTGTATTCCGGCGCTCTTCCATCAGGGGCTGAGATGTGTCACGTTCAGCGACCCCTAACCTTCGTCATTAAACGTAATTCCTGGATCATTCTGTCGACCTCCTTTGTTGGATCGGGGTGCGAACTCTTTAGACGTAATAGCAGTTACCTTGGTTTGAGCTGAATGTTGGTCAATTTTAAGTGATCTCGCTCTTCGCCGTTCATCTGAGGACGTCCACGGGCAGACACGGCGACCCCAGTGGAACGCGTAACCATGGATAGAGGGAATAGGGATTGCAAAAACGCCATCTTTAGGGGGCGATAAGTGTAGTATCGAGGTTGGGGAAAGGCAGACTTACGAAGCTTTTCGGAAAGGCTGTCTAATCTGCACGATTTGGGTAATACCGGAACGTCGTGCCACGGGCCCTTAGAACACTTTTTCCTGTGCATCGGTATACTTCCTGTATGTTCGATCGGTTTTACCTCATGTTACGGAGCGCATAAGCTCCGAATCCGGCGACCAGTGGGAATATTCGCA
