# Supplementary material for: A particle swarm optimization-based algorithm for finding gapped motifs
Source: BioData Min. 2010 Dec 13;3:9. doi: 10.1186/1756-0381-3-9 (PMC3022572; doi:10.1186/1756-0381-3-9)
Supplement: Additional file 2 — Experimental Dataset. The synthetic data sets and real biological sequences used in the paper. [file 1756-0381-3-9-S2.ZIP › synthetic/gap_motif/separate_gap/sepa_gapped_seqs_20.txt]

> #1 CAAGAnATnCTCnAnAATT 522  CAAGAnATnATCnAnGATT
CCGCATAAGCACGAGGTGCGCCTCATGCTGAATGGTCGTTTTCGATATCCCTGAAGTGTTATTTGCTTAGTTGACGTCCAGGTAGTGCCGACCACTCATCGGCAGGGCATCGCCTTACCGTCTCCAATATATCCTTAGAACGGTTCGTTTCGCCTGCACGTGCCTAATGCTATGTGTCCGCTCGAAACAGTAAACTCCTTGGTCAGTAACGCATTAATCACCACCCCGTAGCGCTTAGTATCCTCATCTCCCGGGTTTGGTAAGCTCCCACCCGAGGATGCCTTTCGGCACAACGGATTCTCGCTTTGTTAAATTTACCCGGGGTAATAACTCTAAGAGCTGCTCAGGGTTAGCGCGTCGTGCACGAAGTCCCTATTGCCCACTGACATGGGATGCCGCTCTATGAGCGTTATATCAACTGTCGTTAAGCATAAGGCAATTTTTTTAATGTGCCAAAACGGCGGCACGCCGAACTTAATAGTGTAGAATCTCGCTTCAGGCATCCGCGGAGATAATGAACCTCAAGACATCCTCCACAATTGAGGAGAAGGCCAACGTGCTGCACGGTCGTAATGGAAGAGAGTCGATCTACCCCTATGC
> #2 CAAGAnATnAACnAnTATT 313 
CGGTGTCGGTCTATACGAAACCCGGCGCGGGTAAGGTTCGGGCGCCTTGTTTAAGGGATAGGTGGCCGAGATACCGGCCAACACCGTTGTTACGGTTTCACCTGGAACCCCGGCTATGTCCTCGCAGCTTCCCATTATAGAGATTTTTCGATCGCTGTACTCGACCTCAATCGTACGTAACCTTTAGCAGGTTCTAGGCTGCAAAAGTTGTATGTGGCTGTGCGTAGCTAACCAGCAAATGTAGCTAACAGAGATCACGTCTCGTTAATATCATTCTACAAAAGATTACCAGACCAACATCTACTATGAAGAACAAGAGATAAACGATTATTGCGCCCTCGCCGATTGAACTCGGTCCCAAGCGTAACCTGTCAGCTCTACATGGCCTGGAGACATCAATATGCTAGGCCGGCCATGCTATTGTATTGTTCTGTACAGACTGAAAAAGGTTCGCCGAAAATCTGCATCGTGGGGGGTGACCTGTCTGCTGCTACCCCAGTAACGTAAGGATAACTCCCGAAATACACGCTCCTTTGTTACTTCTCCAGGTGGTGGAGTGTGTAGGTACGCTGAACCCGTACGGAACAGAGGTCGCAGCCA
> #3 CAAGAnATnATCnAnGATT 126 
TGCTGGTAGCGCGCGGTAATGAGCCGGAAGGTATGGCCGAGCCAGATCATAGTGACAGCAATTATCGAGAAACGCTGAAGTCAGTATAGAAGAAGTCATACAAGGCGACGGATGTTTGTCTTATTGCAAGACATAATCCATGATTACTGAACAAATTGAGACGCTACGCAGAGTGGTACGACTAGAACGATGGCACCCTGCCGTCCCACGGCAGGGGGTAGGTATTCAAATCGCCTGGTTCGCCATTGCGGTACATACTAGGGAATTGCGGGATTAGGGTACGAGGTTATTGCCGCACAGTGAACAATGTGTAATGTTCTGCCTGTCTACCTTCTACATATCTTCGCACTTTAATGTACTCGTAAGACGTCCAAACTGGACCACGTTCTCCATAATGACCTGGTTTAGCGGGAGTGCGTATAATAAGTATATGGGCCTTGCCACATTCGTGCTGAATTTTGTTACCCTAACGGGTGCTTTGCCCACCTAAGTTCTCTCATCCCTTCCCACAGGCTGTCCTCAGCCGGATGAATCATGCAGGAACGATCCCAGCTTGCCTATTATAAGTGGCAGGCAGCCTGGCTCCCGGAGGTGCATTTC
> #4 CAAGAnTTnATCnAnAATT 440 
CTGTCCAGGGATAGGTTGGGCTTGATATTCTAACACGATCTAATGGGGCAAGTAAATCTGGTGGAGATTTAGTACGGAATAAGAAGATTTCCGAATGAGCTGTTGCCACCACCGCGACCACTCTTCGCCATCGGAATCCAGCGTTTCTCTTGGCCCGAGAACCTACTTGAAACGTACCAGATAGAGTTGCTGTACTCCGTCGTTAGTGTTATTCCTTAGCGCTCCCAGGGCTCAGCTGTGCAGACTAAAGCGAATCCTATCCTGGCACTTTCTCCACCACACTAGGCTCCTGTGCCTCGTACAATCAATCCTGATAGAATGTCCCGGATATACTAACAAACCTACGATGAGATACAGTCGTAGCAGCCGGCATAACGAAACTCATGCCGGTCGCGGTATGGAGCAGGGGTTTGAACGCGATGGCTAATATCGATAACGTTCAAGAATTTATCGAGAATTAAAGATGAACTAGCTGTGGAGCCCGACTTGGTGTGGGAGTCGTATGGTAATGGATAAATTGGTACCGTCCGTTCTGTCCTCACTAAAACTATCTAGAGGCTAAGGTCCAGCGTGCTTCAACATGTTCTGTACTCACACTCT
> #5 CAACAnATnGTCnAnGATT 65 
TGCCCAGAGCAACCAGGCCTACGTAGCCATTTCACGATGTCGTGATAGAGCATTTTCACGTACAACAACATATCGTCCAGGATTCCGGGTACTGGTAAAGCTCAGGTTAACTGTGTACCGAGAAAGTAGTTTTATCTGATGCGAACTCGCTGTTGTCGTACGTATTCGCGCATTAAAACGCACAATTCCGCTCCTAACGCTTCGGGGTGTCTAGTAGGCTATGCAGCATTCGGTACCTATGCGGACGGTACTTACTGGTCGATATTCAGCTCTCTTGGCCGGCCGGAAATCGTATTAATGGTTCATATCCATTCAGTAGATAGGACCAGCTAAGCACCTGGACCCCTCCGCAGTTGCATTCGTCAAGGCCATCGATTAACGCCAAAGCCCAGTTAATGGATGTCAAAAAACGCGGCTATAGTGCTGCGATTAGGCGGCGGCTAGGGTCTGCCGTGCGATGTGGCCTATAGGCGGTACTCACGCTCTATTAGTGAATAATATCGCTCCAAGAGACCCCGCAGTTATAATATATAGATTCAATAGTGTCTCGTTCTAATAATTATTGTGCCGCATTACTCAATTAAGAACAACTAAGGTAAA
> #6 CCAGAnATnATCnAnGATA 50 
TACGACCACGAGTTGTCCTGCTCGATTCGTTCAATACACTTCCGCTGGACCCAGAAATCATCAAGGATAATGGACTTTCAAGCATCCACAGAGGTACGAATTTCTAATTCTTTATTGCTTCCTTTGTAAACTTAATAAGTGCGCCCATGTGTCCGATGCAGGTCGAAGAGCGTTACAAATATGCACCATGACATGGTTAACCGCAGGCTGATCGAGTCGGAGTACGTCCTCGCTTCGCGCAGACCATACCTCTGGCACGCATACGTTACCCCACGCCGCTTAATTGATTGCACCCTAAACGCGGTCTATATGCACAGCTGTAGACTAGAATGCGAATTCGTAAAAGATTACTATTGGTAGTTACCACATGGTTTTTCAGAATTAGTGCGGTGGATTAAAATGTGCGCGGATGTGTGCCTAAGGGGCCTCCTAAGGCAAATATCTCACTGATGTCACGCATTTATCGAGGACGTGGCTTACATTTATAGACCTACGGATAGTCCTTTAGGATGTGCTCGCGTGCTAACATCGGGTCGGCACCATAGCTATAGGTTCTTTTGACCTCGCTACACCAGACCAAGGGCCTACGTTTAAGCTTCT
> #7 CAAGAnATnATCnAnAATG 6 
AATCATCAAGAGATTATCGATAATGTGTCCCCCAGCTCACTCACCATTCTGTATTAGGTTTCAACTGCAGGTTGAAGTATTGTTGGTAATATAAACTGGTACGTTTAGGACCGACATACTTCTTCTCCCTACATAAGAGAATGTATTTTAGTCCGTATACTAGTTTTCTCGACATCTGAGTGCAAATATTGGAAGTTCCTTTTATGCGACATTGATGTACTGATGGGGTTCGGAGCGTTGAAGAGGTACTCACCTATGGTCTCATACCTCTACCATTTTCTACAGCACTGAACGAAGGCCTCCAGCTGCGTAGAAACCGATGCCACCGTTAGACGGTCAATTAGAAGCCAGCTTGTATGAGGGGTCCGGCGGCGACTGGATACGTTCATTACCGACTCTGGGATAAATGTACTCTTCCTAATCGCCTCGGTCATACTCACAATTGGGTTCTAAAGGGCTATGCACGCATCCTGAGATCTGGGGTGACACACCGGCTAGTTTAGCCCCAGAGAGCTCCACTAGAGCCCCTACGCTAGACGGGATACGCTTTGTCGGGTTAGACACAATCGCTACGATCGGACATGGCCCCCTCGTGGACTG
> #8 CAAGAnAAnATCnGnGATT 182 
CAGAGTCTAGGCAGTGGAGAGCGGGAACCCTGCCGACTTCCGTCAGAGTGGCTATCAAGCCGAGTGGAGGGTACCATCGGTAAGATTATGGAAGTTACAGTGGTTTTGACCTCCCCAAGAGAAGGTGGCGCAATATGTCGCGCGTGAAGGACGATAACGCTTCTGCGACAGGGTAGCAGAGGCAAGACAATATCTGTGATTACGTGACGGCCAGCGGGCACAGTCTAAGGTGGCACTAGCGTGGCAAAGCATGGGTCTTACTGTAGATGTAAGTGATGACAAAGTGCACCAGAGCAAGTGCTGTGATCTTGTAGCTCGTGTACTGGTTAGCCGACAAAGTAAGATTTAGGGCGTCCGAAGTCACCCCGCTCCAACTTATCTCTCCAGTAGCTACACGGTACCCCCTAATTGGCCAGCGCCCGCCACGGTGGCTAGATTAGGGCTTCCATGGACTCCAATAGGCCGTCCGCTCAAATCGACAGCCCTGCTGCCAGGGGTTAAGCATGAAAACAGTGTGAACGGGGAAAGTTTTGAACGACGATTGGCCACCCATTGATTGGGCCAGCCACTTCGGTATAAAGCACATCTGACACGCTAGAC
> #9 CGAGAnATnATCnAnGATA 411 
TACACGAAATGAAGCTTCTGCATATTCGGCCGCGGGATGAGAATTGGGTCAACAACTCTCGATTGGGGCATTCTGACAGACTATTAAGCTTTTTTCCCTGCGCGGAGTACAGAACTCCCGAAGTTCAAGTGTGAGAAATACTGCATACACTAGCTCGTGATAACAGCAGACAATCATGCTTAACGTTATCCGCCTGTAGCATCATTAGCCCAGCGACCAAGCGTGCCCCATCTAGGTGAAAGCGTTGAAGAGAGCGTTAATTGGTACTGCTGTAATTGTTCACCGTTGGTGCGATGAACTGACCCGAAAAACACGGAGAGCTTATTGATTTCTATAGTCTTCATGTGTCGCGCCGCAACTTACTAATTTAGTCGGACATGTACACTCCAGCTGGGTGGGCGAAAGTAATTGCGAGACATGATCAAGGATACCGCCCACCAATGATCCGGTCCTTGAATATCCCAGGCTAGTACCAATCGCCTGATAATTATCCACAGGTGAGTCTTGGCATGACGTGGGCTCGACTAACTGCCCTCCCTGCTACAGAGATATAGAGGAGTAACCGAGTCGCGCCACTAATTATAGTGATAATACCGCTCG
> #10 CAAGAnATnATCnAnGGTA 478 
AACAGAGTTGTTTAACCTTTCCTTCATTCTCCTGGGGACGTACGACTCAGACATCCTAAAAGGTAACTAGCTGGCGTCTTTTCTTGAGGCTGTCGTCTGCGTCACGTATGATGCGCTTTCAGATTGGACCGTATAGCTGCCGATTGAGCAACGAAGGTGTAATATTGCGCGTTGTTATCGTCTGCAATTGTTTGTGCGTTTCGGTCCACTGAACGGCGCACATAGTGTCGGATCGTGATTTCATGGCACTAGTAGGTACAGAAGCGCTGATCCTCTCGTGCAACAGTTTATCATTCCACAAACCTGCACATGATTAGGTCTGGTCGCTGGTTGAACTCCAGAGGAGTGAGTTCCTGTACGGACACCCATGACTGTTAGCCCAAGCTACTGTCGACTCGTACTCAGCTGTATAAAGCTTGTCCATCGTTAGTCGCCAGAGCAGGAGAGCTAAAGCATTTGTCGCTTGTCTGGTAAAGCGCAAGAGATGATCCACGGTAAAGGTCGTCAATACGAGGCTGCTCAACCCCAGCGAATTACTAATCGTTCAGTCCAGGGTTTTCACGCACCCACGATATGCACCCGCTATGAGCCTGTATACAC
> #11 AAAGAnATnAACnAnGATT 210 
CCGTTCAGAACCCAACATCCTGTGTCCACCAGTGCGACAACCCTCCACACGAAGGTTTTAAAGTGTCGCGGGTACCCCGGTCGTTAGGTGGTGATATATAGCTGCATTGCCCGTACTGTGACCGCATCCGCTTACCCAATGCAAAAGTGCCTTGCATACAGTTGTCTACTTTATAATGTGTACGGGTCTACCTCTTGGTTCTTCGTCGCAAAAGACATAAACAACGATTAATTTCGGGATTAATCTGACTTTCTCAGGCATCAGCCATTATGATGCGAGTTCGAAAAGGCTCTTAAAATTCGGCCATTACGAGCAGCCATGTCCGCCGCCGGTAACATAAATAGACACGAAAACGGGTCAATGATGCTCCTCAATACTCTAGTATCGGCTGCGACCTGAAAAGAACCCCGACATCACTGGTATCACTTTTATTGATTCAATACAAGACGGTCGGGGTCGTCGGAAGATTAATCCTCATGGCCTTTCCTTTGACAACTACGCCCGGATGTCAAGTTCCCAAAGAGTATGCAAGCGAAGTGGATGGGGTTTATTGTCCACTCCATTGTTAGCGGACATTTGGTGCGCTTCATGCTCACATCG
> #12 AAAGAnAAnATCnAnGATT 439 
GTCTCGGCAGAGATAAAAACTCCTGGATGAGATTACCGGCCGACCACCACGTGATCGTACTGCGCCTGACACTAGAATCACAATATAGGATCGCTTGTGGAGTAGCAGCGGGGGCGCGATGAACCAATTGGTACTGTAAAGTGACTGTCGGAGTCTTCTGACCAGCTCCTCTGTTATCTATCAGACCTTACTCTTAAGCCGTAAGTACATGTCGCCATCTTGGCCCCCAGGGCGGACTCCGTCTGGCGCGCCATGGATTACGGTACTGAATGAAGGTTAACCCCATTAGTCACTTCAGTAGTTGTCAGAATCCAGCAGGGCTGGGCTTTTTGGGACTCATCTATTTATCGGGCAAAGTTCGGTACAGACGAGCACATGAAAGGGGGGAGCGATCCACTCGCCCGCGGCAGCCAATTGCTAGCCCTGGACTTGAAACGGGAAAGAAAATATCAATGATTCTAACAACGGTACAACGAAGTAGGGAGGAATCTACAACCGAATCCTTTATCTAACGATAATAGGATGACTTCTGGACCTCCCACCCTCAACTATCATTAAGTCGCTGTCGAGTCTAGGCTGGGGGAGCTTCGGGAACGTGAT
> #13 CAAGTnATnATCnAnGGTT 382 
TATCACGAATGTCGTGAGCCCCAGCACTATTTTGAAAGAACGTGAGCAAGCGTGAAGCTGATGTCGTCCTGGCCCCAGGAATGTCGATTTGTGATAGGCTGTGTCTCCCTCCGAAAGATGACCGCAGATATCTCAAACCCATGTTTTCTGTTACGCCACAACCAGGATTGAACTTAGGCCACCAGTGTTTAAACATTAGTGGTTCGTTACCAGGCACTTAGTATCAGACATTGGTAAGTATACCGGCTCCATAAGCCAGGACCTAATATGCGTGACACCCGCATCTAGTGAAAGTAGGACACATTACTCGAATCTAATTTGTTGCGGAAGCCACATCCTTTTTGAGTACGATCTCTGTTGGATGGACTCAGCACTATGCCACCAAGTAATCATCAATGGTTATTGGACCCGCGTTGCACGAGGCGTTTGCCGGACAGCCTGACATATACAGCGAGAAGTGTAACAGCTTTGGTTGGACGCCAGTCCACTTTGAAAAGCTCAGTTCGCCTTGCACACGAGCACTACTATCACCGACTGGCGGTTGATTGACTAGTAAGATTAACGCGGTATCGGAATATCAACATAATGAGGCTTTACCTC
> #14 CAAGAnATnCTCnAnAATT 26 
TCAACTACGTGCCTAAGACATGAAGTCAAGAAATTCTCGATAATTGGTGTTGCAGATATCAGGCCTTACTGGCAAGTGGCCCTTCGTCGGGGAATCTTGCGATAAAGTGACAGATTGGACAGTAGTCGGTTATGAAGTTCTACCCACTGCAGAAGGTTACTTCGGGGACGCAGGGTGTTAATGATATGATTTTCCCTACAGTAACGAACTAGGTGGTCATCAGACACAAGAGCAGTTGTACTGAGCGGGGCTGATTAATATTGAAATTTGTAGGAATGGCCACTAATACGAAGGAGGACCGAGAGGCCCTTGTACTAATCTTCCCGTAGACAATCTGGATCTCCTGAATACGTTTCCGCTGGTGGACAGGTACACCGCCCCGTCCGGGATCGCCCTCGTAAGAGGCTCGAGAGGCAATGCGATTCATGTGGTCGCTTAAGATGTCTTCGCGACGTGGGCCCTCGGGCCTGTTCCGGACTGTGGAAGTGAAACTCTCTCTGTGGAAAGAGCTCTCCTTAGAAGCATCCGGACCTTCTTTTCAGGAAATTACTCTCCGGGCATGCGCGCACAGCTACTACGCGGGGTTACCCCATGGAATCC
> #15 CAAGAnATnATCnAnGGTC 92 
CTGTCCGGGTTTATCGTCGAGGTCCTCTTGTACGTTTCCGAACATTTTACTTTTAAGCTCTGCAAATACAGCCTGAGCTTGTGCGGCATACGCAAGATATGATCGAAGGTCCGAGAGTACTCTGTCCCTAAGCCCCTCATCGATGTAAGACGGAACGCTCCTTGACTAGATTGTTCGTCCTTTCTTTCAGTCCGTGTGGGGCCCAAGTTTATGTAGGTTGCGTTCGCAATGTAAAAAGTACTTAGTGATCGAACTCTACATATTATAACTAGTTGCTAGGGAGGGGTCGACGAACATCCACCTACCCAGTGAAAGGGCTCCCTGCAGCGTCTCATGGAGAAAAAAGGTTCAAGTGATCCCAGACTTTCACCACCAGTGCGTCGGACGTGTCGCCAACTCCCGCGTCAGTCAGGTAGAGGGCTATAATCACGCTTTTAACTCGGACGGCCATGTTCAACCAGACCTAAAAGTGACGCAAGCCCTAACAAGGAAGCCCGGCGACAAGGCGTTTAATAAACCGTCGCTTGCCATCCACTGGGCCCCCAGGATTGGAATTACACCATGAAGGTAAACCGGTAGGTCATCTTCCTTGTGCTGTGC
> #16 AAAGAnATnGTCnAnGATT 193 
CTGGGTCCCGCACAGGAACGGAAAATATGAAATGGCCTTGGAGTAACACGGTGGTGGTCATCAGTGTCGGTAGGTTGATTGGGAACGGAATTCTCCGCGATCAGTTCGTACCGACTCTCGTACCATGGAAGTCGCCCGTATACCAGAGCGACGCGGAAAAAGACACGCACCTGGAGACAGTATCGCAGCATCTAAAGACATGGTCAATGATTAGCGTCAAGTCCGAATCCTTATACTTGAGGAGACAATCACAGGTGGGTACGAAGCTCTTACTGGCTGAAGCAATTGCCCCTACTGGTAGGATGGCTCTTCGAGGTCCATGGGGTCCGACATCTCTCACATGGTACGGGGCAATTAAAGCCGAGCCCGCGTACCTCGCTATACATAAAAGCCACTCGAATTTTAAGCTTCTGCAGCAGCAAGCATAGCCGAACTACCCAAGAGAACCCTGCAATATTGAAAAACTATAGTAATGAATCCTTGTTCTGCGGCGGGACGTCAGCCGACGTTTGGCCGTCAATTCCCTCTGAAGTGTCGCTCAGAGTCAGGCGCAATCTAACCCAATTCCAAGAGGTCATAGAGAAGTGGTGTATTAGTCTT
> #17 CAAGAnATnGCCnAnGATT 305 
TTTTTGGCACATGTTGGGACCCTCCAAGATTTGGGCAATAGTAAGTGACGGGACACCATGTGCCAATCAGCGCCGTACACTGATTAACATTACACGAATCGATTGGTGTTAGCAGAAGCAGAATCGCCGAGCCGATATCTGCCTCTACGCGAGGTTACATCTAGCACCATAGACGGCGTTTCTCAGAATCTCATTCACGAAGGATAGAGGTGTGTTCAAACTCCTCGTGATGGCGCGCGATCGGAGGCGGCTCTAAAGTGGGAAAGCGTTGGCCCCTTGCCTAGGATGGGAACAACTCTGCCCGGCAAGACATAGCCTATGATTGAACGTATACCTTAAACTGCCGAAGGAAACTGCTATGAGGCTCATGAACGGGAGGGATGAACTCATCGTTCATGAGAATCGCAGTGCACTACCTTCGAACTCCGTCCACACTCCGAATACGCTTAGCTGCACGGACTCCCCTAGAGGACTGAACTATATCCAGTGGCCTGGACTGGCCGTAATACGAATACAAAAGGCTGTGGCCCTGGCCGGAGTTGAGGCGGCGAATAGTGAATCTCTATCGTTGGGGAATTTCCTCCTTACTAACTGATCGGA
> #18 CAATAnATnAACnAnGATT 334 
AGTCGGCTGCATAGTTTCCTTCGGTGGCACTAATCGCGCTTCGTTGTGTAGGGACCGTGTCGTCCCTGTAGTGAGCGCAGGGAAGCCCCAAGGTTTAGCAGTTAACGGTGACACCGGGTTGTCATATTGCTCAGCAATTTCTACACATTTGGTAGGAGCTTCATTCATCTGGGGATTAGTTACGATACCGAATAAGCAGGTACCTCAGCGCATGTTGTATCAAAAATGACATCCAAGCTTTAAGTTGCGGAATAATATCAAGTGTAGGCCCAGCTCACGTTGTGTTGTTTATCTCCTATACACTGAAGCGCACATAACTTATGGTATGAGTCGACAATATATAAACGAAGATTGATGTCGCAATACAAGTCGTTTATACCCCTCATAGGCCTGCGGGGTACATCTGCTTTAAATCAGCTAGATACCTTAGTCGGGGCACATCATACAGGTGATCCAGATGGGAACGGGGTGCAGCATCGCAACTCGTAGGGAAGCCCTTTTCCTTGAGTGTTTCGATCAGTTGTCTCGTAGGGTCCCCAAATTTACTAGAGCTAAAACTTGCCAAGCCACCACATCCGCTGTACAAGAGCTAGAAGGCTG
> #19 GAAGAnATnATCnAnGATT 278 
AAGAGGGTCGCCGTAAGGTGCTGGATGTTCGTCATTTGGAATGTGGTAAGGCCAACTGCGTTCATATGGCTTACGGTCGTTACAACCTTGCTCGTCTTTCAGACTGTGTGGGGTGTAAGTGAGAGGCCCATCTTGGGGCCATAGGGCGGACCAACGGGATGTACGTAACCGCAGTGACATCCACCCTTTTGCGTTCGTCTATAACTGGAGCCTCGCGGACCTGAGCCAAGTAGTATGGCTAGAATTCCCCGGACGGGTGTGCTAAATTGCGTTGTTCAGAAGAAATAATCAAAGATTAATCGGCACAGCAATTCCTCCGAATCCAGGCGGCAATCACCGGCTCCAGACAGCAGGCGATATCCTCAAGCCAAGTCTAAACAGTAACGTGCTCTAAAAAGGCTGTGTTGTTATCTAGAGCGTATGATTATCGAAAATATCTGCTTATCCCGTAGTTGGGTGTCGAGGTGCACTGATGTATATTCCGAAAGTGCACCGTAACCGATGTCGACGTATAGTAGCTCTAGAGCCTGGCTCTGGCGTACTTGCTGAAGCTGTAAACTTTAGAAAGCTGCACCGTACTATAACTACTCCGACAACCGT
> #20 CACGCnATnATCnAnGATT 449 
AAGTAGATGCGTGCTACTCGCAGGCTAGGCAGCGCCACAGGGCCTACCTGTATGGACGGTTGCAAGCATCGCATGTTTAGGATCGCCTATGTGTAGCCTATCCTCAGATTTCTGGCTTATTGTCCTTGAGGTATGCTCCTAAATGTAGGACCGAGTTGCAATTAGGCGTTCTTCGGAGATGCAAGTTCCACCTCGCTTTGGACGGTAGCACTCGTTCGCGGGTCTCGGCGATGCCAACTCCAATGTGTCTCTGCACGTATCATTGAAGGTATTAGGACCCATCGACAGAAGCACCGCCCTACTTCCCCGTTTGACGCCAGCGTGTAACCCACGTCACGCTCAGTAACGCGATATCAACCCTCTCCACGGTCATATAACGCTGATCCTCTATGGGTTGCCAAGATGATGCCAATATCGTGCTCTCTGACTCGTAGTGGGCTACTTCTATGCACGCTATTATCCACGATTGAAGCTGTGGGACTGGGCGAATGCTTGCTGCCGCAACGTTACAGAGATTGTTCCCAATCTCTCAACACTTCTACCCTCAGTTCCCGCCGTCTGGTGTTAGGCCTGTACAATATACATGGCCTATCAGATGGG
