# Supplementary material for: A particle swarm optimization-based algorithm for finding gapped motifs
Source: BioData Min. 2010 Dec 13;3:9. doi: 10.1186/1756-0381-3-9 (PMC3022572; doi:10.1186/1756-0381-3-9)
Supplement: Additional file 2 — Experimental Dataset. The synthetic data sets and real biological sequences used in the paper. [file 1756-0381-3-9-S2.ZIP › synthetic/gap_motif/separate_gap/sepa_gapped_seqs_3.txt]

> #1 TCAGnTCGGCnTnTnCAGA 125  TCCGnTCGGCnTnTnGAGA
ATACCTAGGGAAGCTGAAAACACGTCTTGTGGGTTAGAGAGGCAAAGAATACTCTGGTCAGTTCGGCCGTCCGGCGTAGTTGCGTAACTCCGAATTTAACTCGCAATTACGTTTCGACTTGCCGCTCAGGTCGGCGTCTGCAGAAAAACATTCCGGCTTGCCGACTTGACGTCGCCGCCACCTGGCCTCACGCTGGTCATGTGTCTCTCGTGTTCCAGCCGGTTGCCCGGAACTAGGCCTTCGTATAACCGTACGGTTTCCTGGGGACTGAGTGCTCGTGTCCTTTCGTATAACTGTTTGCACAGGTAATGAAATTTCCGCCTCGGAGCTATTCTGATGAGAAGAAGACTGGACATTACCTCATTTCTGTTATATAACACAGTCATATTCATGAGCATAGGATCAGCATCCTAAAAAATTCAGAAACATGTCGGTGAAGTGTGGTTGTTCTCCCCGGGGCACTGTGATGGGACCGCAAATGTATCCCTAAAACTTCCTAAGTATATAATCTCAACCCGACGCGAACCGACGGAGGACGACTAGAATCCGGTATCATGCCGTTCTGTATCAACATCAGGGAACCTGCTATAGGATCGGCCA
> #2 TCCGnTCGGTnGnTnGAGA 78 
CACGCAAGTACAGTAGCGAGTAACCTGTGGATGCCTCCCCCTCTGCCTTGGGGGAACGTTATGGATCGATTCGACACGTCCGATCGGTTGGTAGAGACAAATCGTGTACTACCTACCTTGGCAACAGACTAGGGAGATGCGTTTGTCTTAGCCGCGGTTTGTCCCGTGCCTAAGTGGAGCCAGGGTCAGATCTCGCTCTAGGATCACTATACTGACCCCTCCAAGGCCTACGTGCAGGTGGTACCATGCACGCGGTAAAAAGGTATTGCGATCACGAAACAGTGAGCAGGAGAGGACCGTAGGCTTATTACAGAGGGTTACTTCGCCTGTGGGCACAAAAACATGGCACACTAAAGCGCTCAGTCGACGCCGGCCATTCCTGATGACTGTGATATAGACACTTTAAAATCCTTCGCCAAATGAGTTGCTTGAGCATCATCCAAACGCGGCGCTGTGGCACCGGTTGGAGCCTCCTGAACGCTAAGTTACTCGCTCACAATCGGTTCCTCGGGGGTACGAGCCAGCGGGGGGTAAGAGATTGCGATCACTATAGAGTGACAGTTTAGTGGGCAATCTACATGATAACTGCAGAACTATGGC
> #3 TCCGnACGACnTnTnGAGA 538 
TGAGGAACGCGACGGAGCGATTTCTGATGAACTATCCTTTCCAGTGTCTCCGAATATTTCATGTACACCTAGAAATGTAGCCACGACCTCGTAAGACTCGGGATGCGCATTCATTGTATTCCGGCCGTAACGGGCATACTTACTAAGTACGGTCAAGGTGGCAATGCGGGCCTGATGGGTACCTGCTATTGGAGGTATCGGGTCCAATGGGGTTCCACCAATGAGATGAACGGATTATTTCCCCCTGCAACATTACATAATCGCCCCGAACCCGGGCCACCCCACCGCAGCTTTCAAGGAGTCTGAGTCGCGTGGAAACAGGACCCGCTACCATAGTGCAAGGACAACCGCTACCGGTTCTCGTATCTCTTGCCGGCGTGACGCGTTCGGGCTCCTAGGCCCTTGCCAACGAGACATACCTATGCAGCGAGAGGTATAATCTATTCATGCACCTTGTCTGGGGAACATCCTTATGTAGGGATTCGTAGATAGCGGCTTCAAATATGTTAGGACCGTAGCCCCTTTGAGCCTCCGCAAATCCGGACGACATTTGGAGAGATATACCCGGGGTAAAATATTCTAACCGTTCTTCGTGTCACT
> #4 TCCTnTCGGGnTnTnGAGA 41 
GGGTTTCGGGCCTTCGTGGACCCATGACTGTCACAAAGGGATCCTGTCGGGTTCTCGAGATCGTGTTGCGCCGCCCGTACATCCTCGCGCGCGAACTATAGAGACTCTTCATACATTTACAGGGTGTGGTTATCACAGATTCGAGTTCGAGGGAACTAACTTGGAGTAAAAACGATCTCTTTCGAGTTGTACGGTGCTTCTTCACCTTCAGAAAGAGGTACTCAGAGTTCAGAGGGTGCAGTCGTTGCCCCTCGTTTCGGTGCTATCACGAAGCGCCCTGGACTTAGGGAACTCATCGTGAAGGCCAGGTCATGAGTGACTCGGGGCTACGCCATGCTCTGGAGAAATGCACGGTACCACGGGTGGCACGTAATGCTGAGTCTCTTGAAGGGAACGGGGACGACCGGCATTAAGCTCTACCGTCGAACTGCAACCGTATTTGTTACGGAGTGATTTTTAGGCGGGAACATATCAGGCAACTTTTGTGGGGAATTTCTTGTTTGATAGAAGCTGCTAACGGATTTGGCCCTAAGGCCGTCGGTGAACAAGTGGGCGATTCCGCCCTGGCGATATCATGATCTCTCTCCGAGTTTCAGTGTC
> #5 TTCGnTCGGCnTnTnCAGA 148 
TACCTTACAGCTGAGTACGTAACTCTATTTCTTGAGCATGGCCACTTGAGCCGGATCAGCTTAGGACTAACGCGTTGGCGAGTGAAGGAATAATGGTTCTATCCCAATTCGTTCGACAGGACGAAAGTAAGATTCAAGATTGGTTATCTTCGATCGGCGTTTGCAGAGCTCACATCAGGCTCGCGTTTTACTTGGGCGAGCGTTGGAGCGTATCGCCCAAGCACAGTCAAAGGTCACCGGTGTGTCTAGTCACCGCTCGACGGTCTTTAGCTAACTCAAATCAAGGCCAACCGTCAGATGGACGCGGGGGGGTTGCCAGCAATGTAGGACATGGCTATCTCACATTCATAGTACGTCACCGGAAAGTACATTAATTACATCGTCTCAACGCTAGTAAGACTAATAATACTAGCTTAATACCCCCTACTTGCGGCCGCATGTTAAGTAGTATAGAGCCTCACGGTTTGCACTTAAAGTAAGCTTTACACACCGTTCTGTAGATGATGGTGGCTGAGGCTTGAAAATCTCCTACGGGGAACGTGGCTATATGGAGGACATGCGGGAAAGACTTAGCCCCACCGACAGCCGATTGGGGGGCTT
> #6 TCCGnTCAGCnAnTnGAGA 32 
CCGCGGTTTGTTCCCTATGCGCCACATCTAGATCCGGTCAGCAACTCGAGAATTCATAGGAATGAAGTCCGAATCCGCCATTAGGCTCGCTGCGACTGCAATCAGGCATTAGGCAAGTCAAATCTTTGGAGGTTGCCAGATGGCTTCGGGGTGCACCTTTTGCGCTATTGTGAGTACAGTGAGCGTGTGGGGATACGAAGGAATGATTACGTCCATAGGGAAAATCGGCGAAGATAAGTCTGAATAATGGCTTGTGTCAAAAAGCTTCCGGAAGCTGCGCTAAGGTCCCCCCGGTTCGATCTTCCACACTCCTCTCAAGCGAGAGGTTATGCGGTAGAAATCCTGAAGCTATTGTCAGACCTGACCATCATCCAATCACGTCCGAATAGACTTATACTTTTTAATATAACGAGTGGTGTCGACCAACGAACTTCATCTTCAGCTCACCGAGACTCCAGTAGATGCTCGTAATGCGACACTATTCTATTGGTCTGTAGATCATATATTGTACTTCCGCACAGACCTAGCACGAAGTACGGAGAAGCCAGCGGTGTCCTTGTAAAATTAAGTCATCGAGTGTCCGTATCAGTTGATGTTTTC
> #7 TCCGnTCGGCnTnGnAAGA 240 
ACTCAACTAACAAATTTGACTCGACTAAGGATTAAAACTACAACATATGAACGGCTCCAAAATTATTCAGCCTGTTCTTTATAGGGCTTCTTGGTGCGTCCCTATGTACGACGATAGCTGGTCACATTTGAATTAGCTTTGTAATAAGCTATGCAAGTTCCTCCTCTAAGTGCAGCAGTCGTAAAAAGTTTCTAGGCCGGAGACGTGGCCTTATACAATTATATTGCCATTACTCTGACATCCGGTCGGCATTGTAAGAGTCGCAAATAGTCGGTGGGGGCGGGGCTACCTAGCCTCGGCACTGTGCCCTTGCCATGAATCTAAACTGTCTTGGGCCTTGGGAAAATGATGGGGGTTCCTGAGATACATAGGTGGTGCCTCTCTCTGCATAGAGGTTTTGACATTGGCATACTCAAATCAGCGGAACTAACACGTAACGAAGCTAGAACCCTTTGTATGAATACCTGGAAGAGAAGGATTCAGATATTACTACTCGGTAGTTTGTTACTTAATGCTTAGTGGTTCACAAGGTCCCAAGCTCCACTCAGCGCTAAGGCAGCGAATGGTGAAGCCGGATGTACAACCGTGGCTAGTTACGGC
> #8 TCCGnTCGGAnTnTnGCGA 401 
GCTGGAAGGTTCTCCTCGCAAAATTTATAAGGCGAAGCGCACGTTTGAGAAGACCTACTAGCTTTTTGACTATCAGCGGTGTCGAGGATCACGTCGTAATGTACAATCGCACACTATCATGCACACTTGTTAGTCGTAACCAGGGGGCTTAGACTAGGAACTATGCCCCCGTGCCATTCGGGAGTTTCCTGGGGCAATCCATAGACGTCAGTGGGCGCGTAAGGTTGTGTATGCCTGAGTAATGTCTCGCAGGGACGGAACATTCCGACCTCCGTATGCCTGTCATGGCGTGTGGATAAACACTGATGGCTGTTTTGGGAACGTTAATCATGACCTCCCAGAGCTCAGTGGATATTCTGGACAAGGTATAACCGGATGGTCATACGTGGCAGTAGCGGCCGTCCGGTCGGAGTTTAGCGACGTAGGGCATGGCCGACGTAACATGCTGCCTGTTTGCCTCACTCGCGATCAATCTCGTTTATCAGAGTCCAGGTTCCCCATCAGGATATTTTGCTACCTTGTCCGAGTGTACAATTAGTTCTTTAGTCAGAGCCTAGCTAATCCAAAAGTAAGTTGCTACCAATGTTACGACGCGGCGGT
> #9 TCCGnTCGGCnGnTnGAGT 5 
AGCACTCCGATCGGCAGGTCGAGTCCTAGTTGCCGTGTTAGCGTCGGTCAATGTCTAATGTGCCTTAGTTGCAAACGGATGCTAAATAAGTACACATCGGAATACTCTGCTAGGCGGATGTGGAGTACATAATTAATCACTTCCCGATTTCGCAGTTGAACAACACCTGCACACTCATATGGCTGTGCCGCTTGATTCGCTGTTTGCTCCGTTTGCGATAGATCGTACAGTTAGTAAATCCGACCGGAGCAAGTGAGGGGCCGCTCCTCCAGTATAGGAATAACTGGCCAAGCGTATCTAGTGCTGCCAGCTGCCGATTCTTTACGAATTACGTGCCAGCGTAAACGAAGCTCATTTTTGGAAATGCAGTCAGCCTTTTTCCTTCGGAGCTACTCACGAAGCAATCTGCTCGAACCTTGCCCCGAGTCCTCTCGTATTGAGTTGAATTACACGCTGAGACGCATTTTTGCTAAGGATGTTTTAGCTACGAGAGGTCCGAATAATGTACCTAATAGAATCGTTGCCCTGTTGGTTCGGCTTCATAAGAACCGAAAGCCCTAAGGACAGTCCGGCCGGTGGATCCTCTATAATAGGATGGGT
> #10 TCCGnTATGCnTnTnGAGA 88 
CGTGGACGTCGTGACGTTCCGCCAGTCGAAACGTAATCTTTCGCGTTCGATACACATGGTGGCACCCAGATCCCGTAGCGGATAAAAATCCGCTATGCGTATTGAGATGTCATAAAAAAGGTGGATTCACCGGTCATTTCTCCGCGGGGGACGTTGGTTGACAGACGTCGAATCGATCGGTTTCGGTACTGCATTAAGTCATCTAATACGGACCGTTCTCACGAAGACATGAGATTAGTCACCCGTACCTGCCCGCTGGTGCTACGTCAGGCTTGCTTTAGCCTGTCCGTAAATACCAGGGATGACTTAGTTAAGGATAGTAGTAGCCGTTCAGTAAGTACGTCGGTGCTAAAGAACCCTACAATTATGTATCTAACTGTTTTTCTTGAAGCCGCCGGAACATTATTCGCACAAAGTTAAAGCCCGGTATTGTGCTCACTCCCGCCACCACCTGGAACTCAGTTAATCAAACCCTTTTAAACCTTTTTAGAAATAATTCTTCCATATGATGAATTTGGTTATTATTAGGCGCGTGCTCTTCCTCAGCTAAGATCAGCACTCTCAGTCCACCCGATTTAGTAAATCAGGCTGGGTGAGACG
> #11 TCCGnTTGTCnTnTnGAGA 372 
CTACGGGAATTGCCCACTATGCCGAACTGATATACCGTGGGCCATGAAGATACCGCCTAATAAGACTGCCATTCTGATGGTGGATAGATGAGGAAGGTATCCGAGGGGCAACGGCCGTGCGGTATTTCTTAAAGATAGCGGGTCAAGTAAAGTAGGTCTGCTGCCGAGAGATATAATGTTTACGAAATCTGGGAATTACTGCGGAGTACGTAGCGGCGGGCACTACGTCATACCGGACGCACCGGTCTCTGGTTCTATTCTGCCTATTCCACGCACACACAGTTCAGCACTTTAATATGGATTTATACAAGATGTAGGGGTCGTCGGGGAAGTTCATCCTGTACCTCACTGCAAAGTGACGATGTCGGGTGATCCGCTTGTCATATTGAGAACGGATATGTCGGTAGATGTCATATTCCCGAGTTAAGCTAAATGTTATGGTTTGAGGCATAACTTGTGTGGTGCGCAGCGCAGAGGGATGATTCTGTGAGCTGTAACCGGTTGCTATGCTACGTGCGGAGACCGAGGCTCTGACAAGTGTGGACGGGAAGGCTATAGGCCTCTTGTTATCTCATGGGCGGTATTATTGCATACTTAGTA
> #12 TGCGnTCGGCnTnTnGCGA 438 
AGCTCCGAATATTGGTGCGGGGGCTGTCTCGTTTTAACAACCAATGTCTCTGAGTTAGATAGTTCGAGTAGACGCACACAGCGGTGCTACGAACACTATTAGTGAAGCCAGTCACAGGTTTCTTTTCGTACAGCGTCAAGAGCCTGCCAAAAGATCTATTCCTTGCGTCTGGCTTAGCGGCGGTGGAGGACTCATTCCGGAAAGAAGGCAAGTTGCCGTTGATTAGGCTCAACAGCAATCCAAATGCAACTTCGGGACTAGTATAGCAGAGTAGTTACTAGTTTCGCGTCGCAGAAACCGGTGGCCGCGCCAACAGTCAGGGTTATTACAGTTACAGTCACTCCACTTGTCCCAACTTCAAATTACAGACTCAATACGTTGAATAACAAGAAGATTCTCCCATCAGGCACCGGCGGGTGGCTGATCTACACGCATCGCTGCGGTCGGCCTCTGGCGATAGTCAAGTGACCTACCCGAAGTGTTTTTTAGTGCCGGTCATGCTGGATAAAGTGGGGCCCCTCTCGCTCGTACATTGTTGATCTCTGTATCCTGAAACTCTGCAGCAAATGAGTATGGTGCATAGTAGATTACAATCATGTG
> #13 TCAGnTCGGCnTnTnAAGA 256 
GGCTAGGTGATGTCTTTGCCAGACGACCGCTCTAATGGGAGCTGGGCCAGTAATCTTGAGTTTGTTCGCTGACCGTTTCACAACTGAGAAAATTGTGACATTAACGAACCAGCCTATAGTATTAGGTCGACCTCGATGCATCGAGCACCGCGCAGAGCCACGGATACGGGGCTACGCCTTTACCCTCTAGACAGCTGGCAATCATGGATCTGGATTTAGTGGAGAGCGAGGCCTCACTCAAATGCGCATAACGAATTCAGATCGGCTTATGAAGAATACGACTTCTGACTTCTTGTAAAATCATGTTCAATACGTTGCTTCGAACGTCTTCGCCCTCCACCTCTCCGTGCGTTGAACTCATGGATATACTCGGTCTATTGACGTAGTCCACAGTAGTTGAGATATAATATCAATAACTCTAGTGGAACTTGGTCGGCGCCCGGGGGGTCAGCGGAAGAGCTATGCGAGACAGAGAGAGCCGATCGTCATTCTTCCATGTTTTCTCCCCATGGTCTCACCAAGTATAAGGTGGGTCTCTACGTTCATGCATCACAACACTTACCTCGGGCTTTGGAGCGTCCAGTAGACTTAACCTGTCAC
> #14 CCCGnTCGGCnTnTnGTGA 560 
ACCGACCAGATGAATTGTCGACCAATCCGCCGGGCGAGGGGCCTGAGATTTTCAACTCGCGTAAGCGGTAACGCAAGTACGTCTACATGGCCGCCAGAGCAGGGATGGGTTAGAAGCAGATTCCAGCGGTTTCCCCAATGTTTCTTACTGCGCGTCAATTTGGCTTGATGGGCCAAAACAGGGTAGACGTAGCGTACCACTTTAATCCTGCCCTACCAGATGGAACCGGCTGAGGCGTGCGTTTGTAAATATCGAGTCACGTTTCGATCGCTCAGTTTTTGTTTCTCAACGGACCGTCCCTGAAGTAGGTCATATATCCTGTGTATCACGCACCCTACCGATGTTGATTCGCAAAAACACACCCTGATTGGACATAGTTCAGTAGTCGCCTCTCGGTGCTATTCAGGGGCAGTTTGGAATCAAACGGACATCTGTTCCGTGGCGCAATAATGATGCGCGTCCAAATACAGATACCCGCAGCTAGTTTCACACTACTACAATATTCAATCCGTAGCTCAACGAGCCAACCACCACACCCCTGTGGCTGTTGACTTGATGCACCCGCTCGGCTTTTCGTGAAACGTAATTTATCGCAGTATG
> #15 TGCGnTCGGGnTnTnGAGA 520 
TGAAATACGTAGGCATCGGCCAGATTCGGTGCGGCGCCTTATCGCCGGAAACCGGAGTGATACCGGTTTTGTGTCTCTGCAGGCAACGAAGTATATCTGAGCTCACACAGGAACCCCTTCTGATCAGTACTGGTTGAAAAGGCTTGACCTGACTATTGGTTCGCACAACACAGGTGATTGGCGAAGTACCTAGCGTTGTAGAAAGTGTGCCCTTCTGATTCTTTACGTTGACGAGCAAAGGCTCAAAGAACCTCCTGTTGCTTATCCTGCGAGCCGGCCGCGAATCAGATAGGTGCCTCTATTGAAAGCCCTACTTGTCGGCAACGGGCTCCGATGAACCCGACTACCTGTGAAGCGATATACCACAACCCGTGAGGCTCTGTTGGACGTCGTGTTTTTAACTTTTCCAAGTTGTCATGGTTAGGAGCTCGAGCTCACGACCTATGGTGACCAGTGGCTCTCCCGCTGGCGTGGACAGAGGGTGATAGAATTCCCAGAGACCTATTCTCGGAACGAATGCTGCGCTCGGGTTATCGAGACGACGGTGGGATCGAGACGCTCCGCCCACCTGATTGCGCACCTGTTAACTCAAGGGATGCA
> #16 TCCGnTCGGCnAnGnGAGA 572 
CCGACCACGTGGAAAGATACAGAATGTCTTAACGAGTCTGACAACCGGATTACACAGACCACGCTGTTTGCATCAAGTGTGGTTGATACAGCGAGCGCAGTCGGTGGCCCATTAGCACCCGTGATACGCGAATGGGACAGGACCAAGCCTGTTCTGCCATTATGGGCTTCCCCGGGGATATCTGGTCAACTTGGCAAGTTTAACTGTCGGCGTCAGACGATCTCTACATCTGCATAGGGCATTAATGACAAACTCAAGATTACCACCGTTTATGATGGATGATTAATAGATGAATACAGCAGCTACGGTGCCTAATATTTTGCTGATAAGCAAGTATGTGAATTCTGCGCAGTCCGCCGGTTGTCGTAAGGATCAAAGCGAGATTGCCTTTGGCCTTATTTCAGGAGGGTCGCCGCTTGGTCACGCCGGACCGCTACCTAAAGGCATCACTTGAAACCGTGAAACTATATTCTCTCGGGGTCCCCCCTTAGCATCCGCATCTAACTCTCTCACGCGTGCGGATGTAACGAATAATCTCAAACACTCAGACCGCACACCGTCGGCTCGGGGTTTCCGCTCGGCCATGCGAGATAAATGTGA
> #17 TACGnTCGGCnTnTnGAGT 190 
GGGGCGGAAATTATTACGGGATCCTCACGCTATCGAAACAAATCTGCCCTTCGAGCGGGATGATTTTTTATAAGCACGCGCATTACAGTTGTCTGAGCACGTCGGGGTATCCTAAACCGAACTCACCGTCTCCCTTTGGACTCCTGCATTATAAAACCGATGCATCTGTCGAAACTGGTCGTAGTATCCCTACGCTCGGCCTGTGGAGTGGCGGACGTGAAAAATCGTATGCTCCGGCAGTGTCCTTTGCTTCATACCTCCCGATAGCCGTACTGGGCCCGCAACTAGAATCCGCAGAGTGCTTACCTGTACAACCTCTTCGCTAGTGGCCCTCATGGGCCGGCGTGCACCGTGCAAAGTGAACCAATGTATCGAACGCGTGATACTCCCATCAAGACGTAGGCCTCGCTACCAAGCTTTATGGTTATAGGACCCGATACGCGTCGCTCAGGTAAGTAGTTATACCGCAGTGTCCCATACTGTTGTCGATCTACTCGCTGTGATTCATAACAGATAAAGAAATACGCTTACGGCCGGCCTCGTTTGATGGTGGGGTAAGTATCTATCTAGGGCCCATCTCAGAGAGGAGATTAAGATTTA
> #18 CCCGnTCTGCnTnTnGAGA 251 
CTCTTTTCCTAGGTGTCGGAGGCTAAGAGTCAGGTCCTTTGTCCGTATCGTTCATCACCTAGTTAGAGCTCAGGCACCTGTGGATCGTGTGGGCCGAGACCCCATGAATATTGCTCGCCACTGTCACCGGGTTATTGATGAGCGTAACGCCTAAGCATGGCCCCCCATCTCCGGTCTTTCAAACAGGACCGTGAATCAGGTATCGGTCGGGGGGTTAGTGTGCCGCATCGCAGAGCGCGATCTCTGAAAAGCCCGATCTGCCTTTTGAGATTGGCCACCCCTATGCTGCGTAGCGGAACCCAATGCCGTGTAGAAACTTGGGTATCTACACTACGGTTAGGAGAAGACGTTAGGACTTCCTGATAGCTGGCAGTAGGATAAGAGCATAACCTTCTTAAGGGTGATGGCGCCGACACCACCCTCAAAAAAGGTGATCGGGCTTTTAAACAGTCCACCACGAAATGCTTTCCAAAAAAAACAGACTAGCAATCATAGATCAAGACGACGACTAAACTAAACATGATGGTGTTGCATTAACCGACGATCCTGGTCATAGCAAATTCTGAATCCCCGTGCATAGCTACGATTAATATATCATAC
> #19 TCCGnTCGGCnTnCnGCGA 150 
CTCATGTACGACGAAGAGTTGAAATTAATCAACCCATAACGCGACTTCCGCTGCTGAAGTCTAGACTACTCTATAGGTTTCATTCGCCGACATCGTGCTTCAGCAGTGCTGGTCGCTTGGTTGGAAGGGCCTGAAGGAAATGGGTATTAGTCCGCTCGGCCTCCTGCGAGAAATGATGTTAATCTCTGCAAGGAGACTAGCCGGACGTTCTTCGAATAGAAGGGTAGAAGTCTCTTGCTCGGATACTTCGTCACTTGCAGTTTTATGTACATTCGTGGGTACAATTACAATTTGGTCCGGGTCGATCGCACCCCGAAGCAGATCTGAATTGCGTTGTCAACCGGGATGGAGACCCATCAGATAGGTACAAGCCAATATCGTTGACTAAACTCATTGGAATAGAGGACGTTATGGTTCAACCTGCGGTAGTTGCAATAGCACCTTTGTAGTGTGAAAGAAATATCATAACGAGTTGTGCTAACAGGAGAAGCAGACGTCTCTTTTTCGCGCCGTCACGGCGCGGTGTGGCCTAAGTTACAGTGCGTCTCAAACTGACGGTTTGTACTTCAATTGACCGATGCTTACTCTGCGCTGCACCCC
> #20 TCCGnGCGGCnTnCnGAGA 94 
AAACTGGGTGACGCGAGTCTGGGGGCGTCAACAAGAGCGCTGGCTACCTGCCCTATAGGCGGGTGATACCGATAGGCTTAGAGTTGGTAAAGTGTCCGCGCGGCCTCCGGAGAATGGCCGGGACAGGTGAAAACACATGGCATTAGCGATAGCCTCTCCCGCCGGGTGCGAGGTCTGTCGGGATTTAGACTGGCCATAGAGTGCGTAAGCGATGTGCAAGCAAACCAAGTAAGGCACCCATTAGGACTACCCCGCGTGGCCGGTATTGCAGAAGGGGTCGCTAGCCCATTGAGATGTTAATGATCTCTGTGTGGGTTTTTGCTACTTCGTCCGGCTCGGTCATTGCGGAGCGTATCTGGCCTTTCAGGGCGACCTAGGGGATATTTATCGATGTGTTCGGGAGTCCTTTCCTACTACTTGGTCATATGCCATCGGGAGCTTGTAAGACCTTTGCTCCTAGAACGTTATCGGCACCATCCCACAGGAATTACTAGCTCGGTACAAGCCGGGTGTTACTAAGACGCTTACCTACAAGGCTATCTCCTCGGGTCGATTAGACATCCTCTCGGGCACGCATTTCGAATTTTCTACGCTCGGTAC
