# Supplementary material for: A particle swarm optimization-based algorithm for finding gapped motifs
Source: BioData Min. 2010 Dec 13;3:9. doi: 10.1186/1756-0381-3-9 (PMC3022572; doi:10.1186/1756-0381-3-9)
Supplement: Additional file 2 — Experimental Dataset. The synthetic data sets and real biological sequences used in the paper. [file 1756-0381-3-9-S2.ZIP › synthetic/gap_motif/separate_gap/sepa_gapped_seqs_4.txt]

> #1 ACCAGTATCCGnnnnAGAA 544  ACCAGCAACCGnnnnAGAA
TTTATGCAGTCCGGGGGAGGCTACAGGTCCCAACAATGACCCGTTCCGCTATTAATGTGAATACACCTTCCAGTTGACAGAACTCCGTAATCAAGACTAAACAGATACAATCCAAGCTCGTCTTCCAGAAGACGGCCTGGTCTACTGTGACGCACGCCACCGCGATACGGTGAGGCGCAACCGGCAAGCATTGACGACTGATAACTCTAGACTGTCGTTATTTCTATTGGGGCGGTCTGCCGGCCCGTACTTAGAATTTCGCTTACGCACTGTCTATCATGTTTGTTCTGGCACAAGTCGAAATGTACAAATTTGCTCGGTATTCTTTGCGGCGGTGGAGGCCCATTTACCAGATTATTGACCCTTCCCCATGCATCTGCCACTACGAACTAGACGTGTAATTGCTCGTATAACTAGCCGTAGCATTTGTTGGGATCGCAGCAGGTGACTGATACTTCGCACTGTAGCGTCAAGGGCAGGAAGTAATACCCCTCTGCCTTCCTCTCAACGTCTCCTCATGCCTAGTTTAGGCTCTGGTTTCGCAACCAGTATCCGGAAGAGAACATTGGGGTATAACACTTAGATGGCCAATTAAATTGC
> #2 ACCAGCAACCGnnnnGGAT 533 
AAGATAGCGGCCGCCGAAACGCCCAGTCGTAGTGGGTCTCTAGCCTTCTAGGCATCGGGACTTACCTAGGCGTTTAGTGGTAAAATCGCATTTGTATGCGCGAAGTAAGGGCTGCTCTGTTCGGTCGGATACGACAACAGATATCCGTAAGTCACACATCTTGCATCACGGCCGAGAGCATTAATCCCCAGCTCGTAATCGGGTAGCACTCAGCAGGCTACCCCGTATTAACGTAGCGTGCAGTCTCTAATGGATAATTTTACCTCAATTTATCAAACTCGTTATGATCATCAAGTCGTCCGCAACAATACCTACGGCGACCCCCTAGGATTGCAGGATCAAGTCTGTCATGCAAGAAAGAACTCCCTGACGCTGGTACAACGCCGTCTTTTTCGAGAAAACTCACTTCCTCGGGTACCTAATACCAACAAGCTTGATCCACGGTACTCGTGTGGATGACTCTAAGGCCAGCCCTACCTTTGCGATTACTCAAACCGTGATACACCATGAGCGTATGTTTGAATACAGAGGAGACCAGCAACCGCTATGGATCCCCGCATTGTCGTCTAAGCCTCCTTTTCCCGGGACTAAGGTTCGCAT
> #3 ACCAGCAACAGnnnnAGAG 321 
CATTAAGAAATTAAGCACGTCCCTGTAGTGTCGGATTTTTTGTTGCATGTGTAAGGTGAGATTTGAGCTCAGATGGAGCGCAGGAAATTCCTACGGCATAGAGGTAAATGGAGAGGCTCAAGTATGTAGGAAGTGGTTGGCATTCCCGAGGAACCATAAGGCGCACTTACGCCCAGGCATTGTTAATTAACTCAACCTACAGGCTGAGTACGTACTCCGCCAAGAATCTTGTGACCGCTCCATACATGCGTGGAAGATTATCTCCAGTCGATGTTTTTCCCCTTCACCTACGCCTGCGCTACGGACGTATACAAACACTTCACCAGCAACAGAAAGAGAGTGTAGACGCAGTCACGCGCCTTAGTGACGGTGCGGTGTGAAATCAATCGCGGATAACACATAGAGATCTCCTCAACAATTCCCCACCGCGGAGAACAAGTCTTTTTATTTGACTGCATTGGCGACTCCTTCAGATCTACTTTTATCGTCCCTTATATCGGATGTTGAGGCCCCCGAGATTCCGACGCATTGTGAGCGTTAACGCGACAACACGGGTATTTGCTACCCAAAACCGGTGAAGCAATGGGTCCGTGCTTTATT
> #4 ACCAGCTATCGnnnnAGAA 467 
TACTTACCTGGCCATATGATCCTGTCCAGAGGATCTTTAGCGATGTTCCAAGCTAACCATCGCCGTACGAATGAGATGGAGGGTGTTTATGGGATATACCACATCTTACCATATGGGCCGATAGTAGGAATACATTTTTAAATATCGCGTTGTACGATCATAACAAATTTTTTGAGTGTCGTACTCTTAATACTCCTCCGAAGATGGGAGAGCATACTTCTGCACGGCTTTATCAGTGCAACGCCGCGCATAGCCATTCTGATCGTACCCCGGATTGCCTCATACAACTCACCTTTGTCTAGCGGCCAGGTTGTTATTCTACAGATCGGGCGCTATACAGTTCGGCGGATCCACTACAGTTTGAGGTGATATTGCCTTTTGAAGGTGTAAGTAATGTGCTGCGCTAGGTGGGGGAAGTTGTGCTGAGCGTAAATCATAGGGAAATCCCAATTGATCACGGATTAGAAACCAGCTATCGGTAAAGAAAGAGCACACTACACAATAAGGCGGGTAGGTGGCGAGTGGACTCGAGGTGGGATAGCTTTCGCTTAAGTGATTTACTGTTACCCACTCCGCGAGGAGGGCAGATGCCCTAAAGCC
> #5 AGCAGCAACCGnnnnTGAA 375 
TATGGCTGAAGGCTTATAACCCAAGAACCTAATAGGCGACGGTTCTTCTAGACGCTGCATACAACGGGAGAGCTCGGCTCCGGGATGTAGGCTGCACTTCCTAGGCCCGAGTGAGTTAGAGACGTGGACCCGACCTTGACGGCCTTAGTGGCGTTCCGCGTTCAAGTTATCGCGTACTTACCCACCCGTTCGGGGGACGAATGGCGGGCCGTTTTAAAGTTTGCCAACGGCGCAAGGTATAGGTCCTGGGCCCTTTATAGCGAGGCAAAATAGGATTTCCCTTTGGGGCGAGACAGGAGGAGGGAGCTGTCTGAGAGATTTTCTACGGCAACGTTGCAGTTTTCTCGCGCACACACGGTTTAACTTAATGATCTAAGCAGCAACCGAGGATGAATTGTACCAAGTCGTTTGTACTGCAGAACCCAAAGTATAAAGTCATATCTTGGCAGTATACAAGAGCCGGCGACTCATACTATCCTACTTCCTGTTAAAGGGATTTATTAAGATTGTTTGGATCGGCTTCCCTGAGCACACCGCCGTACGGATGCCAGATAGCTACGCGTGTCAAGGAGAGAACGCTTATGACTTCCCTTCCGGCGA
> #6 ACCGGCAACCGnnnnAGGA 523 
CCACCGCGGCATGTGTAACCGCCCTCGGCATTGTATCGCTTCGCAACAAGGTATATCGCGGACATGTCACATGTATTCTAACTACTTGCCATCGACATGAAGTTCTGCCCCCTACATAGACGTTATAATGATATGGTATAGACCAGCTGTTACGTGGTGCCTACGTTCTGCCGGGGATCTGATATGGCCAGGTGTGCTTCCCGATCGAAATTAGTTACACCGTCCGTGCGTTTGTTTCTTCGGGACCAGGCAAACCGAAAGTTGCGCATAACGGTGAAGGGTGTTTACTACGAAACGCGGCGTTAGCAGTTCGCACCAGACAGCAGGTTACAGATTGATATGCCACGCGCCTCAACGGAGTCGCCGATGAAGGCTGTGTCTCAACACTGGCCTATCGTAATAGGGGACAAGTCGTGGACAGTGGTCTCATCAAAGGGGTGGCCTTACCATCTGTCCAAGCTTCTTTCCCATACATAACCCATAGGCTTCCAAACAAACCCGCCTCCAGGCTGATATATGCAGCACCGGCAACCGGCAGAGGATGATCAGTCGCTGAATTTCAAAGCACCTGTACGCATCGTTAAGGCGCAGGAGGGTTTC
> #7 ACCAGGGACCGnnnnAGAA 76 
CACAACGTGAATGTTCCGAACCGTGCCAAAGCATCCCTATAAGGTGTCAACCCAATCGACGGTGGATTATGAACGTACCAGGGACCGTAGGAGAATATGAGCAGGGGCAGAGAAGGCCCAAGCCCCCCATCGACCGATTACTTGACACGGGGATTCAATAAATAGATGTGGAGCGGGTTACCGCCGGCGCGGGCTACGGAAAAGGTAAGACTCTAGCGAAAGGGTCGATAAAAAGGTTTCTAAATATCTTCTCTCACTAATAATATGAGCCCCGCAGACCTGAAGCATAATTAATCTCCCGGGTATTTACATTCACGAATCAGCACGTGTAAGGTGCTCCAGCTTCCCCCAGCTACAGATGATAGTGAGACGGGCCTGGCATTCGTTGGTCAACAGAGGGGAAAGCCGAATATGCCGATAACAAGAGGGCACCACTCTCCTACGTTTCTGCTTCTCCGTTTTAATGTCCCGACAGATCCGTGGTTCAATAAGTAGTGGATTGTAGCCCGGAGCGCATCCTCCCCCAAAGATCGTCCAGGTCGCGAGGATTTCAAGGAGGGGCTAACCCTAAAGCGTTCTGAGTCGCTTTCCCGCGTGTAC
> #8 AACAGCAACCGnnnnAGCA 378 
GGGTATGTTTCACGGAAGACCATTCAACCAATGGGTCAGATTCCCTCCCGTTGGGAGTCATCTGTGCCGTCGTGTAGAGTGCGCTCCGAGGTACCTTGAGGGACATCGTTGGAATACAGCGACGCGGCCGTTATACGCTCCCTCGGCTGTCCTGTCACGCACAAAACGGCTTGTAACGAACCCCTAGTGACGCCGCGATACGTTCTATCATTCAAAAGTGGAATGTAATTAACTTTGTGATCTACTACCAATAAGGTGGGCGGGCGCACTACATCCGGTTGTGGTACTGTCTGACTGTTTGTATGGAAATTGGCAGCCCTCGGTGAGATGACCAAAGCAGAAATCCCTGGGTACGTCCTATTCAAGAGTCCTCCGGGTAACAGCAACCGTAAAAGCAAGACTAGCGATGGATGCCTAGCATTTTGGTAGCATCACGTGCCAGAGTGCTAGTTCGGTACTTTAGAAAGTGTAGCCAATCTTTGTAACTCTTAGTGGTGATATTGCAGCTTCTGTGGATGCGCCAATGTGGGGGGCTGTAGTCCCCTACGGGCTTCTGAGAGCTATATCTATGCAAGTATGGCTCAAATAGTTTGTGGTAGT
> #9 GCCAGCAACCGnnnnTGAA 485 
GAATACTTCGTACCAAATAGGTGGTTCTTAAGACCAGCATTTAAAAAATAGCACTTACGTCTCCATCGACCTACTCCACAAACACCACGGATCGACCCTCTCATGTAATGAAGGATTAACTAAAGAGTCCAAGAACAACTGCTATATGATTTATAGTGGCTGCGTCTTGAGACGCCGATGATGAGGGGAATTTACGGACAATAGCCTTGGGGCAGAGAGGCCCACTGTTTTAGAGACCTTTCCCCTCTATCCATCCGTCCGACAATAGAACACTCTGGGGCATCTAGCTTGCAAGATGGAGAAATCTCTCAACTCAATCTTACTATTTCGTAGTACATGTAGTGGAGGAACTAGGACCTTTTTCGTGTGCGGTGACGTTGTCCTTTTCCGAACTGAGATACCGCTTGGGGACTGAGCTTGCTTTGCTACGATTTATGGCAACCTTCGCACTCCGATTTACCAACTAACGCCTGGGGTATTGGCTCGCCAGCAACCGCGACTGAAACCTGATAGATTCCAGACCTTACAACAATTTTCAGTACTTCGGTTGCTAGGTTATTCATATTTATGTATGTCACAAACTAAGTTGGGTGCAGATGA
> #10 AACAGCTACCGnnnnAGAA 428 
CATAATGTGAGAAAGAGGTCGCTGGTCAAGGCGCGTCAGTCAACCGCTAAATCTCTTTTTCCCTTTGATCTACTCGCGGGTGCAGGACCTAGCCGAAAAACTATTGCAATGTGTAAGACTTCGATAATAATGAACTGGTGGGGACGATGCTCGCGCCGCCTATTAAGGTCCCTTCCCCATGTAAAGGCCTTATGTATCGGGTTGGATTCTGTTTTTCCCGAAGAGCACGGTCGGTAGGATCGGACGATTCCACAATCACAGACATACCGCCTTTACCAACCCCGCCCTCGTTTAAGACTGGACCACGCCGGGATACAGACATCTTCCTGCCACTCCAATGGCAGCCACTATTAATTCATTCATTTAAAATGTCGCGTCTGGGGGGCCTCAGTCCGAGGAGGGCTCTCAAATGTCACGGCTGTGTCAATAACAGCTACCGCTGCAGAAGTTGGGACTCCGAGACCTCCCGCTTCAACGGACCGTTGCTTGCTACACACGCTACTCCTGTCGCGAACTCAGAGGATGGAAACTAGGCACATGGAATCGGGGAGAGTACCACCCAGATTAATTTGATCCCTTATGAGCATGAATGACGTCGAA
> #11 ACCAACAACTGnnnnAGAA 236 
AAACCTTCTGTTACTCTTCCGAGATCAGTAATCAAGTTTGCTCCAAGATACCATGTAGCTTCGACGGACCGTAAACATCATGCTCTGGGACCCACTGTTAAGTCGTGGGTGCCAAGTTACTGGAGTTAGTATCTATTGCCCATGATATGCCCTTGCTCCCAGACCAAAGGGTGCCGAGCTTGAGGGTCAAGAGTGATGAGAGCGTTAACGTAATGGGCTGCGGACAAATAGTTAGGACCAACAACTGACTCAGAAGAAGTCCGACAGATCATGAATGAGCTTCATGGTGAGTCATGCGGATGTCGACAATCTTTTGCCCTCTTTTGCAAAATGACCAGCACTTAGGGTTTGAGCTGACGACTATTCATTGTACGCTATGTTATCGTTGAGGCCGAATCTGTGTAAATATCTGCGATCTCCCAGGGTGGACATTTTTTGTTTGCACCAGCCAGCGCACTGCCGAAGTACCTAAGGCTTCCAGCTAAAACTGTAATCGTCAAAACGGGCGTTGCACCACCGCTCCAAGGTTGAATCGCTATGTGTTTCACGGGGTTGTGATCTTCGAATTATCTCAGACGCAATGTTATCAGGTCACCACAA
> #12 CCCAGCAACCTnnnnAGAA 390 
TTAGCACCTGCCCCGCGTCTTCTAAACCGACCTGTAGCCCTTGAAACGTGGGTCGTGTCAAGCTAAAGCCTCACCACTTACCGCGAAAACAAACTAGTTTCGACAGGCCCGGGATACACCCCCCTAGCACACTCGTTACACTGTTGAAGCCTGGCCTTGTATATAGTTTATATCAGTATCCACTTGCGCTCCGCAGTTCGTATGGTCCTATAAATTGACTAGAGTACTAGCTTAGCTTGGTCGTCGTTGAGGTGCGTGCTATGTTAATTTCGAAGGGCCACATAGATCGAAGTTGTTGGTCTCGTTACACGGCCGACCCTGGCCCTAAGGTTGCCCACTCTCTAGCATTGGCATGCTTCCCCATGGCGTATGCGTTATGTCAACTGGGCACCCAGCAACCTTGTTAGAACGACGCCCATGATCCTAACTCGTGGTGCTCAAAAGGCTTCGGCCTGATGCTAAGGGCAAAGACGATACGATAGAGCTGCCAACAGAGTAGAGGCAGACAGCTGTTAAGTCATCCTTCCTGATAGACCAGCGTAAGTCGGAAGTCTGCCTATTTTGTATTGACCACTTGGCGGTCTTTAATATGTGAGTTCC
> #13 ACCAGGGACCGnnnnAGAA 190 
ACGAGGTGGTCTGTGAACTTGCTCAGCGCTTGACGTTCCGAGCGCTGCAGCTTAATGCCAAAGCGAACCCTCTATAACGATTTGTTCCATCCTTGCTGTATGCGTAGTGATCTTAGGCATACAACGCAAACTTGCGTTCCAAGTTGGGAGCATCAATGCTGGGCATTTGAAGCTGACAGCGTGCAGGTATACCAGGGACCGGAATAGAAATAACGAAAAATGTATACGAGAAACGATAGGAGGATACTACATTTTGTCCTTCATGGAGGGAGAGTATATTCTTATGTGTAGTCGGAAGGGCGACATCTTCTAAGCTAAGAAATCGCCGATACCAGGAACTCAACGCCTCTTCTGGCTATTTTACTTTTTATACTCTAGGCCCGATACTAAGATTCTGAGCACCCAGCACTCGCTTAAATACGAACCTTCGAGTCTATAAAAGTCCGCCGCGTTGAAATTCCTTCATCTTCATTTACCGGTTATGTTGTGCAAAACATGTGTTGTGGATAGTTTGCGCTCTACTACAAAGATGTCCGTCCATATGGCATACTCTGCATGCCGATCCATACCACCATACATCCGGACACAGGCAGCCTCCTT
> #14 ATCCGCAACCGnnnnAGAA 267 
TGCCCCGCGGTAATGCACGCCCTCCTCCGGACACTCTCGCACGAAACCGTGTCGAGCCTTTACTCACACTGCCACCAGGGGCCTTCCAGCTCCACGAGTGCCTGCCACTGACTCAGTGGCTGTAGAGTGCCTGAGTCGCCACGAGTGCCCTATGACGGAAACTGGCGTTTAAATAGGGATTTTGCTATCATCGGAAAGTTCATCTTTCGTACGTATGAGTACCGACGATGTAGTCCGAGAAGGGCGGTGAGGGTCGATGTCCTTAAAATCCGCAACCGGATAAGAAGTAAGGCGCGGGCTAAACGAGCCTTTGTTAACTACGGTAACGGGGGGGTAGGGACCTTATTAATAGCTCCTGTCACTGATTGCCGGGGCGCAGCTGTACACAGCCGGCCGAACCCTTTCACGATAACTATAGTGTCCCGGAGGCTTAGGGGTAGGAGTATGACGGATTCCCCTTGGGTAACGTCACGTCGGTGTCATAAACCGACAGTTGAAATGCCAAGGGCACTAATAACGGCTTAGGGGTTGCATCACTGGTTCTTCATGGGTCCTTTGGGCATCTACATTGGGAGCCGATAGGCTGATAGCCGCGCCTCC
> #15 ATCACCAACCGnnnnAGAA 189 
ATAGATACGATACGCTTGGCTACTACACGATGTTAAGCCCCACTGGGGACTACATGCTTTTGCTCCTAGACAAGTTACCAGAAAATGCTCAGACCCGACCAGCCAAAACCCACCACCGGATGGTTACCAGGCCTGCTGGCTTCAACCCTTCGCAGAATCACACGTTATCGAACCACGCTCAATCACCAAATCACCAACCGGACAAGAAGACGACACGCCTAGCTCCGTGTGACGATTCACCCTCGTGCCAACGCCTGTGAGCCTTCTGGTTTATATGTATTACCCGCTCTATACTAGGGACGTCCTATGATCAATCGACTTCGAGCAATGAAATGCGGCCTAGTACCGCGCCTTCCCCCATCCAATCGCGTAGGAGTCACTCGGCTTGAAGTCTTCGCTATTAGCAAACCCAGTGTGCCGCAGGTCTGGTGGGGATTATACCCAATTTCCCGCTCACAGTTACCTCAGGAGTCTTCTTAAAGGCCTCGAAGTATCTCCCTCAGGTGAGCAGCGCGAATGATAAAACTCGCAACGGAAGTCTCGCGACTAATTATTAATCTACTCACCAAAGTGAAACGTCGTAGGATTTAGTGCAGGCGG
> #16 ACCAGGAACCGnnnnAGGA 106 
ATGTTACTTAGAGCGTCAGTGACTGCAACGACCGAAGGAGGGGCAAACAGAGTCCCGCCATCCATGCCACTGTCTTCACCGCACTCGCTTCGATTTCACCCATAGTACCAGGAACCGGTATAGGATCATGCAGCAAAAATCCAAGTCACAGGCGTACACAGGACTACTCCGGGTGAGACTATCCCCGGCTGACGCCGGATATGGGATAAAACTCGAGAGATAACGCGATGATCGGTGCATCAAACGAATGAGGATACCAAAAACGGCCTCAACAAGGAGCGGAAGTATCAACCAGTGTACAACCACATCGATCATTATTCTTGATAACAAGACTGCAGACACACCTCCGAGCTAGGCGTCGCCTATCACCCGGCTAAACGAATTACCCTAGGCACCTGCCAGTGTGGTTACTACTAGAGGCAAGACAAACCAAAGTGCTCCACCCACAATGCAGAATAATCCTCCGCATACAAGCGGGGTGAAGGAGCATCGAATGGAGCATCCGGTACCTTCACTATACGCTTGGCATTGTGTAAGTCTAAGCATACGCGCGCAATCCGATGGGGTAGATGACACAAGTCAAACAAACCTCACTTTGTC
> #17 ACCAGCAACCAnnnnAGAC 258 
GAGTAGTCAGGATCTTATAGGACGACTCTTTCTCATTAATGGAGATCAGCGAGATGCGTCGGGCTTCTTCGCAGTAGAAAGGCAGAGAGGCAATGAGTTCACTAAGAGTAGCTTCCTTCGCGGGGAGATCGAGCAGTCAGCTTAGAGGATACGGTATCAGGGGCTTTTAACCTCGCCATCTTTCGGCCAGTGAGTACTTCTAGGCATTATAAGTCAGTCGCCACTACATACGCTAGATCAGGACCGCTCTCGAGTTGCACCAGCAACCAGCAAAGACTCTGTCGCCCTGAATATGAGTTACTCGATAGTCGCATACACAGGAGGTAGCTGGACTGCTGAGAGTACTGGCGATTGCGGAACGGGTCACATCGTTGTACCGGATCTCTCATCCCTTACACCTGAGCGCGTTAGTTTGCGTCCCGGAGTCGATCTTTACAGATTGGGGATAAAGCTACCTTTAGATCTTGTGGTCCCTTGTTGTCTGGATCTGCCGAGCAACGTATACGTTCGCCAATGCTTACCGACACCCGTAGGAACTTGCCTCCTTGGTTTACTCCCTGTGGGCGGGCCATGAAATAGCTCATGAAACTGAGCGTTACC
> #18 ACTAGCATCCGnnnnAGAA 402 
GGTGTTTGCTAGGTGGATAGTCTTCAAACTCTGACCTATAAATGTCAAACGTGCGTCGATGCGACACAAAAAATGAATAAAGTGTGCCACAGGGGTGTTTAATATGAACAACGATGGATGGTCACTAATTTTTGTTAATCATGTTCCCGAAATCAAAAATATGTGGGGGCAGCGCAAGGGGGGCTGGTTGTTGCGATCGCGGATCCACAGTGACATTGGGACCGTAGGCCATTATACTCCCAACCAACGGTGACCTCTCGACCACAATTGAAGACAACCGAACACGTGCAAGGGGTGGGGATGTTATACAGCATCGCAATCCCTTTGCCCTGAGCTGATTAGCACGGTTTGAATTTGCATGACGGGGAGCTGTATCTCAGAGGACCTTGAGCAATGGCGCTCACTAGCATCCGGATCAGAAACAACGGGATCGTAACTCCTAGACTTTTATAACAAGTTATGGCCGCTCGAAGGCTCAGCAGCCTCCCAACATTCACTTTCATAGATAAGCCAGGTTTAAACATCCTGATCGTCGCCCCGTGTTACGAAGAAAATCCTTGGCACGGGTTACTGAGTCCTGTTGTTGAACAGTCGATAGGA
> #19 ACTAGCAACGGnnnnAGAA 556 
GGGCCAGCCGAATGAGTTATCAGGCTGTGCTATCCAGTGTCGAAAAGTTTGCTATAAGTGTGGTATTGTCCATCCAGTTCGGGGGGGGAGATAGGAGGGCTACTCGTTGGCAATGTCCCCTGCTATAGCGTCGCAATTTCCAGGAACCCGTAAAACTATCGTGCAGCTCACGCTACTCGCACCACCCCCCGAAACAGGTTGACTTGATTTATACAGTCTAGCAGCCGTTGGGGTCGCGCCCCACGATCGGGATGTAACTTTCCGCTAGCCTGGATAATGGCATCGGCGTCGTGTCTGCGTGCCACCAGAGACGTGCCATCCCATCCTTGCTAGAAACAGCTGTCGCGTCGAGTAGACCATGTTATTACAGGTCCATTTGACTTATCCCGCAAAAATTCATTTGAATTTGGATCTTAAACGCGGCGGCCTCCTATTCGTAACATGTTGTTACCGTGAGTCCCGACGAGATTCATAGTTAGTAAAGTGGCGATTGTAATTCGGGGCGAAGCTCCTCAGTGACGTACGCCGAGAGATTTTACATGGGTGAGAAATTAAGACTAGCAACGGCCTTAGAACTAAACATAATGGAGTATTCGGACC
> #20 ACCAGCTACCGnnnnAGGA 127 
CGACCCCATTAGTCCGGTAGCCTGATATAGGCATGCATCTTGCGTGACGATTCTCCGCAGAGTACCGCATCTCGCACCCTCCGGATTGATAAGTCTATCAGGAAACACTGAATGTTCGCGGCGAATTACCAGCTACCGCGAGAGGACCTGTCTCCTCATTCAATACGGTTTGACCTCGAACTCACGAGTTCATGTATGGGCGCCTGAAACCCAGGCCGTACCACTTCGCTCGCGTAAACACGGCAATCGGCTTCAGCCCGCGCGAATAAAACGGTGGGAAACAATAGAGTGTCTCCAACAAGGGACCTTCTTGTTCAGCGCACTTGATTGATAGGATTTGATCGGCAGTCAACCTCAAATGAGGGAGCTGTTCCGTGGGCTGCCACGACGTTTCCCGTTCCGCGTTGCCAGAGACGCTGGGCCCTGGCCCGTATCTGTCTTTAGTCAACTGTATATCGATATGAGTTCTAAGAAATGCATAGGAGGATAAGATAAGAATTATCAAGAGTACTGTTACTACAGGTTGCTGAGTATTACTGATTTGGTGTGGAGCGGACTTTACGAAGAGCGGCCGTTCCGTAGGCCACGTACTCATCGTTT
