# Supplementary material for: A particle swarm optimization-based algorithm for finding gapped motifs
Source: BioData Min. 2010 Dec 13;3:9. doi: 10.1186/1756-0381-3-9 (PMC3022572; doi:10.1186/1756-0381-3-9)
Supplement: Additional file 2 — Experimental Dataset. The synthetic data sets and real biological sequences used in the paper. [file 1756-0381-3-9-S2.ZIP › synthetic/gap_motif/separate_gap/sepa_gapped_seqs_5.txt]

> #1 AGCnGnnTATTCACnTCCT 8  ACGnGnnTATTCACnTCCT
CTGGCAATAGCTGCCTATTCACCTCCTCTCAAAGTGTTCGTACCACCGTGGCAGTATGGGAGGAACGTCTGATTCAAGGAAACCTCCGTTATCGAGAGCCGTCCTGCTCATCACGTGACCTCCCACTATACCAGTTAAGCAGTCTCACCGGCTTGTACTACACCGAATCTACCTGACTCGCTTATCATGTTAACCGCGCGCGAGCGGGCTCGGATCGTCAGAAGCGCTAGCCACTGACACACAGGTAAGCAACCTTTAGTGTATCTCCACGATGGCCGCTTCACGTACTGACCAAGTCTTTGTGAGTGAACACCCAACCTTGCAGCTGTGCGACACTTTTTATAGAAGCGGAATCGAAATGGCTTCAGATCTTCACCAATGGTGCACCACCTTGGGAGAACGAATAGAAGTTATCCTGGAATTTGCGGTGGAAGATGGATATGAGTCGGAGGTCCCGTTCGGCGACGTAGGACACATGGCGATGCCTTATAGCCCCGTAGCGTGGAGGGATCATTCAGAACATGCAAATAGATCGCCCTACTCGGATGGAGAACGGCGGATAAGGTTTATTCGATAATGTTATTGCCTATATAACGTACT
> #2 ACGnGnnCATCCACnTCCT 26 
AAGGCTCCTCATGCCCGGCCTGTCGAACGCGGGCATCCACGTCCTCATTCATTTAGATAATAATTGACCTGGTGCATGTGTTCTTCCTACTTCTGACTCGGTCCCGCAAATAAATTGAGGCCGGAATCTATGAATCTCGTCCTCCGATGGGTTAGTACAACAGCACTTGCTAGGCTCGTTACTACCTCGACTATCACAATCTTTCCGGTCGTGCTTGTCATGTTGATTATGCGGAATTGGAACTCCGTATTTGTGATCTACCCTTGTGCGACGGAATTTTGTGAGAACCTCGCTGACCTGTTTGCAGATCTCACGGCGATGCCTATTCCGTAGTGTTAAGGTTGCCCGACCGGTCTGAATTAACTGAGTAACATTCCATCCCTAAATGATGTTGAGACATCAACAAGCAGGGTCGTCCCCATCACCGGGTCATGCTGAAGGGACTGAATCGACTAGAGATCGTCAAAGACAGTCTTTTTTCCTGATACCCATTTATTACACCGCGGAGCTCGCAACTCGAGGTCCTACACCCGTGCCGTTGACTAGATTTTCCTGTGGAGTCACAGGGCCCTCGGCAGATCAATTGGCAGATTACTGTCT
> #3 ACGnGnnTATAAACnTCCT 189 
AACTTACCATCAGCCGTATTCGCATGAACACCCTCATGCTGGTATAGTCGGGATGTCGTGTCAAACATTGGCAGGAGATTGCGGAACGTCAGGAGGCGCCATGCCACACATTCCGCGTTCAATGACAGTCTACCCGGGGTGGGTTAACAAGAACTAGTGGCCGGTTACCTATCGGATGGTGATGGGTAGACGCGCTTATAAACATCCTAATGATCGCATTCCGAGTGCCCGCACTGTCGTCGCCCGAGGTGAAAAGATACAGGCTCTGGCCTTTCACCTAACAACATCTTGACCCAGATCCAACTCCCGACGCCTTCGACCTCGAGGGGCTTGAACCGGAGTGAACTGTTTAGAGGGCCAGATAAAGGGAGAAAAAGTGCTCGCCAATCCTACTAGTGACTGCTGGTACGGATAGCAGAGTAGATGGGCGTAAATTGGTAACAACGCGACATCGAAAGGCCCCCGAAATAATCCTTTACAGCTTTTATGGCTAGAGTCGGCTCGACCTCGTTTTTGGTGACTTCCATACGGGCAACCGAGAAGATCGCAAGCTCTCCGCGAAACACGCTTTTTCTGGGTGGCAGTTTACATGATTAAGCT
> #4 CCGnGnnTATTCACnTGCT 133 
TTTCGGAGAACGCCCCCTTCAAAAGGGTTATGTGTCCTTCTCTAGAGTACAACACTTTTGTGAGATTCGTGCACGGGACGCGGGGTCCTATGGTCTGAAATTGTAACGATACCTTTGACCCAATACGGCTTCGCCGAGGGTATTCACATGCTTAGTCACTTAACCAAGGCTTGCCTGTGACGGATATACCTACTGTAGCGTCGCGTACGGCACTAAAAACCACGTTCTCTGAAAGGTGTGCAGGAGGAGGCTGGGGGTCTGTAGTGCTAACCCTTCCCCAAGTGACAGCGGTCGGCATAATCGAACCCTGCTACCCGGTTACTCTCGTAGATTGATTCCGAGCATTCGCCCCGAGGCCCCTCCTTCGTGTCGGTTCGATTCCAACGGTTTATCCGAGATCACTGAGTGTTCAACACTGATGCGTGATCATGAACGAAGGTCTTCAAGTGTGAAATGATTCGCCGTAGTGAGTTCATCGGACCACCAAGTTTCCATAACTGCCCAGCTAACACGATAATGTGCATCTTGAGACTGCGTAGTGGCAGAATTGGCTTCCGATTTTAGCGACGGAAACCTCCGAAAGTTTAGTTCGTCCATCCG
> #5 ACCnGnnTATCCACnTCCT 31 
CGTACGCTGAAATGCACTCTTTGTTCTAGACACCTGGTTATCCACATCCTTCGCCCGACCAGATTATTCGATGGAAGCAATTGCATGGTTTTGAGCACAGACCGTCTCGTGCGATGTCAGCACTAAAACCGCGTACATTGGCAACTGAAGGCGTAGTCTCGCGACGCCCAATCATGTCGTAACGACCTGAAACTAGCGATGAGAAGGTTCGTCTGCCTCTTCAAAATGGTCCTTCTCTGCAAAGAGTCCAAAGACGCAATTCAGCCCGCTTCTATTGTAATCACCCAGCAGAGGGTATCCGCGGCGCTCGTATAGACGTTGCTATGTTCCAAGTGTCTGGCGGAGACTGAGCCGCAACACGACATTTATCGATCCCCGCAGTCTCGTCTTTCAACTAAATGGTCTATCGACATGTCATGAGCCGGTGGTGCCAATACGCTGGACATGAGCACGGTACCGATTGAACACTCACTAGTACTGGATAGTCTATTATCATGAACCAGACCTCGGTAGTAAGCTGCTGAAGTTGTATTTTAAGCGCCGTAGAGATACGTCTCAGATGTGCTTCCATGCCGCAGTACACATGTAGCACTATCTGGA
> #6 AGGnGnnTATTTACnTCCT 61 
TACAAAGTCAACCACCCATTCGCATCCCAAGAAAACATACTCTCCAGGCCCGATGTATAATAGGGGCATATTTACGTCCTAGTACCTCATGTCGGATTTTATTGTTCTGGAGATGGACTAACTCACCTAATAAGGTCTGTCGCGCTACATCACAGCCTAGATGACCTTACGGTAAATACATGAAGGCTGGCGCAGTCCGCGATCATCATGATAATGTCCCTTTATCTAGCCAGCCGAGGAAGTATGGGTTTGGGTCTGCCATCGAGAAATAACTAAGGGCCCAATTCGCTTCGATGGAGGTTGAGGCAATGGCGGACTTGGGAATTGCTCAGAGTGCATCTCTATCCACAGTGGACGGTCTTATCTGGTCAGGTTCCACGATCGGCAAATCTGCTTACGTGGGACCCGCGACCGTTTTTTGCTAGGATTGGCAACCCGAGAATCGTCGGACCCACAGCTCTCGTGTCTCCGCCCTAAAGTATAGACGGTCAGGGGAGTATAGCCTACAATTATTGTAACTCCGAAAAGTACTGGAGGGGGCCTAACTAGCATGGTGGAACAGATAACTGTCAAAAAGAAACATTGTGATGCTACGCGTAA
> #7 ACAnGnnCATTCACnTCCT 25 
TAGTTCGGTGCGACGCTTTTTACCAACACGTCCATTCACGTCCTTGTTCGGCGTGTTCAGATTTTACCTGTCCGGAACTGACTGCCCAGGGGCGCAGGGGCCTGTCGATGGTTCCAGTCACTGGCTGACAGGCCACGTCCCTAAAGCGCGGGCAATTGTATCTAGTCAGGGTCGACACTCTCTACTTAGGCCTACCTTGGCACTGCATGAACCAGTTCTCAAGTAACATTGATTTCCAATACCCCTAAAAGAAAACACCTATATGTATTCTTGACTTCTTCCAGGATGCAGCTGACCACCCAATACGTTGGATGGCGCATCGAAAAGCCTGGTTGTAAGTGAAGTGTCATCCCCGCGATTTCCGATCCATAGTAAGTAATTCACGGGAGCTCTCTTAAAATCTTCTCATCTTGAACGGCCACGTGGGGGTTGAGCCCGGCACAGCATAGCCGGTCACAGATCGTTTACCGGCAGACGTCAAGTGGAGTACTTGCGGATTGCCTCTTTCTACTTAGCCAACCACACTGGGCAAGTCCTAGGCTCAATCCACGCCTCTTTCCACCGATTTTCCACTACGCGGTAAAACTTCAACCGAGCTCA
> #8 CAGnGnnTATTCACnTCCT 397 
CTGCTGCAGACGCTATTGAGTATGCCATACGCAATTGATACCTGATCTCCCACCTTGTGTAAAAATTGATTCAGTACATGCAGGCCCACTTCTTGTTCGTACAATTAATTGAAAGCGACTTAATAGGTAAGACGCACCAACGACTGGCGAAGAACATTTTACTCTAGAGGATCAAATGCCGCTTCATAATTAATCATTACGCATCATATAGCCCAGGATGTGGTCTTCTAGCCTAGTTTGTCAAGAGAACGTAATCAGGTGCATAAGTTCGGGGGAGACTGTGGACTAAGTGTTGTTAGGCAATGGTCGAAAAGGAAGAAATGTGAGCAATCCTATCAATAAAATGATAATATCTCGCGGGCATAAGCATCCTCCGTGCAGAAGGATACGGTTGGATCAGTGCCTATTCACATCCTTAGCGAACTTCGATCACGTCACAACTGCGTTGTCTCCTGAGAGGTAGAGGCGTCGAAACTTACGCATTTGTGGGACGTCACTGAAACCAGAATCGACGTAATGGCTTTGATTTCTACACCTCCGGAGTGGTGCGAGCTCTTAGTCCTGGATCCCTTCCGTTCCATCGAATTTTCGATCGCCGGG
> #9 ACGnGnnTATTCGCnTCCG 492 
CCCCAAAAGTACATGGCAAACGATCTCGTATACACCACCGAGTCCCTGCTGGCGGTCTCATAAAACGCGTTTCTAGATAGGGAAAGTCGACCCCGCGAGCTGACCATCTATCGACTGAAACGGGTATGAGTTATACTAGGAGTGGCCACGCGATATTACTGAGGTTTGTCATTACCCTGGCTCCGCACCGATGGCGCAAAGCTCCCTGACACACGGTGTAATATCCCTGCTAGTCTAACACGCCTTTGCGTGCTCTAGGGTCGGAACAATAGCCTAATTGCGATCCGCTAAGCGAGGGGTCTCGAAGCTCTCTTAAAGGTGGCTAGCTAAGCTTTTTCATTTAGGATGGCCATTTTCCGCCAGATCTTGAGCTGAGGTAAAGATCTGGACTCCCCCGCAACGGAAGGGCTGCCGAGCGAGTTTCACGGGGGTAATAGGGTCAAGGAATTACGTCTTGCCATTTTAGTGACGCCGTTTTTGTAAGCACTCGTCACGGGGCTATTCGCTTCCGCGGATGCTAAGCGCCAGCATTTGGACAATGGAAAATTGGTGCAAGCAATATGTGATTATGGCGGGTGCCAATCATTCTTATTGTCGGAT
> #10 ACGnGnnTAATCACnTCTT 570 
GTAGGTACTACGTATCGTAACGACGCCAACGGCGCTGCCCCGTAGGGACGCGACTGGAGGGCCTTGGCTTGACCCTTTAACCGGGGAAGTTAAATTGGCCCTCTCGGACGCTTTCCCCGAACAACAATGCATACGCACGCTTATGCAATGATTAAAAATGCTGCCATCCCGCATAGAAGTTGTGTTTTTGGAGACTAAAGCGTCCTAGTGCGCACATATGGCGACATGATAGGTTTGTCCGTATTCTTCGCTAAACATTATTGCGGAACGGTCGGATCTAACTACTCCTCCGAATTGTTTCCTGTCTGTGGTTGTACACACTGGTCCCCAAGGTCCCAAAGGTGAGGGGAGATCGGGTTTTTGCTTTATTACCTTGCGATGGTCTCTGAGCACTCAGAACTATCTGTAATAGCTTCCGTCAACGATGGTTATTTATCTTGGTATTAAAGTCTATCAGTGCGGAGCACTTACCACCTCCTACATCTACCTTTGGTATACGTCTCCCGAGTTGAACCTCGCCGATATTTTAGTCCATGGTCCTTGTCTGGGTTATGATCTGCCCTTCGCTCGACGAGGCTAATCACGTCTTGGCACACTGCC
> #11 ACCnGnnTATTCATnTCCT 47 
TAAAACTCCACATGAATCACGCCAGACTCCGACTACAAGGATGTGGAACCCGGTTATTCATATCCTTCGGTGCCGTTGAGGGATGTGCTCGATAGTGCAATTGCAAATGCGATGTCCGTATCAGCGGTAGTTGGAGGCGCGACCGCTATGAGTCCCTTATCATTGTGAAACGATAGATGTCTCAAGCTCGTTGGGACAAGAGAACATCTCAAACCAAGACATAGCTGGTTAACCAGCTTCCTCCAGGACGGCCGAGCGACCCCGGCATCTAGGGTTACTCTCTAATGCCTGTATCGCGCGCGAAATTACGGAACCAATCCGAAGTGAAAGGCAGCAGAATTGTTTATTAACGACCATCATTTCTCGTTTAGGGGCGGACGAGCCAGCTTCTTAAGGGGCCGATAGAGAAATCGAGGGTGCACACCTTTCACTAATGCGTCGGGAGATATCCAGGCTCAGGATCCAATCGGGAACCGCAGCCACTGGGTGACGAGTAGTCCCTCGAGAGGTTTTAGCGAAACCGCTGCCCGGGCAAGGCACATATTTACTACACTCACGCGAACGACAGGATGTACGTCTGCATGTAGCTATTAACAGCGA
> #12 AGGnGnnTAATCACnTCCT 511 
TTCGGCTAGGACCAGTAAATAGCTGTACAGGTCAGTCCATTAAACGTCGAATGCGAAGCAAAAGAGCCTCAGGAGTTGACGCAAGTATCGTGGTAGCCTATTGCTCAGTAACCACATCTCTGTCGTTTAGATCGACTATGCTTGAAGTGCACATTGGGCTCCGGATTTTTGAGCTGGCGATGCTGACATGTAAGGACGTACCCTTAGCCACAGGTATACGTAGTGATTGGATACTTCCAGCCTTTGAGTCAGCGCATATCGTCGAACCCCAGGTCGCCAAGCGATTAGTTAGTCATCGCGTCAGACACTAGCCACCACTTCTCAAGTCAATTCTCCCCTAGCCTCTACAACCTGCAACCACCATACACTTCCATAGGCTGCAAATCATGGAATATTCTCATGCTCGCTTCGACGAATCAGTAGGACCCAGGTCTTGCAGACAATGCTCGTTCTCTTGACTTTGAGCGAGAATACGGGGAACTCCCAATACGTACTTGGTAGTATAGCGACGAGGTGCCTAATCACGTCCTATTAGTGAGTCACGAAATTGTAGTGTGGGTGGGCGCACCGAGTCCTCCGATGCCCTATCTGTCAAACCCG
> #13 ACGnGnnTATTCATnTCGT 289 
ATTGAATTCGCAAACACCGGGACTCACTCATCAGTAGGATACTACCCGGTACTGACGGATGTCGCATATTTTATACACAGAATTGAAAGCAAACTGCGGACCACAAGACGTCTGACGCGAGGCGTAAAGGCTACAACGCGCATAGTCCATCGCGCAGCCAAGTATTAAGCGTCCTAAACCAGTCCAGTGTAGCTGATGACAGACTTCTTGATCACGATCGGCATCGTACTCCCCGAAATTGATTAACATTTCATACGTCTGGATTGTTGGTCGGAGGGTCCGGCCGTTCACGAGTCTATTCATCTCGTTTGACACTGAGTCCGATAGACAAACAGACTCAGTAATGTCGCATGGTGGGGTGGAATGAACGCACCACTTGGATCTCCCATTTCGTCCGGCTAGTCATGTGCCTATGCATCTGCAAAGCGATGACCCCCACTCGGCCAGCTAAGCCGCTAATTGTATAGAATACCGGTTCAGCCAGGTTCTTAGCTGCTACATCCCAAATCACGCGATCTAATAGATACTCTTAAACAACTCGCTTTTTATTAGAGGTGAGTTCATGCAGTTACATATTTTGTTATCGGAGCTCGTCACCTA
> #14 ACGnGnnTATTAACnTCAT 197 
ATTTCGCCAGAGCATCCAACATGCGTGTAGTACGTGACTCTATAAGGCGGGGGAAATGTAAGACCAACCTGATCCTTTACCGATGATGGTGGCGTGGTATTGAGACGTAGCCCCCTCACTTTCCGATAATATGACGCTCCGGGTTTGAAATTTAACCAGCTGACGCTTCCATTGGTGATGATCATGCAGTCCCCTTTACGCGGCTATTAACGTCATATAGTGAATTAGCGGCCCAGGGCATGGAAAACTATGGTTGGTAACTCGACATTCTGTCGACGCATATCAGTGCAGGTTCTACGTTCGGGAGTTTAGATTACTGGTCAGACCCTAAGCGAATTTGGTAGGTGTGCCCGGTGTCTGCAAGGCGCAGTGCTCATTTCACTGTGCGTACAACTTGCAGTACCTGCGCAAGCTAACCTCGACGCACAGGGCGTGCCTATAACCTCGATCCCCTTGTCGCTCTCACGGCGCCGGGCTAGGCTTGGTCGATTTAGACAGTCCAGTGACCCTAGGTCCGGTGCGCGCCTCAGGCGAAAACCCACATCCATTTGACTGGCCTCTCGCCGCGATTAATTCATCTGTAAGGGTAGATTGCCCGTC
> #15 ACGnGnnTATCCACnTGCT 336 
AGTTGTGACCATGATACACTTGCCATTCGGCTAAGGTAGCGTAATTAATGTGAAAATTCGCTCCTTTTAGAGCAGAAGATATGCAGCTCTCTGGACGAAGGAATCGTCATACGGGGATGGGTCAGCGACGGTTGGAACCAACCTATCATTGCTTGCCACGGTGCCACCGGCGATCAGTACGTTCGCGTCTGTGACTAGAGCGCCCGCTCCCAAACTCAGGTACGAGCCCGTGAATCTAAACCAGCGCGGTACAGTAACCCTCTTCGAAGACAGCGTTTGCGGTGAGTCTAGGCGCTACTTGATAGCTCACTGAGCAAACAAAGGGACGCACTCATTACGTGATTATCCACGTGCTAAATGCACGCCCGACAACACGCGAGAGTTTTTTTGCATTGAATGACGAGGCATTCCATCTGAGGTCTAAGGAGGGGTCTCTACTAGAAGCTACCGCGGCGATGTCCCAGACCCTACCCCTGAAACGCAAGGCCCATGCTAGCCTAGACTCCCCCCGTGGAACCGGCCAGAAACCTCTTTGAAACCCAAAGAATCGCGTCCACCCTCTGAGCCGCGTGGTGCATACCGACTCCCGGATCGATTCCA
> #16 ACGnAnnTATTCACnTCCT 14 
TCGCCTCGAGCGGAACGAAGGTATTCACTTCCTTTAGATGGACAACACAAGCCTTAGACAGTGCGCCCCATTAATCCTGGAATCAGCGTTTCGCGAGTCTACGACCCTATCAAACATTGGGCTAGCAAAGTATCCAGGTTGATGCCGAAAGGGCGAGGCGAATTGAAAGTTAATGCAACACTGTAATGGAATCTGTTGTGGTGGGCTGCAGGTACTACCGCCCGCACAGCGAACGGGCATCGGAGTTGAAAGGGATGGTATGCTTTCCCCAGTGTCGGTGTTACCCATTTAGCCCAAGCCTGAGATTGCGCACCCTGCGCCGTGTATAGACCGCTTAGCGAGGGAACGCTAGGTCCAACGATATATGCGTTGGCAGCCATCACTAGAAGGGTCGGCGAGATCGCTTTAAATCACAATCAGTTCACTCTTATGCGAACTCCTATACTACACTTAATCTCCGCAAGGATTAACTAATGTATACGTCGTGCATTCATTGAGGAGTTTTTCGTAGAGGCACTCCTAGTTCCTATTGGTCCGGACGGCAAGACCCGACATCGCAGAAATTGACAAGTTTTTCACGCTTTAGAGTAAAAATTGTAT
> #17 ACGnGnnTATTCACnTGTT 147 
TTAGTGGCGGCGTCCGAATTACCTTGGCACGTAGCTCTATCCCATGTTGGGTTTGGCAACGGAGCCGGAGCGAGGTACGGTACTTACAACGGAGCCATTACAGCGCAGGGAGGGCCGGGGAACAGGCGCATGACAGGAACTATCGATACGTGATTATTCACGTGTTCCGCGCGCGACCCTGAGTAATGACCTGGTAAACGGTTAACACTCCCCTCCTATTCATTTGTTGCCAAAACCCGAGTGAGTCGTCCACATAGGTCTACAAGCGTTGCTACCTTTGACGCCCGAACCTGGTGAAATATCTTGATCACCCATGCCGCGTCAGATGCTGCGTAGCACTAGACGTAAAGCTGGTATGGAGACATCGCCTAGGATAATAAGGTAATATCGTTTAAGCGTTGTCAAAAAACAGTAGTTGTAAGATTAGAGCTACAACCCCCGCTCCCAATTCTGCTCCCCTGCATCAAGCCTTTGAATCCGAGGGTCTAGCTAGTATAAGCGCCCACCTGGGTAACTCCTTGTTAGTTGACAGTCTTGAGCTAATACTCGGAACAAATAGTCGCATATGCGTAGTTTAGATCCTGCAGAACACTCGTGCCT
> #18 ACCnGnnTATTCAGnTCCT 102 
GGATGTAGAATTCCGTTTGGTCAGACGCTATCGTCAGCGGCGGGTAGGAACTGCGGTATGAGTTCATACGGGAACTCTGCTTACAGTTGGCTACGGCCGTTAACCGGCTTATTCAGGTCCTCTCGCTATCTGCAGGTCAAGTCGTAGCGGCGACTGGGGCTCACGGTCTACCTTTGTCTCACTAGTGACCGCGGGAACCTCTACGTTCATGAACAGATGGAATGGCTGGACATCCCAAGCTACTGGCGCAACATTTAGCTTTTGAAACAGGATTTCCCTGCATCTTAACGTACGTCGTGGCAGAAGCCTCAACTCAGGAAATACCTGTGCGACAACGGTCTTCAGTACCCCCACGGCACTCTTTAAAGGTACGCCCACGCGTGTAACCCGCGGACGAGAGCATAGACGGTAAGGTGTAAATCGCCATGGTATAATGAAAGTATCTGAGTAGGCATGAGAGCCGCCCTCGAACATTTCTCATTGAACGATTTCACGCGGGAGGGGCCGTATTTTGTTTCTTAGAATGCGAAGGGACACTTCGGACATAACATCGTGGCTAGTGAGTCGAACGTTGAAGCATCTATGGCTGCCCAGTTTCTA
> #19 ACGnGnnTATTGACnACCT 162 
CCCCCTAGGGAATAGTTCAGCTAACAATGACTGGATCACTGCTGCCCATCTAATCCTCACCCATTAGACAATCTCTCGTAAGAACCGAGGCAACTTGGATGAGTTAGAGGAGACTGGCGCTACTCATTGTGATCAGCGTTATGCACTTGCACCCCTCAGATCACGCGCCTATTGACAACCTGCGTGCCGACCCCTTGTGCTAAGCCCGAAGCGTAGCCTTCAAGCTCTGTACACTCGCTGCCATAACCCAATAACGTTCGGGTGTTTCATTCATACTGGCGTATTCCTAGCTAACTTCATAAAATCCTTAACTAAGCCCGAGCATGAGTAGTAGAATCTGCTAATATAGAGGTTGGGGACTGCTCCTAGGTACTAATTCCATTTTGCCACGTATTCAGCTCATGTTTTTAATTAGGGTTGAGGACCCGTTCATATTTGGGGGCCGTAAGTTTCCTTGCCCAGGTGCGCTAACTCGCCGGTGCGTGGGATTCTCTGTACCTCCAAGTGTCATTCCTTTCTGCACGAAGACTAGAATGTCGCCCAGGTCGCAAGAGAAGGCTCCCCCAACCGGGTGACGCTTCACGGCGAATTCAATGCTTG
> #20 ACGnGnnTATTCCCnTCCC 255 
CAACCGTTCTTAGACGTTTGGGTTTTGACATGAATGGGCTCAATACCAACGGTGCGCTGGTGAAGTGACTAGTACTCTTCAGTTAACCTTATCATTACACAAATACGCAGGAACTACACAACTCGGCGTCTTCTGCCCGCTAGTCCTGGAGGGGTAAAGACCTGCGTGTCTGCCCGTAACATTGCGGCTACAGCTTTGCGAAACGCACCAGCTCAATGGGTTTCAGATACCACCGTGGATGGCGTCGTTACGAATACGCGCATATTCCCCTCCCAATGTGTACTCATTATGACGGATACTGGCGACGTTCGGGTCTTCGTACACTGCGGTCACGTGTCCTTTCCGTAGAGCATCGGATCGGGTACGGATTTGTCTCATTAGCACGGAGGCCATAAAGGCCGAACCTGCTGCCTGGCAGAGTCTTCTTTGAAACACGATATCCAATGGACGGATCTACTTTTTTAAATATTTCATCACTAGCGTAAGACCTACTTCTTATGTGTACCAGAACGGAGGGTTAGTCCGGACTTAGCTGGAGCCGGTCGCTAATATGCACACGTAGCGGAAGGCTCTGGCACGAAGTTAAAACGTCCATTAACT
