# Supplementary material for: A particle swarm optimization-based algorithm for finding gapped motifs
Source: BioData Min. 2010 Dec 13;3:9. doi: 10.1186/1756-0381-3-9 (PMC3022572; doi:10.1186/1756-0381-3-9)
Supplement: Additional file 2 — Experimental Dataset. The synthetic data sets and real biological sequences used in the paper. [file 1756-0381-3-9-S2.ZIP › synthetic/gap_motif/separate_gap/sepa_gapped_seqs_6.txt]

> #1 ACACnATATGnnnCGTAAA 193  ACACnATAGGnnnCGTAAT
GCCGGCTCCGCTCGTGTCCTCAAAGCAGCTTTCACTCACGTGCAAAGTCAGTATTGATACTTAATCTACAGATAATATTGTCCTAAGAAGCTGCTCGGGATAAGACCCAATTGAGGAATATATCGGGACAAACCGCGTGGACCGCTAGATGTAGAGAGGCTTCAATCGTAATCCCTACCACTTCCTTGGCTCAACACAATATGTGGCGTAAATATCTGTCTGGATTAAGTTACGACCTCGTCATCTACCTGCCCCCACCGAATGGTTATAGGCTCTGCAAAGCGTGTATAGAACGTCCTACCGGAACTCCTGAAATGTTCTGCTTTGAACACTTATTCGATCGTCGGTCGCAAGATGGAGAAATTAGGCCTAGCTAAGTCAAGATGTCATTAATTTTGGCTCCCGCCGTCATCGTAAGCAGCCGAACAGTCCAGTTTACGCCCTTATTTCACGCTGCAGAATCAGATCCCAGGCCGGCCCGCGAGCGACCACACGGGCATGACCCTTTAAAGGGGATAACCAGGGAAAGATAAACGTACTCGCTATTAAACCATTGAAGGACGCGATCAACCGGATGATGAATATTTTTCCTTAACATGA
> #2 GCACnATAGCnnnCGTAAT 134 
ACTAAGTTTCTGCTTCTGCTCTCTGTTATCTATGATATTTAGGCCCGATATCTCACAAGTCCTATTATTTGTCACGGTTCTGGTTTATTGTATGCGGCCCAAACACTGCGAACGTACAAAGTCGCGATTGATGCGCACGATAGCTGGCGTAATGAAAATTGAGACGTTGATACTTAGGCGGTAACAAGAACTAATCGGAAGTATGTACGCTAATAGTCATCCGCCGGAAGATGCGAAGCGAAGATTGGAGGCAAGCGACTGGGATACTTGGTTATGTGCTATAATGGGGTCCCTCATGAGCGCAGCGGTTCTGGAGAGATCCATACTTATGCCTCAATGTTTTCCTTGCTCGACCAGCAGAGTGCAGGAACTTAACTATATATACAATCAGGGCAAGGGGGTCCACGTCCACCTCGTCGCGATACTATCGCTGGAGATCCACGGATAACGCTGATATATAGCTATTGTGACTCTCGTCGAATTGTGGGGGGCTCCGAAGTATGCGTTCACCAAATTTCCCTTGGAACCATAAGGCACCGCGTGTACGTGAAGTTAATCCTACTGTATACCCAATTAACTTCACCTCCGTGCTTAGGACGG
> #3 ACATnATAGGnnnCCTAAT 288 
GGAGTCCCGTAAATTACCCGTTAGCTCGGCAATATTCAATAATATGCCTGTGCACGTGACTACTCAGGCGGCGCCCAGGTAGGCGTTCCTGCATACAGTCACGGTTTTGGGGAAAGTTTCTCGTAGAAATCACTGATCTCTCTTGTCCTAGGCACGGCGGAAGCTACGGATCGTCAGGCCTATAAAGTCCCGCATAACTGCGATCCTATCCGCCTCCCATGGCTGAAGCTCTCCGTGGTCTAAACTCTAGGTATGGTGACCCATGGGAACGTCGTTCCGCTAATTTCGACATTATAGGTGCCCTAATTGTACTCAGACCCTAAGAGTGGCATCGGTATGGTTAGAACAGGCCGGTGAGATACGCTACTATGTGGCGGGGAAACTGACGTGCTTAAGACGACATTGCGATACAAGTGTACGGGCCGCATTGTAGTTAACATGCTGAGCTTGCCAGTTTTGGCCGTAGTATTACCTACGCACTCGTTCGGAACCGTAGCTTCTTGAGGCATCCGGAGCCATGCATTAACCTAGGTCGGTTGTAACGATTCATTCTTATTCCGGTCCATTATGTTGAGGACTAATCAGCTCGATAAAGAACAT
> #4 ACAAnATAGGnnnCATAAT 50 
TAGGCGAGGCAGACGCTTCATAATGCTTCTCATTGAGGGATGGTTCAGACACAAGATAGGTCCCATAATCCAAAATCAGCGCATATTAAGGCGTAGTATACCCCCCCGCTTTATTAGGATCGATGACCACCGGGTTTACCTAATTTTGGACTGCGACACGCTATCTGCATGTTGTGGGAAGCTCGCCACTGGGGCTCTACGGCCCAATGATCGGGATTACGGTAACAGAATTTAAAAATTCGATAGTTCAAAGAATCACCCAAACCACCTAGCACCGCAACCATCAGGCTTGAAGCCGGGCTCGTGTGTTGAAGACGGTTGTCGTTTACCGGATAAGTGCTAGTGGCAAAAGTCAGCTGGCCCCACCGCTAATGTCAAGACGTATTTATCTAGACTCTCGGCGGTGTTGCATTTATGTTCAGCTGTGAGTGACCGATGACTACTTCGCACTAAATGTCGCCCGGGAGCGGGGGTCCATTAAGCAGATGGCTTGCCAGTCAGAGATTGAGCATTCTCGGTAATTGAATGTATCACGACAATCAGAGGCAACAAATTATGTGGGATTGTAGTATTGTCAACCCCCCAAGTGCGCTGAGATTG
> #5 GCACnATAGAnnnCGTAAT 548 
ATGGATGCCGTGAACGAAGTTACGCTTCGCCGATACTTGACCTCGATGACGTCTCGGCTAGATTATATGGTTTGACTTATAGTCCATACGAATTTTTTGCCCCAACGTCGGCACTCGGCTCGTACGTACCGGGTTGACCCTATTCGATAGTCAGCCCAGGCACATAGTCACAAATCGTCGCAACGCTTGCGTCTTATGTAGAAGATTGGACAACCTGAGACAAGTTGGCGGTGGCTCCCACGAGTCCGGTGTAGGTGAGTGATCTAAACCATAACTGGCACATCGCCAGTAATTCGTCTCTTATACGGTAGAACGGTTTCGTCCGTACATGTGGGGTCAGCGTCACTTAGAGCCTTATCCGTACGTTCAAACGTGGACCAACGCTCCTCGATCCATAACAACCGATCAAGAAAGGTTTGACTAGAAGAATAAACTAAAAAGACGGTCCGAGTTGCTGTTTGTTGAGGAGGACGCTAACGGCACAGTTAGGTCCTTCCGCAACCTTATTCCGGCTGTGCACTTGAGCCATGAAACTTCGGTAACCAACGGCACTATAGATATCGTAATCATAATGCTGGGTTCAATGTGCGAGCTACAAGA
> #6 ACACnATAGGnnnCGTGGT 32 
GTACCTTGCTAGGATTCCTAAATCGGAGGTGAACACGATAGGATCCGTGGTCCTTTCTCTGAAAGCTAGAGGGTAAGGTTTGCACATGTAGGAGGTTGTCGCTAAAATGTGCGTCTTAGTAACCGTACCTTAAGACGCAAAGCGGGGCGAATACAGCATGTGGTCTATAAAATCTCACGGCTCCACTCCGAACGAGCACCCCGATCCTGTCTGTATATAGCAGGTGAATGGATAAGCCCTATGTGGGGCGAGTTCGCCGATAATAACCCTAGGGCAATGCCTAAGCGTGCAGCACGCGTGCAATGCTTAGAGCAGTCCGAGGGTTTCACCGTCTGTAGGCATTCTCACGGCACTAAGCATGGGTCCTGTCTTAGAATACGGGGTCGTTATGGGCGTGCCCGAATGATGAAAGGGGTCCGCCATTCCGTGAACAAATATCATCTCTCAAGGCTGCGAGCTCCAGCAGACCCCAGACGCCGATATCCGCTTCAACGCCAGGCTACGAGAGTGGGGCATTCTGGTGTGACGGTACTCTAATGTGAGACGACTTTGGGCAGGTAGTCCACCAATAGTGTCATGTGCCATTCCCACTTTCTAGAA
> #7 AGCCnATAGGnnnCGTAAT 15 
GTTCGATTAATTTATAGCCTATAGGGCCCGTAATACCTCCAACTAATGTTTGGCTTCGCGGGCGGGTTCACCAGCAGATCTGTCTGAAACTGTAACGACAAGCCAGCGGATCGGGCAGGATCGGCTAATCATTCATAGCGGAACGGGGCAGACATTTTTGATGTAGGAATTTTTACCGTGTCTACGTCCGTCCCAGAGGACCTAATCGGAACCTCGCCTGTTTCATTACCCGTAGTATCGTGTACATTCGCCCCGGACGGGTACATCAGGGGACGGCCCTAGACTGTATGGCCGTCCACAGTGTAACGGGCGACTATTAGCGTGAGAGGCGCCAACACTGTAATCATATTGACGGGAGATAGACGAGGCGCAGCTACTAAGTAACTGCCGACAAGGACACTCCCTCCAAGCGCCGGAATGGATGAGACTCGGGATCCCGCTTTAAGGCGCTCCGTGAATTCCCTCCCGGTTCGTCGCTTTAGAGCAACATCCAGAGTCACAAGGTTCAGATTTACAACCAAGCACCGATTGTTAGGATGGTCCGCGGCTACTGGATAGATCGGAGAGGTACTGGCTCACAAGAGCAGCGGAAAGAGTTCG
> #8 ACACnATAGCnnnCGTAAT 55 
GGTAGCCGTGACGACCCAAACGTTACTTGCGATCACGGTGATTTACACCACGGACACACCATAGCAATCGTAATCACCCGCGAAGCGAGATTTTAATCTCGATGACGGGTAACCATGGTAGTAGGAGCCCGTCCCCGTTCGACTCCTTTGAGCAATAGACTGCAAGCGGCTACAAGCTCCCCTTCTGCCTTACAACGCAAGTCTACCCATGCACAGATTCGGCTGCCCTCCCAGCATGGTCACGGCAGATAGGCGATTCGATTACACCTTAATCGCTGATGAGACAAATGGTCGTGGATCTAGTCAAATAACAGCGGCGCTCAATTTCAGTTGCGACTAATACAGGGAAACTCCAACTGCCCAAGTATGAACCCCTATAAACTCTTGAGACACCATAAGGAGACACCACCACGTGCTACCAGCCACAACTTGCTTCAACCCCGACCCACTCGCTTCAAGGTCAAATGAATGCCACGCTGTGTCTGACTATCTACAAAGAACGGGTTAAGGTAGAAACCTCAACACCAGTAGATATGATGGGGTAGTATAACAAGAGTAAGAGGTTCCTCACTGATATTATTCTATTGGTGAAAGTTACGC
> #9 ACATnTTAGGnnnCGTAAT 453 
GATGTGACGGCGGACGAGACTACGCAGCGCAAGTGCGGTAAAGTATCAGCCCGGATGGACTACCAATGGGGTGAGTTTTCACTGTTCGCCTAGAGGACATTGGCGAACTATTCGGACTGGCCGTGACGCCCATTGCTGGGGCGTTAAATGGAACTGCAATCGTACCCCAATGCCGCCGCCAACACCGGCTCTCCTGGCTGCTCGATTGCCTCCAGGCAATTGGATCTCGGATCCGGACACGTGTTACCCGAAAGCTTAAGGACACTGCCGGTCCTACACGGCTGTACTAGCGGGGAGACTGAGTCCAGGCCATATGAACAGGGCCCCTCGGAGATTGTGACTAATTGTAATGGCTTGAGATAACCTCTTTTAGTACTGATGTCCACATCTTATTGAGTTCGGCAGCCCACAGACTAGATATGAGCGTACGCTCTTTAAAACATCCGGAGCACAACATATTAGGTCGCGTAATCGTTACTTGTAGTAAGTCTCATTGGCCGGAAAGTTGAGCGCGCAGCTGGGTTCGCTTGGGGGGACCTCTATAGAACCTTACGTGAAGATAGCGAGTCCAACTAAAACCAACCGAAGCGGAGACAATTC
> #10 ACACnATAGGnnnCGTAAT 568 
TAGTCTCGTTTCGTTGATTAGAACGGATAGCTGTGATTGGTCACATTATGACTCTCTTAACGTACGAACGTATTCTGCTCTATGCGTACAAGGAGTGGATATATGCGAGGGGGCATTATAAAGGACCGTCCAACTGTGTCACTGGACCAACAATGAATGACAACCTAACTGCACTGCATCCACCTTGATAAAAACGTCGCAAGAGGGTGCCTCGCCGTCCTCCACGGAAACACACTGTGACTAGGCTAAACTCGTGACTAGACTAGGGCATGATCGAAGACTTGCTCCAAGGATCCCTTGAGCACGGCGACTTCGAATCATTTTGAATAAGAGTAACGCTGTTCACCAAGATGTGAATAATGACCACGGTCAGACGCGGCAGAGGTTGGTGCCGGGGAAATCACGCTTTCCTTCGCACTGACTCTGTCGTCCACGGGCGCGTCCATTCAGTAATCTCACTTGATAGGGTAACTCGTACAAAAAATCTACATATTTTCCCACCCAGTAGCAGCAGCTTATACGAACATGCAGTGTTATTTAACCAAGATGTATGATTAGGGTACCAACTACACAATAGGGGGCGTAATGGTACACGAGTTG
> #11 ACACnATATGnnnCGTAAA 473 
ATTACCAGTGGATGCCGTACCATTGCGGCCACATGCAGTTACTTTCACAAGGCCCTGTGTAGCACTCCCCACGAAGCATCAGTCTCCGATCCCGCGCTTGATTGTTAATAGAGCCCGGTTCCAGTCACATTATTTGGTTGTCGCGTTCGGATTAGTCGAGGTGCGCTCCGTATCGGACTGTTGTTAGAGGGACCCAGCCTTAATCGCCTAAGTGCGGTGACCCTGGTATAATAAGCGTGCTGTGACAGAGTGTACCGAGGAGCAGTCAGTCCGATGCTCGCAACACGGCAACGCCAAGAGCCTTGGGTCTCTTCATGGCTTGACTCGATGGCAGAGAGCGCTCAACTTTCGGTTAGAGGAACCATCGTAACCTGGTTCGTGCCCACAATGAATCAGTTGTTTAGGGCCAAAGCGACTACTGGTGTTAGGGCCGGTAACCACGTGATTTTAGCGCTGCAATGGCAAAAACGCGAACACGATATGGGCCGTAAATCGTCGTTAACAAGATCACCGCACAAGTCGAATGTACTTCTCGATGTAGCGAGGGGGACAGCACAACCTCGGGAGCTGCCTTGCCATAAAAGCATCAAGTCCGTCAAA
> #12 ACACnAGACGnnnCGTAAT 151 
ACTGTTCAACTTTACGCGTGACAGGAACAGAATTGGTTTTAGGTGAGTGCCGGCAACCGCTGCGGTCCGAATGGGAGATACCTTGTAAAGCTATGGGTTCTTACGGCATACACAAATAAAGCTGACCTAAATAAAGGCGCGTGTTGTTGTTACACAAGACGGGACGTAATAAAGTTATGGGCGTACCAACAAGAAGCGCTTGTTAGGCCCTAGGTGTAGTGTAATAGATATGGGCGCTTGATGTCGCAGATATTAGATTTTGCCCGTGCTAGGTCTCGTTGGACGAAGTTCGCGTGATACGCTAAATCTGACAATGCTAAGCTTTGGTCGCTTATTCGAAACCCCATGTATCCGCCATAGCCCCGCATTCTAGACTCAGAACGGTTTTGTCTCTATACGTGCTACATGCCTCGCTCAGCGGGCTCGGCTACCCACGCACGGATACTGCCTTTCAGTGAACACGCGTATACCGCAGGTATCTGACGTACTAGAGCCAACTAGAGTACCACACCGCGCAGGAGAAACCAGTTGCTCCAGGATTCACGGGTAATTCTTGAAATTTCTAGTGATCTAGCGATCCAAACTTTATATTTAGTGCCT
> #13 ACACnATATGnnnCTTAAT 222 
GTAGAACTACTTAGAGCGTGCTCATCTCGGCACGGCGACGCACCTCTAAGTCCACACCCATTACCTGTTTCAAGCTAATAGGCTGTTAAAATTAAATTTGGAGGTTCTTCTCTAAGTTGTAGTTGTAGGTACATTTGCGGGCTCCATCTCATTTTGTTACGAGGTGCGTTACATGGTGTTTTGTTCCGACTTCGCCATTTGTATGGCGAACATTTGCAACCAACACTATATGTGTCTTAATTATGTCTTGCAGCGATGGAATAGAGGTGATCTTACGGCCAGCGTAGTGATGTTATGGGAGGCCCGTAAACAGTGCTAACAATTTAGCGACCGTGACCACCCCTATCTTCATCAGCAAGGAATTTGTATTCCAGACCCAATCTACCCCCATCATATCTTAGACTGGATTATGCGTGTATAATCAGGTTCGTAGCTATTTGTGCCAATTATTCGCCATCTATGAGTTGGGGCGAGTCGGAGCATTCCTAGGACCCTAAGTTAACAGACAGGGAGGTTTTTCCTGGAGTCAGAAGCAACGATAGTGATCTGAATTTGACCCCTCCCGCCTTCGTTGCACGTTGAGGTAGACTCAAGCGTGCT
> #14 ACACnAAAGGnnnCGTGAT 496 
GCCGATCACCGAGGAAAGAGTTGGCCACAGAGACCAAGACAGCGCCTCTTTGGCATGACGTCCTGGTGATTAGATTCGAACTGTCGGTTTGGATCGCAACTTGCTCAATAAAAGTCCCAACGGCCTAGTAAGAGATTAAGCAGCTCGAGGATCGCGCCCACCGCTGCGTCAACGCATTACCACGGGCTTGTATGGGATATAATCGAGCTGGCTTTCCACAGACCGTTTGTGGTGTCGCGGACTTAGAGTCGCGTTAGGTAGGGCAGTGTCATGTGTGTCCATGGTCTCAGGGAATAGGTGATCGTACCTGGTGAGCGCGGTAAACTATGTCGTTAGTGTGACCGCTTTAGCAGCATCATTAACTTCCGTAAACGGGCGGGATGGCGGGGCCGCGCCTGTTGATTGCGTTACTTTGACAGACTGGCATCGTACTTACAGAAGGTGCCGTCCTGACCGCATATTCGGCTGAAGGGGATTTGCACTATAGACCAAACTGACACAAAAGGTCCCGTGATTGATTCATGCGAACCTTCCAGTATAGCCGTGCCGCAACTGGGGTTAGGCTGTGGTGCATTTGCAAGAATAGCGCACCTTGGGCCA
> #15 ACACnATAGGnnnCATAAC 273 
ACGTCAATCCAGAAAGGGTGGTATGCATTCATGGGATGTATATTATGGCCAAAATGCTCAAGTTACTTAGATGTTGGCAAGCATCTCTTTTTCTGCACCAACAGATCGACGGGGCAGTTCGGATCTAGACGAGGTGCACCCTAAGCAAATCGCCCTAGCCTTCGGAATACCGCCGTGGTTCACGCTCGCGTAGAGACTTCAATCCCAATTTATATCTATATGCCGTCTGACTCAAGGCGCACGAGCCCCAGAGTCAGGACTCAACAGTCCCGGACACTATAGGACGCATAACGGCATTTAAAGTTATTTCCGCTTAGCGAGACCTGCGGAGGCCCACCACGCTAATAGAGTGTATGTAACCGTGTCGCGGGATCATACGATCTGCGAATACATCGGGATATCAGTCGTGAACCTAGCATACAAACGGTTGTGTAAGCGGTGGATCAGGCCTGCTGTGAGCGGTGGTATGGGAAGACTGAATTGAGATAAGCTAACGACCGATGACGGAAGATCGATGTATCCGCGTTGAAAATGCCCTCCCGCGACCTACGGTATCTTTTTTATCCAGACACTCTAGATGGCACCAGATCTGATCCACAA
> #16 CCACnATAGGnnnCGTGAT 219 
CTGGATGGTCTTTTGCATGATCACACCGAGAGCGACGGTCTGAGCTTGGGGCTTGTAAGCGGTAATCGCCAATAGCTGTCACTTACTCCCGATCATACGCGGCGGTTGCGTCTGCAAACCCTCAACTATCCCTGTGCGATATAAGCAGCCTGACGAGGACTCTTTGCACCTCAACGCCATGACGCAGTGGCCTAAGGCTTGGCTGGCAAGTGGACTATGCCACAATAGGCGTCGTGATACTTTCTAAAAGGGGGTCTTTCGCCATCAAGACCTCGGCGGCACTGTTAGGTTCACCAGCAACGCATTGACCGCGCACAAATTTAAACAGGAGTGTTCGCGTGACACCGGCGCACCAGGAAACTTTGGCCTTAGTCGAGAGTGTAAAAGGCGGGCCCATGCTCCCATTCCATCGTCGTCAGGTAAAGGACACAGTCGGCTTCTATGCGCTGTCCAGGGAGTAAAGTCCCGAATTCTCGCTCTGTCGCTACCACCAAACCCACGTCTGGCTCTTAGAGTTTAATCGTCGAGAAAGACCGTGGCCCCTCTGAGGACAGACCCACCATCCAAAGGCATGTAGGAAAAGATGGATGCCGAGTAGTG
> #17 ACGCnTTAGGnnnCGTAAT 290 
AAACTGTTGCATTACGAACGAGCAGTTTTTCTTCAGATCGACCTCGCCGTTTCATTTGTGCAGAGGGGGTAGACGCTTGGGGCAGATGGGAATGACCTTTGTCTATATTTCCCGCTGCCCTGCGACTCAGATCGGCCGCACGGGCTGTATAACCGGTGTTAAGGGATTTAAATGTACCTGAAGGCAAAGTATTGCCTACGCCGATCAAGTGTTACCCCCTACGAATCTAGCCTTCGCCTTACGAGTCTAGGCACCAAGTACACATGTATGAATGACGCAGTTTTAATATGACGCCTTAGGACGCGTAATTCCGCAGCAGAGTACGCTTACTGAATCACAGACTGGTAATTAGGCTAGGTGTTATTTATCACCGAAAAAATTCCGGAGAGGGGCTCAGGTTGCCACCCCCCCCGGTATCACTTTAGCAATAACCCGGGTATACATTTTGCAAATTCCACCTCCCGGTCAGCAGGACCACACCACATGCAAGTCAAAGTCTCGTAATCCTGCATCGTCAACATAGTCGCATAGCTGCTTGGGATCCCCGCCTGAAATCGCCCCTGCCTACCGTCCATGCCATCGTCGTGAATCCTTGAGGCT
> #18 ACACnATAGCnnnGGTAAT 523 
CTCACCACGCACAATGGGTGTGTTTGCATTTATAAACACTGCAGGTAACAGCGGACACCTCAAAAAACCGATTACCTCCACACTGGAGTCCACCACGCGTTGGGGTACACGGCTCTCGCCTTCCAGGGTCCGTTAGGATTGCCTCGTGAATATCCATTGGAAAATAGGCCCTTGGAACGCGGCCTGCGCAAGAAGTAACCCGAAATACATGGCTAACCGGCGACGGCGGGAACAACTCGAAAGCTGCAATTCCTTTGACAGCATGCCCGTCGAATTGAAGTTAAGTTATACCGCCAGGCACTGCTCCCCCAAAAAGTTTGAATGCAGAGTAAGTCCAGTGTTGTTTGGGCAGCTAGAGGGGTGAGAGGGCAGATCTGTCAACTCATAAGGTACCATCGGATGGTCTGTTTATATCCGCCATAACGCATTGTTCCGGCCGAAGTCCAGTCTACAAGGCGCCCCAGGGATTGTAATCCTTCCGCGGCAATGGATTACCGGCGAAGCTTGTGTAAAGTGGTCACCAACACTATAGCAGAGGTAATCTAACGTGGCTGCAATATGCTGCACTATATCCGCCATAGCCGATGAGGTCATTCTAAT
> #19 ACACnATAGGnnnAGTACT 421 
TCACCTACGGCTGAGTTGATCACCGGGATGTTTAACTAGCTTACTGCTACGCCTGTGAACGTAGTCTTCCAACCGATTTAACCCCACTACATACCAGATTCTAGAGTACGACACGCCTAGAACCCGCTGATTTTGACCAGTATTCCATCACCCGGGATGGTCCTATTCATTATGTATATAAAGCGAAGAGATTGGTCCAGATGTCCAACTCGATTGTTCTCCTATCTCTTTTGCTTGTAAGCGGACCTCGTGTGTTTGAGGTGAACAGAAGGCACCGGATATCTCAGCTGTCCCCCGCAGCGCGTGTCAAAATCTCGGGCACGGTTTCCTAGGCCCTAGTAGTATGCCATGCAATTAGCCGCTAGACCCTACCTCACGGGCATGCGCCAGGGTCGCGTGTGGATCGATAGCGGAATGCAGAACACAATAGGTTCAGTACTTTGCTGCCTCATACTAAAGTTTCCAGCATTAGTGTGAAATGATGCGGCGACCTGTTAATTTTCGCACCCCCTCACGGTTATACGGACGACCAAGGGTTTAAATCAATGTTGGTAAGACACGGCTATCTTATTCGCCGAACTGTTGTCTCCATTCGAATTT
> #20 ACAAnATGGGnnnCGTAAT 518 
CACCTTAAGCCGCCTTCATATTTGACGGCTCGTGTGCAGACTGGAGGCGCGCACAAGGGTCTGACCGTCATTACCATTGCAATACTAACTTTGCTATGTAGGTGTCTTACACCTCGGGGACGTTTGTGAGTTAGCATATACTCGTGCCATCCCACCTATTTGGTCATAAGAGGCACACGACAGGATTTTTTGCCGGCCTGATAGCATCGCCTCTCGGCCGAAACGGATATCAGCGTGCAAGGTACAGACTGCAGTGCTCCGTCAATAGAAGGGCGAGAATAGCAAAGCTTGCGTCTGCCGGACACTATAATAGAATAGATCTAAGCTCTATCAACGAGCAGAACAAAAGATTTTTGCGTATGCTTGCTATTTTTAATAACAAAATAGAGCACTCCGAGCACATCTTCGTCTACAACAGCGTGAGTCCTTGACTTGGTTCGAAGGAGTAAATTGTGGATCTCCAACGTACAGGACACTTCATATGTCATACTGTTGAGCATCGCGTCTTAATACGGAAGACAATATGGGGCCCGTAATCTTCGTGCCTCTTCTGACACACTGCTTGCACGTCAGAGTGCACACAGCGTGGAGACCATTACC
