# Supplementary material for: A particle swarm optimization-based algorithm for finding gapped motifs
Source: BioData Min. 2010 Dec 13;3:9. doi: 10.1186/1756-0381-3-9 (PMC3022572; doi:10.1186/1756-0381-3-9)
Supplement: Additional file 2 — Experimental Dataset. The synthetic data sets and real biological sequences used in the paper. [file 1756-0381-3-9-S2.ZIP › synthetic/gap_motif/separate_gap/sepa_gapped_seqs_7.txt]

> #1 ACGAnACGGnnTAnTCATA 97  CCGAnACGGnnTAnCCATA
GGATTTTGTAACGTCGGGAGCAATCATGCTCTCGGACCTAGTCAGGTAATGGTGCATAGATAAAGGCTAATGTAGGTCGTACCTTGAGTGTGGTTACACGATACGGCTTATTCATACTTAGGTACGCGGAAGTTCGCTACTCCAAAAGATGGCCGGTTCCACTTACCGACTTGATTATCATTGACCTAAAGACCTCGATGCGCAGATTAATTTGTATGCTGTATATCTAACCTTCCTAATAAGAGGACACATAAGCATAAACCTATAATCTACGATAAAAGATGCGTCCTCCCGACCCCCGCCTTCGTCGTTGTGTCCAGCCAGAATCCCGTGTGCAAAGGTCCGTATCCGGGGAGGTAAAGTGGGTGGTACTGGCCGCGTTAGCAATAATATTTCCGTTGAACGGGTCTGAGGGTTTTTTGTGCGTGCTGTTGACCGAGGGGACCAAATTTCGGTCCCGATCTGCATTCCCTTGAAGAACTAGGGCTTTCAGGTATATGCAAAAGCAACCCCCTTTCGGATGGCGTAGGGTTGTTAATAGACTCCGAGATGTCAATTACGGACCAACATGGATCCATGGTCAGGCGGAGTGCATGATTA
> #2 CCGAnAGGGnnTAnCCATA 402 
TTAGGCAAGTTAATAGTTCAGTTCATGCTACTAGCGTCGCACGACGGACAAATTCTTTAGAGCAAGGTAACACTCGCTTGTTGGTACGTGATAGTAACTACACTTGCACATCACTTCCCCTCATTATACGATTCGGTTTCAGGATCTCGAGCCGACGTCAGCTCTCTGAGTAACAATTCCTTTCCTGATTACATGTACGAACCATCAGCCTAAGCGGTGCGGGTCAGCCACCGGGCAGTCAGCACTGTGAACGGATGGATTGCCATGACCCCTTGAGATACTCTCCTTATTTCAAGTGGATAGGTATCAGCCGTCTAATATGTCGTTCCCCACTTATGCAATCGGGGGGCTGTGTCGGGTTTACTTCGCTGCGAAAGGGCTCTGAGTGACCTACATAGGCCACCGAAAGGGGTTATCCATAGAGACGATAGAACTCAGACTACGTTCAAGCGCCACGGCCGTCTAAAAGACGAGATCGTCAATCCAGAGACCTTAATAAGAGAAAATGGGTTGTATTTTCTCGGAGGTGTCGCCGCGCTATTTCGACCTAGGCCACTTCGGGATATAGAAGATGCCGGGCTATACTGCGTTACTTCGATT
> #3 CCGAnGCGGnnTAnCCAGA 195 
GGGGACACATAACTAGGAGCAAATAATGTCCCTTATAAAAAACCACTGCCTCCTACTTTTAAATTATACTACACGAGCGTTCAAAAGTTCGTGTTCTGCACGCCTTCGCTCAAGAAGGAGAGCGCATCGCCATTCGGTATGGTTAATGGTAGGGATGAACCGCACGGTCTTACGTCGGTCGATAGATAAACCGGCCCGACGCGGCGTACCCAGAGGTCGTCAATGCGTACGTGAGGGTCGTAATTGCGTTCCTCAGGTCTATGGAACGTGAGGACGGGACGGGCTTTGGCCGATAATCGTTGCGGTAACAGTGACGTAACCCTGAAGTCCGCTATGTTGATAAGCCAACAGTCCCCCTATATAATTGGGAGCCGTGTTGCTAAAGCCTAGGCCGCACTGTTACATAGGACTTCTATACTCTCGAATACGGCCTGGGGAAGCAGTTGGATCCTTTTTGAAAGCCCTTTGAAACAGATATTAAATTTGGCGTCCATGAGGGGGGAGCACCTCCACATCTGGCCAGCTCCCTTACGATTAAAACGATGTACCGTGGCACGCTCCTGTTCGTGGTTATGTTGAACTTTCTCTAACCTTAGCGCT
> #4 CCGAnACCGnnCAnCCATA 90 
AATACGCCGCGAACAGGTTCAAACCCGAATACTTCCCGGATAATCACATACTCCCGGTGTGTACGCGATAAGAACGAGGAGTTTCACTTACCGATACCGTTCAGCCATAGGGGCCTGTGCTCTGTGTTTCCCGGAATAGTTACCCGATCGCATAGTGGGCTTTCCTCCTTAGTCTCTTACGCCCCAATGGCCGAGTTAAGTACTCAACAAGGGTTTTATCGAGAACATCACACGTGTTTTACCGCACAAAGTAATACTTGACTCTGTGGTCGAGACTCGTGAGGAGTGCGACTTGTGGCACTGCCGTATCACCGACATTGCATCTGACACCCATGGCCGCGGGTCGCCCATTATAACACCCTGGGAAAGGCACTAGGCTTCTGGGGGTGTAAGGGCGGCAAGCCCCTTGTTTGCCAATTGTTGCCAGTGTATCCATGAGATCTCTCCTAACTTACAATTTTTGAAGTGGGGCTGGGTTCTTTTGTAGTTGGGCATGTGACATTACCGACATATGTGGCCGTAACATTTGTCGGAGTCCTGCTTACGGATTGTTGAAGTTAGAGCACAGGAATTTTACCACAGAACAATTTTCACGAGTGA
> #5 CCGAnCCGAnnTAnCCATA 366 
CCAGCACATACTGAAATGCGCAAATGAGCCGTGGCTGTTGTACCACGTATCCTCCGACCCGTAAGGTACGGATAGTCATCTATGGACGGGTACACTGAATTGTGGCCACACACATTCACTGATTAATGCTCACCGAGTAAACACGTATTCGCCCCGGAATTGTATCACAACAGGCACCTCGCGAGTGATGTGAGTTTTCAAGAGAGGGTCTGGCGACACAGATTTGGGCTGCGTTGCCAAGTGACACGAGGTGCGCTAACAGGGCGAGTCTGACGCGTTGCGCATTCTACAAAGGCAGAATTGAAACGACCCTGCGGTCGACGAAAGAGGAGCGGCTTATACATTGGCCTTCCCGCCACAGGGTAACCGACCCGAACTAGCCATACTCCACTGTGTTTGGTCGCAGGCTATAGGGGACTCGACATTTGGGAGTTTTCCAACTCACTGCCCTTCATATTGGCGAACTTGATTCGACTTTCAAATCATCTGTCTGCTTAGGACCGTCTGATTCTTACTTGTCGAAAGTTGCCTGGCCTAAATTCTTCAGCGCGAGTAAGAGACCGAGATTATGTACGGCCTAGCAAACATCTTGACGTCGGC
> #6 CCGAnACTGnnTAnTCATA 212 
TTTAATCCAAGTTATATGGCATGCAATAAGATGTAGTCTTCCGACCAAAGCAGACGAAGCTTACGATCCGAGTGGAATCACGATGGGTGAACTAGGCCTGTACGGTTGGAGAGTTCCCATGACCATTCCTAATCTCAGATGGTACGCGACGGCTTGGTTTGTACATGCCGATCTTGCCCCGTTAGTGAGCAACACCTTGAGGTTCGCTTGAGCCGAAACTGTTTACTCATATCGGGAACAGGGAGATCATGCTTATCAGGGCGTTAGAATATCGTTGGAGGGTCCTCGTTCGCTCATTAATATAGGAAAAGGTGAACCTCAATCTAGGAGGTTCTCTTGAAAGTGGTATGCAGACCATAAGGTCATGTGATGCGCTACTATAAGACTCCTCTGCAGAGCGTCCATGTTTTTTTTCACACGAGCGTCATTCGGGTGCCGCCCAAAACACCCTCAATTCTTACCTTACCCTGGAGGCGTCTCTGGTGGGTCCAGGTGGATAACGATCCGATCCGAACGGTGTCGGTCAGCTGCAAGTCTCGGTTATTCCCCTCGCTCGTTAGCCGGTCTTTCCGCGCATGGAGTGTGAGCTGTCTCTTGGGC
> #7 TCGAnACGGnnTAnCCATC 237 
CGAAAAGCTAAAACTTAGCCGACTGCATAAACGAGTAAAACCACGAAGGCAACCTTGTGTTTAGTGCATCAAGACCACTGGTGTACTTCCGAAGGACTAACAATACACGATATGTATGTAACCATTAATAAAAATCCAGTACTTTTTTCGTCTAGTAGTTTATTAGAGGGCGACGTACGCAGTTGCGGTGCGGAGGTGACCGACTGATTTATCTTTACGATTGCAAATTAAAGACCGTCGAAACGGGGTATCCATCATCTTGTGGATCCATGCATCCAGTTTAGTTATGGGGACAGCTTGTGAATAGAAATAATGTTGGCAATACTTGTGAGCCTACCACCTCCGTACGGTGGGTTGGCCAGTCTGCATCCCATGTGTAACTTAGGTAACCATAGGTTGGCTTCGGACCCCGAAGGGGGGTTTGACATAGCCCCTATTCAAGGCTCTCTGAGCTACAAAAGGGTTCTGAAGCTAGGCCTATTGCGGGGGTTACCAAGTGGAATTACCGTAGGACTGTGCGCAGGCGGTGACGACCAGGGCGCAGGTCCCGTGGGATAGGGGTAGACTTTCAGGAAAACGCTCACTAAATGGCGTAGATCA
> #8 CCGGnACGAnnTAnCCATA 267 
ATTACGACGTACCGACAAAGAAAGTGCTCCACATCCGCTACTCGCCTCGTTGTTCTGGGTTGATGCCAGAATTGCATACCTCATACGGTACGGCCAGGACGCACTGCGGTAGAACACTTATAGCGTGAGGCATGGGATCGGCAGCCTGAGGTGACATTCCCGGCAATATATGCTAGCTACCGCAGGAGCCTGACTACTCCTATCTTTATAGAGTACCCTGGGAGAATCTAGGACTTCTAATGACCCGGGCAAAATAAGCTGAGGCCCCCGGAACGAGATATCCATACTTGTCGCTAGCGTGCGGATGATCGATACGGGGCACTTGGTATCTGGGAGCGGATAATCCCTTTAAATTGGGTCTGTGATAGGTGCTTAAAGTACAAGTTACCTTAGGGGGTAAGTCCGGGGACGCCGTCCAGGTCTCACAGAAGGTTACCGACTGTCCGGGGACGGATGCTAGAGATCACTGCAGTTTAGCTACAGTAGCCCCTCTACCAGATTACGAATGCGGGGCGGTTTACTGATTCTCCGAGTGGTCAATGTCTCTGATTCGCGCATACCTCTGTCGCCGATCGTGCCTAAAGCGTCGAGTTTGCTTTA
> #9 CCGAnGCGGnnTCnCCATA 424 
ACTGAGTGGGCCCTTAGGAGACCATAGTATAAATGACGGAATCCGAGATGGTTATTACGAAGACCTCTCATCTAGGCAGATCTGCTCCAACCGCGAATTCTGGTGCCTCTTAATTCGAGGATTTCCTCCGTAACTGGAGAACAAATGGAACAAATCGGGTACTATTTCTCCTGGATCGCCGGGGTCTCAGAATTCGGAAGCCCTTCGCTAGGGAACGAGGGGGCGTAATAGACAACCGGCGATCCTGTTCCCTTTCTTGGTATAATCGCTTAAGCCCTACACGAACCTATGTACAAACGCCCCCTGGCGGGGTAGTGATGTCGTGGAGTGTAACCTTTACCGAATGACGTTGACCGTCATATTAACTAAACGGCGCAGGGCGACTGTTTTGTTCTTGTTTTCCCGTTGGCCTTCCTTAGTAAGTCCGATGCGGTATCGCCATACGGAGGGCGGTCACAAGGTGCTAGGAGAGTCAGTAACTCACACCGCCATATATTTGTCGGCTGTGGTTCATTACAGGGTGGGGGCCAATGGACATTTGGAGGTGTACCGATAGGGTTGTGAGGCGCACTTGCCCAACCCTCCATTGGGCCCCTTTGC
> #10 CCGTnACGGnnGAnCCATA 390 
TATCAAGATCGCTTGACGAAACTTCGCTCACCAAGAAAATCTAAGTCTCCTCGTATCCTGCATGCCGCCTCGGCTAAAACCTGTGTGTACGGGCATTGAACCTTTGATGACTTTGGGACTGTCACCTATTACCTAACATTAAGAAAGGCTCTTGTATGATCAAGAAGCCGCCGTCGATCCTGAGCTGACGTGGTCGATACCCGAAAGATTCGGCATAGTCATATGCCGACTGGGGTGATCACAGGACTTAATTAGGCAAGCAAAGGTAGGCGTCAGGCCCGCACGTTTTACAACAGTTGGGTACCCTTGAAAGAGATCTGCCTCGTTGTCACCAGGCGCAGCAACGACAATCCGTTGGCCACGCGATTGATCCACGGGTGGTATCTGTCACCGTAACGGGTGAACCATAATATTTCGCAACCCTTAGGCCATAGCGGGTATTAGGTTCCACGCGCAGATACTTCCAAATTAGGCACAAGCATACCCCACAATTTACTACGACAGGCTTCCACAAGGGTGTAGGTCTAATCTTTTGCACACTCGTCACTATTACCTGAATACGTACCGGTGTGTGCCGTAGGTGACGGCGCCTTCACGGTC
> #11 TCGAnACGCnnTAnCCATA 394 
CCGCAGGGCTAGCTGGTTACGGGACGCGTAGACCCCTTTATTTATCGGAGAGAGGGATATTTTCACGTAGATCTTAACTAATGACAGCATATGTAGATCCCCAGAATACGACCGGGTATTTTGCGTTTGCATGACTAATGGATTGCCCGAACTTTGGGCATCTGCACGCAATATTTCAATCCAAATGGGTGCACTGCAAGCAGCTCAACCTGGATGTCACCGTCTGTATTTATCCTGGTTTTGCTCTGGTATCTCACAAAATATAGGGAGGTCAAACTGTGGTTCATTATTATAATGGGGAACCACCCAAAGGTCATATATGAGGAGATAGTATCAAGCAGCGCCTCATAATGCCCCTCATAATTCTATAAGGTTTGATGAACGCGTGGCTCCTTCGATACGCACTATCCATACTGAGCGTATATACTCCGGGACGATCCACCGTAATTCCGCATACATGCGAAGCGGATTACCGACTTAAATGAGGCGGTTATTGAGAACACGCTGGGCTTCGCGATTGCTCCGCTTTATAAATCACTGTGCAAGGAGGGTCACTCAGAAGAAGTCGCCCATGAACTATCTGGTTCAAAAAGACAAGTC
> #12 CCGAnACCGnnTAnCCAAA 134 
CTCACCACCCTGGTGAGTAGATCCGAGCTTAATCAATCCAGAGATAAGTAATTCCCGTTCGTCCACCTGGAAGGAGTCAGCAGCGTGAGCCAAGGCTTAGGAGATTGGAGACTGGCCCCTGGATAGATCACTCACCGAAACCGGCTAACCAAAGCAACTCGCCTCCTATCTATTAAGCTGTCCTTGTTATAGACCCGACGCAGATTCGAAAACCTAATTAGTGGCTTTTACAAAATTCCTCGTGTTGTGCTACCGGACCTCTTCTAAGCGCTACCTAATGCGGGAAAACGAGCTTATTGCCTACACCACAGTGACGAGTCATTCGGCGGTTTGTCTAGTGGGCAGGTTAGAACACTGGCACAAATCTATGGCATCTCAGGGGGTGATCGACACCAAGTACCGGGCACTATCTCTGATCCGGGGTAGTGCAAGGGAAGCTTAAGGTAGTGTCACTTCCGAGGAACGCCCGAATAGCTGTGAGTATGTCTGCCACGCTTGACGAAGGCGCAACGAGGGCTGTATACCCAAACGGCGCAATCATGTTACGGAACATCCCTCCTGTCAGGAGCCGCTCAAGGGGGTGGCTTACATTAATGTTAA
> #13 TCGAnGCGGnnTAnCCATA 329 
TCGTAGAACTAGTGCGGCTCTTCCTTCCAAGACCTCTTGCGGTCCAATCTAAGCCCCTGCTACCCAGCTAGGTCTACTTGGATACACGTTATACACGGGCTATGCTGGGCCCCACTATCAGCTGTTACCGGATGGACATTGAATAGGACAATCTGAGGCAAAATGTATTTGCTTCTCTTGTACCTTCGCTGGTGCCCCACAGGTCTGGTGAGGGTCCCTTACCTAGACAAGAGCAAAGGTATGGCCAGGTCGCGCCCCGCCCCAGCAGAGGACATGCTCAGGGTCAAGCTTTAATGGTAGCGGTGCCAAGATCGGGGTAAGTTGTGACCTCGACGCGGACTATCCATAAAGGTCATTAAACATAGACCTTCCAATAGATGACCATCTGGTTTTGTCGATGTATACGATGTCTCGTAAGGGCCCCTAGGACAAGTATCAGAATTCGGCGATACCCGACCGCGGCACCTTGCTGCGTTAACATCCAGACTCTATGGATTTGCCCTGTGCTGGTGTCGCCTAGTACCGCAGCTTGATAACCTATTGGAATCATTTTAAGGAATTTCAGCAAGTACGGTGGGTGCGCATCGCGGACGCCAGCAA
> #14 CCGAnACGGnnTAnGCGTA 65 
TTACTTGGAAAAGGCTTTCTTGAACGATTGCTCCAAAGGATTACCCAAACATTATCGTAGCCCGGCCGACACGGGCTAGGCGTAGCGAAGGCATTGAGCATTGTGGACGGCTATAGCGTCCCTCCGTCAACTAAGGGTTACATGAAACGTGTCCAGAATAACAACGGTCGTTGGCGGCTCCGAGTCATCTACAAGCGAAAGTTCGATACTCGCGAATAAAAACAATGGAGGGGCTACTATGGCTAGTTGTTGTATTACGATAGCGGCTCGGTAAGAGCTACGTAGGAGTGGGGCAATCAATGTTGCTAGGCTAAATGACCGATACTCACCAATTAGATGGGTGGTGCCGTGATGAACCAGGATGTTATGGCAGTTCCATTTCTGTAGCCGTAGGGCCGAAAGAGCTATATGTAGGAGACTTATCTCTATTAACCGTAGGACAAGGGGAGTACTTTGCGTACTATATGCCACTACCTTTTGGTTCTGAAATAGGCCTATACTCATTCGGAGAGCAAAGAATTCCCGGAGCATAGATCCGTGAAACAAGGAGCTTGCCACTCGTCATCCATAGTATAATGTACATATAGTGCCAAGATTCAG
> #15 CCGGnACGGnnTAnCCATC 469 
CGAGCCAATCCTGATCTACGCATTCCGGGTTTCACGCCTATATCAGGAGAGTACTCTCACATAGTGAATTAGATTACGATGGTGAGTTTTATTACGGGTGCTACTAGAGGAACTGCCCAACATAACGTTCCACCGACAATGATTTCAATAAAAAACCGAAACACGGCAGCTCGTACACGTCGTGGTTTGTTGAATGGAGCCGGTCGCCTTCCCATAAGTGCTACTTTCTGGAAAACTCGGATTCAGCAACGCAGGTCGAAATAATACGCTCCTATTTATTCCCCTTAACCACAACTCGGGGTACTTAGTTGCATGTGTTAATCATTTACCTTATAAGAGCTAGTTCGGACGAATAAGTAACTTCGACAAAGAAATACGGCTACATCAGCAGGACTGCCTGCCGCCCCTTTATTGTTTTCATTGTAGGGTCAAGGCTTTGTGTGGCCCAAGCTCTTCCCTAGTAACGTCCCCGGGACGGCCTATCCATCGGCAGCATTAAAGAATGCCCATAATTGGACGTTTTCCACAACCGGCCAGGGGCGTACCGGGCCCAATCAAGACTGTATAGCGCTAATGCGATTCATCTCGTTGCGCAGAAAG
> #16 CCGAnACAGnnTAnCCAGA 52 
CCCGGCTCGCCCAGTCGCCTCTCTAAACCTTGACAGGAAACCCCTAGCCAAGCCGAGACAGCTTAGCCAGAACAGAAACCAGAAACAGTCGACCGTAGGTGGTTGCTTGAAGGAGGGGCCTTGCAAAAGGTAATTTAGGGGGCCTTTCGAGCAAGAAGCGCAGCTCAATGGGCTTATGCCTTGTACTATATACCGATGAGCTAGGTGCGTGCGCAGGTTCAGGCTACGGGCTCCCTCTCTGTACAATGTGATAGAAGGGAATACCCAGCCCTCCACCAAAGAATGATAGCAGCATGGAATCCGGGTATTATCATAGATGGCGCGTAACAAAGCGATCAGAACGACGGCGATTTACGCCTCCTTGCACTATTCACCCAAGGAGCTGGCTTACATAGCATACGTGGCTACTGTAAATTGCGCCTCCATGAGGCACTGGTGTGCGGCGGAATTCAGGCGCTTTCATTAGCTACCCTATGGTGCGACCGTTAGGTATTTTCAGCCTTCTGTCCCGACACATAACTTCGGACTCTCGGATGGGTTAGTCGACCCCGACAGTATTCGAAAATGGGGCGACTGCCTGGCGTCATGTGTCGTGGTAAC
> #17 CCGAnACGGnnAAnCCATG 425 
TGGCCCGCAACGAGATAGGCGTTAGGGCGGAGCGTGACTAGATGTTCTGAAATAAGGTTACTGGGCAGTAGCACTTCATTATTATAGCTCGAAATGGTACTTGAACTCCGAGGAGCAATTCCTCCGATGAACTGCATCCCTGTCGCTGCGCGTATATTACAAGTTATGCCTATGGCTCTATAGGAGGTCGACTTCGTAAACAAAGGCGTAGGACACTTAACCGAATGTTTTCTTCCGTTCTGAATACGTCGCGACGTACTTAAGACTGATTACTAAACGTGAACCGTAGCTCCTTCCGTCCTCGGCGGGAGCCGGGACGGGGTACGCGCCAGACCGTTCCATGCCATGGCAATAACGGTTTTGTCTCAGGCGCATTAGCGACTTCTAACATATCTAACATTGCCGCAGTCCTGATATTACTTCTCCCGAGACGGTTAATCCATGTCGTAGAACCTGGGAAGAGAGAACTTAGGGAGTGCTACTGGGACCACTCTATAACTTCCGTGAGACCCGCTATTCAATACGAAGACCAGTGCCGTCTCGCGCCCCTGCGGGAGGTGAAGGTAAAGTGCAAGGGAATTGACAGCGAAAACTTATTCG
> #18 CCGAnACGCnnTAnCCGTA 175 
ACTAGTGTCTAGTCCGCACGGACGTCAAGGGTTCTCCGAGCAAACCTTGACAATGTAGAGAGCTTCAATCTACTATCTGTATTAGGAGAACCGGACTCGGGCGTATGCGAAGAATGGTCGTGTCAAGACAGTCCGGACTGCACCAAAGTCAGTATTACTCGGATTGCTTCCCCGGCCGAAACGCGATATCCGTACGTTCGATTCCGGAACCAACGATATTGACCATATGCGGACTGTCGAGTAGAGGATGTCGCGGAGGGAAAACTGCAACGACAATTAGCATTCGCCATTATTCCGTGGATAAAAATTCGACCTGTCTAAGAACCCTCTCCGCCGCCCCGTCTCCCAGAAGGCGTGTGTGTAAACGGTATCTACACGCTTCGCGACCATAGTCTTGCCCCATCCACGGGGCAATGAATATATGCGGTTTCCAAGCATTGGCAGCTAGTAGGACCCTTATGCAGCGTCCTATAACGTGAGGGAGACTTATGTCGCGACAGAACAATGTCGCTCCCCTAATTTGACATGCTACTCCTAAGCGTATACATCCTCACCCCATGTTTGCCCCCTTTGTTTCTGGACTATCGACCTCCGTGTCTA
> #19 CCGTnACGGnnTAnCTATA 388 
ACTGCTCGCCTTAAATAGGCCTCATAGGGCATGTCTTGCATCTACTTCCCGTAATTACCTGGGACTAACCCAGAAAATCCCAACATCAAGTGACTGATGCATGTAGTAGACTAGAACCCGAAAAGTGGGCATAGGAACAGCGCGAGGCTTTTAAAGTGAGTACAGTATACCCTTTTCGAACAACAATTGACGAGGTCGGCTTTGGGCTAGAGGATGATCGTTATCGGTCAAAATTGGAGGGGAAGAGGTAAGTCCATATAAACATATCACATTATCAGTTGTCCATCATCATCCAACTGGAGCTGAATGTGAGACTTTTGATCCCCCGATAACCTAGTTAGCCCCGAACTGCGAGTCAGGTGGCAGCGCAGACTCTGCTTAGCGGTGTCCGTGACGGAATACCTATAACCACTCACAGAAGGTAGTTAATTCGTTCTCCCGCGCGGGTAGTGAGTGCGGCCGGACCCAGGCAAACGGTCTGACGGACTGTAACGAGACTGTATTAAGTATGGATAGACGGCGGGCGCCTATTAGGCTAATAGCACCGCTAAATGGACTCATATATGCGGCCGTGGATCGGCGGAACACACGAGCACTCTG
> #20 CCGAnACTGnnCAnCCATA 484 
TACCGGGTGTAACAGTATGCGATGCAAACCACCCGATATGATGCTAATTTACTTTATTACAAGGGAGCCCTCCCGACTAAGACCAAGTTGAATGGCTAGACGCGTTTCGTCATTGTTATTGTTCGCGCCCCGTGCGCATATCAGAGGTGCGCACGGGCTTGAGCGTTATTAGAAAATGTCTGGATCGGGGCAGTCCGACCTCTTCATAGTGGCAGACAGTGATCTAGGCTTAATACTTGCGATTACAGGGCAGCCGCTAGGTTGGTACGGTCGGAGAAAGTGGCTATATTTGTGACCATTGGAAACTACTGACCGACCCACAGAGTCTTAGGGTGTACTCCGGGTATACAAGATGGGACCATTTGGGGTCAATGTGGGGTGTGGGAAAACCCACATTGCGTCTTTGCCAACGTTACTACACGCCTCAGTGCGTACTGTAGTCAGAATAAAACGCGGGTACCCTACCTTAACTCCCGCAGCAGGGCCGAAACTGAACACCCATAGGGAAGGCGAACTCCACGGGCATCGAACCCGAACAATTCGTCTTGATTTGCAGCCACCCTTATTCTTAGAGGGCCAGAACGCCAGGCATGTGGGCTC
