# Supplementary material for: A particle swarm optimization-based algorithm for finding gapped motifs
Source: BioData Min. 2010 Dec 13;3:9. doi: 10.1186/1756-0381-3-9 (PMC3022572; doi:10.1186/1756-0381-3-9)
Supplement: Additional file 2 — Experimental Dataset. The synthetic data sets and real biological sequences used in the paper. [file 1756-0381-3-9-S2.ZIP › synthetic/gap_motif/separate_gap/sepa_gapped_seqs_8.txt]

> #1 TCTGTCnGTnCnTnTCCGT 20  TCTCTCnGTnCnTnTCCTT
TTTGAGTATGGTTTAGTTAATCTGTCTGTACTTTTCCGTATTTGGTCCGCCAATGTCCCGTCGTAAACCCCCACTGAATTCATGTGCCTGTGTGGTGGAAAGCATATTCGGGTGAGAGTTATGACATTGATGGATCCGAGATATCCGCTCATAGTCGTCCTATCCGGGAGACCAAGCGTAAAAAGTGCGTGCTCGAAAGATGCATGTAAGCAGCCCATGTGAACCTGCTAGGTTTGCGGGATGTATACGGAAGAGTTACTATCTGACAGAGTTAGAAGCGACTGCCCCCGACCCCAGGAAGGTGGCGGTTCTAACCCTGGCGTTAATGTTGCCGTTTCGTATGATAGATAGATCTTGGCCCTGGCGGCTAAATGAGGGGCTAGGCCCTAGACCTATCGAAGAACGCTCTCGGCAAGGCGGTGTCCTAGCATTATAGATTAAGGCGTAAAGGAAGCGCCATCTGCTTTTGTTTCGATCAACGGCTAGCGTCCACTCAGCTCATACCAAGCATTTCGTTTCTCGTGGCGAGCCGACTCGTTTATGTACGTAAGCGGTATCCCTGTTAGCGCACCTTATATTCTCGCTGGGTTTGCGGCATTG
> #2 TCTCACnGTnCnTnTCATT 337 
CCGTATGGCCCAAAGTGTTCTCATCTTCGAATCGGCCCTTGCTGCCCTCCAAGATTATAGTACAGAGACCTTGGCTATGCAGCGTAGTTGCGTGTCGCCTGAGCTAATTTATCCCACTTCGATCTGGCTACGATTTTTGGGGCATTACGAGAACCTAACTAGCACAACAGTGCCGAATCGTTTTCATCAAAAGGCTGCAGTACACTCCGGTCGGCTTAATAAAGGCCCGGTCGAGTATAGCTATGCGCCGACTATCCAGTGGCAGTTGGTCTTCTCGCGTAGATTTAATTAGCCGTAGGGCTCAAACGGTCGGCCCACCTACCCGACGGTATGGAGGTCTCACTGTTCGTATCATTTAACTAACGATCGTCTAAGGTGAATCGGACATCAAAACCTCAATTCGTCACCGCCGGTATAAGCATCCAGACGACCCTATACAGGCACCCACCGTGCATCTTTCTATATTTTCTGTCGAGTATCTGTATGGGCCTACGAAGAATTGGAATGATGCGAATTGCCTGCTTTTTCTTATCTTGGGGCATAATTACACAGGTCGGATGAACCTATCGCGGAGTTCTACAATTTACGCAACACGTCGAA
> #3 TCTTTCnGTnCnTnTACTT 16 
ACAAAAACGCCGGGTCTCTTTCTGTTCTTGTACTTGGGTAAAGGGCTAGGGGCTCTCGCTTTCCGTTACGCCGTACCTCTGTCTGTGTCAGATTCCGAGAGTCAGCCTCGGTCAGTTATAACAACCCTCTTTGCTCGCATTTGCTAAGCTGCCGCGTTCAGCTCGGGATGATCGAATAGAAACCGTTCGACACACTTTAGGACTGCACGGCGTTTCGGTAGAAACGTACTGTTATGCTTTCCCAAAGGGCGCCGCGAAGGACCTCACGTCGCGTCGATAGAGTGAAACCTTCAAACCGTATCCCCTTCGTTTCTCCTCGAACCAGGCTACTTGCATATAGGACTTGAGATTAAACGGGCGTCCGGCCGAGAGGGCCAGTACGCCTGACACAAGCGATTGTCTGTCTACCAGGGTACCATCCTCAATATTTTAGCATAAAGAGATCAAGATAGGCGTCGGACCATGAGTCTCCCCATGCCGACATTGGACAAGGAGACATGTATCGAAACCGCTTAGCGGGTGCCGTCTTCCTCCATCATGCGTACAGGGACCGGGCCAAACGTGTTGATCGCTCCACATAAACTGAATAATCGTTCGCCG
> #4 TCTCACnGTnCnTnTCCTA 292 
GCGAAAAATAAGCTCAAAGGGCCCTGCGCGATTGTTGTTCTTAAGCCTCTCTAGATCGGGAGCTCCGTACCAACATGCGAATTACAAGGGAGAGCCTTCTAGTATATCCCCGACGGCGATACCCTGGGCTCCCCCACCGGGTATATCCCCAGGCTCTCTACCCGGTTTACCGAGCCCGGGATAGATAACTAGAGAGCTCCATTCCCGGTAATTCGAAGACCATGGAATTGAACACGCTAATAATCGTGATTCTTTGTACGGGGTGTCTGCTGCTCTCACCTATGTGAGGGCATCTCACGGTGCGTGTCCTATTGGTAGCTAGTAGTGCTTGCAGAAGGCTCAGAGATTTCGTTCACAGGAGCCGTCGCTTAAATAGTACGCTGACGGCAACGCGAATGGGGGGGCTACTGTACCAGTGAATCGAATCTCTGTCACTTGAGATGCCTAACAAACTCCGGCTCTTGTACTGCCGCAAGTAGAATCCGGTAAATCTGTGTCCCGTATTACGAAGATTCCCACCAAGTTGGGTTTCGTCCTGTTGGTCCCGTCTAGATCTCTCATACCAGTTCGTTAGCGTTCCTCTTAAGCATCTTTATCTTG
> #5 TCTCGCnGTnCnAnTCCTT 55 
CCTAATAGCACGTCCAATTTCCCTAGGAGCGTGCTTATCCATATACTAATAGACCTCTCGCCGTTCTACTCCTTGTTGTACTGCCTGATTGAGGAGGGGCGAACGGAGAAGCTATATCCTATTGCTATGGAATAGCTGTTGCCGCAGCCTACGTTATTTCCACAATGTGCTATAGAACCCACGTCCTAAGCCGGGTGAGACCAACTCCAGGAAATCCGCCCGTTACGGCCGGGTTAGACGGAGGAGTGAATCGGCTTTCAAATTTGTCGATAACTCTGTATGCCCGAAGGCGGACCGAGACCACGTGGGCGCATGCGTCACGGTGAAAAGACTCTCACTGTCTTCGATCCTGACCGCCTGTTTGAGTCATTTATGCCGAGTTATCCGGGCACAATCGGGGCCCGATTCCATCTTAAAGTGTTTATGCGCTAGAGACCAGTAGATCAAGTTAGGAGGGTATGAGTGGAAGGTGATGGTGAGCACTATCTTCGCGAAATAACTTATGGCGACACGCAGCGCATACCAGGTGGCCGCCATGGTATAGAAACGGCGGTTGCCGTATCGAGGTACGAAGGAGTGCCTTTGGCTATTAGAGGGACG
> #6 TCTGTCnGCnCnTnTCCTT 431 
TAAGGGCGCAGAAAGGCACGTAACCGCGGGTCGATAGCTTCCTGGGATGCCCCCGTTTCCCATTAGAGTTGCACTGTTCCCTTGACCACGCGTAGTTGGGCATCCGACGCGTACCCTTCACGGATAAGGGATGACTGCAAGTTTACATACTCTGGGGGACACAGCCCTGGACCTACAACACAGAGATCGTGGAGACACCGTCTAATGCTTCATTCGTATCTCTATTCTCGGATCCACTCAGGCCGGTCGGTCTGCTGTGTCATCGACTTGTCAATGGGAACTGACTTTGGGAGGCAGGTGATTATGTGCTGGGAGTAGTGACGGTTTGCGACCTGCGCTTACCGGTCGCAACGTACGTTACTCTTTACATAAACGGAAAGACTGATAGGTGATATGTTTAGTAGATCATCGTGGGGCGCACTAATTGTGCTTCTGTCGGCACGTATCCTTTGGTTGGCCATAATTGAGGCTTAAGGTACATATGTGACTCCGCCGATGGCTGATGTCGTGGTGCCCTCGTGTCTATTACGCAAGAGCCAAATTGAAAACGTTGAGGAGGCAAGAGGGTTTTTGTGGTGGCACAGGTCGCTTCTCCCTTAT
> #7 TCTCTCnCTnCnAnTCCTT 117 
TTACCTGTAGGCCAGTTCTGATCAGCTCACATAAACTTATCGAGGGCGACAAACATTAATCAGCCGGACGAGAACTTGCTTCTATTTGTTCATTCACTCTCCCGCGCACGTATGAGGTCTCTCACTGCCAATCCTTCTGGCGGCATTGGAACCGTGCCAACCCCTTTATGGAACCAACTGCTTGCGAGAATCCAGCTGCGAATACAACCTTGGTCTCCGCGCGTCCAATGTTGGTTGTAATTGCGTCACTCTAAGCCTCACATTGGGCCGCACTGATTAAGCTGCCTGAAGCCCATTGACACCGCTGAGGAATTGCACTCGGGTTTGTCTAGACACCGCTACATAGACAAGGGACCTTACGATTGTATCGGCTGAACCCCCTTTTAATTCAGCTCTGCGTTCATTATACACGTACGAGCATCGAATAGAGCATCTTGGTTGCGCCTTGCCGAGACTTCCTTTTTAGGGACGGGATATTGCAACGAGCTTTGTGGGGAACCCTTATTAGGGTGGCAGTGCTCTGTCACGAGTCCGCACCTTTGCCTGTTAAGCAAACACTAAGCCCTGGACGATTCTCCGCCAGCAGTAAGAACCCGATAC
> #8 TCTCTCnGTnCnTnTTCTG 183 
CCCTGCGCCGACGCGTTTTTATGCTATGTTTAAAAGCGAGAATGCGCACATCACGTCCGCACCAGCTTTTGTTCCATTAATTCTCTTGCCTCGCGAGCAGAGCTTTTTGTTCGCCTAAGCCCTTGCACGATGGACCTAACTATCCACCATTCAGATTAACATTGTAATAAATATACTCTTAGATCTCTCGGTGCGTGTTCTGGCCGTCAGAAACCAGCTTCTCAGGTCGAATGGCAAACAGCCGGGGAACACACGGTCTGCTCACGACGCGAGTGCCACCCCTCTCTGGGATCGTGATATAGTTCGAGGCAATTCGACAGTCCCTCTTATGCCGAGAACGCCGAAAGACTGAATCTACGCACGGTGATGCCTGAAGAGGCCACCATAAATCAATGTCTGTATTTTTCTCAATAGAACCCCAGCAGATTTCTTAGGACATGAACAGGCTTGATACTGCGGATCATTGTAGTGGTATCGAACGAAGCTCTCTTAATTTGTTAGCTCCGGTGGAAGAGTTTGAGGAGCACTTAACGTGTCATTGTTAACTTCGATAAGCATCTACAGAGCCGAAAATAAAATCGTCGATTAGAAGCAACTGGC
> #9 TCTCTCnGTnCnTnTGCTG 438 
GTACAGCTGGGGGAAGCCCTATCGCAATGGGACGGGCTCTCTCTACGCTTATGCCTCCTATCACTGTAGATTACTAGCCCACATGGGATCATGAAGTTGCTGATTTTCAATCCTAACGACAAAGAAATTTAGCCGAACCCGAGTAGTCATGATGTAGTTCGAATCGTCTCGCCACCGATTACTTAGTGGTAATAAAGTCCAATGAATTAGGAACAAATGGGGGCGGCAGTGGTCATCAGCGAGGGGGGCCAATGCGCTGTGACCCGAGGTAATGTCACTCGTCGGTATGGGATTCACCTTATAACTCCACGTAACGTCCCTTCGTGTATGAACAAGTCTTGCGTCTCAATCAGGGCACGATGAAGAGCCCAATTTAGACTTGTGCCTCTCCGTCTCCCGTTTTGGGGAGTTGGGATATATCGCATAGCGAACTTTCCCTCTCTCTGTGCCTATGCTGACTCCAAATGCAAACCGACTGCACAGCCCCGCGCGTCTTACAACCGGTGAGCCTGGCTTGCCATGGTTCGTGTTTACGTAGCCTATCGGAATCATTTGGAACTTCGTGAGGGATGAGTGCATACTTCGCTTGCGCGACACTTT
> #10 TGTCTCnGTnCnTnTGCTT 414 
CGTTTTGCAATGCAGGTCCTATTCACTCTCTATTTTGGAGGTATTGCTATGAGCCGGATCCGCCCCATTACCACCTAGGACAATCCCACACGTTTAATATACAATCTTAGTCGTCAAGACTCTGATGAGGTGAAGTCGGCACTGAAGAGGCCAATATGCGAAAAATTGCCTCGGTGGGGCATGAAGCTAGCAGGCTCACGGATATGTCACGCCCCCTGATAGTTAAGCCTTTTGTGAGACAGGCTTGGGGCGACCACTCGGACGGCATTAATTGAGCGCTCGGCTTGCTTTCACTGGACCACCTTCGCATACCGGCGAGCACGAGGGAGAGGCTGCAAGATGCACACTATAACGATATAGTGCACTCCTTGGGTGTTAGATGAAACACAATTGATTTCAGAGAGGTCCTTCGCGTGTCTCGGTCCCTTTGCTTCCCATGTGAGAGCGCACATTGAGTACGAGCTTGAACTTATCACGGGGTGCGACCTCGCGAGCTCGTGCTGAAGCTATCTCTGCATAGCGACACACTAAATGATCCGCAACCTTGTGTCTCCACTATGATTTCTTGCCACCCTAACAGACCCTCTGCGAGCTCGTACA
> #11 GCTCTCnATnCnTnTCCTT 298 
AAGCCAAGTGTCTCGGTACTCCCGTCATCGCCGAGTATCTCCAAGGTCGACAGGGCTTAACGCAGATGTCCAGCCATAGCATCGCATCTACAGTAATAGGCTGTATTTTCAAAGGGGGTCGACATGAGGGATCTGCGCAGTAGTGACAGACACTAACATTGTGTGAACCATACCATCCAAGCATACTCCGAAGGTAGACAAAACCACTGCTAGTTTAGAGCCGTTCTGCCGGCGTTTAGCCCCAAATCGTTTACGAGGGATAGAGCTCGCGTGTTTTGAGGTCGAAGGGAGCAACTGCGCTCTCTATGCGTATCCTTACTCAACAGAGTCGCAGGGCGAGGAGCGAATAGTCGTTGCTCAATGACATGTTCCATTGTTCTCACTAAGCTTGAGAAAATGTTTCTGACCTGCCTGATGGACCGCAGGATCGGAGTTATAGTTTAGCACTTCAAAGAGAACCTAGCTCCTGTGCGGTTGAGCCTGCCGACTCGGCATCGAAAAGCGAAGGAAACTGTAATCTAACGAATGCTGCCTTCTCTTGTCCCAGGTTCTTTCATAGATCCAACCAGCTAAAGGAAATTCTTAATACCAAGGCTTGTC
> #12 TGTCTCnGTnCnTnTCTTT 247 
TTGGAGCATTAACGCACTTTTGCTCCCACTTAGCTGAAGTTTTCCACTACGTTTGAATACGACACATCCCCAAACGCTCCATATGGTGCTTTTATCCGGGATGAAAGCTTGTGGGAACGCACAAGTCTGTCGTTGTTCAGAGCTATTAAGCCTCCCAGAGCCAACTTAATTACATCATCACGCATGGAAGGGATGCGGCGCAGTCGACCGCGATGACAAGTGATCGATACCGGACTGCATTCCAATATGTCTCAGTCCCTGTCTTTATTAGTGTTGGTAGTACCATCTCCGCGTGTCTGATATCTGACCAAACCGCCTAGAGTGCGCGCTTATGGGCGAGGATTCCCGACCCAATCGCATATAACGGGAGCGGAGACTGCATGAAGGGTGGTCGTGAGCAAGGTGATTTCAACTACCGTAACTCTTATCCTCTGACGTAGCAGGTGTACGACAATTTTTAAGCTAGATCACGATAACTAGGCAGCTCAGAAGTCCTTCGCCTTCGACATGGCTGTACCATCACACGACTGGAGCGACTACCTGACGATTAGAAACGGCTGTCGCGAGAAGCCCTGTCGGATACTAGCTTACGCTAAAGAA
> #13 TCTCTCnGTnCnTnGTCTT 280 
TGCTTAACGTAGATATTATCATCCCTCAATGTGTTCATTGGTAGGACCACGAAACCTTGAGATAAGGACCGTAGCTTTATATAATCGGAAGTAGTAACAGGGCTCTGAGGTGCTGACATCACACTACACGGAATTCGCCATCGCACCCCATGGTTCTACCGTCTTAACCGGATACTCTCTTACCTATTAAATACGTCGAGAGGTTATATATGAAATATGCTGATTGGAATGCCCAACTCATAGTCGTCCCGCAGATATACGGGTTGAAGCACCTCGCAATTCTCTCCGTCCGTCGTCTTCGAGTTTGATGTCATGCATTTACCAGGTCTGGCGAACAGGTACACCTGCGCATTCTCTGGGAATTAAAAGGATAAACTGGGAGCTAAATGGGGGCCGCGTAATTATTCTCTCCGGAGGACAGTGACATGGGGGCCTAAATGAATGGAAAACATCTTGTGACATTCAGGCTCTTGGCAGCCTGCGTACCTAGAACAGCGAGCCCATACAGGCCCGTATCGGCATCCTTGCTCTCGTAGCACTCGAAGCTTTCATACATCGCATACGTGAAGCAAAAAGCTCAACTCGTATGCACCCTCTACG
> #14 TCTCTCnTTnCnTnTACTT 194 
CCTGATTTCATGGCGTAGAGTGACAGATTCTCGTTGGGGTTCCCGTATCACCGGGGAGGATCCGAAAGTGCGATTGGTCATTCGCTACCGCCAGTATTTGGAAGTTAGGGGCCTTGGATTGCAGTTTGTGACGATGTTACCGTGCGATGAGCCTTAGGTCATGTACCTCCCGTACAGCTCCCGGACTTAGAACTTCTCTCTTTGCTTTTACTTTGCCCACTCCCACGACTGTCGTTTAACTCCACAGGCGTCTAGTCAATAGGCACCTCCACGGCTGTCTGAACCGCGTCCTTTATCCGGGGTCACAGAGGGGGATCCGAGTTCTTAACGGTAGACTCTTTCGCAGCCTTCCGAGCTGCAAAAAGACCCCAAGGGGATTTGAAAAGGAATAATACCCGGGTTTGCCAGAACGAGGCAACCACCTGGCTCTCAGAGACTGCTTTTCGAGGCTGTAGCTTAAGCACGTCTGTCCGAAAGCGCGCTCCCGAAGATACAGACCGAGTGTTGCAAGTCGATTTTACATCCTTCACTATGGGCCAGCGCTACGAACAGCTTGGTTGAGGTAAGGCGATACGCGACTCCCTAACGTCATTGTAGCGA
> #15 CCTCTAnGTnCnTnTCCTT 378 
GCCGGTACAACTGATCCCCATATGCAAGCAAAGGGACTCCTGAGGATTCATCATTCTTTAATAGCTGGGTTCGATAAGACGTGGGGTCCGGCGGTTCCGTCCCTCATCTTTCTCACTTTCGCGATGTCTCAATCTAGTGCGCGCGGTGGGTATCAGTTTTCATACTATGGAATTGGCCATTTTGATAATATAAGACCACTTCAGAGAGTACGTCAAAAATATTACTGTATGTAGCCAGTTGACGCCGGGGCGCCTGACCAAATAGCCTTAGCCATGCCATTGGATCTTGAAGATGTAAGTAACCAAAGGACCGTGCACCGCCAGATCCTTATTCCAGCGACTCATTCTAGGGTGAACCCAACATTCTCGCCTCGTAGCCCTCTATGTACATTTCCTTACCGGATCATTCGCAAGTAGGCAGTCACGAATGCCAGACGTATCGTCATCGCTGAGAAAGAACGGGTAGAGCCCTTAATTGCCCACTACTGCAAAGGTGCTAGACCTCGGCAAGCATAAAAGCAGCGCAAGAAAACGAGAGTAGCCGACGACCGCTTTAATGATTAACATCTGCCAGAATGCCTTGTGGTGCGGCCTCGTATG
> #16 TCTCTCnGTnCnCnTACTT 570 
AGGTCCGTAAAGTCTGTCCTAAGAACGACAGCGACTCTGGTTAGAAATCGTGGCGGTCGACACTCGTGCCACACTCCAAGGTAACTGAAAACACACATACCAGCCGGGGTCAGCATAGTAGTCGCGACCAGGACAGTGACCCCATCTTTTACGCTTTTACTTTAATGTGGATACTTGTGCGGGAACATCAAATAATTGGCCGCCTAACTGGCCAGCGGATGCTGCACAGAGTGTAGTATTTGAAGGCAACTTGTCTTGACGGCCCCTAGGTCAACTGGTTTTGGGTCCCCGATTCACACTGAATACGTTCGGAAAGTGTATGATCCTGCACACCTCGCACGGATGACCGCGGTGCAAATCCACGGATACAGAGGTCGAGCCATATACTAAACAGTGGTTATCACTTGCTCGCCCCACGTGGATTGTCAGAACCAGATCGTGAATGCATATCGTCCCATGGTGTCTCCGGTCAACAGTACTTTCTATAAGGGCCCGAGAGCTACTCCCACTTCGCAGAAGGTATACGATGGACGGCATGACCAGTCGCCGTTCTGCAACAGAAAGGCGGTTTCTCTCGGTCCTCCTACTTCCGGCAAGTGG
> #17 TCTTTCnGCnCnTnTCCTT 151 
GGAAGCTATCGCGTCCGATACGCACGCTAAGGGGGCTGCGTATCTCGCCCCGTGGCAAAAAGGTAAATGCGCCCTAGCCTTGGGAATAATACCGACTACCCTTTAGTTTCGGTACACAACACGCTGTGGAAATTTTCGGATCTTCATGATATCTTTCGGCTCATTTCCTTTATGTAGGTGGTTGCCGGGCGTTCTCAGTCAGCTACAGTTCCGAATCGGTTAGTCCACTTGAGATGCTCAGGGAGGATAGGAGATTCTCAGTAATATATACGGTGACGTCACCGCAGGTTGGGTGGTCGGCTATGTTTCGCGTGAATGGGCCAAATGTAACGAGCGCCGGTTATCCTATGTCTTCTGTGTTTCTCGGGTACTTCGAGCCGTATGTACGTTCGTGGAAATAAATTCCTAGAGGACAACGGACTGACACCAACAAATCCTCATTGAAGACAGCGCAGGATTCTCCTCCCTAGTTGCTGTTAACCGGCAAGAATTCATGCACCGACACATCATCCATAGTAATATTCTGACGCGAGTCTAAAATCCTACCAGCTGAGAAAACGCTTTTATTATTTCAGCGACACCGGTGGAGTGAGCTCCGAC
> #18 TTTCTCnGTnCnAnTCCTT 224 
GATAGGTAGCTCCGGCTATACCTGATCCCATTAGATATTTATAGCGTAGGAAAAGATTCCTAATGAGTTGGACGGGACGTTTTTTCAGACTTGAGAACTATCAATGGATATGTGGGTGCTTAGCAAGCCCCATCAGTGGGTCAGTGCGAGCAGTCTATACCCGAGGGCCCTAGTGGGTAGCGGACATCTTTAACAGTTTAAGAGCTATGCGATAAAATGAGCAGTTTCTCAGTCCCACTCCTTTAATCTCCCGCTAGTGGGAGTGCCAATAATATAAGCTAGAGTTTGGCAACTTTAATAATATTTTTCAGCGGAGCTATAATCTGATTATTTTGTGGGAGCCCTCTCATAATACTGGGCGGACCTAACTATACATTTATGCAGCCCTTTCCCCTTATTCGTCGACGTCGTTTTCAAGAAGCCTGAGTACAGACCCTTAACTTCGCCTTCTCGACCCTACCATCGAGCTTCCGAGCCTACCTGTTTAATACACCCTCAACTCGCCAGTTGAACGACGACCCTCGAGCCGCGCGATTACGAAGACCAGTCAAGTCATTCAGGTTATGTAAGAAAACCCAAGAAATCAGCCGTTCGTCCGCC
> #19 TCACTCnGTnCnTnTCCGT 168 
TACCATGCGCATTTAAGCCGGGTACGGTCTGATTCATTCCAGAACCATGGGCACCCTTCAGTCGGGGCGTGGCTGTATGGCATCGATCAAGGTTACCGTTGCGTAAGATCTACGGTTCCTCTCAGGCTAATGGCGGCATCCGCTATGTATGCGACAGTAGTTCCATACTCACTCCGTGCTTGTCCGTCGCACACTAATCTGAATAAATTCTCCCCAAGGGTGTTTGTTCCGTCTGCTTAGAATCCCGCTATTGGGCCGAGTGGACACCTCTACTCGATTTTGGCCCGGTGAGCGGGTTTGATGGGAAGTACTGAATCTCACGGGAACTTAGTTACCAGTAGCTACTAGGCGATAGAATTTACGTGACGGAGACCAGCAATGGTCGGCGCCCCGACAAGTGGCGATGGATTTCCTGACAGGCAATACAATTGCAACTGATCTTGAGCATCTCGTCCTGCTCACTCCAATAACTTTACAAACTCTGTCCCGATTCGAGGAGTATGTGGATTAAGGACCCGGTTCGATGTGTCCTATTGGTCCAGTGGATTTCGGTCGGTCAGGCGGCCCTAGAAATGGACCTTACGCTAACCTTGCGTGTGG
> #20 TCTCTCnCTnCnTnTCCTG 426 
GGATCATGCGGATATCTGAAATGGATATCCCTTCGCGCTTACTTCTCACCCCATAAGAATGCGCTAGCGGAGTACCTGCATGCTGCAAGAAACGCATACCGGTCGAGCTACGGGGAAGCGGCGTTTAGTCTCTGTCTCGGCTAAGGAGACAGGGGGCGACTAGTGCACTTTAGAAAGCGTGGCCATTGCTTCTCAGTATGTTGGTTGCACAGTGTACGGTGCACGATCATTAGGGCCAGCCTTCCTCGCTCTACCGCAAGTTGCCAGGACTGATTCGATTTCTTGACAACGACACGAACACAGCTCGCCCCAGATCACCAGTATTGGTGTTTTGATTGACTCCGCCTCGAGATGAGAGCGCACAGCTGTATTCACTCAATAGATCACCGGATGCTCTTTGTGCAGGTAGATGGTCTTGCCACATGATCTCTCGCTACCTCTCCTGGAGCCTCGAAAAAGTTGCATTATCTGTGTACCATGCGATGATGCCCATGCTGCGTAATTTTACTTTACTTAAGGCAACTGGGATCAACTTCGTGCGCCTCATCGGGGGTGAGACCCCCTAAAGTGTCTACAAACGGTCATTCCTGGCTAATAACA
