# Supplementary material for: A particle swarm optimization-based algorithm for finding gapped motifs
Source: BioData Min. 2010 Dec 13;3:9. doi: 10.1186/1756-0381-3-9 (PMC3022572; doi:10.1186/1756-0381-3-9)
Supplement: Additional file 2 — Experimental Dataset. The synthetic data sets and real biological sequences used in the paper. [file 1756-0381-3-9-S2.ZIP › synthetic/gap_motif/separate_gap/sepa_gapped_seqs_9.txt]

> #1 CCGnnCGnnACAAAGTAAA 530  CCGnnCGnnACAAAGTAAA
AACCCATCCCCGCGGGGACGCCGCTTAGTTCTTGAAGTCTATCGCAAAACGCGAGCTTATGCGCTTCGGTCTGTCTTCTTGGCAGTCGGCCAGTCGGTACGCAAACTTGTTACAATTCCGTGGCGATATTCCCCCCGACATAAAAAATGCCCAAGGAGGTCAAGCCAACCACCCCCCCATTGATGTCGCTCGTCCCGCCTGCATGGAATATGGACATGGAGTGCATGGATGGCGCTACTAGTGATACGGTGATAGTAAGAAATCGAATGATATCAGCCAACGAAGGTGTCTTCGAAGATAAGATTCCCGCCTTCTGATATATGGCGGAGCATTCGGGATACAACGTTGGTCTTTCACTATACGTGCCACCAGCATTAGCGGGCCCGCGCGGCTAACCGCGTCCAGAAGTCACAGGCATAGCGTAGACAGGGCATCGACATTAATGGATCACTGATCACCGTTTTTCCTGCGCGGAAACTCCAAACACCCGAACTAAACTTTCACTCCTGCCTCCTGCAAGGATATTAAAACCGGCCGCAACAAAGTAAATTATGAGCCGCCCCGCCTCTAAGCGTATGCCCAGAGGGTTCAAGCTTTGCG
> #2 CAGnnCGnnACAAAGGAAA 301 
ATCGTTACGAGTACATATGCGAGTACTCACGAAAGTTGAGGTCTACGACAGTCAGCGCGGGCGGCACAGCGCATAACGCGTTCATTCCAATGCCAGCCGAGCCTACTCTATGTAGTTAATAACCCCTTGCTCGAATCTAAAATTACGACTTCTCGAGCTCTGGCGGATCCACCTCCATCGGCTCGGGATCCGATAGCAGTCGAGCCACCCTTGTCACTCAAGTAGTTTTCGCTTTAATCCCCCTAGACCCCCTAGCTCCTGTACGTCTTGAATCTTTTAAAGGAGACGCGCTGCAAACTTTCAGTCCGAGACAAAGGAAATGTCTTCAACTACTTGGCTAACTCAGCATGAGCATATAAACAAGTTCCAACCCCGGTTGGGGATGTTGAAGCAGATCCACCCGTGCCGATAGCCCAACGACAGCGGATTAAACTTAAAGATGTCTACACTAGTGTCATATTAACTTCTATATCTACTCCCACTTATAAGAAGCATATAATTATATTCGCGTCATCAGCAAGAGTACTACTTATGCGGGCTCAACTCCCTCGCGAAGGTGTTGAGACCGTGCAGGCGTGTGACTGGTAATTTGCTACACAA
> #3 CCTnnCGnnACAAAGTGAA 70 
TCACCGTATTTGGCTGGAGTAGTGTCCCCACAGGCTAATTTTCGAAAGCGGCCCTAGCCTCGTTACGCCGCCTAACGAGACAAAGTGAATATGTGGACTGTATAGGCACCAGTCCGCTTTTTGCTATTCTCATAACGGCTTCGTGTCAGCTCACGTCGTTCATACACTGGTCACAGAGGGTCATGGTAAGTCGGCTGGTACGGCTGTTAGCTTCTGAGGAACGGTTGGGCGTTAAGTTCTCGTCAGTAACAAGGGCGATACGTAGTGCGTCAGACGGAGGCGGTCAATCATGGGTACCGTCTTTTACCATTCCCAGCCCGCACTGATTCCTGAGCTTGATCTCTACCGGTATTCGGCGCTTACATTTGCACTTGGAATGGGGGGAAACGCAGGGGCCCTGCACCTTCTTTCCCTTCATTGCTATCGAGATCCTGGGGTCCGTGAGGCGCACGACCCACAAACCATAGCTAGGTCGCTTAAACTAGACGGCGGGAGGACTTCGCATTCGTCGTGCTCGATAGGGAGCGGGGCTATTTGACCGTAACTCTACTGTCGCGCTATATTTGGGTTTCGACTTTGTACCTTAACCTGATCTTACCT
> #4 GCAnnCGnnACAAAGTAAA 38 
TAGCTCCTGGGAGGGCCGGGCGGCATGGTTTGTCTTGAGCAAGCGAGACAAAGTAAACAGATCAAATGCCTTGAACTCCACTGGACATGCGTATTCTGTATGAGGATCCCCGATCAACATGGGTCCAATTCGGCAACAGGCTCCTGGTTGGGAACCCCCAAGTGTTTATCTAAAGTGATCGCTGGATTCAAGTTAGGTTGAGGCGAAAATCGCCATCTGTAGCTCCCACAGCGAGACTACGGATTAGAACTATATCGACTCTATTTAAGAGAGGACGGGGTCGTGCAAGCTTATGTGGAATGCCACTGTCCTGTGACGATTTGTTAGCTGGGATTAAGTTTAGGTAGAGTTCGCACGTTCCCTGAGGACCTACGGCGCCCACGGGTAAGTCTAACATAAACTATCTAAACCAGTGCGGCACTACTCCGCCGTCTGGGGGGTTGGTATCTAGATGGTTTCCCAAGTGACATTTGCCCCATACCCATTTGGCTTCTCACGCCCACTCGCGTATACAAATAGCCGCGCGGTATACTCCAAGGTGCTTCTTATCGATTGCCAAGTATGGAGGGCCAGATATGATAGTTCGATGACGCAATCTCT
> #5 CCGnnCTnnACACAGTAAA 318 
TAGCACTGGGAGTGTTTGAGTAGCAATTTCCGCTTCCGTTAACTGCTCTTTTTCATGATCCATGAGACCTACTCCGGATGTTCTACGGCCTGGGCGCCTGATTAAAGTACCAAGTCTCTCTTTCCATGCGAGCAGCAAACCCCGTATTCGAACTCTAACCGGTTGCCGCCTTTACGAACGGCGACATCAAGTGGGATTTCCGAATCGTCACTCATGAGTATGTCAGGTCCAGTAGGCCGGCTGGTCCTAAATGTAGCGGTTGCTTACACTTGTCAGGCGGGGCACGTTACGATTTGTATAAGGTTTCCATAGCCTTTGCCGACCTTCACACAGTAAAAGCTGACATATCGTAGTGCGTAGTACCGAGTACATTAATTATAGGAAGTGAGGGGGATAAGTATATGAAGAACATTCTCACGGAAAGAATAGGACGATTACTAGTTGATTAACTAGTTGTGTCATGTTGGTTCAGATACGTCTCATTAGCTAACCATATCGTCTTTTGTACGGATGTGGGAGGATTAGTAACTCAGAAATACCGCCCCTTTTCCAACATAATGTAGCAGGTTTACCCGGCGCATGAATCTACGGCGAGGTACG
> #6 CCGnnGGnnTCAAAGTAAA 384 
CTGGGGTAAAGATATTCCTTCAGTTGTTGGGTGACAGCCGCTGAAGACTTAAAGTTAGTTCCGTCATTCACGATTACTCCGGCGACGCTCAAGGTTGTGTTTGTGCTAACCGTGCTTTATAATGTTCCGTCCGTCAAAAACCGAATATGAGGCGAACCCTAGAGCCTCGTCTCAACTAAGATACCCCGGTCTCCCTTAACAGACGAGCAGTCCAGGCAATTCGATATGAATAGTCAATCAGCCTCAGGAGCTAATTATCATACCTGCTGGAATCTACCGCAAAAAATATAAGACTTAATGGTGGACGGTCTTCATCAGCTGCCGTACTAACGTTAAATGTACGCCCGCTTACACTTCCGCCTACGACTTTGTACAGGGTGCATGCCGCCGGCATCAAAGTAAATAACTTACAAAGGTACTACCTGTCTTGTCGTAGACCTGGTGTGAGGCGGTTCCGTACCTTTTTGTCTGTGCCCTGTCTCTGACTTATACTTCGTTCAGTTAAACAGCCGGCATGAGGTGTGGAACTCCGAAGCAACTCGCTTCGCCATCTTTCTAGTCTCGTTTTTAGAGTAGCGTGTTTGGTTCTCAAACGTCCGA
> #7 CCCnnCGnnACAAAGCAAA 115 
CAGATAGGTACAAGAGATTGGTTTATTCCCCTCTTAAGTTGAAGGAATATCGTACTAACCCGAGCATCGGCAGCGCCTACGCTCCACCCGTGATCCTATCGACACACGTCACGTTCCCTGCGTTACAAAGCAAATTGAGCGGTACGACGGGAGGGGGCGTATCGCAGACACTGATTGACAGTAACGTAACTAAAGCCACGATCGTAGGATGGGTTACGACTTCTTAAAAGGCCTTAACGAACTTAGTCATTTGAGCAGGCAAGCACGATAATCTGCCCTCAGAGGGATCGACGGTGTCGGCTGTGAAAGTCGCGCAACTCTTTCCGAATGTACCTACAATTCGCTTCAAACTTAAAGAACTTGAACAGCACCGTGCGTCGTTCGTGGGGGTCGCGGTGAATGCCCTGAGAGCTATGGCAAAAGGCAAAGCCCTGGAGCAACTGATCGCTTCTTTCATCCGGGTCAGGGTGTACCAAGGCCCTAAGCCGTGACATTACCTATGACTACCTTTAGTCACGGAAGCAGAATCTACCAGACTGAGCAAACCCTTCTGTTATATCTTGCAACCTTCGACGCTTGGTAGCTCCGCATCACGACTCC
> #8 CCGnnCGnnACAAAGCAAG 501 
TCATTCGAGAGGATGCCGTATATCTTCATTCGACCTGTAAAGTACCCGAAGTAGCTCGAACCTGTACCACGATCAAGCGGGCGGTTGACGAGTTAGAGAATGATTATCCGATTGGGCAGGGGACGCAGTAGGGGCCGCGTTGTGACACCGTTAAAGCAAAAGGGAATGCGGAACGCGGGTAGGAGGTTTTTTGCGGCCCGTTGAAACGGTCGCTTTCGGACCATTGGATTTTGCTGGAAATCTCAGACATGCAGCTATATGTGAACGGCGTCTGGTAGAACGCGAGCACCATAGTCACTCTGGGAACATGAAAGGCAACGCCCGACTAGGCGCAACAGGTAGAAAGCCGTTAAAGACCAATGGAGGGGAAGAGGCTAGATCTTGTCGCGTCCCTGTCACGATGGCTCGGCCTAACACACTTGAACGTGGAAGATCCGGTAAAAAACACCCAATCAATTTGATAAGCCCACCACCAGTCTAGACGCCGACCGCCTCTAGAATCCGCTCGGAACAAAGCAAGGGTTCATGTTGGCTTCAGTGCGGTGCTAGTGACGATGTCCGTAAGTCGGAATTTGCACCGAAGGGGCACGGACGAACCGT
> #9 CCGnnCCnnACAAAGGAAA 338 
TATTGCCCGGGAAGCGGCTTATCTCCCGTTCTTAGCCAGTGCTGTAAGGTCGGGCAAGGTCTGATCCACATTCGCATCGCAATTGATGGCGTCATACACGAACCTGGGTATAAGTTGGCATTTAAGCCGGATGCACAGTTTGTTAGGGAAGATCATTCCGTCCGGCTGATGTCCGGACAACTAAACAAGCGGGTAAATTAGCTAGGGGTGTACTAGAAGTCACTTCATATATATTGCCCATAACTCTACCTTCAGACGTCCTACTTAAACCACCCAGAAACTTGTCGAACGCCGTAGTAGACGCTTCCTGCACAGCGACGGTTTGGTACTGCCCGAAACCGTACCGTACAAAGGAAATTTTGAATTATTCTCAAAATCCGTCAAAAACATATCCTAATATATACTACGCGCATCCTCCCCACAGGTGGGGCTGCACGCATTCATGCGTGTCGCCATCTGTCTGTCGCTTCGTGGGATATCAAACGAATTGGCGCATTCGTGAGATAAGAAAAAACGAGCAAACGCCCATTTCACGTCGCGGCGTCACGGTGGTTCAAGATGACGCTCTCGCAATTCTATCTCAGACGCTTACTCTAAATG
> #10 ACGnnCGnnACAACGTAAA 156 
CCCCTGGGTCCTTACGACTATGACCAGCAACCCTGACAGACTTATATAGGACAATCCCGCCAGGTATAACACCTGAACAGTATTCGAGAGTCGCACCTCCACGCCAGCCGTATGTACTGCGCGAGGGTCTAGCGTGTCTAAGCTAATCACGGGCGAACGTGCGGTACAACGTAAAAGGGGTAACCTCCTAGTTCAATTCTCGTCAGGGAACTACAGACTACCTAGACCTGCCAAGATAGTATTCCTTCCGCGTCTCCAGAGTCGAAGTAAGCACGCCCGGTAAGCTTGTCGCCATCACAAGGCGATTCACTTCTCGTAAGGTATTTATCATTGCCGAATCCGATGGCCGGTACTTATTTATGTGTAAAAACCGCAATGCGACGCAGCTCATCGGTGGTGGTTAGAAGAGAGGCATCGACAAACTTACCTTATGACGATGTTACACCGTCTTGTACGAGAACATTAACATATTACTCGCCTAACACGGCAGCCGAAGAGTAGGTGTGACACCACGAGCTACCCTAGTGGCCGTACGTAGCATGAAACTCATTCAGCGCACTCTGCCACCGGCCACGAGCGGACAATCTACATTTGAAGCCC
> #11 ACGnnCGnnACAAACTAAA 46 
CCTCGGGCGACGTAATCGCGTACGACGATAGACCCTTAACACTTGTACGGTCGCGACAAACTAAACTGCTTCCTATGGGAGTGGGCGCTGACAACTCACGTATATTTGCCGTCACTGTACCCTCCAAGACATGTACGTTTCGTGGACAACGCGCTTCTCCCCATAAAGAAGCGCTACACCCTTAAGTCCCGGGGCTTGCTGTAAATAGTCTAAGAAAACGCTATGGGCAAAGTAGATGGGACGAATCATGGAGTTACGCCGCTCCCCATTGTCAACTCCGTAGCTGCAAGCGTATACCAAAGACTAGGCACAATGTCTTCGATCATGCAGCACCGACAGGATTATCTAAGGGGCAGAGTAACCCGTCATAGATCAGGATTGCCCGCTTTTTAAACGTTGTTCTGGTCCTAAGCCTTTGGGCGGCGAAGTGCGTAAGTCTTCTCGAAGTGAGAGACCACTTAACTAGCTTAGCTTTATCTGGCGAGTCGCAGCATAACGACGGGGGCGCTCTCTCCCCTTGTCTACTAGCATATCGCTAGGCGTATACATCGTGCTTCTGGACGTTAAGAGAGATGATAATCTGTACTCACAAGGTCTTTT
> #12 CAGnnCAnnACAAAGTAAA 119 
CCGTAGATAAAACTGAACAACGTGAGGTAGGCTAAAGATGAAGCTCGTGGTTATGACATCTCGGCGGAGGGGGCACGGAAAAAATGAAGACCCTATCGTTACCGGCTATACTACTTTATCAGTGCATGACAAAGTAAAACACCAGATCAGGAGCGCAGCGGAATAAGGAGAATCACCTGGCCGTGAATTCCCCCAGCGAGCAGACTGTGACACTTAAATTCAATCACGGCATGTATGGGAGTAATAATATGCTGAAGCGATTACGAAAGTAAGCACCAACTGGGATGGACTTATAGTCGCAGCGTGAAGACGTAATTTGTACTAATGTAAAAGCTGTTGGTAAGAAGTTAGTCCTCCCACCAGACCGCAATTATGATATTAGGCTGGATGGCGACTCTACTTAAGGAGGACGGTTCCCGCTAGCATCCGCGCCGCTCGCTGGGAGCCTTTAGTGATCCATGGCTCGTGAACGTTGCCAAATCGTTGGCTTAGCCCGAAAACGTACCCGCCGCGCAGTGTTCTCTCGCCTGCAAAACGCATGGACTATTTGGACTTGCCTATCATCAATCATATTCGAACTGTTTGTGAACATGCGACGTT
> #13 CCGnnAGnnACAAGGTAAA 522 
GCGCACATTATCAGTCATTTTGGCCATCACCGGTATAAGAAGCAAAGCACATTGAAGACGCGCACCTCCCCCTGCATTCTACGTTGTCGATAGAATCTCGAGTACCAAACTCGCACTAGGACGTGGGTCTGCGCCTGCTTGGAATACGATACCGATAGGCGATAGATAGGTAATCTAGCAGGCTACGCAAGGCCGTGCTATTATGCGGATTGCACGGTTGTCAATGTCTTCGGCCATTTTGGCAGGGACCGAGGCCAAGTTTCCCGGACCTATAACGGGTTATCTATTCCTACAGGTAGACCAACACTGTGCACTTGGGTTCTAGCGCCACGCGGGGACCTTGTCCGTTCGTGCTATGCAGTTACCGTCAACTTAAATTAACTGTGTGAAGTTCTATCAACACCTGCACCACGTTCCGTGTGCGTATGCTTTTAATGCTTGTACGAGTGGCCAGATGTGAGCTCCTAAATTTGAAAAGAGACAAAAAGTGGCTCGAATACGAACAACAGCGTTGTTGTCCCACCGGCAGAGACAAGGTAAAAACGAACTGGCGCCTGGCGAAACTATGCAATAACTACAATGCCTGCCCGTCTAGGACCC
> #14 GCGnnCCnnACAAAGTAAA 258 
GATATCCCGTATGAGCATGCCTGAATCGGTACTTCGCGTTCATAACCCATGGGAGGATCGGCTCCAAGGTCATAAACCCGATAGAGAACCGATGCAGCGCCTCAACACGCTGCTACCACTGTTCCACAGTCTGGTGTAACCTTGTTTATATCAGGCTTCCGGACATTTTTACTTTGGTGGTGTTAGCTCGAACACCAACTACATCACTTTCGCCGGTTCACGAGGCAGGCGGGGCTGGTCCAATCGCACGCGACCTTCGCGTTCCGGACAAAGTAAATCCGGTGAACTCTATGTAATACCTTAGCTTCGCGATCTTGAGTTGTGCTGATTCGGGATCAATCGAAATAGTGCTCACGTTTGTAACGCCTCCTGATGAGGGCCTAGACATCTGAAGCGTGGAACGAACAGTGTACAGCCTCGGTGGCACCGTCGAAGACGGAACCGCTTTGACCTATCAAGGTTCTTTTAGCCGTGAACATAACCACACCCTTAGAAGATGGCTAACCATCATCCACGAGTCCGGATGGTCACGACGCGTATTTCATGGACCCGTTGGCACTCGCCAAGGTTGGGTGGCAGGCTCATTTAAATCTCGTCACA
> #15 CCGnnCGnnACAAAGTGCA 61 
TCATACTCAAACGTGGAGGAAAGAAGAGCCTATATTCGACGATATCTAACAACGCCCCTGTCCGGCCGTTACAAAGTGCATGGAATCCAATTTGCCATCACGTTGTCTCTCCCTCGGTTGTTGGCTACGCCTTCTCAAACACGCAATGTTCGGTCTGCACGCACGTGGAGAAAGCAGCTCAAAGTCCCGCGAGTCCGTTGCTGCGAGACCGCCGTATACCCACTTGACCAAGTGACGGGTTAAAGTACTCGACTAACAGGAGAAAACTGTGCTTCCGCGGTAGATGCATTGTCTTCTCAGATTAGCCAGAGCACGATTAGGTGTGCACGCTTATTGAAGGACACGGCCCCATAGGGTGAGTTCTGACGAACCCCGTTTAAAATCGCTGTTATTCGCCAACACGCGAACTACACACTCACAACTTGGATGACGCTTTATATTCTACAAGCCTCTGACAACGCGAGCTGCGGCGAAGCCGAGATTTCTAGTCAATCTCACGTTTCTATCCGCTGAGCCCCTATACGCATCCGAACCACCCGTGCCGTGTATTCGTGCAGACTGGTATTCAAATGCAACGACGTGAGACGGGTCACCACAGCC
> #16 CCAnnAGnnACAAAGTAAA 244 
GGTAGCCATTGGCGAGTCGCGTTTTGCTTCTCTGCCTGCGGTATGACCCTGATCTGTACGCATAGCGCTTTCTTACACGCCACACCGACTTTTGTCTCGTCCAAACCAGTGTTTTAACAGATCTGAACGGATTCTAGAAATGAGGTGGCGACGCCAGCCAAGTTTGTCGACCGCTACCTGTTTCCACTGTTGCGCAACCGCGTTAGACTTTGGGATTCGCACTCTACTCGCGCAGCGGGCCCATCCACCAGCTACAAAGTAAAAACCGTTAAAATAAGGCAGTTATCTATATTTATACCTCCTCCGCCCATCGGAGCCGCCGCACCTCGAATGTCTCGCGGATAGTTACCCGTGGATCCGCCCTAGTCCAATATAGTTGAAAGTGATGCAAGCCGCACGCCGACGATCTGCTGTGATCGACGGGAATACGCGACTGGTTCCACTTTTGCGGGACCACAATGCCTTCCCACGCCTACTTTACGGGTTGAATTGACCTGTAGATTCGTGCGGCAAAGTTATTTTGAATTGGAAGTTACGGTAAAAAAGTATTTGGCGGCGATGAGCTGGCACCCGGCGACGTAGGGTAAAGAAAAGCTAAAA
> #17 CCGnnCGnnACAATATAAA 316 
ATAGCGGGGGAGGCGAGCAGCCAGGTGCCGCGCCATTGCCCCTTGCACGATTCTGATACAGTGTATGACTCGCCGTGGACGAAATGAGGCTAACACAGCGGGATTGGGATTTTTTGGTCAAACCCCGGTTACCAACTTTTGGGCCCTTAAACACGGGAACTATAATCTGATAGCCATCTTCTAGAGAGGAACATGAGTACATCGATGTAGTCCTTGGTAATAGTTAAGTATTTAGTTATTGGCACAGTAGATTGTGGTACTTCGATCTTATGGAGAAATAGTACCTATGACCAGTACATACGGTGATTATTTGTAACCGGCCGCGACAATATAAACTCATAAGGTTGGTGGAGACCAGACTATGTCTGGACGAAATTTCGCATTAAAATCGGCCAAGTGATAGTATTTGACTAAGACTCAATGCAGGTCATCAGAACTTTACGACACGTGGTCACCGTAATACAGCATCAGCCACGAGCAATTCAATGTTGTTTTCCTAGTGTAGATTTATTTGCTTAGGTACTAAACACTTTGAGGTCCTACGGGGCGAACACAAGCCGGACCGCTCAAGTATGTCAATAACAGCCAGGGATTGCCCGC
> #18 CCGnnCGnnACAAGGTAAA 465 
GCTGGTAAAAGTGTGGCTTGGAATCTTAACTGTGCCGCCGGACATTGATCGCGTATGTAGCTCAGGCATTGCTAGGTAGGGATATTTCTTAATCACTCCGATATTGCTGTCAACATAACTTCTGGTTCCATCATCTCGGAGAAGCCCCCGCATATCAGGCTGGTCTGTGCTACTGGATTCGAGCCCTCTCGGTACCAAAGCTGGGAATTTACAGTCTGGTTACTATAATAGATAGCAGAACCCCTAGTGAGGATCCGCCCCACAATCCCGCTTGAGTTCCTTTATACCCGTGGAGTAAACGCACTCTGACATATTTAACCTAACAGAAGAGACGCCTCTTGTTGTGGTTTAGTATTTAACAGGGATTAAGTGGGCCCTAAGAGCCCAACACGGTATTTTTCGGTCTAGGAGACACGCCGTGTCATCTGAGCCCTCGGCAAGGATGCCTTTGCGTCCACTATCGAACCGGGCGATACAAGGTAAAATCAACCTGTAGGGCGCCCCCGAGCGTGGAGGTATTCATTTTCCCTTGAAACTATAGGGATCTGCGGGGCCCAGGCCCACGAGCAGCGATGTACGCTATCCAGCTAGAGGGAGACG
> #19 GCGnnCGnnACAAAGTAAA 14 
ATAATCCTAGGACTGCGCTCGTGACAAAGTAAAAGTGATGGCGTACTCTCTTCTAGGTGTATCCTAACATTGCGGCTCTGGGCTCGGTCAGGTATTATAATAGAGACCCATTGCTTTCGACCGCCCACCACAATAGACTCGTCAAAATCGTGTGTATTCAAGAAGATGGGTACAACAAACTAAGGTTCTAGTTGTCTGTCCGCGTCATGACCACTGAGATTGGGAGTTAGACACATTATCAAGCCCTCATCTCTCGCACGGGTGTTGGTCTACCCGTATTAAGCATTCTCTCTTTGGCCGGAGTGTCCTCATCGCCCATACGCACATAGAGAAAAGTCTGGTGACTCGTAGCTTCAAAAGAGGCGGTCATAGGGGACAGAACCTATAATAGATCCCTATTTTGGCAGGAAGCCAAGTAGGCCGAGTCCAACTTTCATTGAACCCCCTAGGGTTCTCAAGACTAAGCCGCTGCATGCAGCGAACTCAACCGGGGGGATTGATACTTACAGGGGGACTACCCTTTCCGGACACACGAAGCAATTGGTTCTAGCACACGGTTAAAACGACCCGCCCATATATATAAACCTTCGTCGAGAATCG
> #20 CCGnnCGnnACAAAGTAGG 152 
GCGGGTACTCTGGCGACTTTCCGATCGGTAAGGGAAGACCCATTCGTGCTCGATGTAACAACGGAGGGTTTATGAAATTCGATGACGACTAGCGACCTTAGGAGAAGCACGGGGCGTTGCGTTTCTAGGTGCCTTGTCTTTCGCTTTTGCAACCGTGCGTCACAAAGTAGGCATGTGCGATGATCACACGCCCTGTAGAGACAAAGAGAGGTCTGGTAGAGTCTGAGGGGCGACTATTTTCCGGACCACTATTGGCGAAAGCGGGCTCAGCGTTAAACACCAAAGGCAGCACGTTAAGGCATTAGTATCAAGACGTTTTGCATTTGATCGACCTCTTCGACTGGAACTTACAAAATTATAGTCTTTGGACGGAAAAACTTCCAGCACAAAAGAGCTCTCCATTATTATAAGGCGAGGCTGGTAGCCCGCGACCTGATGTTGCCTACGGTCCCACTGTAAAGACTATTTGGGATAATCGGATTCTAACTAGTGGCCGAACGGATGATCCCTGAGTTTACGATGTCTAATCCGTCCCCATTCGCCCAAAACGCAAAGTAGTCTCCCGGGGCCTAGACTACTGTAGAAATCGGGGTTTCGCTT
