# Supplementary material for: A particle swarm optimization-based algorithm for finding gapped motifs
Source: BioData Min. 2010 Dec 13;3:9. doi: 10.1186/1756-0381-3-9 (PMC3022572; doi:10.1186/1756-0381-3-9)
Supplement: Additional file 2 — Experimental Dataset. The synthetic data sets and real biological sequences used in the paper. [file 1756-0381-3-9-S2.ZIP › synthetic/non_gap_motif/fix_motif_length/Seq_1000_20_15_4_1.fa]

>1 414 AGCCGCCGCGTGGGG AACCGCCTCGTGCAG
GGTTAAGATATGTGAAAATGCATGCGTGGGCATGGTCCGGCTGGTAAACAATGGTCGTGCAATGCCGAGACAATGGATCGCCCTGTCCAGCCTACGCTATTATACCAGCGATAAGATATATTGTGGACAGCAAATGTAGCGGTCGTCCCGGCACCTACACCTACAGTGGAGACGGCACTAGACCGTACACCTTCTTAACAGACGCTGAACGGAACCGAAGACAATTATAAATGTAAGTCGATACAACCAAGCTTATCATCCCGTTAAACAATAACTGCAGACTTGTTCGGTTGCTTGTTAGGTGAGAATACCCGGCATGGCGTGGTCGCAGGCTTTTGGTTTTCTATAAACAACAGCCTACATGTGGGAGGCTGAGGCGGAGTATTAGGACCGGTATGTGGTGCGTACGAGCACAGCCGCCGCGTGGGGGGATAAGGCGCCAACTACCGACGATAGCTAACAAGGGTGTCCTCCGTATCAAACGCAGTATTAGCCGGTCATCCAACAAACGATATCCCACACGTAATAAACTGTAAGCACCTAATTCTATGATCTTCTATGTCATTGGAACTGTCTCGTATTTTTTGTGTGGTTACGGCTTCTTGTTGATAATTAACTAAGTCTTTCAGCGCAAATGTCCAGGGCTTCGCCGCCGGCTCTCCCGAGTATCAAGTTTACGGCGTACTGGAGCCAAACGGCGCACCTTAAGGAAACTATGAACTTTGTTGGCAGGAAACAAGAGTACGACTCTTTCCTATCGCTTTATTACCTGAGCCCTACCCAGAGCGTGGACACAAAACTAGAGTAGGTTGAGGGTTGAATTAGTTTCTTCTAGCCAAGGCAATCTCTGCAGACGCACGCCGTCGATAGCCACAAACAAAGCGGGACGCCAGTCGACGCAGTATGCCGGCCAATTAGCCAGTCGGTTTTCTTAGCTGCGACTGATGCATGAATTACCCCCCTCGTAGATGCATTTTCTACTGGCCACCTGCGAATGGTT
>2 632 GACCGCCTTGTGCGG
CTGAGACGACTTGTATGGCGCCTGGGACTGCTGACAAATAGGTGTGGAGCTGGTACGAATTGTCACACGGCGCGGGGGGGAATCGCTGTAACAATCGTCCCGCCTGGGTATAGTGTGATTTCCCCATGTTGGCGAAATGTTAAGCGAGTAGCTCAACCAGGCCCCGCCGGGCTGTTGTTGAAGTCTCGATGAGGTTGTGTTCGACGTAGTTCCAGGTTTTCGGCATTACACCACTAATCCCCCTCCTCGTTCTCTGCACCTCTCAAACGGACCCCCACGGTACCCTGAAGTAGCCGGATGTGTATCATCCACCGGGCCGTACTCGATGCCAGCTGCGGAAGACCTTATGTCGCACCTTCAGGATTAATCGACCAACGTCGAGTTCAACTCGCCGAACTACCCGACCAGAACTATAGAGGGTATCGCGTATGCTAGTCAATGGTCCATTTCGTATCCTCCTCACGGGAAAAACATTCGGCTCTTGGTGTCGATTTTCCTCTACATGGTGGCGAGTTGCAAGGTAGCCCGACTTGTTTCCGCCATTACCGCTATTGGTGATTAAGCACGTTAACAGGCTATAAGTTTCCAGTATTCTCTCCGGACCGGACAATCGCGGGCCAATCGAGCAGCCAGACCGCCTTGTGCGGACGTAATTATTATGGAATCAATCCGGCCCCGGGACGGGCCGAGAGTTATGTAACTGCGTACTAAAGTTCCCCATGTAGAACATATCGTTGGCAAGGTTGCGTTATAAGGCGTCTATTCTAGCTGAACAATGAGATTCTGGTCGATGTACTCGCGCGCTATTTATCAGTTCGTAGATGGATGGCGATACAGGTGGCAGAACGATGGCCAACCTGCGGCCAGGTATCTGCCTAACACCCTAGTGGTGTACCCCTTCTATGGTGTGGCTGGCCTTCTTCCAGTAGGACGGCAACATTCTAGCCCGTTAGCACGTAGTTCACACACTGCCGTCCTTATGCATTGGAGAAACCGCGCG
>3 656 TACCGGTTCGTGCAG
CGCTTCTTGACCAACCACCCTCACATTCCATACGAGACCGACCTTTCTTGGTGCCTTTGGATTCCTTGATATGGCGGAGCCCCCTTTGGTCAGAATTGAAAAGGCAGACGGGCGATTCGCGCTTGAAACCATAACTTACGTAGGGACACTACAACCTTTAATTTAGTGTGGATAGTATCCCACACATACGTAAATAAAATCGAGTGGTCGCCTAGTATTTCACACACCACTTGCTTGTGGGATTGTCCAGTCGCCATGCGATCTGTGTCTGGTTGCAACTGTCAGAGGGTGAGTTGTTTACGTACGTAGTCTTCAAGTCCTAATGGCGTCTTGTTGACGTTTTTAACATCTCAAGAGGTGCACTTCAGCAGCATGCTCTCGTGAGGAGATTGTGCAAACATAATAGCAGCGATATGCCCCCGGTGACATCGCTTACTGCAATCTGCGTGTGACACGCAAACGCGCATTGGTGGAAGGTCAAAGCGTGCGGCTGGGTTCAATTCAAAGGGCATCGGATTTCTCAGGAGCTTGGGGTTCTGAAAAGATCGCGGACGGTGCCGGCCTTCGATTCGGTTTTAAATCTAAGGCCCTCGCCTCATCTTAGAACGGAGCCCCCTGCAAAGCTAAGTCCGTCGTGACATCGCGGCGATTGGCTCTACCGGTTCGTGCAGGCCAGTCCGGATGTTGCCGTATATTGGTGTTATCACTTCGCGTCCAACAGCCAAATATGTGCGGGGTAAATACCCGACTGTGTCTCCGTGTAGGGTCTTGACGCCATTCGAGGCTGAACCTAACCCCGCGCCCAACCTCCGTCCTGGGTATCTGACAGTAGAATATACCTAACAAAAATGCTGAAGACTTTTATATTCTTCTATATGCTAGTAGTTTTGCAGTACCCAGATGAAACAACACCTGGTGAGCTCCGTGGGTATGAAGGGGTAACCGCGGGCTTTGGGGCGGCTAAATCGATCACGCATTGTGTCTGTCCTCTTGTCTCTAA
>4 213 AACCGCCTCGGACAG
GTGTGCAAGACTTCAATCCGATTCCCATCCCAGCCCACTACGCTCCCACTACGCACCAGACACAATGGAGAAAGCCTCTCGTCGATAACGGACCCAAAGGCTCACACAGTCGAACGACTGCACTACCGTGCCCTACTCTTCGCGCCCAGGTCTGCCCTGGTACGGCGTGCTCCCGCCGTCGATGTATGGAGCTACCCTAGGTATTTTTTAGTAAACCGCCTCGGACAGAACTACGGGCAATACCGTCATCGCGTCTCGACTGCATTTGACGTGAAAGCTGTTTCTTAACGCTTTGAGGGAGCCCTCTTGCCAGCCTCGAGAAAGGAAACGGTGTGAACGTCGGAGCCCGTACACCTCTCCAAGTCTGTAACATTCAAACTTCAAAGGGGCGGGATCATAATAGGTTAAACACTCATAAAAGCTATTAGACTTTGGTTAGCATGCCATGAGGATCGCAAGGCGTAAAGTGTTAGCCGAACGCTTAATGTTGACTGGTCGCCCCGCCCAGGGAATTATCTAGAAGAAGGTGGCCCTCAATCATTCTCCCCGCGAATACTAGGTAGATTGCGTCGGGGTTTGTACATGCGATATGTCTCTGAGCTGGCTAGCCCATGACGGCTACTGCGTTACGTGCGCATCTGTTTTTTATTACGGGATGACTTATGTCACTCTATAACTAGACAACGTTACCGTCACGAGGCTCATGCCCTTGCTATTAAAATTCCGTCTCCTTGCCATGTACAAAGCATGTACAGAGCCTGAGTGAACGTTAACATCTGAACGCGCGCTGATCGGACGAAAATAGCCGGGAATAATACTGTCGAAGCTTATTATTCCCCTTGTCCGTAATTACGATCCACCGGGGGAGTAGACTTTGAGGGAGAAGGCCAGTCGTCGTGTCTTCGGCCGCGCTAAGAAGCGAACCCACTATTCGGCCAGTCTGCAACCCGTTCCGTACGCTGTCATGCCCATGTGGCGCACTCGTCTATTACATCCATCC
>5 625 TACCGCCACGTGCAG
GAAACCGTGGAGGGTATATATAAGTACAATACCCAGTGGCGGGGTAGCTAACGGACTACATGGCAAACTTCAGCATCACGTTATTGGCAAAAAGGAGCGTGTGGAGTTTAATGCCAACTCGACGATGAACACTGGGCGTGTCTATTTGTACCTCCCTATGGAGGGCGACAGTTCCGCCATTCAGGTTGTTATCACCGAACACATCAAACCGGTAACCGTCATTAGGACCTCCTGGGGGGTCGCCTGCAAGCGTCCGCGCGCACCCAAGGAGGTGAACTCCGTCTGGAAAGCTTCGCATTTACCGAAGACTTTTAGGCATTAGGGCTATTTATTTGGATAGTTTAACCAACCAGTGGCAAAATCGCTAGTCAAATAGGGTCCTGGGCCCGGAGGCCCACAGTAATCGACTGCCTGGTCGCCCCCTAAAGCTTTCACAGAGCGCATTATGGAACCAGTGTAGAAGGACGCTCACAGACTGTTGGCCTATCGTTTCTTAGCTTCCCTGTGGCCACCTGTATTTCCTGACCCTATATACATATTGAGCATACTCGAGACCTATCTTTACTACGGTATATCCGGAAGAGATTACTGCATCTGGAGGAAGAGGATTGGTGGCTGATGAAATTACCGCCACGTGCAGAGTGACAGCATTTAAGCCCTGGCCACTGCTTATCACCACTCAAGTGTAGACTGTCACATACGTACTCGGCCCATATGGAGCGTCGGACCCGGAAAACCCCTCGCACCGTAGGCAGGCGACGGCACATGCCGCCATTCACCGCTAATCAGTGCTCTGTCGGTATAGATCAACGTGTACAAACCCCAGACCTCTGACGGGATTAAGGATGAATAGTTTCCGTAGGACTATATATGGGATAAGCATCACAAACCAATCTTATGGCTCTTTCCGACTAGAGGCATCTTCGCGGTGGGCAAATTTGGGTGCTTGTGAAAACCGCTTATAGTCGAAAAAACCTAAAAGAAGAGCTTTAAGCTTGAC
>6 629 ACCCTCCTCGGGCAG
AAAACCCCTGGCGTTTAATCGCTTCAGTTCTTAGCTAGTAACTCTGTTGTAGGTGGAGTCGTAAAGACTTTGTCCTTGGCTGGGTGCCGCCCTGTTTGAGAAATTAATTGTCCGTGTAACGAATGTATAACATCAACAACATTTTCAATCCTTAAGAGTGCCACTTCGGTCATGCCAAACGGTCCGGGGTTAACACGGGTGTAGTTACCCGACAGAACTTGCGACTGTGGGCTCCTTCTGGTTAACTTGCCCCTAGGAAACTAGGCGACTTCAGGGGATGTGTAAAAACCATTACTGCCGAGTGACGAGATGCCGGGACTGTTTGCCGGAAAAACACCCTGGTAGAAACCAAGTCTACCCATGCCCAGGCCCGAGCTATCATGGCCAGCCAAGCCTCTGGGCTGTATCGGAGGTTGAATAAACTCTGTTTCTACCATCTGGACTTACAAGGCTTCGCAACATAGGATAGTGTCCGTGAGACAGATTGTCAACTAGGAACTCACGGCTGCTATTTCCATAGCGAGCCTTCAACCATTACACCCTGGACGCTTGCATCCTCCTGTGACAATGACACTGACCGCAAGGTAGCACATCTCCAACTATCATCAGCCCTCTGTGCTAACGAACGCACCCTCCTCGGGCAGAGCGGAAAAGCATAGTGCTCTCTCCTAATCTTCATAGGCCTCGAGCAATCACGCCCAACGCATTTGATGTATGGAATCATCCTGAACCCCCTCTTCGTCGCACCTGGGTCCGGTAATTATCGTCTCAACGGGATGGTCATACGGAGCGGAACAACGGCATATCAAAGTAGATTGGACGCGCTGAATAGAACTACTTAATTAGCTCCTCTACCGATGTTACAGAGCATGGGATCTTGTCCTTCTAGGGCCTTCAGTTAAGATGAAAACTCATCCAAACTGCGGGTAAGCGTCAAGGGGTAGGTAAGTATGTAAACTAGGCTGATTCCTTCCGTGTAGTTGGTACAATAATCGGTAGC
>7 866 TACCGCCTCGTGCTG
TGTCCGACTACTTGGGCCGTGACTGTCTCATTGCCCTACATCTGCCTCCTGCCCCCCGGAGAGGCTGACACTCGCGTAATTTTCAAGTGAACTTATATGAAAATCTAGAACTCACAGCTATGCTCATGATCTATCGGCGATATAGACGAACCGAAGTGCATGTAGGCCGGCTAAAGGGTAGTCTCAGTAGGAGCCTCCGCAAATCATGACATCCCGTGACAAACTCTCACTCATGTTGGCATTACTTTACCAGCTAAATCTATCCGCCGACCCTTAGCCGGGGGATATAGCCCTGGTGCCCTCATGCAAATGTAGATAACGCCTCTTAGCGCGACGTTAAAGATTGACTCGAGGGGTTTTACGGCCGGAGATTGCAGGTAATGACTCATAGCCTCGGTACAGACGTTGCAATTTCCCGCCGCGGACTCGGCGTTGCCGCTCTTTATAATCAAGACAGCTATTCAACCCCGCTAACCCTTTCTGTTCGATAAGTCATACTCAGTCTCTTGTCGGGTCCCAATAGTCGCTGACCCCGATGATCATCCTATGAGCAACGAGGAGAGGGGTCTTCTCTTTCCATGTATAGCATCATGTCCAGCGATTCGGTTCATCGCTTCCAAGGCCTACATTTTCCTTAATTTCAAAGGTCCAAATCTATGCCGGATGACGCATATCGTGCTGGGATGTCGCACATAGTACTGGGCTATCTTCTTGAGCCCTAGCGCCCGGTTATTACTGACACTTAAGCAGCAGTGGGTCCCCGAATCCCGCACGGGTCTTAACTTTATGTTTGATGGCCCGTACAGTCGGAGAACGAGGCCACTTCTCTAAGGCCTCGGTGGTACGAACATGACGCACGCTCCCGCTACCGCCTCGTGCTGACGGTACCTGACTCCGTTGCCTGGTAAGATTTCGGAGCCAAGTTGCCGGTTAGTATGTCCGATGGGTTAACGGGTGCTGTACCTAACAACCAATCGGATCCCAAAGTCCATGCATTACA
>8 656 AACAGCCGCGTTCAC
GAATCACGTGCATCTCTAGCTGCGGCTCCGTTCATCCGTGAATCAGGACTCCAGAGCATCTCGTGCATATCGGAAGCGGGCTGAAGTCAGTCGACCGTCTCTCAGGCTTCGCAGTGAGGACGTACATCTTAGTTGGGTTTCCTCCCTCCCTGGACTAAATTCATGGACTCAACTTATTGCTCCTTGCGATTTCAACGGCCGGACGTACACCCGCCCGTGGATCTGTAGGGAGGGAGTGCTATTTCATAACTCGAACAGTTGGAATACCAATTAGACTCTTAGGTGTATACGATGGTCAACGGCGGCAGGACATTAGGAAGATTCATCCAGTAAGTGATGAACGTGGAACCTGAAAAGGAGGTCCGTTCAATGAACCAACTTGTGCGGTTGCAGTCGCAGGCCAGGACGGGGAGACATACATCGCTGCGCTCGATAACACAACGGTAAAACTTATGCTTCCTATGACAGAGACTCGTAGGTAGTTTACTCAGCATCTCGAAAGCAATAGTTGCTTTGCAATATATGCAACTGGCAGGTATTGATTAAAAGAGTGGGTAGGCATGAGACAGATGTCGGCGCATGGGCGCTTAAGCTACTCCTACAACTATGCAAATGTAATCGCAACGGCGCGCGTGACCGAGGTAAGGAGCCCAGTCAACAGCCGCGTTCACGTAAGGGAACGAATGACCATGGAGGGGACTGATATCTCTATCAACGCCCAACATATATCGATTCGCGCACCTAGCGCGTGCAATGTGCACGATTTCGTTCTACTAGAATTGACCAGAAACGCGGGGTAATACTCCGCTACACAGCGAACCTATGGAGGACGCGTCCCCGGGGAGAGTTGTCGGTAAAGGCAGTCGCTCAATGAGGTTGTTGGGGTAAACAACGGAAGTCCATAGGGGACGAAACCGAGCCACCAGCGGTGCAGCACACTCACTTAGATCTGGGAGGTGATAACGGATATACGGGTTCACTCACGAACTGCGCTCCAGCC
>9 437 AACGGCCTCGCGCCG
TGATGGCCAACATAATAATCTAGTTTCGTCAAGAAGCTCAATTCGTTTGTAATAACATGCGGGGCTTCCTATACACCCAAAGGTGCGCACCAAGCATGCACCCGTTCTGCACTGTTGACATTCTCATCTCCACCCCTGCAGCCAGTCTCTAGAGGTAACATGGGTAAACATATTAGCTCTATTGCTCTATGGGGGCGGTGTCTGAGTCGGAAATGTATCTGGTGGGGGTTATAGAGCGCAGGCATAGTTTCCTTCTGTCTTCAGATAAAACCAGTATTTGAATCCATGGGGCACCCGAATGCACTCATTGTGGCACGATGGAGCGGACGGTGTGTGGTTTTATGCAACGGTGATTGTATATCGGAGCTACATCCCCAAACTGACAACTGCTCGTTTGGTACGAAATAGTCGGTGTCTACAATTGCGCCTTGCGCAAGAACGGCCTCGCGCCGCCAAGACTGTCGAATTGTGAGTCCCCTGCAGCTCCGGTGCAGTACAATGCGCACAGAGAGCGCTTACGGTGCGTGTGATGGGAACTGACGGAGAGATGGACGTAAACCGGTCTGGAGGTTCGATGGTCTGAGCTCGCAATCTGTAGCCCCTTGGGATTCGTCAACACTGGCTTACGCGGGATCAAGAATGACCACCAACCTTCCTGGGTTCTTAGAGCATCACTAAGAACATCAGCCACCAATTCTAGGTAAGGCCGTTAAGAGAAGGGGAGATCCGGGAAACGCGAGATGCCGATTTCTTGAGTTTAGAAAGGGCTGTGTTTCATCTCACTAGCGAAGCTTACGCCACGACTATGCAAAGGACGGAACGAATAACGGGGTAGTCGACAACTTCGGTACTAACCTCGTTGGAAGTGCGTCTAGGTGAGGCACATGGGAACCGCGGGCAGGGCTGTCGAACATTAACCCGTGAACTGGGAAGTTGCACCATATGAAGCAAACAAGGAGTTGAGCCTTCTTATCGAATGTGTATAGCCCAGTTAATAGTG
>10 564 AACCGCATCGTCCAG
GTGTTTGATGGGAGGCTAAGACAAATGTATACCCGCCGGCGCAAGTAACTGCTACCCCGGCCAGCGCGACCTCGGAGGCATTTAACAGCCCCCCAAAACATAGCCTTGCGCCGGCGTTTTAACGTGAGGTTCGGTAACCTGCTCCTAACATGCAATAGGTTACTCCGACCCTTCCGCCTTACGCCTCCGTAAAGTTCATAGAAAGCTCTTCAGAGGGAGCCCGTGTGGCGGGAGGCAGTTATCCCACCATTTGCCAGACCTACCACATCTGATGGCTATTGAAGGAAACATACTATAGCGAGTAGTGGTGACCCAAGAGTTCTGTTCGATGATGTGCTTCAAGGGGCCGAAGGTGAGTTACATACCTCGATTCTAATGAGCACGGGTCCGGATAGCCGGTATGCAGTGCCTTATGACGAACAGTCACAAACCTCTTGAGTCCTTAAAAGGTAAAGGAAACTGAACATGCAGTCTCGCCTCTTCGGACGAGGAGTATAAGGAAATCCATTATCGCTGGTCGACAGCCGCGACCTCTTAAGCGGTGAGGTGCAACTGACACAACGGAACCGCATCGTCCAGGTGTGCGTAAAACAGAAGACATCGAGGGGGGGATAACGCAAGAACATATCCGCCCGAGACACCGTATGGCGAAACTCAGGTCGTCTCGTACACCGCAGTAGTCTGCTGTGGCTGTCATACAAGGTTCGGAAACTATTTGGCTTCACACGGCGAACGTTGAAGTTTTTGTTGCAGGCGGATATCTGGTTGACGAGGGCAGGCAAACACACGACCGATAAAGCGAATCGCAGAATCACTGCCTACTTAGTTCTGTGCATGGATTGAGTCCGTACTGTTGTCTTTAACTTGGGGTGGGTCAACTTGGTGAGATCTATGACTAGTTAATTGCAGCCTTACTCATGAGTAATGCAAATTATTTAGACAGTGCTAAGGTCCGGTCGGGTCTCGGAATGTCCAACGGCGAATGGCGGTTTATGTAGCT
>11 851 AAACGCGTCGTCCAG
TTATAGAAGGTCAGGCGCCACAAGCTGAGGGGTTCTTAAACTAAATTAAAAAGAAGACCAGCCACTGGCCGCAAGCACGTCATATATCCTGAAACTGCTCTGTCATTAGTCTGAATCCTGTAGCTAATACGGGGTGTCTTTGCGCTGGGCTAAGGCATTATGATCGGCAGCTGCCAACTCGGCCGCATTTGAAGTACATTATTCGAACGACAGAGGCGGATCCAGTTCACATCATGATTCAATGCCTTATGAGAAATCTTCATTCGCGGGGTCGTAGTCCACGGGCACATGCTACTGTCTCACTTTGAGACATCGGGGTCAAAATCAGGTCAACTACGGCCGGATGCGTGTCCTAAAAAGCGATGTAAATGATTCGATACACGTTACCATTCGAGTTGTTGTAACTCCTCCGCGCGGTGCATAATCTCACTGGCTCTAAGTAGGCCCGGACCTATTGTGATGCTAGTTCGCTCGGACTTTTGTTTCAGGGATGGACATGGTAAATCGAAAGGGTATTGTGGAACCATTGTGGTTACTTGGAGCTAACGTTAAATAGACTTACTGAATAGAAGGTTCGAGACTGTCCGAGGTCTGTTGCCCGACAACAGATTGAAGGTAGCCGAAACGACGTACAATTCGTATTGAGGCGAATGGAACTGATATTAAGCCAGCAGTAGCTGTATATAACACGATTGGCGTGAATTGCCATACTCTTGTCACACCCAATGGTGACGACTTTCTGGATTGTGTTATACGGCTTTGAGCCCCTTACCTGAGCTGTTTCTCCCTCTGATATCTACGGTGTATACCTTTGTCTTTGCCTCGCGCCAGCGATTGGAGACGTTCTCACAAAACGCGTCGTCCAGATTTTATTAATATAAAGGAAGATGGGAAGAGGCTCCGGGCCGGGCATCGAGTCGGATAGTACCCCTTACTTTGGTACGACAACGCGACATCTCAGTCTTCCCGTGCCCTTTGCGATTTTGTCACCTTGATCAGC
>12 936 TACTGCCTCGTGCAA
GGATGACTCTACGTCCCAAACTGAAAAAGAAGACGTAGGGGGGGATAACCCACTTCCTTATTCGCCCAGCTTCACAGCAGACTCTAGGTATCCCCCCTAGAGCTGGCCCGGTGTAAAAGTAGCCGCGGTGTGCCCGCGCGGAGTCGGCTTCTTATTTCATCCAGTGACCCAGAGCGGTTAAAGCTAAGGCGTTAAGGACCGCGACACTAGACATGGCACAAGGCCGTTTCAAAAGCTACCACCTTCGCGCATTGCACGACGCCGGAAATCGGTACTCGACTATCTAATGATTAAGAATTGCCCCAAGGCCCTGTGATTAGGTCAGACCGCAGCTGCCGACCGATTGTAATTTTACCATGGTTGCAACGCTAGCAGTACTCGTGGAAATCCCCCACCGAGTAGTAAGATTGTAGCAAATACTCGTCCGCCTCCTTTATGACCTATAAAAGCACGGTAGCAAACACGTTACAGGAGAGAATTGCAGACACAAACCTAAGCTTCTCGTGTTAAAGGCATAATGCCGGGTGGTTCCCCAACTGTTTCACCCCTGAAGTGAACGGGACGTACCGCGATGCGCCCCCCCTCGTTTAATCGCCTATCCCTAAGGAATGCGCCGAGATGAGCTCGAGGCGGCCTCGATCATCCGGTCTACCTGAGATGGCATTCCCAAGCACTGATTCGGCATCCCCCCTACCACCCCCAAGCTATTCAGTTACATATAGCTGGGAAAACATAGTGGCGCCTGAACACACAGTGCCACATTGGCAGGGTTATAGCAGGGGAATAGTTTGTGAAAAGGGCTGGATCAACTCCCTACGCTCTGCTAACAGCGCCTTATCCATTTGCCTATGGGGAGTAGCGCAGGTATAAATCCCACTACATCGAGTTTTCATTCGAACGTGTCGGCCTCGACATGCAAGAATATTCAGAGGATCCTACTGCCTCGTGCAATTTACTGGTCAATAATTGCCCCTTGCGCCGTCTATAGCGTGTAATCAGT
>13 247 AACCGCCCCGCGCAG
TTATGTGGAGCACAACCTCGCAGTACCACGACGATGTTTGTACAAGGGCCTTGTTGACTCCCTCCGAGCCACAAGTGTAAGGTCGCAACAGTCGTTCGGTATGGCCCCGCTTTGGTGGGGTATCTAATCGAAGACAATGGTGAGGGGTTTCACTATCCACCCCTTCCACCCGGCCGCGGAACATGTAACTGCTGTTTCGATGGGGGTACACCGAAGGAGGCAATACATCACCCTTTCCTCTTCCGTCAACCGCCCCGCGCAGATTGCTGATAGTGCGGTTGCGGCTCCTGAGCAACGTATAATGTAGGCTGCCTATCACTATATAAGCCCCCCAACTAGCTAATCTTGATGAACTGCAGTAGATGCCTCAACTAACTACCGAGGTCCACAGTTTGTATATAAGCTCCAGCAACGTTGCCAATCTCGCCGTACGGTGGGTAGGGCGCACCCACTCCTAAGCTTGGTGGAGTATCGTGAACTATTACGGTTATCTAACATCACGCTATCAGGCAGCATTGTTTCGTCGGGAGAGATATAAGTCCTAGTAATGCCGTCTGTTCGCGTAGTTGCAGCCTTGTCAGTATGCCTGCCTAAGGCTTTACTAGTTGCAGGGTAAACGAGACGTAACAGATAGCATGCGAGTGCTATCGGAAGTCCAAACTGGAGCATGGATAGCACTTCAGTACGCTCATAATCCGAGCGGGTGTATCCGTGAGAGATTCGATCTATGGCAGGTGAGGTTGCGAAACAGCAGTGTGTACGTATCCGCACATGGCTCAGGTGACTCGATTAGTTACTAGATGCAAACTACCCTGGTCGGTTAGTAGTTACGCTGCCTACACAAAATAGAAGTGTTATTATGGATTATGAGGGCCGGTGTCGACAAACCAGACATTCGGCTGGTGGCTTGTCAGAGTGACTCTTGGACAGTTTTGAATAACCCTTTAGGGCTACTAGATGGACCCGGGTAGTCCACGAAGAGCCTTCGTAGGCGACTAAG
>14 556 AAGCGTCTCGGGCAG
TATAAACTGTCACACAGAACGCTGCGGGCACGTTCAAGGCTAAGCGTTTTACAGCTATTCACAACATCCCCCCAAGGGATACCGACTACTCTCGTTCTTCTTTCATGCCGAAGGATATAATTTCTTCCGTCAGACTGACAACACCGTTAATAAATTACGTTTGAAACAAGCGATCGTAGTATGCTGGGGGGCCTTTAAATCCTTACTACGCGCCTTTTGGGTCAGTCCTACTACGAAGTACGACATCTAAGAACTCCCACTGGCGCGCGGAGTAACGTCTCTATACGAGTTGGAAAAAAACCAACCCTGCATTTCCGTAAAACCCCTTCTGTAATCACTTACTTCACGCTGGTCGTACACGGCTGGGAAACCGAGCAAGGCATCGAACCGCGGTCAGGGGCCCTAGACCGTACAGCGATGTGAAAAGAGGTCTAGCCGTCAAAGTGCCGCACTTGTAAGTTCGGCTTACAAATGATTGCAGTGCAGTGCACTGAGTGGGACGGGTAGTTCTTTAACAGTATGCTCTAATCAAACGACAGCATTTAATGAGCAGCAAAAGCGTCTCGGGCAGAATTCTCTACTTAGGCTCTCACAGGGCTTAAACGCCCATCAGTAAAACTACGGCTTGTGCTATCGGGGTTTGCACTACGTGACAATGGGAGGGGGTTTTCCGCTGGCGGCAGCGTTTAGCCAGTCCTGCTCTTGTCCTGATATTACGGCGGTTTTAGGTACAGTTCCCTCGCGGGGGAAACCCCATCAGTCACCACGAATAATTTGACGATTTCACAACTAAAACATACTATACATACACTTAAACGAGCTCTTTGCAGACGATGTGCTGACAGCATGTAGCTACACGAACCTAAGGTTAGACTAGCCGGGACATTTTGCAGTCGCGAGTATCATGATACAAATTCACACCTGGCCTGATTCGACTAATCAAGTTCATCGCGATCAGGGCCTAAAAATATGGCTAGCTCGGAGCCAAGTCTTACGTTTA
>15 581 AACCGCCTCGAGAAG
TGCTGTCTTAGGAAGACCATAGTGGTTTTAGCACTATCGCCGAACACGTTCTGGACTGTTCCTCTACACGACAGCTGTACTTACAGCCCCAAGGCATTAGTTAGCTGGAGCATTAGCGGTCGCTCGTCGAGAATGGTCTTATAGAGAAGTCCCCCTTGAACATTAATCCTACCGGGCCTATGAAAGGAGACCCACATTTCGGGATGTATATCTGAATTAGTTAGAGTGTGTTGGGTTTCTGTTTACGATACCTTTAGTCGGAGTACATGGAGTTCTAGGAGAGTTAGTCTTTCGCTGGAGGTTCCTAATTTTATCTTAGTCATTTTGTACAACACCACTTTGCAGGCTTGGAACATAACGGTTACCTTAGAGAGGGATAAAGGGAATATGTTAAAAAAGTTTGAAATCTTAAAAAACCAACATGAAATACTGCCACTCGTCTGTAACACCTCACTCAAATCTACTAGGCACCGTGGAGACATGAGTTGTACCCTAATGTTCGTATACAGTGAGATGCCGCGAGCCGGTACTAGGCGAGGCGGACCATTCATATACTGAATTACGTGGCAGGTCAGGAATGGAACCGCCTCGAGAAGAACATGAGTGACTTCCATTCACCCAACCGAAGCGACTAGGTTGCGTGAGGTGCTAACTGGTCGGAGAGATGTGGGCTGCTGTGGCATGCTGACCCTTCGTCACTGACTCCAGGTTATCGGATGAGCCGACCCCGCGGCGCGTCAGGAAAGATTAGGGCTGTGTTCAGAAGAGCTCCGGACTGACCTGGTCCCTCTCACAAATAACTTGGAGGAGCGATGAATATCCGGTACGGTATTCAATGCGACGAAAACATTTAAAGAGGTAAGTGAAGAGACTTCAGGTTAAAGTTGCTTGTAATCGCTGTATAACGCCTCTGTACCTGAACACCGCCGGCGCCTCAACTAGACCCTCCTAAGGCCCCGTGTTTTATCTGTATGCCGTGCAAAAGTCGCCATCCCTCAGC
>16 98 AACCGCCTGGTAGAG
GACACACGCGTCCAATCCGGTATGCGTTCCTTAGATAGCGATAGTGGGTTCAAACATACTGCACAACACAGCCACTTCCTCACTTTTCATGCATCGAAAACCGCCTGGTAGAGTGAAGAGATTATGAGCGGCGCACTATTAATCGTATGAACCATAGGGCACCAGATAGGTCCATGTTTCCAAGGTTCGGCGCGGACGATGCCTATATAGGCGTAAGCAGCGTTCTTTACGCTGGGTAGGGCCGGTTACCAGATTTTCGCTCAACGCCTTTACATTGCACAAGCACGGCCGAACGCACTTATCGTTGATAGTACACCCACGGCTAATCTAGCGGGGCCTTGCAAGACTCTCTGCACTGCGTTGTCTGTGTCAAGGACACTAGCGGATACCTAAACGATAAGCACGAGAAATCGCCAAGGGGAAAGGGAAACCATTCCTGCCCGCATCTACTCAGGTCAATCATTATAAAGATCGTCTACGATATTCCGCCGCACAGGCATAACGGAAGTTGCCCTTGTTAATCTGTGACTCTTATCAACATTTCCAAAGTAATGCTTCGGTCCACAGATCTCGTAGACGCCCCGGGTCAATTAGTACGCCGAATCCCTGCTGACTGTGAGTAACTTAGGCGCCTTAACCGGTCTAACCGCGTCTTCGACTCACAAAAAGCCCCCTCCGTAGATGTGCCAAATTCTCGCATAACAGTCATCTCCACGAGAGCTGCAAAGTCACGGCCCCGCCGCAACAGGAAGGACACTAGTCTGCCCCCCCCCGTCGCGATATATACAGGTAGTCTCTTTAGTACGCTTTTTCACGAGTTGTGTATAAGCGTCGTGCATCTAAAAGGAGTACTAGCCTAGTCCGGTGCGGAATCAAAGCGCTCGGTACGGTGTATTTCCGGTGTTAGTCTTTAATGTTAATGCTCCTGAAGCCTACGGCGGACTGGAGAATCAAGTTGCGCCAAGGATGTTCTTTTCAGTAATGCGCAGCTGTTTGGTTG
>17 489 AACGGACCCGTGCAG
ACTCCTAACACGACCAGATCAAATGTCAACCCTGGCGTTAAATTATGAACGTGCGATTCGTCGCGACCAGTTACGCCCGCGAATGAAAAGCGACAATCATAACACTACCGAGCTCACTAAACTAGCGGTAGGGTACGAGTATGGATTCGTTGAGTAGCCTGACGCTGTTCCGGCGGCAGTATTAAGGTTTGGGAAGATACGCGGGCTTATTAGGGGTTTTTTTACGGCCGGTCGAGCTACTAAGCCAACTCAGTGTAAGCAACAATTCTCGAGAAGTTAGCGGGGCGAAACGATATTAAGTCGTAAGGGGGAGTAAGTGCATCGTTCGCGACGGTGCGTAGGCATACGTTACAGATCTCAGAATCATCGTTGGTCACACTGGCCTACCAGCGCTATCTCTGCAAGTAATAGAGTTCTTGGTCAAAGCGCTACACCCATAACTTGTAACATGGTGTGATGCTAATGTTAACTCGGCTCCGATCTCCCCCAAACGGACCCGTGCAGGCCTGGCGAGACTGGCCCCCCATCGGTCAGGTAGACACACTCAGCATTGTTTAACGTCACCCACGATCTACGTATGAGTGCTACGAACGCACATATTATTGCCTGACACTTCATCCTGTCTCGGAAAATGGATACAGGGTGTCCAGTGGGGGACTAACCAAAACCACGAAGAGGTACGAGCCGGCTATTAGTGTAGTCCAAAGCCGGAGTATTACGGTGAAAATCCTTTTTCGTATAGGCCGATGGGCAAGCATGATGATAAGACCCGGCGCGGGTTAGATCTGCAACTCCGTTGCGGCACAGATTAGAGGTATAATAGACAAAGCGTAATGGCACGTATAGTACACGTGGAAGCGGGCATTACTGCAAGAAAAGCTGCTCACCTCTCGCGGCTCCGATCTAAGTTGAGCTCCGGAGCTGGGTGGCGCGAACAAGTTGACAACTAGATCCGGCAAAGCCCAAAATGTAACGCTAATGGAGGATCTAACTCACGCAA
>18 147 AACCCCCTCGTACTG
AGGAGTGTTAGGGGTCAGCCGAGTCGTATGCCAGGCCTTGGTGACGGCTTACTTGTTGTCGCGGTCATTGTTCTATCTCGGGCTATATAAAGGGCGCGAGATGCTAGCCTCACACGCCGCGTTTAAGCTATAGTAATTACAGCAATTAACCCCCTCGTACTGGGCGTCACAATACGATCCAACTAATACGTGCGGTGTCCATAACACAAGGCAGAAACCCATGGGGCGAGTGCTGTCGCCCCTCTTATAAATTACTTGAAGGTTACCGCCGTGGCATGCAACTGTCGAATGGCTCGAGTACGCTCACAGTAAAATATTGTCGCCTAAGTAGAGTGTCAAGCCAGAATGTTGACGGTCTTGCTAACATATGTGGAACACTTGTGGTCAATAATTGCATGCTTCACTGAACCACCTCCTCGCTACTTCTACGTCAGCCTGACACTATTCCGGAAATTATTCAACCGATACCAGCTAGCGGTGGGATTGAGCTATGATAGGAGGCCATACTGTTAGAACGATCAACCGCCGAATCGACTGTTGCCAATTGTTGTGGTCGCCTAACGCATGGGGTGCAGTAATGGGATGAATGTTGTCCTTCAGGCCGAAACGTTTGATATACGCCGGCTGGCGAGGTTGGGGCTAAGAGACTCTAATAACAGGTTGTGCTAACGGTGTCTTGGGGCGTCCCGACCTATCGAGAATGCGTGGATATGGAACTATTTTAGATCTTACGTAGAGATGTTCAGCTTGATGTTCCTTGAGGATAGTTGAATCTCAGTAGAGCACCCTTAAGGGCCGCAAAATCGTTCTATTGGTGAGATCGCTGCTTATGCCCCGGCCTTTGGTAATGGGCACTTGAGATATGCTGTCTGGTTCGGTACAGCGGAACTCCAAACACGGAAGAGATGGCTGGTCCCCAATTGCAAAGGTTTAGAACGACCGGTCAGTTAATTGGATAACGAGGGTTTTATACTGACTGAACACCCTCAAGGTCACCAAT
>19 798 AACCGGCTCGGGCAG
TGACGGACCGTTGTCCCCCGCTGCGCACAGTGCGTCACCGGTAGGAGAATCTCATTAAATGATGCCCTCGCAGGATGCATATTTGTGCTTGTCTCACATAGTAAAGGTCGTGGACGCGCAGAACGTGTCTGGCATGGAGTTGTCTCGGATCGTTCGCCCAACGAATCAGCGTGTGGACCAAATAAGCTGCCGTTACTCCTTTCCGAAGTCGGACGGCCAGGGTTTTATAACACATGTTGTAAAACGGGTAAATTTGCATTCTCCGCAGTCAGGGCTAGGTAAATCTTTTCGTGTGGAGAATCATGCGTCGTCGAGATTGAATGATAGAGGACCTCTCAGACCATGCGACAGCAGATGCCAATCGCGTGGCCGTCTCTTATGATGGTATCCAGCAATTCTCGTGTCCTACTAAGTGTAGTTCGTGATACACCGTTAGACAACTCTCGCAAATTCCTCAAAAGGAGTCCAACCTAGTACGAGACAGGGGACGGTGCGACGCTAAGGAACGTTGGTACTGGTAACGCACACATAACCCAAATGGCGTCTGCAGACACTGCAAAGCCAGGAGTGATTGTCAGATAGGAGTGAGTACCTCTTGAGACTCTTTTTCGCTCCTTAGCCCGTTTGGTGCTTGGCTGCGCGGATATACCACCGTGGACTGCGTACTGGTAGAAGCAGTTTCCCCGCCGGTTACCCCCAAAATTTAAACCCCACCTTACTTCGTTTTGCCAACCGACGATTAGAAACGGGTCCAAAATCACGTGTGAGCCATGTTGTCGCAAAAACCTCGGCGAAGTTAACCGGCTCGGGCAGTAGACCGACAAGGCTTAGCGTCCCAACGAGTTGATTACATTAAAGTAAATAGCCATAGTACTCGGTGCAAATGTCGCTCCAACGAATAGCGTGACGTGTCACGTTCTTGAACACCTTGGCAAGTGCTCATAGGGATACATCAACAAGGCCGGTATTCCGAACTCCACACGCACCAGTCTTTATAAGA
>20 959 AACCGCCTCTTGCAG
GTCAAGGCGCGTGGTGACAATGACCGTTATTACAGTCCCCGAGGTGGTTGACTGTGACCTAAGTCTTGATGAAGGACAGTCGTACCGACACTACCGTGAGTGGAACCAATAGGCATATACAATCACACAAAGATGTTGGATCCCCACAAGGCCTCCTCACACTACACCATTGTGGCTTCAAACCTGCAGAGGTTGCTGCGGGCTGTTGCGACTGTTACCTTGCAAGTAGTCAACCCTCCGAGAGGCTGTGCCACGTTAACGGGCTACACACGGCGTACCGCTTTGGATGGTCCAATTACATATTTCACGGGAAAGCATCAATTTGACCAGAAAGATCTGGTCGAGATGCGAGGCTTTTTCATTGGAGGCTCTCACTGCTGTTAGGGAGAAAACCGCTTCACCCTGCGCCGACTCGTCTAAAATCAGTGTCACCGTATTTTTGGCTCGCATTTCCATGTGTTCCACCCTATCCATGCATTGCAACGTATGAAATGATATGATGGAAGTGACGCACGGCTCGGGAAGCGCTGACATTACTGTCTCCCAGAGACGGAGGTAATCATTACCCTACACACTTCATCAACCTGGGGTTTGTATGGTAGCGTAGTCTCAGCCCTCTTACCATTTATACCTAACTGGCGGTGCCGGATTTCTAGAACCCCCCGCCAGGTTTGATAGCGCTCAGGAGTACCTACAAGCTAAACCTTGTTACCTGCTCAGTGATGCGGTCCCGGGTCGTGACGCATAATGGGTAACAAGGCATATCGTGAGAGCGGCCGACAAGGCGAGCCCATTTTGGTCAGGTTTGGGTACGAGAAAAGCTAGTGTACATGAAGTAATTGGTTCACTACAACTGTAACAAATGTTAGTCGTAATTCATGGCTAGAAGCGCCCACATCGGCCGTTTTTACGTTCGGCGGTATGTCTCTAATCAGGTGCGATACGGCCCTCAGAGCTTTAACCGCCTCTTGCAGGAAACCACATTTCGACATAATCGCCA
