# Supplementary material for: A particle swarm optimization-based algorithm for finding gapped motifs
Source: BioData Min. 2010 Dec 13;3:9. doi: 10.1186/1756-0381-3-9 (PMC3022572; doi:10.1186/1756-0381-3-9)
Supplement: Additional file 2 — Experimental Dataset. The synthetic data sets and real biological sequences used in the paper. [file 1756-0381-3-9-S2.ZIP › synthetic/non_gap_motif/fix_motif_length/Seq_1000_20_15_4_10.fa]

>1 490 TTTTTCCGTGCATAA TTGGTCCGTCCATAA
CAGTTGAGTGTCTGCACTAGTTACACCTAGTGAAGTGGGCTGTCAGCAGGTCAGCCTGGTTTTGCACTTTTAGCTCAATGGCCACGGGTGCGCTGTGCCCCGAGTCGGGCGAAGCGCTGAGAGCTACGACCCTTTTCTCGGTAACAGCCGCATAAACTTAACCTAGAATATTGGATCCTTGAACACTTGGAATAAGTCTAGGGCCTAGGCGAGCTCACGCCGGCTAGGCACTCATGTTCTGCATTCTCTTACTTCCGACCCCGTGACCACAGCATGTTTGTGCCTATGCACAGTCGTCAATTGATGCCTTACGGATACGCTAGAGTTATTAGAAGACGGCGTGCAGGGACCCCCAGTGAAGCGCAGCTTGCTCTTTAGGCTGGTAAGCCAGCGTGTTGCTCATGTCAGATGCCCTCGGGCGACTCTGCCCAGTCGTAGAGTCGTCTCCCTGATTCCCCATTGCAAAACTTGGTTCTCCCGTGTACCGTAATTTTTCCGTGCATAAGAATAAAGTACATAGGCGAGAGAGCAGCTATCACTGGATGATAAAGACGGTAGGGAATTACCTATTAAGGGCGATCACCTATGAACTAACATAAGAAACCTGAACCGCATTCAGACACCTGGTGGCCATACTGCTTTAGCATGTATCAGTGCAACCTTGTGGCAATCCGGAGTGTGGAATTATAGTGATGGAAGTGACATTTTACAGTTATCACCGGGTACTACCAAAGAAAGCAACCCACTGGAGCCTCCCTTCACGTCAAGTCATTGGCACTGCATGGTCTTCGGGCCTCCGCCCCGATGGTCTGGCGTCGCTGGTTGGAGTGTCACTATCCTTAACAACAGCGTGGGCTTCTAAGTCGATTAATAACAAGAAGACCAGTGTTTTGCAAATAGGGCGCTGCATAGGAAGATGCTGACCGGTGCAACTGTGGAAGAGACGTGACAGTGTTCCGCCGTGCAGTCAGGCCTCTCAGCCCCCTCAGGCTATGGCGGC
>2 235 TTGTTCCGTCCACAA
GTCGCAGTTTACCCCCCCCGCACGTGGTCTTGTTGTCAGACCTTGAGCACAATAGCGGGAAATTGAAGAGTTAGTGCGACCGGGTATTGCCCATTAAAGTCTTGTACTCATGAATAGACAATTTATGCATTGTGTCACCACCGCATCCAATGCGTCCTCGTAACGAATTATAGGCATCTCTAACCACACCGAGACTTGTTATCAGGTTTTGTAACATGGAAGCGGCACTACATAGTTGTTCCGTCCACAATCGACCAAACCCTGGTGGGGAATGCACCTGTACCTAAATCGACCCAGTAGCAGAAGCGTCCCCTGCCCATGATGAGTCGTCTACTGAGTCACGGTTCAATACGCATCCGTGGAGCCGACAGCGCAGGCTCATAACTCACCGCGATAACCATACAACGCGTAGTGCTCGGCCCATAACGATGCTAAGGGAGTAGGGGCTTACCGGCGCTGCGGGAAGTTATATGCAGTCACGCGAATTATAGAGTGAGCGGTATGCTCTTGACCCAAGGTCGACCGGTTAGTTGGTGCTTAGCCACCCTGTCCATCCATGAGGTTACGATGTAATAATGACGATGTCCTGCAGTACCGTATGCTTGGTTTGAGCTGCTGCTATCATACGAATTAAACATCTAGCAAAGAGTCCCCGTGAAATAACCGACCGTAGTAATCATGATATACGACACGCCTTGTCAACGTTCTTGTCCCCCTTCTGGAGGCAAACGTCGGTGCCGATTATTCCGATGTATCGTATCGGAGCAAGCGCTGAGGTATCCGCTTTACATACGTAGCGTATGGAAACGTATTGGTTAACGGGGTATCTCAGGTGTAGTTCCAGAGGTCCCGCAACGGTACTTACTTCCGGGGGGTTTTTCGTCTTGAGGAGCGGCATTGTAGTGAGTCATTTGAGCTCGATAAGAGTTAATGATGTGCGTGCGACAATCAATTGTGAGAGTATACGGATATTTGCTAAGCGATTTCAACACCCGCCCTG
>3 896 TTAGTCCGTCCATAA
ATAGACCGCAAAGCCAAGGCCGTACTTGGCTACGTCACAAGCCTGAGGGCATGTAAAGCGCGACGAGAAAACCTTGGGCTTGGTTCAAGTTCGGATGACGCATTCTCGCCAGGAAAAATTATGCACACTTCACTGCCGTTTAGCCCTCCAAGGTCGCCCGTGGTTAAGATTCGGGGGATCCACCTCATTATGGAACCGAAACAGGGCACATTCTTCTACCTTCGTTCGACCCCAGGACTCCCGGCCTCCACCAGCTTCGGGTCAATATAGTTGATTCGATCCTGCCTCATATCTCCGGGCACATAAGAGCGGACACGCGTACGTAACCGTCTTTGTAACCTTTTGGTTCACATAAGAGGGCATATATATTTATCGAATATCGATTCTCCAAGAGATGCTCTCATATTCGTGTTTTAATAGATGATCCTGTATTCCGCGGTATTGTGCTGTAATACCACGCATATTTGTATGCACTTAGCCCCAGAGTGGTAGTTCAGTCATAGGATAATCATTTGCATATCTCGGCCGAAACGGTAGGTCGTTACTATTGCGTGCAGTTTACGAGGCTCGCGGACTGCCTTAGAACGGCCGCTGATCATGGGTTTTTCGTGCCCTGTGTCGCTTAAGAGTGCCGGGTACAAAGTATAGCCGCTAGTGTAAGAAATTTTACGCACAACCGAGTCCCAGTCAGGGCTTCCAGAGGGTTTTTGGTTTCCAATATAATAATGCGAGCCACGTTTAAGTTAAAGTTTATTTGCTTGAATACCATACGTGGAACACTAATTGATCTGGGCCAGATGTAAAGAATCGAACTGTGTCCAAACAGTAGCCAAGAATGTCGACGAGCGCTCCTCAGGGTTGCTTAAGCAGGCGTCGCGAACGCTTGCAACCCAAGGTTAGTCCGTCCATAACCTGTACTCTTCGGATGCCTGTGAGCACGATTCACTGGACATATCCCACAACATCATTACCGCCATAAGCCGTATATCAGCACCCCATC
>4 131 CTGGTCCGTCCATAT
GGCTCTTCGCAACCGGTATAATTCCAGGCGCTCTCCCGATCGCCTTTTCAGTCAGTAAGCGGACTTAAGTGAGACCTCATCTGCAGATAGTTGCGATATCACAACCCACCGAGTCGGTTCCGTTAGTGGGGCTGGTCCGTCCATATAGATTCCCTACTGATACCTCCTGCCTGTTGTGTTAAATACTGCAAACCGGTTAGCAGGTTGGAAGTTGGGCCCAACCAACATGAATTGATCAGTCCTTGAACTCTTGATGCGGTTGTGTAGGAGGAATGTCGTAGAATTAAGAATGTAGTGAACACGCCCGCGCTTCGCAGCCCTCCCTACCCTAAGGTCGAGTATTTCTTATCTTATATCTCATGTGAGAGCGACAGACTGATGTGTGGGCGAAAGCGTATACACGACCGATCAAATGTTCCTCGATCGCTTGTTATCGCTGGACGAACGGTCTATGAACTTGCAGTTATGGTTGCGCAACTCATGTCGGGTTACCAGTTGGGACTATCTGCACTTACCCGCCCAGTGGTCGGATATTACGTACTCTAACTGTACTCGGCCCTTCGCCTTTATTTTTCAGAATGGCAGGTTTATAATGCTGCAGATCCACACAAAACAATTTCGGCGGAAAATCAGCTTGATGATACAGTTTGCCGAGCCTCGATAGATTCCCCTCCTACTAGGCATCACTTCTCAGCTCTTTTCGGTTTGGGACCTAACTCCTAATATCTGGGCCATGCAGGGGCCGAGCGGGCGGAGAACCCGCGTGGGAGTTCCCAAGCTACTCACATCGGTTTAGTGACCCGTGAGGGGAAACTAGACCTATGCCACCTTGTTAGCCTCAGTTGGCGTGTCATCCCAATTACCATTGTTCCTGCATACGATTAGTCCAGATGACTCAATGCCGTTAGTAACTGGCTGTTGGTCCCCCACACTTAGTAAAACAGCAACGGTTCAGAAATGAAAGACGAAGAATCGACCCGTTTTGAGTGAAGTAAGCATC
>5 659 AGGGCCCGTCCATAA
GGTCGTTTAGTGTAAGAATCATATTGCGTTCTGCGCTTCCTCCTCGGTTGTTGGCAGGGAGACCTATCTGATTATACTGGGGTTCCGTAACGTATTCTTCCACATTGAGACGCCATAGTCAGAATGTTTAAAAGTCGGATACGGGCTGTAGCGAGCTTAAAATCGAGGATAGGGCAGTCTATACCAGTAGAAGGCCTTGACAGCAACCGTTTCAGGAACCTCAGAGGACCGATTGACTAAAGTAAACACAGTAAAGAGACGTGCCATAAATCTGCTCGGTCGCCGCTATGTCAATGTTATAAACGCCACGGAAAAAGCGCACCGAACGTTCGCGGAGCCGTGTGGAGAAGATCATTGCCAGTACTCTCCGACGGCAACTCAAGATGTGAGCTTCATCCATCCCGGCATTAGCTCACTCGAGATCGGTGCCAACCTACGAGTAGAGAGGCTGGGGACCTTATTGCAGATTATGCACGGCCACCATTTGTTTGTTCTAGCGAGCACTTTCTCGTAGCCCCGGATGCTCCGAGTTAATTCTCTCTTCCATCTGCACTCCCTGTTGCTTTGTGGCGCTGGCCATAACCAACGAATCCATTAACTGGGGGATCTGATGATTCAGAGAAGTAGTCCTATTCGTTCTGGGAAGGATCCCTGTCCAAAGGGCCCGTCCATAAGCCGGGAAGAGATCTTTAGCTTGTCGCGCTATCGCCAACTTAGCCGCAGCTGGTAATCCGATTTGGTTGATCCCACAGACACATGACCAGGGGGAACTAGAGTTTCCCAGGGATCGAGTCTAATAATAAGCGAACCGTTCCTCTAAGTTTAGCACCTTATCTTGAGACTCGGGTGAGTTTGAATGCCATAAGCCTATCAGTGACGTACGCGATCGTGTTGGATATATGGTCCGCTACAACAATCTTATCACTATGATCAATAGCTGGCTACAAGACAGGTCGCACGCAAAGAGAGCCACACGACTGGGGAGACGAATGAAGGTCTT
>6 769 TTCGTCCGCACATAA
TCCCTGAAAACCGTTGGCCGCGTCCCCTTAGCGTCTGTTCCGTACGAGAGCGAGCCGCTATTTCAATCCCTTCAGGACTTAACTTTGAAGCTTCATAACAAGGCATAACTCTTGTTCACCCCGCAGGGACCGTAGCCTTGAGATAAACTAGTTTCGTAGGTAAAAATAGCGTTTGGATCTACAGGGAGTGCCCCCTGGGCCTCCATACAAATAATCTGAAAATAGAATTCACACCATCTACGTGCACGGGTCGTAATCTGTGGATGTATATTTGAGTCGTATCGTGGTAGTAACTCTACGTGCATGCCCCAAACTCATCTAAAACGGTTAACTGAGCCTTAAATGTGAGGGGATGGCAACCCTTAATGATCGAGTGTGCATGCAGCTAAGGACGTTGCAAGTTCCTTATCCCATCGAGCCAGCTCAGACACTGGACATGGTTAAGCTCAGAACAGCCGAGGGTGAGCTTCGCGATCAGGGATTTCGAACGTTGTCATCGTACCTGCACGGGCGCCCGTCGGTATGCCCCCCTCCGAGCACAGAAATAATCCGCCGACTGAGAGCCGCTCGGCAGACGAAGGCACCGGGAAAGGAGCCTCCATCGAGTAGGCTACATACCTAAATCAACGCGCACCGCAGTACGAGTGCCTACCGATCATTGCGGTATCATCTCCTGATCGTGACGCCGCTCTTGTATCACACACTATGCTAGAGAACTGCCCAACAGCTAAGTTCGGGTAAACTGATAACGGGGGCGAAATGCTCGAGATTCGTCCGCACATAAATCTTAACCGATTTCAGTAACGAGGATTTCGGACGGTTTGACACGTATAATGGAAATGTTCGATCCTCCGACAACATACGAGTAATGTGTTGTCCGGCGTACGGACCCAGCGCGATCCGGCTTGTGGGCCAAGCTTTTGGCTTTATCGGTATAGCAGGGGTGATCTCGGGGTTGACTTTGCCCCACTAGCGAGAAATGCGATCGCTAAGCTGTTGC
>7 355 TTAGTCCATCAATAA
GGACCTAGCTGGTGTTGCGCGCTTTGCGGACTGAAGATGTCCCAATGGTCTGTCACACGAGTCAGGGTCGGCTGTGGGTATCTATTAGAACGTATTGTTGAGTACGGTAAACCCCTCAAGTCCCGCAATAAATATTCCCGGCCGTGAAGTTTAGACATCCGGTTTGCCCATCTCGGTACCCCAATCCTGGCCCTTATGCGTCGGGAGTACTATAGGTTACGCTTGGGCTACGGAGGGTAGCTTCGAAGTCGGCCCAGTCACGGGCATGTGCAGTCTTATACGAGCGAAATGCCGGACCTCCTGACCCAGGTTATTGCGGGAATCGCCTAATCCACTTTCTCACCAATTGCTCTTATTAGTCCATCAATAACGCAGAGCGATTCGAGCCGGGAAGCCATTAGAGGTTATCGTTGGCTTGACAGGACTACGTCAAGCATATTCAAGAGGCGTCAGTCTATTACAGACAACGCCCACGGCACTATGAAGAACCTACTCTTCTCGGTGCTCTTCCACATTGGTCGTTAAGGCCCTAACCTCACTGGGTTCTGGTGTACAATTCGTTGAAGGGTTACCAAATAGCAACCCCCTTAACACTGCGGTTTATTGGAGATCTCCTTATCCCCTAGCCCCGTGTGTCTAACTTGTTTTCCGACTGATTGGCGATGGTCCCTTTCAACCGAACGTGTGGCGGATTCCCCTCCTGTCGGCCGGGCTTGGCACGCATGAAACGGATCGATCCGTTGTGTTCACTTCTCTAACTTTCTCATTTGAATTTGGACCTCCTGTATCTAAGACCGTTGGTGAATAGATCATACCAGACAGATTTTAGGGGGCAAGTGGTAAATGAAATTGGTGACTCCGTCGCTACATGAGCCGCGAATTTTACGAACGGAACACATTAGTCTAAGTTCGTCCTGGTAGGCCAAACATTAGCCGGCTCCGTCGTTGCGTGTTAAGGATCCGTACAGATAGCGCTCCTCATTAAGCATAATTACTGCCT
>8 539 TTGTTCCGTCAATAA
TTGGGTTGTTCTGGTTATAGCCAGGGCACTCCAAAGAATCGTATAGTCCGCACAGAATCACAGATTGAAAGGGAAGGTTCTATAGCGCCCAGGAGAGGTGGGGGGCATGGAGGTGTAGGCCATCGGAGAAAACCGACAGTATCACCTGAGGCGCTGCGGTCCCATTTATCCCCTCTTTCGTATACGTCGGTCCGTGTCTTACTAAAAGTCTATTAATGTTGGATCATTACACACACCCGGCACTCTCCGGAGGTCCGGTTCGTCCGTATACCACCTCGACAGCCCGAGGTTACGCATGATGGCACCGGGAGACGAGTGGAAAACCCGGTAGTGATATCTGGTCTTGCAATTATTTTCCATCTCACCTCGCCACTCCCTCTCTGTCCGTTGTTCAGTTTCGCTGTCTCCCGAGTGGATGGCAGACTGGACGTCGTTATAGCAGCGTGGAAGATTCCGCATTCTTGAATGCGTGTGTGCAATGAATGCGTGGGCGAGGAGGAGGGGCCCAAAAGGACTAAGTTCCAGCGTGAATTAATGAGTTGTTCCGTCAATAATACTCATGACGAGAAATAAAATGGGCATTGTTAGCCGTAATGTTAAGTATGGAGAGGTATGGGCACGGCTGGGCTGATTGGGGTTACAGCGCATCAATCACACCCTGGGTGAGTATTCGGAGAGAGGCCGACTGAGATACGTTCTGACCCAAAAAAGATGGCGATTCATTGCATGCCGGCCCCATACCTGGGCCGCTTCGCTACTTGAACCCCTCCGAAGTTGATCCTTCACGTCCAATCAGCAATCTCACCCACTAATGCCGATGTTAGGCAAAACAGGACATCATCAGCTTAACAGCCGTTCCGGTCGTTTTGATCCGCGACAAACTCACGCCGCCATGCATTGCTCAGAACTAACGTAGTGAGTAAGTTAACGAGGCGAGTACGAGGGCAGCCAACCTACTACCACACGTGTTCGTCAGTTATTTAGGTCTCCCATTATAGTT
>9 961 GGGGTCCGTCCATTA
CGCTTCCGATGGGTGCCTTAGTGCCGTCTAATTGCGACGGCGGACCGCGCCAGGTCCCATAGTGGCGATATACAGCTACCTCTCACCCCGTGCCGTACTCTACTAGCTGACACTTGCTAAGTCCAGTGTTACGTTCTGTAATTGCTCCTCCACGGATTAGCAAAACTCGCCGTGTCAGTTGGAGCCGCTTCTTACCCTCGGAGAACCGTGGCTTTGCGTCCGGTGGCGGCAAAAACTTGTCATAGAGAATCGCATCGACCGCCACAGCGTCCTAGTGTCGAGTCGTCTAGCGGACGGCGCATCGATAGGGAGTTGTATGGGTCAGGCGGTTTTGGTAAGCCTACCTTTCCCTGCTAGCAGAGTACGTGATGATCGTGAACGTCAGAATCATCACCCTCAACAAAGTGGTAAAAGGGCGCATCCCGGCGTAAGGCATCCAACCGCGGGTAGTCTAGTGTGTTTGTCAGCATACGCTTATCGATAATGAGTTAGGTAAGATCGTTCGTCCCCCCCCGTCTAAACCAACTCGAGGAGGCACCCGAACCAACGCGAGAAACGTCGGTATTGCGGTACGGAAGTCTGTAGTGAATCGGTAGTAGAATGCCGTATAGTTTGTTGCAGGCATTGAACATCGCATCGTCACCAGACAGACCATGTAAAGCGGAGAAAAAAGTACTACCTCCGTGGTGTTGAAGAATGGTCGATCTTCAAAGGATAAATTCAGGATACCTTCAACAGACACTATCCTACGCCACAGTTACAGCGCTCAGAGCCTTGAAATATACATGTATATTTATCCCACTATGTACGACGGCCGAATCTAATAAGGAAGTGACGCAGCAATTTAGCACGTATCATGTTTATTGCTGTTCTCTACGCATCTCCGGAAAACACCTTTGTTTTATTTCAGTCGCCGCGCGGGTTAGGCGGACTCGGATACCGTACGCGATGAGAACGGCGGGGGGTCCGTCCATTATAAGATTTGACCTTAGCATCTTAA
>10 337 TTGGACCGTTCGTAA
TCTGGGCAAGGATCAAGAGTTTGTGGTCATATCTAATCGATGTGGGTCCGATAGCATGCATGTCGAGAAAACTGTATTTGTGCCTCCGTCGGCGGGAACGATCACCTCACGTACTTGCACCTGTGTCTATCAGTTTCTTTCCTCAGAGCCGTCTTGGCCACGACCCCCACTAATATCAACATTGCAACGGCCCTACTAACCGACGTAACAATTTGAGGAAGGTGTCTGCCACATTCACCCTAGATACCCGGAATATCCTCTAAGAACTGTGTGTCTACCTGCATATTCATGCGCTTTAAGTTATGCAAGGCCCCTAAAGCCTTTGGCACTACTTCCTTTGGACCGTTCGTAAATTGGCCACCCTGCACCTTTCATAGGGGGCAACCTTCTACCCACGAGCTAATTAACGGCACATCGTAGCCACCCATATAACCGATGTAAATCGGAATCACGTGCTTACATATTGGACGCGATAAAACTTGTTGGCGCCCGCCTACTGTCTCTCTGCATTCCCTATACTTTTTAAAGTTATGCTAGAGACGTTTACGTCCTAGCGTTTGGATGTTTGGATCCAATGAAGCGACACGTGCATCTAGTAAGCCGAGCACGTAACTGGTGGATGAGCTTGGGCGCCAGGGAAGGTTAGACTACTAGACGAATTACAGAACGGTCCCCCCGGATACCAAATTGGGAGCTAAGGCCACTCAGTTATATATGGCCAGCCGATTGGGGAATCACCGCAGCAGCATTACACCTTAGCGGCAGGTAGCGTGGCTGTGAGACATGAACTTGACTACCTCAGCATAACTTCCGCGCCCAAGTCGATGGTCGAGTACACCTTGCCCCCGCTGGCACCTGCTCCTTCACAGGCAGGAGACCTCATGCAACCGCGATGATGCATGATGGTAACATGCCTTAGCTGACAGTGGCAGACGGTCCACCCAGACTACAGCAGTGGTCAAATCAGGAGTTTTTGAGTGGACAACAAAACAAGACGGAG
>11 392 TTGGTTCTTCGATAC
ACAATATCATTCCTCACTAAGTACAACCGCATCCGACCTTCTCCAGCCGCCGGAAGGCAAGTTTTGGATGAAGTTGTCTATTCGCTAAGAAATAACCACGCCATGTAAGCAGATTGAGTCTAATCCGCTTTGCATCCGCCGGATGGTGTCTCACGCGAGCGTAGAGTCAAGCTTTGCCCAATTTCTGTAGCGATATGCCAGAGGTTGTTAAGGTCCATTAACCCTCGAGCTCCGTGGCGGGTCATAGTAGTGAGTACGGATTCGTTAGCTGTCATGGGGGAACACTTCGTACCGAGTCTACGGGCGAATGCGAATGCCAAATTACATCAGTAGCCTCCCTAATTTGGTTCAGTACTAGGGTCGTGAGTACGTTTCAATGCGCCATATGTCATTTGGTTCTTCGATACCTGATCTTCAGAACGTCAGCCTTCTGGTGGGCGGCCAGTGACTCAGTGCCAATCATTTCCATGCATTTCGACGAGAATGATGACCTAATAAGCAGGAAACCTGAGGCCTCACAACCAAACTGGAACCCGCCATAAGGAGGTCACTATACCTCTTCTTTGATGCTTGGGCGTAAAATTCGTTCGACTGCTACCGTCGAGTGTGTCGTAACCGCATTATCCGCAGTCTGGGAGGAGCTAGCTCTATACGATTGCGGGAACGTGATCACGGGTGAGAACACAGGATACGACGTTGCTCCAGCCGCCAATCAACCAGAGACGCCATGATACATCCACTCCTGATGCCCAAGTCGACGGTGCCGAGAAACTGCGATGGGGTATGGAGCGGTCCACTTGGATATTTTGAATTTCTGTGAGGTCTCACTGGTGCGAACATGATATTTTGCTCAATGAAAGGCCGAATCCGTGAAGACACGTATTCTCGCATGCTATTTGTTTTTGGGGCGCTAACATCTCAAGTGTCTCCATTAGGTCAGCGCTGGCGCCATTCGTCTATCACTTTTTAATCACATGTTTCGTCGGGTTCTTCGAGCCAC
>12 748 GCGGTCCGTCCATAA
GCCGCTCTCCCCGTGCCCAGTTCTTATATAGTCCGTCAGAGACTGTGTGATAGGCCCTCCATGAAGAGTACGACTGTTTCAAAGGAATCATCTCGGGCCGGTAGTAGGTGAGGGCGCGCACCCACACTTTATACTTTCGAAATGAAGCCCATGATGTTTTCCATACTGCGTATTGGGGGCTATTCTACGCGCGCCTAGAAAGACTTAGGGTGAGTCATTTCGGACAGGTTCGTCGTTTTTTATCCTATGTCAGCGTCCTAACAATCGGCAAGTTAATAACTAACCCATATTAAACTGTCCACCAAGCGTGCAGCCGATTAACCCCATGTCGGAGCTGTGTGTCAGTGTCTGTTTAACTACTACTTGGTTGTCTTAGTGGGGACACACAGTACCGATACCGTATCAACCAACGCTCCATTTGAGTTGGAGGGCCACCTCCTGAACCGATCTTCCTATAGGATTGTGAATGGTGTAGCTATGGAAACCCAGCGTCGGGGACAGACTAATGCAGTTATGTGATGACTTTTGCGCACGCCCTTATCTGTCACGCCTGTTTGCAACCTAACATTGACTTAGCAGCAAAAGACAAACTGGGATGAGTAGAGCAGATGGTCTTTAACAGCAAGTGAGTTGAGGGTACATGACTCCCGCTCTCAAACCACAGGATTTTACATCGCAACAGGTGCCTTAGAAAGCAGCGCGGGGCCGGCATGCTCTATAGGATATGAAAGGGATGAAAGCTTGAGACGCGGTCCGTCCATAACGCCAATTTGATATCTCTTCCGTTGGCGGAAGAACCAGTACTCCCGCCTATCCATAGGCGACGGGACATCAAATAGATATCTGCTGACGTCAAAAGTTACCTAGATACATATTCTTTTTTTTGTCTTAATCGGTCTTTACTTTTAACGATTAATGTGCGTAGAACCGGTTCGTTAGGGAACTTGAGTGAACTCACCGCGCGTGACGATAGTTGATTCCGAATTCCACGAGACAAAGG
>13 480 TTGGTCCAGCCATAA
ATGTGTCTACCTGCTTTCCTAGATGACAGGCGCAAGCCAGATCGCCCATAGGAACCAAGATCTCTGCGTTGTCTCAGTGCGTCATGTTATCGGGTGACCTGCAAGGCGCGATGTGGTAAAAAAATCCCGTTGTCCTCAGTATGATATTTATAAGTGGTTGCTTACATGTAACAGAATACGCTGAAAGGGTCGTCTCGGTCGTTTGCATTCCTGGAATCCTCAGATCGGGTTGAAGGAGGACCGACTTCCCTAACCGAGGAAATGCAGTCGCAGAATGTCCTGAATTAAATTACCTAAAAACATAAAATCTTCTGTCACCGGCCATCCAAAGGAGCTCTACAAACCAGACATTCGGACGTCAAGGAACAAGGACACTTACGAGTTCCACATAGACCCGTGGGAGCCGGCTGGCGTAATTCACCGAGACGCTCAGTATCGGGGCAAAGCCCGGTTTGAAATCGATTTTGCCTAGCTGGACTTTTGGTCCAGCCATAAGCCCCAACGAGGACGCCCTTTGGAAAAGCCTGTTCAGAGGACTTGCGGTAGCTTTTCAAATGCTTGGTCCTGTATTGTCCGCGCGGTCGGGTGTACTGGTCGGTAGAGTGGTATTCACCCGGCCAAGGCCCGGCAGGAACCGGCCATCGTTGAGTACGAATAAAATTGCGAATCATATTACTTCGATTTAGGTGGGGCCGACTCTACCTAGTGCACATGAAGTGGTTTATCCTCAATACTGCGGAATCACCCATCGAGGGGGCGTCAACAGATACATATAGCTGTGGGATCCGCTGATATAGGGGGGGGCATCCAAAGCAAGCTATACGTCACGGGCGTCGTGCTATATTGGAGTCCATGGGTCATATGCATCTGCCCCCATACGATCCTATAATTGACTCGCCAAATTACAATCTTACGACGTATCCGGTTTACGTAGCAGAATGATTAGTGAACCCGGGACTCGACCCCTCTAAGTTAGTCCTCCCCTGTCTCGAGCTCCCAA
>14 695 AAGGTCCGTCCATAA
GGTCCAATCAAAGCTATCGGGTTACGAAGATATGTTCATAGGCGACAATAACGGCTTAGAAGGGACTCCCGTTTGCTACACGCTACATACGTAGGTCCGGAACCGCAGCGTAGGCTGTCACTTGCTGAGCTCATCGTGCGAGCAAAGGTATGCATTCCACTGGTAGAACGATCTAGGGTAGTGCTCGTGAGATGTGCCCTAATGCACGTGGTACTTGAGGGTTCTCCTACAAGCGGCGTATAAAGTGTCGGGGTAACGAAGTCGGATGGCGCTAGACACCTGATTGGCGGTACAGTACAGGTTATACTCCCCAGGACCAGTTTCTTCAGCAGTTGCAGTACTGTTTAAAGACTGATGAACGACGAACGAGTGGTTGATGACGTCTTAAGCGCGCAACCCTACGCGGTAGGGGTCCCGCCTGTTATTGGTATGCTGTCTAGATGGTGAATATGCATTATGACCGCGGTCCGATATCATCCACTAGCATTGTCTTAGGCTGACCTCATAATACGAAAGGCTTTTAACTACCGCCACGCGAGGTTGTCTCTCACGCTACTGAAGACACAAGGGCGACGATCATATAATTCCGGTCCGAGATAATGACTATTTCCCTATATGGGATTTCTGGAGAGTTCGGTTACAAGTCCGAGGAGCCGGCAGAAAGAGGCAAATGAAATCCTCCTGTATGCATAGCGAAGGTCCGTCCATAATTCAGCCAGTCGATCATGGAACTTATAGTCGGTTGGGATTAAGCATTCTTGGTATCGTCCCTCTTCTCGGTAGCATGCGTTTTAAGTGCGAGATCCTGACTTAATCGCAGTTTTTGCTTCGGATGTTACTCCCGTATGCCGATCATGTCTCACTACGAGTGTCTGCCGGGTAGAAACCGTGGCACTTATGGCAGGTCTCGGACAGGCGCATACATCGTGTATTAGCTTTTAGAGTGGTAATGACCGTGCTATCGCTAAGACTTCGCGAGGGAAAGGATCTTCCTTTACTT
>15 837 TTGGTCCGTCCATGT
CCGCATAACCCAGATAACTGCGCCATGTGAGCACTATGCCGCGATATACCAACTAGATGTACACTGGCGACTATCGTAAGCGATGAGGTTGGCCACTTTTACGATCCGCAGCCGTGGGTTCACATCGATTCGGACTGTCTCTGGTTTGGAAATGCATGAAAATTGCGACAAGACCCGAACGCTGCGGAATCACACAAAATCGAAAAATTCGAACATTCGACACGAGCAACATCACTCGTCGCTTATCATCTGAGGTCTGACTAAAGCGAGCAGAGGCAAAACAAGGGCATACTACAGACACGTGGTAAGCGTGTACTCTCACCCCGATCGACCCGCACAACCCTGTAGCGTGGGTTACAGGCATGTCGTAAAGCGGAAACAACTTTGGTCCAATGTCGTCTGCGACGAATAGGGGTGGATAGATGTCGTCAAACAGACAAAGTCGCCCCCCATCGATGCGTAATGGATTGGCGTAGTTCTTACGCACATCATGAACTGTGCTTCTTCCCCATACAAACATTGAGCTTAACAGTAGCGCCGGCGGCTACACTAGCGCGCTAGCCGGAGCTCGTCAATACCGGCGATCACTCGCATACAATTCTATAGTTCTACCCTCAACAACAACCGGATTAAATGAATACATCAGATACTATTTTCTGCGCCTGAGTATCAGAGCTAATATACCTCGATCTTATGTAACTTACTACTCATGAATACTGAGTTTCCAAATCCGTATAGGGCCATAGTCCTACAGACCTCCAATCCGTGTTCACAAACAGCATGAACAGCTGATAAAGTAGACTACGCGGATGTGTCTGCATTTGCACGCTCACGACATTGGTCCGTCCATGTGGTCCACATGCAGTTGAACGGAAATCGGTGTGCAAATTAAGACTGATAAGCCTCCTGTCTAGCTTACAAGACGACAACGGGGTTGGTAGAGTCGTCGACGGGATATCACGCAACCTTAAATCAAGCGTCGCCCCACGGATCTAACTCA
>16 349 TTGGGCCGTGCATCG
CTACTGGATCGAGCCTTCCTGCGGGCTTGAAGGCAAGGTGAATGACCGCCAATTACACGTAGCTTACGGGGAATGTCACTATCCAGAATGTTAGTTGGCGATATATATATAAACGCGAGGGAGGTACATGGGGACGTCTGAAGCGACACGTCCTAGTTCGTGTTTTGAAGCTACTTTTTAAGCACCCTTATTTCGACAGTTCCACGGTAATCGCGGGCAGTTGTGCCCCCCCGTGAGGAAAGAATCCTATGTAGCTCGTTAACATGCCGCCCGCAAGTGACCTCTGAAACGCGGTAAATGAATAAGCACCGATTTAGTGTCCACGCTAGACTACAGCCAGGGTTGCGCTTTGGGCCGTGCATCGTGGGAATCATGAGCCTTATCTACGGCGGGGTAAGCTTCGATTGGAGGGGCTTTGTGTCTTCTAAGACGCCGCGGAATAGCGCCTTCGCTTAGGCGGGCTATTGACGTATTTAGATGAGTGTGTGTACTCGGAGGGTACCCTAATTTTCACCTCCCCGCCGGAACCGAGGCGCCAAAACGTCTACGTCTCTACATAGAGGTCTGCGTCGAACATTGTATAAGTAAAGGGTTGTGCATGATCAACGCGCTCTGGTTATCCTGAAGCAAGTGAAGCTATATAGAGGGACCGATTTCTTAACGGCATGAGTCTACTGTTCAAGGGACAAACGAAGCTCCTCTCGGACTCGGGATGGCGGCGATTGTTTAACACAAGAGGCGCAGGGCTCTCATATAGGCTCCGCACGGAAACCTTGGTCGTCATAATTGAAGCCCCGATTGCCACTATAGGAGACTACGGGTTTCAGACGCCCATACTTCCACCCTAGTGTAGAATCTCTGGGACTCGGCTCAAGACTTCGCGTCCACCGTATCGGATACGCCATAGTTTAGCAGACTCGGAGTTTTAGAGCAAGCGGTTCAGATGCCGTCACAACGTTTCAGAGGCTTAATTATACATAGGTACCGGGGAGCACGTCAG
>17 408 TTGGCACGTCCATAA
TTACAGACCAGATGCAATCTCCGCACTAAGAATTGCAAGTATCAGGCTTGCATGGAACAAATAACTCGTTACACTCGTCGACTCAGCCCCCGTGATTAAAGCGGACATACTCGCCACCCTGTATTCTAAAGCGATAAATTGTAATCACCAAAGGACCTTCTGCTCGCGAAATGTTCGCAGGAGTATCCGCCCAACCGGGAAGCTATGCATCCCATTCCTGAATACTCGATAAGAACCAAGACCAAGTAACAAAATGATGCGATTCCCATCCCCTCGCTGGCCTAACCGTTACCGTCTTTGAATGTAAGTATGTAATGTTCACTACGTTAACGTCCTTGGCCTACGGCTGGGTATCAACCCCTGCAGTCCTCCTACAGCTTTAAGTTTTCTGAGCGAGGCTATGACGTGTTGGCACGTCCATAAGAGCTCTGTCAAGTAGTAGTTTATCTGCCGTGAGCCTTCACCTTAGGGGGCTTCACGACAACAGGGTCCGGTACCGAACCCGGGTCGGGCAAGGTTAGTACTCGGAAAATAGAATACCTTGAAGCTTATAAAGCTGTCGCTGCGTGGATTGGAGCTACGCGGAGGTTTTTATTCATCCTAAAGTTTTTTGATCTAAGCCTTATCCAGTTCGACGGCATGTCACAACTCTATTGGTGTGACTATCTCCGGTCGGCCGCATAATCGGTTTGACACCGGGCCCCTTTTCGCAGGTGAAATCTGTGTAATTCTATGTGAGGTGAAGATACACAAGAACGTGTCTCCAATTCGACAACGACTACTATACCCCTCCGTCGTTGTAGCTTGGAACTCAGGGAATGTTTCATAGGGCATGATCGGCGAGCAGCCTCAAGGACGCGTCGGATAACTTGCGAGGTCGACCGTTGTGGTCTGTTTGCCATGGAGAGCGAATCTGATAGTTCACTTAGTGATTCCGTGCTGCTGGCCGTGGGGTAGGTTCGGCAAGCTAGGGAGTCCTTCGACCTTCTATTGATAGACA
>18 929 CTGATCCGTTCATAA
CTCTGATGACACCGCGCGGACGCGGAGTACCATGCAACCCTCTGAACACCTGGCGAGAGGCTTTGTTGACAACCCTCGTTGCGCAGTAATTGGGCTTCTCCCACTTATAATGTACCTACACAATGTACTCGCCCGGGCCACTTGGGCAACAAACCGCTTCCGGCCAGGCCAGACTCAGGCGATCCCGTACGATGCTGCACATTCGGACTCGCACAGGTTTTTCGAATCCAGGCCGACAGTAGTGAACGCGTGAGCTCAATTTGACCTAAGCAGATAAAAGGACGTAGGAATTCAGGTCTGCCGATTATACACAATCCCGCGACCATGTAGGTTCCGCCATCTGGGAGCGTAGGAACGCCCCCCAGAGCCGTCAACCCCAGGGTACGCAGTCAGCCAGGGACTACGCATTATCCCGTTAGCGGCATCATTAGGTTGGGGTTGCCTTACAACGCATCGGCCTGGAGGCATCCCAGGTAAATGCCGTATGTCGCCGACCACATGGGCTGACTATTTCGTCTAGAATTTTAGTGCGGGACGGGACGAAATGCAATATTGAAGGAAAGACCCATACATGCTAAGCAATGTGCCCTACTGTAACTATAACTTTATTGATGAACTGCTCCCTGGGTTGGATATTCAAGTGTGACCGTATGAAAGCGTGGTTGCACGTTCGGTAGCGCACGATAATATCCGAGGTGGACCACTCTCACTTTTCGAAGGTAAAAGCCGCCAAGTTGTTGCCACCTAATGGGGCCTCCATATTAAGGAGTGCTACTATGAGACTGATTGTCCGCTATCAAACGGCCTCTGCTAGGCCTAACTAAACCTGCTGTGGGTACTCGACCGAAGCCGATCGCACTTGACGCGTGTGGAGTAGACACAGGCGTGGCGCGTGGTGCGCCGGATAAAAAGCAACTAGCGCATGCTACCTGATCCGTTCATAATCCACATACACAAGTCGAGCAAGTACTCTCTGACATATTGACTGCTAAGCTTACGG
>19 555 GTGGTCCGTCCATTT
TCACACCAACAAATATAGGGAGATCCTTTCAACCCTCCCTAGAGAGCCTTAACGATTTAATAACCAGTAATTTTAAATTATTCTATTGTGGAGGAGCATCTCTCTCGTAAAACAGTAATTGTCGCGAAATCCGGTCTGGAGCTAGCGTACGGCATCAAGCGGACTGGGTAGCCAGAAGGGTTTTTTTCGTTCGCATTCGCATTCCTACGCCGTTTCATAAAGTTCAAATCGAGGAGGTACCCTTTAATGTGGCATAATGGGTATCGCACTCGTTACTACTAACCAAACCCCGTGCGGTGACGATCTTTTTTTCAAAAACAATTGATCCGAAGGATGCTGGGCCCGTGATTCCTGAGTAGGTCCGCAGAGCCACAATTCGGTGGGCGATACATATTTCTGGTCGTTGAAACACATTGGGATTCGAGGAACGCACTAGCTCTCGATCAATGTCATTCGAACTACCTCAGGGTCGCGACCGAGTCAAGCCGGATACTCGCCGACGGGTTTCTCAAGAAGAGTTCTTTTGAGTAGCTAGCATGGACGCAATTACACGTAGTGGTCCGTCCATTTCACGTCCCCGCTTCGGCGACGGTACCCATTATTGTAGTACAATGAATTTGAATTCCACGGCGGTCCTGTATGTTATGCCGGAGGCCGCGGTTGCCCCCCCTGCATGTGGAGCTTCATAGGACGAGGGGTGGGGAACGGCTCCATACCCCAATTGCGCGGAACTTTTTCGGACGCCGAGAGGGTGTACTCAGTGCCGTCGGGAGAGACCTACTACCTATTCCTCTGGGCTCCCGGTTTTGTTAAGGCATGACGTCAATGCTCTGAAATCCAATAGCTAAGCACACGGTTGTAGGGAGGGTGCGTCTCTTTGTAACTCTTGTTACCCCGGGCTCTAGCTTTCCGTACACTAGTTGCGGAGCGACGACGGGGGAGGACTAAGGTACGTCATTAACCGCGAAGCATGGTAAATAGACTTACCACTGGATGGTTC
>20 921 TTGGTCAGACCATTA
GCCATGCGGGTATATACCTCAGCATTAGCGTTAGGCGGTTGGCTATCACGCGGCTCTACCAACTAATGATGTGGATCCTACATCGCGACGATCCATACAGAATGCATAGACGCATAGTACGTAGACGACTCCTCCTCCGGCATTGAGCTCAACATAAAAATTAGTTTCACTTTAGGAGTAACTAATACTGTTACCCTTCTGAGGTGACCGTGCCGGGAGCGTTCAGTAAATTTAAACGTGAGGGCTTCAAATCAAGGTTAGGGGTGTCCGATTCTGTTTACTCAACTCAGGTGCACCGTGGGCATCATGATTCACCTCAGGAGTCATAGCTTGCATATGCTACCGAGCTAACTGCGGAGTAATCTAGATGCAATAATGAGTAAATCGGGTCCGCTTGTGTCCGGCGGCTGCAAGCACAAAGCCACAGATAGGAGATTTCTGACAGGAGTACATACGACTTCCGTCGCGATATGATACCTGCGCAAGTTTAGAGCCCCTCGCAGAATAATTCAAAATGATCAACACCCTGGCTTTCTCCCTGAATAGACGGGTAGGGGATATGATATCATATACACATGCTCAGAAAATTGACTTAGGTTCAATCCCTTAAGCCATTCCCAGCTGGAGATTACACAAGAAAATTGTCCTAAAAGGCAGACCAATAATACATCCGCCCTGACATGTAATCAGGCTCATGAGTCACGGGACTGATTGTGCCTCATTCGGCACGGAGGAACATCGGCGTAGCCCCGTCGTGGGGTTCCGGGAACACGCCGGTACTTGGATACCCCTACTTGACGCTCATTGTCCTGGTCAGTGAGCAGTAGCCCTAATTGCGCTTGGAGAGTGAGTCCGGGTCTCTTCCGTAGGGATAGCATCTTTCTATCAAAATAGGTATCTCGAGCTTACTAAGGAGAAACATTGGTCAGACCATTACTAATAAATAAGCCGGGCCACAAACTTCCGACTGCCACTGCAGACAAATAAGTAAATATCCGGT
