# Supplementary material for: A particle swarm optimization-based algorithm for finding gapped motifs
Source: BioData Min. 2010 Dec 13;3:9. doi: 10.1186/1756-0381-3-9 (PMC3022572; doi:10.1186/1756-0381-3-9)
Supplement: Additional file 2 — Experimental Dataset. The synthetic data sets and real biological sequences used in the paper. [file 1756-0381-3-9-S2.ZIP › synthetic/non_gap_motif/fix_motif_length/Seq_1000_20_15_4_2.fa]

>1 118 CAGCGATCTGTCAAG CTGCGAACTGTCAAG
TATGCCCCAGTCCCGAATGTGTAATATCTGGCAGGAGACTCTCCGCACAAAGACCACCTTCTTTTTTAGAAGGTGGCCGGCAGTCAGAAATCGAAGGGCCCCTTCGCGCATCAGAGCACAGCGATCTGTCAAGGATCGACCGTTATGCACGCTAAGGAATAGATGTAGCTGTGCCATTCAATCCGATATGGACTAACTAAGCCTGCATGAGCCGACGCCCGTAATCTAGGTCAATTGTTCAAGGCGCCCGGGCCTGTTCTAACGTACCGTGAAGCTCTCGAGGATAAAAATAGTTACCCGATAGAGTATCTGGCATCCTTCCTACCCTCCAGGCTCAAACTCCGGTTTCGCTAGGCAATCGAATATAGCTTGAATCACTTAAATACGCCGTGACACATCGCAACTGCGGTACCTCTGTCTTGGTGCTATGTCGGTTACAAGACTCAAGCACGTCCATCGACAATACCAGAAACATTTGAGTGAGGCGTTACAATTTAGCCTTATTGGAACGGTTGCACGGCTCGCCCATTTTTGATATGTGCCACTTCTTCAAGGTACTCATGCTCTTGGAGTTTGTGAACGATGACCACCCTCCGAGCCAGGGCGGCGTAGGTCACTGATTAAGGCCGTAACAGGGGGATATGGTGCGAAGGGATAAAGATACCCTCTAATGCTTCCCGGAGTTGAATGCAACCCGTTCGCCGTGACGTAACATCTACTTAAGCGTGAGGCGCCATTACAAGCAAAAGATAACACCGGCGATCTCGTATACATACTGACGTCCAGGTTGCGATTTCCCAGTAGCAAAGTTTAAAATTCGTTGTTCGCCACCGCTGGTACAGGAGTTTCTAATAGCTAGTTAACGGGTAGTACCTTGCATGGAAAGTCACAGTTTTGGGGTGTATCACCCTTGACGGGGACAGGCGCAGGAGGATCTGTTAGTCATGGACAACTGGGGTTTGAACAAGACTGGGCGGTTAGTGGTCCGGATGTCTTACTA
>2 613 CTGGGAACTCCCAAG
TGCAAATCGAAAAACTCGTTTTGAATAGGCTGGCACAGTAATATAAAGGTCATTGTCGAACCGAGATGGGGCCGTTCGACGGATCGCGATTTACGATGTCTCTAGTAAAGCCAACTCGTAAGATCTAGGGCCTCATCCAAGTCCGGGGTGTTAATTTGGTTAGAGTACAGGTGGAGGGACCTTTCAGTCTTCAGATGTCGTATGACTCTCATAGTCGAGTACCTAACGCCTAAGTAATTTGGCTGGGTGGTAGCCTCTTTTATGGAATTAAAGGTAAGCCGGCGGTTGAACCTCTCTGTAAGGCGTGCGCAAAGGAATGGAGGAAGGGCGCATGTCGTGTACCGATAAACCTCGGTGTTCGGTTAAATTCGTGTGCCATTATCAAATGGTATTTCCGTACCCCTACATGAGGAGAGCTGTCGATCATGAGTGCTGGTAGGCGCACATCCAAAAGGCACCGCAACATGGGCACCACGGCGTTCTGTCCTTTGGAAGGCCGCGCTCAATTGTTTTAGGCCCGTTCTTGACTCTAGACCGCATTGGAGAGTAATCACGGTTCGTGGCGTTTATGCGTGGCTGAGAAAGACTGATCGGTTGTGGCCAAATCTCAAGACTGGGAACTCCCAAGCGGAACGCCACAACGTGGCCGCAAGCAACCGTGTGGCTCCGCGGTGCCGTGGCCCATTTAATGCATATCTATGACAAAACTACCTCCAATCCATTTAACGACTCTCTGTAGACGAACACGGCAACATATGTGAAGTGCGGTTGCATCGACGCGTGATTCTTAGTTAGCCGTCACAGCCGCGAGTGGACTCGGTCTTGGGGTAGCCGATTGGTCAAGAGTCAGTGGAGAAGACGAAACCTACTATTGACCGATTCCTTGGCAACACAACCAGTATTACATCAGTGATACTTTCAGGCTTGAAGCAGATTGGCTACAGATAAGTAGCGGGACGATACTTTGTGGCCCCCAACGGAGGCGACTTGCCTTCGTATT
>3 335 CTGCGAACTGTCAAG
TGCCTAGAGTGCAGACAGGCAGAGATTAGCTCTCCTTATAGCATTGGATTCCCGCGTACCCTGTGTAGCGGCACCATTCAGCACGCGGTTCTCAGACCTAGTTATACTTACCGTCTCGTGACAAACAGTAGCAATTTTGAGAGACGGCGATGGATAGGAGCCTAAGACCAAGAACCAATGTTAAGACATGCCGTCAGCTCTGCCGTTGCGTCCGCACCTGCTACCGTTACGGTACTGGGGATGCAACCCGACATGCTATTCCACACGTACCCGGGATCCGAAACGGTCTGCACTCGATCGGTGGATCGACTCCATCGGCGAGGACGTGAGTTATCCTGCGAACTGTCAAGGGCAAACAATCTGATCAAGCCACGGAAGAGTATTAATGCTCGACTGACAGCGGCGTACAGGGTAGAGTCCTAGGAGTGCCACTCGCTTTCGGAAACACCGTCGTAGTCTAGTCGTCGTATTGTGATCGAAATTCGACTGGACCTTGTAGACGTGTATACTGAGGAGGCGTATCTGGGGTTGACTAGTTTCCAATGTACAGAACATCGTATTTTCGTTTCATCTCTCGAGGAGGGGTGTCCAGTCCCGGTATCCCACCGTCCCCGGTGTTTCGACAGATAAATTGAGGTCGGCTAAAATTTGAGTTGTTTTGTCTTGCTGTTCCGTAGATTTGCAGTGTACTTCTTAAGCGACACCTACGATACAAAGGTCGCCAAGGAAGTTCTAGTCGGCTCGTAAACGCGTGCTACGGTACTGTGTATTGAATGAGTGTACGTCGACGTGTCCGCGAAGTAACTGCTTGAAACTGAGTAACAGTCAAGCGGTCATGGTTTCATCTCGTAGACCGGCCAAGCGGGTACTACAATATTTGTACTGGCAATTCCATACTGCCTTTGGGATAGCGGACCACGTGTAAGGGAACGAGACGGCTCCCGACAGCCTCCGTGCTCGGCCTGCCGTCCACCCTCTAAGGTATAGTTACGACTCTCTT
>4 686 CTCGGAACTGACAAG
TATCTTTGGTTCAAACAAGTACAGGTTGGGCACCTGTCAGCATCACGGGACCTATAATCCTACCAGATGTGCCGCTGTCTGCTGTCCCCTGGCAACATAATTGAGCGCAGCTAGCTATACCTACAGATATGGCTAGCACTCTACGCATCTTAAGTTTCTGAGTAGCGGGCAGTATGACGGGCAGGACTGAACTGGCCATATCGCAAGAGGTGTGGTAGTCGGTGGGAAGATAACTACCTACTGATCTTGCATCGTCTGGATGAAGACGGGAGGCTGGCTGCCATGTAGTCTAATTTTGTTTACAGACCAAACTAGCCAAACATTACAATGCTCTCCTCAAATGGCTCACACTAGGGGGCGACTTTGGTCTGAAATATTTCACTTTGTTCTACCAGCAACTGACTACGCATAATCTACAAACCGTAGGTTCCAGAACATTAGCTAACCGAGTCGCGGAACGAGAGCGTTGTCCGTTACCGAACGTAAAACCTGTTAAACTCGTTGTGTACAGCGCCTCTGGGGTGTAGGTTAAGCCAGCCATTCCTTACATGATCGTGAGCACATGGATGGCCTCGCCGTTGACGCTACGCTAAAAGAGATCCCTAATCACAAAAAAGTAAGCTTTATGTGGGGATTGCGGCAGAAGGGGGGCGAGCAACTAGGGCCTGATATCATGCGGGGACGGCCTCGGAACTGACAAGTGTCCTCAATACGCGTCATTGAAATAATACTTGGGTCTTGCAGTGTAAAGGCGACGAGGGCGCGGAGACACTTCGTTGTCGCCCCGCACGCTTTGCAGCGCTGAGAAGCTGTGAGCGTCCTAAACATAGCATTGACAACGATTGCTCACTCCATTGAAGGAGTGTTGACGTTTCGGAAGACATTGCGAATCGCTATGGTTAAATTTATACTGTAATGTAGTGCTAGACTCGGTCCGCCCTGCTTGGACAGGGTCCTCAACCCGGATCAGCAGGAAAATGCAGTAGCCAAGACCTCCTAA
>5 724 CTTCGAACTGTCGTG
TGGGCCTAGGAGCAATGGAGGGAGGGTAGCTCAGTTACAGAGTCTTATAGATGTCTAGGTTATTGCAAAAGTGAGAGGCGACATTCTCGGTTTACGTATTCTAAGCACGCGACTAGGCCAATACGGGAAACGCTCCGGATGTTAACCAGTCGGTCGCAGCACCTTTTCTGTGGACGAGCCTGGAGTTAACCGATTGAAGCCATGTGGGTCACCCGCTCTGCGATAGGGTTTTTGGCCGACCGTCAACGTCAGTTGGAGGGAACGTGGTTAAATTCTGCGGCTTGGTGAGTCAGCTTCGTGACCGTCATGCTTTGAAAGTGGCGACAAGATAAAAATGCTATCTTTGAACGCTTTCGAATAAATGTCGCAAAGCAGCGAGTGTTCGCAAGATCGAGAGGCATCAAGCTAACGTGATACACGGCTTGCGGCTTTCTTGGTATCAGTCAGCCTTGAATCTTGAAAACGGATATTTATTACGGAGCTTGGTTAGAACAATCATTTTTGCATCAGGTACATACTAGCCAATCATATCTACATGGCACGGCGGACTGACATGCGCTAGAGCCACGCGGCCGTAACGTTAATAGGACTTGGTTAGACCGAGATCCGGCCGGTTCGTCGGGTGTATCAGACTGGACTATCCGTATCGAAAGTGTCTCGCACCCCGTGGGAGCAGAGTGTGCTTACCTGAAATCCATCGGAGTCCTCTTTGGGTCTATGGCCACTTCGAACTGTCGTGCTGGCTATGTACCCGACCACCCTGATGAGTTCAGCTAGCGAGAGGCGTGGGTTGGCGAATCAGCTGGTACTATGGCTCGTAAGCGTCTAAATTCGTTCGGGGTCCGAAATTTTGCATCATGCTTCTCGAAATAACCGTCGTACGCGCGCCGAAGCAACGAAAGTCAGAGACGCTTCTTAAAGGCGCCGCGCACCACAGGCATCTGCTGGGCGCGTTTGAAAGCGCTGGCGACTGAATCGACTCAGTCGTTGCGCTTGTGAG
>6 406 CTGCGCACTGTCAAT
CCTCGGTAGACTCATAGCCGAAGGATTTTTAAAACGGGTCGGTCTCTTCGGTTCTAAAGGAATCTATGGGACCTGCCAACATGCGCCAATGGTTTTACCATTCCTCGGTTCAGGCACGGAATCTTATATATCAACGACATGGATCGGACTGGGGCTCCTCACGAAGGCGTGGAGTGATATTAATATTATAGCCCACCGACATGGGACAGCTTCTTGACGTTTGCGAAACGCTGTGCTTAATGCTTGCATAAGCGTTTCACGACTTTTGTCAAGATTATGGAGCTTCTGGGTGTTTAGACCTTTACCTTGTGGTAAAGGCCGTATAGACGCAACTGTACAGAGTATGTTCGCGAACCGATGTAGTCTGAATTTTGGAACAACAAGGACGGTGTGCATAGGATTGGCTCTGCGCACTGTCAATCGTCGTGGGCGATATATGTTAAGTAGGGTCGGCTGTGTATCGTACGGGCGCGGCAACGATATGATAGAGAATCCTGCGAACGATACAAGCCGCGCAAAGCTGTCCCCTGTCCGACTACCAGCATCCGGTACTACAAGTTTAAGCAGATGAACGAACGAAGAACAATTGGTGCTTGACACTGTTAGAAAATGGCCCCCGTCTAAGGCCTACATTAGAATCAACTTTGCGATAGTAGCGCCAAATTAATAGAACTGACGACAGTTGGCGACGCGGGGAATTCCGTCCTAGTCCAAACCTGCTTCAGGTGGTAGGACTTACTACAGCCTATATTTAATTGCATTAATTTGCGACGATCCCCCAACAAGCAGAGACGTAACGTTGGCGCTGATTAAGGCGACTGACGGAACCACCTAAGGTTGACTTCAGAAGACACGAAAAAGAAAGACAACCGCGTCTTCGTGCCTGAACATTTCTCCACCCCTAGTGGAAGTTAGCTGAACACCCAACTTTAAAGCAACCACCGGGCCCCTTTGGGGTCTAAAAGCGCCCAAGCGTGGGTTGGGTTGGCCCCATTACGAC
>7 859 CTTCGAACTATCAAG
TTAGTTGATTCAGTTTACTCCCTAGAAACTTTTAACCGGGTTGAGAGGCAATAGGGGATCCAGCTGTCTTAGTGTGAGCGTACTTTATCGCAGCTCCTCTCCTAGCTGGTAAAGACGGCCCCGGAGCATTCTGGTCGGTCTACGATACGATTCTATTAAGTCTCCGGGAGAGCCTCTCCATCAGCAGTGATGCCGGCCGCTGATAGTTCTGAAGTGCGGGAAGATAGTCCCTTCTGGATATCCCGTAGATCAACTGGGTAACCATATATATACATTTAGAGTTTTGCGGAGTTTTGCAACGCTTCTCACTTCACGTCGCTAGAGCGGCGGCAGGGCACAGTATTTTGGCTCACCTCCCTGCCTATACCAGTGCGAGTGGGCAATCATAGAGAGGCACTACATTCATAGTTCATAGACCAACTCTGTGGGCGGCAGATCCTACGTTTCGTTGAAAAGTGGGGGACTAAAACAGCGGGGTCGCGACCGCAGGACACCGTTAGCGAGTGTGCACATACGTGTACCGGACTAACACATGTAACCCAAGCGGCGACCATGCTCCTTTGAGAGTTGCACAGATGCAACTAATGTACTGTTGTCGGACAACTGGGGGCGTTCGCGGGGCTTTTAAGCTATACGTGTGGGTATATTCCTTTGGGGCCGCACTGGCGTATAAAAGAAAGAGGTCGGCAGAACGTCGTCTCTGTTAATGGGGCCATGCTACATTTATGTGTATGCCTATAGATAACATCGACGATGTCACTGTAGTTTGGTGGAGAGCCTCGTCTGATATTCGTGAAGCCTCAGCTAAGGACCTACGTGTTTAAACAGATATCTACTTAGTAACGCGGGACAGCCAATGCTTCGAACTATCAAGTGTACGAGAGCCCCACGGGAGACAGCAAACCCCCATTTGTCAATCAGGCCCTTATTCTTCGGGCGGCCGGGGCATCACTGCTAGTCTTTCCCCCACGGCTGAACTGCAAAGGACCATTCCCAAGTC
>8 604 CTGAGAACTGTCAGG
TTTACTTGGCTGCTCCCGTGCAGCTCGCTAACCTCGCCATAACGATTTAACATAGTTACGCGAATCATACCGACAGGTAGGTCGGCGTTTACGCGGAACGTGTGCATCGGACACGTTGTCGTCGAACTATATGCCGGAGAACTCTCCATTAGAGAATAAATCATTTAGATTGTAATTCTGTTCATGCAACTTGGTCAGGCATGATGCTCGAGGCTCTTGAGAATTCGCATTGCCACAGTGTTACGCGAGGTTTCACAACTCTGGCACAGAAGTGCGGAGCTAAGACCACGGGGGCGGAATCGACCCTGTCCTAGCCACGAAGCAGTACTCACGAAGCTTCAACCGTCGAAGCATGCGTTACCGTATGATCCCCCGTTAACTTGGTCAAACTCCCCAATTAAGAGTCAGACTGGTGCGGGAGCAAGACTGCTCACGAAAAGGACCGCCGAGTAATGTCACCAACAGAGGAGGCATGAAAACGCAATGTGACCTGGGGACGACACGCCTCCAGATCCGGACCAAGCCAATCGACCATACAAGTTGGTCCAACAACTGTGACCTTTCCTGGGAACGTGCGCGGTGGACTTCGATAAATGAACGTGCCCTGAGAACTGTCAGGCAAAGTTCCTGAAAACCATCTGACTCTTGTCCTGTATACAATGACCTAATTAACACCTTCGGTTCTTTCTGTCAGGTACCCGCATGGCTTGATGAACATTTCTGAGTTCCAAGAACAAGATGTGCAGCCAGGGCGCGATCTACCGGCGCATCAGTTGAGGAAGCACACCGATTATGCCTAAAATCGCAGCAGGGGGCCTTGTATCACGCCCAAGGATTGTGAAGAGGCGTCCCATCCGGAAAGCACGTGACGGTATCGGGTGATCTCCGTGAAGGTTTTTCGTGAGGTGCCCCTCATGCGGAGTCGGAGTCTCACCCGTGCCACATTGCCTGCACCATAGCGAATTCAAGCTACTGTTCAAGCACCTAGAGCCGTAACGAC
>9 488 CTGTCAACTGTCAAG
GGTTCGCTCGACGAATCTATCGGCGTCGAGGTAAGATACATTATACTAGGCCTGTGGGAGAGTCCCCTTGCACTCACTCATAACCCCCACGAAGCCCGGAGCATGGATGCGTGTCGCTAGGGCTGACTACGTTCCTGTCCTCCCCCAGTTAAGTGACCGTCCCCAATACGCTGAGACACATGTTGCTGGATTTATTACAATAATTAAGACGTATAAAACAATGCGGTTCAACACGTGACTGATAGGTAGAGTTTAGAGACCCCTCGCACCAAGGCTCCTAGCTTATCATAGCTTCAGCGGCCATGCAACAGGGCGGCCATCCAAAAAATAACCGTTATGATACCAGCGCAGACCAGTGCAGCGAAACGAGGTGCTCATGGCAATACGACGATTACATTAGTCCTATAGACAGGAACATTCCTTGGAATTCCACTCTTTCGGCTCACTCATAGCGAGAGGAAAGGAGACGCACCGTCACAGCGACCTGGCTGTCAACTGTCAAGTGTCATGGCGCTGGTTTCGGGCAAGCCCTCGCCATCTGATCACGCCTCCATTTTTTAATATACTAGCCGTGGGTTTTGATAGGCTAAGTGGCTAGTCCCTGGTAGCCGGCTGGCACCAAACTACCAACCAATGTCCGCCATCAGGGCAGGACCGGCTGTTCGTACGTTGTTGGAGTACCCTTAGGGAGTCCGAAATCTGCGCAGGGTGTGAAGAAATTGGCGACTCGTGCCCAACAACCTTGTTCCTTGGGATTGGCCTCTGGCCAAATCCCTACCGACCTGAGCCTCGATGCATTTACTACCGAGAGAACTGTATCCCACGATGGTACGATCATGGAATAACTAACTGCCGCCGTATTTCAAGACAACCGCGGGGACCCTAGGGGGACAACGCGTCTTAACCGCCTGATAGCTTTAAAAGCTTTGGAATGCCGGCTGCAACCTCGGCAGGCCACGTAACGGGTTCATCTTTCCAGGGGCTTCTTTATAAGCCCTTA
>10 973 CCGCGACCTGTCAGG
AGAAAGTGGCCTGATGCCTAGAGTGGCATGGAGGACAGGCTAGGGTGAGGTGGCGACCTCACAGTGCTGCTTGATACCGCACCGTCAGCAAAATAAGCTTTGTGATAACGCCAGGTTGTGAAGCTTTCGATGTCTTGAATTCATGATTGCAATATCTAGAAACCCAGGTGTCGTGGCGTAAGCCCGCCGAGTATAAGCTTGGAAGCACGAGTCTGCGGCGGTGCCTGCTAAGACATCTACTGGGAACTAGTCGTTACTGCGGGTCATGCAAACCGCCTTAAAAGGGACGAATGCGGGCCAAGAAAATGTACAGGGTTATTCTGTCATCTCCCGTATGATCACATAGAGGCGCAATAACACCGAACTCTTGGACAAAAGGATCTTCCATCTAAGGTAGCAGAATGTATTGTGCCGTCGATCATCAATTCCGTGGTACCCTGTTGGCCCTGTAGACTGCCCCCACTATCTAACATATCCGCTTAAGATCTTGGGACAATCGTTTACTGCTGCTCGTACCTTACAGTCCCTCGTCCCAACTGTGTTGACGTGTGTGATGTTTAGTGGCGATGAAAACCAAGCCGAGTAACACGAAATAGTAATATGATTAATTGACCGATAATCTCGTCACATGGGGCTGTAAAACCATGTTAGCTACACTGTCCGAGAAGGTCAGGCACCTCTGGCTCCGAACATCTACCTGCGGCATACCGAACAGTATGACTAGGAAGGAACCGCATGGCAGTAAGTTCTTGACTATGGTCGACTAGAGGGTGGCTAGTAATCCGCTGTATATTGGGGACGGAAGATCGGGACCATTCACGACTCTGGCTTGCTTCTTATGGTCTTATAGATTCGACCTCGTACGGGAGTGGCGAAAGATCTTCTAAATGCCGATAGGATTATTATGTGATTTCACTCCCCATTAGCGAACAGTGTGCAGGATCAGCGCGCGTTCAAACCCGCCCCCGACATTCCGCGACCTGTCAGGGGTAAAAAGGGT
>11 674 CGGCGAACTTGCAAG
TCAAACGTTTATAATCTATGCCAGGAACCCCAGGACAAATTCAAATCGTGGTAAGCGTCACCCAGAGGCTCGCATAAATTTTGTACAAGAGGTCGCATCTAGGTGCACCGGGATTGATTAATAGCAACCCCGCAAACAGTTTAGTTACTAGTCAACCCCTCCGGGGGCGACAGCGGTGTAGATCTCAAGAAGATGGCGCTACATGTCGCAAACTGGCTCAACACCAATTATCCAGCCACTGTGAGAATCTACGTCATCTTCATACTATGCGTGACAAATTCACGAGGCCGACCAGGTGCGCGGCCTTCTAGCGAACGCCATGGCATGGGGACATCATCGTAGGCTAATGCGTCATGCATGGCAGCTCAGTCCCATCTGCAAACTACACGTCAGAGTACTAGCGGTTAACAGCCAGACCCGGTTTCTACGGCCAACTCACGGAAGGTGACTTGAGGGCTAGAGCGATTCGCGAGCGTACAATCTACGCTTCGTCTGCGGGGCCCCTTAGTTTTTGATATGTCACCGGCTCGATAAATTCTAACGGTTCGTCGATGGAGACCTGGACACCGCGCTCATCAAAAGCGCGAGGGAATGTGATACAGCTAATTATGAACCTCTATACTACCAACCCCCTTAGCGAGCGCTCTGGTTGGGGGTATCAGAACTCGCTACCTCGGCGAACTTGCAAGTAAGTCATCTTTTGGAGTTCTCACATACAAAGTTGTCCCGGCCTGTTAGTTTCATAACTTCTCACACAAAACAGCCCTGACAAGGTGTTTTCATTTAAGATCCGGCGCTATTTATTTAACATAGGAACCCTCTGTAGTTAGGGCAGCAGTCGCTGCACTAGCTGCGGGGCACCACAAGTTAGCGCACGCGTTATGCAGGGCCAGTATGGTACTATAAGAGACCATGTCGCGTACGGTTGGGAGACGGTGACCGGTGCTATACGATTGTGGGCTATTACTACTTACTGTGGCTGACCAGACATCGCGCCCAA
>12 596 CTGCGGTCGATCAAG
TTCTGTCTTGGGGTGTCTCGGAGACTAAGCCTGGCGTTGCATGAGTATCAGCATGCACAAATGTTAGCACTCCCTGGCGGACACCGTTAGTCTTACGTTTACGCAGTACAGCGGAGGGAGTCTCTATTCGTAGTTCAAACGCCGAGCCCATGATGACGGCGGGAGGACGACCGGCTCGAAATGTTAGGGCATTAACCAAGAAGTCTTGTTAAGGGCAACCAAAGGGGTAGGGCTTAGCCTCTTGCTTGGTGGGGGACATCGGCACACCGACCTGAGTTCATCATAGGGATCTCGCTAGACCCGCACCGCATCAAACTGTAAAGGGTCATTTTGTAGTTACCACTAGTACAGCCCCGAAGGAGCCTGCAGTCCAGATCAGCCTGCCGCACCTCCACACGGGGCCTTAATTAGCATCATTGAGTCGACAAGAGCGCCGAGCGATCCTGGTTAGGTTATCCTCTTAAGCTGTATCAACTAGAGCCATACTTGCTGTTAAAGGTGTAGGATACACAGACTACTATACGTATTCCCAGAATTGTTCTGATCATACCGTCTATGAACGAGGTACTTCTACGTCTGCCTGGCCAAGTAGAGCCCTGCGGTCGATCAAGTAGGCGGGATGCTGCAGAACTCTATGTTGGGCGTCGCCAGGCAATACGATGTCCACGAGTACACTTGTAGGACCCGGACGGAGGGACGTCGGGCTACTATCAGAGACTTACTCCTGGGCTGGCGTTTCAAAGTACCTGTACGAATATGTAGATCAAGGACGTTAACCCGACTTTTCATACGTTAAGAGTTGGTAGTACAAATAGTTGAAGCTGCCGTACATCCGGTATTAGCCTGTGCGACAAGCGACCGTCCGCTAAACTACATAAGATCGGTCTTCGTAAATAACGCTGATTAGTTAAACAGGAGCGAGCCGGAAAACCGCCAAGACAGAACGTCATTGTCTGGTAATGTATCGGGGGTATGTGCGATGCTTGCCTCGAGTGTAGCG
>13 972 CCGCGAACCGTCCAG
CACGGAGGGTATGTTGTTACTGTTAGCGCGCTAGGGGTGCTAATATAAACAGTGCTGTATTTACAGTCCATACAGGAGGCAATCGAAAATGTATCTAGTATGTATAACCTGACTTTGCCAAAGCCCTATTCCTACCGCTTCAACCCCCCTGCTCACTGGTAAGCTTGTAACATTCTGATCGAGCAAGGACCTGGCACCCGACGCGTTTCAGATGCCGCCAGCCTTATTAATTACGCAATGTGTTCTAGCGTAACAAACTTTCTCCCCTCAGCACTCGCGCCAGGTTACCACAACCGTACTGCCTTTATAACAATACACAGACGCAACGTTCGTCTTAGCGCGTAAAACGCAACTTCGCCTGGGTGTAGTCCTTTGTGCTATCGACCGTGCGCCCCTAGTAATCCCCTCTGTCGCCCGCTTAAACGAATTTCGCAGCTAAGAAATAATGTACTCACATCCGAAGAGTGAGTGCGTTCAACTATGATTTCCGCGGGTCACCAATCGTTCGGCTATCTTATGTAAGCTATTTAGGCAGTAAAGAGCCAGACACGTGGTAACCGCGCCGCTCCCGTGGGAACCTTGCTGCATTCCAGCGTAAGCCACTGGGCGCGCGCACGGACTTACGTTCGGTGCTAAATGTTATATTGCGACTGAAGGATCTACTATCTAGGGCGGGCCAACATAGCCACAGAATTAGTCGCGAGGTTCTGCATTTTTTAAAGAAGTTTCAGACAAGCCAGGCAATCTCGGATAATAAGTGAGAGTAGGTAATGGCCGACAATCAGTCTCATAATGTGGGTGATCCCTCGTCAACGAGAACGCTATAAAACTTAGCATGACGGCGGAGAAAGAATAAAGCGGCCTCGCTACGCACTTGCCTAGGTACAACTCAGATCCCGTCATGCTTCTACATACTTTGCCTCCGTGGTTCCCGCCTCATTGTCATAAGACTGAACGACCACATTTCCCAGGCCGCGAACCGTCCAGCTCGAAAGTGGTT
>14 14 CGGCGAACTGTGAAG
GGCGTCGCGAGAGTCGGCGAACTGTGAAGCTTTCCAGTTTTACGGTTTGTAGACCGTTTCACATGCGCAACTAGAAGGGCATTCTGGTTTATTGAATCCTATGCACAACAGCTCAGTGACGTCACCGCTAGCTTGCAACCGTTTGACTGAAGGCTATAAAACCGAAATTGATTCTGACTAGCCGTGACCGTTTGGCTCCCTGCCCCGGTTTCCAAGGAAAATCCGCAGACCCGGCATCGAATGTTGGGTCTAGCAACTAATAGCTCGTGTGGTACTTCACAGAAGCCTTTACTTAGTTCATCAATCTCTCAAGGGTCGCGCACGTAGCACGAATGGTGAGGCGAGTAGTCGATAGCCAACTAGCTTTCTACTATGAAAATGTGGGACTTATACGCGCTGACTTCGTGGATTACCCAGGGCAATCGATCGAAGGTGCTCCTGAACTAGCCCTGGATAAACTCGCACCCGTACCGGGCACGTATACAACGAGGTATCATCCGATCGTATAAAAGGGTTAAACGTGTCCGGTAGGTGATGTCTGCTAGAACGCCACTTGTCAGGTAGTTCGGTTCTCGACGGGTAACTTTCTGCTGTATGCTGGACACCTGTGGACGCGTCCCGCCTTAGCACTGAAATAACCGACTATGTACCGACCAGATTCTTTCCGCAGTCGTAGCTGGCAAAACTGACAAGTGCGCCTAGAATCAGGCGGCTGCGAGAGCGCAGTCCGCCCCCCTACGTCCCGTGAAGAGCCCTGACATCCGCGACCCTTTCGGCGAGTTCGGATGAGAGGCTAAAATCTGCTGGGGAGAGTCCTGGCTTGTAAAAGAACACGACGATATTGAGGATCGGGCACCGGTATACATTTATTACCCACCCTCGCAGGTTTTTCTACAGGGCAGCAGGGGTGGAACTATGGTATGGTTCTCCTTGACGTCGTATTAGTATACAACCATATTCCATAGGATCCGTCCATTCGGGTCGATTCCGCTAGAAGGAG
>15 406 CTACCAAAAGTCAAG
CCTACGTGGCACATCTCTCGTTCGGGCGGATCTCGCTCGTCCGTTCTCTCGTCAATGGGACGACAACAGGACCTGAGTGCATCCGTCATTAACAGGGAGTGAAGTCCCTTGACTTACTGGGATTAGTTCGCTTAACACTGGGGCGGAAATCTGATCTAGCACCACCGCCCGAACGCACATTTCTTGGACCCACAACTACGACGAGGAGGGGTGCACACACATCTAGTGTACCAACCTCACATGTTAGACGTATAGAGGCGATAATTTGCCTGCCCCACGGCTTTCTACCTGTGCTGGGAGCGACATAGCTGCCCACCGGAACAAATGCTTAGGTACAAGTAACTGGATCGTGCCGATGTGTTGGTAGTCATTGGGCTCAAACAAGTCGCTACGTTGGCCATAAAGCCTACCAAAAGTCAAGCTTTCGCAGGAGTGTGGGACCTAGTTTTAGGTAGAGGTGTTACTAACACGGACTTAATGTATTTTACTTAGTGTGCGAACAACAAGCCGGCTTTGACGTCAGTCGCTTAGCCAAGCAGGACTTTACCCGAAGGTGAACTTCTACTTTCCAGTGGGGGGAGTTGGTCAGAGTACACGCGCGCTAGTAACCCATCCTATGCTTGGGATAGAGATATTCCGTGGAGATCTGGGTAGTTTCCCGGAGTAGGGAACATCGGCTTGTACACTCACCCGCGACGAGTCTGTGGGGAAATTTAAGAGAGTTCGATAAAATTGATAGCCTGATATAAAGGCATTTGTTATACAAACACGGGGCATAAATGAAGTATATTACGAAAGAATCCTTCGCCCGTAACACGTTTTACCTGCCACCCCTTCATGCGTTAGCTGACATCATATATCACCTTTTTCAGAACGCCACCGTGGCATACTGCCCTTCACTCCAGAGTGGCATCCTAAGGACTATAGTGATTATTCTTTAATGCAAAGCCAGGTAGCCCAATCACCTCCCCCGCGACTCCGTTTGGCTAAACAGGGATTC
>16 627 CTGTGAAGCGTCAAG
AAGATGCACGTAACGAGAACCTGTCATCCCAAATAATGGAAGGACCATAGTTGTTGCTTAAAATGGTTGCTCATTGGTTCTACTGTTTACAACTATCACACAGGGTTGTAGCCCCCCCAGATCATACAGGTAGTCCCAACTCCGGGTGACTAAGATTATAGGTAAACGTTTAAACAATGCATGGCGAGGACTACCATCTGGAATCGTCCAGAAAAAGAATAGATACGTTATCTAAGAAAGGACGAAGCCCTACCGGCAAAAATGGTAGTGGGTTAATACCTTCGTTCTACATTTTTCCTCCTGCTGTTCGAGTAAGTAGATGCTGCAGCTGCAACTTCCCGTTGCCACGGTAGGACTGCGACTCTAGTGAAACTCATGCAGATGTCCGCTGCGTTTCCGTCGACTCTCAAATCGACGTCATTGTCAACACGGACGAGAGCTTCTCCAGTTCCCCGGATCTATCAGAGAGGAATTTCTAAACAACTGTTTAGGAAATTGCAACCTTAGAGAACAGACGACCTCCGTGTAACCCATGGTATACTGTGGAGACACCTCACGGATCGGTTACCCAATCAACTACGACTCGCGGACGACTCCCAACGATGTGTCGAAGCCGAAAAACGTGGCCTGTGAAGCGTCAAGCCTCTTATCTGTCCTATATTACGTACACAGCTATTGGTTCTATACGTTCATCCCTCCAATGCCCTAGCTGTCGGGGGTTCGTAAAAGATAGCGGGTTGTTCCGTATATTGCACGGTCTATCCTCGCTATCACCTCTGGTACTCAAATTCTGACCGTTGGGGTGATCGTACAGTCCCCTGAACGAGTGAAATAATGCATGAAATCAGTAGTAATCTGTGTGTAATCTGGGTGGAGACTTACTGGGTTGTATGTGTCTGGTTAAGGAGCAGCGGATTTCTAGATTCGCCTATGAAGGCGTCTGTAGACGTGTAGTCATAACAAAAATGCACAATCACTTGCCGTGTGACTAGGCCATCGT
>17 92 GTGCGAACTGTCAAG
TTATCCAAAAGAATGGACAACTCGCCATAATTCAAACGGAACGCTCCCGACGTAATGACCCGCCCTATGACATTGAATAGCGGAGCCTGCATGTGCGAACTGTCAAGAATCTGGGGCTAATAGCGAGGGTCACGGAAGTGGTACGGCTTTGCGCTCTGTTTGATGGCTGCAAAAACGTCGTGAGGTAGGACTTCACGCTGCCCAGGCCCCATGAGTTACGCGAAAGACCACGCGCGCTTGAACCTTTACTGGGAGGGCGAAGCCCAGTGGAGCGCCTGCGTTAAGTAGACTTGGCCTGCGTAGTCTACTGACTCACTGCGAGGTGAATACTTGCTCGCGTGCAAATGGTTTATCCGGGGACGTCAGTCGCCTACAGACACACCGGCCACCGTTCCGCCAACGGTTGGATGTCGGGAAAATATCTGCGGACTAATCAGACGCGGGGATAAGGTAGCGGCTGATACCGGATCTGCACAGCTTTTCGGACTAACGACTCAGTTAGGTCAGGAGATCGTCGTCTCAACCAGGATTAACCTCTCTCGACGACTCGCCTCCATTCGGGCGAGCAAGGCGACTAGAATGCGACGGCAGCGCTAAGACCTTCAAATGGCAAATAGACGTCAGTCTCCTGATACCACCCGTTAGTTTTGCTTGAGATACTAGTACAGACTACGGTACACAGGAGTTCCGAAGGATGGTCAATAGCCCACGGCGGCGCTCTGTGCCGTCTCCCCCACTATAGCCCCTATCTTTGAGAGTTGGGAGGGGAATCCCCTGTTTCTGCAAATTCCGGAGAGTCAGAGTAGTAAGTCGGATCATGCTCGTTGGCCACGTTAAAGCGAAAGCCCGCGCGTGCTTTGGCCTGGCAATGATAGGATAACATAAAGCATATGCTGTCCTCCTGCTACCACGAGGTAGCAAAGAAGAACCTATAACATGACCGAGACCGTTGAAGCTAAGGTTGGCACTACGCAGAAGTTGATGTATTCAATCCTATACA
>18 738 CTGCGGACGGTCTAG
CACGATGCCCGACATCTTTCTACAGGGAAACACGTGGTTCCGCTAACACACGCATTGAATATTAACCACTCTAAGCCGGAGCCGTTCATAGCGTAGTACCCAATGACTTGCTGATACGTACCCTTTCTGTGAGAGTATGTCATGCCCTGCATTGACTCGGAAAATTTTCCCAAGCTATCCTGGACCGAGAGCCAGATGGACCATCTTCATCACACTCCTACGTATGGCTTCCTTAAGCGAGTTGAGGCTCTAGGCCACAGAGATCACGCAACATCACACAGAGGAGCTGGGTTGTAAATCATATCACAATTAAATACGATCGGCGAAGTGCCAGATACCACGGGTGTCTAAGTGAGATAAAAATGAACCCCGGACCGATCGGAAAAATAATCACACGGTCTGATACAGACAAGCAATGTCAAATTTACGGATTTGCACGGAAGATGCAAACGAGGTGGGTAAGCACGAGACGCCACGCACTCCGTCGTCACGGGGGGGTATCTGCGCCGCAATAATCTAAAAGATGTTAAACGGTAAAATCGGCGCACTGACGTAGCGTGAAACTTTGCGGTTCAACGTGGATCCTTGGATCCCACCTTGATAGCTGGTTTCTCTGGGCTGTACTACTCCCATCTGACTCAATATCATGAAAGCCGTGTCCTGTCGGGTAGGACCTGCAACATATCGGGGCGCATCCTGAAACGAATAGCTTGGACGATTTAGAGATACGACGACGGACTGCGGACGGTCTAGAGTATCGGTTCCTTAACTGGCTAAGTGACGTGCACGAGTCGGTACATACAGGACGTTCTCAGTGGCCACGTCAGCCGTTGGCGCTCGTTTCATGGCTGTCCGTGGTGGCATTAATGAGTGAGCATTGTCGGGTAAACATATTTTACTAAGTCGTACCCGCTGGTTTAGTGTCACATTGCGCTCACAAAAAGTCCACCTGGAGTTCAGATTTCGGGTTAAATGGGGGCGAACTGTGGCAGGACTCTGC
>19 600 CTATGAACTGTGATG
CCGACTTCGCGATGAAAGTCCGTGGCTACTTGCCGACTCCACAGACGAAACAAACCCCGCTTGGTATCGCCCTAGGGACCGCGAACTTGCTCGAATAAAGTTACCCCTCACATCATTGTATTAGGTTGCCTGGATAAACGCGACATCCGTACGGGAAATCCGCTCCGCTCTTTCCCTGCGGCCCCGCGCAATCAAGTCTAGAACTCCATCGGACCCGCCCGTGGTCACGAAGAAGACAGAATCACGTACCAGACTGGAGCGAGACTTAATAAGCCTATGTCAGATGTGTATTAGAGACACGCCCGGCAACCTATATGCTCAATAGTTAAGATGTATCTCAGGCGCGCCGGCCCTAGATGTATTGCCAGACTGGACCCGAAAGCCTCCAGTCACATGTAGCTATGTCACATTCGAATGAGAGCGCACTGATTGCTGTAAGCCCCTTGCATTTCTTAAGCAGAGTATACTCACCCTGCCTCACTCTACTGGAGTTGAGAATGTTAATTATCAGATCTAAGTGAAAAAAAACCCGAATACTAAGAACCGGTTCACGTCCGTGATCATCGGCAACCGTCGCGGTGCAAAAGCCGATTGACGAATCTATGAACTGTGATGTAGTTTTGTCGACGGGTCGTCATATAGGCAGCAAGGCGTCGAGAGTGAAATGCAGCCCGTATTTAGGGGGGCGTCGTTGGCTACGGGTCAAACTCTTGCTCTGTAGTGGCCGCTCTCAATTGTCGTCTCAATCCGTGGGCAGGACAAGGCGGGCAGCGATACCAAGGAGAAGTAACGAGCGGGTAAGGGTGCACCAATCACTGTGTAGGCTGAAGTAGCTTTAGTTTGACCGACAAGCACGTCGGTAGATCCTAAGACTGGAATGGCAGAGGGACGCCTCAAACTTCGCTATAAAGGGAGACCACGCCGCGGAAGAAGTCGAAGGATCCCGGGCCGTGTATAAGTCGTACAGCGCTTGGGAGGCATTCTAGTTTCCAAGCCTGTT
>20 607 CCGCCAACTTTCACG
TCGGATATATTCCATTTTTGACCCACGGGGGACCGCAGGTTAGAGGACCCCCTATTTTTGGCCCCAACACGCAGTGGGGGCACCAGGTAAGTTCGAGGCCGTGGTCTATCTGAGTGTCTGAGTGTAACCATTGCAAATCAAGACTTGCACGCCAACTGGGGTGCCAGCGCGAGCGCTCAATCGTTTCCACGGAATCATTGATGATTTGGCTCCCAGGCAATACTCCAGTTCGGGATGCTGATAACCCTAGTGACGCGTACAGATATCGTGGAGTCGTAATATAAAGGATAAAGGCTGGTCTTTGTTTAGTTGGCTGTGGTCAAGCGCGGCAGACGAAAGGCTCTGACATCGGGGGCCGCTCGCAATTAAAGTTTCTGACATGCCCCTGCCAGTTGGCAGTGCAGTGATGGATAGTGAGATTCAACTCAACCGGATAAAATCTTGTACTAAGCCAAACTTGCTAGTTACATGATTAACTATGATGAGGTCATAGCGAGTGGAGGGAGCAGCCCCTGTGCCGCCTGATCGATGTCGCGACGAACATACTATGCTAGCCTTGCGAGAGGTCGACCCAGCGCTTTACTTAAACGGGTAGGACCTACAAAGGCCGCCAACTTTCACGGGTTTTAATATAACAACCCTCGCCTGCTTGTTCCGCTCTCATGAGGCGGCATCAGGAACTGTGTTTAAGTTTGCTACGCTCCAACAAGTTTATCATGTGGAGGTACCATTTGCGAGGGGTGTGCACTGCGGTGCGGTGTATTTTCTTGGAGATCGTTCCCATATGGGAAAATGTCACGTTACGTTTTTACTGGAGTTATCGGGAATAGATTAACAAGTTGGCGGAGAATAGAGTGTAACGATAAATACAAGCTTCTCGTACCGACTCTGTTTCATACATCTAATCGACTGTGGATTGTACCTGACTCCTGGACATTTACGTGTCCTCTCTCATATATACTAGGAAGCACTAATCAACTGTAGTCGAATATCGCGCTCT
