# Supplementary material for: A particle swarm optimization-based algorithm for finding gapped motifs
Source: BioData Min. 2010 Dec 13;3:9. doi: 10.1186/1756-0381-3-9 (PMC3022572; doi:10.1186/1756-0381-3-9)
Supplement: Additional file 2 — Experimental Dataset. The synthetic data sets and real biological sequences used in the paper. [file 1756-0381-3-9-S2.ZIP › synthetic/non_gap_motif/fix_motif_length/Seq_1000_20_15_4_3.fa]

>1 554 GAGATCTTAGCCTTG TGGATCTTAGCCTTG
AACGGTGCGGATAGTCCACCATTACTACCTCAATAAAAGCCTCCGTGGGCAAACCCACTCTCTGTTACGCATCGGGAGCGTTATACCCCACATTTATTTAAAAACAATAGGGCTGAGTCGGCCCCGCACCCCCATCCAACCATTCTCCGTGTCAAGTCCAAATTTACAATATTCTGACAGGCCTCTCTATTGGCAAGCTCAAAGTAAGGAAGAGATAGAGGGAAGGTGGAACTTTAACGTGCTCGCAGATGCCCTCCTTTCTCCTCAGTAGCATCCGGTCGCGTTCATTCCATGCAGCGGTCGACCACACTGCAAGACTCCTGCTGGACTATGGACAGCAGTCTAATGCCTGACCTTGAGAATACCCTCGCCATGTACGACCCCCCGCAAACGCTGCCAATCCTAATGATGCCATGATCGAATCGTCCAGCGCTACGCGCGTTCGCTTAATGCGACGAAGTGCCTGTGAGCTCTTCGTGTCAGCAGTGGGACTCTGCCGGAAAGCCCACACGGTTTGGGCACCGAGATTTGGACTGAACACGCGGTTAAAAGCGGAGATCTTAGCCTTGGGAATCGATCCAATGGACACACTAATCGATGCTGAACACGGTGGATTATAGTGGTATGACTGGTCTCTTTGGCTTGCCGAGTGTACGTTAATTGAAAACGTCAACTCGCGAGTACACGTCGAAGTCGCGGATGTCCAAGAGTGATTCATCGTGGCGGGAGCGGAGGTGGTTCTGTGCCCTCATTGCTGACGGCGAAGCGTGGCGAAGCGGACCTTCGGGGACGTTATCATTTAGGCTCGGGGTGAAGAGTCGGTTAAATCGATAGGGGCTCTCAAAGCCATACGGTCAATAGTGTCCGTATGTAGGGGCACGGGGATATGCTACTGAATTCTATAAGCGGAGGCCTATACTTTTTCATCTTAGAATGGTGCCCTCCCGGTCTCAACTGACTGTAAAGTCACGATATACAAATATTAGTGAGCCCTCTCCAG
>2 726 GGGATCTCAGCCTTG
GACTAAAAGAACATAATCTATCATTATAGCGACGATTGGCGCCGCATTGATCACTGGTTTACTTTTAGGAATACTTCGACGCGCAAGATGGTACGAGGTACCGCGTGTGCTCGTTTACTTAAATGAGGGCGGGCATTCAAACGTTGGTTGAACCTAAGAATTCGGGTGCTGTTGCGGGTACATCAGTTCCACGTTCAACCTGACGGCTGTGAGCGTTTCAGTTGGGAAAGAAGACTGACTGTTTACTCAAAAGGGGAGAGAGACACACTGAGAACGACCCAGCACTTTAAGCACCGCGGATCGTTCACTTTTGTGACGGGGTGCCAAGCTCGTATCATTAGGGCGGAAAGTCTACTTGGATAAATAGAAACAGGTTTCCATACCGGATGCTAATGCTAATCGGGTAGCGTTGACAAATATGTTCTCGCGGGGACTATTATAAAATGACGTTGTCTTGAAAGCCGCGAGTTAGTAAAACCGGTAAATCTGTCTGCCGACCTTATGGCGAAACGCCCCATGTACAACTTGTTGCGAATGAGAAGCGTTTGAGGTTCGTTCATAAGTCCTAGGGAGCATTGGGGATGTGTCCACACGTATATTGGAACTGGCGAGCCAAACATATCCACTTGACAAGGCAAGTTTAGCAGGAGTCGTTTATTTTGGAGTATTTAGACTGAATAGGTGTCTTCACGGACAGGGCGTGATCCTAGGCTAGCAGGTGCGCTGGGGATCTCAGCCTTGATGGTTAGTATGAGGCCTGCAGATGCCGAGCATCCCTTTTGGTAATATATTTGGATTTTAGAGATCGTTGTATCCAAGCCGGTGGATCGGCACCGCATTAAATCCGCATCTGGACGACAAGTACAGTAGCATGTCGACGCTTGGCTTCGAAAACAGCATCTCCGTCGCGATACTCGCGAATCGCGGGTCGGAAACTAACGCGTGCCAAAAACCTGCTCAATACACGCGTGATAAGAGCTTGTAACTCGCCCACGGGCAC
>3 201 TGGATCTTACCGTAC
GGCACTCGATCCTTCAGGGCTTTCTGAAAAGGAGTGTTGATCTTGATAGTTCCAAGAGTTTTGCGTGGTCAGGTTTCCTTGCTTAAATTACGTATCGAAGGCCCTAGAAACACCATTTGTGTACCACCGCGTCTACACACCCCATCTCCCTAGATATCATGAACGTACCAACGATCTGCAGTTGCGCCTTTGCTGCCGACTTGGATCTTACCGTACTGTTTTGATGGTGGCTCAATAGGTCGATTATATGTATGTGTTCGGCCTCCTCAGGGGGGCGAGACTGTTGCATTATGATGACCCACAGCCGGGTCTGGCTAGTGAGCCAGTGTCAAGCTGATCGGACCTGGGACCGGACGTGAAAAACTCGGCCCCCTCATATAGGGTCGTAGGGGCTCGACGAATGACCACTATTAGCCTTCATTTAGTAACTTAAGCCATCTGTGGCGGTCGAGCCAATCCTGCGCCGTCGGTTGAACCTTTGCCATGGTGGATGAGAACTCCACGACTAATGTGTAAGCCAGGCGCCGAGCCTAACGGGTACTGGATCTTCATGTGCAAAATGCATAGGACTCAAAGACGTAGACATGAGTTTTCTTGCCAACCGGTCGTGCATGGTAAGATCCTTAAGAGTCGGTTGTGTTAGAAGCCTAAATTACGGGGCTTCCTCCCATGGGCTGCAAATCCATTGGAGCCCAACCAAAGTCTGTGTCCCCTAAGGCCATGCTCATAGTAGTGTGTTGAATGTGTGCGCGAGACCGAGATATTTGCTGAAAGCCATACGTTAAGGTCAGTCACCTTGAAAAAAGCTCAGGGAAGGCATTCAAAAGAAAAAGCTGCTCGTACTGAATGGGTGTCCTATCTGCGGCTAAGTCGTTTAATACTATGCATTGCTAGCAGCGCTAGGCAGAACCGTGACCGCTGACAGTTAACAGGAACCTCCTCTGAGGTCATTCTTCTTCGTGCTTCAGATGGATTGAATGTCTTTTCCGAGAGTGGACAG
>4 27 TGGATCTTAGCGTCG
TGATTACCTTGGTGCGATAAGTGTGATTGGATCTTAGCGTCGCGGGCCATAACTCCGAGCGCCTCTGGATAATTAAATACATGATTTTGCTGTATGCCAAATTCGTCACTTCGATCGTGCCTAGCTTACGGCGCTAATGGGATGTCGGTGTCGAGACTCACTCATAAACTACAACTCACCACAACTGCCCAATCAACATCGGGGACATGCGCGGGGGAGGTACGGGATCATATTCTCAAAATCGAACCTAAGCCCCCTACATTGGCAAAGACCTGCTCGGGTTAATACAAAGGCCTGAAATAAACAGTGCGATTTTACGTTCGCCGCGGCTTTACGAAGACAACTAGCATGTAGAAATAGTCCCTTGTTGCTTTTAAAAGGCAGTAAGGTGCTGATGATTGCCTCCCTTGTTTCACGTACCAGCAGGAGGTAGCTGCCTTGTGTATGTTCAGAAATCAGGCTTTAACGGGGTACACGCGGGATGGTTTCGTGCAAATGGTAGCTATTAGTCAGTACTGTGCTAAATTTTCTATGTTTAGGCATCTAGACATAAGTATAACCATACTATTCGTCCAGTAAGAACGTACTAAACTTAGAAGGGGCTCTGCACGAATCATGGTCTTCTAGCGAAGCTTATTTTCGGGCCTAACTGGCAACCGTTCACAGCGTCGGGACACAGTAACATGGTTAACTAGCCGTCACTTCAGCGTTGTGAGAATGCCAAGGTATATTCTCGTTCGCGTCTTTACACGGTTGTGACTCCATTGAATGGTCCGGACGTGGTAGTCCAACAACGCCGGTGCATAATAAAGGGGTGTTGGGCTGTCCGTCAACTAGGGCGCTCATCCCAGTTGGTTTGAACCGCTCATGTGCATTGTCATCCCCGATGCACAGAGGCTCAGGGTCGTGAGTGAGATGCCTGCTTCTCGAGGGTAAACAGAACCATACAGCGCAAGGGTTGGCCGTCAACCTATCACAACGAAACTGGGATCTCACTTGC
>5 424 TGGAACTTGGCCTTT
TTGACATGACATTGCACCTTTGCCATGGTGGTGTAACCCACGGTCAAAGGGCACGCCCAATATGCTCATAAAAGAGTAAACGGTGCGACTTTCGGGAGACCGATTCATACCATATTTTCTCTACGGGCGTATCAGAAAACAGCGCACTGCGAAGGCGAAGTCCCCCAGTACTCCTTTCAGTACCCATTGTTCTTGATGGGTGCTGGTCCCAACAAACTAGTGACTGTTACTACGTACGGCTCGATCTCTTGAGGGCAAGCACAGTAATATGCACACTGCGAATAAAGGACTTTACATGTGGGCACTTCGAATATCTACAAGCACGGCCAGTGTTCCAGAGCGTTATTATATTGTCGACCGTGCCAACCCGCTTCAGCGCTCTTTGCCATGGGTTTGTATGAACCGTTAACCCTTTGAATGGGTGTGGAACTTGGCCTTTGGTTATTATACCGGCAGAATCGTTTAAACGCGGGGGGGACGAATTATCCTACTACAATCCCAGGTTAACGCAATATCACGTTGGCGGGCTGTGCTTGCAGGCAACAGATAATGACACCCCTCTCGTATATGGATTTTTCCCAGTGTAGTGACAGAAGGTCGATTGGCCGGGAATCCCCTTCTAGATAACCCCGCTATGTTAATCTACACATCTTCACCCGTGAACATGAACCGACAAAGTCCTTTACATTGGGATTTGACGGCTAGCCGCCGAGTGAGAAGGAAGACGCTGACAGTGGCTCAGCATTAACCAGGTGCCAACGAGGCGGATGCCAGCAGGGCCAGTCCGATGCTGGCGATGTTGGTTCCTAACAGCGGAGACATAGACCGGTGGACCAATCACGCACAGTTAGTCTAACCGCCAATTGTGACGAGTATCGTGAAATTGCAGGGAACCTAGATTACTAGAAGTGCATCTGTATACCTTCGAATCGACCCGCCTCCGATCACTCAAAAGCTAGCAAAAAGAGCTCAAGCCGCTGCCGACCGGCTAGTCGCCGAA
>6 159 TGGACCTTAGACTTG
CTCCTAGGATGTGCTTTGCCTAGAATGCCAACCGGACTTTTGATCTTCGTACTAAGTGACTACGTCAAAATTAACAACAGAACTAACAGACGAGAGAACGATACCCTGTGGATGACTAGGTGCTGCTACCTACACGCCTAGGATTCTTTGCTCGTATGGTGGACCTTAGACTTGCGATTATGATTCCCGAGTCCGTTATATTCAGCCCATGTCCGAGAACGACAACGGGGACGACTGAAAGAACTCAACGGTCGGTCACCGTCCTGCGCTCCCATGTCGTGTGCTTTGTAACCAGTAATTACTATTACCTCTCAAAGCCAATTAACTTACGATTTTTTGCATATAACCAATTTGCCTTGTCGTAACCAAAAACTATCATGATCCGATCGTGAATTAACTGAGACCTTACATGGTGTCAATACTTGCCGGGTCGCGCTAGCCAAACCCAGATAATTAACTACGATTAGCCCGCACCTGTTGTGGGGCCATCTTGACACAGACCATCGGCTAGCACGTACAACCCTATTCACGCTACCCTAAAAAGCTTTAGCCTAGCCGAGTTAGGCTGCAGTGACACGATAACAACGGTTAAATCCCGACTGAACACGCGAAATCGGGTGCACGGGCTAATGAAAAATAACGATAATTCGATCTGCAGTCCCGCTTAGCTACAGGCTGTCCCCATGGTGGCATATTGTGAGCGTCTGATAACGTCTGACATGCGCCCTTATCGGCACTAATGTCCTCTCTGCCTGCGTCGGTGGTGCCCTGCTTACCCAAGGACCACTGGCCTAACTCTGCCCCGGCATACTAAGGCTAACGTCGTTTCCGCGATTGGGACGACCCTTCGTAATGGCTGACTTTGCATAGTGGTTACTGGACAAGCGGCCAAAGGCACATGGACGGTGCATCGGAGAGATTTGACCTAACCGTTACTATTATCTAAGGGGCATTTCACTTCAAACCCTAACTTGCTAGAGTTGCTGAAGGGAATCGTTTT
>7 611 TTGAACTTAGCGTTG
CATGACCGATGAAAAGAACTATGCCGTTCGACTATGACTCTAGTATTCGCGACATTGGACCGGTTCGACTGTCCATCTGGTAGTGAATCATTGTGTCCCAAACAATCTTGTACCCTTATAGTTCCTTAACGTGCCTGGATTTCGTATAGACTCGCCACAGTAGAACCGCCCGTACGAACGACTCGCGCCGAGTGAGCTAGGTCCGAACGGGTCGTGCTGAAAATAATCTAATTCATAGGTCGGGGGTGACCTGTAGGCAATTGGCGGAGACTTGACACGGCCCATGATCTAATCTCTCGCATAACGACCAGATCATGAACAGCGTAATTCCATTTGTGTTACGGGGAACTAGGTAGATAGATGTTAGTCCGCTCCGCAGATACTTGACAGGCAAGAGTACTTCCGAGTACCTCTAGGAGGATTGGGCAGTGTACAGTTGGGGGATGCAAGCTTGCTGAACGTATGTAAGCAGGGGTGGTCTACAAAAGGTTAGTATGTGAGGAAGACTGGTCGCAGTTTACGTCCACGCCGCGGGACATTAGAGGTAACTCTCCCGCGACCGACAACGACCTTGAACGGGTACGGAGCGCACCTACGTGAAGAACAAATAATTGAACTTAGCGTTGGCCGTGCATATTAGGTAGAACGGCTCCCTAGCGCGTCGTCAAACCGTCTGGAGGCACCGATTTGCGTCATCAATCCAAGTCGTGCGGTATACGCGCACGGACCCTTGGGGTCGCGTGGGGAAGCTCTCAGATCAATGAACCATCGTGCGATAAATTTAAGAGAAGAGTCTTTGCGATAGATGCCTTAAAAGGCAATAAAGGCGTCCTTATCATTGCGGGTGGTCGTCGGCTCTGAGATCGATTTTAGAATATAGGCGTATTTGTAAGCAGCCGTCCCCTACAACGCTAATGTATGAGGAGTGACGTATCAAAACAACGACATTCTTCAATGCCGCCACGGCAGCTTACGGGGATTTGACTGCCTTACTAAAGCG
>8 198 CGGATCGTATCCTTG
AACCGGTGTGACCTCGACTCAGATTAATATCGACAATGGCGAACCTGTGGCTCCATTCGTTATCCTTGTCTAATAGTCGTAAGTGAGACTTTTCAGGATGTTTTCCTCCAGAAGCTGTCTGATGCTCGCGTCTGCCTCCCTGCGCCTCAGTACCACTCGGAGTCATACGAGGGCTTTTTCGCGCACAGGGTTGTGCTGCGGATCGTATCCTTGCTCCTACGAATAAGGAACGAGTCGAAGCCTGGGCGTACGATTCGTAGCCCTTGCTCTATCACAGTGCCAGTATTGAAGGACACAAATGAATCCCTTACCACATTGGGTGAATCGTAGAAGGGTGGTTACGGCCCATGTTCCCATACTTATAGAACCAGAGCCAATTCGTTTCCCGACAAGACTCCCGGAGTATTGATTTGCGCTCTTTATGCGGGAACCTCGCTACAACGTCATATAGCTAACATTACGCTATCATCCTATCAAGAATAGAAGAGTTGCTCCTCTTAAAAAATGAAGGACCGGATCGGTGAGGACTCTGTCGTGCAGTCAAGCATCAGTGTCACGCGGGGAGTAAAACACTTCCTGCAGACGTAGGCGTTTATATCTTTAGGGATGGTGGTGCGCGGGTATGACACCCGGAACTTCGGTGCTCTCATACGGCGGGGCCGTTTCGTCCGGTCCCGGTACGGTAACAAGCGGGGTAATATTTATGGGTTCACGTTGAGTAACACAGGCGCGTCCTCTAATATAGGGTTCACATCAGACCTGGATTAACACAGCCAAAGCCTCAAAGGCTGTGGTGCATTAGAGATATTACGTTCGAAGTCATGATCCCCCTCAACTTTCTTGTGACTAGGCGGTACCCTTGACCCATAAAAGTCGTGTCGCACAGCGCATAGTTAGAGCTTCTGTTTTTGTACAGAAAACTTGTAGAGAGGGCATTTGTAATCGACCTTCTAACGACTCTGTGTCTTCAGTCGAGTAGAAGCCCTCACGGCAGTGCAAA
>9 653 GGGATCTTCGACTTG
GGCCTACATGGATAGCATGCTGAGCTTACATGCCTCATACAACCATAACGCCTCGATATCAGTTGCTGATTGCTGAAACCGTCTCTCGTGGAGTGCCCACCTTAAGCTATATATCTTGTCTGGGCCCCTCTGTTCATGGTGAATCGATATATCTGAGGCTTATAGTGCTCTTCCTGTTCTCAACATATTTCAAAAATTAACGGATCCGACATATAGACACTCCATAGTATCCGGAGTAAAGGCAACTTAGACAACGGAGCAGGCCCGATCGATTCTCCCTGTAAGCAGAGCTCAAGACCAACTCCGGCGCTCCGGTATGCGGTCCGACCTATGCCGCTCGAAGCCAGTGTTTACCCTCCTGAGCGCACTAGCAAGGAATGCCTTCTCAAAACCTTTACGGCTCACACGGTTATTACACACAGGCGTGTGGTAGACTCAGTATTACCCTACCTGATCGCATTGCACGTCATCGTGAAGCGTCCTATCCCAAACTCACGTTTGCCGAAAAGGGCTGCCAGGTCGCACAATACACCGTCCAACCGCCCCACGCGCGAAAAAACAAGGGGCTTTGGCATAATTCGATGTTTCCTCCCTGTATAATACGATGAAGGCGCCCCTAGTTTAATGCCAGAGCATATCTAGTGAAGCGTAGGGGGATCTTCGACTTGGGTTTTCCCTCGACATTATGCTCCCGAGTAGTGTTAGAGTTCGCCCTTTACTGTTATGGATAGCTAACATCCGCCCTCCGCCTGCCTAAAGACCCTTTATTTCGGCTGAATATGTCGGCGCTGTACCGTGGGTTATAGTGGGCGGGGGAATATGAGATACCAAGAGGCCTGTTAAAGCCGCTTAGTGCTGCTTCAGCTGGGTTATTACAGGCGACCCAGCCTTCCGGCATGTGACCGCACCCTCCTAAACTCGAGCGGTAGTGCAATGCCCAAGTTAGCCCCACCGTACGGGTTATAGAGGTTAACGAATATACAGAGGACGGTCCAGTTGG
>10 345 TGCGTCTTGGCCTTG
ATCACTAATTATTGAATTCCAGCAAGTCCCGGAGCAAGCTCGTCACACCACTCACCTGCTGCTATCGGATAGATTAAGCCCCGAATGGTGCGTCTTCTTAATGAACCAGCAACAGGTAACCGCCATATGAATCGCGCCTGGCGCGAGCTTCTAACTGGCTCTGCGCAGTACTTACAATATTAGTCACATCGCCACGCACGTGCTCTAACATTAGCATGGGTATGTTGGTTCAGTCATTGCTTTCGGGACTTCCATATTTTTTAGCCTCATTAGCAGGCCTCAGTGATCGGGTTCTCGAGCGTAAAGGCCTCACTCTCCTTGAGCTCGTAATCGCCGACTCACGAGTGCGTCTTGGCCTTGATGCTGAGTCGTACTCTTTGCTCCCCTACCGGGTGGAACTCAATTACAACAAGCTACTCGACCCCAACTGTGGCTTGAGATCATCACACTTCAAGGATGTTCTATCAGTTACCACACAGGCGAGTTGGAGCCCCACGAGGAGTTGACTGGTGTCAGGATGCACCCGTGACAGCTTTTTAGACGTTTACCAGACACCGAGCCCCCTCCGAGGCCTCGGGTAAGTGGTCGTTTGGCTGTGACCGTTATTTCCGTTAGAGGCTGCGCGCCACTAGGCCACGACCAAGCGATGTTTGCTCTTGTACGACGAACGGAAGAGACATGTTCACCTAGTATAGAGGCAGCCAATGTATGTGGTGTAGGCCGTCGTGCCCCTTTCCGGCGTAACACTCGGGTCTCGCTCATAATTCAGACGCCTCGAATAATGAGGCAGACACACTGCTAGGGTGTGCACTTGTTTTACAGGTGGGACGAATTATGGTGCAGGGCCGAATTGCGCCGTTGAAGCCTACCATACCAGGGACCGGATGTTAGCGGGAAGCCCGGAACCGTAAAGATCGTTATGACGATGCACTCACAGATTTCGGCCGAAATTGCGGCGGCCGGCAGGCCAATAGTACAATAGGGCAACGGTGCCGCATAT
>11 975 AGGATCGTAGCCGTG
TACTCGCAGTAATTTGTTCGGGAAGTTGCATGCTGCATATCTGCATAATCCTATCAGAACCTAAGTCCCTTTCCACGGATTGGCTTATGCGCCCTAGCTGCATATGGCTAAGCTATTGATTCTAGGACGAGGCGGTACTCATTTAAAGTTGACTCAATGGTATGAGGTCCTGAGTCTGGTAAGGGCTCTGAGACCACAATTATAACAATTTAACACCTCTGCCAGTGGTTGTTGTGTGGGGAGGCGAAGAGTCGCACGAAAGTACCCATGATCCATCTGACCTGCTTACGACCGACTGGAGAGGTGTACTGGGAGCTGCCTAATCTTCTAGCATAAGGAGACGCGGGCCTGACGTACTAGTCTCAATCGTGCCATGCATGATGGAAGTGCCACTCCCGATTGCATAGAGGACTCGAATGTGAAGAACAATCATCAGATCGTACTGGTTATCCGAACGGATGATTACCCACGGGACCAGGAAAGGGAACCTCCCATCGTAGTAATTACGGTTGTTCCTCAGTAGGGGCTAGCTACTTCGGTAGTTCAAGACAAGATACTGCCGGTTCCTCCTGTTGACGCGGTCGCCGAATACTTGTATCGCAGGAGTATCTGCCAAATGTTTTAAAGGAGTACTTATGTTCTCTCCAGACTTCATAGATGTTTAAGTTTTCGCCACCCTGGTTTACGAGCAATTGGCGGTCACGACTCCAGGAGTTTACGGCTGTTCATTATCGAATCCGAGACTTGTCCATTAATGTGCATTGATCTTTAGTAGGGCTGGATGCTTGCCGCCGGCGACTATGGAAAGATACTATCAAGCATGGTGCAGCAAAATCGTTGCAACTGTATTGATCATCTGGGGTGCGTTTATACTTTAGATAGCCAGTCTCTCTCAGCCATGACTTCCAACATTAGGCCTTTCCGCCGCGAGTTAGGCCCTCAAGGGTCGAAGCGTTCTGACCGCGAAAAAGCAAAAGGATCGTAGCCGTGGTTGACTGGT
>12 223 TGGGTCTTAGCCTTG
AGACAGGACGTGACCAAGGATTGCGCGGGGCTGTGCTAGACTGTGGAGACGCCCATTCAAGGGTGCCCATCCCTAGTAGGCGCTTGGCTGAGCAGGGACACACCACGATTGCCGCAGTGTGTTGAATTGGTGACAGCCATTTGAGTACAGACTGGTAGTACTTCGGTGCACAGCCTGGTATCCACCCTCTGATTGCGGCTCACCCATCTCCAGGCAACAGCGGTGGGTCTTAGCCTTGGGGGTTCCTACAAGTTGAAAGATTGATTTATCCACTTGTTAAAGGCATCAATTTATTCCTCCCAGGTAATGACCAGCAAACAGACTGCGTTTTATGGATGAGGTCCAAGATTGTTCCATCCCTTCGGGCTTTGGGACAGGCTTCGCGCAAGGATGTGGCAGAACCTCCATGCTACCAATTGGCAAAGAACAATCCCTAAGACCGGCCGCCAGTTTTAGGAAGGAAGTTCATTCGATTACAACTAATCGCAATAGTAAACCGAACCTGGGAAGTCTCTAATACTTACACTGGCAGGTGCGAACATCCGAGTGCTTCTGCAAAGGTATCCGTGCCAGGCTGCTAGGACATTCTCCGTGGCCGGTGATTTATGCATGCATGGATATAAGGCTGGGGGACAACTGACACGTCGTACATCGAGATACATCGTTCGTTGGTATATTCCACGCTATGACGTCAGCTCGGGGACGGCTCCCCGCGATTTGTTTACGCCATTTCGAACTAGAGACACGGTTCTATGGAGAGTGGCCCTACGGTGGCAAGGCTTGCTAGACATCGGGGGGATTAAAGTCGTGTATCAGGCGTCGCCTCTCTGTTCGCAGACCAATACGATGAGGCTCATTATGGAATTATCCCAACTCTGGAGTGGAGAGATGCACTTCTTAGTTGACTGGGGCCACAAATGCCAGGGTGAGGAGAGCAGGCGCCCTTATGAACTGTTCGTGCTACCCATATACGTGAGCATCTACCTCTATTCCAACATTC
>13 9 TGCGGCTTCGCCTTG
AGGATTACCTGCGGCTTCGCCTTGGGGCAATCGGCTACTCCTCATTTACATGCCAACGCGCAACAAGCATATTTAGGGAAGCTCTTGAATATTGACAGGGTACACAGAGGCACATGTGGCGCTCTTCGTTAAATAGCAAGGATCTCTCTAATTCTGAAGCTGTATAACAGAGGATCAAAGGGAGATCATCTCACTGAATCGAGCTGCATTCTAAGTCGTTAAACTCGAGCACTTTATCTAGTTGCGGGATTAGGGTATGAGCGCTGTCTTCTCCGTGTGGAAGAACCAGTTCTCCTTCAATCTGGGGACCGGGTGGGTTATCCGAAAGGCTATGGTATGATCATCTTTGGTAGGGAGGACATCCAACTACGACATTGTCACTTCACGGGCGAGTATTAGCGAAATGACGGTACGCTTCAACGAAAGTTTAATGGAGCGCACGGGAGAAGGCTATTAGGACATCGACGAACTTGACCTTATTATAGCCCGTCCACTACTGACTAGAGATTCGACCGAGAGGATCTTTACAGACATCTTTCTGTGTGCGCATTGACCCGGTTCGACGACCTGACGCGTTGTTCATGCCCAGACGAAGAAACAAGACTATATCTAGACAAGCGGCGCGGCTCTTTTGCACAAACAAGGATAGATGGGGTCATTCGCCTCAGGCCGGGAGCATAAATGGCAACGCTGCGTGGCGTTATGCACCTTCATCCGACCCTTGCAACTTGACTTTATGCAGGTTTTACGCGTCTGTTCATCAAACCAAGGAGTAACATTAGGGCCAAAGGAGCTAGTTATCCAACGACACTTTTTGTGGGTGTCACCGTTCTTTCTCAAAACTGTTTCAGGTCAAATGTAAGCGTCGGTCTTTTCGATCAAATAAGTATTGTGGTCACAGATCCGACTGCGATAGTCGTGGGTAATCGTATCGCCCACAACTGTTTATTTTGTCGTTTTCGAATAACCGATATAAATATCGGGGCTGACACACCCGTTC
>14 228 TAGATCTAAGCCTTG
AACCTTCGTACTAAACGTCCCTGGCATCTTCCCTCCCGGGGTCCAGTGTCAGCCCCGCTGCTTCACGCTACGCAGTCATCGACCTTAAATGGGGTCTGCCCCCACTATCTCGGTGTCTGTAAATAAGAGGTGAGCAGTAGTTAATTCTCCTTTTCCAGCAGTCATTACGTAGGACAGTCGGCTTCCCACACGGTTGTTGAGGTTCGGTGGCCGCAAGGTCCCTTTGAGTAGATCTAAGCCTTGTACCGATGGATCCGACCGCAGCTGAATGTGCCTACGTTACGCTGGCAGCCTGTACGACAACTTAAATTCATTGCGGAACCTGGTGCTGAACCTATAACCTCTATATACATTCGTTTTTCTCATCTCTCGAAGGACGATACCTTTTGATTTAGCGATCCTTCAAAGAAGGTGTTCAACCTGAAAAGAGGCTGATCATTGGGCGTCTAACCCCGCAATCCACGCCGAACCCATTGGCTGCGCAAGGAAGCCCATGCCCTCGGGCACTCTACCGACCATTGAAAGAAAAGCTTGTGAAGCCTGGGGCATCAATGAGATTCTCCTAGGCTATTCCTAGATGGCCGCTCCTCCCTTCACGGTCGGAGTCTTGAGCCAACGTATCGTGGGACAGATCCAAATGGACTCACCTCTCGGCTTACGCCGTGTTTATACCGACGTCAGTTGATGAGAGGGAAAAGTACTGACAGCAATTAGCTCTTTAGCTATCGACGGTGAGTGTTCATCCACGCCCTCCTGCGGGACTGCAACAGACAAGACTTCAACTGGAAGTAAGGCCGCATGGCCGCTGATCTACACGAAAATCGGCCGAGATTAGCCCTCCCTAGGCGATGCCGTGCACCTAATAGACGTTAATCTGAGGTGTTCTTGGTTTGCGGGGTTCCCTGGTCTGCCCTAGTAGCGATTGCCATCCGCGTGGATAAGAGTGAGCTAACCTTGCTCGTGATACAAGGGTGGAGTAGTGCCTGCCGGTAATGGGTCG
>15 497 TGGATCTGAGCCTTG
GATCGATCACGGTGATAGTGCCCGTCTGTCTAAGTGAAGGTAGACTCCGATGGTCGATAGGGTGGTGGATCTACAATCACTGCGGGACAAGTGACTCTACCTTCACGGTCGAAGGGACGATCTATATAAGCAAACAGAATCGGGTTGAGTGGAAATTTCCACGAGGCTCCTCAATGGCTTTGGCATCTGGGCGGGAGTGCTCTCAGTGATGCCCCCCGTCATGCAATAATGGGCGATGATATTACCCCTTAATCGACGTTCCTATATGGATATTCCGCCCCGTAGAGAGCCTTGGTAGAGTGGTCGGTATCCGGCTCATGGTGTGGGTCCGATTGAATACGTGCAAGTCCGTTTCAAATGTCCAGCCTATCAACAGGACGCCTGCTGTGCGCGCGCTCCAACCCATTGAATGTGCTTTCGCTTGGCGGCGCACCGCCTGCCATCTGGACTTGGACTAGTCGCAGCGCCCGACATCTGCCGTTACTCTGAGAGACAAATGGATCTGAGCCTTGTTACGCTTGATGGGCTTTGATCCTCGTCTATATAGACTCAGTATCCTGATACCTGCCGGTATGCCAAACGTACAGGAAATTCTTACCACGTAACACACAATCAAACACACAATAAAACAGGCCACTCTGAGCGAGAAGCCTGTTACATAGTTCGGTGAGGCCTCCACGACCAGTTGATTGTTGTTGTCTAGTTCAGTGCACCACGGCCGCCTGGCGTAAAATGGCCCCATGTAGATAACCAGTATTGCCCTAAGCCCACATCTATCGGAAGCTGTGAAGGGCCTTATCATTATTGTGTCCCCCAGGCGGCAGTCGTTAGTATGGATGCATTTCATGATCACCTGTGTGGACTTTGACCGGGTCAAGCCACCGAAGGGATAATATTTGATATCGCTGCAAACCGCCTGGCGATCACCTAGTCGCTGAACATCTATTATCCCGAGAAGATGTAGGTTACATAGTTTCGTCATCGGGAGATAGACTTTCTA
>16 903 TGTATCTTTGCCATG
AACAAATCAAACCGTAGGCCTCCAATCAACTTAAGATGCCGGACGACCCGATTTCGCTGTCACCCCCGGGGTATATACTCACAGAAACGTAAATGAAGCCTCTTACGAATGGGTTAGTACGCCTGGATTGCTACACTGGGCAGAAGGTTCACTGGAGCCAGTGGGACTCTTCCAGCAATAGGAGTGGCAGACTCTTGTGGGCCACAGGCGCTCAGCACACTGACACATCGCGATTTATCTCGCGTATACAGGCAACCTTCCTGTCGGTTAGCGTGATTGCGTGGGTTGTTCTCCAATGCCATCTGTTGACGCGACTCCGTTTCGAGTTTGGAAGCATGACGTAGCTGTTATCTGGACGCATACTACTTCAGGCGGCTCGGGTGTACCATAGGCATCGTGGGCGGTATGGATTGGTGAACCACATGGGTGTCTAAGGCCCGGCTTAAGAAACCCGGCGCTTTACCTTTAAAGTACTGGAAGCGGGGCGCCTCCCTTACCCGATCTAACACGTGGCGGCACGAACAAAGCAGCGAACACAAACCTGCCAGAGATTCTTAACATGTAATACACACACATGACAAGAGCCCTTCTTCCGGCACCAACATCATTGAAAAATCACACAGCCTCTATTCAATCTTACCTTACCTTACACACATTAGGACACAAATGACACCTGCTTAGAGCACTGCGTCGTTGTAGGGACTCCCGCATGCGACGATTGTGGGGATAGCAGTACCTTGCCCCGGTCAGCGAGTGACATCCGTCAATACCACACACCTGAGGGTTACATAGCCGGGAGTCTAGACGCAGAGCTGCGTTCTATACCCATTCCCAGTGATGTTCCCGATAGCACAAATGATGTTCGCAACGCTAGGGGTGGGCGTGTTGGTCTGCCTGTTAAGGTGTATCTTTGCCATGGTGATAAATCTCCACTTAATACGATCCACTCACTGTATAGTAATCGTCGCCCAAGTACAGCCCACGTAACCAGTAGAATTTG
>17 447 CAGATCTAAGCCTTT
AGGCCATGACAGCCTCACAGAGTAGCCGAAATCGTCGTCAATAAGTTCATAGGTCGTGGAGGGTTATGTATTGGCCCCCCCGAGCGCACAATCATGCAGCATCTCACCTTTATTCCTGCGGTGGGGGGTCGTTTCGAGTATAAGCGATTCGGGGTTATGCACATGACTCAGCCTAAACGTGGTAAGACAGGCGCAGCCATTCATCCCTCGTGCAAGTGGGATTACTTGAACCCTACAGGACCGGGTATAATTCATGCAGCAGCTAGCGATTGAGCGAGGAGATAGTATGCAATAACGGTAATTCATGATTGGAATACTGGAAACGATGAGCTGCCGCCGGGTGTCACCGGGGTTAAAAGATGAGTTCCCCTAAAGAGACAACCTGCCAGAATCTAGGTCCTCAGTGAAAGCTTTCAATGAGGCCGTTCGTGGCGCCTGAGCCAATAACAGATCTAAGCCTTTTACGTAGTCAATCCCTCGCCCAACGTAATAGGAGGGGCGAGGATGAATCGACTTCAGCGCGTCATACTTGCCGCAACGGTCTTCAGATTCGAACGGAAAATAATGGCATTCGCACGTAACGTCGTCTGGTTTCTTCAACTGGTGTGCTCGGACCAAATTCCCGTTAACCTTGTTCCTTCCAGTGCCCGGAAGATGAGCTCTTGTGTGGTCCCCGGGAGACCATAGGGTTTCCACGAGCTTGGATCGTATCCAATCCCCCCCTACGGACATAGCACCGTGCAGAGCACGTTCGGCCGTAGCTCCCACTGCGAGGTATGTAGGGGAGCTAGGTTATGCCACGGGTTTTGAAATGCATAGGAAGTAAAGTATCAGCTCGGCTGCCCGAAACTAGGTGTTTCACGGCAAGCGAATCAATTCGTAGCGCAAGACGCGTCGTTGAGCAGTCGAGTGTCCAGATACGGTGCCCTTCGCTGGCCGGTAAGGCTTACTATTTAGGTCTAAATTAGTTATTGAACTATATACGCTATGGCCAATTCGC
>18 386 TGGATCCTAGCCCTG
AACGCTACCGAGACTTGGACCGAGCCTATCCATGCGCTATGTACCTTGGACGCAGCCCACAGTTTAAACGAGTACGGTGAGCAGTTAGATCAGAGATTCCCGCGGATTGCCGCACATCATCGCATGCGATCAGGTAAGGAGCTGACTCTCCTGCAACCACGTTTGACAGGGTCAAGCCCACTCGTATCTGCCCACTAGCCTACACGTCATTATCCTAGTGGTTGCAGGGCGTGCCATAATCTAACTGGGGAGATCGGGAGAGGAAGATGCCAAGACTAAGAGGCTGGCAGTATCTTCCTGTCAGTGAATGGAACTAGTTTTCGGTTGGCATGCCTGTACTGTGAGTTTCTGTAGACAGCGTAAAGCGATCCCCCAGAAATCTGTTGTGGATCCTAGCCCTGAAAAAAGCATCAGCTCCGACCCTCGATTCCAGTAAATACTCGCTTAGAACATAGTCATAAGCTTAGCGGGACTCTGTATGGGGCCACGCGGTTGCGGCGTCATCTATAGATCGGCCACTTGCTCGGGTGGAGAGACGGTAGTAACGTACCTCCATTTTACTTGGATGTAAAACGCAGCCACGGACCTTCCGTCCCATTAGTGTAACGTAAGTAGCGCTATAATAGGGAGTAGTACCCCTAGTTGTACCCAATCGAGCGATCACTTCTCCCAAAACGCGATCTCCTAATATTGACCCCCGAGAACTGGAGGGCGTGCCCGGGCCTGCCAGTGTCTAGGTAGCCTCCCACACTTGCAAGTTACCGTACCTGTCATGCGCAGCTTGTTTAGGAAGGAGCAAAAGACTCTCGTTGTTCCATTGAGATAACCGCCGCCTCACCCATCGCCGAGAGAAGGCGCCATACGACAAATCACCTGGTTCGACGGTTCAGAACCTTAGGCCCTGATTTTAACTAAGAAAGGGCGTGTTTCGAGCAGCGCCGGCTGAGCCGCCCAATCAAGCTCTCCGGAGTCGCATTTAGATGGCCATGAGCAACTACGT
>19 266 CGGATCTTTGGCATG
CGGTACTAAAGAACGTGGTTCCCCAGAGACCATTGAAATTACTTGCTGCTATCAGTCTGTCGTAAGGCTTGACTATCGATGGGGAACTTCCTTCGTGTTAGTCGTGTCTGCAGGGAGATCTGAAGCGTAAAACCAATGGCTCTGAGTAAGGAAGCCGAAGTGCCGAGACGTCAGAATCAAGTTCGTCACTGTGGCTTCATCCGAAGCCCGGACTGCCTTTGCACCCCATGACCGTCTGCGGCTGCGCGTCAGAGGGGGTGGTCATTCGGATCTTTGGCATGAGTTGTACTAACAGAGTAGCTTTCCGTAGGATCCCACCAGATCTCCGGGGTTGGCCTTTACCTTTCGTGGGTACAAGAATCGTTGGGAACTGAGCCACCTCGTGAAAGGCCAAACCTATGGAACATAGAACTAGGATGGATTTGACCCTTGGAATAGGGTGTCTTTCTGTCAGTTTGAGCTTACTACTACGGTGCCTCCAATAATGTCTTAAATAAATCCACCCGAGTAGTATCGCTCAAAGACACTCCCCGTGCACGTTAATATTATCAGCAAGGTCTTCAATCCTTCTTGCTCCGCTTCTCACCCACTTGGGCCCCTATTGGGGGGGCGTGAAACGTAGGCTGCGAACAGCCCAACGAAATGCAACGCTTGTCAATTAGTAATAAGCTCCTGTCAGGTGCCACTACTAGGATAACGCCATGCGTGTAATTACAATTACCCGAGGTCGATCGCCGCAAATGGGAAACAGCCGGCGCTTTGCGGAGGTGGATCAACCGATCGCCGACCTCGCCGAAGTGGCATCGTTACCTACCGACGCATTCTGCCGTCAACTATCGGTCCTTGGGCTCTGCCTTTACCATTCGCCGGCGACCAGGTGTACATCTAACTAAGTGCGCCGAACCGATTCATCTACGGCTCTATCTTCGTAATACTTTTAGAGATCTTGAGTCCGTTAGCCATCAAGCGCGGCGACACGACAATTGTACAGGTTGAGACG
>20 501 ACGTTCTTAGCCTTG
ACTCTCTCGGCTGTGGTGCGAGCCTGGCGTGTGCAAGACCAATAGAAACAGGGCCGGAGTGTACTAGTAGAGTTCGCCATTGCGTCTTTGCGGGGCGACAGGTATGAGTTACGACCTCAGTTACAGCTGGCCCCGATAGTGTATAGACGGGCCTTCAGACCGTGCAGATTAATCAGCTAGCGTTCGAGTGATGCTGATAATCATGATTCAGTGCGAACGTAGGGAAGTAATCCTTCCAAGCGTTACGGGAGAAAGCATGCTATGTGTCTAGTCTGGTCCAATTAATAGGGCATCAATTGATGTGTCTCACAGGTGATCTATGAGATGCCTCTGTAGCCGGTTCTGTTTTAATTCGGGCCAAATCTAGTCAGTCCCGTCTACACTCGATTGCGGATAGCGACGCGTAACACTCCCCGAGCTGACCAATTGGCCTAAACCCGTGTAACTGTGCATGTCGCAAGTTATAGTATTTCCGCTGAGTATACTGGGGGTTGGTATTACACGTTCTTAGCCTTGATGTTTGATATGTCGTGGTCGGACGAAGTACCACACCATAACCTCAAACAAGCGGATCATGTATACGTTGCAGCCTGACCCCCTCACTATCCTGTACCAGCGATTGTGTTCCGCCGGTTAAAGCTCCCAGTATCGCACCCCCAGTCCCCGGCCAACAAAAGCGCGCTAACTTCGGCGCATATGACGCCCAAGATACCAAAAAAACCTTTCACTCAGGATGAATTCCACTTGTGATTATACTGGGGACGAAGCCAATCCTAAGTAGCCGATTCGCAAAAGCCGAAAGAAGTTAAACGTTTGGTTTGCCTATATAATTGTGCCCAGACTGACCCGCGCCAAGAGGATGTGGCCACTAATATACGACAAGGCCGGGACCGGATCAGGCGTAAGAAATGCTCGAGTGACTCGACCCAAGTGAATTTGCACTGCTACATATAATCTGTTGTCTACTCCAAATGAGATTTTAGCTGGACATGACCAAACC
