# Supplementary material for: A particle swarm optimization-based algorithm for finding gapped motifs
Source: BioData Min. 2010 Dec 13;3:9. doi: 10.1186/1756-0381-3-9 (PMC3022572; doi:10.1186/1756-0381-3-9)
Supplement: Additional file 2 — Experimental Dataset. The synthetic data sets and real biological sequences used in the paper. [file 1756-0381-3-9-S2.ZIP › synthetic/non_gap_motif/fix_motif_length/Seq_1000_20_15_4_4.fa]

>1 690 TAAGCTTGCACGCGC GAACCTTGCCCGCAC
GGACCGTATGAGGTGCACGAGCACGAACAGTTGCATATGCTCCACCGTCTCGTTGGCAGCAACACAGAACTTATGGCGCGCCGGATAATCCTATGTCCGTCTTACTTTAACAGAAATTCTCAGCTAGGCGGGTGAGGACTGAGCTATGCTATCACGTTCGTCATGATAGACGGTACTATCGACGGGATCCCAGTCAGCCCATACCTTGATCTTAAAGTAACAAACTAGATTAAGCCTTGGTACGGCACCAGTTACCTAGTGCGAGATAGGGCCAATCTTAAGCGACTAATTAATTGTTAGCATACCTCCCCGGATATCGAAGACAGGGATCCCGCTTTCCTCGTTGATCCCGAATTCGTTGCCGATAAAAAGACTCGATGTCATCCGCCACAGGCGGACGCTTTATCCCTACCAATCCGACATAGTAGGCCGTCTGCGAGTGTATAGCTTTCTAATGGTAGAATCAGCACCAGGTACCTATGCCCGAAGAGGGACTAATCTTTCGCTAGTAACTAGCTGGTTTGAATGCTGACTGGCATCCGCATTCCTGGACGGGCGCCTTGGCGGTCTGTAAATTAAGCGAACCCCATGCTCCCTGCAGGCACATTGGGGCGGCTGAGTATCTAAATATAACCATGGAGTTCAACTCTCTCCCACCTACACCCTCCTGCGGAAAAGTAAGAGACCGGCTAAGCTTGCACGCGCTGGTAGCATTGCCGCAGCGGCAATAGCTGGGCATGCAAGAGTAGGGTTTTATCCACGCTTTTCACTGCAGTTCACCTTTGTTTTACCGAAGCCGGATCTCGCCTGAATAGTTTACTGGCATGTCCGGAGAGCTGCCCCACGGCGTGGTGGAGTTTTGCGAGGTAGCTATAATCGGTTAGAGTTCCGTACTTGGATGTAAGAGGCGACGAAAAGGGACTCAGCTAGCTATTTAACCGTCTTGCATGAGAGGAAAGGGGCTTATTTAAAATTCACGCGATCGCCTCCGGCGAACCAT
>2 692 GAACCCTCCCCGCTC
GTTCGTCCTTGAGCACCCGGCCGTTAACTGTGCGAAGACCCACGCAGCTTAAGCCCGCTACGTTGGTAATATAGGCAGAGGGGCCTGTAGCCAGGGTTGTTGTGCCCGCCTACCCTAGCCACGACATTCAGTCATTGCCCAGCGAAGTTGCCTGTCCCCCATGTTTATGCTGACATGGTAAATCCGCATCGGTACGCCCGTGCACAATTGACACACAATTGCGGCTCGAATGCTCTTACCTAGGGCGAACCCGGCGACCTTTAGTATCTTATAGTTAGTGCATCGCACGGAATCACGAAATAAATTCGTCGCCGTGAAAATAAAATTAGCTTGCCCACATTGCCTCTTTAACGGATGGGCCTTGTGGGCGGGGCCCCGATAAATGTGCGAATCAGGGGGTGTCAACTTGGACTAACACCAAAAAATTATGACGAGGAAACGTCCAGCAGCAGCTCCCCGCGCCTAAGGTTCGTCTTGGCCTATATCCCGGTTGAGACCAGCACCGTCCTGGTATCAATGCGTATTGAAAGGAAGACGTGAGATCAAGGACCACATTGCCCCAAGCTAGTACCATCGGTTTTGTATTAGGACACTTCTCCGCCCGCATCTCACGAGGTACATGAATATTTCGTCCAAGCGAATACAAACACGTCTAATTTGCCGAACAGCAAAGGGATAGAGTTTACCCAACCGAACCCTCCCCGCTCATGCGTCTCTGTAAATTTGTCATAGGAGCTGGCCATACAAACGCCGGTCGGTTACCGTAGCTCAGCGTTGGATTTGATAGCATACAACCCGTTTGCAGAAGAGCAGATCGATGCGGACCCGTTTCCCAGGTGTTCCTAAATTCGATGCGATAACCATACTCGTTAGTTCTTGTTGGCCACTACGCGGTCGGCTAATACACCGTCGTCGTACCACGACTAACAGGTTGAGGATTAGTCACCAGTGAGCGAAACTAATTGGTTTACAGACCGTGCTGCATAGACGTAGGGGCAAG
>3 973 GAGCCTTGCTAGCAC
GCCTTTTTGTTGTCTACTCAGTGCTCCAAGGGTGAGCTGATGCATCCGACGGTGCTGTTGAAGAACTGTGAAGATGAATGGGACAACACGCTGTACAGACACATGGCCGACTGGCTGGACAAGCCACATGGCTGTTGATTCGGAGTTGTTCGCGGGACCCCTTGCCCGGTCTGCAAGCTTACGTCTGCCGAAACCCTCAGTTCCCAACCAAGTAGGGTCCCTAGCCTGCTCGATGCAGTTAAGTCAAGGACTAATCTTCTACACGGAAGCACTAAGTGGCCCGGCAAAGATTGTACTTTGATTTCTCAAATCCAGCCGGCCAGGTACATTAGGATAACGGTCACTTCAGGTACCTTACAGCCATCCCCGCGGCGCCAGCTCTCAAGAGTTTCGTGCCTATCTGATACGGAGAACCAATAATGGGCCTTTCCCCAAAAAAGCTGAGCCTCCGAGCTGTGTAGCGTGCGACGCGGTAACCCGGCCATGCCGATAGTCTAATTCTCCGAGGGGCCGACCCCGTTTGTGAGAACTAACATGACCATAGGCACCTTCCTTTATTTATGATGACGAGGCTTTCTGTTACTCGAAAATAATTGATAAAATGCGGACATGAATGACCGATAACTGCCGATTTGATTTAGGTGCCGTCATCTACCCTTATCTTGTATTCCGTTAGCGCCATCTTGCCGGCAGAATAGTTCTATATGGAAGGGCAGCTCCCGACCACCTTTACAACCCGCAGAAGAGATTTACTTCTCTACTGCTGCGTAGAGTTTCACCCCACTAGTACACGTAACGACTGAAGTGACCTTTTACTCGCTGGATCGTCTGCCCCACTTTAAATGACACTCCTGGTGTAAGATCACGTCTGAGGCGCGACGAGTTCTACCGTTGATGGTTCCGTCTAGCCGGCTGGCCTCAGGCCAGTGCTGCACTCCGGACTCCGTCGACGTGACGGTTATCCTGTTAAAGTGAGCCTTGCTAGCACAACGGGGCCCCG
>4 958 GAGTCTCGCCCGCAC
TAAACATCTGCAGTGGGTATGATATTAGCTGTAGAGAGTTGGGTCGCCTTCGTCCCCGAAGTCGCGCGTCTGTGCACTCGAGTACCGGAGAGTAGGGGTAAGGATAGTTTTACTTCCTCACGGTTTACTGGGGGTTGGCCGCATTGCCCAGTCATTTACTGATGCATGACCGGAGGCTAACTCGTTCGATTTCCCACTGTACCTTTAACGCAGTAGCGTAACCGGAGTGAGTATAGGCAATGGACTAGTGTGCGATGAGATCCCCGCTGGCAACCGATTAAGTAGTTCCCCATTAGCTAAATCGTCTCCCGTATACCTGGCCCTAACTTACATGTTCCCTATATTCACACAACGGCAGACTACAGTCTATGGCCAGCTGAGTCACTAGGGGATATTTGTGGACAGACTAGCCTGCGCAAAGGGTAGTTTGATTTCTCCGACATGTTGCGTTTTTGGAGACGGGATGGAATACTCCCTTGAGCTGTGATGCCCCTTGACGCTTACTAGGTAGTGCTGTGCCTGCAATATGTTCCCTGTATGAGAGGTTTTACCTACCTTGCTCGAGCACGAAGAAGATAAGGCTGGGATCAACGCAGTATTGGGTTTAATGGTAGATATCTTTACGTTCGTACATGCTTGGGCTTACTCACTTCGGACTTGTTCCGCCATCTGTTCCGAGCGGGGAACGTTCGGGTGTTAAGCCGCCCCTCGCTACTTGGGCATCTCCCTTGCGGTAAAGTCGGCCTCCATTTCAGACAGTCATTCTAGGAAACCAGTTACCGAGATATCCTAGCCGCATAACCAAGCTACTGAATACACCGTGTGTGTGCTCATCGCAAACGGTCGTAAAGGACAATGTGGTTCTGCTATTGATGTACGGCAACAGCACCACTCTTGTATAACGATCGACGGGCGACTACGGAACTAACCTGGAGTCTGGCGGGAATACTCTGTATATGAGTCTCGCCCGCACTGGCGTTAACGAAGTCGAACCAGGATG
>5 255 GAACCTTGCATGCGC
GCTATAGAGAATCATAGCCACGCCTGTGGCTGATGACATGCTAGGACATAGGATGAGTTGACATGTTGGGTAGTTCGCAACACAATTACCTGGAAGTCCGGGTCGTAATACCGAGGACTAATTGCTAACATATTAGATGTGGGATGGGATATGTTCGGCAAAAAGTTCCGCTCAGACCACACGGTTCTTATTCTGTTACGTGTCCCAGGGCGTGGAAGGTTCCCCATTGATGCGAGTTACATGTCTAAGGTACCGGAACCTTGCATGCGCCGTTGACCGCAGCAGGCGACCCCATACACTCGGAGCACCTTTCCTCAAAACTGAGAGATACTCCTGGACCAGAGTCTCGTTGAAGCTGGCTTAGATTGTAACACTACTGTACTGGCCGGCCGAGCTAATCGTGGAGCAGGTACAGCGACTGTGTCCCGTCCATTGAGTAACCATCCCCATCTGTCTACTAGCCGCTTCGTATGACGCTGACCACAATTTTATTTTGGCCGTCCGTGCAGGTCCGTGTAGGTACTGTAAGAGCTTTCCCGGGCGCAACCGATTTATAATCATAGCCCAAGCGCACCTAGTGAGCGCATCTCATATTAATGGGAACATGGAACACTTCTTCCGTCAAGCGCAACGGTTCTCAGCAGGGTTAGACGACATTGCGCTCGGGTTAACACGTCGGGCGGCCTGGTGCGAAGTGAATGGCACATACCTAACCCTTGTGGCATGAGTTGACCCCTTGCGGGAGCCCACGGTCTCAGTTGAACGTATGCACACGCCAGGGGAACGCTGTACCGGTAAGCCGCGCAGAACCGTCGGTCTTGAAGACGAAGCAGGTTATGCTCAGCCGGGCGAGACATCTCCTTCATACCAAGTTGTTGCATCCTCGTTACAGATTATACCGCGCTTGGCAGCCGACACATCATTCATTCATGCGTCTGTCCTGAACTGCTCCATGTCGAGCCATAAGATACCAAATGTCGATAGGGATTAAACAATCGAA
>6 844 GATCCTTGCCTGTAC
GCAGCTTCGGTGCACGCTTTATTAATTTGGAAGATTGCGGACCCTGCAAGCAGCCATTCCATATCGAGCTTGTTTCCCCGATTTCGACGGGCAGCGGGCCCTAGCGATTCATTTAGCTCCGGACAACCGCGCGGAGCGGGTCTCTTATGGCAAGGTGTTGACTAGACTTCCCTGGCCGCAAAAGGTGCGTGCCATTGAAACGTCAGTATTCGTCCCAGCATGGTTCAAATACAAATGGGTCAACGGAATTGCGCGACTACAAGGGTACTATTAGCTCAAGCGGTTCCGCGTAGGTGCTACTAGTCGTGCGCTGATCCACATAATAGGTCAATTTATCACGCTAGAAAAATGATGCCATCTCGTAGGGGTTGGACCTTGTTATATCCTTGATACTCACCATGCAAATCTATACAGTTTAAGTCAAGGGGCGTAGCCCCTCTGCTACCTTAATCTTCCCACTGTTTGTATGAGTCACTTCGGATCTTTCTAATCCCACGCCCCTGGACCTCTATTTCTCGAGTCTAGGCCGAGGTTGAATTGACCCCGATGGAAAGTGAACCGTCTACGTAGTCCCTCAATTGTCCTCCTATTTGTTGGCGGTCCAGAGCGCCTATGAAGAGAATTTACCCCCCAGCTAGGCTCCACATCTAAGCAGCTACAGGAGGTCCCAGATATAGCGGATATCACATTTCTTCAGGCGGGAGGTTAGCTCTTCAGAGTTTCGGTGGAGCGAAGCGAGCTCATCTTTAGGCCTTTTCGGCTGTAAGCGAACAGATCCGATAAACCTAATGTATTATCCGATCAGCAATTCGCCTGGATTTAGAACGTTCCATCTGCCGAGACAGATCCTTGCCTGTACCTGACATAGATTACACGACCGTGTATCGCTGCCTCATCCAATCCTCTTTCTGGCCATTCCAGTCCGACGCCAACCTCTCTCTTTGCGGGGCGCCGCCACGTGGCTCCTCTTTCCACTAGGAATGAAGAGCGCCATACTGTC
>7 958 GAAATTTCCCCGCAC
AAAACACAGAGTCAGAGGTTATAGAATAATATGTAGAATCCACGCCGGCGGAGTTGTTAGTTGGTATGCTATGACGATTCATACAGAGTTTGCTTGGGAATAATTGACTTGCCACAGTATTATTATTAAGTATGGACCAGACTCTGCCACCGTATTGATTTTTAGTGCCGGGCGCCGGATGCCTGAGGGAGGGCGGGCTGAAGGCGCTCTAGTACCTGACAGCGTCTACGTTGCCGTAGTACGAGGGTTACTTTGCATTTTGTAATCCACATTACCTGTTTTGGTTTTAAGAACCCTCGGTCGCGAAAATCTCCTCACGGCGTATCTAAGCTGGGGTACCAGGCGTACTCTAGCCTTCCCTCGTGTCAACGCCCTTGGATCGCGTAATATTAGTAGCTCAGTTTTTGCTCTGAGGTCGAGATAACTCCGTCGTTGTCCTTGGTACACAGGGCTGTGGCTGCGGTGGATGCGTATATAAGATGAACCAGAGGTGCACTACTCTTGACCGCCTCACCACCATCGGTTCGGCCAACGGTTCTGGTCGAGCTGTAATTCATGATTCGACAGAGCGTCCCTCCCCTCATTCTCACTCGTCGCGCGCTCTACAACACTGGGCCTTATATCACGTAAGTCTTAGATGGCCGGCACAAGGCCGGCCCAGCGGTATATTTGCACGATATACAAGGGTCATACCTGGCTGCACTTTCCTCATACGAATAGATAGCGGGCCTAGTTGGGGAAGGGATACAGCCCGCCGCGACGGGTTCCATTGGAAGGGTGCGTGGATTCTTTTTGATTGGCTCACAAGTTGACACTGCCTTCATTTGAACATCCCTACACTACAGTTCCTAGCGCAAAGCTTTTAGGCCCTCAAGTAACGTAGAGCTTCAAACTAGGATAGACCGAGGCCCAAGATGTTGTCGTAATACGGGGCGCGCTATTGATGTGCGAGCAATTCGAAATTTCCCCGCACGCTACGACGCCTGGGCCTTTTGAAGCT
>8 186 AAACCTTGCACGCAC
GTCTCCCAAATCTGCCAGCCGTCGTTCGCACCAGGGTACCCGGCTCCTAAAGCGAATCTTTGATGCCGGTCTTCGAGCCGTTCGGAAATGCAATACGGTAGGGCCTACTCGGAGAGCCAACGCTGGCCCGCGGGAAGTAAGGTCAATTTCAGGATCTTAGATACTATTTGCCAGATACACTTATCGAAACCTTGCACGCACGGACGAATATCTTCCGCTGATCGACCCGATGCTCTTTCTATAAACTTATGGGGCAGAGTTTATCCTGAATCAAGCCATAACGCTACACCCTCTTCATACAGTGGGATGTGTACGCCGGAGACCGTCGTGTTACGTCGTACGTAGCGGAGCTACTCGGGTCACCGTAATTCGATCAGTCGTTCCTTCCGTAATCAGTGAGCTCCGCTACACGGAAACGGTATCGGTCCACATCGCCCAAATCGCTTATCTGGGCAGGGCGCGAGTGAACTTCGGGATTCCTCCGAAGTTATCAATTTGGTACCTCATGTTGCCTTATGGCATATTTGGTGCAACAATCAACCAGGGGACTTCTATCATTCTTCTTCAAAAGTTGGATGTCATATGTGTGTCTTAGTCCTTATGTACGACTCGGTAAGAGCCAGGACCATACGGGGCACGAACAACGAGCACCATCACAATATTCAGGATTCTAAAACCCGTAGCGTGCTCTCGAGTCGTCCACAAAAGCGTGCAGTAACAATGAGTCATCGCCTTCCATTAATAGAAGCACGTGCCATTAATATAGCCTGGAATCCGCTTGACGCGGTTGGAACCTCATTCGCTTATGTCCGCGGGCGCTCCAAACATGGTGATAAAGATTTTCAACCGCCTTTGGTACCGAAGTAGGTGTCGCGCATGTTCGGGTCTCTGAAAATACTCGAAGCCCTATAACCCCAAAAACTCCTACTGCGCCCGCGCTTGGTACGGAAGCCCGGATTCTCTTCGGGCGGTTTTGGCGCCAGACTTTAGTGTCAGCCGT
>9 130 GAATATTGCCCGTAC
TTAAATGAATAGGCGTCGTCCAGGTTCAAATCTTCCGCGCTATTGATAACGTACATGGTTACACACTTGGGTTCGAGCAATTTAAACCCGTCCGTACTACTGCTCCATCGCGGCTTTCGTCCTTGTTCCTGAATATTGCCCGTACGCCAAAATAAGGCATGCAGAAGACACTACAGAACAGTATCTTTGAATTGAACGCTAGTTCCGTGTCACCGATGCCTCACTGGTTTCCCTTTCGCCGTGGGTTAGTCTCTAAAGGGGGTCTCATTCGGAGCGCTTATGCCACTCACGACTAAAAATATTTCTTCGATGTGCTGAACTACTTTGTGGGATGCACAGACATGTTTAAGGGCATTTTTGCTGTGTGTGTACGTTGACCGGCGATGGCCACGCGCGCGTCTTTGCGACGGTTAATGAAGGACCTTACGAGTTCCGTACTCGAATAGCCCGATTTGGTGGGCTAGAGTGTCTTCCTATAGGAGTGCGAAACGGCGATCTGGCAGCATCAGCCGGCAAGAGTTCTATAGAGCTGGTCAGCTGTCCGGTAGTATCAGTTCGTCCCGCAGTCACTTGAAGGCGGGAGCTTTCAACAGACTCTCCGAGTCAGGCCATCTCTGCATACGCCGCTCAAGCAACCATGTGACTCCGCGAGTGCCCCTTCGCCTTGGAGGTTTCCATCCACCATTGCGCATCACCTCTATAGATAGCTAGACTCTAGGTATTCCTCCAGAACCGGACGGTAGCAGCGGATGACTTTAGGAGCCCCCGCCACCGTGCTGATCGTTATACACAACCACCGATGACGGAGAAAGTTGATTAGCTCGCTCCGTTGTTTATAGCTCTGTTGTTGCAGTAGTTCAAGTATTTGACCATAAAGTTATCCCGTTGGATTAGAGAATTATCCTGCGGACCATTGCACTCTAAAGGTCCAACGGAACTCTCCGATCTTGGACAACATCCCCATAAGACCGCAAGATATGGCTTTCGCTCGCTCGGAGAG
>10 297 GAACCTTGCGCGCGA
CCTGTTGTATGTAAACCATCTTCTTCTCATGCCGTTGGCCCAGTGCAGCGTTGATACTTGGGGGACATCGCTGAGCCTGATCCACGAGGGTAACGCATAGGGCCCCGAGTCCCTGGCATCTTACCTGATTGTAGCGTCTTCGTATGTATAGGTTAAACCATCGGCTACGCCACTATACAACCACTACGGGGCGTTCGAATACTTTCACCAAAGTTAGCTGTTTCCACAAGAGGGGTTGTAGGTTCGATGTATAGTGGTATACAAGTACTATACGCCAGCTGCACATCTAACAAAACTGAACCTTGCGCGCGACCCCGTCTATACGTCAACGTCACTCCCAACGGGCCTGCCTGGTGCAAGAAGCGAAGAGGGGACTCTACGTAGAAACGATCCTTGGTAATCTGGGTCAGTTAAACGGTAATAACTTAGAAAGACCCGAATTCTAAGTCGACGAACGTGTTTGTCCACAAATAACTAAGGACTGGACCAGCACATCAGATCAGTTCGCCCATTCTCGATCCTGGTGTCCTTAGACGCGCTTTGCTAGGAGTGATACGCGAAAATAACCATTCTTGGGTTTTCGCTCTAAAGCGGTTTCACAAGTGCGTCCATCATAATATGTCTGCGAAGGCAACCCACGTTAATAGTCGAGGTAGCTGAGGTTAAAGAGACGTCGCACTTATAAGCTCTTCTGTCTATCTGGAGTCGACCCTAGTCAAAAATTGCGGTTATATTCACCTTTCCGGGGAAAGGCTAGCGATCGGGCAGACGATATAATGAAAAGGTGAGCCCCCCTGCCGGCAGTCTTCAGTGGATATTCGGCCTATTGGAGTTTCGCCCTGATTGTGGCACAGTTGATGGAGGTGCTCTAGAACACGCCGTGCTTAGGCTCAAATCACATATGGTCAACTGCCCAAGCTAGTTTGCTAAAAACGCAGCGCCACCGACTCTCCGTCAGCCCGGCAACCCGGTAAAGGCACCCATAGCTAGTTGCGGGCAA
>11 533 GCACCCTGGCCGCAC
ACCTATGTTACCCGGTCGCGTCAGGCAATAGAGTCCTGTCACTGGTACACTCGAACGACAGTCTTAGTGTAACACCGTGTTCCAAGTCCCACGGAACGGCCACTCCGGTCGATCTTTACGCCCGGGAGGAAACCGCCTTGGGGTGACTTGACGCGTATCTTCTGTTGGCCTGTCGGCCTACCAGATGTTGTGATCCGGTGGCTGTAACCTGTCTAACATACTCGCCGTACTAGAGATAAGTGCAGAGTACTACTGTTACACAATGGAAAACGTGAAACTGAAATGACCCCGTGCGGGATTAGAGTGGGGAATATAAACTGGCGCGGGCCTTCTTCTGCGGCAGAAGTCGGAAAGAATTTCGACGGCGTTGAACCTATGTTTCAGTCGTTTTTGGGCCGAGCTGTCGTGAATACGAAATTGAGAGGACGAAGCCTGTTGCACGGAATTACGCCCGCGGAGACGGAGAGCGGTAATCGCCCTGCCACTTCCGATCAAGATGCCCAAATCTCTCTTTTATGTAGAGCTTGTCCCAAGCACCCTGGCCGCACCGTAGTACGACCGCTGGAAGGGACTATGTGTCTATAGTACCCGGGCGAATAACAAACATGTACAAGGATGGAGCACGGCCTGTTAACAAAATTGCACACCTCCCCAGAACCTGCAAACACCGTAATTGACGTTGTCCACCATGACACTGAGGAACCGTCACAATTCCTATATGCAATACTGGTCATCTCATCAGTTCTAGACTGATCAAGCTAGCATACGAATCCGGATAATTTGACCAAGCTTTGTCCAGCGTGCATTTCCGAGTTTGCAATAAAAGAGGCCCGACAACCTACCGTACGTGACGCTTTGGTTAGGAACACTTTTTCAAGAATTCTAAAACGTGGGGGCAGGGAGCATGTCCTGCCCGAGTGCAAGGCACAAGTCGCGGATGGAGCACAGGCAATTCGCCACTATAATGGGCAAATTGGTACGTAGCCTTACAGGTTCGTCA
>12 417 CAACCTTGACCGCAC
GGATTCACGGGCCAGGAGATCAGCCTAATACTGCCCGTCTTCTAGTGGCCGGTAAATGCTTTGGAATGTCAAGCTGCCAAGCCTCCTTCTTTCGCAAGGTACGATATCGTCGTTTTTTATCGAGCAATATTCCCAAAATTACCCATCCGTATAACTCGTCCTCGTCGTTATTGCGCAAATCGGGTATGCAAAGCCCCATATTGTGGGACGTCAATATGAAAGACTTCGCTCGGCGATTAAGATTACAAACGGATTGGCTTTACTGAGAGGTAATTTGCTAGCGGTGAGAGCTGTGCGGTTATGGCGTGGGATTTCATCAGGACTTGAGAAAGTGCTGCCTTCCCGGGGAGGACAAAGCTATTTGTGATTGAGCCGACTGTTCGATGCTAACAAGCGAGCGTTCCTAAGTTGTGGAGGCAACCTTGACCGCACAGCAAACCCGATAGTGAGCCCGCTCCATCCGTTACACCAGGCTCTCGTCGACACGTTCAATACACCGAAGACTAGAGCCGCATACCACATTATTCCAAGGTTATATTGGGGCGAGCGGCGAGGACGGATCCATGTAAATGTCGGCGATGTTGGGACTCCCAAGGACTGGTAATCGGTCCGCCGGGTAACTTAGGTCGCGACATCTCATCGCCAGTATCCTGTTTGGTGAAGGGACATGCAGTCGCGGCTTTTCTTTGAACTTAGGCTGCATGGTTACCCCTCGGATGTCTATGAAAAGTACTGTGGATTGATTACAGGAGCGGCCGATGGTCCGTCGCGTCCTTCCACATAATCTAGAGTGCAGGTGGAAATTCTCGTCAATTTATCGACTTGGACGCCATCTGCATTATAAGGACGCTGATTACAATAGGGATTATCTTACGTGTTTCGTTAAAGAGTATGGGCGTGAGTATCGGCATGTCAGATGAACCGATTCGGAAACTCCATAATTTCTGTTTCCTTGCGGTTAAGAGGACGTGGAGGACATCTATCTGATTGTGCGATGCGT
>13 332 GAGCCCTGACCGCAC
TCTCTTTTGTCACTCTAGGACATAGCCCATACTTGCATTCATGCCCGGCAAGAATGTGGGTTTCCTACAGGTTGGGTCTTTCGAGACCATGACTGCGTAACTGTCTCAGCAGACAACTGCACACAATCATTACGTCGTACTAAACAGACTAGAAGACCTGGGGCTAAAACAATTACAACGGGCAGAGGTCATCTCATGGATTACAATCCGTCAGAATCTTTCACGAAGACTTTCTGCCCCGACAGACGTGCCCTGTTGAACCAGGACCTTGTAGTTGAATGGGTACGCACATACTCCAGACGACGTTAATTTTCCATAGATACAATGCGCCCGAGCCCTGACCGCACTAAGCAAGCGAATTCTATTGCGATACGTAATCGCTCGTCGTGGTCCTACTTCGCTGAACTCAGACGGCAGCCTCTGCCGACGGCGCAGTCCCGCGGGGACAGCTGCTAAGTATTATCTTTCGCTTTAGCTCCGCAGGTTCGGTAGCACCGTAAACAGAATCTCCATATGTACAAGTCCGAATGAGGGCAGAAGACTCCGCTTAAACTCTCTATAATTAATATGAGTCGTAAGAAGAGATGACAACAACGCGTAGACCCTAGCAGAGTTAATGCTCGTCAGCTTGGTGACATATTATCTTGGAGCGTAAGTTTTTAGTCAAGTAAGGAAGGAGGCGGCAATAGTGATCCGGAGCAGCACGAGTGAGGCACAACGAGCAGCCTGTGCAGGCGTCTCAGACTTCTGTCCTGTAGCCTCGGGAGGTTTACAAGCGGCACCCACTGGGGCGTCGACGAACAATACCAATAGCAGGTCTGGATCGGCATTTATATCGATGTGTCCCGACCAAGGTGTAAATCTCAGGAAGGCGAAGTGCGGTGGCAAGATACTTCGCTGAACTTGATTTTCGACCCCGGGACCGAAAAAGCTTTCTCAGACTCCGGGTATTTTTATTAGCGCAAGAGAAACGCCGTCGTCGGAGGACGTCCCCTGCAGG
>14 804 GAACATCGCCCGCAC
ATTCAAAAATATAACGTCTGCCAATAACTGTACTGCAGGGATTGAACGGGCCGCTCGATCCACCTTTTGCGAATCGACCGAAGAAGTCTTAGACGCTACCTTCATTGTACTCCATCCGAAAATGTACCATCATCAGCCTTAACCAAGATGGCGCACTACTTGAGGGCGGCGTGCCGAGCCGACCATGGGATGCGCGAACCATTCAAAAGGCCTAGATGGCGAACCCTAGTGGAGGGATGCCGGCCGTGACTATACCAATTTAGACAGTATCCCGCACGTCTCCCGTAAAAGGACCACTGAAAGGTGGCCGGGGGATTAAATTGCAACCACCTTCAAAAGCCGCCCACGGAGGATCGGGTTTAGATGCTCTATTTACCATAGGGGTCTAAACCCCGCATTTGCCAATCTGAGCCACTAACTTGCCTGCACCTCTGGTACCGCCATACATCACTTCCCGTCCGGGAATCACTGGAACGATGTGCCCCCATCTCGGCCTATGAGGGACATCGACCCTACGAGTCGAATCAGTCGGCGACCAAGGAACACTTATATCTACCGGCGAATCTGCTTGGTAATCACGACGCACTGTTTCCCAAAATGCCTTCTTCCAGTGCACACCGGCAGTTGGAGTCGGGTTGAGGCGTTCACGCATGAGGCTCGGGGGAGTACCACATTAATTTAGGAAACATAGGCCCTAAACATCGAAACCACCAAGACTCACTGAGCCATGGCTACCGACCCGTGTAGCCATACCCATACCTGAAGGGTAACTGCCCTGAGTTCCCCGCCAATATCATTTGTTATGAACATCGCCCGCACGTTATGCTAGTAGGACACTACACCTCTGAGCAGTCGCAGACAACTGACTGGAGATCCACCTTCGGCCCAGCAGTTGACAAATGATGTTCAAGGCTCGAACGTGCGCCTCGCAGGTGCGTGGTGCAGCTCCTGGATTGTGGTTAACCGCGCGGCCATAAAACCCAAACGGATATACATGGAC
>15 272 GAACCACGCCGGCAC
TATGGATACCATATAGCGGCTCGCACATCTACGTTCAGGATGCGTGCTGTATTTCTAGATAGACCCGCCTCTCCCGGGGCACATCTCCAACCTTAAGGATATATGCGAGATCACGCTAGAGACGCAACTGCCGCTAAATTACGGACAATCAGTGCACCAGGCAACTCCTTTTCACCGTTCCGGGGAGCTCCACTAAATGTGACAGCTTAGGACCTCTGTGCGCTTTTGACCCCGACCTTCAGGCGCATTTATCGGAAGGTTAAATCAACTTTGAACCACGCCGGCACGGAACGCGCAAGGGGTGATCAGCTAGAACAAATAAAATGTTCCTAAGCCTCGTCCAAAACAACGGCCGGGTTGAGGTGTTCGCGCACCGGAAGCATCCAACATGAGTTCTAGATCACGTTACAAGGCATCCGCTGTTATACTTCCGAGATGGTCCAGCACACGGCTTTTGGAACACTTGGTATGTCTTATTTTAGGGGTGCCTTTGAATCCTGTAATACCTAGCAGTTATAGTTCACTGGAACCTAGGCGAAGCACTACGATTATTTACTATTCCGTGTCCGTGTCTGGCCGTACGCCACCCTACGGCGGATTACTACTTATGTGATCCTCCCAAGATCAAAGTTCATCACATGAAAACTACGATGCATACACCGTGCGCTGGCACCGCTCATCTTCGTCGCAGAAACGGACGCGCGCGAATTTCGCTCGTACGGGGCGAGAGCAAGGAGTAAGTGCCATCGAATGTCATGTGCAGATAGCATTCAAAATCAGCTTCCCGTAGTATGTATAGTACAGGTGATTAATTCACAAGACCCCCTAGTGGCATTCCCTTGTGCAATCTGAGGTGACCCACCGCTCATATCATCGGTTGCGGTGTAGTAAGAGCCCGTTGCATGCATAGTAGTCTTCTAAACTACTGGGTGCGTCAAACACTCTTACCCGAGTCTGTTCGCCTAGGCGCTGTGTAAGATAAGGCCCCCGGTATTTATAT
>16 609 GAGCCTTGCCCCCAT
AGACACATAACTAAGTCACGGAACAAGATCTAGAAAAAAGGATTACGGCCAGGTTTATCGAAAGACTTTGGGGTCTAAATGGTGTCCTATACTACCCGAATCCGGTAATAATACAGAGGGGGCCCTGTGATATTACGCGCGGCAGATGGCGGGTCGCAGACGCCCGGATCGGGATGCGTTAGCAATAGGTTATGACAAAGAATATTATCAAATTCATCCCGACCTTTGAACCATCAAAACGCTTAATGCAAGTTAGATGCGAGCAGGAAAGTGACACAGACCATGACCCCGCGAGAGGCCCATCGGTAGATTGCGCCTTTCGGTAAGGCCTGCGAAATCCATGCGAATGAGCATGAATGTCCGCGGTGCTATCGACGTCCTGAATTAAATCCGTAGGTGGACTTACGCCCCGCGCGCATCTAGCCAATTACGCCGTGTTTCTCCGCAAAGCTGCTTATTAGCTGTCCCGTCGTTTGAGACGTTGTGTCCGAGAAACGTGTGAATGTTAACAATCCTAACAATGTGTTGAATTGCTCGCGCTGATCAATGGGCTCAGCGCAGGCGAGCGTCGACGGATCTGGAGATTCCTGTGTGGGCGCTAAGAGCCACGAGCCTTGCCCCCATTTATATAGCTTACGCACGTCGGCCAGACGGGGCAGATACCTTTCGGATACTCAAACGCGATACGGCGGTTGTCGGTAAATGAGTGGGATAGGAAGTAGATGATCGTTAGCGTACCGATATATCGCCGACTTCGGGACAGTTCTACCGAGACTTTGTACACCCCTCGGAATGGATGATCGCACCAGGTTCATCAACAAGAAAAACAAATTTCATGTGTCCTTGAGTTCGCTGATTAACAAATGCCTTGCGTTATCTAGAAAAAGCGAAGTTCGGTGTGAGCGTTTACGAGTGACGAAAGGGTACAGCTCGTTCACTTTGGACCGCGGCCGTTACGGATTCGGACGGTGGGGGTCGGACCTGTCCGACCGCGGCGCCG
>17 253 GCACCTTGGCCGCAC
GTCTTGAAAATGATTTGCTTCCTAAGCCACTTCATGGGAAGAGAAGACATTCCTGGTACTGCTGAGCATAATAGTCTGTAGCGTCTACGGGTTCTATGGTGTCTGTGCTTACTGCCTAGGCAGTCGAGGGGGTAGGTAATGGCGCACCCGCCTTTCCAGCACCATCTATGGCGTACTCGCTGAGCCCGGGCACACTGGCTCGATTTTGGGACGAGATACCTATGTATCGATCCTGTGTCTCCATTTCACAAGGGCACCTTGGCCGCACTTGGGTCAATTTGACAGTTGCACAAAAGGTGTGGCTGTAGAAACGTAAGGTAGCCTTGACACGATTTTATAACAACCCGCGCGGCGTTGTTAAGGGTTAGGTTGTTAACATGTCCCCTATTGCGTTGGGGTGATTGAACGAGGAAGGTCGGGCGACGAGCTCAAACGAGTCTGCTGTTGGAGATCTCAGATCGTATTGATCCGAAAGCTTGCATTGGTGCGTCAGTAACATGCTCTCAGGATCCGCCCGGCTTATTGGAACGGGTGAGGCGCTCAACTCGGATCCATATCGCCGAATCGTGACGCAGTCCTTACAGTCCTGACAAGAGAAGATTGAGCCGTGTGATATGTCGAGGTAGATTTAAAACGCAACTCTACACTCGTTCATTGGTACTCATAACCTGCCCCCACATCCAGAATCGGTTTTGCGCAACAGATGCGTATTGCACGAGCCCACTAGTTGGTGAGCACTATCACTATATCTAATTGCGTTTACTCACAGGACTCCGGCTCCTAGTGAGAATGGGAAGCAAACAGATGGCGAAAATTATCGTGGTAGGCGAGTAGAATGGTAGCCCAGGACAACAGTAACAACAATAACCGGCACGTCGTAATGATGGTGCGGTAAGGCTCTATCAAGCCCTCAGATCACTGAGAACGATAGCGATTATGGATCTTGAAGATCAGCGTGCTATATCACAGGGTGGCTCTCTCTTTAGTTAGCTCTAGGTCT
>18 546 GAACATTGGCGGCAT
GTCACTTCTGGCGCATGTGACCCAGCCACTTTTGTCAAGTGTTATTTCAACAGACACCACTCCCTGTCTTTTCTGGGGCGCGGCGTATAACGCACTCAATGATCGAACCTGGCTTTTACAGTCTCCTCGCTAAATCACGAGCATATGGGATCACCGGGGCGCCCGAATCATCAGTACTTATTCTTGTCCTAGATGGTTAGAGACGACAGCTACCACTGGAAGCTATTCAAGCCCAAGAGAAGTGACCGAGTTTAGCGTCAGGCACACATGCTATCTTCGGAGAGCTAATCAGGAAAGAACCATCGGCAAGAGACTCGGAGAACGGCTAGCCAGTGCGGCCCGGTTCTGATCCGCACGTTAGGTCGCTCATCCTAACGGCGCATTGATCCGCAGAATTTGCCCACGGATAAGGACACATCTCGGGGACGACTATGGAACAAGCGTGCGTGTTTAATCGAGGTGCAGTCTTCTTACACCGGTAGTAAGTTAGGCAACCAACACATTGGCATCACGCCTTTTGTGGAGGGGAATGTCGTACCGCCTTCTGAACATTGGCGGCATATAGGAAGGCCAGGGAGGGTCTAGCATGAGCGTCCGTAGAGAGGGGTTTAGAGTGTACAACCAGTCCACAATAACATGATTCACTAAGCCTTCACGATCAATCTAGAAAGGTGCTACAATTGAGGCTCGCAGCAAAACGCGGCAGTTTGGTTCTTACAAGGGGTCGCTGTGCCGCCCCTGCACAATCGGGTGAAAACACAGACATGTGGAGGGTCTTATAGTCCTGTTGGTGGGCTCGCCAACTCGCAGGAATGCAAACGTTAACTGCTCAACATTCTGGGTAAAGCTACTTATTGTCCCTGTAGTTGAAATGGGATGCGCACAGTTGTTTCAACGTCGAGCTATGGAAATGTGCAAGCTTTCGCGACTGCCCTGGTATGCCTGAGCTCCAGGGCACTCATAAGGTAAACCTAACTCGTAATCACCATGTACGTGCCCG
>19 417 GAATCTTCCCCGCAC
CGAAGCTCGAAAGGTCACCACACGGGGCTGATAGTGATTCTATATTAGAAATACCGAGGCTACCAATGGATTAATTCAACCCCATCGACTTGGCAGGCAGCTTGCTCCGCGGCGAAGGCGATGGAGCAATCAGCAAGCTTTGCGGAAAGACTAGAATCCTATTCCGGGAGCTTACCGGTCTGGAGATAGAATGTCCGGCTGTACCTGCTTGCCCCCTTTGAACCGCGTATTCACGAATTGGCGTGTCAGGTCAAATAATCGCTCCGTCACATGTTTAACACGGGCGGATAGACATTGATAGGGCACTTTTGACAGGTCCGAGCCCTTAGATTCGATGCCACCGATGAAGCCTCCCAGTATCGGGTATCGCTGATAGCATTTGGTACTGGCCACTTGCACTAGGTCCCTATGTTAACAGAATCTTCCCCGCACGGCATGGTAGATATCCAACTCTAATGGGTGATACCTTATAAACGTGCAGCTAAGCGGCAGTGAACGATCAAGTCAGTCAGTAGACCTGGTGCATATGCACGTGACAACGGCTGACTACAGTGGTGCGTTCCTTAGGGTTGAATCGTCACTGAGTATCGTTAGGTTTTCGATGGACAAAACAGCCTAACGGGGACCCGTAGTCGCACTTTTTTTGGAGGGCTTCGTGGTTGCCGAAATCGTCCCGGAGTACCCGGGCCGTTAACCCGGAAGACTGATCGAAGGTGCTTGGCCTCTCTAGGACTGACTGAGGGCTTAACTTATCCCTTCTTCAGATATTGGACGGCTTGGTCGCCGCGTGGACACCGTAACAAAAGCAGTAACCCCTGTGAAAGATGTGCAATCTAGTATGCCTGGTGCGGCAGCAACGACTCCATCAGAGTTGGCTTTAACGTCCGTACTGAGGGTCAAACTTTCAATGACCGCGCAGCTTCACAGGAGTACGACGTAAAGGCTGATTTGAGGGTCAATGCGGAGTCCCAGGAAGCCCGTTCCAGGAGTTCTGAACGGC
>20 66 GAACCTTGCCAGCAC
TGCGCGTCTCTGCCACTGCAAGCCTGTTCGACATTTCCGGAAAGCGTGAACCCAATAAGGTGCTTGGAACCTTGCCAGCACGAGATTTAGAGATATTATACCAAGCTCGGCTTCCGTATGTAAACTGATCGGAGCATGCCGCGATCCAACTAGCGCCATAATGGGTTATTAATCGGGATTACTTCGAACGACTTCGCAATGGAGTCGACAAGTTCACTCCAAATAATGGCGAAGTTGTCCGCTCCCCTGAGCGCATGTTATCGGCAATTTCGTAACCGGGATTATATCGGAACAGCCTGGTAACGCTGATATATTAGGGCGGATGCCAAATCTTCATAGAAGGATCTCATCCGAGCGTCGATATTGCATTATATTACATGCGTTGTATACTATTTGCGAAGCAGTATGTGAAGGACCCATATTCGTGCGTGCGGCAATACGCCAATTAGGACCTCCGCTTGACCACATCCGGCGCTCTATCCCGGTAACAGATTGCTTCTGCTTTCTGTTGGATCCACCCCCAACCGTACTCCCAGGACCTTTGGAAGTTGGACTACGTGTGTAGTTGCGATAGTGTCCTTGTATCAAAGCCCTTACAGTGTGCCATGCGTATGGCGTGTCAAGGGATAAGTGTCATGCTCACCTTTCGCTCTATATAGACATTATGCATGTATATAGATATGACTTGGCCTCGCCCACGCACACTGGCGACAAGTCCTCAATTACCGTGACAGGAACGTCACCTGGAGGGGGTTGGAGTAGTTGTGCGGCTTGATTATAGTGTTTCGGTGCAGTCGAACACATCGAATCTGCTGTCCGTAAACCGTTCCTGTCACAAATCCAGATCACCAATGTTGAGGACCACTAACAACTGGCCATAACACCGAGTTGCGGTCTTACCCCCGTTGTCCGTTGTTAATCTCTTGCTCTTGCAGCGAAAAGCGTCTAAGTCACATTGTTTGCTAGCACCTGACGAGCTGCGAACGGTAGCTAGCAGATG
