# Supplementary material for: A particle swarm optimization-based algorithm for finding gapped motifs
Source: BioData Min. 2010 Dec 13;3:9. doi: 10.1186/1756-0381-3-9 (PMC3022572; doi:10.1186/1756-0381-3-9)
Supplement: Additional file 2 — Experimental Dataset. The synthetic data sets and real biological sequences used in the paper. [file 1756-0381-3-9-S2.ZIP › synthetic/non_gap_motif/fix_motif_length/Seq_1000_20_15_4_5.fa]

>1 847 TGGGGAGCATACGGC TGGGGAGGATTCTGA
TAAACAGACCCCACAACTCATATGGTGCGTAGCAAGTCTTGGGACGATGACGCCGGCGTTTGGGAGCTGTCAGCCGGCTTAATTCCTTTGCATGAAGTCTCGATTACCGCTGAGCCCTCGACACGCCGCTAAATTTGCTCACCTAGAGCCATAGTCGAACGTTTGAGATTATTCACAGCTAGTCAACAACCCTGGATGAGACGCACTAACAGCGCTGCATTTTCCGTCTCGACCCTGCCCCGCGGATTTCAGTTAGTATCGTCCGTATGCGCGACTTCTAAAGCCTAAATTGCATGCGATTATACACTATCTCCTACGCGGGTAAGCTCTCCGGATGAAAATGTCTATGCTCGAAACGCCGCTCGAGCCGCCTGCATATCCCTAGACAGACCCCGCTGGCCGCTCATAGGGAGTCTCCGACCCCACTACGTATGGGCGAGAGAGTTCGTGATTGAGACAGCATAAATTAGGTACAGGAGGGGCAATCGTTGGGATGTTCACCACTGCCTCCTTTGTGGAGGCTGTCTATGCGTTCGCGTATCTACTTCTAACAAACTGCGTTACCGGGCACGTCTACAATGGGAGTTCTTCGAAGATAAATGCGGTTAAGACGCGTTGACGAGCCAATCAACTGACTTGAAGACGCACTGCCACTTTGCAGAGTTTACAACTACCGATATGAAGTACCCAAAGGAAAAATCACTAAGTTGTCAGGGAGGGGTCGCGCGGATCATTTTTAAGCCCCAACTGAGGATGTGCTTCGCTGTTGCGGACATTAAAATACTCTGACGCCATCGGCATTACTCTGTTAAATATGGTATGCGCGAATATCTTCGGATCGAGGTTTTGGGGAGCATACGGCCTGCCGAGTGAAAAATGGAGAATTTTCAGATGCGGGTGGGGTGCTGGCGACAATGTATCCATTGGTCCTGTCGCCCATAAGGCAGCGGACCCCTGTGGGTTGTACGACTAGCAGGCTCGTGACGTCCTGTTCATCAGT
>2 560 TGGGGAGGGTTCTTA
TGAAATCAGCGACATGGATGCTTTCAAATGTACTGCCGCGGGATGGGTCCTGGATCCAAAAAAGACTAGAGTAAGCCGTACGACGTCGGGGTAGCTCCGCACTGGTGGCTCCCGCAATTAATTGCTTTTGGACAGTCTTGACATGGGATATTGATCAAATGGTTCACCGAACAACGATTTGCTACGTTGCTCCCCTCAACTAGTATTATCCTCAATGAGAGACCCCGTTCTTCCACGAGGCAGGAACGCGACGAATGCAAGAGAGGAAGCGTTACAAAAAGGATTAGCTTTTTCGGACACTCCTTCCCGTCGCCAGATGAGGAATTCTCGGTCAGCCACCTAATCCACCTGAGCGGTACTTAAAAGGCCGTAGGCCCCTAGATTTCCCACTTCTTGATCGCACCCGGGGGGATCATTCACTGGCGGAGGGTTGTGGTTTACGTCAGATCTCGGCCTTGCACTAAGGTACTGTACACCTCCCATAATGAATAGGTAAAACCGGGGGTAATCGTCCCCCCCTGCTTGTGCACAACGCCGGTCGTGCCAGCAGCTCATCCTCCTGGGGAGGGTTCTTACAGAGGAAGCAGCAAGAGCTACCCCCCACGGTTCGGGTACCCATGAGGTAGGTTGGGTCCCTGTCGTCTTGGTGTTGAAACGGATTGATTGCTAATTTTCATGGACGCCGACACCAATATCAATGTCGACATCGCCAAGCACTGCCCTATTAAGAAATATGTCAGTTTAGACCAGTTTGAAGGGGAATCTGTCTCACCGGGCATGGTGCATAGGCTCTATACGGGAATCACGACGGCAATACAACTCACAAAGTAGAAATCTAGAGGGACGAAACATCCAATCTCGAGATCACGGCTCAACATCTAGCAGCAACAAATAGATATCTCTCGCTTAGCAGAGTCGGTGACCCGATCCGTTCTACAAAAAACATACGCTAACCAAGGCCCCATAAATACAACTGCACTATTGATATCAGGAAGGTCAA
>3 393 TGGGGAGGTTCATGA
CGTTTAGAGTGCAACCAGCACGAGACATTTACGCATCACTAACATGACTCCTGCTGTGTGTTCGTAGATCAGAACGGGGAAGGAGTTCGAAGGGGTTCTCATGACTCATAAGGTACGTACCTAGACGGAAAACAGGCCGTGACTTGAGTGTAGTAAGACGAGGGGATTATTTATGACCCGGTCCAAGTTTCGCGCTATCCCGAGGCTGTTCTCCGACGTCCGTCGCCAAAATGGTCAGTTTGTAGTTCCCTTGCCCGACGGGCCTGAGCCCGTATCAGCAAGACGGTGGGATAGCGGGAGCTTACTATGCTGGCAGGGTACGCCTCCAACATCTTGGAAGGTCCGTTGGGTACAGGGCTCGGAATTCTCTCTTCGATGGACCGATAAATGAACTGGGGAGGTTCATGAATTTGGAAAATACAGGGACTAAAGAGCGGGCGGACGTGGTTAGGACCCCTTCCAGGTACAGGAGGTTCCCACTCGCAGGACTTGTCACTACGCCCGATATTCGCAGGACCGTATGGGCGTATATTGGGTGGCAATGTGGTCGGTCCGTCGCTGGGTGATGGCTAGGGCGGCTGGGTTGAATCCGGGCCACTTTGAAAAATAGCGACGATGTTTAATCTAGTTTGCAATGTACTCTCTAATCTCGAGTACAACCGGAACTTACAGTCCAGTTAGCGGACTCATCCCACCAGTTGTACGTAGTCACTCTTTATCTTCTCCGGGTCCGCGCAAAGGTGGAGGTTCTATGTTAGATGTTGGAACTGTAAGGGCTGATAATTGGGTCCTAGTAAGTGAATATGACACTCCAGTGTCCCCTAACTCATCCTGGCTTTCGTACGGATAGGCTACGATGATGGGAAACGTCATTCATACCTTAGATTGGTAGTCCCGGGTTACCTATTAGCATGCATGAAGAGATTGGACGTGTGAAGTAACGCGACGACGGGTGTGAAACAAATCTTGACACTCTAATTAGACTCGGATAAACGTGCCC
>4 314 TGGGCAGGAATCCGA
GAATACATATAATCAACACCCATTCCCGATCATAACCTAGCACGAGAATTGATTGGCTTTCTGTATAGATCCCGTCGAACTGTGACACACCTACAATGGTCAGATCCTCACGACCCAGTAAGTGGAAGCATGATGTACGGCCCTTACGTATTCCGCATTTCAAGCTACTACATTCATCATGGCATATCGGCCACACTGGTTAGACATCTATCATTAGTTCAGCAGGAGTCTCTCACTGTGATCTACCGCCTCTTATAATACAGCTGGCGTGACATATTGTCTCCCCTGCTAAATGTTCACGAGCGAGAGGTTGTTGGGCAGGAATCCGAACCCTAACGCGGGTAGATTTCGTTATCAGAGGCTGAAGTCAGGCGTTCCTGCTGCACAATTCAGGTCGGGTCCCCGACGGCCAAGCGCCATTTCTGCTGGGATTATCTACTTTGATCCTGGCTAGAAAAAGAAGTCTGTGCAATCACCTGACAGGGACCAACTTATGATCAAGCCGTTAAACCCGGCGGATGGAATTCTGCTCATCATTCGCGGATAATCCCTTTTCGCTTCATAATGTACAAAATTGTAAAGCGTTGCGTTGCATTACCGGGAGCTGTAGCTATCCTTGTTGCGAGTATGTAGACGATTCCGGCGGTACACGGGACAGCCTTCCAGTTGATATGATGGGGACGCGGTGTGGTGTTAATAGATACTATCTACACCTAGCCTTAGACGAACACTGCGATTCCACACATACCGATGGGAGGTCGTTGCGTGCGCAGTACAAACTCACGTGAATCCTCCACGAGCATGTAATTTGGAAGCTGCGCATGGAATTGCGGAGAATCGGGGACCCAAGGAAAACCCATCTGCCCCTGGTACGATGTACTAGTCAGGCAAATCTCTTATGCCGCAGTGTGATTCGTAGTTCCAGGTTCATAACGGGTGAAGAGTCAGCTCAATCTGAGGGAGGAGCGACACTACAAGTCACAAGGGCTTCCTGGCCAGT
>5 265 CGGCGAGGATTCTAA
GTCCGGTACAGACGACCATCGCGACGGCGGAAGACACATAATAGACTACGATCGCTTGGACAGACAACATCTACGGAAACCGCCACCACTGTTAAGCAATGCTCTCCCCAAGTAGCTGCTGCGAGTATGTAGCGCGAACCTACTCAAAATCACAGCCTGTGCCCGATACCCACCTCCATCTGCGTTACGTTCTGAGTAATTATTTCTCTACCCCTACTGCTAATCTTTGGTAGGCCTTGCTTCCTCCGCCTTTGCGCGCTTATTTCGGCGAGGATTCTAAAAGCTTGTCGCCGAATACGACTCATCTATTGATATACGACCCCGCTTACGAGTAGTCCGCAGTCACCCTACATAAATACACACGTAGCCGTGTTTGTCGTCCGCTATCCATCAAATAGAGGAGAAGTACCTGCTTACTGCTGGCGGGGGGTCACGTCGATATGATTCGCCCGTGTCCATCGTCTCTGTAATAGCTTGCATGAATCGATCGAACCGCTTGTAGGACTGATAAGTAAGCGTGGAGGCCTAGCACCGCATATGGTGGGCAGAAAGCTTGGCTACCCCAAATGATAGGGTCGTATTTGAATATGCCGAGGCCTGTGGGAACTCTTTCGCCATATCGCTTGCCTGCCAAAATCTCCGGATTCTTCTGCGCTTTAGTGCTGGTGTCCTAAACGCAGACGTGGATTCCATCAGCTTGCCTGGTGAGGAAAGTAACTCCCATTGATGTCTAGGGCGCTAGACCATCGCCCCCTCTTGATGAGCTCAGGGCTAGTGGTAGAAGCTGCAGATAAGCTCTACTAAGTGTTCCGGTTAATTCGTATATCAACGTCCTACAAGTCTGAATAGCTGTGTGATAGCAGCTATTAATTCAAGCTCTGTTTGAAGGGTTTCGTGCAAGTTTGTGGGGTAGTTCAATTGAAGTTGTGCCCCTTCTTTTATTTCAAGATAGTGAAGACAACACAGGCACATAGAGCCACAAGACCGAGATGTACGTTTC
>6 128 TGTGGAGGAATTTGA
ACATTTTGTGCCGTACTACGACAGATAAGACAACACCTTCACTCCGTCCTCAGCGAAGGGCCGAATTTGCACCGTTAGTTCCTATCATCACTACAAAGCTGCTAATTGAGCAACTTCCTAGGTGACGTTGTGGAGGAATTTGAGCATAGGGCGACAGACTCAATCTGGTGTCCGCCACTCGCCTCTATGCTGGCCTACTTAATACCTGGTATACGCCAATAGATGATCCACCATTTAGTGTTGTCCTTTTATCGGAGCGCCTCCCTTACAGTTGAAGTACTCACGCGAACTTCTTACTTGCTAAGTTAATTGATGGACCAGTAACACATCCTTACCTGATATGGCGTGTACTTGTTGGGTCCATCAACTATTTCGTCTTTCAAACCATCGACCTTACGCAGTCCGGCATGAGCCGTGGACTCTTCATCCCGTACCCTGAGGAAGTGCATAAAGAGATACTACACCAAGTCAGCCTAGATTGCGGACTGTACTCACCTCTAGTCGAAATCGCCGAGTAACCCGGTGCTTCTTAGAATCTTATGGGGTTATCACTTAGGTAGCATCCTAAAGGCCCCCCCAGCCTTTCACGACTCGGCCCTACCGCCTCGGACCGCAAAACGCCTATGACCAGAGCAAGAATGTTGGCTGGAGTGCCTCGGAGGTGAGAATCACCCGAGAATCTCCCAACACTCAGTGATGCGATGAGACGCCGAAGGCCGTGCCCGCTCCGTTACATGGGCATGACTTAATACCACGAAGCCAACCCAAGATTGATGGTTGATACCTACACTAGACGATTTTGACACGCTCTAGCGCAGCCATTTGAATACGGTCGGTGACTGCTTTAACCATTGCGCTGCATGCCCAGATACCTCATATACAGAGTCTTAAATTAAACCCAGTCCAGCTTCCCCTAGGTAAGTAGCATTCCCTGGAGAGCCGTATTACCATAGCCCTGCCTCCGTCCGGACTGTGCCAGATTCAGTGTTCTCCAACACGA
>7 977 TGGGCAGCATTCTGC
TTTTGATCCACTCCCTTACATGTGAAGTCTACAGACATACGGCCGTTAGCGTAAAGGTACAGCTCAATTCCTCGATAGTACCCATCCGACTTCAGCTATTGGCCCTATACCCTATTGCTGTTAAAGCACATGCGCAATTTCTTCCTTGTGGTGTACGTACCGACGAATGTATCGGGGGCATGGTGGTAAGGTACAGGTAGATACTGCTAGAATAATTGTAGGCACGTTCAATTTGGTCGCAGAACGTAATAATGCACCCCCGACCCCCATTATAGTTTCTAAGTGCGGCCATCGACAATCGGCCGGTCATCAATGCATCATGTAAAAGTCTTGCCGAGACTAACTAACTAAGCACATTCGGGCTTAGTAATTCGAAGAATATCTGACTCCGGGTCCCCCCGGCGTTCATCATGCCTTATAGAGCCAACGTAACAGCTAAGGCGTGATGTATTACAGAGAAACAAGCGGTAAGGGTACCTGTTCCCTAGCATGATTGCAACCGCTTGTATAGTGAGGTTTGATGGGCAAAATAGTGACAACGGGGCCCTGGTAGGGTACCGTCGGGGTGGTATGGTTGACAAGTCTCCAAGCATGAGATGCGACTCGATCTGACGACGTTAGTTCTGTTCCCCTGAACATATTGGTCGTAGTAGCGATGGTGGCCGATTCCTTAAAAGGACTGTACAAATTTATATGGCATAAGTAAATTCAGGTATTTATTCATCCGAGTCGCATCGCGATAGCGGTGCTGTCAGCGAGGGGAGTACGCAGAGTGCACACCCTAGCTGACGGTTTTTTATGTATTGCGGTTGTGCAGCTGGAAGAGGATTCGATCAATTGAGCCTAACTTTACGTTATTGACGCGGTTCTCCGTCCCTAGGTGATCTAGTCTGTAGGTTGGCACAAATGGAACTCGCGCGGGCTCGTCGGAATTGGGAGTCAGTTGAGGATCGTCAATATGCATCCGAGACGAGAGATGGGCAGCATTCTGCATTCACAC
>8 202 GGGGGAGGATTCTGC
TTCGATTTTACGGCAAGCCCCTTCATGCGGCCTGCCAAGTCCCCTCAGGGGCAACGGAGTCGTTCAAGATCTCTAATCGCGGAGTCAGCCGCCTCTGGGCACGGTTATTCGAATCATTCTTCGCAATAAGGCAACGGTCGGTGTACTTGCCCAAGTCTACGGTCCGCTAAGAAACCTTAGGTCTTATCAGGCGACGGAGGGCGGGGGAGGATTCTGCCCTTATGAATCTTCGACTATTAAATGGATCTTAAACTCTTACGCAAATCGCGTAGTGCGGCGGCGTGTAGTGACTCCCACTTATAACGGTTGTGAAGGATTCTTTACGAGGTTTTAGGCTGCGGGTCACGACCTTGATAGGGTTAAGAGGACTTACATTCTGGCATAGGGGCCCCAAGATGCATTGCTAGTCGCAGGTGCTGCATACCGTCAATTGAGTGAATGGTGTTAGGAGTGGTTCGGAAAGTAGACTCAAGGGAGGATGATCTCTCAAACCATCTCACCAGTAGGGCAATTTAGTTGTCGAAGCCTAGGGGTAGACCTCGCGTTCGAGATTCATGGCGACCCAGAGGCGGATTGTCTCGCACGTTCTTAAAAGAAGTCGCGAAAAGCAATAATTTTTTCTGTCCATAAAGATCCTAGGATGCCTAGGTCTAAGTGGGTAGGGTCTTTTTAATTATCGTCAGTGGCGGATAGCTGGCGGGGTACCTCGCAAAATCCTTAATCACGAGGATTAACTGTTCTGCTTGTCGCAAGCGATTCAAGGTCTCTCACATATGACAACCTAGTCCCACGGTCCGTCGTCCAATCACATAGTAGCATCAAAGCCTACAAGTTTACGGCTTCTACGATATGATTGTGTCCAGGGTCGTTACTGAGGGTCGCGTCTTGGGACCTGCATCGGGTTACGCCTCTGCAGCAAGGTACCTTTGTTCGTATGTCTGCAGCTTGCTCTGGTGGCGACGTAGTTTTAGCGCAAGTGTACCACAGTAGCGACAGCGCA
>9 274 TTGGGTGTATTATGA
AGATAGGAGGGTGACCCAAGGTGAGACGAAGGACTTGACCTTCAAAGCGAGTGAGTGCAGAGATCCCCTGCCCTTACGGCTAGGAAACGTTGCCGGCCCGGCGTATGGATATCATCAACCAACTGAGTCGCTTTCTGCGGAATGTTATATTGCTCCGGTCTTGTGGCACCTACGTTTCCAAGATTGCGGAACGGGGTAAGGGGACAAGAAGGACGCAAACCGCCTTTTCCAACACGCGCTGCCATACGACCGAAGATGAGTTTGAACCGTCGTTTTGGGTGTATTATGATTCGGGCTAATGGCGTCGTAAGATACGTAGTTCCGTCTCCCGGAACCCTTTTAATCCGAAGGCGCTTTGCTTTTTATGCGGTTTTCGGTAAGGGGGACCATCCTTGTGACATTCGACACGCAGTAAAAGCCTTCTTAGAATTCGTTATTCGCATCGTCCTCCACTCAGTCCATGAAATGTGCTGCAGAGAATCGAAGCCTCCCACCGAACTCTCTACTGTACTTGGAGGACATCATCGATCGGTTACTGCGTGGGACTAGTCTATAGACCGACTAATGGCCGCTACGTGTGGTACGACGGCGGAGTACCGACCACGCCCTACCGTCCCCAGCTGTCTCGGCTACGACCTGACTCCCACAAAGTACTCGAATATCCGTCGGGGGTTTAGAAACAGGGTATCTGAGGTTCGACATCCGGGGAGCTGCGTAAGCAGCGACTTCACAGCACCTCATGCGATCGTATCACTGTGTAATTAGCACGCGGTACGTTTCTTTTTTGGTAGGAGAGACACATTGGCTTACCTAGGTATGCATAGACACCAGAAAGAGAGACCGCGGCGGTGCATGGAGCGTCCAGACCCTGGGCAGCATGAGGGGACAACTCGACGAACGGTAACTCTGCACAGTAACTACCGATCATGACATCACGGAGGAAGAACTGCCACAGAGCCATTCGTGCTGCGCCCTAATTCATCCGTTGACTTCAGTTGGA
>10 69 CGGTTGGGATTCTGA
AACAGCGTTCAAAACTGGGACGTTTAACATTTTTCCAGGGCCGATATGATGAGTAGATCCAAGCGCCACCGGTTGGGATTCTGAAGTCCTGATCTTACGCTCCGAAGCTCTATGCCGGTATGGTTGTGCCATGCGATTAATTCGTTGTCGCCACCGCATTCCTGACGGCAAGTCAATGCAAGGTCGAGGAGATCGTGGATAAGCGATCACTTAGTCGTCAGTAGCGATCGTCGAATAGGTATCTCGAATCGCCAACAGGCCCGGACTGGTCCGGACGCCGGGGCAAACCTTCCAAGCCAAGTAGACTACTAGCGCCGAATGTCGGAAAAACCACATGCTGGTGTGGACAGTTCAATCTGCTCCTAGGTCCGATAGAGTGTGGCGTCATCCGGCACCCTACAAATCGTCCACGCTCTGACGCCTGCCGTTAGTCAAGTTTCAGGATCAGTACTGAGAGCATAGATAACGAGCTCTAGCAACACATTCCACTGGGATCGTTTGTTCGGGGTTCCCACGGAATCCCTAAACACTCTACGTTGGGTCCAGCGAGAATGAAAGTTGCCCACTGGCTAGGCCCTCGCTTAAGCCATGTCATCGAGCGGGCTCAACGCTGCTTCCAGGCTCCGGAAATAGGGAGAGATAAAGTGGAGCTAGCAGACACAGACTCGTCGGAAGCTACCAGGCTACCTCCGTGGCACTCGAACAGGCAAATGCAGTGACGGTATAGGTAAAGCTGGTACTTGGCGCTTCGTAGTAGCAGTATCCCTTTGGGCGAAACGCACCACACTGATTCGACAGTCGGTCGCAATCCACGAATGGTTACTAGTACCCATGGCCCCACAAAACAAGCGAGTTTTACAACTCGCACATGGAATACTAAGGGCGTCTCGGCATGGATGTTTTAACGGAGCACCAAAACAGGACGTAGACTGGCAGAGGCCGAAAATTAATCCAAGTCATTATGCTCTACCGGCATCACTGTGTAACCAGTTCGGTACTG
>11 773 TGAGGAGCAATCTGA
CCAGTTTTTCTCGGATGACCTATCCCTGCTTCCATAAAGGCTATCGTAACGCGCGCATGGCACATGTTAACCGAACACAATACGTAACAGCAAAGGTTAAGGGGGTGATGGTCTGGTTTTAACATATGTAGTCGCGTGTCTTACCTAAAAGCTGTTTGTCCTCGTCCCGCGCGTTGATCGTTGAATATGCTCGCGAGAAGGCAAGAGATCATACAAGTACGAGCTTCTGTCAATTCTAGTTTCGCCGGCGCGACACAGACAGACGACGTGTCAGTTACAGCAAGGCAGTTTCTCCCAATGTGAAAGGACGCATAAATGCATGCAGCCACCCGGTTCCGAGCGTAGGGTCCGCGGTTTTTTTGTGAGGGGATTCGTACATTGTAGAGCAAGGGGACTGTGCTTAGCCCAGTTATATAAGTGCCTTGGAAATCAGATTTGCGTGTTTGGCGGGGAAATCTGATTCTTGGATATCTTCGTACGTACTTTTACTCTTATCATAGTTGTGTCACCCGTTAGAGGTTATCCTAATTCTCTACTGCCTCTTCTAAGTGCGCGGACTTAGGTGAGGACTGTAATCATCGCACCAGGGTGCTCGGAGGTGCCACGGTGCATTGGTCATGGCCGAAGAAGTTCATCGCAGTAGGTTCAGTGCGCTTGGGTTAAAAGCCTTGTCTCAAGACGATACACGGGAGTTCTATGCATGTTATCTGGCCCTACCTCTAGGGACTTACTTACTGGAAAGGCTAAGCTTTGTGGTATTACCTGTCACATCTTGAGGAGCAATCTGACAAAACCCGGACGGCTAGGCAAGTACAGGTCGACACTACGACTATATTTTACTATACCTAGCTCCCAGACGGCCGGCTTGCTTCTTCATGTGGATAATCCGACTCGACAGCTGTTCGGGGACGGATGGTATCTGCGATCGTGCAATATAGTACTGGAACTGGTACCCATCTCCGACATGTACTCTGGTGATCGTTGCGATACTGGTGAAACG
>12 344 GGGGGAAGATACTGA
GGCTGCACAACTGGACTGTAAGTCTATCATGAAATTGGATCCAAGAACCATCTGAGACAACAAAGAGGCTGTCCTGACCACGAGTGGGTTGTGAGGACATTCTGTGCAAAGAGTATACGGGTGAACTAAGTAGAGCTGCCCAATTAATAGCAGCGTGGAATAGTGTTTCTGTAAGGGTTATAGGCGGGAGTAGCCTGTCTATACCTTTGAAGAGCAACTCTCAATGAGAAAAGATTCAGAACTGAACAATTACACGGGAACGTCAGAACATTGATGAGCCATGTGATCCGCTTGCGAATGTAAAGGTGGAGCAATTTTGTGTGACATGCTCTAACGATAGGATAGGGGGAAGATACTGACTCTACTGGAGAACAAGTCAAGCATTAAGTAAGCAAGGCATCTTGGATGCCTGCCTGCTAGGACGGGTCAGCTCCTGATTTCAGCCTTGCCGTGTCACAACCCTTGTCCATTGTGTTTTAGACCTGGCCCGCCAAAACGGATTCGAGGCGATCAAGGTATTTTATGGAACCCCCCAAGAGACGAGCTTACACTGTGACAAAGTCAGATAGCACATACGAGTAGTCAAGTTCATTTCTGCATAGGCGCACACACCGTTGCGACGAGCACAGAATAATCATGGGACTCTGCCTAATGACGGTGCACTCTTTTATGGGTAATGGTAGGCCCATGACGTACGTTCACATACTCCGGCACGCGACCTGTGGATGTAATACTTCATTTAGGGAGTATCCGCAGTGGCGAGTTCTACAAGATCGAAGTCTGACGCATCTAAATTCCACCGAAGTTAAGAGAGCCTTGCGCCACTATGCACCAGGGCGCACATAGCGCCGTATTTTACTAGTCATGCGCGTCGCTATTGATTTGGCCTGCACCCAACCGAATCAAAATACGCCGCCGGCGTTATCGGAAGGCCTTGGTGGATCACATGGCCAGCCCCGGCTCGCAATCTATACCTCCGGAGGCGACTATGGGCAATGAA
>13 273 TGGGGAGGATTCCGA
CCTGTTTTGGCATGACGTGCGAAACTGTCACAAGCATGTTCAACCCCATCACGCATAATCCTGTAATCAAGCTGCGAGAGCGTGCGTCCTGACGTCCAAATGGCAAGAGGGTTTATAACCCCTTGATACAGGACGTCAGACGACTGACGTATGTGCCTATGTTGACTTTTGCGAAATCAAGTTTTGCCTGTTAATGGATACTAACCCGACGATGTCTATCAATTTCCGACCCTGCTGGGGCCGCGATCGCTGGAGTAAGTTTTGTAGGGGGTATGGGGAGGATTCCGAATCGCGAGCTCGTAGTGTGATGCCTGTATTGAGGTCGACAATCTACCAACGCCCACCAATAATCGCTTTACCATCCATAGATCCCCGGGGACTATCACGGTGGCTAATCGACCTATAAGTGCTGCAGGTACGCATACACTCTTAAAGGGTAGGCGACAGTTGATAAGGGCTTAGTTAGCGAACCTTCATGTTAGTACGGGGCAGCTGAAGAAAATGCTCGTGCTGTACGACCGACACGAAGCGTCATTTGAAAACTCCAGTAGATTGACCCGTTTGGGGCGGTGCGTGGTGGGCTTTCCGACGGCCCCGGCGGGCCTGGAACCCTGAGATGGCATGAGCCGTAACCGCCCGTTCAGTTCCATGAATTGGTCATGTGGATGTCGGGAGGGTACGAGTAAATAGCAGCGTGGTTGTGGCACACTCGCAGCCGTTCCAGCTTTATGCTCTGTGAAGCACTTGGTTAGGAGAGGCTCAGAAACTCCGCCCGCCTTGTTAAGCTCGACTATTCTAAAGAAGCGATACCGGGTAAGCTCACTCGTGGGCAGTAAAAAGTGCGTGGACATGTGGTCTTTCGCGGTTAGTATCTCGAATACCGAGAAATTACTCCCCCATATTACCCCCACAAGAAGCTATCCCATCGTCTTAGTTAACCTTGTTTAAACCCCTTTGTACGCGGTTTCACCAGCTGAAATACCCTGTGGGTTCGGAACCT
>14 562 TGGGTTCGATTCTGA
AACATCGTCAGGCGCGGCTTACCTCGGATGTGACGTACCATATAAGTCAATCGAGCCGCTAATTACCTCTAGCAAGAAACGCTATATACTTGCGGCGATTCTAGCGGGTGGTTTTACCCCAGTCACCGGAGCCAGGCACACGAGCGCGCTCTCCCTACTGGCCTGCCGCATGTAAGAACCACATCGGGCGGGGATACGTCGCGAATTATGCTGCGATACGAGGCAAGCGCCGAGGGATCTGTTCTTAGCGGAAGCCATACAAATAAATTGTCTAAGAATAGAGCTCACGTTGGGGAAGATATGTACGCTGCTCTTGCCGCCGTGCTCACCCTCTTTAATCACGCCACCTCTCTAGCGAATATCAGGCAGCCCTTACATACGGGAGCCTCATTCGGGGGCCACGAGAAGCACCGTTAAATCCACTCCGATCCGGCAAATAGAACGAATGACGTTTCACTGAGTGGGTAATCTTGCCCACCCGGTAGAAAAGACCTATAATTGGGTCTAGACATGGGTGAGACTTGTGCGGTGGGTAAAACAGGTATTTATAAGCAAATCCAGATGGGTTCGATTCTGAATTGGTGGCAAGAGGGCCGACCTAGGCTGCGCCTTTAGCTCGATGGTCTTTTAGCTTTAATACACCCATAGCTGTAAATAGCTGCGTTCACCTTCGATGTTTGAGACTCGAGCTAGGGACAAGACGTATTGTGCCTCCACAACAATCCAAGAGCAACTTCGGATGGGAAATTGCCACGATTCCCGAGTCGACCCTCTTTTAGACCCTCAAAAAGAAACGACCGCAGAGCTCTCCTTTTGTTGCCTACTGCTTTCGAGGCCAGGTTCGAATGACGACGCGGCGATATCTGCTAATAGGCCTGGCTGTGGTCGAGGCGGCCTAGCGAATTGTGTGTCATGTGGCGCAAGGAAATTTGGACCATGGCACGGAGGGCAACGGAGTTTCTAGCCTGGACGTCTAATCCGGGGTGTGCCTATTCTTCGC
>15 461 TGGGGAGGCTTCTGG
ATTCCTATAGTTATATTGGGACTTGTATAAGATCAGGCGGTGCCCCCCAATGGCGGTCCAATTCGCTATGTGGACTCGAGCAGATCGTGCTCACCTTCTTTACCGGAGAGATCCGGTTAGGAGTGTGATAATCTTCATGGGACAGAAGTCGTACTTGTAAGCGTTCACTACTAGAAAAAATTCGAGGCGCGGGTATACGCGATTACTTGTGTGCCTAGCCGGCGTGAGAGTTGACAAGGGCCCGTATGATCCGAGCAGCTCGGAGACCTGGGCTACTCGACTCACACGTTGACAGGAACAGGAAGACGGGAAGGAAAGTGCGAGTACGAATGAGCGGAATAAGAAAGGCGCACCTCTCTAAAAGATGCTCTTTTCTTGCTCGCTTACATTAGAGCGTTTGGTATGCCGGCCTCTAGTGAGCTGAGCACGGCGATGAATGTACCATATCCATTACAATGTCCTGGGGAGGCTTCTGGTCCGGTGTATGGCGACGGATATCCCGCTATCGTTTGCGACGGAGTGCGGTTACGGAAATAGGGACGTGGTGTCCCGGCCGTCAATTGATTCTACTCAATGGGCGAAACATGAGCGGTCCCGATTGTGCAACGTACACGACAGTCGTCGCACCTGCTAGACGTCAACTTATGTCGGTGCAGTCTCACTGAGTGTGTGGGGCAAGAGACGACATTACAAATTAATAAACTGGACCAGGATGGTCGATAGCGGAGTAACTCAGCGCCCCATATTTTCGATAAAACGTTCCTTAAGTGCCGGCCCATGGCATTCGCGGTCCCACCACCTACGACGAATATCTTAGTGATGCCTTGAGCTATTCACAAGGCAATACTCCGAATAAATAAACAGGTCAAACTACTTTTGATCCCCGCGCACTCGATAAGCTTGCGGGTCGTAACGATAATGCTTAATGTTATTTGATTTCGATCCCCCCTCAAGAACGTCTGTGCCGTTGATGCGGATTCTTTTGTCGAAAACCACTACT
>16 491 TGTGGAGGATTCTTA
GCGGGGAGAGCAGGAGGCCATATTGTGATGATTGCCTAGTGGCCACGGAATAGACATTTTCTAACCCGTCCATCTAGTTCCAATCACGGTTAGTCGTTGAAAAGCGCGGCATAAACTTCACGCCCGGATGAGAAATAAAAGACGCGGGTATGGTCTGACGCTGGAGTGGCCACTGAACTTGTCATTCTTACTTATACCGAAGCGCGCATTATGATAAAGGACGAAGGATGCAGCTCCAGTTACCTCCCAGACTGCAGAAGCAATACACGTGCATACAGAATAAGTGATCACATTCTTTACAGCGGCGGACCCCAAACGGGGACAAGAGAGGGATGTGGTCTAGGATTGCAACGCGTTGCTTTATGACCATACTAAGGATGGTGTCAAGGGGCGCCGGATTTAGCAGTGTAGCACTGGGGACTTCGCGAGATATTCTACATCTGCAGCGTTGACATTGGTTGTTGTCGAGTCCTTATTGGCATCGCGGGTGATGTGGAGGATTCTTATAATGTACAGGACTGAGCATCACAACTGGAGATAATATCTCATTATTCGAGATCCACGATGAACCGTCTGACTGAGGGATACGGAATGTCACCTTTAAGACGCGTCGGGCGCCAGGGCAGCAGCTGGAGATCTGGTGCGTCCGGCCTAACATATACGAACGTTGGACGGTCAATTTAAGCTCAGTCTCGCCGTTTTAACCGTAATAAGTATTACTGTAGTGTTAGTGAATTATTTTCTATGGTTCCATAACAACATGGCACCTTGTGTTCATGAGCACTGTATTGAATGATCATTAGACTGGCGAGTCTCCGTCTCTCCTTTTATGACCACCGGTGACTGAAGCTCGAGTGTGACTTGAGCCTAGGACGCATATGAGATGTTGGAACACATATTCGCATGTAGACAGAGTTTTGCGGATAGTCTCATTGACACTAGCAGTTCTTTTACCTAAGGCAGATTTCATGGTTACTCCGGGTTACCCCGGGCTGTCGTT
>17 908 TGTGGAGTATCCTGA
AAGTTCTGACTGGGTGCATACGAACAGCCAACTAGGGGATCAGGCGCGATGCTCTACGTGGGTATCTTGACGGAGCGTTGGCTCGGCTAAGGCGAAAACTTGGAAAAGAGTTGCCGAGCGCAGCGTTACATCGTTTTCCCCGCGCTATTGATTACGGCTCGCCAATCCGTTTACAAAGCGCAGTAGAGGGCGCACTCTGGTATGGCCGAGGGTGATGAAAACTTAACAGCAAGGCGACCATCTTTGTCGCCCCTGTTTCAAGAGTATTATATACGATTTCGGCTGCAACTGTGAACGCACACACTGAAACCCGACGATTCCCATCCACTAAGCCCTCCCGATCTGCCTTAGTCATGACTTCAACTATGTTTATTATCAAATCAGCCTATACCGTCGAACGCTGGAACACATTATAATATTGACTCCAGTACGATGATGAGTATGACGCTTTAGGCCCACTAGTAGTGTATACCTAATCCCATGACATGTTTGGATAAAGAGTCATCCCGTTCTACGTGACATCCGGGCTGTAGGGTTATACTCGTTGGAGGTCGGAGATTAGGTTCCCGGTAGTCCGCGATAGTTCTTGCGTTCGCCACTGACAGCGCCATTTTTTGTAGTCCCTTCGGAGTCCCCTTTACTCTTCTGTCAAAACAGGAGCCAGGCCCGTCACTGATACACAATGACGGAAGTAAAAGCGAACCATTTGTCTTAATTTTTTCGACCGGTGCCGACGGGTATTAGAGGTAACCCTTATTTTCCGAGCCATGAACCATATCATCGAGCTTGCGTATAAGCATAGTAAGGTATATTGCGAAGCTACAACATTAAAGGCGATTAAACTTGGCTCCACTGAGCCAGAGCAAGTCAGCGCTGGGAACGGTGCTACGATATTTTGCTGCGCTGAATGTGGAGTATCCTGATTCGCTTCCAAACTTTACTTGACTTGCTCGTCTATCGAGCTGCTACGAATCATATTAGAATTACCACAAAACAGCCG
>18 566 TAGGGAGGCTTCTGA
TGGTAGTCTCCCTCTTTGCAGAGACTCATTATAATGAGCTCGTTGGGTCAAGACAACGGGCAGCACCTAAGCAATATTTCCTGAAGGATTATAAATACGGACTTATTCCCGACTGGTTGCCTCACGCCCTGGCATCGATGAATCATTAAAGCTCGGGTAACGTACCGCTCAAACTGGCACAGACTCTCTCGCTTGTTCCAATTCGTAGCGCGTTTTGATTCAGGGTATTCGTTTATGGTAGTTTCAATTCTAGGAATCTGTGACCATGCCTCGATTTCCCAGTCAGGTTACAGGAGAGCAGCTCTTATAGTACGTCCTGTCACATGGCGGCTAACAAGATCGGCTTGGCGGTTGTTGTTTTCCTGAATCGAAGGAGTACACCATGCAGCAAGGGTTGCATCCCCTTTCAGCGGAAGGTACGAGGAAACGTGTAGAAACCTCTCGTAGAGGGGGTGTACGCACAGGGCACGAATAGTCCCAGAAATGGCAGCGTTCATTAGAACGCACCGTAAAAGCCTCAACAGGCATAGTCCTACTGGGGAGTCAGATAGGATCATTTCTTTGATTAGGGAGGCTTCTGAGTTCCGCTGCCTCTGGGCACGCCCAAAATACAGCATCAAGCGCGGAGTTTCTATGTAGAGCATTTGGCGTCAAGTCTTGGGCAATTAAACGCGAATGCCGTCTCTTCGAATGCCCCGGCCCAAGCTTACGCCGAGAAATTAATGTCCTACTTGTGTGGTCTGTTTCCTGCGTTAATATCGTAGTTATAGTGACCAGTGGCGGATTGATTCCCCGCCTACTAGAAACTATATCTGAACGCCATTTTCACAGCCGCCGTTAACTATGCGGATGTCTCATTGGCTGTACTGTTGCTTTCGAATAGTGTCTAAATGAATCCACTTGATTTAAATTCAACACCCAATGCTGATGCTCGCCCGTGGCTGGGCTCCGCTTGTTCAGAAAAAGTACGATCGAGCTAATGGGGCAACTCAAATACTGA
>19 515 TGGGAAGGAATCTGA
TTTACGAGGGATCAGGCGCCCTGAAGACTTCGTATCGATAATGTGTGGCCACGTCACCTGCTGCACTAGATCCCGAGGGAAATATACTTGACTGGTGAAGCACGGCGCACAGTGTGAGCTTAAGGGGCGGCTCATGACCGATCTATTGGAATACGGTGCCCTCCTACGCAGCGCTACGTTGGGGGTAGAAGCAGGGGCAGCTCTTTTGAATCACCCTACGTTGGCCGGGTAACGGCGCAACCGCCTTTCTCGGAGGCAGGCAGTAACCTGGACCAGGCCGCGGCTTCCGATCTATATTAGACCTAAGCGAATTGTTCCGGCCATCGTAAGCTGGACCGCAAACGTTGAACTTTCCACGACCTGTTGCGTGATTCTTTCGTATAACGCGCATCAATATGCCAAGATGATTACAGGTCACGGGGAATATTTGGAGGGGAGGTACATCAGGGGAGCAATGGATTTCACCGCAACTTGCATTAGTCAAGCTCCCTCTCGTAACAGATGTCAACCCATTGTGGGAAGGAATCTGAAGAGCTATCGAGATGCCAATTTGGCTGAGCTCACTATCAGTACACACGTATTATGTCAATTGAGCCAAGTTTCTTTCCGAGATAATGATCCACTCCAGACCACCCCCAATTACAATTCCTACTGAAAGAAAAGATGATGGGTCGAATAGCGAACAGGAATGAGATAACCTGCCCGTCCAACATACGTCGCAGGACACTACGAACCTTATAACCGGGAGATCCAATGTACGTGACAACACGGGATAGAGAGCACCAGCATTCTGATCAGTTCTGTGAAGGCCTACGCAGAATTGTTCTGCGGGTGGCAATTGAAAACTACTGATTAGAACTGCAGAAAAAAGGCGATTCCAAAACAGATGTTTCTCTCAGGAGCGACAAATATGTGCTGTCTCATCTTGCGCAGAGTCTACTGCGAGACGCAGTAGCCGACTGTATATATCTACGTGCCCGCGAGAACTACTAGTATTTCC
>20 959 TGGGGGGAATTCTGA
GTCTGATGTTTTTACAGGTGGTGTAGACGGAAACCCGTTCCCCTTTGACAGAAAACCAGAAAGGGAAATGTGTGTTTTGGGTTACGCTAGCGAAAAGTACATAAGTGAGTTGGGAATTCACTCTATCCCCCGTATATCCCGACCAATTGTGGTGAGGGGTATCGAAGACTGAATTCCCGAATGCAAAGAAGTCCGATGAAAGTTTCACTATAGTTAGTTGAAGTACTACCACAAAGACCAAGCACCACTTGCACTCACCTGTTGAGCATAAAAACTGTGCTGCTTAGAATTTCCAAATACCCCCTGTCCGGGAATCCGAGTCGTCAGGAGTCGGTACCCGTACACATAGTGACTCTGTAACCGAGCTCCGCCCCCGGTCTTGGCGTATCTTACTGTTTCCCGGACTTCTGAACGGTACGTGCCTGTGGCGTGTCAAATTATATAACATAAGCGTTCACTCCCCGAGGTTGGTTACGTTTACCTGCGTGCTAGGGCTCATTATATCCTCGGAGAAAAAGACCCCTGTGAACCCGCGATTGTTCGTGTGCTTCTTGTCAGCTCCGCTAACGACCCGCGCGTGGGCCTTGTCGGAAGGTTCTGCATGCGGGAGTTCTGACAGTGATACTTACCAGGCTTCCCTCGTGGTCCGTCCTTTAAGACTTGAGTGACCTGAAACTAGGAAGTAATTATGATTGAGTACCTTATAAGAGAGTCGCATCCTATACAAACCGCGGGATTCTGGTGTCAGGTGATACCCGTGGGATTTCTTGCACCCTGCCCCGATGTTGTAACGGCACTTCTCACAAAGCTATGCTGACTCAACGATGCGGGAGACTTCTGCGCCTACTGACGACGCTCTGATCCGCCCCGAAGCTGTTACACAAACTATCGAGCCAACCCCGCTCATCATCGAACAGGCTGGAGAAAGATCGTACCTAACCTAGTTGAGGCGGAAATTATGGGGGGAATTCTGAATAAGTTCCTCGATCGGGCTCCCCGT
