# Supplementary material for: A particle swarm optimization-based algorithm for finding gapped motifs
Source: BioData Min. 2010 Dec 13;3:9. doi: 10.1186/1756-0381-3-9 (PMC3022572; doi:10.1186/1756-0381-3-9)
Supplement: Additional file 2 — Experimental Dataset. The synthetic data sets and real biological sequences used in the paper. [file 1756-0381-3-9-S2.ZIP › synthetic/non_gap_motif/fix_motif_length/Seq_1000_20_15_4_6.fa]

>1 512 GGCCTTCCGGGTGGC GTCCTTCCGGGTGGC
CTTTCTACCGGTGTGACATTCGTCCTCAATTCCAATATTTTTTCGCAATGGCACTAAGCACATCCACTCGAGCTGCGAGCTGGGGGCAGAGCTTCCAATACGTAGACTTGCCAGACTATACTAAGCCGCGCCCCGCAAACGGCCACAGCAGTGTTGTGTGGCGAACTGATATGGAAAACGACAGCTTGGGGAACTTGGGTGATCTGTGCTCTCGGTCAGCGCGCGACTCATATACTACATATAGATATTGTCGTTACTATTAGTTTGGGTCATAGAAGAAATCCAGCTAAGCGCTGGATACGATGCGTCCGAACGCGCCACTCAACCAACTATTATATGTACCCTCGGTTGCGTAATAGGGGTTTACGGCGTAGTGGTATGGTGGAGGTATCCCCCTTATTTCGATCTGGTCCCTGACTACCTCACTTAGCGGAACTCAGTTGATCGCCATGTTTGGTCGATCCAGCCCAGATCCCTAACAGGATATCGCAAACACCCTAAGGGAACTCGCCGGCCTTCCGGGTGGCAATTCTCGACCCAGCAATACTCAGTTTGTATCGACGCAAATCAGAGGTAACACCCTTGGAATTGGTGGGGACTCCGGATCATCTCCGACTCCGCGAGCCCGTCGAACCGCTAAAGATCCAGTGATACGCGTGTTCCACAGTTGGCCTGGCTACATGCGCTGAGCGCCCACCTGGGGTTGCTCTCTTGGTAACGGGGTACGCTCCGGGATCAGGCACGATCTGGTCGCGTGCAGGTAGGATTTAGATCTACGACATCCCGAGATTTAAATTAGACAACGCGCAGACCGTACAGTATTCTATCGAACCCGATAGCATACAGGCGCCAGAATGTAGAGCTTCGCGGACGGCGCTAAGAGGGTGTGGGACCCGCATCTTCAGGGCTCAGGGGTTTGTCTTGACGTCGGCAAGAGTCCTACTCGTGGTCGAGATTATGGCTGACTGACAGCCGGTAATATTTACCTTGCAGCCGAACC
>2 150 GCCATTCCTGGTGGT
AACAATCTCAGCCCCTTCAGACAGTTGCCCGCTACGTGCCGTTAGGTACTCTAGTACCCCTTGGCCACGAAAGTGGTTTACTCTAACTCGAATGTCGCGTGCCACACCCGTAATCATGCTAGCTCCACCGCCCGCCAATTAGCCGTTTCAGCCATTCCTGGTGGTTCCAGCCGGCGGCACGTAGGCCAGAACAAGACCTTCCTCGTAATACAGTATAGCGTCAAGCTTTCGTCTTGGTCAGACAGCTGAGGGCCGGTGACTGGTCCCTAATGAGGTTATGCGTCGATGCGATGGGATGTTATGGTAGTATTCAACGTCCTAGGAGCACACTATTGATAAAAGCAGTAGTAGCATGGGGGCGCTGCAGAGTCGGACGATGGTTGCCCTAAACCTTCAAACGCACCCATTATTCAGCATCGGATGGGATATTATATCCCGCGTCTAATTAGTCTGATCGTTCAGCGGAGGGTAGCAGACATATTGTAGGTGTTCTGAAGAAAATGACTTTATACTAGGATACAAAATCAGGTCTTAACAACTAGAGCTTCAAAGGTCATCCATGGAGTGAAATGTCACTGCTCAAGCACCACGAACTCAAAACACAGTAGTAGTTTCTCTCTTGACGCAAGTGACTGAAAACGCTCCTTAAGACAAGCTAGCAGCCTTTTTGGGGTGCCTCTGACAGGACATATACTGGACGTTAACGTTACTACGTGTGAAGAGTATCCGCACCTATTGTTCGTAGAGTTTCGTGTCAACTGGGTGTAAAACTAATATTGACTTTGCGCCCTAGGGCCATTTTGGTACACTAGCCCATCGCCGCGCGAACCCTCTCGGCACAGGTCAAGGATAGGAGACCGTGGGTCGCTGATTGCGTTCCTAGTGTGCACCGGCCTTTGCATTTCAGACCCGAACTAACATACATCGCCTGTTAGATGGAGCAATGTTACTGTTATGTTCGTCCCCCATAGCTAAGCCACCTTCGCGTTTCCGATGTTGC
>3 964 GTCCCTCCGGGTGGG
ATTGGACGAAATGGCCCCCTACCAAACCTACAGTTGCTTGCGCTTTGCATTAGTTATGGCTTAGAAGTGTAACTTGAGATGGCCGTCGATTGAGAGTGCGTATGCTGTGCAGGTGGTCCCACGTGGCGATCCGTGGTGTTGCCGGCAGCTTGAAAGGTTCGCCGGGAGTTAATATGTTTTTCACTGGCACGATACAATCAAATGAGCCGAATCTTATGTAATGCAAGTAATTGAGGGAGCTGTCAAGGACTTTGAGAATATATATTCTAACCATAGGGCTCTGCCGAGATACGGTGGACTTTAGATCATGGCTTCTCACAGAGTTAACGGCCCCAGTTACGCCTCCAGGGCCAATGTATCGGCACAGGGTACGGAGGGCTGACGTAACACGGAAGACCTCCAGCAAAGCTGCGCTAGAGCAGTATGCTTTGACGTCCTTTCTGAAAGAAGCTTGTCGCCTGCAAGCCGGTTGTCAATCAACCGGCTCGGAACAAAGATGCCCGGCCACGCTGGCTAGTAGCATTCGGTCGGTTAAAAGCATGTATACAGGGATTTAGGCTATGCGCGACGATTTTGCCATGCCATCGTGGAAAGATTATTGCGCGCGTATTCTTTTGCTAATACTTATGTGTACCTGGCTTCGTTCCTCTCTAAATTCCAAGAAGAAACGGTCCTAGGAGGTAGAACAGATAGAGCTACAGCTAGACTCAGCTTGTGTGTTTTGCGGCAATATTGACTGGGACCAATCACCTGGACTGCAGGATTCGCCCCGCCCTGTGCAAGCGGCGGCGTCATCAAAACTAGGCAGAGATATGATGACGAGCACTTGCTAGAACTAGTTAATACTGTTGTAATTTCTTAAAAAGCGGCCAAGCGATATAGGGCGGAATTCTTTTATTCGCATTCCGCTTTAAGAAGATTTGATGCTCCAGCCACCTCGACAGCGACTCCGTCGCCATAGGGAGTCCCTCCGGGTGGGCACGGTGGAAAATATGCATAA
>4 607 GTCCTAACGGGTGGC
CCTGTATGAGCCCATTGCAGTCCCGCCCTACCGCCAGTATAATCCTGAGTAGCCATTGTTTGGGGTTATAACTGTAGTCGTTAATGTCGTCAGTTCTCCCAGAAGAGCAGCAACGCTCTTAGGGGATTTTGTTGGTGCCATTCACTAGGACTGTAGTATTTCTTCGGGGCGCACGATTAAAAAACTAACACCGCCTCTCTCGTGTGTTGGCGCAAAGAATCAAATTAGCCTCGTTCTTTGCGGAGCCTTTTTTTCGTAGACATCCCCACTGAACCGAAGATCAGCAAGTCGCTTCGTACGCGGTATATCTAGGTCTGCTCTATGGCGGGCGATCTGCTTGAGAACCCAATGTGTCTAGACGAGACTAGGAGTGCAAAATGATGCTCTGTACCCTCGTGACTTCACCTTACGTAGGTGTTGGGTTCGCCAGGTACCACAGAAATTACTATGGCCTTTTCTACATACCCCTTGGCTAGTATAGACTGTATAGGCTCCTGTCTAGGCAACCCGGAGGCCCGTACGCTGATTAAGACATCAGAATCGCTGCTCCCCTTGGACATAGAACAGACGAGGATATTTTCAAAGAGCCACAGCAGTTTGGTGTAAAGTCCTAACGGGTGGCGTCAGCCAGGCATCTTGAAAGCCCGGCCCGCCATTTTAGACAGCTCGTTCATTCTAGACCTTTATTACACTGAGCTAAAAACATAACTAGAAGCGGTAATGCGGTGATCCCAACACAATAATGGTCCATCGACGGAAGTCTTGTAGGTTTAAGACACAGTTTCTAAGATTATCCTTAAGATCTGTTCCCTCCTCAATGTACATTAAACTTGGTGTCCATTTAAGAGGTGAGTTCCATAGGTTCAGTATGTTTTCCCCAAGAGTTCACAAGTAGAAAGTCGTGGTATCAAATACAAAACACTCGTGTTCCAGGTTTTAAACATAGCTGTGCTGTTTAAGTATTGTCGGTACGCCTGTGGGCTCAGGCGTATAAAAGAGT
>5 214 GTCCGACGGTGTGGC
TATATCAACGTATGATTTTACGTGTACTCTTCCGATTAATAGTAGCTCATGTCTGATGGTCGCGGTCGAGAACTAGGTCTACAGATGAGAACAGCATTAAGGGCTTTCAGGGAACCAACTACAGTCCAAACCCATGTATTGTCTACTAGAGATGTTTCACAGGGCGGAGGACTCTTAGATAGGGTTCCCAAGATGACAGCCCGAGCCTTCCAAGGTCCGACGGTGTGGCCTCAGTTCTAACCTTGCCTCGAGAGCCTGCAAAACAAAACACTGGTCCCGTACCCGTAACAAGAATATGAAGATGATGTTCAGTTTACAAGGGAACCTTGCAGGCCCAAACACCTGGGGTAGAACGATTCCTGGTGCTATGCATCTGAGACCTCAAGGATAACATGCATGTTAAAGGGCGTTTGGGATATATAACCATGGTGGTGGGTAACACACGTTGGATGGGGAGCACTCTGGGCCCTGAGTCACGGTGCGGCAATATTGTGAAGGACCATGAAAAGTTCTTCTCTACTGGGTGATCGCGCGTAGCTACAGCAAAAGACAGCGGCTCACAAGAGTTGCATTCTTACGGTGAACTGACTCGTCACGTGTTAGTAAGAGTTTCTGGTGGTGGGTGGCCCGCTAGGCTTTCGGGGATTGGTTCATAATATCTAAGCGGGTTATCTGATTTGAAAACGCATTCATCGGTGGGAAGTGGGCTCGTCGGGTATGTGCTCCTTAATCGCCACGATCGGATCCGAGCAGCTTTTGTCAATAATATAGCCACGTCCATGATGCATCCACGTGAGTGGCAGTGACGTTGCTAGTGTACTGTACATGGGACTTCGCGTAAATCTCGACCTAATTTCTTCGTTCAAAGGCAAGCGGTACACTCACTGAGCCCCTCTGTGGCCTGCCTTTGGATCAGTACGTTGGGCTTTGGTGGGACCAGAAGCTAGTTAAGGAATTGCGCGGGGAGGAACTAGGTTATCGAATGACAATTGTTAGACCG
>6 478 GTCCTTCCTCGTGGC
TTACCTTGTCCACAGGCGGCGCTAGGATCGCAGGTCAGTTGTCGCTGCCAATAAGCTAGAGGACTAATCTGCGCCCGATCCCAGGAGATAACCTTCAGTCTGAGTTAGCTCGACCTCGGAATCTAAGCTTCGTAATATTTCCTCCGATCCTGAACATCCCAGCTCGTTCATGGGGAGGGTGGAAGAGGTCTAGGTACTGCCGCTCCAGAATGCAGCATGTGTAACCCCACCATGTTGTGTCAACTTCGTTTTCACTACCGCTGAGGAATCCGGACCGTCCTTAAGTTTATATAGGCTTAGAAGATTACCAACCCGGCTAGCCTACGTTTGCGTCTCAGGAGAGCGAACACAGGACTAGGAGGCAGGGACGGTGATTATACCTCGAATGGCTCCTTAATAGAAAGATCCAGCCGCTACTCCTAGAGTAGGGATTCAGTGGATTACGAGATTTTCCAGTGCCTTGAACATGTCAAACATGGTCCTTCCTCGTGGCTGTGTTATAAACAACGCGAGACGTGTCGACCCACCGCTTCGTCTAGACCACAAGTCGCATGCGCACTTTTGATCACGCTGAGAAGAGATGAAACGGCAGCAACATGTAGTAGTGAGTAACCTCTGGATTGGAGGACCTTGAGACACATGGAGATAGAATATACATGACATCGATGTGGGTATGGCATCGGGAAACACAGGACCCTTGATGATTTTAAGGTCACACTCATTATTAGTTTTGATGCCCGAGTGCTTCACGGGGGACACGTAAGAGCCAGTGACTCGCCAGCGCCGATGGGCAAATGTCCTGCGTTCCCCTTGACGCTTTACGTAAGTGTACCCCTAACACGTGTCGCGTACACAAATCATTCAGAATGCTCAGCAATACTGAGGACCCGAACCACGACCTTTGCCTTACATTCATCCACGGTAGCGTCTACTAGCTCCAATCTATGTGTGGTGTGAGATTATGGCGCTATTTGTATACCGCAGTTCGTCACCACGAACC
>7 634 GTCCTTCCGGGTTAC
CATCCCGGATCGCTATGACACTCGCTCCGCTAAGCTCTAACGAGCAGGCAAATTAGCAAACGTTGATGAGGGCGATATCCAAAAACAGTCTGGATAATTAGGAGGATACCTCGTAACGATGTACGCTTTCGGGCAAATAGTAGTGATGTTTCCTGCCGCATTGCCAGACTTTGCAGCCGTAAAAACCCCTGTGCGAGACGCACGTAGTGATGAGCGCGAAGTTAGCCTTCAATATTCGCACTTAGTCAAGCTTCGAAAGAAAACGCGTTCTACGCGGAACGGCCAATGATTCTGTGTCAACAAGGTCGGAACATTGTATTTTGCAAGACTAGGCATAGTGCCCGGAAGCTGGGTGCTGCGGGATGATTTTTTTCAGCCTGGTGTTCGTCACTGGAGAGTGGCAGGAGGCGCTGTGGCACAAAGAACGAAGTGAGTCACCATCGAGTGGTCATTGCTGTAGGGGGTGTGAGGCTCATCGTAATATCACCGGGCAATCGTATACTTTTTCAACACCGAAATAGTAGTTGTATATCTGTTAGCCGCAGGAGCGATTTGACGATGTTTCGACATTAGAGGTCAGTACATAACCCAGAAGCAGCGGTATGCACACGTGTGGCATTAAGGGGTCTAGAAAGTCCTTCCGGGTTACGTGCATAGCAAATGGTCCTCTAATAAGCGTAGACGTCCGGTGAAGACAATAAGTCGACACGTAGAGTGTGCCGAGCATGATCCGCATTCTAGTCGCATAGAAGGGCCGTATAGCTGCATAGTATGTAGAAGCAGAATAAATGAGTCTATCCCGCTCCTTCGTGTTAACCTAGGTTCAAAGATTTACTTGGGTGATTGTACCATAAGTGACCTACGGAGTAATCCGAAGCTTTTTTGTTTAGCCCGCGGATAGCTCAATATCTAGAACGATTGCTGTGATGCATCACCAAGGCTTTGTGACGCAGAGCGATGCCTATCCTTCCATCTGGATGAAACCCATACTCCTTACGAG
>8 234 GTCCTTACGGGTGGT
GCCGAGGGCCCTAGACGGTTAAGGACAAGACACTCTCTGAAACGAGTTTAGACGCCTCCCAGACCCGGAAAAGTGGACCTAACCTCTACGTAGTCTCTAAGCACCGGTTGACCTGGGATTGATCCATGCCATCCTACACGTTGCAGCATGTCCGGTCCATCCCATCTTTCATTGTCTTTCGAGGGTTGTCGTGTGTAACGTCGATCTACCGTGGGAAGACTGGACTCCAGTATTGTCCTTACGGGTGGTGAGGGCTGAATGATTAGAGGTATCAAACATGTTCTTGCACGACCTGCCTAAAGCGGACTACATTCACTACCGTGTCTGGGGAGGACGTGGGTTCACGTTTGCTTTACCGTTTACTAACCAAGCTCGGTGGGTTACGGCGTCCATCGTCGGCGATGACAATTGTGTCAGGGCTGACCCGCACCTTTTATCCGGCCGGCCTAGATGTGGCTGGAGCTATGGCTTAGCTCAGCAACTAGGCGGCGGAAGTTCGGATTCAGCCATTGGTCCCATCTCGCACCGCCGACTGATGATTTTGTGCGCTTGCTGAATGATAAATCCAGCATGAACGCAGATTTAATCCCACGGTTGTAGGTTCCCAGATGATCATGAGAGTCTTAAGGGTAACTTAGACGAAGACTGCGAAGTTATCCAGTTCTACTCTTTATCACTATTGTTTATGGCGATTAGTATACTGCTGAGGTAGAGCCGCCATGGAATTGCCAAAGTGGGAGGGTCGTCAAAAGAACCAAGTACATCATCCTGCGAGGGACTATAATGACGTAGAAAAATGTGGCCGGAGTCTCACTTGGTTATGGCCAGCCACGAAAGACGAATCTTGCCCCGGGCCCCTTATAGTCGCCCCCTCCTAAGGGTCAAAATGGATACGCAGCGCAAATTTGAGCGAACGGCCCGGTTTTCCTTTGTAATCCAAGTAGTAACTTCGTTTCTTGAACATCGTCGATTTGTCCACGACTACAAGTACATGCAGCAG
>9 649 GTCCTTACGGGTGGT
CTGAACGGTGGCTCCCCAGGCCGTCGGTTACCGGTCTGAGTACGTCGGTCAATCGTTGGTTCCGGTCAAGGTTCGATTATATCTGGAAAATTCTCGGGTGAAATCCATGAGCGGGGCAGAAAAAATTCGTCCGTCCCCAGGCGGCTACGCTGTATCCAGATAATTCTGGGCAAACGCCCACCTATGGATCTTGCTGGACCAATCGGCGATATGGATAAGTAGCGTTGGACAGTTGCTTTGCTTGTCATGGTTCTTAGTCCCTATCATAAACCGTCGTGCCCGTTAGCCGTCATACTTGACAGCGTCCTATAGTGGCATCGCGTGTGTCAAATTTGTTAGCCGTAATGGAGACCATCTAATAGTCCGGCATCGTTTATGGCCACTGATTAAAGAGAAAGCAAATAAGAATGTTAGGGCCGTCACTCGGCCTTAAGCCCAATTACGGGTAGGGACGACTCTTTCTTTGGTGCCAAAACTACTTGAGACAAGTAGCCTCTATACGAAGTTGCCGTATCATCAATATTCTTTCGTGAAGGGAAATGATTTAGCATGCGGGCGATCGCGCGAACCACCTAGGCATATTGGGAACTGTCCCATCCCAGCTAGCATCCAGGACGCAGTGGAAGCAGATAGCTGGTTTATGGGGTAGGTCCTTACGGGTGGTATACACGATGTCGATACCGCTGAGCTTTGGGTATTAGGCTCGCGAAACAGCCTAGAGTGATGAACTTTTCCGCGTGATTAAACGCCCTATTAACGCGAAGCACCTCTGTTGGAGCCTCATCCCCTTAGGTTGGCTTACTACGAGACGTGGTAATTATGGTCGGCCTTAGACCACGATCTCTGGACCGCTGTTGCTTCTCACAGAAAGCCGGCCTGAGATCCTGCTTAGGGCTTATGCAATCAGGGAAAATCGACCAAGACATGCTACTGACCTACTTTATATTCGGCAGCACCTAGCCATATCGTATCTCTTTCTCCCCCATCCAGGACTCCGTCA
>10 308 GTCATTCCGGGTGAT
GTCTTGATCGCCGTCGGATTACCTATGACATTAATAGTAGACCTTGTCCCCGACCAACAGGAACATATATCCCCGTTAGGGGCGCCACCCGACAACTGCGGCTTAACGAATGAGAGCCTTCGCAGCTAGTAAATAACCGCTAAGGCGTCTAGCTTAGTTTAGTCCATCTAGGGAGAAGTGTAGGAAGAGTAAAGGAAACGATCATTCACCTCAAAGCTTAAGCAGAGCATGAACTATCTGCACCGAAGCAGCAACGAGGCTATGTACATATAGACTCTGAACACTCATTAAGTCGGCACTGGGTAGATGTCATTCCGGGTGATTGGAAGGTCTTTTAGGCCCGCTCTAGGTTAAGTAGCGGTCTAGACTCGCCGCAATTTGCGGCAGGTAAAAGCTCAAGTGTATGTGAACACTAAGAACAGCCGGGATCATCGCGGTAACCTCACCGGCCTGACTTTAGGACAATTCGAGAATACTTTAACCAGAGGAATTACCGGCACAATGACTTCAGCAACTCCCTTCTATATCGGATCTAAAAGTTCCTTCGAATATGGGACTTGTCAGAGACGTGCCCATGTTCAGCGGTGTGCACATTGGTCTCGATATTCATCTGGAGTACCGTCTTAATGGCAGGGACTTTTCAGCTGCCTAACTCTCACAAAACTTGACTGTAAAATAATATTACCAGCCCGAAGAAGCTCAGCCACGAGGGCGCGCAGCCCCTAGCACCTTCGTTACGGACCGTACTCGGAACTCGCACGTTTGGCCTTTATTTCAAACTCTGGAGGTTTGTCTGGGCGATCAAACAACTGAAGTTCGAACACAGGGATCAGTATCTTGTCACAGCCTCGTCCTCCGACTCTTATACTCTTGACTAGTGTTTCTTTCGTCGGGCATGCACGAAGTCCGACGCTTTTCTTTACGTTAGCGGCCGTATTGGTGAGTGCGTCGAAGCAAAAGAACGAGCCTCTCACTCTGCTATGCGTGGGTTGACCTCAAT
>11 644 GTCCTATCGGGTGGT
AGGATTTCAGTACGCGTCCCCGAACGATTACCCAACTCGCAAATGTTTGGCTGCTTGCAATACCGAGCTGACGCGCCCGATTGGGTGTCGTGTCATCCTTTCCAGTCGTTCACTATGCTACTCGTAGTCGGTGATACCGTACTACTAGAGATATTATATCGCAAGTACGGTGGGGCCACTCCCTACGTGTTTATTGAGCGGGTGTGCGAGTCCAGAAACGCCGAATAGAGGGAATCACAAAAGTTCATAAGCACCATTGCGGCACGAAGCGGTTGATCTGGTAGACGTGCTCACGTGTTAGCACTCGACCTTGAAGCTACTTGATAGAGTTGTCGTCCTGAACTATAACGCCGTTATCCATGGGCGGCTGAGTCGTTAAGCGGCCTACAAGCATATCTTGTTGTCCTGCTATGCTACGATCCAGGCTCAGTTACCGAATTCTTGAAAGCCCCATAGACAATGCGCCATGGCACATAGACGAAACAGACCGCCACTTGTGTAAAGATCCAGCTACGGCGCCGCCTCCAGGATCGCCTTTACTATAAGAAACCCTCCGGGATGTATCTTTTTATTCAACCGTGATGATTAAATCTATAATCACGGAACTTAACTAAGCGTCACGTACCACTTTCACAAACTCACCCGTCCTATCGGGTGGTGGAAGCCGGATGGAGGTCTCTTAGAAGCGGTTTACTTCAAATCTATGAGCTTACCCCGGTTTGTTAGTCATATATCCGCTTTTAAAGCCAGTGGAAGTAGGGAGATTTCCTAATAAGCTTAAAATGACACACGCGAGGCTGGGGCGGCTAGGCTCTCATATTGATTGTTTTAATAGTAAGTTTCACTCCCAGCATGGCCGCAGCTCTGATTACTAGTGGCTCTTGTGGCAGAAGGATTCAGAAAGCGCAGCTGCATGTTGTTATAAGCTTTAAGTATAGTCGTACGACGATCTATGCTGTCTTTAGCTTGAGCCGCCCAACGCAGGGCACGGTCTGAGCGT
>12 685 GGCGTTCCGGGGGGT
CGTCTCCGACCCAGCTTAAATGAATTACGGAACGTGACAATTAGTTGTCAGGAAGATAAGTCGCCAAGTGAGCCATCTCACAGGTACAGTCGGACCGTTTTGACATCTGTACACCACTGATACATTAATGACGAATTCTAACTTTAGTGTCTCGTTCGACCATAAATCGAGCCTATGGCGATACAGACTACCACTTATCGTGTCTGAGAATCGACTGACTGCACAAGCTTGCAAGTCATAGCGCTCTTAAAGCCTACTCCTGCCTATAAAGGGTCCCGCTATAATCAGTTTCGCGGCAACACTTAAGCATCCTGGGCTGTGTAACCCCTTTGACCTCCCGATCTAGGACCTTCGAGATCACCTTATACGCCGCAAAAACTAGGGTTGTTACAAGAAATTGGTGAGTGCATGCGGGTTTTTCTACCCCATTATATGCTGCATAAAATTTTCATACGTTCGCGATAGTGGCTCAGTCGAAAGACACCGATTGCCATTATACAAGACTAATGAGGCGCTCCGAAAACCGGGACGCTAGTTCACTCTCGGGTTAACTCATGGACTTAGGTTACCCTGGGACCCATCAGGTCGAGCACGGCAAGTGTCCATACGGTAAGGGGTACTCGCTCCGATGTAAATGTAAACATTCTCCAGCAAATATCGGCTGTAAGTGTGCGAATCAGTGGAGGGCGTTCCGGGGGGTAAACAGTACACGGGTGATCATGAAGTTCCGGTCGCGGCTGAATGGCGGCTGAAGCACCATGGCCAAAGGTACGTGGGTTCTGAAAGAAAGTCTTCTGGCGGTTGTTGACGCCCGGTATCAGCGATCTGACTAAGCTGCACCGCAGCTACGGAGCCGTCAGACTTTACCGTGTTATTTGATAAATACTTGCCTCCTACGGGGTGTGAACGAAAGCGAGATGGAGGTCAACGTTAGCCGGCCTGGCGCGCAGGCAGGGCCAGACACATATCCATTGGTTGTTTCCTCCCGGTCGCCGCCAAG
>13 737 GTCCTTTCGGGTGGC
GCTGCAATCACTCCAGATTTTGGGTTTCACATGGTGTAACATCGGTGCAAGGGGTCAGCGCTGAACCAATCCGTTCAGTAACGTCAACGGACTAATGAATTGTGTGAGCGAATCCGTTGTGATGGCCTTAGTAGTCAGAGGCTGGGCAGAACCTGAGTTTCCGAGGACAGCTCTTTTTAGACACCCGCAATTCTTGTGCCGTTCGGCCAGTCGTCCGGCTTCCAGGGTACCGTCATTAAGAAGCGACGTACCTAAACCAAGAAGGCGACAGGAGCAGCGCTTGCTATCTTTGCTATACTATGTTCTTTAACATGACAGGTTTCTGGTGAGGGCAGCCGACGGCACGTGATTGCTCGCCGGTGACCTAATACGTACCTGGATGAGTAGCTTTTTTTTTAGGAGACTAGTCTGATCCACCACATTTAATTCAATATGCGCTTCATGGTAAAACAAAAACCGGCCCACCGTACAACCTGGCCTATAGGCGTTTTTCTCGCGCTGAAAGCGCGTCTCTCGTGTGACCGAATGCCAAAGGGCCCCTAAGGGACCACAGACCCCATTTTTTGTCGTTCCACAGTCGCGTTCCACCACGACGGTCCTTCGGTACTGGTAGCTTTTCGTCGTTCTTAGTATTCGCTTACGACGATTAGCGGCTCGTGCAGGGGTTATCTGGTTGAGACTAATATTACATCTGGCATTACATAGCCCCCTAGTGGCGGCTTGCCTAGCAGGGCCTGGTCCTTTCGGGTGGCACTGGTATATATCCAAGCCGCAAAAAGCTCGTTGATAGTAACTTATCTTGTCGGCTTTAGGTCCGAGGGGTTGTTATGGCGAATGGTCTTAATAATTCAGCATTAGTTTCGATGGCCAGATGGGACCGTCTTTGGACATGATGACGCCGTCATATGTGCGGGTGAGGCGAAACTCTGGTCTAGGAGGCAACACGAAAGGGGGAACCACGTGCCGGATTCGGGTGTTTACTAAAGCCTCATACGCTATT
>14 483 GTCCTTCCGGGCGTC
GGTAGATCGGCAGCAAACAGATAGGTCACCTGATGTAGCCCTTTTGCCGGAACCATAAGGCTTATCGTATAATCAGGTATCCTGAGTAGCCATGAGGCTAAATTCGTCTCATCGGGTATGCCTAGTCGTTGAATGCTACTTGTGTACTTCTAATCTCTTGCCGACTGGTAGGCCTGAGAGTAACTTATCCAATCAAATGCTAATTTAGCTTAGGCTGAGATGGGACAGCTGCGAAGGTAAGTCCTTGTACCGCATCCAGTCCGACCGTCAAGGTTACCTACTACCGCGTTCAGCATCAAGAAGAAACCCCATTTGAGACGCAGCACTAGGATTAGGAGGAACTCTATCCGAGGTACTCTGGATAAATCGCGAAGAGTTGTTGTTGTCTGTCTTACCGAGCGAACTTAGTTGAAACCGACTCTCTCCCGTGGGTGAGACTTAGTCATGAGGGACCGAATCGTCGTGCGGTGCAGCATCCCTATTGTCCTTCCGGGCGTCATTGGCCACGATTTAAATATGCTCGAACTACTGGAAGCTTAGCACCGACATTCTGCTAATCCAATTTATTCAGCGCGGGCTTTGGTAAAATACACTGACAAATGACCGTCTCTGATGGATCAGAATCCACGCCGCACGACGCTGCGGAAAAGACAAGGACGAGAAATTAAGTTGCGGGAAGAAAACTCGTTCTGCAAGACCAAATCTGTAACGTCCTTCTGTTTGGGTAGAGCATGATGAGCGCTCTCACACGAAGCTTAGATCGTAGCCAAATGTTATTTACTCTCCTGTATTAACTGATCTTAGTGTCGATATACGACAAGCGCGGAATCTCAAGTTTACCAATCAACGATTTTTTGGTGGAAACAAACAACATGGCCGCCGTCTAATCAGCGAATGAACCGCAGAACTTTGTCGTGGCACGATATATCGCTTACCCTGCGAGGCAGCGAATGAGCTATTCTTTAACGCCTACGTTACAATTATAGATGGGCGGAGAGCC
>15 847 TTCCTTCCGGGCGGG
TGTGTTTCACGGCGAGAAGACCTTCAGGTCCTCGTGTTCTTCTTAACGCATCCGGGGGCCCCCTGCTCTGGTTAGCGAGAAGTTACAAGTGCGGGTCCGTCAATGCAATGAGATGAGAATACCACCCAAGTGCTTTCTGCATCGATTGTACGGAGACAGACTTCTGGCATAGGGACCCTTCGACCACCTGGCCGTTAAGTTCGGGTCTAGAGCTGCCTTCCCCCCTCGATACTAGACTCTACCCTCTCTCAAAGGTAGTGAGACAAAGCGCTGAGTGCTAGGACATCAGGCGCCCCCAACTAGGATGATATGTTATAAACACCAACTTTAGGCTCTACTATGTCCCCCAGCGGCTTCCCATGTTTGAAAGTCGAACGCGACTGACCTGTCTTTCTTTCTGCTCATTTTAACGAGTACTTAGCTAACGGATTAGGTGACGCCTTCGTCATAGAAGGTACCCGTGTCCAACGCAATAGTTCCCTGAGTGCGGTAGGAAGAGGGTCCGCGCCCCCGCCTGCCGCCTAACCGTCACTAATAAGTGTCGGTGTGACTGCAACTGAAACACGGTCCTGAGTCAGTCCTGGTGATGAGTTTAACTTATCAAATTGAATCCAACCATACCCCTCAAATTCCATGTGATCTTTACTGCTAGATACGAGGCTGTTGGCTTAGCCAAGACCCTGTTTTCCATCTTGTAGTGGGTCGATCCTCCGCTCCCCGTCGTCCAGCTGGATCGTTGGGTATATCGTGCAGGACGCGTCCGCCCGTAATACGGCCATTGTCAAAGATTAAGTTAGTGCGGGAACCAGTATTATCATAATGTAGCAGTGGTCGATAGCTTACATAGTTCCTTCCGGGCGGGCGTTCTAGGGAATGGGGGGCAAAAAACGTACTCATAGCAATAGGTCGGAATACCGGATAGAAGCTGCCAACTTATATCCATTTGTACATTGCCCTACAAACCACCAAGCACGAAATGTTCATGGGCTTGAGCCTTACA
>16 473 GCACTTCCGGGTGGT
CCAGAAGCATTTCCTTGGCTAATGGTTCGGGTCCAAGCGGACCCCCAGTGCTATATAGACATGCCATGCCCGGATACTAGTATCCCTTCTATGGAGCGGCGACCTAAAAAGAAGAACTGATCTTCAGCGTTGAAAGGACGAGTAGAAAACTCTGAAGAGATAGTTATGGGCTCTGAGAGCCTAACTAACAGAGTGGTTTCTCGTGCAACCAAGCGGACAGCCAGCCAGCTTCGGCCACTAGGTTCCCCGATTTAATTGGGTAAATTTTTCGAAAGACGCAGGGTTAGACGGCTAGTCTTGTCGCGGGGATTCGTAGTCCCCTGCACCCGGATAGTTGATAAACGTACTCGTAGTGTCGGCTCTGGGTAATCGGGCCGCGGCGAGCTATCGGTGGACATTCCTGGTTTATCCAGTGTTATCGGAATAAGGCCTATGTTAGTAATGGCCACGTGATGCGCGTGGTAGATGTTTTAGCACTTCCGGGTGGTAACTAGCCGTGAAGGTGGACAGAGGGGCTGCAAGCCATAATCGCAGCCAATAGATCAACCACATCCCGTTGTAAAGCATGACTTGTTCCGGTATACGGACCCATCTTTCTGTAGGATGGTATTGTACCAGCTAGGTGCGGTCTGGAAACAGGTGATGCGGTTATTTACACTATTTAACTCTCCGGGAAGCCTGTAGACCCCGACAAGATACAGTCAGAATTGATGGTTACCCACAGTCTCGTATCTATAGTACCATAGGGGTGCAGGAGGTACGCCTATACTATTTGCCTGTAGATAAATGTACTTTGACGCTCAATGTCACAGCCAAGTTCGGTGGGAGTACGTGGACCCTGATCTCGCATCTGGGGTGCCGGCGATCTCCGTGGAGATGTGTGCGGTGACTCGTCGCAGAAATTCACTGCGTAGATAGTTCCTTGATCCCAGGACTGTTAACATAGGCATACTGGCCCGTGAGAACATACCGCCCCCTCTCAGCGGGAGTCTTGCCCAGT
>17 126 GTCCGTACGGTTGGC
ACGTGCGTTAGGGCCCGTGCATTACTCTTTATTCTACCTCGCAGTTATGAACCACTCTCGGCAAGACCTTACCCCCGGGTAGGTATTTGGCAATCGTGACTAAACGGATGCGGTGACGTCGCTCACGTCCGTACGGTTGGCAAGCACGGCACAAGTACTCCAAGGTTTCCTGATTGACATGAGGTTGCCATCGATGCTACTGATTGGGAATATATACTACATCCCCTCTCTGGTCGCAGTGGGCCCGAATAAATGAACCGCATTCCCGGTTCCCCGCAAGACAAGACTGTGTATGTGCGTAACAAACCCCTCCCGGGAGATTAGAGGACAATCGCCGATGGCGGGGAACCTGGTTCAGGGTTAAGCCTGGAACAGACGATAGCTCGCGGTGTCGGAAGCCGAGGATGTTCAACGGGGACTCGATCCATTTAATAGATGGTATATCGCGTCGTAGTAAGCTAATCTGGGTCTCAAGTCCCGACTGGATAAACGGACGTCCATCCGCCCAGCACTGCACGGTCGAATACCGACCTTGTTCGCCCATTTAGATGGAAGTACACAGGAGCAGCGTGAAGCTTTAGTAGACTAAGTCGACATAGGTGTACGCCAAACTAAACATAGAATCATAGCCCATGGACGTTCGCAGAGCTAGTAAAAACTAGATGGGTACGATTTGGGTTTTAGATGAGAGGAAGGAGTGAATTAACAGTTGTATTCCCGGACCTGAGATATCGCGGAGCGGAGTAGCGGAGATCTACCCGATGCAAGTCTGTGACTCGCAATCGCACGACTGACCGAATAGCCCAGTGATCTTGCCCGACGATTATGATGTACTCGACCATGCAATATAATGCGTTCCAGTCAGCGTCCTTTGTAACCTGTTCGTCCGCTCACCTAGCGGCGCGTCCTAAGCTCTGTGCGCTTCACTGCAGGTGGCGACGGCAACATTTAGGTCGACAAAACCCCGGTAAGAGCTGATACGGCGCAAACGTAACTTCAC
>18 620 TTCCCTCCCCGTGGC
GGTCCTCACGTGAATTTTCGTTAGGTTTAAACGCCTAATCTGATAACAACGAAACTGTATATGCCTAAAATCGCATGAGAAGTTTGAAACTCGATGCCACACATGTGAGGCCAAATTCTCGAGCCGCTCCGCTTCCAAAAGCCCACAATGTCAATATTTTGTCACCTACGACGATGGTCTCGACGCGGGCGAGTAAACTAACCCGCGAAACCAGAACTTCCAGCTGGACCAGGAAGCAACGACTGCCGCGAGTGGCGCGTCGGGAAGCTCAGTGGAACCCCTCCGGTCCCCAGATTTTATAGGCGAAGGTAGTATGAACCCGGCGAACCGCCACGTTGCAGACCTTATACTGACAAGAATGTGGGAGCGTCCCAGATGGTAGCTGGGATGGTATATCTCTGTTAACTAGCCAGAAGACCGACTATGAAGGCGAACTTTCCTAATAGTCAGCTATGAGTAGCCGTAGAGCAACTACAATGGCAGGATTGCGACTTTTAAAATCGCTACTAGGGCCCGTTGCCTTTTCACCTAACTGTTGCTCACGCGCGAAGTCAAGAGATGATGCTCACCAAAAAGACGAGAAATATGATGTGCCTATGATACGTGCACCTTCTACCGACTTCCCTCCCCGTGGCTAAGCCCCGCAATACCGGCGTCACGTACACCCTTGGGAGGATGGAATTGCGCCCCAATAAGTCTGCACTAGCTCTCCTGGGGTCCCATGGAAAACCCGTACCTCGCATAACGCTTCGGCACTTTGACACTCACAAGGACAACCCCTCAGTAACCTTTTCACTGTCCAGGACTCACTAGTTGGCTCTCTGGTAAGTAGTGGACTGTGATACGTAGAGGGGTCCCGACATTGCGTTCCGCGCTAGCCACTACCGGCCTCCTGCGATGAGATCAAACCGGAACGTAACAAGAGATAAGGAGGTGATTCGATAGCGTGGGAGCGGCGTATGTACTCGGAATATGGTAAGCTGTACCATAGCCTCAACGA
>19 773 GTCCTTCCGGGTCGA
ATAAGGAGTTAGGTGAATCCCATGCCACAACTATTAGCCCTAATTCGTGTTAGCGGTTAGATCTTGAATCGTCGTGCCTCCATGGTATCTCTAGGCCGGCGAAATGATACCTTTAAGCACAAAGGGTTCCGGACGGTTGGATCCAGCCTCAAGAGACGACCAAGACAGCGAACGAGCCTAAGCTCTTTCACCGTGGCGGCTCTGTGGTGACAGCCATGATACCTGGATCCGCTTCTAGTCCTTCCGCCAAACCGCAGGCGGCCTTTGGACCTAGGCGTCGTATGTCCGCACCTTGGCGTCAGGGCGTTTAAATCCTCCACGTTAAAGACTATACTCAATAGACAGGGTCGAGGAAACCTAAGGGATCCTAGACGCTACGGACTTCGTCATACGGACCCCGTCTCAGATGAGGTAAGCCTTTGAATTATCTTTGACAGCAGTCCCAGGCTGGACGAACGCGGCAGACCTATGCCACACCCAAACTATAGGATACGGAACGCAGGCTCCAACCTACGCTGCCCAAGGCAATTGCGGTGGGGACGAGTGGAGGCAATACCACGTCGCCACATAGAAACGAAGCCCGTTCAGGCAAGTACGAAAGCAGCGGGTGGTCCCGAAGTGATAATCCACGGACACTCTATTTCTGTACTCGTTCTAATATCGCCACCTCAGAGACTCACATCATCGGCTTGGCCAATTCGCATCCGGTACGTTACGCGTTCGGGCTACTGCGACTACAAGCCACTCCAACGATTGAAAAACTTAGAAAATAAGTCCTTCCGGGTCGAGACAACTGACAGAGACGTTCATTTTACTGTAGAAGGCTCCACATTCCATCTCAGGTGCGTTAGCGCCCCAGGGAGATTGGACAGAGTAGACTTCGACTATGTACACGGGCGCGTGTCACGGCCTTGGTAACTGCCCGAGCATAGCGCGATGAACGCCTTGAATAAGATTCACGTTAACGTGTAACCTTCCAAGGCATCAAAACTGGACTGGG
>20 123 TTCCTTCCGGGTGGG
TAGACAATAGAATTGGTCGCGAGTCTAGGGCATCGCCCTAATATCGCGCAACGTTGGGTCATGGCGCGTTCGTAGAAGGATGTTCAGAAGACTACGCAGCTACGGGCTCACAAATGATGCGTGTTCCTTCCGGGTGGGGAGCCGCAATCCCCTCACTTTAAGACGGCACGGGTCTAAGCGAGTAGGCTAACTCGATTATGCCTTAAGTCCGCCAGTACTCTCATGGCTTGGACTTAGACCTTCCTGAGGTCGCATGCTAGTAACCTCAGGAAGGGAGGCTTCTCGATCTTCCAGCTCAATTGGAACGTCCTACTCCTTATTTTTGTGCGACCGGAGTTCTGGCCGTGCCCTGAGGCAGTATAGTATTGCTGCTTAGTAGAGTCAGGATTGACAGGCGTGGATGTAGAGGAAATAGGTGAAGGGACGTAACCGCACCCCCACAGTAGCGTACTAGGGGCTTTCGCTGGTTTTCAAACATCCGAGGGCTCAGCCCTAGTCTAGGCGTCGCTCATATTAGTCTAGTAATTAATTTGTCCCGCATCCTCGTCGCCGACATAAATGCGGGGGTCCGCATACTTGGTACGCGTGATGTACGGTAATCTATTGGTCTGACCCTAGTAGCGTCGGTATAGTGTGATGTACGTTAGAATTGAGCACAACGGTGCGAACCGACGAAATCCAGCTGCATGGGATAGAAGTGGATTAAATGTAGAGGACCGTACTTTCCCCCATGAAGTAGGGGGTTGGCAGAGATATTGCACAATCGGCCAGTCTTTACGAGTTCGTCCGATTAAGCGCGACCAATTACGCTCAGTATGATAAGAACGCCCCTGTAACATAAGTAGAGGGCGATGTGGGTTGCTTAATTGCGCAAACTAAGATCCTACTGTTTAACGGCCGGGTCAGTCGCTACGTTTCTATGGTACTTTAGTCTGGACCTTGCTAATACGGTTGGGATGGTCTCGGAGAGATTTGCAAGCGGTACTGACCATACGATCAG
