# Supplementary material for: A particle swarm optimization-based algorithm for finding gapped motifs
Source: BioData Min. 2010 Dec 13;3:9. doi: 10.1186/1756-0381-3-9 (PMC3022572; doi:10.1186/1756-0381-3-9)
Supplement: Additional file 2 — Experimental Dataset. The synthetic data sets and real biological sequences used in the paper. [file 1756-0381-3-9-S2.ZIP › synthetic/non_gap_motif/fix_motif_length/Seq_1000_20_15_4_7.fa]

>1 61 AAAGCCGCCCCGGTT AATGCCGCCCCGGGA
ACGACTTCCTGCTGAGACGAATATAGGAATGACAGTTTGGTTTACAGTCAGTCGAATCGTAAAAGCCGCCCCGGTTGAGCCCGCAGGAAGTCGTGAAGGTAGCACCATGGGCGCGCTGAAAAATTAAGCCATTGGCATTGCTCGCGAAAGAGCTCCGCCAGAGGGAGGCTGGTCTGAGGAAGGAACTTTCGCTGTCCCCCCGGATCAGTTAGAAATGGCAGCCATCTTGGAAGAGTTTTAATTCTATTACTCTCCCCTCAGTCGGTCATCTCGCGTGCTACTTGGTAGTGTCCACTGACCGTGAGAGCATAGCGGAAGGTGGGTGTGTCTAATAAGGTTACTTCTAGGAGGCGTCAGCCTGCTTCGCTCCCAAACACTTCGGCCGTTAACGGCTAAAAGATGGAATCGGACGATAGTAATCCTATCCACTGGAAAAGGGGGCGCAAGCCAATGGCGTGCTGAATACTTATACCCACGACGAGTAAGACCGACTTCTGTGGTGTAAGCTTTTTTATTGCACAGTGGCCTCTCTTGCTAAGTGGACCAAGAAGTCATAACTTTCCCGCATAGGAGCACAGGCGTTTTCATACACTAGACGGGCAGTTAGGGAAGGCCTGCCTGAGCTTTGAGCTGTTGAGGTGTATTTTCAAGAGCCCCATAGGAATCAGCCGTATGGGTAACTCCCTCCTAACGAACGGGCTCCCGAGCGATTGCCGGAAATTGGCGTATCCGGGACGATGCATCCACTGATCAGATACTGCTTCCAACGGGTGCCCCGGTCGGGAGGCAGCCGATATGCACGGGTAAACTGGTAAGCAACCTGATCACCCCCGACGAATCGAGAAATTCGGAATTATACTGTCGTTTGAAGACAAAGGATATACAAAGCTTATAGAGCAAGTCCATAGATAAGATATACATTCTCCTACCCACTGTGCGGATTTTGCCGCGGCCCGACAAGGCGCATAGAAACCGGTAATCCGGTTGCATTTAATTGTTA
>2 143 ACGGCCACCCCGGGC
ACTCTCGTCCGGGTCGCCACTCTGGCGGGGCAACGCCTAAAGGGCCAGGTTCGCAACGGCCTTCTATCCATGTGCCTTGGTGACTTAGTCTATTCTAGGATTCATGAGGATCGGACGCAGGATACTGTTGTGCACCACGATAAACGGCCACCCCGGGCTATGTTCTCGAAAATACAAATGCCCGCACTCTAAACACCCACAAGCGTATCTCGGTGTATTAAGCAGTAACAGGCAGTCCCCATTTGTTCCAGCGTGTACCTTGCATCTCTAACCAATCCCTAGACAGATCACCCGCAGTAGCTGAAGAATGGTCATTCATGAGCTAGTGCCATCAGTGGACAAATAGGAACTTCGCGTACAGTAAGCAGCAACGAGGTTTAAGTTCACTGGTCCTCATTTTTCGATCACGCAGGTTGAGGCTCTAGGCTCTCCGCGCTATAGACATGGCAATCACTGTCTTGTGGGAATTTACGCGTTACAGGTGCTCGACCTCTGCTTCTAATATGCTGCGCGACGGAGGGACCCCTCCTAAAATAGGGCTTATGCCGATGCATGTATGTCGGGAGATGTCGTGCCTAAAATGCGAATTTTGCATTACAGGCTTACTCTGGAATTCCTTAAAACATGTCTCAATTCGCCGGTTATAATAGCCCTACGAGCGGGATTGTAGAGATTCATGTCGAGTCTACCTATTATAAGCCTGCGGAGCTGACGTTGCACAGTTGTAAAAATCCTTCGTAAGCGTTAGTAGTTGAGCGTGCTGCCTCCCCCTCCAGCGAGCTGCACAGCTCCGCGTCACAGTGGGGCGGTAGTCCTCATTAGTTCAAGGCCCGAGTAAACGATTAGGTCGCCCCTACCTTTAGTCTGGTGAACGACGATGGTTCAATCGCACTCCGCAAAGCCGCGCGGTATTCGTCATAAGATGAGCTCGTCTGCGGACCAAACACGGTATAAAACAAGGTTTGTATTATCGGTTTGAAAGGCACATTGTTTAGTATAA
>3 630 ACTGGCGCCTCGGGA
CGGTCGGGATTCAAGACTCTCTTCGCCAACAACTGTTTCGTATTATATACGCGGAACGCAGTCTCAGTATTGGCTGACCACCTAATTGCAAGAGCGGCTTGAACTGATAGCATATCGGAAACACGCAACCGACTTAATGTGACCGCCACCTGCTTTACCCTGCGGCTTCCTGCCTCACAACCGGTTAAGTACTTGCGATACGCCGTCCCGTGCGACGTAAGTTCCAGTCAGCTAGTCGAGCGTTAAATTTCATCAGAATAGCTTCAATTGAGTTAGTCGGCCCAATCGTAGGGATTATTCTGGGCTTCCGTCAACCCAAAAATCATTTCCCATTTGTGGGTGTCAATGTCGCCCTCACAGGAGCGCGGTCAAGGGAATACTCACCAGTTCACCATGCGACTTATACATGCTGACGGCGCGTTATTTGAGTAGCTGACGCTCCATAATGAATCCAAACAGGGCATAAGGACCCGGGTAGTGGTAGTGGATTAAAGCCTGCGCTGCCACATCTAGACTGGAATGCAGCAGCAACACGCTCTGGTTAATGGTAATCAGCACCTCGGGTTGCATGAACCCTCACGACTCGTAAGATGCCCGTGGACATCAAGGTCATAACTCGGTTGAGCTATCACTGGCGCCTCGGGATTAGCTAATGCTTGTGCTGATCGTCGTGGGGGATGGGGATGGAGCATAGTTGTAACCTCCGTTTCTGCAGTGGTGGTAATATGCGCTTCCCTTGCAACCCGAAAAAAGAGAATTCTAAACCCAAAGACCAAGACTAATTGGAGTATGAGGTCAGGTAAACCAGTTTGTGAGATCCGATGAGGCTCTACAACCAAGGTTTGCACCACCGACGAGGGTGGGAAGTTGGCTATAACAGTATCTCTCTGATGCCACTCCTTCAGGAGCTTTTATTGCAGTCAACGGGGAACAGGAATGCGTATAGGTTGTGTAATAACGCGAATCTCTCCCCTGACAACGACTGGGGCAGTCCCGCACG
>4 711 AATGCCGCCCCGAGA
CACGAGCACCCGTAAACGACGCCGGCGAGGTCAGGTCGCGAATTTCGTGTGACCATGCGGAGCAAAACTAATTAAGTCAAAGATAGCAGAACGTGCATCCGCCCCAGCTCGCTAATTGCTGCCTGTCATGCGCAGTAAATGTACTTTTCGCCAACTTCCGGCTCCCCGCTTCCTTGGAGCTTCCAACATCCGCACACGGAATTCCATTTTATTCCGGTGACTGTCCTACATTGATCAAGGACGAAGCGCCGGAGGTTAGTCGAGATAGAAGATATCTATGCAGCTCCGATGGAATTATTAAATAGCTATATATATCTGGCACCCCAGCAGAGCCGCAATCGGATACGTCAGCACCGTGACCACATCGGAGGTAGGTGCTCGACTAAGTACGGCCTCTCTTTAGTGTAAAACAAGCTCTTCGGGATCTAGCCCCTCTCAAACGCCTGCGACGCCGTGTGTTAAAATAGTAATACGTTCACACATGAGAAGCGCAGTGAGCTTCCTCTGATAACGTCAACATTCGACGCAATTGTCCGCTCAACGTGTTCGGTGCCTTGCAGTGGACATCTTCGAAGTTTTCATGTACGAATCGGCCCGACACGGTATCTCCCCGATTAGCGACGATCAGGTCTGTTACAAAGAGATACCGTGCAACAAGCTTGCGGGTGCGACCGCATTATCAACAAAAGGAGTCGACCCGGCAGTTAATGGAATGCCGCCCCGAGAGGGAGAAGGTGTGGTCAATGGCAGGCGCCCTCTGCAATGGATGTCAAGCGGCCGTTCATGGTCCCCTTCACTTCGGCGCTCCTGTTGCAGTGAGCCAGGCTTTGGTAGTCTGTGACTAGAGGTCCCCGCTACGCCATTCGTTGATATCGGTGGGAAGCTACGGTTCCGGCGAATGTGGGGAATTTTCTAGTAGCTGGGCAGATAATAGCAGATTGTTCAGACTACGAACTTGCATTTTATCACTTAGAAGTTACGCGAATAATTACATGCGCAA
>5 728 TATGCCACCCCGGGA
CAGGTGAAAGTTACTAAGCCCTGCTAGTGCGTCGTATCGGCCCATAATCAGGTTTGAGTTTCCTTAGTCTGAGCGTGGAATTCACTTATACACAGCCACGCGGGCGTGTAGGATCCATTGCCAGTCGCAGTCGGTATCGAGCTTCACGGGAGTATGTCCCGCACCGGGACTTACAGTACAGGATATTGCTTTTTGCAGTCAAATATCGCTGCATGTTAGCTTCGTAAACACGTGAGAACCATAGACTGAGCGGATCATACGCAAATACGGAGCACTCAACTCCTAAAAGCGCGTGCCCAGTCCGCTACCTCGACTTTTGGGTATCACTTTTGCTACATCACATCGTGGGTTCGACTGCACAATGTCCTGCTGTCACGAGCATGTTTTCCAACGGAACGGGAACTTAGGCATGACGTAAAGAAGGATGGTCTGTGCAGCCAAGTTACAAGCACGTCATTAAGGTGTGATTTCAATCGCTTGTAAACTCCGCTCAACACTTACAGGGCTAGTCGCTCAAGAAAAAGTCGGGTTATTGCCAATGCCCGTCATTCCAACTCCGACCTCGTGGTAGAGTGTCCTCGCTCTTAACAGATCTCCCTCCTACGCAAAGCGATTGGTTCACCTACGATACCCGTTGGTTCCGCCTTCCTAACTTACGCAGGTGCTTAGGCATGTGTCTCTCTCCACAGCCATGGCTGCGCAGCGAGGCCGCCTGCTGGTAGGGCTCGTATGCCACCCCGGGAATGTACACGCGAAAGAAAACGTATTGTCTTGCACTATACGCCTCTTGAGTGTCTCGACGCGAAGCCGCTGGCTTTCAAGTTCCTTTAGTGAAGGAGATACGAGCTTGGGCAGGACGATTTACGTGCGTTCCACCACGAAATTGGAGTCCAAAGGATTAATCCATGCTTCTCTACTCGGATTCACAGCACACTCGAACTTGTTAGCTTATAACTGCCAATTGGTTCCCAGGCCAGGCGTCTACGTGTCATCACGGTAT
>6 965 AATGCCGACACGGGA
ACCAGAGGCTTTCGCTGTGTAAGGAGAGTCGGTCACCGAGCTTCCTACGTGTTTATTCCTAGGGATGTGATGTACGCAAAAGACCACAACATAACCTTCCGTGATAAATACATGGAGTGACTGCCCCTGGGCCCAGATATCAGCGACCGGATTGTGTGCAAAAGTGGATACAATCAAGAAGCGGAAAGTCTAAGGGGTGGTAGTGGTACCCGTTTCCCAAGTATGACGCAACCTCCGGGTGCTGGAACTAAACTTGGGGAAAACGCTCAAAACAACCCCTTACGACGACCGGATGAAACCTTGCTCGACAAAGACGACTCGAGGGTGGTCTGCCATATACTATGAACATCGGTAGCAAGTGGGCGGGGTACCTGGTTACCTACGTACTACCACTCCGTCTCGCCCAGCAACGAGATGCTTGAATGTTAGTTCGACGACCGCAAGGAAAATCGGCTTGCACAAGCGCCCATAGATTGAGGCGAGTTATTTACCGCATTTTCTCCCCGAAAAACAAAGCGGCCATAGGGGTGGTATTGAGGCTATCAGCTCAGATCTTCATACAGCCAGCCCTCCTGGTTCTTCTACCTCATTTCCTAGGCGGTTATTTGCAGTAAAGATATTAAGAATAAAAGGTTGGCGTCTAGGGATTAACATTATGTGGCTTCAGACGCACCGCCCTATGCCGCACTAAGGTAATGCCACCCACTTTCTATTAGCTGCACTCCGTTTCGCGAACCTGCTGGCTCGTCCACCTTACATTCTCTGTACCTGAATAATTTAAGGAAATTATCATGCCTGTAAATAGGCACCCAGGGCGGGGAAAGCAAACGTGGATACGGCGGGTCTCACGAAATACTGTCGAAATTACAGTAAACCGACAATCAGTCGGAGGTTCCGCTCAGATATCAGGGTGGGCTTGTGCTACAGTTGTCGAGGCAGGATACGCTGGATTCTATAGAAACATAAATGCCGACACGGGAGGCCGTACGGTTGGCGCAAG
>7 38 TATGCCGCCCGGGAA
GTGGGCTCAGGCGCGGATGCCCTCAGGTTCAATCTCGGTATGCCGCCCGGGAATAAGCCGGTGCTAACGGTGCGGGGCCCCAGCTAAGTCTTGTAATTAATCTGAACATTCAAACAATCTGATGCATATCCTTAGGCACCGCTAGATACGAACTTGCCCATTTTTCTTGCTACCATGGTTCACAGTCCGGCTCTCGTTCCGAATGAAAGTGGAGTGGCCTGAGGAAGACATCGGCAAGCAGGTGAGCCGCGTCTAACAACTGCTGGCGAGATGGATTTGTAGCGGAAGAAACGACCGGAACCGGTGAGTGCTGCATCGCCGCTCGATCGAAACTGTAAGTAAGGACGTAATTAATACCCGGCGAACGGCCGTTTCCCCCCCGCGACCATGAGATTCCACTGAGAATTTATATCAGAGCCATTTACGAACGCAATTAGGGGGGGGAGTATATTTTTGATGCGCAATCGGTTAACGCTACAGAGGTTAGGTTGGGATTGCCGGTGGTCCTACGCGCTACTTAGATAACCTGTCGTATTGCGCGGGATCGTACGGTCTGGCGCGACGCAAAAGAGTAAAATGCCGAAAGCCTTTGGCCTTATAAAAACGTGGCCCCCGAGCATCGCCTAATACTAGAGTAGGCCGGAGATATCCCTGGGCCCGTTCACTGACCTCACGGAATCTGGCGCCTATAACGATAAGTGAGAGAATTTAACAACGCTGCCATTCGAGTCTGTGGCGGGGGGTTGTGTAGTAGCCGTCGTGAGTTCGCGAGCGCTTTTTGGTCTGAGTCGGGTTCACTTCCTAGCAATGCACCGTGTCATCGTGAATCTAGCATGCTGCCGTAGTCCAGCCTCGTAGAACAACACGACCAAGCCGTCTACGTCTTCCCCAATTGCACATAACGTATAGAGCCGCTGGCTTTCTCTGCCTCTTGTCGAGATGTCATAGCTTTTGAGGTTCTTAGTATTTTACATGCAGGCTGATTGCATTTTTGGAGTAA
>8 638 AATGCCGCTCCCGGA
GGTATGCCGAATTCTATATAGTACCATTAAGGGAGGTGTAACGTGAGCTCATACGTAATCCCCGCCAGCGTGCCCAAGTAAATTAAAGTATGCTTTCTCTTCAACAGCTGTCGTTCGGACAGGACCACTCAAGGGCGAAAAGATGAATACCACGCAGCGACCATATGGCGAAAACCTACGTGACCCTCGCGATAGCGGAGCGCGTTCACGTTTCCTGCCGGTCTTCCCTACGGGCCGTACTTGTGGAAGTATGATGCCAACCATAGGGTGATAAACCAAGAGATAGTGATATTGGCTCGAACGGCTTTAACATAGATAGATGCAGATGCGTCTTATGAGGGCTCCGCTTTAGTATGTACATCCACGGCCGCCCATTCGAATTTCAACGAAAACCAAACGGTCCAATCAATTGCTAGCCGGCCTCAGCTCTGTCGAGATAGTCGCGTCTCTGCGAGCAGCGCACCGACCAAGTATGCCGCCGCAGAAAACAGACGCAACCATGCCGTCTGGACATGTTATTGCGATAGAGACTTCCCCGCTCGTGTTGACAGGCGTAGGCGAGCTCCTGGTGTGCAGTTCGGCCATCCTCCCGATACAAGTGTAGAATAGAATGCCCCTGCGCCCCAATATTGGCTCAGAATGCCGCTCCCGGAGAGGCGTATGGCCGAGATCCGGTACGGTAGTATATCACCTTATACGTGCAGGCAGTGGTAACCGTTATAGCCCTGTTCCGACACCAAAAGACATGTGGGGTGTCTTGTAGTACAGAAGTTATAAGTTACTCGTAAGAATCCTTGCCTCATTGGGGTGTATACTACGAGTGTGCTGCAATCTAGCCAGTGACCATGGGAGGTGGTCACTCGAAACAGTGTTGAGTCGAAGGGGATTGGAGGGACGAGCGCAGCCCGATACTCAGAGAAGCCGGGTCTGTGCGTCTCATAGTAATTGGATCTCTCCCCCCAGGGAGAGTTACACATCGGCTGACTGTGATACTGAGGAA
>9 267 GACGCCGCCCCGGGA
GCAAAATATTTACCGGACCGCTCTACGTACACTGTCCACCTACGACAGCTGCGGTCTCGGAGCGGATAACGGCACTCAAATAGGCCTAAGAACGTACACCGAGGGCGCACAATCAGCCCAGTGATGGACCTAATTCTGGCCTTCGTACGGAAAGTAACCTCGACTGTTGGCTTTACATCACCAATTGAGCACATCGGTTACGGTGTGACTTATGAGCATCGTTGGTTGGCCGAACTGCCAGAACGGCCGAACGGCTATGAGTCTAGTGACGCCGCCCCGGGACGACTTAGGCAAGGTACGACTTACGCCCTGTATACTTAGTCCTAATCGTGGTCCCTAGATAACCTCCCGGCCGATAACCAGCTCACGAGGCATACTAAAAATCTAAGTACGGTCATCGAGTCTCCGAACAGATCAACTGGCTTCAAGGACATCACGTGCCATAGTGTTCAATTCGGATCAACTCTATCCTCACCAAAGCGCGCGACCCGCGCAGGGGCGGAAAACTCATTCCCCTTTCAGGAATAGCCCCGGGGATCTTAAGGATACAAGACTGGCGAGGCAGTGTCGTGAGCGACAGAGAAGACCTGAGATATTTCTACGAAAGGGTCCTCCAAGCTCAGTTAAAGAAAAGTAGGAAGCGACTACTTGTTAGTCGCTCTCAGAGTGGACGTGTCTTAGGCTACAGGTTCGTGCTGTGAGGGCGTCATTCGATATGACGATGCATGCAACAGTCGCCTGCTAATCTTAGGTCCTCCGCGATACTAGGCTTCTGTACAGACTCGGGTTGGCACCCTATGGAACCCCCCACCCGCATCTTTCGATTGTGAACATGCTCACTTGACGGAGAGAGCTCTTCCATTAAAATATCTCAATAGGGGTCTTTGGCAGACCAAGATTTAGCAATGCTTCGATAGACTGTTAAAGATGGGTTTGATGTTAAATGAAGTAACTATCGAAAGTTTTTCTCAATTGACGAAGCATCGGCGAGACGTGATGT
>10 646 AATGTCGCGCCATGA
ATATGCTGAACACTTTCATGGGTCTTCCCGCGCTCCACGCACTCGTTTTAATTGCTAATGAGTTATTTCCGGGAGGGTCTATCACTAGGCCGTACTCCGTACAATTATTTTTTGCTTCGTGTTCATAAGTGACAATCCGCGTCAGGCCGGCTCATCCCCCTAGTTCTAACCGTTACGATGCAGGGAGATGTTCGAGGACTAGCTATCAATGGGTATTGGAGGCACGGAGCTAATGCTACCATGCGAACATATGGCCCCAAGACGAAGTGCAGCCCCCTCGTAGCCGCTGATGTTGGTTATAAGTGTGTTATAGGTATGCAGTGGTTTATGTCTAGATGTCGGTAAAAGCCGAAACCTTCCTGAGGTGTACGTGATTTGACGCTGCGTCATGGAATGACGGTCATTGGGGTAATTTGGCAGCACTCAACAGCAGCGCTATGGTGCCCTCGCTATGCACTGCAGCAGCTTGCTTGCAGGAATATGTATACGACCATTGCGGCCGAGTGTAAAAGCTTCGGAGGGGAGGGTTTAGTCAAAATGCTAATGGCGCCCCCCTCGCGTTCATCAGGGCACCTTCTTAAAGGGGCAGTAAAATCCGGCTTATATGTGGCTACTACGGTTATTGTGTTTTTATACCGCCGCGATAAATGTCGCGCCATGACCGAGACGAACCTGTACTTAAGCGCTTCTGTCTCCACTCATATACTAGCGTCAATCCAAGACCCTCACTCACCTATTCGTTAGGATCTCTTATTGAATTGCGGTGGCCTAAAGTATCGATGTTGCTGACCAGCCAAATCTTCCCCGGTAGTTGGTTACACTTAGGTCGCAGCTGCACGTAAGCTAAGCTACCTATTAGGAAATGACGTTGCCGCGTAAAACGACGGAAGAGGAGTGGTCCGCTGAATGCGATTTTGCACTCACATCATTGGGTTGATTAGTTAGACATTGAATATCGGAACATTGATTCCACCATTTGACCCTACTGTACCACGCTTGG
>11 403 AATGACGCCCAGAGA
CGATTAGTCATGTTCAGTGTAAAGCGACTTACGTATTTGGCTCCCGCGTAGGGTTTTGTTCTCCTCAGCTTACTATTGTCAGTCACCGGGAAATAGCGGAAAGACGATAGAATTCGATCTTAATCCTTTAAGGCGTTCCTACGGGAACATAGTGGCTGACAGTAGGTTCATTTTTTATTGTTCCCAGAGAATATACCGGGACAGTCTTGTCACAACACGGTCTTTGAATCCCTTGGAGTAATCGCCAATTCTTCAGGGACGAGGCTAGATTGAACTGCTGTCATGCAATACAGGGGGGGAATTGTAGCGTTGCAATATATGCGAGCCGGTTAGTAGCAAGGTTCCTGGTGGCAAAAGGGGACAGATACTGGTCTTCCGAGGGGATAGATCGGTTTATCGGGGTAATGACGCCCAGAGAAATTACATCTCGTGGAGTGTTTCACTTCCGCGTGTTCCGTATCACAGTTCCTTGCCGTACAGCCGGGGGGGCAATGTCTTACATTGCTGGCCGTCCGTCTCGAGACGTATAACAGTCCGTTGACTCAAAACTGGCACACCGTAGTCTTTCCACTTACAGTTGAACCGTGGTTGCAGAACCATAAATTTTTCACCCTATCAGCACTGTAGTGCAATGTGATGGGCGTGGTAACCCGGGCCACTGCACTACCCCAATCAGGCAGGAAGACCGAAATACGGGCTTAACGATTGCGGCTTGGATTGTTCCTCTAAACTTTGGGGCATGTTAGGGTTTTCTACGGTAGCTTGCTTGCGGTCGTTCGCGCGTTTGGGCATACTGGATTCCCCGTTCTTATGGAGGGAAGCTTAGGCTAACACCGTACATGATGCCCTGTGATAGTGCAGACGTTAGTCACGCCGCAGCCACACGGCGGGCCACGGCGGCGTAGCCGTTGAAACACAGGTGAACTCAGTAGCATCCTATCGGATATAACGACATTGTTTCCCAACTAAACAATAAATAGAAGTAGAGCTCGAGTCGTTG
>12 870 AATGACGCCCAGGGA
ACCGCGCATGAGGAGCAAGGGAAATTAACGATCAGGGTGAAACACTCTGGACCAGGACCAGCTATTAATCTGTGAATAAATTACCTATTGTAGCTATCAGCGCTTGCCATCGTGGGGTAGCTTCCGTAGAGGAGATCTCTTTGTTAGCGGACAGAACATCCACCGGGATGTTTTTCGTTGGTGAAACGAACTGATTGCGTTTAAGTCTAACTAGTCCGGCTATGACTGAAGTGAGAGGTTCAGGACTTCGCCCTGACCTGACAGCTTGTGAGGATCCAACTGTTGCGACCGATTTCGCGGAACGCCGTCCCGGGATGGGCAAGAATTACTTTGATGCTAGGCCTATTAGTAGGAGCTATCACGCGACAGAACGGTGGGCTTGGAAGCCGTGACCTAGCCCTTAAATAGTAGCAGCATTTAATTTTGACTTGGTCCTACGAAATGATGTATAGCCCTTGCAATCTAAGGCGATACAATGGACCAACCAACCCCCCTATCTGCCTATGAATTCCTATCCGTTCGGATTGTGGAACTTCTCTATTGCAGTTGTGAGCTACGAGGCTGATCCGCGGCAGACGTCGGTCATTTACGCTCCCCGAGGTACTGCATTGTAGAGCTTTCCATCTAGCCACCATTAGGTAGCTGCAGGTCCAACACTTATCACAACGAATGGTAGAGAAGAATGACGCTACCACAAATGGGTCTAAGTCGGTGGACCAACCCGCGACGTTACCCCGAACTCCGTATAAGTCTCGATAGCCACAGAGGCAGAAGGCCCACCGCGTGAGTCCGGTGCTTGTGCGAAGGGCCTAAGGAACCATAGTCTAAGTTGCCGTCGGCCTTAATCCTAACGGAGTTTAAGCGTCGCACAATGACGCCCAGGGAGAGCAGTATGGCCACCTAGGACCGGTATCCTTCTAAATAAGCACTTCCGGCATGTAATTCACACGGCGGTCGTTCTATATGACACACCGTGCTGCACACGTCCTGAATTCTTCGC
>13 661 AATAACGCCCCGTGA
TATGTCTGAGGGACCTGGACGATGATCATGACGCTTAGAGCCGTGACGGAAGAAGCTCAGCGCACTAACAGACGCTCTATATGCCATGGAGTACTCTGTCGCTCGAATCACAGTCGCTTCCGGGGACGGGATCGGAGAACCACGGTGGAAGGAAGCCGCGCACTGAATCCATTCTAGATATTCAGGAGCGTCTAGGCTTGGTATAAAAACGGCAACAGTATTGCGTCCTTCCCCGTGCCATTTCGCATGTTCCTTCGTACTCGTACATTGCCGACTCTAGGACGTCTATCCCATCTTTAGCGCTATAGCTCACTTTCTGTACCCACAGGAATCAAAGTTGCGGAGTATTAACAATTCTCATCAGCTCCCGCAGCAGCTCCGAACCGGAAACGAGGGTGGATTCGACCTTGCCCTCATTCGAGACCGAAGCGATTCTTGGAACATACACCACTACTGAGTTCGAAAATTGACCTAAGGGAGACAGGCTGTCGTATGATAGGATCGTGCATACATCGATTCCGGACAGTATGAATTGAAATACCAGTCTGAGAGGTCTAAGCACTTCACCGTACCTATGAAATGACCAGCGGAGGGAATGTTACACCCGACCAACGCCTTTGGGGGATTACGTCAGCTACGGAACTGGGGAGGCTTACCCGTGAATAACGCCCCGTGATGCAGGTCATAACCGATATGAGGCCACATCGAGATTCCCGCAAGGGGGGGACTGCCCGCCCATTCCGGTACTCCAATAAGGGGCTATTAGCCGGGAATCTAGAAAGAAATTGTCGCCAATGTATTCCGCTGAGGGGGGACAATCCTTACGACCAAGTGTACCGGCGGCCTTAGATCCTGATCGAAGGGATCCTTTCGCGGGGAAGTGGTCGGCTTTGGCATATATCTTTTATCTTACCCTGTCCATGATTCCACAGGGAGTTTGCTCACTATTGTTCTTTCCGCGCCTATTGGAAGAGTGTGTCTAACATGCAATGAAGCTGTC
>14 213 AACGCCGCCCGGGGA
TAATGAGACGCGTCGTTCTCAGGTATATGCAAGCTCCCATAGGGTACGGTGTTATCAGGTGCAAATCTGACCGTCCCGAGACACTTTATATTTTCATGGGCGATTTTCCCCCAGTTACGACTAGCCGACGTTTACGATGGCAGCCACCGGGGGGCTCCAGAGTTGAATCCGTAAGGGCTACCCGGGGGGTATAGATCCGGCACTGGGCCTACGAACGCCGCCCGGGGACCCGACGCAGTAGTGAGGGACGTCTTTATCTTAGAGCAAGATGGGGAACGGAACGTACCATTGGATATTTAGAATCGGTTTACATCGTCACTGAGATGTCGACGCGTCATCCAAAGAACGCCTCTGCTGGCTTACACTAGCCGATTAGTTACCCCTGTCGACTCGGACTGCCCCCTAGTCCGCCGAAAAACGATTACACGGCTCCTGCATTGGGGTGCTAGAGGGTCACAATAAGTACTGAACCCGCCACTTACAGGTACCGGCGGTCTGGGGCTTATGTCGAGCGTTGGCCGTCGTAGCGCGTTATTGATATTGTGAACTCATTAATGGTAAAAGGGTCAAATGCCTATGATACGATACCTTAGGGTTTGAGGTCGGTTGAGTGCTAATCTCCGTAAAAAAGCTCGTTACCATGTCCAAGCTCCTGAGAACGCCTCACTTAACCCTCCCCCATCGGCCGACCACGCGCCCGGTCACGCGTACCTACCATTACGGACTGCCCCCTCGGGCGCGCGTTCCCACCGCCCCACCACTCGAAAAAATCGTGTGTAGATACTATTGTTATAACAAAACTGCTGAATAAACCGGTACCAATGTTCGGCGCGCGCCCAACGCCAAATCACTGAGTAGGACTGAGTATTACTTAGCGGCAAAGGATGAGCCTACTCCAACTTCGACGTGGGCTGATGGAGCAAAACGTACCGCAGCTATCGAGGTCTCGGACTCATATGAAGCGACGGGCCTGGGTAGAGCGATGTTGGCGGATATGGCG
>15 596 AATCCCGCCCCGGGC
TCATGTCTCGAAATCGAGTGCGGGTCACTGGCACAAGACTCATAGCGAGAAGATGCCTATTAGCTGTGATACCATTGTAGCAAATGCTCCACGGAGTGCCATGTAAGATATAGCACGCAAAAAGCCTTTAGGTTTGCTTGGCGGTCCCTATATTTGGATTTCTTGGGGCAGCCGGTGCTACCGCTGCCTCGATTACGGGATAGCTGAGTCGTCAGCCAATGCTCTGCAAGTGTAGCCAGAGCGACCAAGGAGCCCCTGCGAAATGTCATTGCTCCCGGGACGTCTCACAGTCGCCCAAGCGCAGTCCTTAGGGCGCAGAGACTGTGAAATATGGTCCATAGGTCGGTTACTTCTGTGCCTGGCGATCTGCGCAGCTGCTCGCTCTGAATCGATTGTTACTAAGGTTACTAGATGCTGCAGACTCGATTAGCTTTACTACGCCTAACATCGTCTTCGATCACCCTTTCTCATTTTGTAACCTCCGTATCATCTCCAGCCTCCGATGCGAAGATGGCGTAATTCAGTCTAGTAAGACCTACAGACAACTAGGTAATGGGTGGCCCTCGTTGTTCAGCCATTGGAGCTTGAGGCTCGACAATCCCGCCCCGGGCATGTCGACGTAAAATGCACAAGGCGACTAACCTCAACTATTTCTGAATGTAAGAGCCTGCCACGTGAACAAAAGAGCACTGAGCTCCAATCGTTATCTGGGGGAGGCTTTACTGGGTCACAGCCTTGCAGGATGAGAGACCCCTTTTGTTGAAAGGACACTGGATAATCCTTGAGCATCGGCCAATCACTGGGCCAGGCAATCTCTAGTATGTTACTAGCTTGTTCATGTTGCTAACCAACAATGAATTGGTCCCGCAAGCTCTACGTCAGTTTGCCCAAGACTACTACCCAAAAAGTAGCTATACTACGTAGTGTTCGGTGTCAGGAAGGGTGCCTGCACGCAGCTGTGGATATTTAACATTTCGGCCGCAGTCACCCTCCTGGCAAT
>16 200 AATGACGCCTAGGGA
TAGAATACTACTCCGCCGTGAATAAAAAGCCGTCTTATTTGTGCTCGTCCAAATAACCTTTAAGGTTAGCCTGTTCGCGGCACTCCTCCTTCTATATGGCGCCCATCATGCAATGTCTCCTCACCCTTGGAAATAAGTAGATCTGCTCCCGCATACACCAAAGTGGGTGTTCGTACAGTCGGTCTTTGACACAACGATTGAATGACGCCTAGGGATCGTTAGTACCGGGACGTGGAGTAATCTCGGACCAGCTTCGGCATCTGCTGGGCTTATGGGCTTGAGAACTTACGAAGCACATAAGATGTCACCCTCCTTCGCAACGTAGGCTTAAGCAGCCCACTTTGATATCAGTTTCCGAGAGCTGATCTCTTCACCTTTAGGCCAGTGAACTTATTTGCGGTAACGTACCGTTGCACGCTCACTAAAAACTTTGGTGGCCCAGCTGGAAGCGAGGGCACGTTGATCGACCTGTGGAGCTTACGACCTCTCCCTGGTTGTTCATTGAGGCGGTCCCTAACTCCGATGAGTGGAAGCTATTGTTCAAGATTGTAAGATCTCTTCCCCCTTTGGCTGTTTCTCGCCCGGGTGGCGAACGCAGTTCGAACGCTAAGGACAGAGTGCGCCGTGGCAGCTAAACTCGCACAGTCATGGTATTGGAAAAACAGTAACTAGTACGCCTTAGGCAAACGTGATTCGTTTTAGGTTAACTAACATACACTATCGGTTACGCCTGTCAGACTAGCTGAGCGGCTGATCTGAGTAATCTACCAAAAAGGCAGTACAGCAACGAGCGAAGAGTACGCACGAAACTAGGCTGCTCAGACATTAGTGGGGCATCCGTTTCACGTGAAAACTACAGTGACGCCCAGGTTGCGAATCGCTGTTAGTGGACACAACCTCTCTGACGATTACCCCTCCGCATACAGGCGACCTATCTCCCCGTCCCTGTAAGTTAGCTAGGCAATGGATGACGTGCAACCAAGAACCATCCGTATTCCCG
>17 700 AACGCAGCCCCACGA
CTAGAATTGTCTCTAAGTGAGCCGTTTCTCTAGGAACTATACCCTCGAACCGCCGCCATCCTACTTGGGCTTTAAACTTTAACTCGAACGATCTCTCGGACACCGGAAGTTGGATGTTAGCATTCTCTGATGACGATCGAAGAAGGACCCTTAGGAGCCGCGTACTGACTACTCTTAAATGAGTGCCCCCGCTTAATGTCCTGACGTCGAGAGTCTAGCGCCATGTGATCCGAGCAGTTCCACGGGTCATCCCGGCATGCCATCCACCTTCTGCGATCCCATGTCGTAGGCATAGTTAATCCTAATGGTCTAGTAGACATCGAGCGGGCGCAAGGAATACAATCCTCCGTCGAATTGACCACTTGTAGATAATCAATTGTAAATTTTCACAAATGAGAAGGCGTCTGATCCCGGTCCCTTATACTGAGGCCCCCGTAATAATAGACTCAGCCCCACACCGACAACTGGCTTAATCGTAGAAAAGCTGTGAACATTCGCCCGATTGTGTCTTACTGACCTCTCTTGAGTATATGGAATCAAGTATAAATGTCAAACGAGCGTGATCAATTACTGGTCATTTCGTATTGTAAGGCTACACGATCTCGTTCTATTTAGTTCACCCAGATAGTTCGTTTCACATCACGGACCAAGAGACATACCTCGAGACATGGGTTCACGATGAATCGATCGACAGATCTACAACGCAGCCCCACGAGTTCTGGGGCACACGTTAAACCCTGCCGACCCTGTAACGCCTTCCGGCGTCCAGCACTGTACACCGATAATACGATGGTTCAGCCGTCCGTCGTCCTTAATGGGGCTCGGTGTCCAGCGCCACACTAGGACACCTAGAGTTACCAGCGTTGAATCCGGCTCGCCCTCCGCGTTTAGATCAGTCGGACTCGCGATGAAACACAGCCCACATAGCATTAGAGAGGGACTCGAGTTCAGGTCAGCCATTAATCGCGTTTTGTGATCCAGGTAGTCGTCCACGTTTGAT
>18 434 ATTACCGCCACGGGA
TACATTATTTTGGTGCGCTCATCAAGAATATGGCATGCCGGAAGGTATGCGCAATATCATTTCGCTCAGGTACGTCTTTAATTCTGACAGGCCCGCTTCCGGCTTAGCCTGCTATAACTGTCGCACTCACATACAGTCGAACTGTTCCAAAGCGTCGGAAACCCCATGGTAAGCTACGCTGGCCGAAGCGATACGAACTTATAGAAGTTTATGAGGAAGGACTGATCATTTTTACGAGTTATCTTGCAATTTCTAACGACAGAATTATGGTTCTAACATTTAACAGTACGTCAAATAGCGTGGAGGCTATTTGACCGTTACGGCTCAGGACTTCATCAATAGACGGGCCATGCAGCTGTATGGGTCCGACCTCGCAGCTGTGGAGATATATTAAGGAAAAGGTGCGTAGCTAGGTGATCACAGCTGGTGGCTGCATTACCGCCACGGGACGAAGGAGTAATCCCGTAGTAACACTGCTATTATCGTGTGCTTATTCGGTTCGGCTTATTCAGCGGTCTTACTTTCACTCCCTGGGCGCGTAACGACCACCGGCCTACCGGAAAGAGGTTCGTCACAAAAACCGACCCGGGGGAGTAGTCACCATCTTCCATTCCATCGGGGATGTCAGGCTACAGTCCGGGGCAGCGTTAGGAGCTTGCAACTACGTGCCGCGGGCGCGTCGAAACCTGTCTCAGTACAGCCCGAGCGTTATTGCTAATCGCGTATAACAGAATCCTCTAAGGTAAATTGTCGTAATTTTCATCCATTTTTGGGTGCATTGCACCTCAGGTCCGGTTTGCCTAACATTATGACGGTGCCAGCCATGAACGCTACACCTTCACCCCACACTATTTGAGGCGCCTAATGCGGGGTTTGGTCTGAGTAGGGGACTGAGGCATGAGCCATCCCTTGGCGTTTGCATGTACGCCATGGTCCCAGACGTTAACAGCGTAGGCTGTTTAACCCTTTCTCTGGTGTAAATATGTGATTCAGTTTTGCG
>19 149 AGTGCCTCCCGGGGA
AATCATGCTAGGGTAGCAGCACCAAATTGGCTTGTTATGCTACTTTACATCCTTGCGTCGCATGCCGCCATGACCCACTGGCACTGGGGCTCCGTTTTTTGTAGCGTCAGGTGTTGTCCGATATTAACTTCCAGAACTCTAAGGCTAGGAGTGCCTCCCGGGGATGGCTATCGTAGACAATGTGGACTGTATATGCGAACCTATGATCCGTCGAACTCACTGTGTGACTTGTCTGTCCGCCTACACTGGGCAGGAGGATAATAGTTATTGCCTAGTCGAAAACCACTTCCCAGCAGATTCTGCACAGTTCCGCTAGGATCCTTCCCAGTGGGGACGATAACTCAGCAGGTAAAAGACGTCACCGTACTAACGGGCGGATCCACAGTAACCACACCTACCCGTGATGCCACATTCCTCGTCATGACACCCATGGATAGGGGAACTTTATCTATGGCCCCACGCTCGGACGAGGGATAAATTTGAACCATTGAAGACAAGTCATCATCAGGAAGTTCGCTGAACCTCCTCGAAGGCGGCGCGTCACCCCGCGCAACGTAGAGGGAGAACACCGTTTTTTCAGAACAACCAAGCATTACCTCCCATTTACGTTTGATCCAAACAAACTAACAGTGCTAAGGCACTAACATCTTGACCACCGCTTCCACGCCAAGTAAACAGAATAACGTTAAATGGCGCACCGACCGTTCCGACCAAGTCCGACAAGTTACATGCGGAACGCCGATTTGGACAAGGCGGATTAACCGTATCAGGCGTTCTAATGGGGATTTAAGTCTCCGAAGGCTACTCTAAGGTTGACCCTGGGATACGGGTGACGTGACCAACGGGCGGCTGGGGAACAGATACTTGGTTCTCTCCGTACCGTCAAGGCTCTTGGAAAGCCAGATCGGCAAGGAACGTCCCGGTTCTCTCGGCCAGCTGTCCGCCGACGGGCATGCGACTCGGGGTTGAGAGATTTCGCATGCCACTAGAACCCAGCGGA
>20 36 AGTGCCACCCCGGCA
TTTTCACAGGGTGAGCCGCGGGCCCACCTCATGGCCAGTGCCACCCCGGCATAGCAACTGAATGGTTTACAACGGACGGAAGATCGTATTGGTTCCTATAGCCTCCCCCGGAGGCGAATTATCACTAGCTACGCTCAATGCGAACTCTGGTGTGAGCGAGATGAAGAATATGTGCATTGGGTCGTATTGTCTATTTCTTAGAGCGAAGACTGCCCAGGATTATTACCTGGTAACCTCAAGGATGCAGTCCTATTAATGTTGCGAGGCGGTGTGGAGCCATCTCACCGAGTATTTGCGACACGTCGTGGTCCCCTCCTACAAGCAAGACGCCGTGGGTTTCGCCGTCTCAAGTGGTAAGTTCGGATCATGCTGGAGAAGTGCCTTAGAGTAGAACATGACCGAGGATCCGAGAGGCTCGGATGTCCCATCTATAAACGTGGGAGTGGATGACCAGAGTGGGTTCTGAATGTAAAACTTCGAAAAGGGGCTCAGGCGAAAGCAGAAAACTTGTCCGGCATATCATCTCACTCACTTATCTCCCGACGAAGAGTGGAAGCGTTTAGGCGGACGTTCATGGGTGATTACCCTATCGTCAAGCGAGATAGTTACGATCAACTCCACGACATTGCGGCCAAGGATGAGAAGTGATCCGACTCCGCTTCGAACCAGGCCTACTCATGACCACTAACCATACGCACAGACTTTACTTAACCCGTGCCGTGTCATACGCTAGAAGCAAGCGTTCCCAAAGGATTGGACAAACTCCTTTATCTGTGCGCTGTTGGAGATATTCCTAGTGCTCCGTAAAGGACGCCACAGCGCTTTGTAGGTGACTGCCCCTCTCTTGCGTCTTCGGACTCCCTCGCGGCGACGACCCTTGTGGGGGCGGGGGTGTGGGCATCTTGTTACCAGCAATTGTAGTGCACTAGAAACCCTTCGGGCGGCCTTTGGTATCATTCGGCACTTTCCGCAGCTCGCTCCCCGGCCTATTGAATAAGGT
