# Supplementary material for: A particle swarm optimization-based algorithm for finding gapped motifs
Source: BioData Min. 2010 Dec 13;3:9. doi: 10.1186/1756-0381-3-9 (PMC3022572; doi:10.1186/1756-0381-3-9)
Supplement: Additional file 2 — Experimental Dataset. The synthetic data sets and real biological sequences used in the paper. [file 1756-0381-3-9-S2.ZIP › synthetic/non_gap_motif/fix_motif_length/Seq_1000_20_15_4_8.fa]

>1 297 TTTGTGGACATTATG GTTGGGGACAGTATG
GCTATGTCGCCTCTGCACGACTACTTGTAATAGGTTACAATCCTAAGTTTGTCCTTAGGCGGGATCGATGCTTAGGACCTTCTCGTTGGTGGCACGCGGCCCCATTCTGTGCTGTCGCAACGCCTAAGTACGACATACTGATCTACCCCTGGTGACGCAATACCAGGTGGGCGACCCTTCCCTTGGTCGATCGACATCGAGGTAACGGGCTCCGGGAAAAGGCCAAGTAGGGCAGTCCTGTGGCGGTAGTACTGCATCCCATTGGTCAAATTGAACAGATTTTGCCGCGTAGCCCCGTTTGTGGACATTATGAGTCCATGCACTGGAAGGCAAAAACAAAGTTTCCGAGCTTTAGTGAATCATCGATCACGAAGCTTAATTGTCGCCACGCTAGGTGCTTCGCAGCATTTTCGGCAGAGCGGAGTGGGACATTTAAAAAGCCTTTACAGCGAGAGCCTGCTGATGGTTCGAGTTAATTTTCGGACGTACTGTTTTACCCGATCCCAAATACCCACGACCCAGGGAGAGCTTATAGTCATCCAGCGATGATAACAGCGGTGATAGGGTGGACAAGCAAACAAGGCGAGTCTTTGCGGGGTCATTATCAGTTCTACCGCATATAATGCTACATGACCGTAAATAAGACTGTGCACTGGCTTGGTTAAGGCAGGTTATGACAAAAATACAACGCGACGGTGGGTGCCACAGCCAAGACGTTATGACCCAAGTTCGAAAAGAGAGCCAAGTAGGCAGTTCAGGAGTTTTATGCACTAATCCAAATTTAAGCTGGTCCTGGGCACATATAGGTCGCGGGGCAAATAGTTCTATGACTCACCACCTTTTGGTCCAAGACAAAGCGGGTCATCGCGGTCTGTTCAATTCAGCAGACGAGCCATCTCTTTCTCTTAGATGTACGACTGCCCACATTATTTGGTTGACAATGCTCAAAGTGTACCAGTTAAGATCGGTCAAGCCTTCATGGTCACGGTTAGGGATCCGG
>2 447 GATGGGGACAGTATG
AAGGTAGTTAGGCGTACTATCCAGCAGTTCGGGCATCGGGACGTATTTGGGGACCATATTCGACATAGTAGTCAGGAATAGAGATAAGTAGCCGGCATCAGACACACGACTTCCGAACATTACTGGTGTGTCGACGAACTGCCACCCTGATAAGCATGCCCTGACGTCAGTTGGGGGAGGTTGTATCATCCTGCGTGCGGCCCGATTGATACGATCGGCACCCGGATAAGCACCGCGACAGTAACATAACAGCCTTAATGTTCGAAACGAACAAGTCAAGGTGTTAGCTCGCTGACCGGAGCAACGGATTCCCGGCATTAGGAACCGTTCTTCAATATTCGCTGGAAGAGCCCCAGCTCTTGGGCTTCTCTAGTGCAAAAGCTGGCGCGGCGCCTACTAGCGGTATCGCCCTAGTAGCCCAGCTTAAAGTATGACTAACGTTTTCGGGATGGGGACAGTATGCCATATATTATCGGATCATCCTGCGAGAATAGGTAACAGTTCAGATCAAGCGAGCTCAGAACAAGAGCGGCACCTGAATATTGGACTTAATTGTACGATTCTACTGTTGGAGGGGGACTGCTAGTAGTCGTGTCGGCGAATACTGGCTCGGCGCCCAGGGCGCAGTGGCAGTATCTGTCATGAGTGGCTTGCGGGGCTCCCGGGTATATCCTCGATCCGTCTATACCTACGGATTAGTAGATGGAAACCACCCTGCGCAGGTCTGTATAAAAAGCACTACGCCGGTCGTTGGCGGATGGACCCCGACAACCTGTTCTAGAGTATATCCGATAGATTGCCATACGTAAGCTCGGGCTTCATCAATAACCGCGGTATACCGAGACTCCCAGAAACCATTCTTCTATCGGTCCGCATTGAAGAGTTTCTAACATGTATGCTAGAGGGGATTCTGCAGCCAGTACGTCTTGGGCCGGTGTATCGGAACGCCCCTATCCCGGATCTCATTATGCCCATGAATGCATGGCAAAACCAGTCGGAG
>3 138 GGTGAGTACAGTATG
TTTCCATCGTGGGAATCGTGGATCTGGGGGCCTGCCCTGCATCGTCGGAAGGAGTGCGGCGCGCGTCGCTGATTTGTTGAGCGGGCCCCTCTGTTATGGCGTGGCGGGGGGGAATACCTACACGACAAAGGGAGTATTGGTGAGTACAGTATGGAGACTTGACCCACAGGCCTATATTATCCCGCTTCGGGATAGGGGATAGTAGGGATGGCATGGAAGCATTGAGTGTTGTATCGGGTCCAATGAGTATAAGGGAGCCTCAGCAAACACTCGCAAATGCTAATTCAAGTAACCCCGCTCCCTAATATGTCAGATAAGCATGGGTGGAGCTATCGTTTTTTTGGGCCTTACGTGGGATTTTGAAGACAGATTTTTCCGGCCTAACAACTTTATGGGTAAACTCACTCACGCTGTAGTAACTGACCTTAGGAAATTTGAGGTTCGACGCCATTGCTGCGTGTTTCCCTTATTCGAGATGGTGCGGAGGTCGTTATTTCCCACCCGTACTTAAACGCCAATCAGGTCATAGCATAAGCATGACATTTCCAATTGTTAGCCGCTAAGTGCTTGGTCGCCAGTGCATAGGTACGAAAAGTGGACTGAGACTTGAAGGATACTTTATATAGCCACTCCTTGCCCCCTCGCACTTATTCGGCCTCCGACACCTCCTCATGGTGTAATTACGACTTCAGTACCAGTCAGACCCCCATGAAAGCCAAGAGCCCTGGTTGTGGGCGCAATGTAGTCATCTGGTGGTTACTGTCATTCGCATTTGCCTTGCCCCCTTTAGGAATATGACGACTGAGAATATTCCGGAAGTTTTTCCGAACCCTTCCCGAAAAGTGCGAAGCCACATTGGTTGAATAGATCAGAGTAGTTAGACCTATATTGCTAGGTAGATACTGATCCGAAACTAAAACTGGTAGGCCCCAAGAGATGTGTTCGGCCTGTTCCGAATTAGGCTTTCGTGATGAACAGCCTTCATACGCCCCCCTCTTGG
>4 939 GTTGGGGATAATATT
AACCACTTCATACCGTTTAGGAAGATATGATCGTCATAAAGTACGAGTTCGAATGCGTCCCCGCCTAAATATAAGTTGCCACCAAGGAGATTTCGCCAACTATGGGATGTCCTCGTGCATGACGTGTAATTGAGTGCTTGCTTAATCTGAAGCTAAGCATTGGTCGGTGTGACACAGCACGACACAGAGACCTTGTTGGAGTTCACGGCGTCTATACGCGACGGGGCACGCGTTCACCAACCTATTTACCTACCCGCGTGTCACACCCGTACCATTGCGTCGCTTTCTCTGGAAGACACGTGGTCAAAATTACTTCTCGCGTACTTGGTCTAACCGCCGACATAAGCTGGCCGCGGCGGGCTTGGAGGGCTCTTCGACTCAAATCACGACATCCAACAATCCCGTGCTAGGGTACCCTTCAAGATAAATATCAGTACATAAATACCCTCGTTCTTCCCCCGGCCGAAATCCCAAGTATCCTTCAGTCGTCCGGAGATCTAACACGACAAGAAGGCTGGTGTTGCGATATACTGCATAGTAAACAGAAGACGTTACCAGCAAATGGGACATACCCCTGATATCCCGCTGGGGACCCGGTAGCGAACGATATCGTAACAGTAAGGGAACCAAACCACATAAAAGCTACGGCGTACATGTCCGATCCGACCCTAAACACGGTGATCAGACGTCATGAGAGCGTTCGATTGTCTTTGCAAACGATCGTACCAATCACGGGAGTTACAACCCCACGAAACTAGACGGTTCTTAATGAAAAAATACTCGGGCGCTCATAGTATCTCAGGCCTATTTCAACTCACAGCTTACGCATCACCGGCATTCGGTACGATTAAAAACTGAGGGGCCGCCATAGATCAATTGAACCCGGTGGTGGATTGCTCTGATGTAAATGGAGATTCTGGATTTGAACACTAATAAGTGGTTGGGGATAATATTTCGAAGATGAGCACACCCCGCACGAGTACTTAGCCACGCTGCTGTT
>5 232 ATTGGGGGCGGTATA
GAAGTATTGTATCGAGGGTTTCAGGGCCTTTTTAGCAAAGGTACAGAGCAGAATGCTAGTGGTGCGTCGGAGCTGTATGAAAAGTTCCTTCGGCAAGAGGGAACTGAACATTTCCCTACATCTGGATAGATCAAGGTTGTGAAACCAAAACAGAATATGCCCTGCATTAATCAGAACCTAACGTCGGTCCGGGGGTGCCAACGAGGGAACTTAAAATGGTGCCGCTGACAGTATTGGGGGCGGTATATTGAGATTGGGTCTGGTCGGAATGAGTAGGCAGGTCAGTTAATAAAGACCAGCCCTGCCTAGGGCTCTACCCTGTAGTTTCGTCGTCGCTAACCGAGTGAGATCCTAGATAACTAGGGAGTCCATGCAAGTCTTGTACGTCCAAACAGGAACCGGAGGCAGCTGGACAGACTTTTGCTCTCAGGATGCATAATCTTCACGGTAATCCGAGACCCAGCAGGCTGGGGTAGGGATGGTTAGATGTTAGTATATCATTTTCGCCAGTCTATCTGAGCTCTAATCAGCTACTGGTGTCCAGGATGTTATAATGTCAGATCAAGTTTGGCATTGCGATGCATTTGCACAAGGGGTCTTCGAACTAAAAAACATCAGTGATGGCGCGTCTCTACTTACTCTCATCGATAATTCTTTTTTCTTTTATGAGTTGCTACACGACCTTTATGACAGAAAACAGCAGGTAGTCCGGCCGATCCCGACCCCTGAGACGGACATCAGAGCCTAACTGCATCGTCAATCGGATGGCGTATTTCGCCTCTCAAGGGTCATTTCCATAATCTCATCTAGCGTGAGGGCATAATGATGTACACTCAATGCCGTCTGATAACGTTAGCTTAAGATGTCACCCGACGGCAAATATTGCTGAATTACGACACTCGGTGGCCCTGCGGAGTGTCATATACGGCGAAGTGCCGAGGACAAGAAATTCTGCATAAGTCTTTCAACTGTTTACAATCAACGAGCCGGTCACTGTCAT
>6 934 GCTGCGGACAGTGGG
TAGTCCCGCGTGGACCATCACAGGCGACAGTTGTCGCTAGGAGGGGTTCTCCTGCATCATGAATCGGCGTTGTTGACGCAGGTTCGGTCTCCTTCACCCGTAGACTATATATATATAGTCGGGGCCCCTCTGAATCGCCTGAAAATGACCTATACAGACGGTGAAACAAGGGATTCCATCTGCATTATTACTTATATGCAACCAGATCTCCCTGCGCTTCACAGGATACCCAGTAAAACAGGGTTTGGCCACGCTGTGGTACCACGCTAAAGTTTTCTGCTATGCGGGATCATGGTCCGTTAGGGTCAGTAAGCAGGATGTTATCAGAACCGGAGGACCGTTCCAAGGGCTAGATCAAACGTACGGCCCGGGACTGGAGGGAGGTGCTATTATCCGAGCATTTTGGTAGATTGTGGCGTTTGTCGGTAAGAGGTATGGCTACAAGATACCTCCTAGGAGTGTGGATCACGGTCCTTAGCGCCCCGCCAGGTCCCGACCATACAGCTTGCACACAACGACTCTGTACGTCATCTATCCTCTATATAGTCCCGGTGTTGTACTCTTGTGGTCAGGTAGCGAACCGTGAAATGGCCGGAGAGATTGAAACGACACGGACAGGATAACAAAGTGAACGAATCCGGGTACTTGGTTCACCAATACTGGTATCAGGACCAACCGTAAGTTGCTAACCGTGGCCACAGAGTACTGGATCCCCGTCGTATCAATGTGAATCACCGCGGGTTTCCGGTGTGATACTAATCTCTTCCGTCAGGCCCAAAGCATTACAACTTACACAGTGACGTTGCCTAGCCGTATTCGGGGCAGAAACAGCACTGAAACCGACCATCATGTGCTTCCTGATGTCCCATTTGAACATGCGAAGAACATGATCCACACAGCTCGTGGCCTTCCAGCTCATTCATCGCTTTAATGAGCTGCGGACAGTGGGATAACTCACGGTCTTCGTTATCCTAATGCACGGGACTACCGTTGCCTAAAT
>7 37 GATCGGGAGAGTCTG
TGGTATTACTTCTGGTACTGGGTACTAGTAGAATGGGGATCGGGAGAGTCTGATATGCACACCCTACCGTTGCGCATCCAATCATGTAATAGATTCCAACTAAAACGAATCGCACAAATCCAAGCTCCCCGCCAACCCTTCCTGTCAAGGTCCGAATGTAAATCATTACTAGTCCTCCCGAATTGCGAGCTGTACATTATAGTCGTGCCATTACTCAAGCTTCCAAGCACGTTGCAAACATTGTTCGTGGAACTGACAGAGGAACAATAAGAACGCAAATGTACCGAGGTTGAAGGAGCACGCACATTCAGCGTATAACACGCGTGCGCCGGGTAAAGGTACGCCAACTAATTCCTTTTTTGATCCTTATATGAAGATTGGCTAACGGGCTCGCATTGTGTGGTCTGTGGCTGAATAGGACCTAGCGTGCATGAAGCTATTTCGCCGTATGGCGGCGGGTTCATCTACGTGAAACTCGGACACATCCCCCGCTTACAGGCGGAGCCCGGGGCATGAGCCAGACGCATGCCCTCGTGCTTATTACCGCCTACTGTTTAGATGCTTAAGAGGGCCTCTCGACACTACGGTGCGTGGTCTTACTAACAATGTGGTGGTATGAATCCAAACGTACAAGAACAGACAACATTGTCCGGATGAGCTAATCGACGCGACCGTTCTGGCACGAGAGTGATTCGATCGTAGTGGCATCGTCTGCGCAACCTAAAATAATCACAAATATCGACGGACTTTTTGGACCTGACGCTGTCATTGTACTGTAGCAGGGCGAGCGTACTAAAGAGATGCTTTTTTCGGCCAGACCTTCTGCGCGGCCGGATCTACCATGGTCCGTATTGCCAGAGAAATCAGAATAGTACCCCTGGAATTCACTGTTGGCAGTAGCAATCGGTCGTATTTGGTGCGATTGGTCTCGCCGCCTGGGCAATGGCCCTAATCGGACCTCAAATTGCGGAGAGAAGGTGCCTGACGAGCTTGACGGTAA
>8 826 ATACGGGACAGTAGG
AAGGAATATAGGACCCGATCATAGACGGTTAGCGGCCTCACTATAGGCGAGGGCATATTGCTTTTCTCTCGTTCTATTTACACAGGCATTCAAAGTATAGGCTTCGTCGTACAACGTATGCCCGGAACTAACAAACCGCGACAAAATTTAGCCCCCACGTATGTGCGGACCAGAAATTTAGAGTCTCGGCTGCCAGGCTCGCCCTGTTCGCCCCTCGTACACCTGCGCGAGTGCTACGTCTCCGTTCATGCGGGAGGCAGTGTTCAAACACCATATTCAACCCACCCTCTGAAAGCGAGGTGGAATTCCAGTTCACTAAATCACCCGTCTATCAAAGATCTGCAAACCTCCTCAGTGCGTGCTCGTTTCACTGACCGTGGTGAAGGACTGCCCACAGCAAATCCCACGGTATCCGGTCACACAGGCGAGACATCAGATTATTCAAGAACGGTCTAATGCAACGATTAGCCTCGATAACATCGATAGAGGCTGTGGGGTTGGACGGTAAATCTGATTTACGCCTGTCTTTTGCCTATCAAAGAACCCTTCCGATACTGCAGATGTTTTGGGCGTGAGCGGAGTAGGTTTGACACCGTCAATGGGGGAGCGTTATGGCGTGTGCAAATCGGTGCTGATCGCAGGGATTCCGATCGGTAGTCTTCTTCCCGCACAGCTCTCTGCTCTGCAATCAATCGTGCCCACCCCCAATAGCGTAAACCGTCTCGGTAGTGGTGTTGCCGATCGTCCTTGGTAACCCGTGCACAGTGAGTATTCCGGTAAACATCTGAGCTGACCCCCGGGTCTATGCGCTCGCCGATGATAGTGAATACGGGACAGTAGGGTTGTACATTTAGTATGACATGCTAGATCTTCAAACTACCGGTAGGCGCGACAGATAGGTTATCTGAAGAATAAAATTGTTCGGGATGAGTGATCAGCCCCAAGTTCTCGGCCAATGGGGCATGAATACTCGAAGACCCACTGATTTAAGCTCATATTG
>9 129 GTGCGGGAGAGTATG
AGACAACGGGGTGTACCGGTCATGCACCACTGAGCTCCGCGAAATGTGGCCCGCTGCCCACCGAAATCCGTCATAAGGTCCTGTCCCATAGGAGATCCTCATGGTGGTAAGGCGGCGTACGGCGCATAGGTGCGGGAGAGTATGAATTGCGACGGGATCCACTGCGTCCGTACGCCTGCTGCTTATGTACGGAGATCAATGCTCTCTACATGGACCACTCTACACTGTAACGCAACATATCGTGTCACACTCGGGTAGATGGGCCAACAAGGCAATTATGACAGAGGACGCGTGAGATCGGGGCTCCGGAACCAGAGATTTGCCATCATCCGGCATTCCCCGATACCTCACGCACAAGTCCGTAGTGTAGTAGCCGCCTCAGTGTAGCCTAGCAGCCCACATGGCCTTCCTACCGTCCTCTCGTCGCTCCCCTGATTCCGGCGCGTGATTTACCCAGGAGAGCAGATTCTTATAGATGATTGCGGCTATCAGCGAGTAATACCTACGAATTGCGGGACCCACTAATCACTGGTGCACCACCGTGACCAGGAGGTCGCCCCTTTAGGTCGGGTATGGTTGAATGAGGCCTGTCATATACGGTCACCGAGCCAGTACTTTGCGGGATTAATTACTTTTTTGAGATAGAGAGGTGCTCACTTTCTGGCGCTAAGTGTTCGCGTAGTTGCTACACCAAGACATAATAGTCTAACTCTAGCCGCGAGTGCTGAGTTATTGAGATGGCCCTTCCTAGACCATTACAAAGATCTTCGAGAAAGTAACAGGACAACAGAGATCAGTACTGCCTGTTATTTCGCTTTGGCCTTCATGTAACGCGGTGTGTGAGATGACAAAGCGTTGGTCGGCTGCTGATATTGATCGCGCCCGCATCCTGTTAGTTGCCTGGAGAACTGCTCCACCGTGGAGCATCGATAGCGGTAGCAACATCGTACAGCTCCCTTCTAAGTAAGTTACTGGATCAGCTGCATATAGTGGCCGGGTA
>10 332 ATTCGCGACAGTCTG
CAGTGTCCACACTCAGTTTCCATGCTGGCGCCGCTGCCTCCTGTCTGCTTGCCACTCTGTGGCACCCGTACCGCTTCGCTGTATTCATGTGACGCCACTGACATGTCTGGTACATTGTCTTGGTTTGCTAATTTGATCCTGGCGGAAACAGCCCTTACGATGGTATATTTACCGTGAGTCACATTCCCACGCCAGCGTTTCAAGAATCAATATCTCTTATCCAACTACTACGGCAGAGTTCGCATAGTACCGCAGATAAGCAAAGAGTCGCCACACAGCGGGCCCCTCAGGCTGCAGGCTCGGTAAAGTTACAAGGCGATCGCGCGAAAGTCATTCGCGACAGTCTGGAAGTAAGGTGCTCGGACACGTCCACAGGGCAACGATCAGGTTAGAGACCTTGCTAGCTGAGCTAACCGACCAAATAGTGCTGTTCTGGGTTAAGAGGTCCGCGTAAAGGGAGGTCAGGCGAGAATGAACCACTTCGTGTAGACGGTCCTCTCCTAGTTCTGTTGGCATGTTCCCGTGATTCTACCCCGTAACATACAACTACTGATAAGTGGATGAATCCCAGTCCCTAGATTACTTATCACGGTTCTCAATGTATTACGTAAGGCCGGATCCCCGATTTCCCCCACAGCTCAGTTTGCTGAGCGAAACGGCGGGGTGAGATACGCGACTCTATCCCATAGGCGGACTTTTTCGGGTGAGCGTGCAGTTTCCCCGGTGCACCTGCGATACCGAAACGTGGGTGTTGATGTTTAGACGGGCTGCCATTCCGAGGGTAGCGGCCAACTTCCGCACCTCCATAGAAAGATAGTCACAAGGTCCGCTACCGGGGTCGGAATGAAACGATCTTATCTGCCTCTAAAGGGTCTCGGTGGCCTCGGGCTGGTTGCAACAGCGTACACAGAGCACGACTGATGCTATGGTGCTCGACGCCCACCATTTTGCTTTATCCAGTGATGCGGAGACCTTAAATATCTACGGGCTATTAGATCCG
>11 33 GTTGGGGGCACTATG
GTTTCGTTGCTTTAAACCAACATACCAGGACTTGTTGGGGGCACTATGAGTCAGCGCGAGTCCATTGTTGATAGTGTTGAATGTTTCAGCTGGAAACAGTCAGGCTGCCGCAACGTAAGTCGAGGCAGGAGAGTTTGCATGGTACAGTGTGAGTCGAAAAGTCGAGTGTTTCAGGTACGTCACAGCCAGCGTAATTGAAAACAGGATTAAGTATCTTAACCCCTGCTTCGTACCTGTATATGTGAAATCTTTTCATCCATAGGTTCTCCAGCGGACGAATAATGAGGGTGATCGGCGTGCTTGAGATGAAAGTTATCTGGCACTATATTGCCTCACGTGAACATGCAGATCTATCGACACGTATCCACCGCAACCTAAGAGCCTTCATGGGGCCCGAAGGCCAAAAACTGTGGAATAGGGTTCAGTGCTGTCCTTTCGTTACATGGGTCCAGTCTTCATTCTCGGACACAATGCATGATATCGGCATACACGGAAGTGACGTGACTCCTGGCATACTAGCGGAGTGTTGAAGCTACCTTCCTCCGATGCTACGCAACTGCAGAGTCTGCCTACAGCGCGCACCTAATCACGCGTCAGAGAACTGCGGTTAGGCGGAAAAGCGACTGTACACACAAACAATCAGTGAGCTGTACAGCGTAACAGTAAGGAAGTTGCCGTCACCTAACGGGAGAGGAGGGGTCAGGAAAGCGAGTGACAGGGTAAAACAACAATTGGCCGATACATATGGCCTGAACATCACCGAGACGCAAATCTGATAAGGCCCAAGACTGGTGCCTGCGTCCTCTCGTTCCCTACGTGGCTATCTAACGTCATGCTTTTGAAATCCGACAATTAGCACTTAACCCGGCCGCATCAGATAGGCCCACTTCGTTCGCATACCCCCGAGTATAGCATTTGATCGTGGTACACCTGGCCTTGTGAAGACAGGGATGGGCCCAAACTAAGAAGAGTACATCAGCACGTGGAACGACCATTATGC
>12 51 GGAGGGGACGGTATG
CATGTGACCTTTAAAGAAGCGACAATACTGAGCGGCTACCGAATCCGACTCGGAGGGGACGGTATGACGACCCGGCTCTTCTTAGCTAAGCTTACCTATCGCATAGCGCGTGGTCAGCTAGAGACTTCATACCATTCATTCGGCCTTGAAGAAATAGCCGTCGCCGGGTAAGATTCAATTGGCCGACGCCTAAACCCGACCTGGCTGAAAAAGCCTAGATCATGGTATACGTACCCGAGCGATGCCGCGAAAGTCGGCTCTAGATGGGAACAGCGCTCCAGGAAGTTCGTGCCTGAACTAACTAGGGTAGTACAAACCACTCGCATGAGTTTCCTATTACGCAGTCTCTCCAAACATATACGTCAGAGGTCCACATACATAGGCCGTACGACTTCGACAAAAGCATTTGGGCTGACTAAAGTACCGAAGACCGTCGCAACCTACATACCGAGAGTGGTGGGAACTGTTCATACCTTTGCGGGGTCTACCAGGCGAACGGGTGATTTTGGGACTCAAGTTGTATGGACACAGTCCATTCCCATGGCCATTGGAGTAACGTCCGCTTGGGTACATCATCTCGAATTTAATCACGGCGCCTCCTCATTTCGGTTCTGAGATGCCGACCGGGACTGTCTTGCGAATGAGTTGAACGCTCCAGTAAAACCTAAAAATCTGATGACGCGTACGCAGAAATGCGAGTGTGCTGCGCGATAATTACATCCGAGCGAAAGCCTCATAACAACGACAAACGAGGTCGAAAGTGCCCCGTAACGGATGTCACGCATCACGGTTAGGGAGGCTCTCCCGATTGTGCCGGCTTAACCCAAAATACTCCTATTTTCAGGAACAACACGGTGTGGTGGTTTATATACTTTCTCTCATCATGTGCCTCGCGAAGACGTTTAGATCAATACGCTGTCGTGAATTGAGTGAAATCCGGCGATTGAAACAATTCCTCTAGGGTGGTATGGAGGGTCAGCTGCGTCGGTAAGAAGCACAT
>13 440 TTTGGGGACAGAATT
TTACTGTTTCTTTCTGAGCCGGAGACAAGCCTGCGCGTAGAGCATTGCAAAACTGCCGCTATTATCAGTGATCTCAAGAGCATACTTCAGCCAAACTACACGGTAAGATAACCTTTACTACAAGTGCAGATAAAGGCAGAAACGCTCTGTGCCCTGCATCGGACAAATTGACACCACGCATTCTGCAACCTTAGGCGCCAATCGTATTCACTCGGACCGTAACCTCGAATAACTCCTACGCGCATCATAGGGGTCTAGAAACGGAGTTACTCAAGATTCGTATAAGTGACTCCCACAAATCGAAACTTCCTCTAGTTCGCACTACCGTCCGTGACAGGCCGAACCACTACAGCTACACCCCGCCGTACTAATATGACACGTCACTATAGGATGCCACTTGGTGTAGATAGCACGTGAAACGCCCACAACAAATCTACTTTTTTGGGGACAGAATTTTTCGTTATCTACTACTCATAACCAAGATCCTCTATTGGTCGATACTTTCCTCTTTTCTACTAAAGAATAAAAACCGTATGACGACGTCCGCGTAGTTTCCGACACCCGACCTAGAAACTAGCGTTGCCATGAATCGGAGGTTCAAAAACTGTCGAGGAGGGAATGGCCATTGGTCCTGGGACGATTTATCGCAAGCACTTCTACACCGCCCGTACTTTTAAACGTTCCGACATCCATCTCCCGAACCTACGTATCTCTTTGAAATACGTGTTGTACGGATATTATGAAGCTTTTTCAGCTCTGCACCTTCCAATGTTTACGGTATGACAGAGCGTGAGTTGGGCCGCCAACAGAGCCCTGGGTGTTAATGCTGCACTCCCTTGAGTATTGTATTGTGCCAGCATCGTAGGGTCCCGTTTCCCCAACAAGCAAACGGCCACGTGTTCAAGACACACAGAATCCTATTATAGATAGGGATTCTGATATCGGCTCCTCAACGGCTAGCGGAAGCTGCAAGCGCAGGGTCTATATGTTGCATGCTATG
>14 522 GTAGGGGACAGTGTG
GCAATCGGTAATATGACACTGTTAATGTCGCAGTACCACTCCTTTAATTCTCCGACTAGATCCCGGGACCGCCACAGGCACCTACGTTTACTATGAACAAGTTGGCTCATGTAGTCGTCAGACATATCGATACATATGTTCCCCGTTACCTGTTTACCAGTCGACTGGGCCTACACATCATAGACCCCTGTCTAGTTAGCTTCTAAGTGAAAGCGAACCTACATCATCACGCTGCGAAAACATAGGTACAGGCTGTAGTTACAAGACATATCAGCGAGGGCCGTAGCTTTCTACCTTCCGCTTTGCTAGGGCCACATACGTAGTAAAAGGGGCACTGAGTAGTAATTCGGCAGGGCCGAAGTTTCTAGCCCCCGCTCGGCCCGATGTTCGAGAAACAACTGGGAAAGTCTTAGGGTTTGGTGGAACCTGGCACGCTGTAAAGATAAATCTCAAGAACGCAAAGCTAATATGGATTAGTCCCCAAGTTACACCCTACCAATGCATGGCACACGGCGCTGCACGGTAGGGGACAGTGTGTACAGTAACTACTAGATAGAGGCTCATACCCGCGATGAAGAAGTTCCACTTAGGTTCGTTTCATAGTAGTCAGAACCTGTTCCACTGAGTGTAAAAGAGCCAACTCAATAGTCTTTATGCCCACTGTACAGGTTAGGCTTCCCCGCCGAACATTGACTGATGGCCAGCCTGAAACGGTACCCAGCCTTTTATCCTATCGGTGCCGCAGAATCACTAGAAGAGTGCCGTACGTAATATTGAAAAGTGTCGGACGCAGCCACCTATTAACATAGGTGTAGTTACAAAAGACAGTTTCGTGGGACGCACCTAGTTAGATGTGGTAGAACCCTAGGCCATTTGAACCAATACGGGGAAAGGATCGCTTAGGAGAAGGAGAGTGGTGATTGCGAGTGAGCCTACATTACTGCCAAAGAGGCGGGTTGACAAGCTTCCTTACGTCTAAAATGTTTCCTCCATGAAAATC
>15 658 GTAGGGGCATGTATG
GTGCAAGGTATGCACAAAAACGCCATCGCGTCCCTGAGGCCACTCGTAGAGCGACACCTGCAAGGTAGTAGGTTTCCTTCGCGCCGACGCGTCATCAGCAGCCCAAGGTGACGGCGATTTTCGGCATGAACCAGACGCAATCTCGGAAAGCCCTGTGAGTTGTTCTAGTCCAACCTAGACACCGTGAGTATCGAAAATACGTCCTGTGAAGGTACAGACCACTACGAATGGTAGTCCTTTTCATTTCCAACGTCGTACTAGAATCTCCTATAACTAGTTTGTCCCGTCTGTGTCGTCCGTGCAATAGTTCATTGGGGCCTGATAGGCGTCCCGTACGTGAGTAGCAAAGAGCGCCGGGTTGGATCAAATGGCTCTTCCTTTAAACTATCTGTTTACTCCTGGTGTCCTGCATGAGTGGCCCGGCCGCTCCGGCGATCCTATAAGCCGAATCGCTTTTCTAAGACTTTGCAGGACCGTCATCCTTACGTCAACCACGGGGCTCTTGAAACCGTCGAGACCGCGTCGAAACGCCATCACGCTGTCGTGCGGCTCCGATCGAAAAGTCGTTTGAACCTATAGAGGATATTCTAGTAGCAAACTCAAGGGAGGATAAAGAATTGGCCCAGATCCCTAACCGAAGGATTTCTAGGGACTTGAGGTAGGGGCATGTATGGTCGGATCGTACCGCCATGCCTTTTGGCGCATTCTCCCTACGGATCATATCATCCCTACTCAGCTCCCAAGAAGTAGGGCGCAACTGCGACGCACTGAGGGAATTACGATAAGTAGCGTGTCTCTTAGTGACTTCCGACTTCTCGCAGCGTCTTTATCTCTACCGAAGATAACGGGGATACCGCTTTCAGAGTGCCACGCTGCGTCGTGACCCTAGTCCGACCATCGTACTAATTCCTTACGGCGCAATGGTGGCTCCGCGGTTCACCCGCGACGTAGAGATGGCTACCCTGCCCGATGATGCCTCGTTCTCCGTGGGGATCTAGCC
>16 2 GTTGGGGACTTAATG
CCGTTGGGGACTTAATGGATGCCCCTCAGTAAGCTGGCTACGAGGTGCTTCCTCAAGACCACTCACTTGGTCTAGGGATCGCCTGTAGGTTAATTTAGCGCGACGCCTCCGTGTGGATTCCGCGTAAAAAAAGACCTGAGAGACTGAGTCGGATTTGAGAATCATAAAAGACACGATGCGTCAATCCGCCACCTGGAGCCCTCTGTCCGCCCGTTCCGAACTCTCCAGACGATATGGTATGCGCCATTTAGTCTTTTACTTGATATACCTTGGATAATTATCACGTTCACATGCGCTGACGTTGAAACTATCGCCGACTACCGCTTCCGCAAATGCTCTTAGTACAAGGTATTTCAAATTGGTACAACCAACATTATTGTGGAGACTAACCAAGTTTCCGCTTCCTGTCACAGATGTTTCTAACAGAAACTCCTCCCTTTGCACTAGGGCTTTGTTAGTCTGCCTTCACTTCGGTCTGTAGAACCAGTCTGTTCCCAGCACGCTAATTCTGAATCCTAATGTAAAGTCCAGGGCTCCCGGGAGATACATTTCCCCTCGGTCTCGTGTATTGGGACAGGCCGCGGGCACCCGAGAGAAACCGCATATAACATCTTACATCTTAAATTGTCTCCTTAAGACGGGGATGAATAATCTACCGAGATCCGTTTTAAAAGCGGATAGCACCGGAGTCGCGACATACCTATGCAGGCGTATTTTAAATTCACCAGTCTGGATTTAGCTCCAGGGATGGACGGCGGATGCCACAAAATGCACAATACCCAAGCAAAGGCTTTGTCTCAGCAGATATCTATTCCCTGTAACCGCCACACCAATTTGGGCATCGGCCCAAGTATATGGGACTCTATCGGGAAGGGACATCTTCGCCCGAATGGCCGAGCGGTCACTCGAGTGTTGTTGACCAACGTTGTACAGGCCCGTAGCCTTTGGGGAGTTTTAACGCACCCCGATATACGCGGCATGGATACTCACGTGGCCTTGA
>17 85 GATGGGGACAGTATA
GTATCCGAATCCGTTGCCTATTTGCTTGTAGCAATTCGGGCTGAGAACCTACATCTAAACATTAGTCATATCGTCGACGCTAACAGATGGGGACAGTATAGAGGGACCTACACTACAGTCTTACCGATCGGACAGATCGCTTGGCATGCGTAGGCGGGCTATGCCGACGGGTAATGACAAGGACAATAGAAATTGTCACTTGATCCCGACTAGTGTGCAGTCGACAGCGGGATAGCATTAACCATTTCGACCCTATTGAGGCGTGGTAACCAGAGAAGGATCCTCTCTGTGCCAGTCCTTGCCGTCCTTATACTTGGCAGTTTAAAATTAGCGGTGCGCGGCACAGGCTCTTTAGCGTAGACTGGCCCCAACTACCGTTACTAAGTAAAAGTTGACATGTCGTGGTCGTGCGCCTCGATCAGCCGCAACCCTAAGCTGGTCGTCGAAGGCATCTCCGGAATATAAGAGCCACATGTGCTAACATAGGCCCGGTCATAGGGACTTGTCTACCAACGAATTGTCCGCCAAGGACCCTTCTTTTTTCACAAGTAATCTCCCCATTGGTTTAGACCCCTTTATGTAGACGTTAATACTCCCAGCCAGTCTGGTTACTGCGCGCAGCGTATGTCTAGTGAGATTCCTCAAGTTAGGCCTTCTTATCAGTAGGCGAGCCGGCGTTCCCAGCAGGACGGAGTACTCGTGTTGTACACGAGCTGTTTAGGTAGCCGCCTCAACCGCTGGATCCGACGTGGTGATCACAAAACATCAACCAAGTTCGAGGCCGAAATGCCACTTGAACATCTACTGCTGGGACAAGCGCCGTATTTTGGAACAGTTGTCATTTTACTGTATGGCATCATGCCTGTCTAAGTCGGCTCAGCCTATCCGTGGGGTGCACTAACGTGAAGAGAGACTCAGAGGATGAAGGGAAGAGGTTGAGCGTCTGAATGTTGCGCGTCCGAACTCTCCTTCTTCTTCGATACCGCCATGCACCCCTCGC
>18 177 CTTGGGAACAGTTTG
TGTAAAGACAGTTCCAGGTACGAGCCTAGTGTGCGCACATAGTATTTGATTTACCGTAGTCGAAGCATAACTAGCACTTTGATCTGATCACGTCACCAATACGATTTTACGACAACGACCTCGTCGTTATTTACGTCTATATCCCCTAATCTTGAAGGCTCCGCTGACCCGGATGCGCTTGGGAACAGTTTGCATGGGGCCTGGGAAGTGCGGGAATCCCTCCTTTTGAGGCCGGCTCACTGCCGTACTGGGGGTTCTGACACTTGCGGCCTAGGATTGCCGATATCAAGTGTCTTCGGTGGATGTTCGCGGTGCGCAGCGCACGATGTTCCCTGCCTCATAGAGGCGTAGCTTCGGAGCGATACTCCGGCGCGGTATTTGTTAGAATATTGTGCCCCTCTGAGGGATCCACGCTTTGTCTCTCCGTCAATTATACAGGACTGTGCGGGGGGAATCGCAATCCAGAGGACACCACTCAGTGGTGGAAAGGAGATTAAATAGCTCATACGGGGCACTGAAAGCTCGCCGGCGTCATGGCGCCGGGGATATTGCCCTACAATGAACTAGCTTAAGGCACGTAACTCGTGTACCGAGCGCTATGAGAAATAATTCCGGTGTTACACGAGCTCAAAAGTGCGGTCCCGAAAAAGTAGTTAAATCTGGTTTATGGCTCGGTCCATTAGGCTTACCATTCACAGTATAGTATCCCTCATCTCACCGAGACTCCGAGAGAAATGACCAAGTCTCAGGGGTATTCGAAGTTGCTGTGGCTCTGACTCGTACCACGTTGGCCATTCAGCCTACCTTTGTCGTCATTTAGCGGCCGCCCTGCTGAGCCATATTCGGACGTTATACACTTTTTAAGTCAAAAGTCAATCCAATCTGTGAGAATCCCTGAGGCTCTCCATCGACCGTCAGAGTCTTCTCAAGCACAAAAGGAAACCTCCCAGCATTGACCGACTGGTTAACGCAAGCAGCGCGAATCATGACACGATAACGC
>19 749 GTCGGGGACAGTACG
CTTGGAACACTGATAGAAACTGGGGCTCTTTCACGGCCCACGCAGGTAAGCACGCAGTAATACGAAGTCGTAATAATCGATACCTGCGCCGTAGATGGAAAGCGATTCCGTGTCACTGATTTCCAGCCTGTCGACCCGGAGAGTGGGACGGTTAAACGTAGTTGAGGCCGGAACTATAGTTTCGGGAGCTTTATCCTGTACATGGTAGAGCCTAAGTAAATAACCTGTCGCCCCGTAGACAATCGCTTTGACATCTTCCCATCCTATCATCCTACCTCTCGGAGCAAACTTGGTCCGAATGTACAAAGATCGCCTACTAACCGGAGTGAAGTTTAACGCGGATGTTCGGTGCCGTGGTTACGGCTCCCCGGGTATCGGGATTCCGTTTTTTATTACTGAACGTATCTGAGTATCGCAGTAATCATAAGTCGACCTTTACCGTCCCTGTGTCAAGGTCATTTGTTATCCACCTGTGGGCGCGGTTACTAACCCCGCAGACTCTATTTATCTCGTTCGAGTACACGGAATATACTCTGTAAGTACTTTTACAGTGTCCGCTTCCGCTGCAGCGCAGTGTGTTAAACGGCAATGCGATTCCAGTGACATTGGACGCACCTCCCTCATATAGGCTTGATGATGGAAAAAACTTAACTATGGCGTAGCGGGGCGGGTGGATTACTGCGTTATTCTTGAATGTAGTGATCACAGAAAGTGGGGGTACGGTACTTCCAACTGCTCGATTACCCTTAGTCGGGGACAGTACGGATCCCATGTAGGTAGAAGTTAGCGTATGCATTCCCTTAGGCCCTAGAGGTGTGCTTCCAATTTTGGAGCTGGGTAACCACGACTGCCCGCTGTGCGAGGTTCAAACAAGTAGGCAGCTCTCCTGGGCGGAGCTACGATTATAAAACTCGTGGATTAAGGTCGACTACCGGTGACGAGCGTATACAACGGCTCAATAATCGCCCGATGATGACCGCACACACATCGGCAGCTGTGG
>20 146 CTTGCGGACAGGATA
AGTACGACGAGAGGAAAGATTAAGAATCGTGAACGTGCGTTATCGGTGAAAATGAGTTGGGCCTCATCAGATAGGTTAGTAGCTAGGGGCGTTGTCGGTCTTGGGTCGGCCGCATTACATAGATTGGTTCAAGGTTGTTCAATTCTCTTGCGGACAGGATAACAAGCCTAGGCATCGGTCATTTAACTTCCGTCTATTACGCAACAACCGGATAATGGTTTACCAAAGCGAAATGTTATGCATCGGGATTAGAAGCAGTTTGTGGGATATCTTGGGACAATCCACGTTGCAATAGAAAATGCCGAGCAACCATAGATGGAGCCTCAGGCACAAAAACTAAGGATCCATTGTTCATAGTCGCGCTAATTCGGCTCACAGTTAGTCAGTTGAATGTTTGGGAAGTTGAATGTTGAGAGCGTCGACAGTCCAGTTGCTGTGGCCAGAAGAACAAATCTCCTTGTTAAGCGTCAGATTCGTTGTCCTTACCACGTATTTTTTCCCACACACGCAGGACGTCCGCTTCGCTCGTTGAACCGCACTTCGGAAGTTTGCCACATACATGGCCACCAGGACTATCTGAGCTCGTATTGCATGGGAGTCGCCGGCTTGCCAAGTGGGAGCTATCTCATAGGTAAAGCTCAACCGCGTATTCTCTTCCCTTATCACGCCGACTGTCTTGTACCGTAATCATTGACCCATGAATCGGGACCAGGGGGGTGGGTGGCTGAGGCAGTGCCGCATGCGATGGGAATTGTCAACCCCTAAACGCGAATGGGAAAAACATTTTCGAGTTGCCGGCATGTTCTATACGTAAAGACCGGCATTGATTGGCGGTTTTGTGATGCAGCGAGGCACGCCGTTGAGTACGCCCTGGGGTACAATCTAAGATACCCCCGGGTATTACGCAAGCGGGGGGCGAGACTCCTCTCACCAATTGGTGTAACGTTATACGGAGACACAGCGCGAAACCCAAGAGGGGACTAGCTGTAAAAGATTTAAA
