# Supplementary material for: A particle swarm optimization-based algorithm for finding gapped motifs
Source: BioData Min. 2010 Dec 13;3:9. doi: 10.1186/1756-0381-3-9 (PMC3022572; doi:10.1186/1756-0381-3-9)
Supplement: Additional file 2 — Experimental Dataset. The synthetic data sets and real biological sequences used in the paper. [file 1756-0381-3-9-S2.ZIP › synthetic/non_gap_motif/fix_motif_length/Seq_1000_20_15_4_9.fa]

>1 782 CATTCCATACGGTGA CATTCGATACGGTGA
TAAGCCTGGGCCTAGATCAGCCGTCACGAATCCTCGACTGATTCTCGCTTCTCTGTTTCGTTGGTGTCGAACGTAATCGACGATGGTGATCTAGTCACTACAAGTCATCCCAAACGGCGCGGGGCCTCTGCGGAGCAGTGTAGAAGAGAGAGTTCGACTTAAGCGATCATAATGAGACGACTTTACTTCTAGGTTGACCGCACCAAATATAGTTAAACTCAATTAAGCGAAAATATCACACAGTTGGTCTGATAAATGCTCCCGCACTTTGCCGATCCCACTCAATTGAAATGCGTTCGTAGAGGCAGCACCCTCCAGCCAAGGCATTATGGCCCGGTGACCTTATCCACATTTATACCTCACGCGCACGTTAGGTATCGGAGAAGCTGTTGGTGGGCCCGAACCTCGATATTCGTTTCGCTGAGCGGACGGTGCTGACGCCGATCGTCCGAAAAAGATGGTCTTACTACGGGAGAGCTATCAATAAGCACCTCTTACTGGCGACCAAGCTACACCAAACACTTCTCTTCTACGAAACTTGCAATATACGGCCTTGGTGTCACATGCTTCGAGGTTGAATTGGCGGGAAGGTAATATACTCAGGCTTCGTTTCGACGATTTGGCTTGATGTCAAGCAACAACGTTCCACTGTTCCAATCGAGATAGCAGGGATTCGTCTCGACAATAGGATTAAGGCGGTACCATTTGTAAGGCTGACCATTTCTTTGTTGTTCCATAAGCGTTGAAGTCTCATGGAAGCATATTCCCAATCGAGGGGCCTACATTCCATACGGTGAGAATTGCAGGTCGCATCAGTGAGCCAAATATGGCTCCTGCGCTATGCGACGGAGATGTATGACAGACTGAACGCCAATTGTCACCAGACATAAACATGTGGTCTATGTACGACGTTACTCACGTTGTAACGGCTTGTGCCACTTTGGGTTAAAGGCCCAGGGCGGAAATCTATGTGGGCTAGCTCGACCTCTCAATAGGCAAC
>2 763 CATTCGATGCGGTGA
GCCTTTAGCAATCCAGAGTCACCAACAAACCCTTGTGCTGGAGGAATGCACCGACGAGTAGTCTCCCGCACTGCGCGCGTGCGAATTAAATAACAGTTGTCATGTCCCCATTCAGTATCAAAGAGAGTTGACTCGTTGTAGAGGAGAATGGATTATGATTGGGGTAAACGGTACGCCACCTGCACTCGGCACAGATTGTGGGCACAAAGTTCCTCACCTCGGAACACCGTCTCTTAAAATCAGTTACTTTGCCGACTGAGCGTCGCGAACCATGAAATTCGCTATGAAACCTAAACTCCCTGTTGGGCGTCACCGTAAAACGACGATGTTCGGGTAGCGTATAAGCATGAGGGAAGGGCTGGTGGCTTCCAATTTGAGTTCGGGAACACTAGACAACAATGCAACTACTATAACTCATAATCCATTGTTCCTCCTGAGTTCGTGTATATTGGGTGTGTTCTGAGCTCTTAAGGTATTGTCACTAGTTTTATTTAAGCAGATTTTTCGTCATTTTTGTAACTGAAGCGAGAAAACGTGACCTACGAGAATCAGGATGGCCCAGCTGACCGGTTATATCTTTATCCTCGCTATCAGCGACAACGTGCGGAAGCACTGTGTCCGCTCTCTACAACGAAAAAGATGTCTCTACGCAAGTAGTGGCGGTTTAACTCAAGACAGACGAATTAACATGCTCCAATCCAGCCGGTGGAGCCGTTGCCTTAGGCTTACGTTTCCGGCGTGATCAATCCTACACCGAGATAGGCATTCGATGCGGTGACTCGGTTTTACAATTTACACCTCGTTTGGCTTGTCGTTCACTGAGGTTAGGGCTCCTACGATAGAGTCGTAAATCATTAGCTCAGGGTGGCGGGCAAGTTCTTTGGGTCCATGGATACCACAAAAGGACCCGGCTTCGCGTCCAACACAACTAGCCTCTTGGTGGAGGCCCCAGTCGGCTGACCCTAGGGGATGGCATTCCATGCACGCTACCATCGTTAGC
>3 381 CGTTCGATACGGTGC
GCATAGGGCTCTACGCTACGCGCTAGGGGCCCATGAAACCATAGAGTTGGCGAGACCCGGCAATGAAGGTGAAGCTCTAGTTGAGGAGTATGAGTGGGTGACATAGAGGCAGACTTCGTTTGGATATGCGTTTGTCCCTCTACCGTTTCGGACCAAGTGACAACGCCGAAGTCATAACACTAACAAGTGGCAGGGCAATAGTATGTGGCGCGAGGGAGCCGCGCCCGCGGCGTGAAGTTTAATACTTCCCACATGTGGCTTTCTCACCCACGCTGCGTCGTAGTTCGTGGAACCCGCAGATTACCGTCTTATGCCTGTGGGTGTCTCACCCGCAGACATGTACTTATGTGAACCATTCTAGATGGCCTCACCGGGAAGGGCCGTTCGATACGGTGCTCTGCCAAATTGTAACTATTCCGCCAAGCGCCGTAACGGTTGATTTAGGTGCGACAGTGAAGACACCTTATCATCGTCCAAATCGACTGGTCATCTTTCAGTGCCTCGAACACTCAAAGGGGGAGAGCGGCTTCAGACCACAGATGCGAAGGAACAGAACAACTAGCCCCGATGCCGCGGATGGGTCTCGCGTTTAAGAAGTGTGACATTTTCGGCCAAAGACCGGATTAAGATGCTATACCCTCAGTCTACCGTTTTCGGATGAGAAGCTCGCGAGACTCAGCAAGTACCCCTATCTCCAGCAGGACCACCCCGAATTCCGCTTCACTTGTCAATTGTCTACCGCAGAGCATATACCTTAGCTTACCAAAACTGGTGCTTCCCACGTCTTACGCTTAGCTGTTAAAACGGGAAAAATACCATGTAGAGGAAGGGACCCTCCGGGGAACAAGTACACACTCACCCGACGTTCCCCTTTTTCCAGTCATCTTGTTGGGATTTAACACTCAGCAAACGATACACATGCGATGAAAACGGGATGGCGTTTGTATGGTCCTCATGAAAGTTTGTGACTACCCAATCGTCTTTGGATATACTTACAGAT
>4 228 CATTCACTACGGTGA
GGATTGCAAATCCGTGGCCACTCGGGAAGACATGAAGCCGATCATTATGGTCTATCTTACTTAATCGTCGCCAACGGTCACATAAAGGGTAGAGCGGAAGTGGAAGTATGGTGCGGGGTTCGCCTGGAACACCGGGTTGGTCCCTATTAATTTTCAACATCAAATTCATGACCGCTCTAGTACTAGTAAACCCGGTGGACCCGTCCATGATCCTAATTCTCCAAGAGTCATTCACTACGGTGAGGAGGGTGGTGCCGGTAATCATTACTGCCCATGTAGGCCAGGGAGTGGTAGGAGCTAGGGAACTTCTCGCGCATCAGTCAGTAGACCTGTACGTAATTTGACGTTAGGCGTCTTACCGGGAACTGGCGCGATAGTTGGACCGATGTGTGATATGTTAGGCCTCCAGTGCAAAAGGGCACTAAAATCCAACAGCGATACCCCATCCCGTCTTACATACAATAGATCGCCCGAATTCAGTCGGTCGACCCACTAATCCGGCAGATATTGACCCGCAAACGGGGGTACGACATGTTACGAGCTGCACAGAGAACATGAGTGAGCAACGTGTGAGCTTGTCCGCAGCAGGCGGTCTATGCAGCGGACCAGCGTTCGGGGTACTGTGTCAGTGCGGTGATACTGCTGCGGACCCTGGGTCAGAGAAGCGCGCTCGCGTACTCTCCAAAATCACAAGAGTCAGGTCCCCCTCTCAGGTGCGTACACATTGGTTACAATGCTATGAAGGTCTCCATTGTCTACAGAGAAACCCTTTTGTAGCCATATAAGAATACAAAATCGAATGCGGGTAAGAACGGTCCCCGTAGCTAACGCGCGTTGCGGAAGTATTAGGGACGGAGGAAGCCTTTTCCGAGTGCATCTACAGCGTCCGTGTCATTTCGACTATCCTACGTAATCATTTTGATCGTGCTATCCCCGCTTATAGTTGGCCGCAAGTGGGAGAACTTAAAGAGGAGCAGTGTTCGATAGGTCCTGTGAAAAT
>5 393 CATACGATCCGTTGA
GACTATCGATGGCTGATCAAAGTTCTTGTGCGCGAGGCGTGCATATGTGTGTCTTGATCAGAGAACCACCTGGGCTCAGAAGGGGACGTGAGGTACAGTGAATAGCTGCAAAGTGCCCCCCCCGTTGAAAGGCGTGCGCCGTTAGCATGTGATCGCGAACCTAAAAATTAATTGATGCTGTTAGTAGTCAGTCTTGACCCTATAATCCATGAAGTACCGTTTCAGTTCATGAAACGTTACGACCTAATCATCAGCCGAGGTGACTTTCTACATACTTCCGGTAGAGTGGCTCTGAGGATTCCTGCACAGAGGGTCACACTCTTGAGGCATGCTTGAAGGCAGGAACGTGCATCTTCTGACATCACTCTGTCATGTTAAGATGACATGCCCGTACATACGATCCGTTGAGATCATGGGGCTAGCCTCTCCTATGGACACACTATGGCAGCACTAACAAATCCCAGAAAAAGAGTCCAACCAAGCCGGTGGCAACATCATCGCGAGATCGATTCAGGTTGAATGTCGGCCCTTGCCGGGGGTTGGCGACGTACTGGGATGGACCTGAGTTATGATTCCTATGGATCTCTTGTATTTATTGCAACGGCTACGAACCAGCATACCGCATTCCCCTTGCCGATTAATGTCATCGCCACCCGTATGAATCATTTCGCAGTTACTGACATAGCATCACACTTGTCAATTCAACCCATACTTAAGGGTGGCTCGGTCCCTTGTCCATACGAGTGGAGTTCGCCTCTACGGAAGTAGGTCCACGTCACAGTTAGACTGACGGGCTGGCTACCACGCAATACATCAATTCGCACTTTATGTTATTTTGACGTAGGCGCGGAGTGCAGATTCGTTCTGGATTACCATTTTAAGTGTGGAACTGGAAGGAGGTTAATCCGCGCCAACGTGTGTGTCTTAGAAGGCTGTCACCTGGCTTGTATAGATACTAGACATAACGGCTCTTACATTCAGGCAGGACGCAGACACTCCC
>6 713 CCTTCGGTACGGTGT
CAATCTACCATCCCGGGATCAAAGGAATCAGGGGATCGCACAGAAAGGCGCTAATCTCGGTACAGTTCCTTTTGCAGCCACGACCCACGGACGCGCGTGAAAAGGTTCTCGCGTTGTCTCGGGGATAGAAACTATCCCTCTTGCTGCACTGCCATTCATGGCGGGCTCGATAGGGAGCGTGTCTCTATAAGAACATACTCCGCGAGGAGCTCCCCCGAATAGACACACCGTCTATCGCTTGAAGCGCCGATTCTCCGAGACTCCAACGTTTCATAGGGATCCCACATGCAAACTGGGGACAAAACCGCCATTCGATAGGTCGACGATAATTAGCGAGAGACTTCCAAGCCACTTCAGAGTCACGTGCTAGATTGTAACAATATTGTGGACCTAACCGGGCACCGACGAGGGAAGTACCAGAAAATGTACCTTTCCCTATACGCCAGCGTAATATGCTGTAAGACATACATGGCACTCGTGGTTTGTTGGATTGCCCACTGTCCGAAGTGGCTTGTCTGCCATCTGCTGGATCCCACAACAACTAGGGTGTCCATATCATGGCCCAGTCTGGCCAGACAACAGTAAAGTACTTGCTCGATTAACTATCTCATTCCCGCACCACTTGGAGCCATGGGGATAGAGCTGCTAGGTTGTGTGACAGTCCGACAGTTATGCATTCCAGGAGGTCACGCCCTTCGAAGTACAATGATGTACCTTCGGTACGGTGTTGGCAGTTCTGTGGTAGGACTAGCTTCAACACAGTACACAAGTCTCGCAGTTCCGAGGCTTACGCAGACCCGTCCGGCGCTAGTATACATGGTCTGGAAGGGGAGACCGATTACGTGGGTTTTCGGTAAGGTCGTAGCACAAAGATCCGCTCCGAGGTACCCTGCGTGTGCGCTTACTGGTGAATGGAATCGGGGACAAAGCCACGCACCATAGTTACATCGTAAGGCCCGCGGAACACATGTCTTAGCTTCGCGGGCCCGCGGGTCGTTTG
>7 246 CATTTGATCCTGTTA
GCTCAACGGACTTTACGTATGATAGTTTGAATCTACCTGCTTTGACGCGGCAGGGTCTGTATGGTCAAGTCTCTACGGAGCACACACAGACTAACCTCTGTCCGGCTGTACACCAATATGGCTTTGCAGTTCACGCTTACTCAATGGATTCCCGACACAGTACCTTTAGCAGACTTGATGCCGGCCATGGGCTCGTCGCCCAAAGACACCTAACGACAAAAGCTGCGCCAAAACTATGGAAGAAGTCATTTGATCCTGTTACCAGTTGAAAACGATTATCGGTGTTAGCGCCTCCCAGGCAGGACAACACGGTCATGGATGGCCCCTCTCGATAACATACCAAGCTTCTCCGGGTCGTTAGTATCGCGTGCCACAGCTGAATAAACGAATGAGCCCGTTTTATATAGGCCTCCCCGTGTAACCGGGTGACAATGTCCGCGCCGCTACCGGATGCACTAAACTTTCATACGTATAACAGTTGCCACGAGGCCACCGTACCCCTGAGAATTGCTGCCGCCTGCGTACTTTTACGAGGCTATCGGGCATGCTTCCGATCTGTAGACTACGTTACTAATGAAATGGTCTTCTCTAAGGTACTGGATTATTTTCGTATAGCAACTTCCTAACTGATTCTCGGCTTCGACGGAATAGCGACCAGTCCACACTGGTCTACACACGGGCTCCGCATAAGGTCTTGCATATTACAAGTAGTCGGTGCTAATTAGGGCGGCCGGTCAGACTTTCTTTCTCCGGGTTTCTGTCACAGATTTCGCCGGGTTAAGCTTATATCACCCTTGAGTAACGACCTGCACGAGCGGCGGTGGACCAAACTTTGTTGTGTTCTCGAAGTAAGTACGCATGCGATGTGCCGCATGGGGACCCCACTTCAAGTGCAATCGGCGTGCCGCCGATACATGCCGAGTTTAGCAAGTGTGCTAGCCCAAGCGCATTCTAAGCATCCTGGCTGCCCCTTGTCTCCGACTTTGGTCGCAGTATCACG
>8 137 TATTCGATACGGTGT
GCGTTCCTCTTCGCGACGGGTGACGTACAAGTCTGTTGCAAGGCCCTATGTCCTCCAACTCTGGAATTAAGCTCGGTCCTTCACACTGCGTCACCCCATATCTGGCGTGGGGAATACAAGCTGTTTCTATACTTTCCTATTCGATACGGTGTTTACAACATCAAGCGATTAAGGCCCAGCGGTGTTTTAGTGAGCTGAGATATAAGTCATGTCTGTAGCTCCCACTCCAAAGCGCCACCATTGCACTATTTCATCTATGGGCAATTCACAATAGTGGATGCCCTACCTAGGATTGACCAGTTATTACCACATAAATACAAGGTCACTACGAGAATCCTGCTTACAGTTACCTGAGTATACAGGTGCCCGGCTGGGCTGACATACGTGGCCTGGTCATCGAATGCACAACAAACATAAGATCGCTAGGGCCTTCACTCAGGCCCCACCCCGGAGCCTGCAGTCCGCATGACGAACACTACGTGTATCAAGCCAGGCCTTGCTACTCGGATTTTTAGTATTGCTCCTGCGCAAAAAAGACTGGACATGAAAGCTTAAGCGTTGGTTACCAAGTCGGTATCTACATCGGTGTTCTAGGAAACTAGTGGCACAAGTTTATAGCACTTTTGAAAGACCACTACGGAGTACGACTGAACAATGAGTAAGGTCCGACCTTTACCAGACGTCGACGGCATCTAGCCTACCGCCCACAAACCGCTTGTGTGACGCAGATACCTAGCGTAAGTGTAGCTGGTGCTTTCTAGATACGCTCGTAAATTCCGCAAGCACGAAAGGATGTCTCATTGCACGCGGCCGCTCGACCCTAGGGGCTCTCGCGCAAAAATAGGTTTGCTTCACAGTTGTAGACGCACCAGTGCCAATAGGGACTGTAAGTTTATTCGTTGCATTGCTCCTGATGGAGCTAGAGCAGCTAGAGGGCTTCACCGCCGACGAACCAAGATTCGGGCAGCGAGCGAACGCACAAAACATAACATTATAAAGT
>9 253 CATTCGAAACGGTGA
TCGCGAGTTGTAGCGCGTCAGACTCAAACACTGTCCTGATACTTCTGCCCTGAAGGAATCGGCGAGCACTAATGACGACCCTGGAGAATGCCCAGCGAAGGCTCATGGATCTAGTGGATGCTGAGTCCGCGCGAAGTAATCTGTATCAACGCGTGGAGACTGTCAAGAGGGGTTAACATAAGTTTTAACATACCCTCCTCGCCACTCCATGCCCTGGCTCCTAAGGCTGGAAAGCCTGCCAAGACGTAATCAGCATTCGAAACGGTGATGCGAAACAAAGTAGGGGCCTTTAGGACCTTCCTATAGCTCCTCAAGTGGAAATTTTCGCTGTACATATAACGGAGGTGTGGGCGTGGGACATCAGGTTATTATTTCACAGGCGGGATCATCTGCCATCAGATTGTCCCGAGAATAGTCTGCTGAGGGCAGCAACTTGCTTTGAAGCCAATAAACGGGGCAGCAGGTCTCTCATAAGGCGCCTGGTTGACCTTGCACGATGCTTGCCCTGGCCGTACCTGTTTACAAAAAGTCCCTCGTAGCCGAAGCTGATTGAGATAAACCTGATGATCGAACTCCCCCCGATCTCTATTGAACTAATTCGGAATAGGATACGATCCCACAATTGTGAGTTTTCTGCCCCCTAGGCGGCCACGGGCCCACATAGATGACTTCCATTTATACGTGCCGGGTAACAATATAGCCACGCGAGCCCTAAAACCCTCGGTTTCAGCGCAGTGTGATGGGGATGTCAATCTACTACACGCGCCTCGAGGTGTTATTTGCGATTTCTATGTCACCGGAGACGATACGGCACGGTTACCCTGCAATATACCTGCTCTATTATAGTATACAACACGTAGATCCAGCAGGAAGTAGTCTCGACAACTAAGAAGCCCATTGACGGAAAGAGGGGGCTATTAAGGTTATAGGCTCTTGGCGTAAGACGGGTCTCGCCCGCCATGTTTTGAGCCTAGCCATTACTCCATCGACCCAAAGATGG
>10 226 CCTTCAATACGATCA
GGCCATCTTAACCAGTGCACCCCTACGCGGTTATATAGGCTGACGAGCGGAGCCCCCGCCAAAGCGAGATATGCCCCTACAATTCACTAAACCTAACTGGGTAATAGTCCAGACACACATTCGTAACTGTGAATAGGGAACAACGTGAATGCATCGATTGGGCAGGGTAAATCTTGATGTGGCTCACATCTCCAATTATATACATGCATGAGCGTTCGACCGTATGCCTTCAATACGATCAGCAGAGATTAGACATGCAAGGTCGTGTGATTGCTTATAATCGGCATGGTCGACTCCCATCGTCCCAGGATATCTACTATGATAGTTCACAGGTATAGCTTAAGCAGTAAGGCAATGTCCTAGATCAGGACCGGGTAAGAGCCAACGGGATTAGGATGAATTGCATTCGTAGGCGTCGGTGTTAGGACGCCCAAAAAGAGTACAAATACCCGCGTGCGTTCTACGGTCAACGTTTGTGCGATAAGAATATGGGCCGAACATCATAACCGGTTTTTCCGGCGATCGTCAGGATGTTATTCTGGATCTGATTTTTCTTAAGAGTAAGAAAGACGGCTCCTCCGGCAGAGGTGTTGGTCCAAGTACCGATATCACTGTGAGCTGCCCGAAGTAACCCCAGTGTGACAAGTGAACCGAGCGATTGAAACCCGGATGCATATACTCGACATTAGGTACGGCCCCGCTTTCCGGAACATCTTGAATCGTTCTGGCTACGCAAAATGGGAGCGAGCAAGTATTAGCAGGAGCCGTGACAAAACTCTAAAGCTTATTACGTTACATCCGCGCCGATGCCCCCTTCAGCGGAGCATATACATGATTTAAGTTACAACACAAACACTGGGTGGGAGGGAGCGCTTGATGGAGCACTTCACGGTCTTCTGCAGTGAATTAAGATCCAGGCTAGCACGACGTCTTAGCGTAAGCAAGTCGCAGTATATGCGTACAATCTCGTGCAATTGCCATGCATAGGATGGCGTATGAT
>11 233 CATTCGATAGGTTGT
CTCGATACAAACTACATGCACGATAGGGCACTTCAAACATGGTTACGTGCCGGGGTGAAGAGAGTGCTAGCGGCAATAGTCTAATCCCGGAGAATGTCAGTAGTTCCAGTTCATGTGCCCTAACCACTCCACATAGCGACTTAGGAAGTTCCCAGTTCATGACGTGTTGACAACTTTCACCGCCGCACTCAAGACGTGGTGCGCTTGCGAGGGGCGTCACGCGGCTCTCCGCTCATTCGATAGGTTGTTCTGTAGCCAACCTTCTTTCTGAATCAGAATGCGTACGTGACCTTCCACCGTGTGCACCCGGGCTAGCAGGTCCATCTAGACAGGCCCTGTATCACTAGAAGGACCGGTCGGCAAGGCTGGCGGGTCTGACCCGTCCCAGCGTCCAGTTGGGGCCTTCATGCAGCTCGATGCGGTGTACTTGCGCGCTGGGTGCATCTCGCAGGGATGGTTGCCGTCTGTCTCGGGCTCTCTGAATTAACCGGAGTTAGCGGGATCAGCCCATCGCCGGCCATTCTGAAAGTCACCATAATACATCCTACTCCACTGTCTGCGCGCTACTAGCGGGGATATTTAGAAGCCGCTTCCGTACGTTACTTTGACTAACGCTGATGCCTTGCTCGAGAGCCTTTAATACTTACGGTAAGGCACACCCTGTCTATCTGAGCCCTTGGTAGCACATAAGTTTTGCGATAGAGTGCGCTGAGTCCATAGGGGTGTCTTTTTTGTCGTAGCCACTCCGATGCGTCTATAACTCTCGAAGAAAGGAAAAGCAATACCTGGGTGGTATTAGATATTATGCGCGACATGGGAGTTACTGCACGCTATGCGTCACACAGAGTTATATTTACTGTAAGGGCCCTTTATACCGTTCATACCCTCGTATGCTCAGCGTGCTCCAGTACGACAACAGTCTTCGGTCGATATGGCCCGCGACCGGAGTCAGGCACTCTAAGTGGAGACTGGCGTCCTGTGCTGAGTAGTCCGGCCCCCT
>12 228 CGTTCCATACGGTAA
GGATCAGAGAACGATTAAAAGTGGCCGACTAAGTCCGCTGTGGTCTTAGAGCAGACCCCTCGCTAAGAGTCCGCCGTGGCCTAGGCAGCCAGCAAGCTAAAGCTGGGGCGTTGGATTAAGTTTTAGAGTGACTACCGGACGGATGACGCGCCGGCTAGGCCGCCTATTGGTCAGACTAAAACTAGAAAGTGCCAATAAAATGTGAAGCGCACTTCGCGTGCTAGGGTTCGTTCCATACGGTAATAAGGGCCGTTGATCGTCGGGGGTACGTGGTTTCTTTGGCGTATCATGAAGCGCAGAGGTCGGAGTAAAATGTGATTCTCCCCGCATTACGGCTTGGGTCATCGGCCCCGTGGTGAATCTCCCAAATATTGCGCAAAGCAATGCGTCTCGACCTCAGGTCATCGGATGACTTATCATGTTGGCCCGCCCAAGAATCTATTACTACATCGGGCTGGCGACACCACGACACTCTAATCTACGGATCATACATGCGACACAAGGGGCTACCACGTACACTACTCGACCCGGGTAGAACGATTTCACCACTTCGAATTGTATTAGGAATACACCAACCTAGTAATGGTCTATCCTGGCCTTCCGTGCAGATTCGTACTCACCCGTTCCTTCTTGCGACTCATACCCCTTATCTCCATGCAGGCAAGAGCTCAAAATGATATTGCGCGGGCCAAAATGTCGTAAACTCGCGTGGTTAGTGCTGCCTTCCGGTCATGGTGGCTAGGTGCAGAAGACCACGGCCGGAGCCGCAGTGGGCAGACGTTACTTCTACAGCTGGACCAGCGACTTGGTTATGCCATTGCTAGAAGTGCATTAATGCATGAAAGGTGTGTTCCCGGATAGCCACCTCGTTTTGCAGCGGACTAGTAGTTCTTGGTTAAGGATGCCCGATCAAGGCACCGTCTGGGCCCGTGAAGGATTTTGGAACCCTACTAGGCTAAAGCAAGTAATGCCGTAGTGAGAGCTACCTAGGTAGCACGTT
>13 130 CATTCTATACGATCA
TACTTGCAAATATGATGTACTTCTCATGTCGTGTCTCGAGATCTCTTCACGAGCAGGCGCCAAGGTTGTGTGTTATGCGCGAAGTCCGTCCTGATAGACAACCAACATCGAGCGACATAAGTCCCCAGACCATTCTATACGATCATTTTGGAGGTCCCTATCCTTACAACATCTTTCGTGAATAGACCAAGTCAGAGCGATCGTCTTGACTTGCAAACCCATATTCCGAGTATACTCAGCCTCGCCTAAAGGGAAAGCTTCGAACGTCTCATAACTTAGTGGAAGGTGCAAATTACCTGGTGTAAGTTCGGATCGCGCTAACATGTGGTTTGAATGTAGAATGATGTAAGTTGCCGCCACGGTCGTATATCAACACTAGCGAAGCGTATCGTTAGGGGGTTTTCTCGAAACCGTGGGAAGATAGGAGCGACAAGCCTCCTCAGCTAGACGTGGACTTGCAACTCTGGTTAGGCCAATCCATAGACGAAGCTGTTGTGTTGGACGGTCTGCTGTTGGTTCCGACAACTATCTCACCGCGGCTGCCCCACGTGACTGAAGGATTGATGCTGTATGCTATAGCGCAAGGGAGTTGAGCATGTGATTCTCAAAAATACCTCACCGTGCCAGATGGGGAAGAGTTGAATCAGAGAATGATATTTCACCCGGGTAGTACTCCCACGCCATCTGGAGTTCCTCAACACTAGTATTCCTACCGAGACTCAGATGGCCCGATACCGGCAAGCTTCCTGTCCCTCAGATTCGGCGTTGAGAGGCCTTGCAAAGTAATAGAAATCTACACCTAAACGGAGAGCTGGGACCAACCGCGATCAACGAGCGCGGTGATCTGACATGCGACCCCCCGCAATTGTCCTACCACTCAGAAGAGAAAATTCGTACTGCGAAGCGCGGTCTGTGATGTGATCTTGGTGTGCGTATATTGCGCCAGATTATGAATGTGCGCTGGTATGCCGTTTCTGGGAAATACACCCGGTTAGTTAAG
>14 538 CATTCGATACGGTAG
TTTATCGGGCACTCTCGTTCTCAGCCTTTCTGAACGTGTGACTAAAACTTTACTGGAACCGAGCTGGAAGCATTGAACCTCTCTTTATGGCCGCGACGAAGTCAACCTCGATGGCGGTCCGGATGTGGCATGATACGTCAGTAATGCCCAAGCGGGCCTTACCCCAGCGATGGCATGAGGATGGCACTGGACGGATTGGGTCTAGGAGTGCTCAATTAGGAAAATTTCGACACGTCTTGCCCGCATTATTGTGTTGCCTATTTAAGCCGGTCTCAGCTGTGCCAATCAGTGGGTTTTATTATTCGCTGCGGCAAGCTAGCCCTCGCGATTGAGTGGTTAAGCGGATAAGTAACGACGATGAGCGACAGGTAGCGACATATCTGTGACTTGTTTGTCCGTTGAGACTTCTGAGCACGAAGACGCTCCGCCCCTATCTGGCTGAAAGAATCTACACTTGACAATTCACGTCTGCAATCGGTACTGCAACGTTCAATCGTTTCATTGTCCCCGGCACCGGTTCCTGAATGGTAATTTCTAACATTCGATACGGTAGAGGTTCTGTGGCGCCTTTACACAAAAGGCACGGGTCCTGCCAGAGCTAGCTCTGACAGTGCCCCTTTTCCGCCAGGACTTCAGGGAGCACCTGTCTCGGGCGTAAAATATGTGAGGATTACCTTAAGGTCCTGTTCAATACGGGCTAAATACAGGAGTTGTGCGTGGTCTGCGATATTACTTGTCAACGGCGAGGGTCCTACGACTAGTATGACACGTAGGTTCTGCAGCGATAATCCGCTAGTGCAGATTATGACTTCATCTATAAGAGGATGTTAGCAATGAGGACACTCTACCATCCAGCACAGAATCCACGTCATCCGCCGCCAGTGGTGCCGGGCTCGCCGGGCGACGAAAAACGCATACTTTATATGAACACACAGACTGGTACACACCCAGAGTGTTACTTTTTGGGGTCGCTACCGTCGTGCTGAGAGATAGCCAACCA
>15 613 CATTCGAACCGGTGA
TGGAGTACTGTCGGTGTGATCGTTCTCCAGTAACGAAATTCCGGGCCGAGCTTAAGACCAGCGCATAAGTGAAGGCAGTTCCGATGAGAAAAGCCTTTACGTGAATCTGGGGGACCGCGAGATTATCATCGAAGACCCCATCGCCTGGGATTACACTATTTCCGAGTCAAAGCCACTATCCAGTTTCCACGTTGAGTCTATGCCTTTCTTGGGGAGGATAATCGTACAGTGGCTGCCAGAAACGAACTTAGTCCCTTTAAGAACTCGTAGTCCGGATGTCTATAAAATCTCTTCCACGCTGCGATGCATTCCTACTATGTGCACAAAGCGGTGACAACACCCGTCTCTTACGCCATTTGATAAGATGGTAACTTTACCGAGCAGGGCTGAAGATTGGCAACATAGGGATGGAGTCCCAAATACACACGCTTTGACAGGCTTACTCAACCATGTGGGAGGCTGAACCTCGTCGGGCCGCTGATGCCAATGCCCGCGGTATCAGGAGCCGCGTGGGCGCTAATCCCACCATCGCCCAAGCAGATGAAAGACTCACACTTGATAGCTATCACTAGAGGAGCCACGTAATACCTGCAAGTAGTGGTACTATCACGAGCATTCGAACCGGTGAGTGATCGCCGATATCCAGAGATGAGGGCTTAGTTTCAAGCGGGCGTCGTGTTGAACCCACGATCAATTAGGAAACTGTGAGGAGCGGGATGAGCATCCCTACATAGTGCGCACGTGAGAGGATGGAAAAAGGCGGAGGCGATGCCCACGCTGTCAGGTGCTCCTGCCATGGGGACTAACCAGAAACACATGTATGTTATGGGCACCGGAAAATGCAACTCCAGTTGGGGCCTAGGTCCCCTAGCTTAAGAATACACACTACCAAACCCTGTCCTCTCACAAAGGTCCGGAACTTTCCCTTTCCCTGAAACGCCGTTAAACCGTGTTCGCCATTTCTGCCGGTTGTCTTAAGCAACTGGTAGAAATTTGTGAG
>16 311 CAGTTTATACGGTGA
TAGACTGGAAGGATTAGAGCGTCGACCGTCCCTTCCTAACCATGGAAGGGGCTCTTTTTTCTTGAAAAGCCGCTTATGTGCAGGCAAGCGTATAGTTCAGCTATTTAATCGCCGGGCCTTCAGCTGGGTTTCGCGAGACTGTCCGAGACTACACCCATTTGTTCCCTAAGTGGGATTGCGCAGCGCATCGCTCCTAGACACTGTCCAAAGCAATACTCGGTGATCTGAGGGATAGTAACTATTCCTGGGAGTGGCAGGCATGGGGAATGGTAACTGCGATAGCAGACCGGTCTGCCACGTTGGGAATTTAGCAGTTTATACGGTGAAAAACGCAACACTCTAAACGGTACCAAGCGGATTACCAATACCTAAATTCTCATGCTAAGTGGATGCGTCCGCCGGAGTTCTCCGCCGGATGCCCCTTTCCTTGGGACAGGACCGTGTCATACATCTTCCGCCGTTGACTAGCACTCGAGGGCACGCTAGCACCTTGGGTAGGGCCTATGCCGCAAGTAGTACTGGAGCGTAGGTGGTACGGTGGGGTCTAACAGGCCGTAAGAGAGCGCAATCCGTGGCACCACGTTGACAGGGAGGTAATCATTTTCGAACACCTTTTTGGCACCAAGCTACCACGTATATGGTGCGAGGACCTCAGATAAAGTCCCAGGATTCTACCGTTTAGTAACGGTTTAAAACCGCCCGTTAACTGCGCGGTCGCAAAGTACCAACCCTAACAAATAGGACGCGATCCACAGGGAAACAATTGACCTTTATCGAGAAGCGGACGGCTCTCGTATTGGTGTAGAAGACCAGGTACGGGCATCTGGAGGTCTGTGATACTGCGTACGGCTAGCGTGTCTTTCTGCAGTGCTAGAACCATTCGTAATCGGACTACTCACCAATGCCTGACTTGGCACGGACGCTTTTCCTGGTCTATATCGCTAGCTAAGGATCCTCGCATTGTAGTTTATTACGACGGAGGTCAGTGCCATTGGTATCG
>17 14 CACTCGATACTGTAA
AACTGTGCGACAACCACTCGATACTGTAAATTCGAAGTTGGTGACTGGTCTAAATTCTATACTCGCTAGTGGAGCCCGCCTATACCTCGGCGTCTTCGCAAGGTCGGTAGGCTCAAATTCGGCTTCTTCGGAGCTCAGGAATTGTGATAAACGGGTCTAACTGTGAGGACGGTCTTAGCGTCGTTGGCACTACGCAAACGGGCTTCGAGAGGAATTCTCGAAACTTCGTAGGGAGCTAGGTTCGCGCCAGATATATCGCGTACCCATGTCATAATGTAGCGACGGCAGGCCTGGATAACGGCTCAAAATGTCACTCACGCGGGCCTCTTCCGTATGCTCCGAGCTCATACCTCGTGGAACCACTTGCTGAGCCAAACCGCGACCAATTTATACAGTAAGCAAATTGGGCACCAGTACTAATCTTCGTACGGCACGATTTTGCTAATGCTTGTATGGGATTTGGCAGAACGTGCTTCAGTGGAGATAGGTAGCTGGTTGAAGCTCGAAACAAAATGGCCCAACATAGGGTATTAATTTTTTAAGCCTTAGTCTGGGTGTAAGCATGGGTATAGCCGTCGTCGCAGGCACGTTTAGGCGCTGCGGACCATTATCGAGAAGGGTTTCTTAACCGCCGGCCGATTACTTTGTTTGTAGTTAGTCATAAGATCTCTTGAACTTGACCATAACGCGATGCGATCTTACTGTCGTATTGACACTGCCTCGCCCTGCGTATCGCAGATAACAAACTAGACACTTAACAGCACATGGCGGGGGACCTAGCTTATAATGATGCTGGGCAAGATCCTGGATGCGAGAGGGACCTGAACCAGCCGAGATGTGGTTAAAGGGGCGTTCGACCCAGGCCACGAGTATAACACGACGTGTTGTGGAACGCATAGCTGTACAACTCAAACCCGAAGACACGTTTCCACAATTGGAATAGTTCGATTACTTGATTGACATGATCCACTCCCCCGGGGGTTGACTATATTATCGCGCG
>18 431 CCGTGGATACGGTTA
TTCAATTAGCGTATTCCGTTACGACATGTCGCCTGTTTGAGGTAGACATATTTTAAAATCCAAGAGGTTTTACTGCTCATAGACCCGGAGCTTGGGTCGTGAGTTTCCCCCGACACGAGCACACACGGCCCGCAACGCTGGAAGCTCTAGGAATGTTAAGATGTACCGGTTTGCAGATGAGCTTAAGCGTCCTACATGCCTCAGCGCTAATAAACGGATTAAGCGACCAGGGATATCCCAACATACGCTGGTGACATCGGCCACCCGAAACCGGAACCAAGTAGTGTAGTATTAGGGCACCTTAGTACGGAACCGTAAAAGCCTTGATCTTACATCTAACGTCATTAAAGCAGGCTAGCCGTCATAGCTAATGATCTGCTCTCCGCACTCGCCAACCGCTAACATGTCGAACCGTACTTAGTGTCTCAGTCCCGTGGATACGGTTAAGAGCCACAGGGAATAGCTTTGCAAACTACCAGATACAACCGTGTGTTCGCCCTGAAGGGTGGAGTCCAGGCAAGAGCTATCATGCGATGAGTTACCATACTCCGGGTCATAATAGGCGGGCCCAGGTCACTGCGAAAACAAGCTATTGCATCCGCGCATAATTCCTCAGTGTTGCTAACCAGCGAATCACTCTATATGTTGTATCAAAAATTCCGGTGGCTGTCTGAGAACAAGTTATTGTTAGCAAATGTTATAGCGTCTATAGTGCACAACTGACGGGGAACGCGGAGAGGATTGGACTGAGAAACAATGTCGACGACCGAGGCGCGGATAGTTAAGTCTCCTGAGAAACGTACCCAGGTAAGTACACAAATGTTGGGTGCTTGATTCATCTTTTACAGAGCGGCGTCGCAATTTGTCTCTGGTAAGGTCTTCGACATCACGAAAAGAATTGTGTCGTAGATCGTACGGTATGGACAACCCGCGCTCGAGAATCCCCCTGTGCGGCCCCCCATCTAAGTCCGATTACCCTGGTCTAACAAGGCCTTTTAAC
>19 95 TATTCGATTCTTTGA
ACTAACACTAGTGGCTGATAAATATTGTAGCGCGTCAAAGACTCGGCCTGTGCCCTCACGCCGCATGGCTCGTTCTTGTATCTCGCGGAGAAGAATATTCGATTCTTTGACCACGAAACAGTAGAGACATATGCAGTGTCGAGTATATACGTACTATGCACGAGTGTTCAATCGACCGCCGAAGACTACAAACAGGGACATTGGGTCCCTAGCTCCGTAGATTAGAGTGCATTTTGGTGGTTTATTAACCCAGTATATCCCATTCGGCCATGTACCCAAAGCCGAGCCCTCCTCAGCCAACGTTCGCTTGTCACGAGGTACAACTATTGACAGCTGCTTAGCGTGCAGGGCGACCAGCGGTCACTCCTGGTAGGTTGTTGCAAGGGCGACAGCCAATTTTGCGCACTAAAATATTCTTATACCGAAGAAGGACCTCGGCCGTTTCCCACCGTCCGAGCTCAGCCACGCGGCTCACATCTAGGTGGTAAATTACCCCCGAGGAGGAATCCGTTTTGGTTTTGGTCTGACTGCGTGTGTCGCACAAAAACTCTTTCCTCGTTACGACTGCGAGGACTACTTTAACATGTTTGCGGCCGATAATTAAGAGCATAGATCTGGTGTGAGAAAGTACTAGTTCTACTTTTCCACTATTGGCTACTTTCCTCGCTCGGTTCAGTCTGATGGTGCTAGGTATACGTTCCACGAAAGATCACTAGTCCAAGGTGCGTTGTTCGATGCGGAAGATACTGTCTCGACTTCCGCTGCGACACTTGCATGAATTATAGGTAGCTTCCCTGGAGGATCTTTACCGCGGCAGGTAAGTGGCAAACGAACTGCGTAGTCTTTGCCCCTAGCGGATGAACTACCCCCACTATTGACGGGTTCCATAAAGCGAAGACGAGGGATGTCGCTTAGGCCCAATTAACTCGTGCAAGGGTGTAGTGTCAACGTCGCAGCTATGCCTATAGTTATCCACAATGAAAACAGCGACGAGCGATTG
>20 282 TATTCTATACGGTAT
AGACATGCATTGCTCGGGCTCCGACGTGGAAACCGGCCAAGTAGCGCGTGTTAATTTTAAATATGCGGCTTGACTGCATTATCCCACTTTGGTTTCCACTCTAGACACATCTGCAACCTTCCCCACTTCTTAACTTCGGATAGCGTCGTGAGTGTGGATTACTCCGTCGGGAACCGTCGAAACTCACCGTGCATTGGGAATCTGGGTGGCGTAGAGCTCCCTTGAGCCTCACTGTCCCGATGACAAGCCTTTGCTGCGGACCAAGCAAACGTAATAATTAATTATTCTATACGGTATGTGCAGGAACGGCTGATACACACTTTGCCCCGAAGCAGAGGAGTGAGGTCCGACGGCGTGTCATTCGGCCCGTTTTGGGGGAGAGGCTAGCGAGGCGCGGTCAGTTCGCAGCTTGCCTTAACCAGCCAGGCTGAGACATTGAGGGGAAGACTGCTCATGCAATATCCTAAACATTGTTCCACTCTCTAATGACTATTTACTTTGATATCGAACATCCCTCGTACACCCACTGTCACGCCAATCTTTATCTCTATAGTCCCATCACTAAATGGCGGTCGTGCCAGATGCAGGGGTGATTGATAAACTGTAAAAAGCCGGGGCTATCGAACACCATTAACTGGTAAGTTGGAATCACTCCGACCTCGCGTAAGGGGACGACACTCCTATGGGCGGGCAAACCTGTGCGTCAATTATCCCCCAACTAGGTCTTAGGAGCACGCACTCTAGAGTACATGACGAGTCACAGCATCCGAAAGACTCAGGCTAGACCAATCTGTGTGTCCTCACAACTGCTTCGCTCGAGCGAATCGGTATCTATCACTTAGCATAGCGTCGTCACAGCTGGTTCGCCAGGCACCGGTATTATAGTAATCAGGATAGGAGTCGGGTCATTGAACTGGAGGGTACACTCTGGCCCCCGATCGGCGTAACAATTATCGCAATTCCATGCAGGGGTTGCTTCGTCGCTTCATATTCTATACAT
