# Supplementary material for: A particle swarm optimization-based algorithm for finding gapped motifs
Source: BioData Min. 2010 Dec 13;3:9. doi: 10.1186/1756-0381-3-9 (PMC3022572; doi:10.1186/1756-0381-3-9)
Supplement: Additional file 2 — Experimental Dataset. The synthetic data sets and real biological sequences used in the paper. [file 1756-0381-3-9-S2.ZIP › synthetic/non_gap_motif/fix_motif_length/Seq_400_20_15_4_1.fa]

>1 149 TCCTAATGCGGCTGA TTTTAGTGCGTCTGA
TCGTGACGATTTTACGCGGCTCAGCACCACAAGGAGTTCGTAGAGGCTCAGGATACGGGTCCGACTTCACTGGAGAACCTCGAGGGAGTGTTTTGCAATTGGCCCGAAAGTATTAAAAGAGGATTTGGGCAAGTACTTCTTCTCATCCGTCCTAATGCGGCTGAGTAGGGTTGATTGGTGGTACTAATTCTTCATCATAATACCGTCGACATCGTGTCCTGATTGGGACGCTACTGTTGCTCAAAGTCTACGATAGGCTATGAATAGCAACAAGTTAGATGGTACTGAACCTAGTTCCGAGTGTACTTGATGCTCTAGCTGAGAAGCAATAGGGCTGCATCCGACCGCAAGCTATGGCCTGCGTTCCGCTTCTAATATGCCAACCCCTAACAGTAACCAA
>2 137 TTTACGTCCTTCTGA
CCGCTCGGACACTCGTACTGAGATATAGTCTGGGGCATCTAGGGTCACGAATGCTGGGGTAGTTGCTCGTGGGTGTGCTAAGATGTATTCCTTGAGGAAAGTGGGCTTGGAGAGCTCGGGATTCTTGGGATCAGGGTTTTACGTCCTTCTGATCCAGGAATAAGCTATGCGAAAACTTATTTGAGCGGTGCAATATATCCATGACTCGAACACGCCACAAGACGAGTTAACGCCCACGACCAGTACAACTAGAGCGTTTAATCGAACACAACCTGCTTCTGAATACATTTGTAGCACCTGTTCGCCTGGTCAAAGCCGGTTAGGCATATCCATGCTATATAAATTGTAGTATCAACAATCTCTTACGAGTCTAGTGGCGCCCGGCTAGCGGCACCATCCA
>3 375 TTTTCGCGCGTCTGA
CACACAACGCGATAAAGACAACGTAGCATAAGTCAAGTGGGGTCCCACCGATGTCGGGCCTGGCAAGTTTGGGGGACGTATCGCGGTTGCGACGTCCGTAACCAATAAGGGTCTTACGTTGCAGTGCGGATCCAAGGGTCTTTCTCTACTGCAGTATAGCTTTAATCTTTAGCCGCAACAGTCCTCCGAGAAGATCGTCAATAGCTCGTTGCCAACTAAGTTCTTGCGCCAACCAATTCTCGTAAACTCAGCACGTATTATCCACTATTGTGTTCTGCCCCAGTTAACGCACTCCGACACGGCTTGAAGGGCTCCTTTACTCTCACCCGATACATCAAGGGGCCTCAGCGTAGAAGTAGGTTTAGTCGTACTGTCTTTTCGCGCGTCTGACTCATTAGAA
>4 137 TTGAATTGCGACTGA
TCTCGCGTTCTAGGGCGAGGCCTTGTTAAGCCATTCCCTCCTGGCTGAAGGATTATGGCAACGACTCCTAGGAGTGAAGCAGTAGTCACTTTCCATATCAGATGTCAGTACTTCCGGGCACCAGAACTGCAGCCGCGTTGAATTGCGACTGAGCACGATTGCCGCTAGCGATAGCATTGGATCTCTTCGAGAGCAGCTCTTCCGATCTCTTGCGTGGTTGCTGGCGTTATAGCTCGTGCCCATAGACGAGTGCGGGTGATCAACAGTGGCGCGGGAGTATCAGTTGGCTAAGCGACTGTCACTGCCTAAATGACACTAATGCCGGATACCAATCTAAGGATGTCACACGGATACGGTCTCATATTACTATCGAATCTCTTCTGATATATGATCTTCATCA
>5 381 TTTTAGCGCGTCTGA
AATTACTCTATCACAAAAGAAATTCTGTACTGTCCCCTTTACCATTTTGCTAGAAACGACGCCAGTTACACTGCCTCTGCCGGCCGGTTCTATTAACCTTTACATGCGGCAAAGTAGTGTACAGCTTAGATTTGTAACAGGACTTACCAGTGGTAAGAAATTGACTCCTATCTTGTTCCGCGACCGATGCAGTGGTCATGAGGCATGTTAGAGTCAGACGCCCCTTGGGTTAGAAGTTGCGTAAGAACTAGCGATAGATAGGTTATGTGTAACTTTAGACTATGAGGTTCGCTCCAAAGGAACACGCGAAACACTGTCATAACTACCGGAGTTTGTAGTGCCTGAAGGAAAACACAATGTGACGCACGGCATGCCTCAGTGTTTTAGCGCGTCTGAAAAC
>6 219 TTTTAGTTCCACTGA
TAATGATAGAGCCGTCACGCATTAATAATTAGTGGTTTGCCTAATTTCTCTGACTAGTGCGCAGTGTAGACTCCCAGGAATCGCGGCCCGCAACACCTGTCCGATGAGGCCATAGCATCAACTATCTTTGGATCATACGTGTTCGCAGGCACTACCTGCATTCGTGTACCGCCTTGTCGCATCGAGGACCCGCCGGCATCTATCTAATTGTGGAAAACGTTTTAGTTCCACTGATTCAGGCCCAAGTAAGCAGTGAGTAAAACCTACGACCCAATCCGAAGTTTGATTCGGTGATGTGATTCTATATAGAGATAGAATTTCGCTAGCTTCACACTCAAGTCGGTACGGAACAGAACTGTCGCATCCTTCTAGACACCGAGACTGCCGCCAACTCTAGCTG
>7 221 ATTTTCTGAGTCTGA
TTGTTCCACGACAACGTATTGTCACAAGAGAGCTGGCGCGATCAGCAGGTTGGCCATCAATACGGCTCGTGGCAAGCAGTATGCTAGAATCGTTCTAGAATCGGAGCACGCTGCATATTTTAACAAACGCCCTTTCCCCCGTTCATTATGTAAGAGCCCTTGAACTGTGAGGATGGCGAGTGATGTCACGTGGAGCAGTAATCGCTACTTGAATCCCCTACATTTTCTGAGTCTGAGTTCCAGCTGCCTAATTGTCCTTGCCGTACGTGTTATTGGAATCGCTGATTAAAGACTCAAGTCCGGTCGTCATTTTTTCGTACGGCGCAGGCTGCTAGACAACAAGCAAACGGACGATTGTATTGTGCCAAGCGGACACGCCTGTCCTTGGGCGGGATTTACC
>8 287 CTTTAGTGCGTGTGA
GGCCACGACACTTAAAAAGGGGCCGGAGACCCTATATCCGAGCGCGGCCAGATTAAAAGGGTCCGTTGTAATTTTTTCAATGAAACGGGCCGCAGCATAGCTCGCGCATCTTTCGCGTAGAATATGACATAGGGCACCATAAGAGAGGCCCCCGAACCGGTCCGTAGGGATCTGGGGTTGTGCTACCACTGCAGGCAGTCCCACTACCGTCCAGGAACCCGTCAACAAGTGGTGCCCAACGTGTTTAATCTCTAGCCATCCTGAGCGGGCATATAAGGATGGTCTGGCTTTAGTGCGTGTGATGATGAAAACCATGTTAGAGTGCTGAGGTTACTAAAGCGTACTAAGGTCTGACTAGTTGATACACCTAGGATCACGTCAACATGTGATAAGTATCTTT
>9 354 TTTTAGTGGGCATGA
TCGCATTTCGCTTCTACTTGTACACCTGGGGTATATTATCCGTCCAACGGCCTTATAGTTTCCGCCGTGGTGTTTAACCGCAAAGCGTTACTCTAGAATATCTTGTGAGCGATCAACGGCCATCCAACAGGGTGGGTCGGGAACCTAACATGTCATTTATCTATAGCGAGGTCATCACCCTTGGCGATAAATGCGATACGCCTCGCATGAGGCAGAGTCTGGCAAGGGAGTATATCATTGGAGAATTGTAGGACTCGCTTTCGAGACACCTAATGTACGAAATCTAAGGTAGAGGAGTGGCAATCGAACAAGCTACACGCGCACAACCACTTCCGCACACTAAAATTCCCGATATTTTAGTGGGCATGAGGAATCTTGATTACTACTGTAGGTGACTCTG
>10 10 TTTTAGTGCGTCTGT
CCATGGGACCTTTTAGTGCGTCTGTAATCCTAGGGGACATTTACCGCTTCCCCTGTTGTGGGTTGAGTCGTTATCTAAGCCGGCCATGTCTTTCCTTGCATTCGAGCGACAATTCCACCTTGTAACGTGCAATGCATTGTGGCAGGATATGCTGCCACCCGCAGTGCTGGCCATATATGTCAAGTGGCCACGGTTGAACAGTCCCCGATAATAGAGAGAAAGAATGTACCACTTTTATCCCATCCGTTATATGCTCATTCCTCGTTGCCCGACTGGTTCAACGGCCCATGCCACCACAATCATCGCATATACAAGGAACCCCCGGTACCGGTTTATCACTTGGAGTGTCTTGGACCTATAGTACGAATCTCGACTGCGGACGGCTGTTTTGATTAGCAAT
>11 97 TTTTAGTGCTTCTAA
ATTTGCAGGCACGCATTCACCGACGAGTCCATGCCGGAGTCAATCAGAACCTGGACCCGCCGTGAAACGAAAGGACGAAACCATATACCCTTCACGCTTTTAGTGCTTCTAAGCAACCCATACGGAGCGCGCGGAAACTAACGTGGTCTACAAGGTAAAATTGGTAGCCGTAGAACGGTGGTTTGATGTCCCCGCTGATGAGAGACTATCGTACCTAAAACGTGTGGTGCACTAGGTAGGGCACCAACATCCCGCCTTGGTCTAAAGGCGTGTGCTCGCCGGTAGACTCGAATGCGCAACACAGTGGCCTCTAAACTACGAAGTCGCTAGACGGCGACTACTTTTTCCGGCTCTCCGCTCCCTGCGTTGATGGCTCCGAATCGCAAGGGGCCGTTTGGCC
>12 220 TTTTAGACCGTCTGA
GGCTCTCGATTCTCCATGAAGTAGGCTGGGCCTTCCCCTTCATAATAGTATTGTTGCGTCAACGAGCCCGTGCGGATGCTGACCTTGCACCGTCCTACAACGAAACCAACCCGGCGGACCAGAAACTGGGTGCATAATAAATGAGACCGTTCCTCATATCTTCGAGGATGTAATGTGTGGTGCGGGGGGACCACTTCGGTTGATCCGCATAGAAGAGCTCTTTTAGACCGTCTGAATGGCATGGTACCGTAGTAGAGCCTCAATCGCACCGAACCTACTAGGTTAAGAACAGCCACCTCACGAATGCAGCGTGGGGCACTGCCACGATAACCTAAGACATCGTAATAGTACGCGCTATCCGGTCTACAATAGATCAGTCACCGCTATGTTGTTATTTTAC
>13 111 TTTTTGTGGGTCTGA
GCACGTAGGCATTGAACCTTTGTGGTTGACAGTATGATCAACGCACTATCAGAATTTGTATTCTTGAGTTTAGAGTGAGGCCCAGGCCGGATGCCTCCTCGTATACCTCGATTTTTGTGGGTCTGATAACTCAGGCCAGCCGACCGACATCCTGCAGTGGGGAAATTGTTGGGATGATTGGGAAATGTCATTTGAAGTCAGCGTGAATGTGTAGTATGGTTTTCTCCGATCTCATCAACAGCTACGTCTCCATGACAAGTAAGGTGGCGTGGCAGCTCCGACACAGGATTTTGTCCCACGAAGGGGTGGTATTAGGCTTCTCAGTAATTTATGTGTGACATGACTGAGACGTCGTCGCTCGGCACCCTGTAGAGATTTTATGTTCGCGAAGCTTCCATGT
>14 107 TTTTAGTGCGTGTGA
ACTCAGGTTACGTTAATGCCACACCGCCAGTGTAAAGTAGCTCGAGCCCGCCTCAATCAGGCCGGACCTGACTGGACAATCCTTGCACGATGAAGGCAGGCGGTTTCTTTTAGTGCGTGTGAGAAGAAGTTCAGCGGTGTACCCATTTTTTACATCGGAGCTGCTTAAAATCGGCATGCCACGGGTCTTACTACTATAATCAAATGATTATCTCGTGATTGTTCTTTTTAGGGGAGAAGTCGGACACTCACTTGTAGCTCGCCTTGAACTGACGTGATCAGCAACGGTGAAAGGCCACCCACCTGCGCCACCTTTACAGGGGACCTCACTTAAAGTTATAGATATGAGTCTTTGATCACCAGGAAGGTGCATGAGTCGAAGACGACTTAAGAAGCCTTCG
>15 233 TTTTACTGCGTCTCA
GGTAAAATAAGTTGACAATATTGACGTCAAGGTCGATGTACAGCATCAGAAACGATACACCAACGTAACAGACAAACCAAGCCGGACTTTCGGTGGTGCGCAACTATAGCAAAGGGTGTAGGCTCGTGGTCTAGTGCAACGTGCTTGATCCTACATATAGTACCGGATACGTGCCGTTCAATCAGTTTGGCTAAATGTCGTCGGACTGACTAGAGTAATAGTAGTCGGAGTATTTTTACTGCGTCTCAGTCCCAAGCTAGCGCGTGAAGAACTTAACTTCCGCCGCGGGAGGTACAAGGCTCAACTACCACTCTTGTTTCTGTATCACACTAAATCCGGGCAGGTGTGTTCCAGCCTACATGCTCTCGGTTGTGTGACGCGCATAAGCAGAGCATCGTTG
>16 181 TTGTAGTGCGTCTGG
AAATCTTAGATGAGTGCGTCGTCCACTTGTCGTTTCGTCGGGGCCGACGATTAGAAACGCGACATGGCCGCACTTGTTAACGCCCTCGCTAATCAATGCCTCTGCTCTGGAGGTGAGAGTTACCCCACGTGGGTTATGGATGAATTAGCGCGCTTGGTTATTAGTGAGTCGCTCAACCCGTTTGTAGTGCGTCTGGTACCCTCGCACGCCAAAGAAACACGGCTTAGGCAGTTCAACGAGCGGCATCACACAGCCGGTCCGGTGCGGAGACCCGATACCTAGTTAACTGGTCGAAGAAGTTCTGGGCGTAGGTGAGCCGAGCTGCAAACGCTCTTATAGTTTTGCGAGTTTAGCGACGTTGAGACAGCCAGAGACAAGATAAACTACAACTAAATCATGG
>17 111 TTTTAGTGTGTCTGA
CTCCGTTCAAATTATGTTCTGGGCCCTACTGAAAAACGCGGGTTATATACCGGGTCACCTTCACATCTTTGGTCCTTTCTTAAATGGCCGTCGTAGGCTCGCCTTACGCAGTTTTAGTGTGTCTGATATCACTAGATTCGGTCGTTCATGAATACTCCGGGGGTTCCGGGCTTACGGAATCTTCATTAGAGAGGACACCCGGAGATAAACCAAACTTAACAGTAATAGGTGAGGTTGCAATCCCGTTCGTTGATCTGCTGGTTGTTTAGAGGAGAAAAGGAGAGAATCTCTGCCCAAGTCCGGCTGAGCTACGGCCCTCCTCAATGAATCGTAAAGTCGCAGGCTAGATGGCAGTTTTCGCTACTTAATGATAGGCATGGTAAAAGCGCCACCTTTAGTT
>18 230 TTTTGAAGCGTCTGT
GTGTGCCTCTAGGGCGTCTGGTTAACCCGGTCATCTGGTGGCTCCAGGTACTCGCACAAACAGCGTCGAGGTTGAAGCGATCCGAATAACTAAGCTGCGGTGACCGGTAGATTATGAAAGAATATGACTACTCTGGCGGAGTCGACGCTAATTGCTCACAGCCTTAGCTGTAGTTTGCACTTCTGGGAGCATGGTTGTCATCTCACCCCCGCTTATAACGATCGAGTTGCTTTTGAAGCGTCTGTGAACCGAATCCCAAGTATGGTTACGAATGCTGATTGTCGGACAATGTGTCCGGTTCTTCAATATGGGGGTCCGAGAAGGTCCGTGTATTCAAAGCTCCCTTGATGCCAGATAGATTGCAATCCTCTCCTACCAAGGACTTGCATTATGATGGTTA
>19 143 TTTTACGGCGTCTGA
AACGATATGGTAACGTACACCTTGGGTGTGGGTGATTGTCACCAATTGTACAGGCAGTGGGAGACACGACCAAGTGTACGGAACCTATAATGACATAGAGGACCTGGTATTTTATTCCGCCCGACATGAATAATGGCGCCTCTTTTTACGGCGTCTGAAAGTGCGTTAGATGGCTGCCATCTGCGCTGTTCTACGACTTCGCATGGGTACCGGCTATGCGCCATCGAACCTCCTATCAATCCTCTTACCTATCTTACAGATGAACGTGTACCGTGAGAGTAGAAGATGTAAGATTGTTGGTTCTGTGGTCTGCGTTAGACGAGATGTTGTTCTTCGGGAGTACCACGCCACCATTATCATCGGGAGTCGCCCGGTGCGTGGCCCTCGTCCAGTATGCCGC
>20 330 TTTGAGTGCGTGGGA
CATTTGCTGAAGATTACCAACCACGGACACCTTAATCGAACAGTCGGTTATGCGTAGAGCCAAAGGTCTAAGGGTGAGGACGCACCCATTGCACGGAAACAGGACTTTCCTCCGGGTAGGGCATTGGGGAATATATGCATCAACGTGTATCTAGTCGTATGTCGTAAAAAATGCATCACGCAGTCGGAGCCTGGTATTTTTCCCGAACCGACAGACGTATTTCGACCCTGATGCTTCGGGTTCACCGAGGCGCTTCCTCGGAGGCGCTTCGAGTAGCCCGTACTAGATCTGGGGGGCCGTAACCGACTCGCCTAAGGAATGGGACGCGCGTTTGAGTGCGTGGGACCATATCGTGCCATACCTAGACTTCTGACCAGACTGGGGCAAGCACGAAATGGAG
