# Supplementary material for: A particle swarm optimization-based algorithm for finding gapped motifs
Source: BioData Min. 2010 Dec 13;3:9. doi: 10.1186/1756-0381-3-9 (PMC3022572; doi:10.1186/1756-0381-3-9)
Supplement: Additional file 2 — Experimental Dataset. The synthetic data sets and real biological sequences used in the paper. [file 1756-0381-3-9-S2.ZIP › synthetic/non_gap_motif/fix_motif_length/Seq_400_20_15_4_10.fa]

>1 316 CTATGGCTTACTTTC CTATGGCTTACTTAC
AGGCCTCTGCAGGCCGCGTAGCCGCGGTCGACCTACCCGCCAACCCAGGGTTTGTGGAGACAGTCGCAGACAAAACATGCAATATAAGCAAAATCAACGGCCTCGTTCTACCAAAACGTATAGCAATTTGTCTGGCAGCATATAATTAGCTGAGTGGTATGTACGCGAAGCGATCTCCGAGGGTGCGCTTCCCATGTCATCCTGCCGTTAGTTGCTCCGCATTATCTGCGTACTCGAAGGCTCACGCAGTTTTCGAGGGGACGCATAGCCATGTACGCCACGGGGAGCCTGCATCGGCGGGCATCATGCACGACTTCTATGGCTTACTTTCTGCAATCCAAACTAATCGAGGTGACTATCACTCTCCTAGACGGGTGACAATAGACAACAAGCCGACATC
>2 328 GTATGGCTAACTAAC
CTCCTTGTAAGGCCTGAAACGATGTTCACCGCTAGTACAGCGACGATTAGAAATTCATGGAGCTCATCGCCTATCATTTGTGCGCATGAACCGTAGTTATCACCACGCAATATAGGGTCACACCCCGGAGTGATCCTTCCCGCAATGAGGGCTCTCTAGACCCATCCAGAACTCAACAGGCACATTGACATACAGAAACGCGTGTGTGTCGAAAGTCGCTCTGTTACTCATACGACGAGGTGATTTACTACACTTTAGTACGTGCCCGCGCTTTTGCTACTGCCAATTACAGCCCGGATGGGTAGGGTGGACGTCTATGCCTGATACAGTATGGCTAACTAACAGTTATATGGGTTTCGTCCGTTGCGCTAATGCTGTATGCGAACGCCCGGTAGAACTG
>3 148 GTATGGCCTACTTAG
CGCTCATAAGGTCCCTGCCACCAATGACATGCAGCAACCGCCTAGTAGTAATCTTATAGAGCACATTGGTTCGGCCACCTTTACACCGCCCGTGAACTCGATACAAGCCGTTCTAAAGCTGTCAGTGTATTTAATCCCAATAGCCCATGTATGGCCTACTTAGATCTGGGTCAAACGCCCTATATGCGGGTTTTAGGTACCGTCATCTGGAATAGCGATATGTGTCGCGTAAGACAAAGGCCCCAATTTACCAGTCCATTGCGCCGTGGATGAATCAGGCTAGTGCTCCTTACGCGGACTGAAGGGGTTGCCACAGTACTTCACCGACAGGATACAGGTGCGTATGGTAAAGTTCCAGTTCAGGTGCTCCTGTATTCTAGGGCACGCTATAGGACCACCG
>4 182 CTGTGGCTTTCTCAC
GTGCAACTAATCACCGGACCGCGGTAGGAAGACTACCTAAAAAAGAGGGCTAATATAGCTAGGGTGCCATGCCATGTGTGTAAGACTATCCGTTCGGCGGGTCCATAGGCCGGGGGGGATTACCGCTGGGGAACGTACTCGGTTTAAAGCATATCTATTTCCCGGGGTTCAAAGGACTCGCTCTGTGGCTTTCTCACATCTTGGGAGGTTTGATTTCAGGCCGCAAATCGGAGTACTAAGATATAGCATTCGGCTACCTGAACCAAAGGGCACAGGCCTGAGTCGATGTTTTCGTGTCGCTGACAAAGAGGGGGTGATCTGAAAAGCTTCATCATTGGTAGATGGGTGTGGACTTACATTCACCACCTGATCATCTTGTTACCCGATCTGACCCTAGAAG
>5 105 CTACGGCTTACTTTC
TACGCCTTCCGTCTCGGATAAGGGCATTTGAATTTCTACATAGTTTTTATACAAAACTGAACAAAAGCTACGATTCACTATATACGACCCACATGTACCACCAATCTACGGCTTACTTTCTTGAAGTCAAACGGATAGCACGTGGTGGTCCCGGAATCAGCTGACCAGGAACAGTGAAACGCTCAGTATGTTTTGGGTAGACTATTTAGAAGTGTCAAGTACGCCTTTAAGCCTGGGGGGAAGGCCACGCCAAAACCAGCTTATTAGGGGCCTGGAAACCGTCGGCTAGGGCGAGTTCCTTACTCCGTAGTAACGCGGCGCTGACTGATAGCTGGCCGTAGCTAACTCCATGAGTGATACAAAAATAACCGCGCGATGACCAATGAGACCTATAGTGATG
>6 70 CTAGGGCTTGCTTAC
AGCCACGTCACCAGGGGCCGACGCAAAAGACTGCATGTCCGGAAATAGACGCAACTCACGCGTTGGGGCACTAGGGCTTGCTTACCCATTGCTACATGCGAGCGAGTTAAAGGACTACTCCTTTGACAAGCAATGCTGTATAGCGCTTCCGCTCATTCTCAAGAACTAGAGATCTCGTGGCAGAGTCCACACCCACCCAAGGGCGCACGCTTTAAGCGGGGAAGTTTGCCCACGCACAAGGTCCCGACTTGCTGGACGCATCTGATTACCCAGAGACGACTGCTTGGTGGAACCGCTAAGTTGGGGCTCATCGTTACACTCTTGCAAGAGTGACGGAGGTTTGGGTTCTCCCTCGAAGATGCACAAAATGCTCGAATCTAGTGATGGTTGGGGATGTAGT
>7 198 GTGTAGCTTACATAC
CCAAACGCATTTGGAAATCGTTTGCATACAACTACTTTGATGGGACCTAGGCCCGTCACGTGGGAGCAACGTGGGAGATAAAATAATCATACGAAGTTTCCCGAACGGGCATAAACCACCGGCGGTCATGCACCACATGCGCCATGTTCACGTAGCTTGCTGCCGACACGTTCGACTAAGCGTAAACTCCAACCGAGAGTGTAGCTTACATACTCTTCAATACGTTCAAGCGGCAGTCGGCTCGGAACAATTCAAGCCCCGGTTACCGGGACCATGACGACCGCCGAGTTTCGTACTAAACCGCGGTCAAGCTAGTGGAATACGAGCTCCGTTGTAAAGTGGGTAGCTTATTATCGCACGCGAATCGACAGAACTCTCAGACGAGGTGGATTTTACAAGT
>8 369 TTATGGCTTAGTGAC
TAGACCTGGTCTCACAAGGTTCCACCTAGGGTGACTAGTGATTATCGATATAATGCCGAGCGATTAGCACACAACAGACGTTCCAGATGAAAGCGTACTCATACTTTACGATGGTATTAGGGCGCCGACCGTGGGAGATTAACCGTTCTAAGGGAAGCTTATGCGCACGCGTTACATGGTGTCTGCGACGTTTTACTACAAGAGTCGGTCTTGAGCTAATACTTGTCAGGCCAGTATACACAGAGCAACTGGGATCCAACAGCTTAAGATGTGTCTTATCTGAATGTTCCGAAATTCCGACGTCAATCCGCGACGAGTCGGGTGACGAAAAAACCTAAATGTCTACGATTCTATGTAGTGGTCAAGGCATTATGGCTTAGTGACCATAGCAAGCCACTCT
>9 363 CTAGGGCTTAGTTAC
GACGCTAGATAAGACTCGTCTCATCGCCGTGGCTGGCGAACCGTAAGTATAACGTTCAGCCCTGTTGAATTCTGTTCTATCTTCTCTCCTGCCCTATGGATGAGCTGTTCGGCACCCGACTTGAAGCTACTGTGTTTGCTGCTCACACTTTCGACGTCTAACAACTCTTAAGGTGTCCGTCCTGTTCTTGAGACCGCGCAAAGGAGGCAAGAACAACTGGGCCCCGATTTGGCTTTCCGGAGCGCTTGGGACCGGTGTGCCGGGAGGACAAAAGCGAATACGTGCGCACAGACGGCACAGAGCTAATCAAGGGGACAGGAAAAGGACGACGTCTCTATCCCATACCTACACCCAATAGCTTATCTAGGGCTTAGTTACCAGGGCCCAATAACAGAGACTT
>10 52 CCCCGGCTTACTGAC
TTAGGAGGTAGTCGGACCTAGGCGGCAGCAGCATAAGCAACAACAAGCCTAGCCCCGGCTTACTGACCAATCGGCTCTAGTCGGAGTGCTGTTTGCGACAAGTTTTGGCCGTGGTTGTAATAACTAATCCTTCCGTCATCAGACGACGACTCGTGAGTGGGCGGCGTAGAGGTCAGGAAAGTCCCTGAACAAAACTCCGACCCGGTGCGTGTAGTTCGGCAGTAGGCGTTCATCTTTTAACTTTGGTGTATTAGTCCACTGCACGCGGGTCGTCGGGTTAGGAGGCAAGAGTCGTCTTAACTCTCGCCGACTCTCATTCCCATTCGCCCAAAGTGGTTATCAATAAAATGTTGTGTACATCGGACCAAAACGTGCATGGCACGAGGCGGGTTTCCTCTTA
>11 247 GTATGGCTTTCGTCC
TCTGTTTATGATAGCAAGGGCTGCATTGGTTAGCCCGGGTGAAAGCCGGTTTATAGTACCATTTTAGCCATAGAGCGTCGTTTCACTAAAGTGACAGTTCTTGGACAGCCTACTCTAAATTCCATGGGAACACACATACCTAGATAAGGTGTCGGTGCATGGCGGTAATACAGTTCTAAGCTTGTTTTCGTCCGAGCAATTAGGTGCGTTAGAGGAGGGAAGGGCTTCCAGGCTTCCTGATTCCCATGTATGGCTTTCGTCCTCGAAAAATGTCGGTATCCTCACATTTACGCGCGTGGGATCCTTACCGCTCCATACGGTCAGAAACGTCTGCCTTGTAGCCGGCTTCTATTTCCCTTTAGTGGGCCAGTGCACGGTTGTTGCATTCAATATAAAGGGA
>12 289 CATTGACTCACTTAC
CGGAGCGTGGCGGATGATTGGGCCACACATATGCGAGCGTGAGGCAAAGTTGGTAGTACAAAGCGACCGAGTTCGATCTGCCGTATGGAAGCGGCGTCCGCTGGACGAAGTACACTAGGCCGATCCCGATTACAGCATCCGCCTACATATGACCTCGATACCACTCACCGCAACGAGACAGTGCCTTCTATGTAGACGAGTCAATATTCATTGTGTGTCAGCTACGCCTTAGGGTGAAACCCATAAGGCAAGCGAGTCCGGCGGTTGCCTTAGACAACTTCGAATTAGACATTGACTCACTTACAAAACTTGGTCTCCGTCCTGTCGCATGGGTAGTGCATCCGCCAAATAGCTTGTCTTACATGGCGATAACTGCAGGTAGGTATTACTTAAAAACTCC
>13 199 CTATGGCTAACGAAC
CAGCTAACAAAAACCGACAGAAACTGCCCGTGACTGGCCCATTACATATACCAACAGGCGTAGCAGTAAATTCTTGGCTCCCAGAAAGGTGTTACAGGAATTGAACCGCCTAAAGACGCGAGGTTAGGTGGACTATACAAGGATATAAAAACAGTAGCTCATTAACGTCTCGCTGGAGTCCTGTGCTATGACTAGCACACTATGGCTAACGAACATTGTATACTAGTGAGACATTGCGAGATTGGGCCATCAGATTCGCTTGCTAACCTATATCGGCATTGGCGCATTCTCTTTACACTCGTCTAGAGGACCTCATACAACTTACAGGGAAAATAATAAAGAGAGGGCGGCAAATAGCAGGGTGATACTAGCGTCTGAGGGAGTACTGCCCCTTCACGCT
>14 33 CTAATGCTCACTTAC
TATCGCGATATGCTTAGCCACACTTTTAGTTTACTAATGCTCACTTACACTGTTCTTTAAAGAATGCTTCAACTAAGCTCGTTCCGTACCACGGATTGCATCTTGTGGCTTCGTAGTATTGCCCATCGGGTGTGCGGCGATCCATTCTAATGATCCAGCTTAAATCTGCTCTTCGGCCATAGCCGTAGCACTGCCAAAGCTAAACCGCGGAACATGAATGAACAAAGGGATGATGTCCAGGGCGTACTATATAGTGTCCTCTCTTCCCTGATCTGCAATTGTCGCTCTGTAGGGTGCTGGGGTTAGAACTACTGCATCAGATTGGCGTGATAGTATGAAAACCCGAGGCGATTGGCTGTGCACTGGTGTGGGGTTGCGGTCGAATTGGCTCTTAGTTTGC
>15 285 CTATGGCTGCCCTAC
TAAAACTGGTCTATAACTTATTAAGTGTAGGACATTCCGATTCGTGTAAAAGGGTATAAAGGGACCCCTAGTCCGCGTTGATCAGTATTACAGAATACCTTTCTTTCATGGAAACAACACATGATACCTCAGGAGATGAACACCCTCCCTTTCTCTTCCCCGAGGCCCTATTAGAAAAAGTAAACCCTATAGCGGGTCTCCAACGGAACCGCATTCGGCTCTTCGGTTTATGCGGAGATTTGGCGTGGTCCTGTATTGGTCTAATTGGTTCCAACTTGGTTACGCCTATGGCTGCCCTACATCAGAGACCGTCTTGCTTTGGTCTGCACACGCCTAGAAGGCCCGTACCGCTAGCTGATCAGCTGTTAGGAGAGCCTCTTTGTGAACTTAGGGGTTTTTC
>16 321 CTACGACTTTCCTAC
CGCGATACCTCTTGACAAAAGTATACCCCCGCCCCCAAGATGGACGCGAAGAGAGAGATGTATACAAAGCACATCCAAGATCAGTGCCTCTATGAGTTTGAGCACTGGTACGTTTGCCTACAAATGCTGCAACCTAACATTAACCCATACCCCTAGCTCCAGTCAGCAAAGCAACGGCACTCGCATGTCGTCGTCCAGCACCCTTCCATGTATGTATTCACGGTACCCTGATATAGCGAGACTAAGTCCCCAATGGGTCCGAAGGTGAGTCTATAAAGATATGCCTGTCCTGTTGTCTGGGCAACTCGCGAGGCAGTTAGCCTACGACTTTCCTACGGTAAGTAATGGCTAGTGCGGGTTGACGGGCACTCCTCTCCGCAAGCTAATCCGGTGAGGTCTA
>17 164 CAATGGCTTACCCAC
TGAGAAGCACCGGCAGGTACTTACGGAGCCACGCGCAGGTCCTTCGGCCCCACATACAGATTATTTTTCCAAAGCCCATGCGGTGCACAGCTGATCTCTTTCGCATCTGGCCTGCTGTAAGGTCTCCTCCGGCTATCACGTGTTACCACGTATGAGCATGCGACCAATGGCTTACCCACCCAGCCGCTGGCGGACTAGTTTCTTTCCTCTACTCACGTCCGAACGTAATGGAGGCTTGGCGCAAGAAGGACCTTTAACCTCATATGATGATTGCCAGATACCAGCGGGAGCGGCGCCCCAGACTAGCGTATATCCTGATTCCGAACCCCTATGGACATGACCGAGCGACAATGTCAGGTCGCGTTATCGAATACGCCGGTCGGATACGGATCCGTGATTT
>18 118 CTCGGGCTTACTTGC
GTTCTATTACTGCCCCTCTAATCTTCACTGAGAATCTACAGAAGATGCCAGTGTATATGCCTACTCTGTAAAACTCACGACCATGTCGCCAGACCGGCAGCCTTCGCAATGCTTGGCGCTCGGGCTTACTTGCCCAAAAGGTGCGCATGTTTCTGGGTGAGTTGGTGTCGAGCAACCCCCTTCATTAAAATACGTGTACTCCCACTTGAGATAACCCTAAGCGACTGCTATACAGCAACTCATCACGATTGCGGTTTAATCGCGATTTCAACCACTCCATTATTGTAACCCCCGTACTAATCGGTTAGGCTCCCGGGGTTACGGCTCAATAACAAATTGAGCGCCCGTAGATCAATAATGTTGTATGGCTCGGTATGTCATCCCGCGCCGTTGCAGAGAT
>19 294 CTATTGCTTTCTTAC
GAACCGGAGGCTCGGGTTCTATCAAGTGGTAGGAGGGGTACCACCTATCACCATATTCTACTGTACAGAGCTTTTCGCTACATATTTTGCTTTCGAGTCTGGTCCCCCAGTCGGACACTTGGCAGGGTAACAGTCGTACCAAACTCCCTTATGAGCGCGGCCCGTACTATGAGTCACGCTACTAGGTACGTAACTCTCCCAGTGTGGACCGCGAGAACCACAACTGTACGGGCTAACGCACTCTGCTGACCAGGTCTTTCCTATAACCTTTTGGCACTCCTTTATGTTGTGACCCTATTGCTTTCTTACAGGATTGGAGGTCTGTATTCGCATGTGGTATTAATTAACTGCATGGATCCGCTTTGGACGCGTGTTAAGCTGGTACCAGACCGCCATCTTT
>20 171 CGAAGGCATACTTCC
ATAAACTCGCGACGGGTTATACGGGGATTAATTCCTCTTCTTAGCCCCATTGTAGCTCAAGTTCGACGAACGATCTCGGGGATCACGGCTTTCGAAAGCTAAGGAGAATGGTTGGATTGCTATACATTCCCCTTTTTCGTGATTTGCATGCAAAGTGCGTCCGTGGATCCACGAAGGCATACTTCCTCTAGTATCGAGTACTGGTTGAGAATATAGCAGGTGACTGGGATGTCCTCATGGACCATTGCACAATTAGATCTTAACAAGTTCTTCCTGAGGACGAACTTTAGATAGATGTTTTATTTGATCGGCGCAGGTGCAAAATGGTAGGATTGTCGCGGCAGCGACCCCGACGTAGGCATGATGAGGAAGGGCCAGCACCTGACAGGCTCGTCCTTCC
