# Supplementary material for: A particle swarm optimization-based algorithm for finding gapped motifs
Source: BioData Min. 2010 Dec 13;3:9. doi: 10.1186/1756-0381-3-9 (PMC3022572; doi:10.1186/1756-0381-3-9)
Supplement: Additional file 2 — Experimental Dataset. The synthetic data sets and real biological sequences used in the paper. [file 1756-0381-3-9-S2.ZIP › synthetic/non_gap_motif/fix_motif_length/Seq_400_20_15_4_2.fa]

>1 11 AGTGACATGCAGGTA AGTGACATCCAGCTA
GGTTCGACTGAAGTGACATGCAGGTAGAGTCCATCAGACTGCTAATCGATGTAGACGGCTTGAAGCCAGCGTGAGTAGCGACCTACGACGGGGTTTCACTACTGAATTGAAACAGTAGCAGTCCAAGTTCACGACCACTAGCTGTAGCGGCTCTACTATACAGAAAAGCTATTAGTTGTAACGACCCTCGTGGGTTTGCTTCCACTCTCTGCTACCGGTCGCAGCGTCTCAGTCGTTTCATCCAGCTAGTTCTGCCGGGAGTGAGCTGAGGTTCTCCCGAAGGATATTGAAGTCGGCCATCATAACGGGTAAGCCAATACGCCGCAAACGACACATACATCAAACGAGTACTGACATCAGCAAATCGCTTTGCGAGGGGAGGCCCATAATGTGTTCGCTT
>2 382 AGGTACATCAAGCTA
GCGACCGCTACTACGGCATGCACACCACCACTAACCGAGCCGTGTCCACGTAACAATCACAGCTCGCAGCTAAAGATCGTTTTGCCGTCGCACGGACTATTCAGCGTGGACTACAGACGGCAAACATTACATCCGCCCACCGAACACTATGGCATCTGCAGGTTCTGTCAATGGTTAGTCTTCGATATTTCGGAGTACGTCAACTCACAGGGATTCATCAAGTCACGCTGTTACCACTCGCCGCACAGCCGTGTTCGATAAAGATCGGAGGCCGAAATCGAGCAGAAAGTCATAATGCACCGGGGTCCGGAACCGACGCGCACGAGGGCAGTTCTCAGTTCCACAATCGTTAACGAGAATTTTCCTGCTCCGTGAAACAGCGAGGTACATCAAGCTAAGT
>3 312 AGTGACATGCCGCTA
TTACCGAATAGTCTCAGGCATTGGCCTCGACCTATCTATAGCTGCGATCAACCGATTGCTCGTTGCCGGTAAAGAATGACCTTCCATCCTCCTGAGGCACATGGCTCTGAGATAATCAAGCACTTCTGCGAAAATGGAGATGGCGCGTGGTGGCTATCAGAACCCCTCCTGACACGCTGCCCGCAGGGTTGTCTTTACTATCTACAGGCTGAATTGTGCCAGCGATCTCCGAATGAATTATAGTTCGCGGGCAACACCAATGGTCAGTCACGGGCCTGTCCGGCTTTATGGTCTATTTCCAGTCTGGGACAAAGTGACATGCCGCTAGAACCAGTCTGATGTCCCAAGAGGCTATTCAATTAGAGCAGAACCGTCATGTATCCAAACACTTCCCTATGCG
>4 73 ACTGACGGACAGCTA
TTGACGGACTGGTTTTTGCCGTGGCTATGTTGATAGATTCGCTTTCTGCACTGACGATGCACGTGGGGTGGGAACTGACGGACAGCTAGGTAAATCGGTTTTGAAATTGACTTGTTATCATTCGCCAAGAGACTCGGGTTGGTACGTCCGCATTATATGGCCCACCTGGCTCGAACGATGTCCGTCTTAAATGGATTGTGGGTCCTAGGGTACTTAGTAATACATAGTGGATTACGCCTTCTCGGAAGAATTTCATCTTAGGCGATGCGGTTAGGACCGCCGATCTCGGCACCTTAGATGAACGGCGACAATATCGACCATAACCCAACACCATAGCTGACTATTGGACCTGTACCCTTCTAATGAGATTTTTGCCATGTGGCCAATCCCACCCTTAGAG
>5 345 ACTGACGTCGATCTA
CGTTCCGCTTAGGGTGCTAAGCAAAGTGCACCCCCGCTGTAGACTTCTTTTCTTCAGACTTCTCTGATCTTTTGGCTAGTGAATATTGGCCGGAATAGGATGCAGGATCTGGTTAACCGAACGGATAAAAGAAAGATATGTTTCAGGAGTCTGCGGAAAGCGACTCCACAGAAGGGTGGGTTTAGCTTAGGGAGTATAGCTTTCCTGGGCGTAGTAGTGGATTCAGGGTTGTTAATTTGAGCCTCGATCCCCCATGAGCACTTCCCTGAGTCCTGTCACGAACCCTATGGTGTCAGTTTAATGGATCACGCTAGTTCAGCGAACATATAGGCATACACTTCGTCAACTGACGTCGATCTACGTTCGCTCTATGGCCGCAGCCTGAGAAATTTCTAACCGA
>6 315 AGTGACAAAGACCTA
CGTGTATGGGTTACGAACGTGATAGATCAGCCGGGATTAAGTTTAAGCATGTTCATTGGTGTACGGTTCGGTGTTACTTGTCCAGCAGTACCGTCACCTGCGACATTCGATCCGCCCAAAATCGAGACTGGTGTTCACGCTGTGTCCGTGGATCAATGTTTAGTTTAGTGGGCTGGTTGGAAAGGCGACGAAAGTTTGCGAGTCGATGCTGGGTGGTTTTCTAGTGGTCCAAGTTTGCGACGCTGGTGGACACCTGACGTGTTTGTATTTGGGTATTCTTTTGTGCTCTAACTTGCAAACGTAGGGATGTAATGGAGTGACAAAGACCTAACTACACATGGTATCGTTCAGCCTATGACGCCCGGCGTGGTGCCCCAGGGCTCAAGTGTCGGATACATAT
>7 104 AGTGACATCGAACTA
CCAAACAAGGTGCGATATGTTGCGTAGCGAATCTATGGCGAAACGATTCCAACTAAGATAAGGAGCACAATCAATTACCAATTAACGACAGCGGTCCTAACACCAGTGACATCGAACTAGCCTGAGCTAGCACCGCCCTGAACAGTAAAGATTACATCTTTGGATATGCGGAAATACGTTTCAGACCACTCCGCGATGTGGGTGTTTCTGTTAAAATGATCCGCCCCAGTTATCTAGCAATCCGCCCTGACAACATCATATTGGGGGGAGAACGGTGGCGTCACGAATCTCTCTGTGTGAGATACGTAAAAACCGAATCCGGGCATCTCCCGATCACACGAGTACACCTAAGGAATCCGTTTATTTAAGCCGGATCGTAACTTCCCCGTCAACCCCAAAG
>8 92 AATGTCATCCAGCTA
GTACTTCACCCGTCATAACGTTCGCGTTGCGGCTTCGTGATGGAAAGATCGCTCTATCTCTTACTCATTGCTGTTCGGTTCCGGACCAATGGAATGTCATCCAGCTAACCAACTCTCTGCTATCCGTTCAATTCTCTGTCACACCTGCTGATCCTACAGGGGAAGTCGTCAATGTCCGCGCTAAACCCCCTGGCAGCCACTCGAACACAATCCTAACTCTTGGCGGAACTATTTCTAACGTGCCGACTGATAAGGAGGAGCCCGTCAAGAGCTATAGGAATGCGTATAGAAAAGAATCTGCACCCATTCCAAAGGGTCCTCTCAGCCCATTGTGAGATAATACGGAGACACTCCTCCTACCTCGGTGTATCTATTTCTGAAGTCTGTCGCTCGAGTAGAA
>9 110 AGTGACATCTAGCTT
CTACTCGCATAATCCCGAGTACGCGTAGGCGCTAGAAGTGTTAGTCGCCAGGTACACACAGCGACAGGTAAATGTCTACTAGAGGGAACACAAAACTGACTATGATACAAAGTGACATCTAGCTTCAATACAAGACGCACGAGATGCTAAATATATCAAAAATGGCGCAATTTGCTTCCCACTGGTAGTTAAGTATGGATACAAATGTTTAAAGGCTGGGCCCCGACGAAAAGCAATGAGCGCGCACGAATGGTCGATGAGTTTCGCCGTTAAAGGCAGCAAATGCCGCATGAGGCCCGGCGGACCAGAGCTGACTTAAACATATGACCCGATCAGAATTGCCGAGTTTAGTATTTTTCGGTACAAGGCATTAAGACTTCACCTTGAAGAGCCTCGATGA
>10 377 ATTGATATCCAGATA
ACATGACGGTGGTCGCTTATTTCGTCACAGACACGCACGGCGTGGTCTTGCGCTTGTTAAGCTCAACTACTTGCCTTGCACGGGCTTCCGCGCACAGCAAGTAGTATCGGAGCGGAAGCTGGTTGTTACCGGGCTCTAAGTCCATGACGTCGCAGTGCTTATGCGGTTCATCTTGGCCCCAGCGTCCAGCCCTTCCTCTCTAGTGTGAATCATGGAGAGTCTCGTGGTCTCTAAACAGTGTGTGCTATCATCTGGGTCGTATAAGGTCTCTAACCCGTGATTGTCATACCCCAAGTCACGGCTGTAGTGGACACTGCAATACCTCGTGGAGTTATGGCTGCCATTAAGGACCATTTTAAGTTAAAGACTGCGGCCACATTGATATCCAGATATACATCAC
>11 9 AGTGACATCCGGGTA
TTAGGTTTCAGTGACATCCGGGTAGAGCCAGGTGACGTACGACATTTACCAGGGGTGGGCCCATAGATCACAGTCTGGTCGATAGTTTCTATAAGGTTGTGGCTGCTGTCGGACATTCACGTACCTTTGTTTACTACACTTGGGTGTTTAGCTCCTTCACCCAATGTGAGGTTCACTGTGTATCCTCTTTGTTGCCTTTCGGCTCACGATCCTCTATGCGCGTTTGGTAGGTCTCTGAGAGGGAGTCTCTCATAGCCCCAATAACCTTTACATATAAAACGATTAGATCCCCGCTGCTAGCGGTGCTAGGTGTAATCGGTTTACTGATACACCAGTCCAACGTCGAACCCAATGTTATATCACACGCCTCCCCTTCCGGCCCCTGATTCAAACGGTTACC
>12 305 CCTAACATCCAGCTA
CGCAAGGGTGGCCCGTATCAGTTTTATTGGTCACAATAGAGACAGTGTATCCTTCGGGCTCACCATACTGACCGGACTTTCAACCATCACGAAACGTTACTTTGTGGCGTGTTCTCATGCGGGTCATTGGACATCTTCGATGCATCCAGCAACGTAGGCCGCGTTGAGGAACGCAATGTGCAAGGATTGTTTGTAACTGTACGCTTAGTGATCATGACGAATGTGTGGGCTTGTAGGCGCACTTAGGCGCTAGGAAACGATCATTATGTTACTATATATACTCATATAGTCTTCACGTGAACAACCCTAACATCCAGCTAGAACTCCCGTTACAGGTCTAGGGACGTAGTGACAGTGCCTAAGCCATGGACTACAAATAGGCCAACCGTGCTCCCTGGAT
>13 318 TGTGACAGCCATCTA
CTCCTGGTCTCGTCTGAGATGTTCATCCTCCGGTCTTCTCTCTTGCGACGAGCCAACATCATAGACTAACCGGTGCGTCAATATACCCTCAGACTGGCGATTGAGCAGTGTCCGACTCTCCGGGTCAGATAGCAAAATACTTAGCCACCGAGTACTCTTGAACTCAAGTCAGGTAGGTAGAGCAAGACTCCGCCCAAAAATTCACTGGTTAGGTCATATTATGGGGGGTAACCTAACTCCATCAAGGCCCTGCTGGAGGCAGTATGAATCTCTACACATAGTCGCGCCCCGAATGAACCAGGGAGCCATCGGATATGTTGTGACAGCCATCTATGGCGTAGCCGTTTAGTTTCATAAGAGGGGCATCGCCGTCATAAGATGTGCTGTATTCTAGCTAAAG
>14 299 ATACACATCCAGATA
CCACAGCGCTGAAACCACGGTGCAATTCACCAACAAATCAGGAAGACACCAGCGTGGCCCCGTTGTGTAATGTAATCAGTGCATCTCACTTTTTTATGACGACTGCTAAGCACAGAACATGCCCTAGGTCCTCTGACATGAAGTTAATCGTCTTTGGCTGTTTAATCCCTGGGCTGTTGTTCACCGAATGCTTGTGATGCTGGTGCCGATCGTATGGAACTAAAGCTGTGACCAATATTTGCTTCTCGGGGCAATAATGTCTCCTATTGGTTGATCTTGCGAAGCTCTTCTGCTGCATCATACACATCCAGATACAGCGAATGCCGTCCACACTATCAGATTCATGGAGGTACAGAGTGGCTCCTCTCACACTCCAGGAGCTTCCTTCGATAGTCACTGG
>15 263 AGTGCCACCCAGCTG
TATCGGCAATCCCGAACGTCGCATGGGTTCTGTTAGTATCTTGTCGCGTTGGAAGTAATGTAATTCTGAGGCGTCGTGGCCCGGGTCATAATGCATCCGTATGCTCTGAGTAGCGAGACTCACTGCCGAACGAACCAAAAGGGTCTGCAAGCTGCGACAGGCACGAATTGTAGAAACGACCGGCGCGCATGTCCCGATTCAACCCCGTTGTGATTATAATCGCGCCACCACTGAGTCAGCGGGCGACATACAGACACGATTGCAGTGCCACCCAGCTGGAGGACGCGTTACCCGAGACAAATTATCTTGCATTGGGACCCATATTACTAGTGCGACGTGGACTGCATGGGGTTGTCTCCTTCCCGTGATTTGGTACCAGCGGGATATCGACTACTTCATA
>16 242 ATTGACATCGAGCTA
ACGTGCACGACGTATAAGCGAAACGTTAGCGTACCGTCTATTACGGACTACCTAGCAGATCATACAAAGCTTTCTCCTCGCGTACACTCCAAAAACAGTAATGGGTAGGTGCGGAAGTATGGAACGAACTAGCGAAAAATCTTCCTGTTTTCTTGCGGAGCACTAGCCGCCGTCCGTCCACTTTACGGCAAGCGTGGAACTCCTTGCTTAAATCTACCTCAATTACCTACCGAAGCCGGTGTATTGACATCGAGCTAACATGATGTGCGCTATGACACGTGTCGGCCTCAGCACGTCAATTAGATGTAATAAGGAACACGTTAACCGGCGTAACTACACCCAGTGCTTCAACAGCGTCCGTTAACACCGGGTGCCGACCATTGTCGATGATGATGACCCA
>17 250 AGTGCCATCCAGCGA
TGTCTTCTAAGAGGTCTAGTTTAATTCACTCTCCGGGCATATCAAATAACGTGCGGTATGCGGTCGGGCTGCGGATGCGATACATTTAAACGTCGTCTACCCATTCCGTGCAATCGTGAGCTGATTATAACTCGTATTTAGTCATGGGCAGTTTCCTGTCTAGGCGGCTTTCACAAGCTTATACTTCACTTGACTAGTATGTTATATGTGAGTACAATCTCACGGAGTACCAGTTCTATACGAACACGTAAGTGCCATCCAGCGAGACCCGAACGAGTGGAAGTCTGATATTTACAGCATACCTAAATCGGGACTGGGACAATCTTGCACAATATAGTTGTCCTGCGATTGGACGGAGTTGGGCTCGTCGATCGCGCGCGACAATCAGCAAATAAGAACC
>18 379 AGTTAGATCCAGCTA
GGTGTATCGCTACTGTCTGTGTGGAGAATACACGCGCATTCCTTGATAGAAAAGTTCTCCTCGATAGCCGATATGGATTCCCGGAGACTCCTCCGACCTAGAACAGCACTGAGGGCACCGAGAGATCCGTTTATAGGCTTAATATTCCGCCCGACCAGTCGTTTCAACCCCGGATGTCGATGCTCTACCACTGCACAGGACCGGAAAAATCACTTGCGTACGAGAGCGACGACTCATGACGTCGAAGAGGGAGCAAGGGTAAATGCCTACGACGAACCCACGTTTCGTGGTCGCGGAACACTGCCCCGAGGGCTCAAGTATGTGCCTGAGTGTGATGAATACTGGTCCTAGATGCTGTGCAGACCAGAGCGCTGACTCCAGTTAGATCCAGCTAACATCG
>19 240 AGTGACATATAGCTA
TGCCACAATACGTCAGGCTTCGCGAATCCCCACGCGTGGTCCAAAGATAACCGATTAAAACAACGACAACGTTGCCTGTATCCACTAGAGGGCAGGGGGCCCGGAGTATCGAAGCAAGGTTTGTACCGGGGCATAAAGGGAGCGGGGCAGCACGATGCGCGCAGACGTCGCGCAGGCAGTGGATAACGATTCGAGATTCAGTGTCGCTAGTGCCTCGCCAGTGGCAGCGCCGTTGCAGTTAGTGACATATAGCTAACCAGTCCGAGCTCTTAGTTAATTGAGTAGGATCTTGGAGCCACGCGCGTGGCCCGAGTCTCGCGACTCATAGTCCGTACTTCAAACGGGGCTTTGGCGTGTGAAGTCAGAGGACTTATTGGGTTAAGTACCCCCTGGGCCGACC
>20 211 CGTGACATCTAGCTT
GTACGTCAATTGCGAGGTACTGGAGCCCCCTTGTTTGTGTTCTACAAAGAATATACACGGATGTTTCAACCATTGCCAACGTCCCTTATATCGGATATGATTCACGGCCAGGTTCTACCACCGGGTGTGCGAGCTTGGTCGCAGCCCGGACTGTATTTAGAGTTTTGATGTACGACTTAGAATGTAAACCTGTTTCGAGAAGCTGAGACGTCGTGACATCTAGCTTCTATGCAAGGACTGAGAAGCAGGACAGCTCATAGAGATACCGTTTGTAACAACTGGGTGTAACTCTGATGCCGATGCCTGAACTTGCTTGCAGAGGAACAGAAATGGTGAGGCTGATTGGCAGCAATAATTAACACGGTCGTGCCGATTGCGGGCTGAGCCGAGCGGAATTAAA
