# Supplementary material for: A particle swarm optimization-based algorithm for finding gapped motifs
Source: BioData Min. 2010 Dec 13;3:9. doi: 10.1186/1756-0381-3-9 (PMC3022572; doi:10.1186/1756-0381-3-9)
Supplement: Additional file 2 — Experimental Dataset. The synthetic data sets and real biological sequences used in the paper. [file 1756-0381-3-9-S2.ZIP › synthetic/non_gap_motif/fix_motif_length/Seq_400_20_15_4_3.fa]

>1 307 CTACGCGACGCGGTA CTACGCAACGCGGTA
TAGCAACAGAACCGGGCCTGTGTTAGCCGGACTGTAGGCGCCTCGAGCGATTCCTCCCACATCAGGACATTTCAGGACACCGCCCAGGTAAGCCATCAATTATCCTCGCTGTGTCAAACCGAGAAGAGATATTATTCTTCTTTTAGAAGGAGCCTAATTACTCAGTTTCAATGGTCAAGAATCATTTAAAATCAGGCCACCGCAGCGATTGAAATAATCCTTAAGAAACTAGCCAATCTTCGGCGTCTGACAGGCTTTGATGCTACTCTGGCTATCTAGTGCTTATGATGCTCATCCCATCCCACAACTACGCGACGCGGTAAGATATGAAGAGCCTAATTGGGTCGCAACGTTTATAATCTCAGGCCAACAGGGCGGAGGAACTGTTGAAACGGTCTCT
>2 177 CAACGCAATGCCCTA
CTCGATTACAGCGATGCGAAGCTAGTAGCCTGACGACCTTGCACTAAACACCATAGTTCGGGAGAGACGCGCGAGCGCCTCGCTGGATCGGGTTGCACGGGCATCAAACTGTGATGAAAGCCGATAAGACAAAACGTATCGCGCTCAGCCATGTATCCCGGTGCATTCCAATGCGGGCAACGCAATGCCCTATTCTTATAGGCGCTTGACGCTGAGTAGTCATATGGTCGCTTCCGGGACCTCTTACACTAGTAAAAACGTCCACCCAACTACCCTAGGTCTGGTCTTAACCCGACGCACGGTCCCAATCGGAGGAAACGTACACGATAGGACGTAGCCGGGCTATCGCCCTAGATTGTGTTCCACAGCTACACACTGCGAGCTCTATCCGATATGCTAG
>3 119 CTTCGCAACGTGGTA
GTTTCCCGTACCCTACCGCCGCCAATCATGGTTACAGGAACGCGTATCAGGAGACTAGGTTTCAATGCCCCACGGGGAAGAATATACGTGGGACAGAGCAATATAAACGGTGAGGCATACTTCGCAACGTGGTACCAATATTGCCTTAGGGGTACAGAGGCCCATGTGAGCGTATAAACTCAGCGTCGTTGGGTGACAGACGCGCGGCTGTGTCTCCTTCGATCTTTAAGTCGTTTCAAACCAGCAAATAAGTATTCAGTCCGACCTTCTCAGGCACCAGTTAAGAGCACCAGGGAAAGACTTGCCCCAAAAGGCACAGAAGACAGAATAGTATGCGAGCCAACTATCGAATATCGATACGACTATAGACCTGTCCAGGCGGATCATGAGCGGGTTATTT
>4 87 CTACGCAACGCGGGG
ACAGATTCAAGCCCAGAGGGATCGCGTGATGGCTCCTGGGGAATTAGGACTACTCAGTGCGAGAGAACATACGCAGCCTAGGCTGGACTACGCAACGCGGGGTAGGAGTCCGTACGGTTACCTCTTATGTGTCGAATGGGAGTCAAAAAGTACTTACTTTCGCAAAAGGTTCATCTATCGCTGATCGTCACCTCGATCTTCAATCCTGCCAATGAGTTGCGTTACTCCGGGCTCTTGGGGAGTGAGGATACATTCATGCCATCTTAAGTGCCTGTGCGCGCTGGTCAGGAAGATTCCTACATATATACCACTCTACGCATCACCACGATTCTTATTCTAATCCGTAGTGGTGGGCGGGTATTGATATTGTCTTGCGATCGTGCTTCAGATCAGAAGAAGC
>5 182 CTAAGCAATGCGGTA
AGGGCACTCAGATCACGCCCGTCAACAGGGGTGCTCGCACTAAAGTTGCTGCATACAAATTCGAGTATAGGGCAGTTACGAGGAGACTCGACCGTTAAAAATATCTCCCAAGTTTGAAGCCCCAACTGAGTGTCGTGGACGTATGCTATTGCCGTCGCCAAGGAATAAGTTATTACGTGCTCCTAAGCAATGCGGTAGACTATGCCATCGGCTTGAAAACGTCAAGCAGCACCCATAAGCGCCACTGAGAACAGGAAAAAAGAAAACACGACAGATCTCTACGTCGGAGGTGGCGAATCTCGCTTTGCACCGAGGATTTATGTAGGCATGAGAAAACTAGCGATTCCCACGGAACTGTAACTGCTGGGCTCCAGCTTAAGGGTATCCGTTAGCGAGTCCG
>6 297 CAACGTAGCGCGGTA
TGTACATCACGTGGGCGGTATTCGCTTAATTACTCCAGTGTTATTTACAGCCGTAAATGCCGGCTAGGGGGGGCGACATCTCGGCATTAATGAAATGCCCGGGCCCTTCGACGATGTGGCATCGTGCCCCCCCACAGCTTCTTCGTAACCGATGCAATACCCGCCAAATCAGTCCGGAGTCGGATGCCGCGGGCTCCGGAACTACCAGACGGACTAACGGATGATGGCTGCAGGTGTAAAGGAGCATTTAGTCGTATCCTCCAAGTATAATTTATGATTATTTAGGGCGGCCAATGGCAACGTAGCGCGGTATGGCATTTGACGCACCAACTTCGGAATCGAATTTTAAAATTCCAAAATGACATGCGTCGAGTGATGCCCTCGCGACGAGTCCATAATC
>7 72 CTTCGCTGCGCGGTA
CACTTCGGCCGCTACCTAAGCGTCTATCCGACTTGCCTGCCTGTTTATATAAGTAAAGAAGTGTCCCCGTCGCTTCGCTGCGCGGTACACTTAAACCCTCTTAAGGGTTAGTGAGAAAACCAGACTTACTACAATTATCTGCTGGGTCTGACTTATCCACCACATCTACTTCATAACATACCACGTCACCATCGATGTTCCTTGGGAAAGGCTATCGGACAGGGAATCGTTCCTGATAAAAGCAGATCTTTCGTATTGGCCCTACACTACTGCGAACCCGGCGCTCCTGCATGTATTAGCGTTCCATGTGGGATAGGGTGCGGTGAAGATCTAACACCTAGCGAACAGGCTGTGCGACCTTGCATTATCGGTACTACTAATTGTCGCATGTAAAAACTAA
>8 274 CCACGCAACGCCGTA
CGCGTTACATCGAACCGCAAGCGAATTGTGCCAGAGGGCCTCCAACCAATGCGACTCGGCCAGGGCTTTTAACGGTAGGTTTTCCGGCTTGGCTATCAACGAAATCCTGCGGCGAGGTTAAGAATCCTAGCGACGATAAGCTGACTTGATACGGTTGTACCCCCGACCACACTCGTAAAACCGAAAACAACACGTGGTTCGATATGGATGCGAAGAGGCCTCGGTGTATAAGGGTCGTCTTTCGCTTAAAGCGAGCTATGTACCCTGGGCGTAGCCACGCAACGCCGTAAAGTCAGGTTTTCAGCATTGAAGGACGGGGGCTGTGGCAGCTCCATACACAGTTGCTAATGCGGTTCAAGCAGCAAATGATTTGAGGTTCGATGGCGTTTGCGTTGGTAGC
>9 230 CTACGCAACGCAATA
CCGAGTCAATGACTCTGTTACTTCCGTCCGCTTTAGTCATAGTGGAACGCCGTAATAAGAGTTGACGTATAGTCCGGGCTGATCGTCTAGCGTTACTGATATGTTACGCAACGGCCACCCTCTAGAGAAGCGCTGTGGCAATGGAGAGAACTGCCGCGGTGACCGATTCTCAAATTAGATATGTGGGAGCCTGGACCAAGCGAAGCTCCAGGTCTCAAGGGAGTGCACGGCTACGCAACGCAATAACGCAGGTCTGGGGGATCGCTAGCGGTCGAACGGCTAGACACCTGCTCGAACGTTGCCCCCACTCGCCCATCTGTAATGTCCACTAAATCTCTTTTTGACATGAAGCGGCCTCTATACTAAATTACGGTGCTGACTCAACATCCCGACGGCGTCG
>10 328 CCACGCAACGAGATA
GATTTGTGAAGTAAGACGAAATTATAAGACTACCTCGATATCCCTCTGACAGCTACGATTGTCCGGAACCGTGGGTTAAGCATCGAGAAGTGTGGAACGGTGAACCGACACCCGACCTCAGCGATTGGCCATGTGCATCCGAAACACGGGCGTATCTGATAGGGAGGGGTTCGCCTCGGCCAACACTATGGAAAGCATCACAGGGTGTCGTACCATCTAATTCATAAGTAGGGAGTGACCCCACCCGATATTGGTAGGCCTCTGAATGGATCCAGGGACACGGCTAAACGAGCTTGCCTCCTAGAAGAGCACATTACAGGGCAGCGAACCACGCAACGAGATAACACGAGGTACTAGAATCGCCTAGATCTGGGGGTCGCATCGTCATCTTAGAGTCTGA
>11 129 TTACGCAAGGGGGTA
CATGGCTCTTAGTTGGCCAGGTCTACATAACTATTGGTGAGATTTCTTATAACAAAGCCTCGTCGCGATAGTTGTAGGCTAATGTTCCACTACACGCTAATCTTCCAATCACGGGAATCCCGAGGCGGGTTACGCAAGGGGGTATTATGACGGTCTAAATAGGCGACTGTTGCCTCCATGAAAGCTGGTTAGTAAGTCTTGTACTGCTAATCTGCAAGAAAGATGAAAGCCACCATTTGTTCCCCGTCGGGAGGCCCTAATAACAAGGCGTGTGGATTTAGCTAGAAGTTGGCTCTCGTAGGGTCAAAGAGTGGAAGTCCCGATTAAGCCCTGTGTGCGTCCGTATTCGCTCGGGTTGCTTGAAGCGGCCTGATATGAGACACACAGAATGCATGATCAA
>12 325 CTACGCAACGTAGTC
CCCGTAGGTCGCGCGACGAGACTCTTATAACGGACACTAGTCGAACAACATCGGGTTAATGGGGAGTGTAGCCTGAACTAGGAGTCATAGCCGTAGTCGGCAACCTCAACGAAACCCCCTTAACACGAAGACTGAGCCTTATGTTAGACAAATCCGGCTCCATGAGCCAATTGTAAGCGGCTATTGCACATTTAAGTGAGTGAGCAATCTTGTTTTGGAAACGTAGTAGGACCCCCGGCTGGGGAGGGAAGCTTCTGACTAGCCCATCTTGACGCCATAAAAATTGGCCGATTCTGGAATTTTACCCGCCTATACCGTCTGCTCCCTACGCAACGTAGTCCGGTTCTTAGATCGGATCGAGGCAAAGTTTTATTACGGTTTCGCGGAGTACCCTGACGTT
>13 385 CTACTCTACGCGGTA
CTCGACATTGTAAACTAGGCTGGCACGGAGTATTACAAGCAGGCCAATTCGAGATAGTGAGGCTCTCTGGACGCAATGCCCTACAAGAGAAGGCTGATATGTTCCCAATTGGCAGCTGCGTAACTGTAAATTTTTTCCTTTCTCTGTTACGAGTCTCGCACCGAACGCTTACGCGGGTCACCTTTCCATACAGCGATAACGCTGACCTTAACCGTCAATTCCCGATTCACCTTGGACCCCAACAGAAGCTGCGAACCTAGTGCGTGACCCCAGATCAGAAACTAGCATGGTGATCTGAATGGGAAACGTTCACTACAACACATGCGTAGTCCTAATCTGCATAACCAACGCCAGTAAACAAAAAGGGGAAACTGCGTCTGAGTGCCTACTCTACGCGGTA
>14 56 CTACGTAACGCTTAA
AGGTCCACCATTACCACCCGCTCGGCCACGAGGTTGAGGGTGACAGGATTGCGGAACTACGTAACGCTTAATGCTTAATCGTCGCTATCTAGTGTATACGCGTTGCTCCTTCCAATACTGTTTTGATGTCCTTCTACCACTCACTCGCTGTGCCTTTACCCTGTCCTCGCGTTTATTGGTACCAGTTACCAATTTGCGCCGAAAAAGGGTACACCCGATTGCTTTCTGAGGGTCCTGATCCGCTAGATCATACCAACGCTTACGGGGAGTTAAAAGCTCGACACCAGACATCATGAAGGCAGCGCGTTACTGTGTAATGGTTGGGGTCTGTACTGATAGCCTCTGCATGATGACATCCTAAAGTAAACGCAAAGGGCCGGTCTGTGCTGCGACACGATGA
>15 47 CTTCGCGACGCGGTA
GTTGACCTACAATCTGATCTGACGTGATCCACTACGCGGTTGTAATGCTTCGCGACGCGGTAGGCACGAGTACCTTAGGCTATCACACGGGCCAAGGAAAGCCACCGGGTACTTCCGACCATATAAATCGCGCAATGACAAAGTGGCTGTTATAGTTGGTTAATTAAAGGTGTATGAGCGTTTTGTGAATTCTATCGCATCTATCTGCCAGCGGACCGTCTGGACACCTATAGTGCCATCGTTCCTTAAGACTTCTATTGCGCTAGAGTCCTCTTTGCGTGTCACAAGTTACGACGTCAGAAAAGGCCTCGCTGCTGGTTAAAGGTCGGAGCAACTCTCGATCCCCACACCAATGGACACGGATGCGCACCTTAAGCGTAAAGTTTATGGCATTTACGGA
>16 291 GAACGCAATGTGGTA
CGTAGTATTCTTCAACGGCTCTTCTCACCACTTCTAGGCAGAATCACGCCTTAGACGCGTGTAACTTTTTGGAAGACTAAACTTTGTAAACCCACACTAGCAAACCCAGTGAGCCTTAATCAGACTCAACCCAGGGGTCGAAAGTAGGTTTCACTAATTAAATCCAGTGTTGTATCGAAGGACTGGTGTACACAGCTCTTGAGCCCCTAAGTATTTCCTGCAGTCACAGTTAAGCCCTCACAGCAGGATCCGGCCTCACGAGTCATCACAGTAAAGGTTTGATCAACAAACGAACGCAATGTGGTAAGCTCGGAACCGTGATGAACAGAAACTCGCAATAAGTACAGACATCTCCTTACTGGACGAAGCAACTTTTTAATACCGGTTTCTCCCTCTGGGT
>17 182 CTACCCAATGCTGTG
AGTGCCTGGGGCGTAGAGTAGGACATAGGTGACGCTCTACCAGCTACACAGGGGAGTATGCCTACGACCCGACGGAACCTATTCCTAGGACCGCCTCTTAATGGATCTGGTGCCTGGGTGCTTGAATAGGTGCTACGCAACACCACCCAACTTCTGCAGCCGCATACGGTAGTTACTTGCGGCTACCCAATGCTGTGTAGCTTCCCGCTCTGAGTCCACATTTATGCTTTGATCTCGGCACCATTGAGAAGCATTCCGAGCCTCTGAGCGTGCGGGTCCGCCGGGAACTCTGAAAAAGTTGATTCCATCAATCCGGGGTCTTGTTGATGCGAGAAGATGTGCCGATATGAGGTCCTAAAGCAATATTATGGGCGCGGTCCTCACCACCCTAGAGCACCTG
>18 330 CTACGCCACGCAGAA
GGAGGCCTCAATCACAGGCACAAATTCCCCTGCGGGCTTGAGATGTCTACAAAACTTGGGTGTGTACAGGTTTTATCAGGGCAGGCCGTCGGAAGGACTTATTGTCTGTCTAGCTTAGTTTGGTTTTAATTAATGATTCTAGGTTGAGTTTAGGGTAGCAGTGTAGGAAAGCTAAGGACAGACACACGTAGGCTCAACTTAGGGCTCACCTTTCATCGGGAACGCTCTTATGATATTAACACTGCATGGGCGGATGATCGCGGAAGTGAAGGCGCGACGGCTAGGTCCGTCATTTCCAAGTGGGAGCCAATCTTCCTGTTAAGATATGAACTACGCCACGCAGAATAAGCGAGCAGAGACCTTAAAGAAGATGGTGCGAGAGACATCAAAAGAGACTCAC
>19 98 CTAGGCAACGCGATA
CGATGTACTAAGATGTAATCGATTGTATTATCCAGTGCTTACGTCCGAGGAGCAAGCAACTCGTCCGAAGGGGCACTGGCTAGCAACCTCCCGCGAGACTAGGCAACGCGATATCGTTAGAACTTCCGTAGTCAATTGCACGCCCTAGTCGGGTTGATTGAGCTCAACATTAGCGCTTTAACATGAAACTCTCCACTTAAACCCGATCAATGAAGCGTTCAGATTCACCGGGTCGTGGCATCTGTTTACACTCGGGAGATCACCTGAAGTCGCCTTTGTATTACCCTTTTTGTGTGGCAAAATGACTAGCCAGGGAGCCTAGCTGCTCCTAGCATCATATCTCTTGGAGACCGTCGTCACTCTGGGTGAGGCGATAGTCGTTTTACGTCAAGAATCGCAT
>20 232 CTACGCCACGCGCTA
GCAGACCACAGCGCCAAAATTCGTGAAAGTTTCAGCTCTATACGCGCGCAAGACTCGGGGGTGCCGCGGACTCTGGGGCGATAGTCGGCAAGGGAATAGAGTTGATATGCTAGGGCGTGCCTTAATTATAGATTCTATAATAGGAAGCGCTTTAATTGTGACTTCCCATGCTGAGGTGGCTACATGCGGGAGAACGTCTACAGTCCAATTACGGTGCTACAATGCTCAGTTGCTACGCCACGCGCTATAGATGCCGCCATATAGATTGAATACACTAGGTGTGCGCTTTTTGTTCTCTGGAGCTATGTTAAGCTCGCTAAGATCTCGTCATTATCTCCTCCGGTCTAAAATCTAGTCTACCTATGCTAGAAAGGTGAAGCATAATACAATTCCTGGGTAC
