# Supplementary material for: A particle swarm optimization-based algorithm for finding gapped motifs
Source: BioData Min. 2010 Dec 13;3:9. doi: 10.1186/1756-0381-3-9 (PMC3022572; doi:10.1186/1756-0381-3-9)
Supplement: Additional file 2 — Experimental Dataset. The synthetic data sets and real biological sequences used in the paper. [file 1756-0381-3-9-S2.ZIP › synthetic/non_gap_motif/fix_motif_length/Seq_400_20_15_4_4.fa]

>1 344 TGTTGGCCTGGCAAA TGGAGGCCTTGCAAA
TGGAGCGAGCGTAATACTTAGTGGAGCATACTAAGAGCCTAAAAACAATAATACATTCCGCCATACGTAAGTTCCTAGTGTACATCCATTTTCTCCGGTAACCTACTGATAAAAGCATTATGATTGGTGGCCTGGAGAGCAGCCGGCGGTCGGCGATAGGGAATGACAATTCTACGCACGGCTAAGAACGTTGCACCCGTATACGCACGGTGGCCGGACGCGTGAATGGATCAGAACGGAGCTGATACGCAGTTAAAAACTCAAACAGCGTCAACTTTCATTAGTTAAGATGGGGTCCCGGCATGGTGTCCACTTATCCTGCTCGATGCTAACGACTGGAACGGTGTTGGCCTGGCAAAACATGATGACGGAGACTGCGAGCTCCACGAGTGGACCGTGG
>2 193 TGGATGGCTTGGAAA
CAGCTATTCCAAAGACCAGCAAACCCACAACTATTTCGGATGTTCGTATAGCTCGCACACACTACGGTTGATGTTCCGTTACACAATCGGACGAGACCGGGAGACTGCCCCACTTATCATATATACATCGATGACCCTTACGCGTCTGTCGAACAATAAAATCCGTCGGGGCCTAGTATCTATTGTTGAACTTTGGATGGCTTGGAAACCACTAGGTGCAGGTGCACTGAGATATGAAGACTCCCTGGCCACGTGCGCAGATAAGGCTGAAGTTTTATTGGGAAAGTTGGCCGCCTATCTATTCACGGGTCGCTGAACTCCTGACAGGTTCTCAAGTTAAGATGTTTACGTGCTTCTGACCAACGACACTGCTGTTGTTGGATGCTGCATATACCCTGTC
>3 47 TAAAGGCCATGAAAA
GGCCTCCCTCATTAGCGATCGATTGCGGTGGGAGAGTCCCCCTCCAATAAAGGCCATGAAAAGGAGTATCCGCGATATAAGCCCCCTATTTCCGTGTGTGGCTCTCGTGAGATTGTCGCTACCCACGGGGATCATGTACCACTGGCTGAATAACAATTTCAAAGGGCTGAATCAGTACCCAAACTCAACTTGAGAGCTATTTACTGTATCCGTTTCCAACTGGATTGCTGTACATCTATCAATTTGCACAGTCGGTTGCTGCTCGTTATCTATAAGAGGACTTCGACAACGTCCCTGTCTCCTTTGGAAAAATCTACCACGGCGGGCAGTTGCAGTGGGGACGGTGAGCGGCTAAGTCCGAAAAATGCTAGCACCAAGCACACCTAGCAGCCCCACACCA
>4 329 TGCATGCCTTGCAGA
CACCATAGGGGTTAAAATATATGCGGCGACGAACTGGCGTTCGTGACGCCAACACTGAATCTCAATTATACACTAAGTTGTAATATAAGTTATCAATCCTACCCTTGCAAAGGAAGACTATTTTCCTACGAATGGCTCAAGTGAGAGTGGGAGCTGCCTGATGACTGTATTGATAAGCGACATCCTCGACGCCTGGAGGACATACCTTATCCAGCGAAACTGGTTACTGTCAGAAACCACACCGAGATCCCGCAAGAAAGCCAGCAATCCTTCCTCCTTGTTCCTCGGTATTGCCGTGTCACAATGCCGTGTCGAGTGAGAAACCTGATTGCATGCCTTGCAGATTCTGCGCCCATTAGCAGAGTCTATAGTAAGGGCTCTCGAGGTACAGTATGGACCA
>5 0 TGGAGGTGTTGCAAA
TGGAGGTGTTGCAAATTCTGTGTCTGGACTGCTGAAGGCTGGGAAACGTTCGACAAGATTGGGATAACCTGTTGCAACGTTCTGCGGACCGGTGCGCATCCGTAGAAACCCGTAATACCTTTAGCCCGTTCGGACCTGTCGTTATCGCACCGTATCTTACTAGTCATGGGTAGTACCACTCATGTGAAGAAGAGGCCTCTTGCAGTTTCGACCCTCTGCACGGACAGCCCGTCTATTTCATTAGGGAAGGTACCCACCGCTTGTCGGTTCATGTCCCCTTCGAAACCCTGGGCGTGGGTGCAATAATATTGATAGTACTTGGACGCCAGATTTAGCAAGAAGCATCACATAAGGCTGAATGAATTCTCGCAAAAGTAGTCCTACCCCTTTGAGGTAAAGC
>6 141 TGGAGGGCTCGCAAC
TTTAATAGTGGATAGTACTTCAAACTGGGGTACGTTGAGGCGCACCAGCCAATAAGCTAAAGGAGGACCTGCGCCGTAATCGAGAGCGAATGCTCCAGGCTATGGCATTGCTTCTCCGTAAATATCAGCCTTAACGAGGAATGGAGGGCTCGCAACGCTACCCTTAGGCATACGAAAAAATTGGACTTCCCGTGCTAACTACCCACCGTAGAATTTGGGTCTTCTACATCTACCAAACGAGAGGGGGTTCACGACAGGAGGTCCGTGCGATGTAACGTTTTTACGCGATAGCACTATTTTTGTCCTCTTGAGTTCGACGACAGAGGTTTGACCGACGCATTAGTGTTTTGTTGAGAACATGCTCTTTGGGCTATGTTTAACCGGTGATTAAAATTACTCT
>7 158 TGGGTGCCTTGCATA
ACGTAGCTACCACCTCGATAGGCCTTTAAGTACACCATGCCATAGAGCTTTAATCCAGGATTGGAGTTCCTACCCTAGGTGTTAGTCTATCACTCACGGACATGCGATTGACTCAATTCGCAAGCCAATTGGTAGTAAAATGGCATAGTTATTTTGACTGGGTGCCTTGCATAATCAGGACCTCCGTGCCTTAAGCAGAATGGAGGTGGAACACGTCCCGGCTGCCTGGCACTCGGACCGGGGATGCGTGCGCGCACCAGTTTTCAGTCATCGGGAAACGTGAAAGGTACACACTACGATGCCTGCTTTGCAGCGCGTTAACAGACGATTCGGAGCTTTGCAATACTGTCCCTTTTAGAACGCTAGTGCTGCAGGCCACGCGTGAATCACAATAAGATGT
>8 148 TGTAGGCTTTGCAAA
CCTCTATCATCGCGTTTGTAGACATTACTCTAGAATAGAACATAGTGATCCAGCGATGAACACGCTAACTTCTAATTTTGCCCAGCAGCATTGAAAAAATCCGTTCGCTGTCGCTGAACAACGTGCGTCGGACCACCTTGTCAAAAGTTGTAGGCTTTGCAAATGCATTGGTAAAACCACGACTTCGTCGATCTACTCCCCTTGCTATAGATTGGCATAGGAGAGTTGATCAAAGACCACTAAGCAGTACCCGGATGCTTGCAGCTCGTTGGGTGATATGGAGGCATTAACTTATTAGCGATTAGCGAGACATGCGTAGCGCCCTCTGAATTTTACTCAGCCTCCAGGCCGGTCATGTTCGATTCTTGCTGACTTATATTCGTCCCACCTTCCACGCGGG
>9 295 TGGAAGCCTTGCGAA
TCACACTCGACCTATGCGGGAATAGCTAATGCTCGCGGCATCAAACAGGACTCCGACGGAGCCGAATTATAGTAAACTTGAATAATCTGTCAGGACCATTAATTGACGCCCAGCGCTAGTAGGTCCGGTTGGCCAAGTTTGGAACAAGCATGCTAAGACGTCGAAGGAGCAGATACCTATTTCCCGCAGGGTGATACCACCATGCCGGCGCCTCCCCGCCCAGTGCGGAATAATATGTGTATTATGTCCGAGACTAGTAACCAAGACCGAGGCTCTCTCGGTCTAGGAAAAGATGTGGAAGCCTTGCGAATATGTGCCCGGCGGCGCAGTCCATGAAGGCGCCAGCTACCAGGCGAAAGTTACCCTAGTCATTAGGACCATTCGTTTACGACAGATACGT
>10 255 GGCAGGCATTGCAGA
TTGTCGGGACATAGCCATGCGAATACCTTCGAATGCGACTAGTCCACGTTACCAACAACTTGTAACGAAACTGGCTTACTTTACTAGTGTAACACTTTTACCACCCGCACTTCGGCTGGGTATAAGGCTTGGAAGATGTATTAATATATGCCGTCAGCGGAAAAGTTGCTGCGCGCGTGATGGCGATGGGTTACTCAACTCAAGCGGATAGCATACTTTATCAGACTCAGATAAGAACATTGAGGAATCGGGCTAGGCAGGCATTGCAGAGCCCCCGGCCTTCTAGCTAATTCGTTTCGCGCACGACAGACCTGTCTTCAGGACCTACATGAGTTGTCTGTAGATGGCTGCCACGTTCGCGTCCCGTTACAGCGTCAACACCAAACGCCTGGTAGCTTCT
>11 377 TCGAGGCCTTGCAAA
CTAATACTACACTCTGCTAAGAACCGGTTAACTTCGAGGCTGGTCTTACACGCTAAGCCGTCTCCAGAGCGTACACTCTGCTTTACATGAATGTCCCCCACGACTCCGACATGATCTAGAGAGAGTACCATGAGGGACCGAAGCGGAACGGCGTTTAGGAGGTTGTAAGTGTGTGTGTTCCCTTGACGGGTCTTCCGGCATTTAGATCCTGCTTGTCGACAACTGAATATAATGCAAGTGGGGGGTTAGCGAATGTTATACTTGGAACGCAAGCATTGCCATTGGCGGACGATACGCAGCAGGGGATTAGTATCCCACAAGCGACCCTTGCGGGGTATATGGGAGTATTCAACGTAATTGATTACCGAGCCATCTCGTCGAGGCCTTGCAAAGAGCCAAG
>12 279 TGGAGGCCTTGCAGA
CGAGGTGTTATATAGAACATACATAAGACGCCCTATCCTGCGAATATTGAATGGCATGTATGTGCAAGAAGGTCGACAGCCATGGATTCTACAAATTACAGCTAGGAGCTTGTGGCTTCCGCTAAGGGCTGGTACGCGGCAACTTCACACGAGATTAGGTGACTCCTGGGTCAATAATCCCGCGTGAGAAATCGGGTCCAATCTTATAGTTGATATGCTTTCCTGATTATTAAAACCACCGTTACTCAGGGTTTAAAGTCGGTCCATTCGACGGGAGCTTGGAGGCCTTGCAGACGGGAAATCCAGCGCTTGTCGGGTCTTGACGGCCGGTGTTCCGGGCGCACACTCGGTAGCTTCTAACTTCGCACTCCTTCTCCGGGGTTGTTTAGATACTGGTATT
>13 223 TCGAGGCCTAGCCAA
GGAACTACGTGACTGGGCAGACAAGTCCCTTCTGTATGATTAGATGGGGTTCCCTCAGGGCGAGGAACCACGATATAAGGCTTTCGTACGGCACAGATTTAATGAACCAGCTGGTAAGACGCAATTAGCTGTGGAAACATGCCAATCCTGCTCCATGTTTGCCATAGCATCCTGGCCCGCTACTCAGACAAAGGATTATCGGCGTTTACCCCGGGCATCGTGCTCGAGGCCTAGCCAAAGACAACCCAAGGAATACGCTTCCGGTTTTGCAGCAAGACCATAAAGATAAATTAGCCTTCTGTGAGTTCCATCAACACTCCCTACTCTTACTCCGAGTGGGAGAGATGAAATAAGCCCTTGCCCTGCCCTCTTCCAATTCAACAAGGCTTTAACACTCCAT
>14 111 TTGCGGCCTCGCAAA
GTTCGCAGAAGCCGCTGGGTGCTGAGAGACAGGTGCGAATACACTATGTCAAGTTATGTCATGTCTACGGGCGCTCGCCAACCTGATTTAATATTCAAACAGAGGCCCATATTGCGGCCTCGCAAATTAATATACACTGCCGCTTGTGCCCCTCTTCCGTCATCTTTCACGGCCACTATACCCATTTACACATGCGCACGGTCGAACAGCAGTTGAACCAGGCACTGCAGCCGGTCGGACAAATAACCGTACATCGTCCGACCCCGCTATTGCTACACGTGACGCTTACATGGCCGGCAACCTAGCAGACCGCGGTCCGACTGACCCAGCGTCCCAGCCAACTCACCGCTTAGCTCCAGGGCGGTAAGGCGCCGAGGTTAGGTGTCTCCTCACTCTCTCA
>15 42 TGCAGGCCTTGGAAA
CATCGCTACACCCATAAGGCGGGACGGGTTAGGCACACGCATTGCAGGCCTTGGAAATGCGGATAATCCTATTAAAACCCCTCCATACTTCGGGAGATGGCATAGGACTTCGCATATAGCCTTCGAATTCGTAGTAAACCTCTAACGCCTATGAGCTACTCTCCTCGTCGGCGAGGGGGTGGCGCACCAACTAGATAGCGAGAGTAAGTAGCAGGTTACACCAGAAAGGACATGGCAGTGACGTTACCTACCGAGTTTACTGGGTGTTTCTCCACGTGACACTCGGGCTACACAATACACACTGGGGATGGTATCCGTATTGATCTACGATTATTCGATCGTCAGACAGCAAGCGGTAATCCTGGAATCATAAGTCTACACCAGTACCTTGGTGGAGATA
>16 154 TGAAGGCCTTGCAAA
ACTAGCGACGCGGACAGTAGACCATGGCGAAATGCATCGAACCCCCCGTGATCTGGAACAAGGAAGAAAATTGGATGCAACTCGTGTAACGGAGTAACCACCAGGCTAATCACTCAGTTTCTCCCTGCTGATCCGTAGCCAGTCCGACTTCATATGAAGGCCTTGCAAAACGGAAGCTGTGCCGCCTTTGACTACCGTTAATAGACCGAGGTCCCAACTCCGGTAAGCAATGTGTCGGGGAAACCTGTTGCTTGTGACGGAAGTAATCTATTGGATACATCTAACTAGCTTAGTGAAACGTCTCTAATTCCGTGTATTATTAATGTTCAACTGTGATACTCTGGTCACACGAACTTGCTTCTCGGGAAACTGGAAAAGGGCACCTCCCATATACACATTC
>17 327 TGGAGCACTTTCAAA
CCTAGTCGGGCCCGAGGGACACTTAGGTACTCCCCTGTAGAGTCTCTCCGGGACGGAAATAGGCCTTTATAGAAATGTTATTGAGCGATGTGTATGAGCGCTCCCGGGTACCCAGGTGTCGTAATACGAACAGGATAGAAACTTTTACCGCCCAGGCAGATGATCGTAATGTGGTTACTAGCGGAACGTACCGGAAGGCGATTTCGTGAGTCCAGATGAGCTATAAAGCTAGGACACTTTAAGGCGATCTCGGCAACCGCTCGGCGGTGTGGTGCACCCTTTGCCCGCCGCGACCAGCGAGGCGATCACAATCGAGGTCGCGTCGGTTGGAGCACTTTCAAATACCGCGCCTGAGCGGAATCACGGGAATGAAATTAGACAATTTTCGTTTAACCTATAT
>18 177 TGGAGGCCATGCAAA
ACCTGCATCGGTATGGAATAAAATATACGGCTGGCTGGCGTTCCTTACGCCTCCTTCTGACCGCGACAGGCGTGATATTGTGGCGGAGTATGACGGTCGTCGCCAATCAAAGCTACATTGAGAGCTGACAGCTGTGACTTAGTTAGAAGGGACCGAATTTCTCGTTCAGAGGTTCGTTGGAGGCCATGCAAAACTGTCCTCACACAGGATCCCTCCATAGGTCCACATCGCACGCGGCTGGTCTTTACCTGTGGTATTAGGCACCGTGACGTTCCTCCGACTTCGGAGTGTCTTCGCTGCGCTTATATAAAAAACCTTCCCCCTGAAACGTCCGATTAAGGGGGAAGACGTCACGAAATCTCTGATTGACGGCCAATTTGCTATCAGGAACACCATTCGC
>19 77 TGGATGCCTTCCAAG
CTTAGAATCTGTCGATTTTATAGTGATGTCATTTGAGCTGCGGGTGCTTGATTGTGAGAGCGCGGACGCAACCAGATTGGATGCCTTCCAAGTTGTGCTGTCCGAAAAACATAAGTGTGTTATGCTAGTGTAAACCAAGTCGTCCCAATTATAGGTCAGGTCATTATGAATCCTATTGCTAAGCCACCATACTTCCCCCAGCTCAAACGCTGCTCGAAAGGCATGCTATTCTACGCCTTGGCGCCTTAATGAGGAAACCAACAACCTCTATATGTTGCTGGCTGCAGAGCCGTTAGAAGACATCCCAGGCTTGGCTGCTAGATGCAGTAAGAGGCCTGGATTATCAGTTTCTAATGTTAATGCTTCTCGCATCAACATGGTCATGCCGCCCTTATCTCAT
>20 373 TGGGTGCATTGCAAA
CGCCTACCGATTCTGAGTAGACTTTCTTCATGATTAGCGAAACACGGGGACGCTGATAAGGCTCCTAAAACGATCTTAAGGTGCGGAGGCTTTCCTGCTATCTGGCAAGAGACAAGTCACAACAACCGATATCGCACGTATTACACTGCCGCGCCCGGGCATTTCCCGTGGGTAACTCGCAGGTGTAGCATATAGAAATCTCTATAGCTTCCCCTTAGGACACTGGCTTATGTTAACGGAGTCTATTAGGGTTGAAAAGCTCTCTGCCAATACAAGTTACCTCGGGATTACTTGGATAATGGAGTAAGAGCGGGCCCTGGTCTTACATAGCGAATTTGAAAGACCGACCGAGGCTAGAGACCGAAAATAGAAGTGGGTGCATTGCAAATGTTTGCGGAAT
