# Supplementary material for: A particle swarm optimization-based algorithm for finding gapped motifs
Source: BioData Min. 2010 Dec 13;3:9. doi: 10.1186/1756-0381-3-9 (PMC3022572; doi:10.1186/1756-0381-3-9)
Supplement: Additional file 2 — Experimental Dataset. The synthetic data sets and real biological sequences used in the paper. [file 1756-0381-3-9-S2.ZIP › synthetic/non_gap_motif/fix_motif_length/Seq_400_20_15_4_5.fa]

>1 328 AGTCCTTAGTCCTTC AGACCTTTGTCCATC
CATCTTCACCGATAGGTCACAGACCATTAGTTATACCATAATTTTACAGGAGGAGACCGGTTCCAGTCTGGGCGGTGGTGGTCATCTGCATTTGCAGCCAGGCAGTATGCGATGAGGCACATGCGTTGGTGGTAGCAAAATACAACGACTCGCCCCTATTAGCAAGGTCATCTGGCCCGTTTTCACGCAATCTCTCGGTAGAGCATTTTCTTTGGTCACCAAAGGAACGGTCGCGCATACTCCGCGGCAAAAAACTTGCTCAGTCAACGTGACGCAATACAGGTTCAGGCGTCAACTTCTCACTCGTACTGGACACATGAGTCGCACCAGTCCTTAGTCCTTCATCAGATATCGTTCTGTATTGAATGTAGGCATGGCTTCGCTACGGCAGCCGAGGCAT
>2 319 AGACCCTTGTCCATT
TAGAAACTAGCTCATATAAGTTAGCGCTAAGGGGCTGAGTATGAGTAGAGATTACTTAGGTCATATAGGAACCTTGTTTTAGGGAAGCAGCATAGAATCACTGGAGACACCACCATAGACTCATTGCAGGACAGTGATAGGCAGGGTTTGCCAAATAATCTTTGTAAAGGGCCGGGAATTTCAAACACGCTGGGTCGATCCCCAGACAGATATGAGCCTCCGTCATCCTGCTCTCATCCCCACGGCCGTTAACTATTTAGGTTGAGACTAGTGTACAGGGTAGGGGTGTTAACTTCGCACCACATCCGTTACATAAGGTAGACCCTTGTCCATTTGGGCAATCCAAGCCGACGGAACTATCCTAGTTATCCCCTTATTTAAGGTACCGCCGGTATTGGCT
>3 90 AGAGATCTGCCCATC
CACCCAAAAAGGGACGAGACAGTAAGGACAGGTTACAACGACTCAGTTCCCTTGCTCACGTCTCCGCATGACGTGGCCAAATGCACAGCGAGAGATCTGCCCATCCAGCCAATGTTATTTAATTGCGTTACCGACTGCAATGCCCTCGACATCCCATTTCTGGCGGGTTTGGGTATACGGGGTGAGACTAGGATGTTCACCATGAGATTAGGTGGTAGGCCCCTAGCGACGGATCGATTGACTTCGTACGTCCTAAACCAACGCTGGGTTTATTGCGCCTTTAGGCAAGGTGTCGGACTTAGAAATGCCTGCATGGGCCATGGAGCGTCTTATAGTCCCCGAAATTGACGCAGTACTGGCTCATCGGCCAACCGAATTGTATGCCAAGCCTATTTGAAGT
>4 105 CGACGTTTGTCCATC
GGGCCTGCAGTACAGCTTGGAACCGGACATAGCTGTCTCCATCACGTGGATCTAAGTTCGCGCGATAAGGGGCGCACTTGAGTAGACGATGTCCCCAGCAATGACCGACGTTTGTCCATCGTACAACAGGCCCAGGTAGTATACACCACTGCGAACCGATTACGCCGTCGCCACTAATGACCCGATGCTTGGACGCGCCCCCCAGGTGCGATGTTGAGAGGTCCTGTCGAGGCTGCGCAGACATCTGCTAAGAAAGATGTCTGCCGCGTCTCATTGTGGGGGAGCGAATGCGGTTTTATAACAGCACAAACCATAACATGATAGCACCGTGCACAATTCATTCCGTTAGGATTAGGGAGAGGGGTAGATGACCTATCTCCTCGCTATGAGGACTTTTTCT
>5 188 AGACCTATGTCCAGC
CGATCGGGTTGAAATAATGACAACTGTGCGTCTTGATGCGGTAGTGAGAAAGTGCCGATAACCTGGAAATTCCGCGTCCCTCGGGTATGCGGGGCACTATGGAGTTTTACAAATGTTTTACTAATAATGCGACCCATGATGAATAGCGGAGAAACTCAATATAAAACGTGGTAACGGCGCGGACGTCTAGACCTATGTCCAGCACACGACAGGGTGGATCACTTGTTACGTGCAAACGTGATCGAGGCGCGGTAACCGTGTTGATGTTTTGGACCCACTCAAACTTGTCAACTGTCCTACCATGTCATCGCACAGAGGGTGCAAAACAAGCTGCCTGGAGCTTGACTTCAACTAGAGTATGGATACCGGGCGCCTGCTTTCTCAGAAGCCCTTGGACTTA
>6 130 AGACGTTTGTCGACC
GATATCCGCGTCCTCAATTGGAAGATAGACCAGAGCGAATCTGAACCTAAGTCCTGCAAGGGTAGCCTTTTTCAAGTTGATAACCGTCGACGCAGCAATACGCGCTGGTCAGACTACCGGCTGGAGAGCTAGACGTTTGTCGACCACTCTAAGAAGAACAACCCACCCTATCCTGGTAACATCGGAGAGCCACGGCAGGAGGCACTGCGGCCTCATATCTTGGCTGGGTAAACTGACCTACAATGAAGCAAGAAACATCCAATTTATTAAGCTAATCAGAAGCGCTTATGATTGCCCAGAATCAAGGTACGTGGTGCATTTTCCTTCGTCAGCGTGTCACCTATTCCTAAGAACGTTTATTTTTCGCACGCCGTGTACTGTCAGGGTAACCCGAACTATG
>7 243 AGACCTTTGTTGATC
TTTGTATATGATGTTTGAATGTCTTAGCCATTACGCGGCGATGACCGTAATGTGGTCGCGTGTCTAGAGGTAACAATATCCATGGACGGCAGCAGACAAGTCAACATGGCGGCCTTGTTAGGGGCGTTTGATTCACCTAGGAGAACGTACCACCGCTGTACCCCTTCTCGCCGGACTTAGATTCGAGCAGGAACCGCGCAGTGAACCGCTCAGTTAGAATATTTCTTACAGAGCCCCAACTCCAGACCTTTGTTGATCTATTACAGCGTGGGGTCCGCGGTGTAGAGCATACGACAGTTCTGGACGATTATCTCAAGCTTAGAGGGTGACACTAAAACGACAGTTTTTAGAGTGTTTGATGGATCTCTACCTACGATGCTTGATAACTATACTGTTGTGA
>8 148 AGACCTTTATAAATC
GTTCAAATCCGACCGTCGGCGTCATATCGGGATCTATCATCATCCCAACTGCAAGCGCTACTGCGGCCGTGGTTCTGTTTCGCGTTGACCCGCTCTCATATACCAGACCAAACGGGCTGTAAGATGTCAATTGCCACCACAGCCTGCCAGACCTTTATAAATCATATTAAGGTCGTACTTAACATTTGTCGCCAGACACGTGAGCAGAACGATACTTAAACTATATAGTCGATTGGGGATAGTACATAGGCTGTGATACGCCAGTTCTATAATCATCCCTCTTAATTTGCTCTTGGAGTTCCTGTGTAATGAGTCTAGTGGCAATATACCGGTACCGAGGCGCCGGCCACTTAATTCGGCGACCGGCAGGATCGGTAAGCGGTCCATTAACTGTCAATGC
>9 348 AGACCTTTGTCAATC
AAGGTCGGATACAGTCCGTCAATTGCACAATGTAGCCGCAACCATGCTGCACTAGTAATTAGTACCCCAGAACCAGAGCGGGCCCAGGTGTCATAACCACCACTATTGTAAACTCCACGTGTAGGCTTCTATCCAGGAGCCGACCGCAGTGTAGTCACTAGATCTTTCCCAGTGCAACTGTCCCTTTCTGAGCGACCCACTACTGCGGTGTAACCGAAGGTGTCCATACGTGCATATCTGGTTTCTCAAGACTCTCCACACGGATTCACGGTAGAGGTCCAATGCTCGGAAGCTTGACGGGTCACGTGGCATTCCACCCACCCTACGCTCCGCGCCCGATCTCATCCCAGACCTTTGTCAATCAGCGCCTAGTCGCGTCAAATAGCTGCTTAGCTCGTCA
>10 286 AGACCTTTGACCCTC
ATCTCTTGCCATACGGTTAGTCGACTTACAGTAATATCCTATTCGTCGGGCCTCTCGGGCTGCGAAGGCAGTTTTTCCAATTCGTGAATCTCGTTCTATTTCCGATAATAGAATTGCCTTGGACCGTTCGTTCATACCCTTCTCCAAAGGATTTGACTTGGCGCTCGTATCTCCGAGCGGCCTGACTTGATAACTAGCCAGGTAGAGGCACAATTCAAGACCGATAATAAAAACTTAGGAACGGTCTTGATGTGGGCATACCCCTCCGAACACGCTCGCATTGACTAGACCTTTGACCCTCAATAACAACGACCGAAGGCTTGTTCCAGGGATACGCACAACCGGCAGTCGATGACATTCTTGTCACAAGGCCACCGGGTAGCGTACTAAGTATGGCAGA
>11 51 AGATCTTTGTGCGTG
CAAAATAAGCAGTGAGTGTTGCTTCGTTATACGCAAAAGCGCAATGCTTTAAGATCTTTGTGCGTGGACTACCTCAGGTGCTCTCCCCCGGCCACATCTATCGGGTTCGTCTCGTCAATAGACCCTTTCTGCCTAGTTACGCGATAAGCGTAGACATCGAATCTTCTGGCTGGCGCTCCCTCTAAGGGATTCGGTTGCTAGTGTCCTTAACAGTGAGCACCCTACGATCTGGTCCTCCCTCGGAATAGCAGCGGTCCCGTGACTCAAAGAGGAGAGGGTCGTCTAACCAAGCATCGCGCTGGGGATCATTACCACTCCTAAGGTAGCCGTTTACTATGAGGCCGTTCCTAGCCTGCGACCTAGATAGACAGCTAGATTGCTGCTGCGACCAAAGCTGACC
>12 302 AGAACTTTGTCCATC
TTTTGGGAACACCACCGCTTAGGTTTTAAACTAGCGACTTAGCCCGGCGTATTATGATCTTCGCAATGTAGCATGGAACTCGGGGGGGCCTTGAAGACAACGGACCTGCGCGATATGCTGACGGTTATGGCCTCGCCATCTTGACAGAGCTCTCCGTCGGTACGTACGGTGGGTACCAGGCTCATGTTTATCTTCCTCCGTCATTTATAGAGGAAGACATATTCCAAACGACCAGACGAGAGGATTCTAAGCCACCCTCCCTACGATACTAAGACCTTTGCCCTCCGAGACTCGCTTGTACAAGAACTTTGTCCATCTGTACACTCGCGACGTGAAAACTACAGATTCACGGCTTCCATACACGGTCATGCACTGTGAGCGAAAAACGACCTATGCATAC
>13 164 AGACCTTGTTCCATC
CGTATTGGTCCTGGAATTGCCCATCTGGAGAGGTTACGTACCTTGACGGGCCGAGAGTACCTGCGGGTTTGTCCCCCAGGAAAATGTGGACTCAAAGGAAGGTTCCCGCAACGGCGAAGACTCAGGTGAGCGGGGGCGTCCGAATACCCACGGCCATCTCTTGGAGACCTTGTTCCATCTTAGGTTTGTGCCCACATACACTAGGGGGTGGACATTCCCGAGACTTCAAGCTCCCCGCAATGCGAATAACGCGCACCTGGCTCGGAGGTCTGAAGGACAACTACTCTCTCCCTGGTATTCACTCACACGGAAACCTGCGCGACCCGGCTGACTTATATAGGCTACGGGCCCCTTTCTGGAGCTAATGATTCGGAGGCCCCGGGGATAACAAAGTTGGATA
>14 289 ATACTTTTGTCCGTC
GCTTCCCTGACATATCTGGGCCATCCAAAAGTAACGCTCGTCCCTCTTCGGTAGAGATTGGTATCAAAGAGCGAATAGCTCTGCGGCTCCTAGGTTCATACGAAAGTACTCCGCCGATCGCCTTACAAGTGAGCCAATTAAAGGCGTATCATGGCGTGGTCTACGATCGTAAGTGAGACCTTCTTTCTAGGTGACCATCTCACCTGTTAAAAAGGTCGTCTAGACCATGAGAGCCGCATATCCAGAGGTCGCGATTTAGCTGGACTGATACGGACGGTTCGCACCATATATACTTTTGTCCGTCGGGGGCATTACGGAATCTAGGCGATTGGTAGCGCTGCACTCTAACTCGGCAGAATTTGACCGACAGGTGCACCCGACACGTTATGAAGAATAATGC
>15 104 AGACCTTTGTCCAAC
TGTCCTCCCAGAAGCTACTGCGCATCAGTTGCGTTCATAATAAACAACGGTTAGGCACGAGGGGATGACATCTCGTAGTAATAACCTCCCAGCGTCGCGGTGCGAGACCTTTGTCCAACGGCAATACATAATAAACGAGATGGGCTTTGTTAAAACTGACTCCGATCTTGAGGCCCATACTTGTATTCTGTTTTATCCCGGTCAGCCCACCGCGTATCTTTAGGCACGGTGCTTCAAGAGCTCCAGGGGTCTAACCCATTCGTCTATAGGGCCGACCAACTGCTAATCGACACCCGGCGATTTCCGGTCCTCCGACTTACCATCCGTTCCGCGATCATCCTTCTTTCAGCCTCTTTCGAACCCGCACGTACTATATTCCTCGGGTTATGGGTGTCTCCCA
>16 177 AGATCTTTGTCCACC
GTCAGTCGCGTTGGAAAGGCCAACACATCTGGTAACTTCGTACGGTGCTGCTTGGAGTCCCGACTTATATTGGGGCGGGTTATTGGACCAGCTCCGGTTCCAGCTGTACCGCTCTACAGAAGTAAGTGCAGGTGAAAGGTGTGAGACTTCGACAAATTGTTAATGACTGATAAGACGAGATCTTTGTCCACCAATGGCAACACATGCACCAATGGGGAGCAGTCAAGCCTCTGCGAGCCTCACGAAGGACCACGCGACGTCCTTAGGAATACGGCGGCTATCGGTGCAATAGGTTGCATTGGTCCACACCCGGGCTATCGAGAACTCACCAGTCCATTTCAGCTGAAATTCTTAATGGAGGGAAATAGTCTTCGATGCGACGCCTTCCAGGCCCGAGCTG
>17 28 AGACCTCTGCCCCTC
ACCGTTCGTTAATATATAGTAGACGTAAAGACCTCTGCCCCTCAGCGCGAAGTGGGTCTAATGTGGCAGGTGTCGAACGGGCATTTGAGCTGAAGTGGAAAGTCACGGAGCCGGGCAAGCCTCTTCGTTCCGACATACATAGAAAAAAACATTAGGGTAAAAAGGTACGTCGAGCGGACAAGTTTCGAAATCTATACTTACCTAGCGGCAGCAACGAAATTGGGTCTCTCGTATTTGTTGACTAGCCTCGTCGAACCCTACTTTATACCCTTAACAGCAAGGGGTTTGCTGCAACGTGGTGTAGTTCAGATTAGCTGTTACAAACGACTCCTATACCCGCGGCGAATCGCTCTACACAGGTGTTTTACTCATGCTTTGAAGGTAGAACAAACGGCTACCA
>18 363 AGACCTTTGACCACT
GTATTTATGTATAGCACTGTCGAATTGGTAATCGGCCAAGACTGTAGTCAGCAGCACACGCCGGACAAAGGCAAGACAGATGTGTACCAAATCGTACTCGCGACGATTACTCGGGACAAGAGATTACGTCAGCAGGCTGCCACGGTCATGATCCCGCACCAAGATTGTTGCACAAGCCAGCGTGCTGGGTCGAACACCATGTAACTCGAGGCCTGCGGCCCGTTTTTCTGGCGAGCAAACTTCGGAGGTAACGTCGAATAGACATCAGATCGGATCAGTCTCAGTTCGTGGCTCATCGGACCTATACACTCTGGAAAGATACTGATTTGGCCATGAGGATCCTTTCCTCGAGTCGCTTCACTGAGACCTTTGACCACTTTCTTCAGTGGGGGCAGCAAAT
>19 258 AGACTTTTGATCAAC
TCATTGCGCTCCTGCTTGACCGCCTGTTAGGAGCTCACGTATTTAAGTCTCTACAAGTAGATACCACTGCTTGCAGGCTTGCCGCGCCGCCCATCCGTACCACCATGGGGCTCCGTATCTTACGCGGGCTGTTCTTCGCCCCCTTTGCGAACTCCATTACTCATCCTCGAATCGTACCGGAGTCAGGGTGGATGGGATGATGCAGTGTCTTGACGGTTCTCCACGCCACTCGTCCCTGCTTATAGCGTTTACCAAATAAGACTTTTGATCAACCCCACCTGCCTTCGCACGACCTCTTTGCTCCCAATAGTTGAATGGGGGATACATTAGTAGACCCCCTCAGAGACCTAGACAGGAGGTAGCTAAAGCGAAGGTAATTTGATAGGTGGATTTTTAGACG
>20 358 GGACCTTTTTCCACC
GTCCGGCGCATCCCTGGAGCGAGGCCTATTAGGTTGCCTGTTGTCCAAGAGAGATTAGACTCACCTAGTCATAATCATAAATGGCACCGGTCCATTACTAGTTTATAAAGAGAGTAGCAAGGCGCAGATTCATATTTACCGAACGCAAAGGGTAATTCTCAGACATGAACAGGGGCGTCGCTACCGAGACTCTCAACTCAACGTTGTGGCGCGGCCACGAACCTCAGACTGTTTTAGGCAATAGTCTTGCCTTTGTTCAGTGAGTAGCAGGATGATGATTCATCCTCCGAATATTACGGAGCTAAGACCATCTTGTTCGCGATTACCACACGATCGCCCGCAGGATCTGGCGAGTGGCGGACCTTTTTCCACCACTGCCTCTGCAACTACAAAAGCCGCC
