# Supplementary material for: A particle swarm optimization-based algorithm for finding gapped motifs
Source: BioData Min. 2010 Dec 13;3:9. doi: 10.1186/1756-0381-3-9 (PMC3022572; doi:10.1186/1756-0381-3-9)
Supplement: Additional file 2 — Experimental Dataset. The synthetic data sets and real biological sequences used in the paper. [file 1756-0381-3-9-S2.ZIP › synthetic/non_gap_motif/fix_motif_length/Seq_400_20_15_4_6.fa]

>1 330 ACCCAGATGGGGCCA ACCCACATAGGGCCT
GCATGGGTGCTGGGGCTATAGTGCCACGTAGACTCCCTGGGAGGAAAATACTAGACTGTACGGTTCCAAGAGGGCCCGTATGGGGTTATATCCTAATCCGCGATTACAGTCCGAGACTCTTTGGCTAGGATTCACGTTAGCTCACCCGGGTCTGGGGCCTGAGAGACTGCATTATAAAATCGGGGACTTTGGATTGGCATGCTTTTTAAAGCTAAGCTTGACTATCGCTCTCAAATCCCGGTAAGATATATAGTGCTACTGTGAATAAAGCCTCTGTCCACAAGTTCGTGAAAAAGTGGCTGTCTGCGCAAACGTTAACAGCAAGCCTCGACCCAGATGGGGCCACTAAGCAGGCCATTTGGCTAACAGGATACAGTCAGAGGTACTTTGGAGACAGGCC
>2 322 ACCCACACAGTGTCT
GAGAGCGCGAGAGATAACCATTCGTTGGTAACGAGCAACACTGAGTTATGACATCTAGGATGAGGGTTCTATCGTCTCGGTTGCACAAAGGCAAAGGCACCTCGGGGAGTTTCTACCACCTATGTCCCAATGGGGGGCAAGTTGTGTGGGTGTCTCTGGGCACTCTGCTCCGGAGACCGGATGATTTCGGCGAGAATGACGTCGCAGTCGGCCAGCGTGCCTAGTTGGCCGAGCCGCGTACTGGGGGCCAGCGCATACGAATCAAGCGTGCTAATGATCTCCACAGCATGTTTGTCTTTGCGTTGGCTGATTAAGTTGGCCAACCCACACAGTGTCTGGTCTATTTCGGGTAATAATGGGAATAATGGCCCCGCTATCCATGGTCTTCTTCACTACATAG
>3 112 ACACAAATAGGGCCC
GGGTAGCTGCTACTCGGGTGATATTGATCTCATCGGCCGGGAAAACAAGGTAGCCACGCACATAAAGTCCACAACTTGGCCGCGGTTTAAAGCGCAGTAGGCCATAGGACGGACACAAATAGGGCCCTCGCGCTCAAGGTACGAGACTAATTGTCCCCTTCCCTTCGTCCAAGCCCAACTACAGTGTCATAGTGAGCAACGTACGAATTTGCCTACCTCCCATCGCATGTTTAGCCAGTTCAATACCTCTAGCTCCCAGTGATGCAGAGCTATCAATGAGCTCCACGGCGGAACCGTAACGTTTATCATTCAATATCAGTGACCCAAGCGCGTGTTAAGCGAGAAAGGGAAACCCTGCTTCCGAAGACAAGCCGCGGGATGCGGTCTTTAACTGACGCAG
>4 199 CGTCATATAGGGCCT
AAATCGTACTTACGTGCTCCCCGGTCGTGCCGTAATATTCTACGAGTACGACCCTTAAGTTTGTGTGGCGTGCAGTCATTCTCCAATGCAAGTGGTGGTATAAGGTGTAGTTTATACTAACCAGGAAAAATACCTTTGAATGAGCGGCGTCGGTGCCATACAACGTGGGAAGAAACTGATTGACAACCGAATGCGCGTACGTCATATAGGGCCTTTGCTGTCCGTTGATCGTCCAGGATTTACTCTCGTCTCTTTATGCAACAACTCGTGTTCACGTCAACATACGAGCGGTTATTGGTTCGCCTTTGCCGAGACGACGATACCCCATGCGGATGGTGTCTATATGATGTAGAGATTTGACACCGTTCTATCTGGGTCCACGTTCGGTTACCAGTACTCC
>5 215 ACCCACAAATGCCTT
ATGGGATGTCCTCCCCATGTTAAGTTTGTGCCGCGTCACAGTGATTGCATGAACGCAAACACGCCAACTCTTGGCTTGACGTTCAAACGGGTCACGTATCGTATAGACTTAACGCGTCGAATTAAATATGGAATTCTTAAATGTGGACCAGTCTCACCTGTGACCCACAAGGGGTCGTAATCCCCCACCTTACGACTGGTTCACACAATTCTCCCACCCACAAATGCCTTCATAAGTATCGATTTGAATTCCGTTTAACACGCCTTTGCTATTCTACGATTGACGGTTACGATCGAGCAACGGCTAGGCTTCCGGGCCGTCTGGGATTACGCCTTGGTTGGTCGACTCTTTCCATATCTGCGGGAGCCTCATGGATCCAGGCGTCCATGACGGCGGATGG
>6 112 TCCCAAATAGGGCAT
GATAATTACCGTGCCTTAACCCCCCCTGCTACCGGGGCTGGAATCCAGGGTGTGTTTGGTACACCTGGCTACGGTGTGATACCGTGACACTACGTCAAGTTACCTATGGCAATCCCAAATAGGGCATTGCGTCAACATCATTTTCTTACCGAGGTCTTGTATTCCTACGTACCTTTCTGTGAGTAGCGTTATCGTTAATGCCGTACGAACGATCGAGAGTCCACCTCCGTTGATTCCGAGCTGCGGTACGATTCTTTTACTAAGCGTACGTCCTGAGTTCGTAAGTACATTTTCAGACCCGTCCTGGATTCAGCACGAGATAAGGCACTCCGTGACCGGTCGTTCCGGACCCTTTGAATCTGTAGCCTACATGAAAAATCTTGCCATACAATCAAACGGG
>7 259 ACACACATAGGGCCA
AGGGCACCTTGACGCTGCATACCAGGTACTTGATTGAGTGTTCATGGTTATTACGAGCCGACTAAGATCGTCACTAACCCTTAGCTCGCTTCCTACGTTCATGACCTTCGCCGTACGCGGTCAAATGATGGTTTATTTTTAATGAGATTGTTTGTTAGTAAGCCAAAGGGAAGGGAATACTGACTCAAACGCGGAGGAAATTAAGACCTAGACATGACATCGTCAGAGAAACATCATAAGAATCATTAAACTTAGCCGTACACACATAGGGCCACCAACAAGTTCCAAGGCTCCGTTATTTAAAGTTGTGTGAGAGGGCGGGTAAGACCCTCCGGTAGCGAGGCAAGTCGCGGAAGACAGATACTGGATAGCATGTATAACGTGCCCGGGGTGCCAAACA
>8 278 ACCCACAAAGGCCCT
GTCTTGGATGTCGCCGGACTTAAGACGTGCACGTCCCAATAGGACCCGTTAGATCCCGGTACAGAAGCGTTAATATGCTACCCCCCTGCAGGGTAAGGGCTCCCGAGGGTTAAAGGTGCCCTTCAGCGGGACTTCTATAAAACTCCTATAACGAGGAGTAGACACGTCGTATCAGTCGTGCGTAGCGACCGCAGGAGAGTTTGCAGATCCAGTGCTCGAGTCCGAGGGACATGCGGCGTCTAGCCACGATAATCGCCAACCGTAGCACGGCTGCTCTCACCCACAAAGGCCCTGAGCTACGAAAAAGTCCTCTCTAACTGTTCTCCGAGCGTGTGCTCGGCCGCATCCATGTGGTCATAAGTGGTTCAGTTAACGGACAGGGAGTAGCACATCGGGCGAC
>9 71 ACCTACATGGACCCT
TGAGGGTTTGAGTGCGGGTTCTTCACAACAACCGTCTATCGGTCCGTTCAACATTATACTAACAAGCTACTACCTACATGGACCCTTAGATCAATAAGTCCCAGCGAAGGACGGCACGGGCCTCATGAGCATGTTGAACGCCAGATTCGCTGGCCGGCCGGCTCTCCGCTATAGAATATCGGAATGGGGGAGTTATTTGTAAGTCCCAGTCGCGCACGGCGAAAAGTAACACTAGGCCTGGTCCACGCTACCCTTGCCCTTACAGTCATCAATGGATCTAAACTTCGTAGGGCCCACCCACCCCTAAAGTGCTAATCGTCACGTGTCCAAAGTTTTTCCAAAGGCTCGTAGCCTGGTCGGGGAACATCTGCAGATCCATCAGGTCAACAATTTTAATTCG
>10 57 ACCCACATAGGACTT
GGCGGTTCAGTTGCACACATGGGCACATCCGTAAGTCGGATCATGCTCACGTCAAGGACCCACATAGGACTTACCCCCTCCGATCGGCATCCTGAGTTTTACCGATGTACACCTTTATTAACTGCCTTCACTTACACATTCGACCACTTCACAGGCCGTAATTCACTTGCCACCGGTTCAATAATCCCTTTGCCTGGAGATAAATTACATGCCCTCGTTAGATCTTCTTTCAGGCGTATGTCACAAATAAGTAATGCAAAATCGGCGGTGCTTCCTGGAAAGGTCCATGCACTCGGCTCGTCGGAAGAGTCTCGGATGGAGCGTATATAACGGTCTCACGAGCGCGGTAGCCGCCGGACCAAACAAGGGCTATTTCCTTAGACCCATCCAGACGGGTCAT
>11 339 ACCCACATAGGGACT
AGGCACATGATTCAGAGGACCCAGTAGGAAGAACGACCTGCCAGCTGGCGACATACTCACTTCCAGCGGTAGGGCTGCGAACGATGAGCTGGCTGCTGATGGAGTTAGAACTGTTTTACGTTGTGTAGCTAGGGCAATTGCTTGTAGATGGTGCTAGCGGATCAGGATCCTCCGATGCATCCTACCGATCCGTAATACAAAACAGATTCCCAAACCTCAACAGTCCTCGTTCATAGTGACAGGGAAACGCCTATGATTGTCCTCCGTTCCAGGGATCACCTAAGTCGTCTTCCGTTCTTAACTTTAATCTATTCCATAGAAGATCAAACCAATCTGGAGACCCACATAGGGACTGTCCGCTTGCCCAACGGACTAAGCTGAGGGGTTACCATTGTAAGCA
>12 82 ACCCAGATAGGGCCA
TCAGTACCCAGACGGGGGTTTGGTTCCTAATTAGTGCGACACGAACTCTAGGTTGCACAGTAGTCTCCCTGTCTGGGCGACAACCCAGATAGGGCCACGAGAAAAGCCCTGACTCCGTTACCCAACGCATCGTGGCGCATGCTCTACTGGCTGCCTATTTAGTATAGTGTTAGCCACCAATCGGCGAGCAATCTCAACAGATTGTCTACTTTCGAGTGGAACAACCCAGCACTGATCGCGGTAGCGGTAACCCTGGATCTCCTTAAGGGAGCGGAAGCTGCCAAATTGCTCCTTTTAACCTTATTCTAACCTTGCGATGACCCGAGGAACCAATGGGTCAATATCGGAAAGATACTGGCTTCCTCCTGGGGCGGTCGCCTGCTGAGATCCTTCGGGTTAA
>13 353 AATCACATAGGGGCT
CTATGGTGGGAGGATTTTCAGGCCTAGCCTGCTTCCTACGTCCAGTTTGCACCAGAGGACGCAGCGCGAACTTGATTCATTGCGGCAAGAGAAGATTCTAATCGCCGTGTGAACTACTGAAAGGTAATCGCTGCGCTTTCACTTGCAAGATTAGTTGTTCTTGGTGAAGCTTAGGAGCACTGGCTGTAGAAAATCAAGGCATTTCTTGGCGCAAAGGACCGAAGCGGCAACTGCGAACGATTTCACCAGCACCACGGGATCGTATGCCGATCCGCCTTACGATCGTAATGTTCAGTTATTACCTGACGAGGGACGACCAAATTTGTCATCTCAGGTGGAGCTCTCCCTAGACCAATCACATAGGGGCTGGGCGAGGAATCTGCTTTAAAGACGATTATTG
>14 101 GCCCGCATAGGGCTT
TTGGCCCGGGTAATACTCTGGCTTCGGCCCACGACAAATGTATTACAACCTGTGAATTGGACACTATTAAACGTGCCAATATATAAGACAGATAGAACGAAGCCCGCATAGGGCTTAATAGGTGCAGTAGGCATGCCCAAAAGGTTGCAGTACCCCAGATGCGATCTGGAGGTGGGGCTTTGGAAGATTTTTGGAACAATCTTCTAACAGAACTCGCCTGGATAGCACCAGCCCCTGCTCAAGTATGCGGGTCAGATAGTCCGAAGTCGTGATTGCTTGGACTTAGGCGTGTCGTGGCTCATCATATATGTCATACGTTAACCGAACAGTGACCAAAGCCACCCGCATTACTCCTGCGACGTCGTCAGATTCACTGGGGCTTATGGGTAAGTAGCTTCCG
>15 53 TCCCACCGAGGTCCT
GCTGTGCATCAGATGGAGGAGTATAAGGTGCACGCGGACTGGCACGGAGGCTGTCCCACCGAGGTCCTAGCGGTGTGTAATCGCCTCTTGATTCGACCCCTACGCTCGCTGCTCAGCCCGAATTCCGTAGGCTAACAAGCGCCCCTGTTGAGTGGTGAACTTTATACCTGCCCCGTAACAGAATAAAAGGGAAACACCAGCTATCTTCATGGGAGATCTGGGAGATTTAGATCGATTAGTCAATGAGGTGGCATATGTCTATTTAGGAACCACCCAACAGGACACATAAAAGATGAGAAATTAGGCCGCACACAGGCGAGAGTTATTCTGTATCTGTAGTCGCGTAGCACCGTTCTCAATCGTTTTCAGTTGTCGGTATTTAGCTAAACGATTGTAACTG
>16 60 GCCCACATAGGGCCT
CCTAAGACTTAAAAGTCTACTTTACGGTCCTCTCGTAGACTCACCACCTAAGGTTGTTGAGCCCACATAGGGCCTGGTGTGCACATGTCAACAAATGAGCAGCAACCCTCTAACTGGGGCGTCGGCGAAGACAACAAAGCTACACTTTCCTGCCCAATCCGCGAACTGAAGGAGCCCGAGTTTTGCCGCCTGCGCGAGTCTGGTCTACCGAGAAGTTCCCTGCGTCCCGAAGTCAGACACTTAGGAGTACTAGGTCCGGCCATGGGTACGCGTCCTGGGGACTATTTCTCCTCTCTGCCATGTAAGCTAGCGTGTTGTCCCTTCGACACCACAGGCCCTTGCGGGTAGTCCTCATGAGGTTCATAATTAGTTGAGTATAAACTAGGTCATGGCAATCTGC
>17 364 ACCCACATAGGTCCT
AAAATACTCTGAAGTGAGAATGTGCACATTGCACGCTGTACCATATGCAGAGTACAATCTAAGTCCGCACCTTTTGTCCACCAGTGGCGGCAGCGAACTCGCATCGGGAGCCGCTCGACGCATAACAAAATCCCTAAATACTAGACGTCACCGGTAGTTGCGACGGAACACGAGTAGTGATTATACAGCCACGCCCCGGGCTTCTACCGTTTGCCTGTTAAACTCGATAGGGCAAAATGCAGATGCTGACAAGTGAGAGTGAGCAAGTTAAAGGGAGAGATTTCTGCACTATCCGAATTTTAACCTCGTTCAAATTGAAATGCCTGAAGAGAGAGATGGGCCCAGGGAAGAGTTCCAGTCGACCACCCACATAGGTCCTGGCTTCGCTGTAACGTCTTCC
>18 105 AACCCCATACGCCCT
CGTCTGGAAGCAATACCTGCCCTGTTTCAGTTGGGTCAGAAGGTTCGGGCAGTCGCAAAGTAGATTACCCTTCAGACTCTTACGGCATCCCCATTCTAGTGATGTAACCCCATACGCCCTGGCCATTATCTGGCTTAGAAAATGTCCGCAGCTCGGGAAGCCCCCTCCATTTATCGTAGATTAGCTATAACATTGGCGCGGGTCTTGCGGGTGCCTCTTGAACCTTCCAGTAGCCATTCGCTCGAGAGATCAACATGTCGGCTGAATCTGTAATGCTCTTATGGCTGGTGAAGCCTGTAGTACATCAAGACACCCGAGTTTGCATCACTCTGAGGTGCTATACTGACACAATAACAGTTTACCGTGCCTATTTTAGATCGCCGCGGTCGGTTTATGCACA
>19 58 CACCACTTAGGGCCT
GGGAGTTGCCTCTCCATGCTCTTAGTCTACTGTAAAGCTCTAACAGGCTAGTGGTAGCCACCACTTAGGGCCTCGCGTCAAGCTCCCGAATCAACTAACCCCGCTTTTTTGGAGTGTCTCTATGCCAAAGTGGGCTACACAGTACGCCGCTCGAACTGTGGTAGGGCGATATTGCGGAGCTGTAATATCTTTGCTGTAAATGCCGCTTTGCCATTCACGAGCCGACCGGCAAGCGCATGTCTCTAAGTCGATGGGTTGACCTTTCCTCTCAGCGGTCTATATCTAATCGGGCCCGTATACATGCGCCTTTCTGACCACAAGGAACTTCTGTACTGCCTGGTGCTAACATCTATGTATTACGTCCGTGCTCCAATACTAGCGCGTTGATTCCCATATCGCG
>20 366 ACCTACATAGAGCCG
GTGGCGAGTAATCCCCTTGGTTCATGTATGAGGGAGCGCGCCAGGCTTTGGACCTGAGCAGCGTGGAGATATAAACTTTCTTTCTTAGAGTATCGTAATCAGTACTCACTTTTTTCGGAACGCCTTTTGGGCTGTTGCACTACACCGAGGGAACCAGCCTGAACAACTTGCTACACACTGGTAAGAGCGCCCGCGCCGTGCGCGTCCGGAGCATTCAGGAATTAACATCGGGAGACGTGCGCAAAAGTTTAGCTACATCTATAAGGCAGAATGTGAGGTTTAACCGACCCTATGAGATGAGGTCCAGGCCAAACCAACCTATTGCCCTCCCCTAGTCCTTGAAGATTAACTGAATGCAGGCAGTCCACCTACATAGAGCCGCCTCTTAGGTCTAGGCATT
