# Supplementary material for: A particle swarm optimization-based algorithm for finding gapped motifs
Source: BioData Min. 2010 Dec 13;3:9. doi: 10.1186/1756-0381-3-9 (PMC3022572; doi:10.1186/1756-0381-3-9)
Supplement: Additional file 2 — Experimental Dataset. The synthetic data sets and real biological sequences used in the paper. [file 1756-0381-3-9-S2.ZIP › synthetic/non_gap_motif/fix_motif_length/Seq_400_20_15_4_7.fa]

>1 364 CGCGTATCTGTCTAG CGCGTATCTATCTAA
GTGGGCGGGGGCTTGCCCAGTTAGCTGAGCGGCTCAAGTTACCCGACCATAGCCACCCGATACGACGGTTTACTATCTCAGACATGACCTGGTACCATCCACTCAAATTAAAGCCTAACCGCTGGCTGTACGGCACCTTTTTTTTGTGCCAAGCTGTTTCACCATAAACTGTCTCTTACCTGTTGATCTGGCTGAAAGAACGCGACCCGCTAGGTATGGTGAAAAGGTGGTGTAATGTAATAAATCTCCGACGTATATCCATAGGCGTGTTGTAATGATTGGTTCTTCTCCTGGCGCGAGCAGGAGATGTTGGCTCGCGACTTCCCCAGCGGACCAGCTCGAATCGCAAAATAGATAAATCCACCGCGTATCTGTCTAGATCCCAAAGACTGTGTGGAAA
>2 319 CGAGTATCTATATGA
GCAGAAAAAAGCACTTAGTTTTGTCGAATTATAAGCCCCGGCGCTTTTTTAGTTCCGTCACAGGTTTACTCATAGGTTGTACCTCCGAATCCTATGAACTAACTGTTACCCCTCAAAACCGCCCAAGGTCCTGCGGGCACTTTCCTCCTATCATAAGGTATCTTTGGCATGCTGGGGCGGCTGCCGAGCTCAACAGATTCGCAGATATTGAACACTACGCGAATCTGGCAAAATGAGGTCACCCGGTCCGCGCTGGCAACTCGGGGCTGAGTAGCTGTCCTGCTCTTGGTCCACTCTGCCTGGGCAAGTACGGCAATGTCGAGTATCTATATGAATATGATAAGTGTCAAGGGTGAGGTGCTATAGCCAGGAGCTGGGGGTATAGGTTTAAGCATGGTGG
>3 160 CGCGTACCAAGCTAA
GTTGATCTCGGGCTAGGAGAGCCTGCGGCTACAACTGCTACGTTGAGAGTCTTTTGTAGAATGGGTGTGCTACTAACCCCACCACGAATACTCCCGAGTGTTGACACCTAATAGGATTATTGGGAGCCATCTTGTATTCAGTCGCCGAGTATGATGATAACGCGTACCAAGCTAAAAAAAAGAGGCATCAAGTAGTAGCTCTCCAAGGTAGACTGAATACACGATAGCGTGACGGCTGCATACGGTGCTCGCTTGTCCTTTGCTCTATCACCAGCTCCGCTATGAGATGAGAGGATGCTATACCTCGTTGTTCTATGCGTCTCCACGCAAATCTCAAATCGGGGCTCCCGCGAGAACATCAATCTTACTACGTTCTGTGGGAAGCTATAAACATGCGCCA
>4 109 CGCCGATCTATCGAA
TGAATGCATAGGAGATTCGTCTGTCAAACCGTTCTCCATAAACGATACAGGCCTTGCCTAGGGATGATGCGGCCTGGAGGGATGACTTCGAAGTGATTCAGTGTTCAGCCGCCGATCTATCGAACCTGCACGGTCCATCCGGTGCACCTTGCAACCCAGCACGAGAGAGTTCCATCAACGCACGCAAGTAAAGCCTCCCACGATCTTTGGCCTCCTCAATCTTATTGAAGTATATTACGAACTGTTGCCGCCTATACTAGGACTCGTCCGGCATCTGTTTATGCCATTGTACATCATAACGCTCGTTTGCGAAGGCGCCACATCAACCAATTCCCGGCAGTCTTATCTACTAAACTGGCTGTGCGTCTTGCATATCTAGAAGCGTAGACAGACTAGCATA
>5 35 TGCGTTTCTATCTAT
ACCAAATTCACGACAGGCACTCATACACGTGAAGTTGCGTTTCTATCTATGACACATGTGTTTAGGGGCCTGTCTCGGTAGCAGGATCACGAGTTTTCGTATGTTATTATTAGCTAGCCACTACGCCACGGATACCCCTGGTTTTACGTACAGCCTAGGGCGTCTACGTGGGCACGGGGCCGCCGTTACGTTTCGACACACAACCACCGCGGACTAAGTTTGGATCAGAACGCATCGAAGCTGTCTGGATGCCCGGTAGCAGAAGTCTAGTTTGGCCATCCACGGCAGACTGAAAAGGTTTTGTCGACCGATAGTCTTTTTCGACTGCGTGATCTCTTTGTCCTAAGCGGAGGATGACGTGGACCCGGGTACTTGTTTGTGTTCTCAGAATATTAGACTC
>6 241 CTCGAATTTAGCTAA
AAGCTTCTCCGCGTGCAAACATCCATAGAAGCTGGTCACCAGCAAGTTACCTCCCAATCAATAGTTCGCTTGCAATGGTGTACCGTCCTCCCCGGCCCAACAGGAATCGAATCCTATTGTTCTCGAGTACATGCTGAGAAGGTCAGCCTTTAAGAACAACACCCCGTTCGTCCGGGTGGCTTTATAAATTATCTAAGTTAGCGCACCTTCAAAAACGCGCACTCCCAGTGGCGACACTGACCTCGAATTTAGCTAACAGGCGACCGTTGGGTTACTGGGCAATAACGCTATTACCTGCGTACTGCGTGTTTCAGTTCGTTTCAAAACCACCACCGGTCCAATACGTGGGTAGTGCTTAAAGTGTATCTCACAAGCCACAACGTAGCAGAGACGAAACTAA
>7 231 CGCGCAGCTGTCTAC
GTACGTACGACAGCGGCGCCATTTTGGCAAACTTTCCCCACGATTAGTAAAGCCGCGGTCCTGTGGATGAAAGAGCAAGTGCCCTGTGCTCGCCACGGAATGATGTACTGGCGGTTTTGCGGCAGGGACATAGTTAGAGGAGTCAATTGTCGATGTTCTACAGGAAGTGACCTGTTACGTGATACAATCCTCATACCGCTCATAGTAGGCGTCACTTGGAGGAGGTGCACTCGCGCAGCTGTCTACACGACATTTGGATTAGCATGCTACCAAGTGACAGTTGGGCGGCGTCCAACTGACTACTTAGCCGTCCGCCTTGACGCTCGTCCCATGGGTCCTTCCGTGAAAGGGAGGCGCTTGTATACAACCACCTCAACGTTTACTTGCGCCGGCCAGCGCA
>8 107 CGCGTATATATCTAA
TCGAGCGCGCGGTCGTTGGCGAGGGCAACGTAATGACTGCTAGGATGATCTAAACTACCGCACGCCAAACCGAAGGGCCCGCGCATAAGAGACTACTCGAATATTCACGCGTATATATCTAAATCTAGTGCGAACCTTCGAAGGTCTTTGTCGAATTCCTATATCCAAAGGGCGGTTCTAGTATGGGGCCCTGTATAACAATTTCCCTGAAGGATTCCAAGAGTATGAACACTGATGTATTGCCAGCGGAAAAAGGTGAGGTGCCTGTCTGTACGGTAATTGAACAATACGTATTCCACTGGTGTCGGGTGAACCGCCAGGAACTATCGTTACGGGTCGCCAAGCGGCTTGCTGTTTCAGCTGCCGAGCGATTGACGATGTCATGGGATAAATTCCTCGG
>9 58 CACGTATCTCTCTAA
CCCTTTCCTGAGCGCTGGGTCACCGACGACACTCACTGGCTCGAAGAGGGGTGTAAGGCACGTATCTCTCTAAGCCGCTCTCAGTTACTCACATCCCGATCTAAGTCCAGTTATGATTCAATTCGGAACGAAGATGGCGTCGACTTTGTTGGGCCACCCCAGGATCACCCTTCTCCATTCTCGCATTCAAACTTTGGATGCGCAAGGTAAGTGTTACTCCTCAATCTAACATTACGTATTCTTCCCTTGTCATCCGAGTTGTACATAAACCCCTCGCGTTGTGAAATCTTAAATATAGGTTCGTTTTACTCATGCATCTAATCGATCAATGTCAAACTGGGCTGCATGTGTAGAAATAGGGCCGCCCCCCGGGGGACCACTTGGATGTCTAACTGCCTTA
>10 377 CGCCTATCTATTTAA
CGATACATCAAGGGGCAGGGTCCTCGTAGTGAATAACGCCATGAAAGGAACGAACCTAGACAATTTGCGTAGAACCAACCCTCTAGCTGGAAACGAGCAAATATGCCAACCCGAATTTCCTTAGTGTCTCTGTTCGGCGCGCAAGTCATAGGAAAATAGGCACTATGCGCCACCCCGGCGATTAACTATTATTATTGACAGCAGCGTCCTGTAGGGTGTCTAGATACATGAGTTCAATGCCCCATTCCCCTAACTCTTACTATTATGAGAGTGCGCCTGAAGAAATTTTAATGCTGAGCCGGATTCAGTGTATGCTTGTCCCCGTTCCTATACTTGGCTGAGCTTCACAGACAATAGCTTCAACCCAGACTCATTGCCGCCTATCTATTTAAAGGGAGTT
>11 21 CGCGTATCCATCGAA
AAATAGTACTTGTATGTACGGCGCGTATCCATCGAAAGGTAGGGCTAATGTTTCTACAGCTCCCATACGTTCAAACTGGTTTGGAGTGTCCACGGCCAAAACATACCTACCCATATAGTATCAAAAGGGTATAGTGAGCATATGGTAGCGCCTCGAACGGGTGTCTTCGGTAGTAGACTAGTCAATTCTTACCCCCGCTTGGACTCGAAAACTCACAGGGGTCCTCACACAGGAAGGGGAACGCGTGGATGGAACAAGTTCGAGCCAAAAGTATCCGACGGAGATTCGTCTTGGGTATGTTGCTTCTTTAGCGTGAACGAGGGGTGTACCGGACTCTGCATGATTTATAGGGCCTTTGTAGCACGATAGTCCTTGAAGCAACTACCCTAGTGAAGGTAAT
>12 10 CGACTATCTATCTGG
CTCACTTCTTCGACTATCTATCTGGGGACGAGATGCCACGATCTTTCCATGTCTAGCCACGGAGCCCCCGTTTGTTTAAGATGCCAGCTAATTGGTCCCAATGTTATATCCACGGCCCTGACAACCCTAGCCCCCGCTTGCCTCTACCGCCGAGATAAGGCGCGATGCGTTTAAGTCAACGACCGCGTTGGAAAGATAAACAGTAAGCGAGTTATCCTAAGCTTCCGTCCCACTAGGCAGGGAATTCAGTAAGTCGGCTATAGTGTTATTAACGCAGCACGAATGGGGCGACAAGTTACGTGAATGCGCGCTCCGTCTGACGCCTACACTAGCATTCGCGTTTGACAATTCCGATTGGTCCGTATTGATTGACGAAGAGGCGTCAACTAGGGTTATACGG
>13 41 CCCGTCTCTCTCTCA
GACGTGCGTGGCGACTAAAAACTGAATAGGTTGACCGAGGTCCCGTCTCTCTCTCAACATTAATTACGTACAATTGCTGGCACATCCAGATTTAATCCGACGGGAGGCCCATACAAAGGACGCGGGGTTACCGGTCCCAGGGGTTATAGGTATAGCACAACCGAGGTAGGGCGCATACCCCTGGCATAAGAGACTCTGCAGGACGGTTTTTTACGCTTCATGAACGTAAACTTATCATTAGATGTCCTTTCATGCCGCTATGCAATTTTGACCACCCCTATTAACAGGTCGAAGTTTGCTGGACGTAGGGTAGACCCGGGATCAGCCCCGAATCGGAGAAGACTCATCCGGAGGTAGCATTTTTTGGGCGTCAGCAGGTAACCACGGGGTAAAAGGCAGA
>14 18 CGCCTATCGACCTAA
GGCTGCTAGAGATAGCCCCGCCTATCGACCTAAAATGCTTCGATCGGGCTGACTTCCGCAAGCACCGGCCAGGATGTATCCCCACACAACTACCAAACAGCTACGACAATGTGACTGATTATTAGGTGCCGTTATTTCAGCTGAACTGCCTTAAATGTTCCAGTATAGATCATTGTCTCTTTGGCAAAACTGCCCGTCCGGATCTGACTAGGTGTCTCGGGCCGCCATAGGGAATTGCAGCCGGAAATGTTTGAGAGGCGTCTATATTACTTGGCGCTAAACGAGGCGCCTAGTGTTCGGGATGGCGGGATCAAACAGAATTATACAGACGATAGCTCGGAAACACTTTTGAGTAGTATAGCTAAATCCACCGACCCAAGACTCTTGGGGACCTGACGGG
>15 289 CGCGTATCATTCTAC
TTTCACGAGCGGAGGCCAGGGGTATAAGGCGGAAGCCACTATACTAGTAGTACTAGGACCATAAGAGCCAGAATTGCGTCAATCTCAAAGATCAGAGCCGCCGTCTATTCTGCCGTGGACATCAAGTCCACCTGAACCGTGTCATCTGACTGAGTCGACGTATCAGTGCTCCGGGTACCTACTAGCTTTAATCACCAAACAACGGAATGTAGGACCATAAGATGGTAAGCCCCCGGCATACGAAAATTACTGGTACCTAATAACAACCTAATTAGAGTAAAACTCAATGCGCGTATCATTCTACTATTCGCGTTGCTGTTTTCCGGTCGGTTGTTGCTGAAAGCTAGTCAGAATAATCGGGTCGAGGCCAATTAAGCTGGAGGTTCGATCCTCATCTTAT
>16 11 CACGAATCTATCTGA
GCTGAGTTGGTCACGAATCTATCTGACCCCTATAAATGTCAGCTGGGTTTACTATCGAAGCCTGACTGCTGTAAGTTTTCCAGCCTGGAGCAATGATTAAAGCGTAGCCGCCAGAAAACGACCGAGCTTGGACAACGGCGCATACTTCTTACTTAAAGGGCGGTCGAATTGTGTTTACAGAACGGTGGAGCTCGCTGCTGAAAGCGCCTTTTAGGTTACGTTATAATTTTTAGGTGACTGTTTGAAGCACTAGCCGTCACGGCTAAGCGCCGTACCGTACTCGAGTCGCAAGTAAACGGAGTCGACAATGTTACGGCAAGGTGTCTAGTCGCCCCTAGATTGACCTTATATAGCACCATTCGTCGCGCTTTGAAGAGTGGCCTCATCACTTCTGAACCTT
>17 330 CATGTATCTATCTAA
CAGGGATCCTAGGCACGACTGACATATACGACCAAGTGGCAAACTAGATTATTGTCGGGCAAGGCGACGGAGCGGCAAGTGGTAGGGATGCTGCGCAAGGTCGCCCAAAGAGGCAGGCACTGCCGGGGTTTTATAGCCCGTTGACTTTGGGTAACGTGCTACGATTCGGTGTCAAGAAGATTATCCGTTAGTGCTTCGAGGGAATCAGATTAGGGAGATAAGTGTGTGCGAGTGTGTGCCCAAGGGGGATTCAGGTTTTTTGACGTCAGAATTGCCCGCGTGCTCGTTGCGGAGATTAATCAATCATTGCCATGCCCATTTGTAGTCATACATGTATCTATCTAAGCTCTCTGTACGCTTCGGGGTTGTCAAGCCCGGGTACAAACAAACCACGTTAGCC
>18 331 CGTGTATCGATCGAA
AACAAAAGCCCTATCGACCGCTACATTAATGATTTTCGCGGACGCATGTGTTGTGAACACGGGACTGTGAACAAAAAGATAGTTGACATGCCAGCTGAGCTACTTATATTACACTACACGCATATTGAAAGGCCGAGTTACCTAAACAGCTCGCCATGCACAGTGTCAAGCTAAAATGATTATTTCCGTTGTACATTCGGAGTTGCTCTCGTTCTGTAAATATACGGGTTCTGGGCGCCGAAACGTCGAACAGTTCTCCCTGGAAGTGTCAGGCGGCCTCAAGTTTTGAATTTCAAGGGGCTCTTGGGAGACATGGAGATCTCTTCCCATGCGTGTATCGATCGAACGACACCCTTAGCGCAAGACATTACACGATCTCGCCCGTCGCGCAGAGCAGGGC
>19 31 CGCCCAAATATCTAA
CATACCACCTAAGCGTTTATTGACACGTATCCGCCCAAATATCTAAGTTTGTGACTTCTAGCGTCCCAAGCGGTTACGCGCGGCGGTTCGAAGGAGGAAGCGGGCCGGCCACCCCTTAGTGGTTCGGCCGTTTAAGGGTCTGGTAGGCGCAATCCTCAACCACCGGATTTCAAATTCCACGGCAGTCATGAGCTTCCTAACGAGGCTTACTACATGAAAACCAGCCAGAAACGTGCATTTAGAAAGAGACCTGGCCTATCCAACGAGCTAGTTACTTGTCAACGTGCCCAAGTGAGTTTACAAGAGCACCGCTGGTAAGGAGGGCGCGATAATACGATTGTCTTTCAATCTAGTGGACTGCATGCGTGTTGAGCGATTCCATTGGGTGTTCGAGATCCCC
>20 327 CGCGTATCTACCAAG
TGAGACTCCTCCGAGACGCAAAAATCAGACTCTCTACGCAATGCTGCATGTGGGGCTCTTGTAGGCCCTGGTCGCCCTGCTAAACTGTGAGGCTGTTTCCGTAGTTGCACCGGTTTCTGTCTGTTTCAAGACCCCACCTGGTGCCCTTCATGTTTCGAGGATGATCTTAGACCCATGTCCCAATCGATGTGCGGGAAGACTAATTCCTGCAGGAGTAAGGATTGTACGGCAGGGTGCGTTCGCCGACGTACTCGCATGTGCATATTTAGTATTGTCGGTAATCATCGCCGGCCGAAGTCGTATAATATAGACAGCTAGGAACTGCCGCGCGTATCTACCAAGCTTCAGTTGGGCCGAGCTGGTTACGGAGTTAGTCCCCCCCACGACTTACTCTTGCATA
