# Supplementary material for: A particle swarm optimization-based algorithm for finding gapped motifs
Source: BioData Min. 2010 Dec 13;3:9. doi: 10.1186/1756-0381-3-9 (PMC3022572; doi:10.1186/1756-0381-3-9)
Supplement: Additional file 2 — Experimental Dataset. The synthetic data sets and real biological sequences used in the paper. [file 1756-0381-3-9-S2.ZIP › synthetic/non_gap_motif/fix_motif_length/Seq_400_20_15_4_8.fa]

>1 188 CCGAACAGCTGCGAA TCTAAAAGCTGCGAA
ATCTGCCTCTATATCATCATCTGACCCGTCTGAAGGGCTCCTGTGGATGAAGTGAAAAATGCGGGTGGTCCCATCCGCGTCCTTGAGTCGCGTGAACCTCCATTTTTGACTTGTAACTTATGAAGAGCGTCCCTGTTGGCTACGGTTTTTTGGGCTGTCATAAGTCGATACAGTGACCTTACTACGCTCCGAACAGCTGCGAATCTTTGTGCAACAACCATTGTTCTTCGAGTTGGTCGAATGCCCGAGAACCAGCTCCAGTAGGCGGTGTATCATCTCTGTCCTGTAGTCCGATAGCGCGTACCCCGACCAGCAGACCCGCTCCATAGATCTTGGGGGAACACTTTGCAGAACCAAACTGGCACTCTCGGTGGTTCTTGAGAAGTCGCACCAAGTGAAT
>2 55 TCGAAATGCAGCGTA
GATGGAAGAGGTACATTCACCCATACGATCAGAGCATTATCTACTGGTAGGCAGCTCGAAATGCAGCGTATATGCCGAGTCATGAGTGGGTCCCTGCGGTACGGACTGCGTCCGGCGTCCCGATAATTTGGAGCCAATTGGCTAAGCTTCGAAGTGTTAGATATCAGTAATGTTTGATGAGCCATGCGTCCCTAATCTACCACGGTTTGGTGATGTATTCGGCGAACTTGATCCTCTTCTACCGAGGGCCCCCTGCCCACACTACTTGGACGCCAATCTCGCGTTGTATGTTGGGGGATCCAGAGTGTTTCTGGGCCGTGGCGGAACTTACATCTACCGTTCGCGGTCACTAACAGGTAAGTGGCCAGAACAGGGTCAACGATTTAATTGGGCGTTCCTG
>3 53 TCTAAAGGGTGCGTA
TTGTCAAGTTTTGCTATGCTAGGTTCGAGGATAGAACCTAAGAGGGTAGGGCGTCTAAAGGGTGCGTATGCCGGATAATGAAATATTGCTCGCGGTGAAAGCGTCCTTCAGGGGGTCCGTCGATGATAACCACCGGGCATGACGCGTAGAGAGGCCGGTGTACGTTCCCGCGCAGTAGGTATTTCTCCGAAAGAAATAACTGAACATAAACACCGTGAAGGCGGAGCACTGGTGCCTGGTGGGTCCTGAATTGCGGCTTGCACGAAGGTAGGGTTGAGATGCGTCGTACCAACTGTAATATGCCATCTAGAGTACCGGGCGTAAACACCACTACGATCGTTTCCGAAGCCTACTGTATCTGTTCAGTTGTCCAGCGGTCAGAGGCTGGCAAGGTGACGCA
>4 37 TCTAAAATGTGCGAA
CATTGGACTGTAGCGCCGGCTTGTCCGCCAGCACTCGTCTAAAATGTGCGAAGCATGCCGGAATGACGTTATAGCGTAGAGGACTTCGTACCCCAATTGAAGCCAGTTTGCTTGCATGTTCCTCCCAAACCATATGTGTCGTGCAAAACTCTTCTACCCTGCAGCTCTAGAAAAAATCCTGCTGCAGCCACGACTAGGCAAGTATTTATGCCCGCCAGCGCTATCAGCTGCTGAGGGTTAATCGCATCGTCATTATGACCACCCGTCGGGCGAAGGGATTTTTTAAGATTTGCTGGATAGAATCCAGAATTCATGCCAAATCTTCGTGACGCTGTATTTATGGACGACAGTAAATGGGCTCAACCGCCATTGCGATATCCACTAGAGTAGTACTCCAATC
>5 28 GCGAACAGCCGCGAA
ACCCTGGCCTTGTACCAACGACGGAAAGGCGAACAGCCGCGAATACCGGTTGTATCCACCCAGTGGTGCATGCTGTCTAAACCTAGACGAATCAACAAGCGGCGGCCCCATTGAGTAATCACCACCACACCTTTGAACTAAAGGTAATCACTCATCTCTCGTAAGCTTATCTAAATTATAAGACGCATCCGACTCTCCCTATATACAGCTTGCAACACGTCCGACGTGCATGCGCAAGACATCCACCGGCTTCCGCCCCTACAAGAGCATGCGACCATTGCTAGTTCCAAGATTCCTGCGCGGCGCGGCGGAAGAGTTGCGTAAAGATCTCTATCTCCCGCCAGAGTGTTCTTAGACGGAGAGAGTTGATTCGGCATTGCCCCTAAGCTCTTAGATTATG
>6 124 TGTAAAAGCTGGGAA
CCTACCTTCCCTCGAGCAACTTCGTCGACGTGTTGAAATGCCGAAGATATCCTGGCGAACGCCGCCGATTTGCTTAGCCCATGGTACCTCTACGCGGCGCAGTACCCCCGCCCGGCCCGTGGTATGTAAAAGCTGGGAATACTCTACGGATTTACCGTAGACCCATCGTATTGCGTTGGTACGAGAGGCAGCCTCCCTTAGAGAGCTGTATTAGTCTACCCGGTGACTCTGGTGACATTATGTGCTTCATAATGTCTTTGGTACCCTTCAATACCCAAAAGACCCCTGCCGCAGGTAAGGGTCAGCCGGCGAATACCAGCCCCTTAAATGAGATATCTGCCGATGTAGGTGCCTTAACAGTTAGATAGTTCTTATGCTTGAGTCCCAGTTAGAGTAGGGT
>7 361 TCTCATAGCTGCGAC
TGTCCGTAGAAGAGGAACCGGCACGCTCACCTCAATTGCCGGGTCACCTCTGACCCCGGGACTGGGGGACGGGCCTCGCTGAAACATTGAGAACGTTTAGACGTCCTTCTCGCTCCCCTCCACGGCAACCTTAGGCATGTCATGGGCCGCGCGCGGTATAGCCTGGGTCCCGGTGGTCTTTGAAGGAATAGATTAAGGCCCCCGGCCGTTCCTCTTCGAACGGGCGTTACCGTTGGGACAATAAGATCCACGTTGTGCATTGCAAAAACTCAGGGAAAATGGGGGTTCGTAAGGCAAGGATGACCCAGATGCCCCCGCGTCGTACGTCTGTAGGTAAGAGAGATGCCAAGCAATGTGGCCCTCTCATAGCTGCGACATCTCAATGTGATTGCTGTCATTC
>8 104 TCGAAAAGCTGCGCA
TACTTCCATTATGGGGCCAGTGACACTTTGAGTAGCTGGTGGCGATAGATGGAAGGGCGCTGGCGAGAAAGTGCACCACACTTAACCGCGAGAAGCCGTAGACTTCGAAAAGCTGCGCACTAACTTATCACCGTCCAGTACTGCATGACGGACGACCTCGGGACTGTTGAGCTTATATTTCGCGGTTCAGTCCCTGTCCAATGCCGTTAATGCAGCGTCAGACCCTACTTACCCACGCGCTATTGATGTGCTCCCCGCCATCCGATTGCGACCCACGCCAACCTTGGGTAGAGGGCAAATCACACTGCCAAAATGTGGATTTTCGTACGATAACTAGGTAAATATCAGTCAAAAGTCTCCACGCCTTAGGTATCGCTGCTTTTCGATCTCATGCTAAGTG
>9 264 TCTAAAAGCTCCGCA
TCAAGATAAGGAATAAGTCGTCCTGTATACGGCTCCTCCTAGCAGTAGGTTCGTGATTTCTACCATTCGAGTCTCAACTTCAGACCGCGCGGATTTAAGAGCTACCTAGCAGCGCAGTTTTTGACATCTGACCGGCGGCGGACTAAACGGCCCCGTTGCCGAGCTCCCAAAGTATCATCGATCGCCTATGCGCCTTTGGGGCCGACGACAAAGGGATCAACATCGAGGGGCCTCAACAAAACGTCCAGAAGAGATATTCAGAGGTCTAAAAGCTCCGCAATAAGTGCCTCTTTCGTTCTCGTCGTTGCGGCAAAACCGTTTGCGAAAGGTGTCTTAGACATTTATACGCCTCGGATGAGATCAGAAAGCACGCTGGATGGCTTACACGGTTCGCGCACAT
>10 306 TCTAAGAGCTGCGGA
ACCCTGTTACGCCTAACGATGCAACATTGCGATGAGGCCGTCTGAACCGTTGTGAATGAGCGCGATACGTTCGCGCCTGTAACACGTATTCCAATGAGCTTACTCTCTCACCCGGTGAAGTGATGATATTTTGATCCCGTGATGATGGTTGACGCATATATACACTCCCTGCACAATCTATAAACTATTGACGCTTGATATCGGTCGGCCCATTTAGAAGAAGTGCGACGCCCTGACGTCTAGTGCTGTCATGATACGATGCACTGACCGCCATGGGCAACATGTGATCCTGGCGAAAGATTACAGTCTAAGAGCTGCGGAGGTATAGTAGTTGGCCGACTAGAATATGCACGGGTCGCTTCACAGTACCGACCAGATTAATACGGAACTGGATAGATGC
>11 221 TCTATAAGCTGCGAA
TAGCTAGCGCTCTACCAGTTCGCTCTCGCTAAGCAACCGAAGTGTGTCCACCGATAAGAGGCGGGCAATCTTCGGACTGTCTATTAGATGTTTTGCGTAAGTCTTACCTCTGATGCAGTTCCCATGCCAGCGCTGCGGGTACGGTATCATCGATACATCCCCTGACACAGATGAGTCGCGCAACGTCTTATTCTCTAACGAAGCTCCGTTTCGCTGCTACATCTATAAGCTGCGAAGCAGGGGCCGACCTTAATGACCTGGGAGCCTATTAACCCAGCGCAACGAAAAGCGGCGAGGTTTAAGTGGTCGCACCCCCAATGGTTATACCCGACGGCTCCCAATATCGCATATTCTTTAAGACAGAGTATTGGTAGGGAGGCGGGTAGAGTCATAAGGAACA
>12 62 TGTAGAAGCTGCGAA
AGTGGACCACTAAAATGCCGCCAATGGAGTCGTTCCAAGCCGCTGTAATGATGGCGGTGTGATGTAGAAGCTGCGAAGCTCTACGTCTCGACCTACATGGAAGTGCCCGGGTCCGGGGTTCGGTGGACCGCACTGTGAACAAGTCGTGAAATTCAGTGCCTTTGTAGCCAATCCCTGGAAGAGCGAGCCGATATCCCTCTGCTCATCATCTGTTTCCCTTGCACGGGGGTATTGACGGTACTTCGCAGATTCAATGTTTATAGAGGTCGCAAGGCCATAGGGAACAGACACCATGGAAATATAGTCTATGTGATGACGGGCCGGATATACAAGCAGTACAGAGCATTAGGCGCGCCGTTGCAGTATTTTAAAATGTCTTTACCATGTGGTTAGAAAGCCG
>13 187 TCTCAAACCTGCGAG
GGTGGACTAAGGTAGGAGCAGCATAAACGACGGCTTCTGTGTGCGCTCTAGGCGGTGAGATCCGTGTCCAACGGCGGTATGCTTGTCGCCAGCTAGGACGTTCACTTCCCAGATATTCACCTTCCAAATGCTACGGCGATCAGCGACCAATTGAGTACCGTATCGTTAGTCCTTACTTCAATCCGAGTCTCAAACCTGCGAGTGGGCGTCCTTGACCACCGCATATTATGATCATTTGCTGGACAGTCACCTAGCTTTCCCTCCGACCGGACGTTGTGTACTGTTGCTACATTCTCGTGGGGAGGTGGAGCAGCCCTACCGAACAGGAACTAGCGACGCTGGAGCATAGATATATCGTTTATCGACGAAATTCCGACTTAGGTCTGGCAGTGATTGAAGG
>14 237 TCTACAAGGTGCGGA
CTAAGTACGGTTAGTAAAAGGGAGGAGAAAGGCGGCGTGCAAGCGAGAAAACATTTGGTCCCCCCAGCAAATGGAACTATCCCTGAGACAGTGCCGGTAGGTGCCTCTTGATCTCAGGTATCCCGCAGAAGCGTGGTGCGATTCTGGATCACTCGCCAACATCAAAGCTTAGCAGCAATCCTCCCCCTAAGAAGTGATAGTCGCAGTAGCAGGGCCTCAACGGAAGGCTTCTATTTCTCTACAAGGTGCGGAGTTATATTATTACCACTTCAATGGAACGGCGCCCAAGGATGTTTTCTTCCTCACGTTGTTCCGGAAAAAGCCGCGATCTTGCAGCATATTGTCACGTAGCGGAGGGAATAGGATCGACCGATTTGCTGGGTAGTGGAAATGAGGGTTT
>15 58 TCTAAAAGCCTCGAC
CTTCTAAGTGCCGAACCCCGTAAAGATGGCCATACTGTCCCGAAAAACGCTGAAGGTTTCTAAAAGCCTCGACTCATCGCGTGAAAAGCCTGCACGAATCCCAAGTCGTAAGGGACAGCATACTCATTTGCAATTGCGGTGAGGTAGGTATATTATCGTGGCACTTGGGCAGACTAATGATTCTAATTTAAGTTCGGATGCTGCGGACCTGCGAACTCTACGACGTGGGCATTGGAGAAACTAGGTTTCTGAGTACTCATTCGAAGACACACTGCAATTCTGAAGTAGTGCGCCAGTGATACCCCGGAGCTGCAGAATTAAGATTAACATAGTAAATAAGCTGCGGAGCTTTGGGGGACATGATGAAGCTCGCGCCAGAACTTACAACGGTCTTCTAGCT
>16 255 ACTGAAGGCTGCAAA
AAACCTCGAGGTATGCAGCCGGCTGGGGGTACCCGTCCCGCCCGTCGACGAAAGCCTTTTACCGATATTTATCACTGTGACTGACCTGAGGCCAGAATGCGTGATAGAGCTTGCCGGGATATTGAGGCGAGTGGGCCCTTCAAATGAACGTATATGGTGCTACTCAACCCGTACTGTTAAGTCGTTTATTCTGGAGCGCGAATTCCATGCATCCTTACGACCGAACACCTAATCGTCTACCATGATAGGACAAACACTGAAGGCTGCAAACAGCAAGTGATAAGATACGAGCGTCCGGTGCCCGTATACGGGGTCCCTCATTTAATCGCCCGCGATGGCAGCAGCTATGGCGCCCGCTGACAGGGTGTTCTGGGTTCACAACCTGTGTTTTCAGGCAACA
>17 50 TCTAAATACTGCGAA
CGCGCGCGTAGCCTGTTTGCTCCGAAACAGGGGCCTTAAGGCAGCAGTTATCTAAATACTGCGAATTAGTCAGTGATGAGCCGATTATCACATTAGGGCCCGTTTGGCAAAGAAAGTATAAAATGATTAGACCTAAACGATGCCGATCCATAGTCGCGATAGATTGACAACTCCCCAGGGCGCGCGTGAGGGACCTGGCCTTTGATTGAGAGAATGGTGGCAAGTACACTGTTTGAGCGTACGCTTAGAGTCCCGCCCCTTGTGGTAAAACTATCCCAAGCGCTGATGGTACCCCTCGTAGTGAGCGCATAGAGTCCATGTCGCCTGCCTCGGACGTTACTTCGTCGGAACGAAGGCCGTCGATGGGGTCAATGGAGCACAGCACACGAACTCGGGGCCA
>18 85 AATAAAACCTGCGAA
AGCGGCTAATTTTTCCGCCGACCTTCGTCTACTCGTACGGCTCAGCCCGATAGATATACATTATCTAGTCTTGTTACGTAAAGTAAATAAAACCTGCGAACGCTGTAATTCATTAAAGTCCGTGACCTGCCTGCACATTCTCGACGTAGAGTCAGGAGAAGTGGGCGTCGAACCTATTGACGGAGTATCTTTTATTTCTTTGGGATTTTGTGCCGTTAGGAGATGGGCTGAGCGCGGAGACACCTACCCTGATAGGCGTTCACCAGCACAGGCGACAGCTATCGATTCAACGTCGCACATATGGCCATGTTGATAAGACGGTTGTGCCAGTCCAGTGCCAGGGTCGATCAGTTGATCCTATAACGTCTGGATGCCCAAGGATCCTCTTATGGTGACAGTC
>19 348 TCGAAAAGCAGCGAA
CTTTGGGCCGCATACATTGAAGGAGATTTACACCTCAATTCAAGAATCTATACTTATCAGACAGGAACGGGTTTGCACTGCCCATGATCATTCGTATTAAGCGGCCTAGCTAAAAGCACTTAATCAACCTTACTATGAGCAGGATGGTCAAACTAGCCCGGTTTCGACGCGATTATGCCAACCCGGCCGCCAATCAAATGATCTACATGTTCGGCTGCCGCATTGGCCTCAGTGAACATAATGACATCAATCCATTTGGGCCGTGTTTTAGTATTGCACCCCGGCTTCGCACGCTGCTACCCGGTAGATCGGGAGAGGCATATAAGCCGTACCTGACCGTCATTATCATCGAAAAGCAGCGAAACTCTCGACATTAGCAGTTAGACTATGCGTATAGTAG
>20 231 TCTAAAACCTGCGCA
GGAGCGACTCTATCGTTCTGGTTGAGCCAGCGCTTCGACAATAGGACTATGCTCGTTTTATTTTAACCCCAGCCGGCCACTAGACACTGGAACCGCTAGCCCTAGGTGTCGTCACCATGATGGCTACTGACATTAGTAACTCTCCGCATGGACCTTAACAGCAGCCTTTCTCTCGGGGTGCCTCGAGAGGATGCTACACCCTAGCACTTTACCAGCCACCTCACTGAAGTATCTAAAACCTGCGCAAAAATTCGGTGGGGACCCTATCCTCATCATTCCTCCTCTGTGAGGCCCTCAGAGATGAGATAAGCGACCTTGTGTCGAATCCCCTTGGCCTGGTTAGAAGAACCCGAAAACATTTCGGGAAAAGACAAACTCAAAACGACCCGGCCTGATCGGT
