# Supplementary material for: A particle swarm optimization-based algorithm for finding gapped motifs
Source: BioData Min. 2010 Dec 13;3:9. doi: 10.1186/1756-0381-3-9 (PMC3022572; doi:10.1186/1756-0381-3-9)
Supplement: Additional file 2 — Experimental Dataset. The synthetic data sets and real biological sequences used in the paper. [file 1756-0381-3-9-S2.ZIP › synthetic/non_gap_motif/fix_motif_length/Seq_400_20_15_4_9.fa]

>1 86 TGCCGCAATCGTCTC TTCTGCATTCGTCTC
CTAGGGCGGGTGAAGTCAAGCTGGTCGCAGGGATAACTGTCTGTGTATCAGAGTTCCTATCAACGGTCGATGTCTCACGCCGGCAGTGCCGCAATCGTCTCTTTTTGGGTATTGATATTGCGCGCTGCAAGGGCGGGCGGCTGGTGTCCTCGGGAAGCGTATCATATCACAATAGCACGACGCTAGACAGTCTTAACAAAGGCGCGGACTGTCAGTTCCAATATGAAACCCTGCGTGCACAGCGCGTCAACACTCGTGACTTAGAAGTGTGTCGCTTGGACTCCCGAAGCAGCCCCGCTGCGACACGTCGTGAACATTTGGATGACTCTAACAAGCTATGATCACGGGCCGATAGCTAGCATTCATCACAAGAGGATCAGCCCGCGTACTTTTTCAGCGA
>2 34 TACTGCATTCGTCTG
CACAAGTCATGTTATCTAACACCTAGCCCAAGCATACTGCATTCGTCTGCCACCAACGGGGGCACAGCTATGGAACGACTTCCTGCGTATTGTATCGCTTCAGTCTCCAAGATACGAAGGTCTCCACCGCGAAGGTAACATTCGTCTTTAGAGAGAACAGCCGGATGTATCGGCTCGTTCTGTACAAACCAAGGCTGAGGAATCATTCGCTTGAAAAACAGTAGACATCCCTTTGATTCTTGGTCGAGGGCTGTGCACAGAGCGCACAGTAGCCGGGTACAATTCTAATGACCAAAATAGAGGATTGGTGAAGAGTAATAATCGCTGTAGATTATCCGCTTTGGAGGCATATATCAAGGACACTAGCAGAGACTTGGCGAGGGATTGTAGTAGCGTCGCT
>3 264 TTCGACATGGGTCTC
TGGCAACGCGGCTTGAGAGCCTTGGCTAACTGTGTACTTGTACTAGTAGGTCACAGGCCCTGATCTACGGTCTACATCCTAAAGGCGGTAACGCGAAAGGAAGCCCTAACCTTCAGACCATCTCTAACATACCTATTTAATACCCCGATGCAGCTTCCATCGTAATTTATTCCGCCCCAGCTACCATTTGCAGTTAGACAGTCGGCGCGGTTAGCGTATCGATAAAACAGTCACGGAAGCGCAAATTGTCCCATTAGATTCTTTTTCGACATGGGTCTCGCCTGTGCTGAAACAACCGCCCTGGGTACGTAACGCTTGGTTTACGCCTCCCTATGTGGTGCACAGCATTCACGTCTTTACACACCTGATAGACAGGTACTATAATACTGTCCTTCTAAGG
>4 44 TTCAGCATACGACTC
GGGTCTCATAGGCGGAGCTATTCTGGGGTTTCAGGCAGTGAGTGTTCAGCATACGACTCAGCACGGCAAAAGTTTCAGTAGCAACGTGTTCGATTTGTATTGGTTCCACGGCGGAGTAGGCAGCCTAAACGCATACTTTTGCCATAAACAGGAAGCGAGATCATGTTGTCGGACGTTATCGGAAGAACTTCGGATGTGGGGTTAAGTATTTCCGCTTAACCAAAATTGTGTATCTCAGCATGCATTCCGAGATGTGGCTGAGAATAATCCCGGTGTTGGATCCCCCCACCCCTGAATCACGCGGTACACTGAGCGTGATGTCATGTATTCCTACAACGTCGCTTTCAGAGTAAAATCGGGGTTGCGCTATATTTAATCTGGACAAACAAGAGAGTACCAT
>5 273 TTCCGCATTCGTTAC
TATCGAAGGGCAAGTTCAAGGACTGAAGCTGTTAGGACCCGGGGAGTTGGGTTTGCACATGATGTCGTGGCCGCGGTTCGTGGCCATCAATTTAGTTATAAAGATCTGCGTCCCTGCCAACTTGCTAAGATATCGCTGCCAGGTGTCGACTTTACTAAACCACCGGGCAGGAACCCCCTTCAAGTGGCTACAAACCAGAGGCTTGCCTGCGAAAGCTGGGCTGACGTTCTAGAGGGGACGAAGACTTGATAGCTGAATGGAGGACTAGACCCTTTCCGCATTCGTTACTGAGTTGTTCTCGGGTCTCGGTAGGTGCTCCTTATCTCGCTTACATTCGTTGGCTGCACCTATTTATGGCTCGATTTTAACAGATAACCTCTCGCCTCCGACTGTCGGAGGT
>6 147 TTCTCGACTCGTCTC
TGCTGTCCCTGCGCAGCAAAGAGCATTATGGGCTCCTGTAAGGTGGAAAGGCAGGTTGGCACGTAGTCAATGTAGGTAGTGATCATCCTCGTCTCTGAACTTCTTTGGGTGCGTACGTAATGCGTGCAACTTGACTCGCTTCCTTCATTCTCGACTCGTCTCAGGATTTTACTCTAGCGAATCTGTTCATTTGTCCGTGACGCGTGACTGCAGGAGCCGTCCATGCAGCTCTGATTATCTAGGGATAAAGTGTCGTATAGGCTTACGGCACAAAGTTAGGATTTTGGAGTGCCGGAGTATTGTGGATCTGATGGACTTAAGGACGTGAAGCGGTATTATCTATACACATTCGTTAGCCGGTGCTGATGTGCAAGAAATTGGCTTCGGAATGTGAGTCAGC
>7 42 TTCTGCATGCGCCTC
TATACCCATCTCTGAACCGTTGCTAGGGCACTCATATGTACCTTCTGCATGCGCCTCCGGGATGGTATAACTGCGATAAGTTAGCTGGCAGTGTGCTCTCCCTTTGCTGTGGGTGTCATCGTCCTTTCTAGCACTGGCCAACTGACGCTGTATTGTCGGTCGCCATAGTCAGCTCAAGAGGCTGTTACGCGGATCGTGCGCGTCTAACCGGCTCGTGCAAATATGAAGCATGTAACGGTATCCTATTGAGGTTTGTTTCTGGACCGCTAGAGTCATACAGCCGTAGTCACCTGTGTTACGCTTCATCGTCCGGGTTTCTGTTATCCTCGCGAGGAACGTCAGCCTACGGGACGTTACCGCTATTGGGCTCAGTTGTTAACCGTCTCCCGATGATAATCCC
>8 210 TTCTCCATTTGTCGC
GCATGTGCTCGACACAAGTTTGAAAGCCCAAGCGGGCTGAGAAGGAGCAGCCGCCGTGAACGCGTATACAAGCCTGAAACTGTTAGTCGTCACTAAGACCCAGCTAACGTATTCTTAGCTTGTGGTATGGGGGCTTCCTTTCATGCCAAGGCCTTAACTGACGTAAACCGGTATTTGCATGGGAGAGTCATTTAACTAGCGTAACCTGAGTTCTCCATTTGTCGCCTAAGTCAAATCCAAACCCCGATACGTGAATAGTTAACTATCCTCAAGGACTGCTGCATGGTCGGAATTTAATTTGTGTGAGGAATAGGATCAAGTTTTACCCATATGACAACTTTAGCTACCCACGAACGTTACAGTAGGGCAGATAGTAACTACAGCGCGTACATCGATAGGC
>9 0 TTTTCCATTCGTCTC
TTTTCCATTCGTCTCGACGAACAGCAACCGCGCTCTCATCCGTACCAAGGAGGTTTATGAGGGCTACGGGGCGACTGCAGTCTAGACCACCTGACTATACCTGAGCACCCGAGGGGTTCCAGTGCTAGAGACAAACGAACGCCTGCGTTGATGTTATTAAGTATCTGGGGTCAGTGGGCACACGCCGCGCTCCCTGCTCCAGAGCTACTCTGCCTACTCGCTATACATGGACCACCATCTCGGGGCTAAGTTTTGTACAAGAACGTTCTCGTCAGAACCAAGTACGTATGACGTTCAGTGTCTACTAGTTGCCCAACTTAGGTTACCCCCTTCTTGCCTATAATGGCCTACTTTCGCGGACCCTCCCCGCACGGGGGAGATCATCATCTACGCAGTTGGG
>10 36 TTGTGCAGTCGTCTC
CGGGTATCATAATTCTCGCTCAGCCACGCGAAGAAGTTGTGCAGTCGTCTCGTTGTCGCAATAATTGTCCTGGTGCTCCTACCAATCGCATACCATAGCTCCGGCCCGGAATCATCCTGCAGGAATGTGGGTAAACATGTTAAGAAAAGCTAATTTGCGTTTAGGACTTAAACCGGGATACCAAGATCCCGTGTACGAAGCCTGGATTTAGGCACTCTTGAATTTTGTCAGCCACAGAAACATCCTACGTGAGGGCGTTAATCGGCCTCCTCGGGGTAATTAAGTGATAGCATAGCCCTCGCCATCAGCACCGGTTGTCCGATGTTCTGAGGCCGTTATGGGCCGCTCTGTCTTGTCAAAGAGAATCGATCGAGCATCGTGTACCTTACCCGCGCAGGAT
>11 68 TTCTGCATTGGGCTC
CTTCCTTAGTCTAGGTATCCCTCTTGATAGAAAGTGGTGTCAGTTACCGTGGAGGTGTAGGTCGTCCTTTCTGCATTGGGCTCCTGAAGGGGGTGGATCACCGTACGTTGTCACGCGGGGCAAGTCCAAGCCATGATTTGCTATGCTGCCATCGACAGCTAAACTGTTCTTAGAAGTCAAGGCCGAGTGTTGCAATTTCTCCTTAACTATCTTTTGTGATGACTGTCCTTAAAATAGAAGTATGAATCTAGCTCTGAAGAGGCCGTTAATCTGACCGATGTCACTACCGGATGTTCTCTTAACCGTATACTCAAAGCTATATAGATGCGACTTTGAACTTGTTATATAACACCGGCTTGGTGAGCGAGACCCCGATCGAATATTAGGTTCCACATCTGTG
>12 277 TTATACATTCGGCAC
GCCCCATGAAACACCCATGTTGCTATTCTAGCCTTGGACAACCGGCATGTACGTTGAGTGGCCAAGGCCTCCTTGTCAGAAGACCGAAGGATATGAGTGGCACCAAGGATGCTTGGAGCCACGGGGACTCAATGATCGTAAAGGTACCGGTCATTAGGAACTCAAAGTATGTCTGGAAATCTCTGCGGGCTACGCGATTTGTTTCATTTAACAGTCAAGACTTCCGGGTACTTTACTGACCAGCACGTCTAAGCCCAAAACGGCCCGCCCGACGCAGTTATACATTCGGCACGCACATGCGGTCAATCTGTTTAAACTGGGCTATACGGAGAGGCAACAAGATTGCACAACGGACCTGCACTGATTGGCCTTCCCAATCTAATCAACGCCAACCGTTCAT
>13 69 TTATGCATTCGGGTC
GTTGCTTACGCTCCCCAACGCTATGGATCCAGGAAGGAGAACGGTTGAGATTTTTTGGGCACAGAATTCTTATGCATTCGGGTCCATATTACCGTGTGGTGGGAAATTTCTAATGCCCCGGTTAGCACGCTTGCGTCATTTACACAGTACCCTGCCTGGCCCTAATACACGCGTTAAGGATAGCACTGTCTTTTGACCAATGAGGACGCTTCAAGCCTCACTGAAGAGCGAAACAGGTATTCAACAGTACCCGTGTTTGGGTCGCGCCTCTCGTTCCGATTGAAGTGTTCGTCTCAGCCGAGATCGAGTTGCAGCCGCCGACCGGCTAGAAGCTGAGCGGCGCTTACCGACTTCACTAGTCTGTTGTTCTGTCCGGTGTAATAACGGCGGTAAGCGCATT
>14 111 TTTTCCATTCGATTC
ACGTGGCTCAAAAGACATCATTCTGTGATCTACTACCTGATCTCATACGTCCGCTTAGTAGAAAGCCGGCTCCAGTACAGAGCCTTAAGCGCAAGGATGGATCCCTACAGATTTTCCATTCGATTCGCGATACCTTCGTCTCCTAGAAATGACAAGGATACGCCGCGAGAAACATGTTTTTCAAGCCTAGTCATTACCTCTCTGGCCAGATGTGGACTCCAACGCGCACTTTCCCCGACCATCTGCTGGCTCTGCGAGATTCTTCACCGTCTCGTAGGCCAAGGCAGCTTTTAGAGAATGATTCGATGAAAGGCGCATTCTCCCAAATTGAATATGATTGGGACGAGGTCTGCACGCCTCCGTACCCTACGGCAACCTCAATTCGAGAAGCTCGAGGTCG
>15 27 TTCTGGATTGGTCTC
ATTAGGGAGTATCGTTGACCGTACCTCTTCTGGATTGGTCTCCGTCGGACGTTCATGGTATTACGGTGACCATTCCCTGCTCAGGAAATTGCGTTAGCATGCCTAATTCGCAGATACCACTCCGACCGTAACAGACATCCAGACTTTTACAGGTCATACCTTCTCTTACGTCACCAGTAGTCGCTAACAACTTGACTCTACAACCGAGGGCCGTATCGCGGGTACAGCTGTTTGGTCCTAATCGAGGTGCCTGTCGTTTACTGGGTTCATCACCCTCGCACCTACTGTTCGTTACACATACCTCTGCTACGGCGCAAATGACCCTGACCGCCCAACACATACTGAACTAGACCCTAAGGGAAGTCTTAATTTTCAAACATCCATAGGATCTTTTTCGCAG
>16 257 TTCTGCAATCGTCTC
GTGGGTCGATAGAGAAAGATTTAACCCAAGGAGCAGGTCGTGTTCAATAAAGTCGATGCCAAAAGGCTCCGACTGGAGTTGACGGGCGTGGTCTCCCTACAAGAGGGATCAGTCCCTAGCAGCGATTCTGCTGTTCCGGACGTCGTGACTGTCAGTATTATGCCCACGGTCAGACAGGAACTATTAGCTAACGATTTCAGCGCCACTTAGTCACACGAATGTCGCCTTAACACAAGCGAGAACATTTGGCCCGTCCTTTCTGCAATCGTCTCGTGTCCACTAGCATTGCTTATTCCCATTGTCGCTAACTAAAAACCCGCTGTATCATTATCTGAGTCCTCATTCTTGCCCTTGATTCTGTTAGTCGGACTCAAGGCTGCGCTATTTTCAACGTACCAGT
>17 169 TTCCGCATTGCTATC
CTACGGTGGGCACGTGGGCCCCTGTCGGCCGGAACGCGAATCAAGGGCATTTCACTATACAGCTTACACTCGGCGAGTCTACCATTAAGAGTAAGGAATGGTCATGAAACCCATCCATCGGTTTGCTCGGTCAGCGCGAAGGAGGATTTGTCAGTGGATCGAAGCGGTATTCCGCATTGCTATCGGACTATCTTTCTTGGGACGGGCAAGACGACAACTGCTCAATCACCTTTCTACAGCTACCTGTTTCCTTCAACAAGTTGAGTTAGGGCTATTTGCTGGGGTGAGGTCCGTAGCCATAGTTAGAATAGTCATAATAGCGTATTGTCGGCTTGGATTCCTTTGCAGCTGTCCCATCGGAGAGTACCTACGGCACTCTTGTTCATACCAGTGCAAAAGC
>18 283 TTATGCATTGGTCTC
GGAGAGCCTGGTGGCTCAATAAAACAGAAAAAGTGGGAAGGGTACCAATGGCTTGTATGCGAGCTAACTATGCTCAGCTTATATAAGTCCCGGGCCTCCCAGCTTCAGGCTGGGGGCACCGGGAAATCAGGCCTGCTGTCTAGGTGCACGTAGCCCAGTTTATTTAATGGGGCGACCTCTTGAGCAGTCTCGCGCATCTCCACGGTATATTCTCGCCGTAGGTCCCTGGAAAACCAAAGCCGGCGACTATTCCATGGACTCAATTGCCGACCATCATACTGGATTATGCATTGGTCTCCCCAGTAGTGCACGGCGAAGAGCGAGTGCCCCTAAGCTCTCGAAAAGCTACCAGAAAACTCACTCGAATCTATGAGTGCTTTAGAAAATCTTACGCTGGAAT
>19 32 TTGTGCATCCGTCCA
AAACTGATTAGTGCCAAACCATCCTCTCGACATTGTGCATCCGTCCACCAGTTGGTCATTCCGTCCGTCCACATAATGCATCTTTCTTAGCTTCAGCGGTCGCGACGAATCATGTGGTCACTGAACTACACCGTCCAAAGGGCCATCGGAATAGCGCGGGGCCAACTGGAGGAAATACTGTCTTTGTTCGCCCGTACGCTACAGGTGCTAGGCATGAGTATATCGCAGTATGGTACAGCTGGGAAAGCCGAGACTGCTTGGGCGTAGCCTGGAATTTATCGCACGAAAAGGCACTTGCTTCCGTCATAAGCCCTTCCTTTCAAATGTCTCTCGCTCTAAGCCCCAGAGTTCAGGCTTTACCGGACCGCATGCAAGAAACAACCATGTCCTCGTCTGCGGG
>20 243 TTCTGCCTTCGTCTG
ACGGGTCAAGCATCCTTTGCATTTGACCGGACGCTAGGGCAACTGCCAGCTTGCTTTTGGTGGCTAGTCCCGGAAGAACGGCATCCATGGACCATATAAAAGGGCACAGTGCTGGCCCAGATAGGTCCAATCCGGCTGATCGAACCCAACTAATTCCAAACAGAAGATCATAGTGCAGTGTCGAATGATGGGACCGCACTCGCACACTGCTAGCAATGCCTTCTTGTATTCTATCAGGAGGCCTTCTGCCTTCGTCTGGACAGGCCCTCTGAAAACAAACCCATGGGAGGGATATGCAGGCCAATTTGGCTAGTAGTGTAAGCACAGGTGGGAAGCAAAGAAGCAAGTTTTTCTCGCCCAGAGTGTGTGGGGGTCGTGTCGCTTGAGGCTGTTCTTTGTC
