# Supplementary material for: A particle swarm optimization-based algorithm for finding gapped motifs
Source: BioData Min. 2010 Dec 13;3:9. doi: 10.1186/1756-0381-3-9 (PMC3022572; doi:10.1186/1756-0381-3-9)
Supplement: Additional file 2 — Experimental Dataset. The synthetic data sets and real biological sequences used in the paper. [file 1756-0381-3-9-S2.ZIP › synthetic/non_gap_motif/fix_motif_length/Seq_500_20_15_4_1.fa]

>1 127 AGGTACTGGAGTCTT AGGCGTTGGAGTCTG
CCGACGTAGCCGCCTCCATAACGGTAATTCATTAACTTGTATATATAGAGTTTTACGAGGGTGCGCTTGTGGTCAAAGTATCTTCGACCGCGTCCACAGCCTAGGTGTTCTCCCTGTAGGCAGAGTTAGGTACTGGAGTCTTACGTAATGTCGGAATGTGATCGAGCAGGCACTTTATTAGGATATTGGTCGGGTCGGGCGAGAGAACAGTGGATGACCGGGAATCGGGTATGAATTCGGCCTAGCGCGATTTACCCGGCGTCGGAGAACATTCTAAGCACGACAACTATCCGGAGTGAAATCGTCTGTCCAAGGGAAGAGCTTTCCCTTATACCAGCCGGTCACTTCACGCACAGGCACCACAGCGTCTAGCATCGCAAAAGTTATCCGATTCTTGACAGATAACTTAAGCATCCGATTCTTCGTTTAAAACGCGACAACCGCAAGCACCTTTTATTACCTAACGGGCTAAATAAGCGTAAGGAGCGCGGTTCTGCCAA
>2 233 AGGCGGAGAAGTCTG
CGCCATTTAAAGCGCGGAGGAGTCGTACGAGAATCTGTCCGCGTTTACTCACTCCACTTTAGCTAGTCCACTCATCCCTGTGTTGCGACTAGATACCCCGGTCATGACGTGGGTAATGTCTGGATATTTTTTAATGAAATATACAGTGTGTCCGCAATCCTAACCATTCCCAGGCCGACATGGGTCCATGCCTTAAGATGCGATGCTATCAACCGGCTCTACCGCAGCGTTGCAGGCGGAGAAGTCTGCCACGGTGGGGGCGAACCTGCGGGGCCCCAGGACAGACGGACAAATTGAACTAGATGGTAGTCGGCCCTGTGGAACCAAGGATCGCCCGTGTTTGGGTACATAGGACCATCCCGGACGGAGCGGTGCGGTAGAACGTGGTGGCTTGACCATACTGTTGCGCGTTGTCAACCGGCACCCCCAATTTACTCCAGTACTATGGCCTCGCACTAACCTGGCTGGTGTAGAACTGGCTGTCTCAGTACCCACTAGGT
>3 322 AGGCGTTGGAGTCTG
GCGAGATAAAGGCCTCGGTGTAGGGGTTAAAGACATATATCAATTGTAGGTACTATGGATTCTGCGGAAAGGCCCTGTCACACCGTTCTGGCCGTCCACTGGTCCGCAAATGACCCTGTGATTCTTCTGACGTCGTTAGAACTCAACGGATATATCAGTACTGAAATATAGAGTAATCCGTTTTAAATTATGACCGAGTACACCTCCGTGTGATCAATGTCTCGTGGGACCCAATCGTGGTACTTGGTGCCCACGGCCCCGTCGTATTTCCGGAATAATCTGACCAATTTCGCGTGATCTGACAAGTATTCTTATACTGTAAAGGCGTTGGAGTCTGCCCTTCTGATCAAACCGTTCCCCTAGATGGCCGTTGAAACGAGGCGTGATAAATAAGCCCTTAACGGATTCAAGTCAGCCGGCCACCAACAATTCGGGTCCGCAAGCAGCGATCTCAGGTCTGCTAACAAAAACTAATTTTCGATTATGCGATTCTTTCGGCA
>4 371 AGGCGTTGGAGTCTG
GCGCAGTATCTTCCGCTGTACCCACTGTCTACAAGTCATACTAGAGCCCTAGGGTGAGTGACTCTCTGTGGTGACACTCACTATTTGATACGAAGTACTTAGAAGGGAGCGAATCATGGGGAAGGACCTGGTGCGTGCAAATATGATCCATCGGCAGACAAGTGCAGGAGGTTGCTGTCTCGATGCTGGTTGACACCTCTCGTTAGGTAGCCACTATGACACTTACAAGCGCATGATACAGGACTTAAGCGCGCGTAGCTCACTGCTAGTTCCCGTCATATATCTTGGGACTAAGGATCACGACCTATGGGTACGGGCTGCTGTATCCGCTAGGACTATAATCCCTACTTTGCAAAGGTAGAATAAGAGTGAGGCGTTGGAGTCTGCCGGCACAGTCACGTTATGAGATTAGCATACTTTATCATAAAGTACCCGACAAGGTTGGCTAAAGCTGGTTTTGTTCGCTTAACCACCCAACAAGATTGTTAGATTGCTGTCGG
>5 185 AGGCGTGGGGCTCTC
ACCTACAAAGGAGAATGTTACCACACGGGCGGTTATATCATCTTTCATTCCACAGCGTAGATGATGTAAGACCATTAGCGTCGAACGGTTCGTCTGCAGTGACCGGTCCTAAAGTAGGGAAAATACAACGCGACCGGAGGTCAGGCCGATACACGTGCATAGTGTTCTTCCCTGACAACGTTCTAAGGCGTGGGGCTCTCTTACAAGCTCAAATATGGCGAAGGGTCCCTCCTTCACCTAAAGCAGTGATTTGAATACTTGACACAGCCATCGCACCGTTCTGTCTCTCGTCGAGGTCTCGGGATGGCCGGTCACATCAATCGTTGATTTAATATATGTGTACGAGGCGATGAGGAATTTCATGTCCTGGTTAAGTAGAGGCATTCGCTGATCTAGAGGACCTGAAACGTCTGTTTGCTCCTGCACAGCTGTCTCGGAGGTAGGGTCCAAGGCACCCGGATCCGCGCCGCGGCCCCAACAGACATATTACTCCCCAATTG
>6 194 AGGCTTCGGAGTATG
ACCCCCTGGCTGGCCTCGCCTACTCCAACGTGAACACACATAAAGGGTCAACCTCGATAGTCATGAGCGATACGATAGTTTTGAACGGTCACGCGTCCCCGGCTTTTGTTGCCTTTCTAAACTTGGCCGTGCGATCATTTGGCGAGAACCGCTCAATACGCACTGTTACGAAATGAAAAGGCGTAAACTCACATAGGCTTCGGAGTATGAATATTGTTCCTAGAGATACTCCTTGAGCCGTCCTGGAGGCGCTTCTTAGCTGAGCTGAAAGATTCTACGCGGTGCAACCATAAGGTCCCCGAATAGTCAAACATATCTAAACTCAGCAACGGTAGTGACCTACGATCATTCTCAGAGAACCGCGACCTCGGGACTTGGTCCGCTTTTTCGTGATTCGTAAAGATTGTAAGTATGGAGTGGGTGGGGTAGCATTACTGGATTTTGAATGCAGTGCACGGCAAACCACAGCACTCTCGCATACCTGCTCAATGTTGGCATCT
>7 214 AGCCGTACGCGTCTG
AGAAGTAGTTTCAGTGTATCTACGACGAAATGTGCAGTCGTTTACGATGTGCACTCGTGCAATTGACCACGCCTCGGGAAGTAAGTGCGGGCCCAGTCACAGTATCCGCTTCGAGCATGGCTTCTCCAGCCTATGTTCGGCCAAGTAAAAAGTGTGTCCAGACGCTATTTGACAACGTCACCTAGCCGTTATTGATACCTCTAATGCTGGTCGAAGCCGTACGCGTCTGACTTGATTCGCGATGCGTTGCGGGAAACTCATCACACCCGGTCGGTCGCCCAGGATGAGCGCCGTGCTACTCACCAATTACCGTTCTTGAGGCATGGATGCGGTTCAGTTGTCACGCGCTTCCGTGTGCTCGTGAGGGGTGCTGGGTCTGTGATACCCCTTGCTGCGTTCTCAGATCAGTCTTTTTGATGTAGGTTGCGTGCCACCATGGGGCGGAGTACAGTGCTATATGCAGGGAGTCATCGGATAATCGGAAGTCAATTGCTCATCAT
>8 184 TGGCGCTGGAGTCTT
CCTCCCTCGCGGTGACAGGTTTCGTAAATTTTGCGAGTGATGCAAGTGGAATGCCTGGATACGCGCGGAGAACGAGGAAACGCAGGGAACTCTTCGTCGTCTCCCATGGTTCAACATCAGCTTCATCTTTGCTGGAACCCTCTCCTAAGCCACCGTGCGGATAATATTGCTAATGCCCGCGCTGTGGCGCTGGAGTCTTACTACATCGGTTAATTAGCTCCGTATTAATCCACACGGATGGGTAGTTGAGCGTATTTTGTTCTTACGAAGATAAGGAACGCATGGCTGACGGGGCATGCACCGAGGCTGCCCTACAAAGCAAGCTCACTAAGAATGCGTCTCCAGAAGGGCTTCAGATGTGACCCGAAGTCTAGACAGTAACTGTTCCATCCCGTTGGTTGACGGGGTTAAGACGGGTACAAACTGAAGCATTCTGGACAAAGGCGCGTTTAGAATGATTTTCAGTTGATTTTGGACCTGAATAAGAACTAATAGGTTTA
>9 426 TGGCGATGGAGGCTG
GCATTGGTTGGAGTTTCAGCCGCGCATGGGTCGGTCACGGCTTTGCTGCAGGTCAGTTGAGAAGGATGTTCCCTGCTCAAGAACCTGTGAATGTCCATGTGGTTAATCACAGGGGGTTAGTAGGCATGGGCAGTGAGGCACGGGACCCATTGCATGCGGGCGTATAAAACGATCTGTAGCATGATAGTGATCATCCAGAAGCTTCCTGCGGACCCTGAACTTCTGTCTTATGCCTTAGAGATTCTTTGAGACCTACACCGCTGAGACACAATCGGTAATTCTAAAGTGATGCAAGTTTTCGGAAAACTTTTAGACGGTACCCACCCTATACCCAGGTACTATTCCGTGTCGATGGGGCGCCATGTATCTAAACCAATCCATTGCCCACTAGCTAAGGAGCAGTAAAACAGGTGTGAGCTGACCACCTGGCGATGGAGGCTGAAAACTAACCTTAGCACGTTCGTCCGGGTTACTACACAGCGCTCTAACGACTAAGCACC
>10 316 AGGCATTGTACTCTG
GTAAAGTAACCTTTATTTTAACAATCTTTTCCCGTTAAGGAGTGGTCGGTTAAACATGTCTAGGCGTCTGGACTCTTCCAAGCGCGGTCAAAGACCCTCACAACCCCATAGTGCCCATCTTAGACTCTGGGGCTATTGAAAGCTTCCTGGTTGGATCATCCATGTCTTAAGTCAACAGGCCGCTGCTCACAACTGTGGCTAAGAAAGGAGGGAACACTCATAGATGTTCTTAATCCGAATGGCACTAGTGTCAAGGTTTGGCAGCCGCCCTTACGGCGAATACGATTGGAAGGGTGCTTCAGCAAAGCATTATGCTAGGCATTGTACTCTGCTCGGAGGCATAAGGCACGCCCTTCGTCGCCTTCCGAGACTCGGTAATCTATCTCGTTGCCTATCCGCAGAAGAGGCCCTCCAGCCAGGTTTGCAATTCCCAGATCTGGGGTCAATGGGGCGTAGTTTGGTGGATGACGCAGACGCCCACGGTCAACTGACCTCTCACC
>11 221 AGGAGTTGGAGTCTG
CCCATCAGTAAGCAGTAATCGCATTGTGCCCAGCAGATCTTGTTAAGAGTTCATCTGATCCTTGTCATTTACCGTAGGGGTGACCCATACCGGTCACGCTGTTCGGTATGGAATGAGCCAGGATTTGGTATACCTCCATGATCGTGGCCATCTGAACTTATACCGTACCTTATCTGGAGATTAGGACACACAGATCAGTGAAGTGGGGACAAGACTTCGCTAGGAGTTGGAGTCTGGCTCTAGTATACACCGCACATAGGAGCTTCGTTTGCGTCAGATGATTTTATTACGGCTTGCCTTTACTATCCTGTGGATCGACGTACTACTCCATAGGAGTTGGTTACCCCAACGACGTGAATAGGGTACATTAGTCGCGGACCCTCCCGAGCCGGTCTCCGGTGGCACAAGAGCTACTAGATCCAACTTCGTCCGGCGTTCGAAGCTCCTGAAGTGGAGAGCGCCCATGAATACCAGCCGCTCACTAACGCAGGGATCATGCT
>12 208 ACGTGTTGGGGTCTG
TCCACAGCTGGGGGGTACGCGACCTAAAACATCCACAGCGTCGCCCACGGCGTACAATGATTTCGTCTGTCCTACCATTGGAAGTTGCAATGTTTACCGGAATTATCGAATGAGCCTCCTGATCACAATAGAAGGGGTTGAGGGGTGATATAATGGTATTGTACACCTTCAAACATTCATAGGAGATGGGCAGCGAGCGCTGAGAAGAACGTGTTGGGGTCTGCAGCCAAGAGACTGTGCTAAGCTTGAGCGCTAAACCAGCGTAGCATTCCCAGTGCCAACACATCTTACTGCGGGATTGCAAGGCGTCGTTAGGCAAAATTAATTGCTGAATTAGCCTAGGAACCCCTTGCACAGCTGGTGGCCTGCTTATGAGTGACGCATGCCTGTGTTCTCAGCAAGTACATCATTCTAGCAAGAGGAATTGAACGAGTGTCCCAAGAAAGTGTACGCTTAACCAGACACGCTTCCTTCTAATCAAACCCACAAGTAACAACCGT
>13 63 AGGGGTTGGAGTAGG
TCGGACTGCGAGAGACAGGCTCGGAACTTCGTTCTGATGATCACCGGTATATGCGTGTGCTGGAGGGGTTGGAGTAGGGACTTGCTACGCATTGAACATTACAGGATACTGACAGAAGCGACTAATTTGTACGGTCTAGACACTACCATAGCGGGTGAGTAATGCGCCTACGTGGTGTGCGCTCCCTGTTTTAAGCGGCATAAGTGCTGTTTTCGATTTTCCTGGAAGCGGAACGGTCACTAAACCTAGCCTCCCTTCGTAGAATTCGTTCTACACAACTACACCCTACTAACTGGACTACCTGAATGAGGCTAGTGTGGGTCTCGTTTAAATTATGAATGTGTGCCGTTACTGTACACGCACCCTATACGTCCCGTAGGCGGTGTAGGTTAGACTGGCATGATTTAGCGGCTCACCTATCGTAAAGTGGAGCAAGGTATGGATGGATGGTCTTGTCTTGACCTGCTTAATTAACAGGTCGCTCCCGGATACTGAATTAA
>14 277 ACGCGTTCGAGACTG
CCTAATATCGGCGGTACGACATTTGATACAGAATCGTGAGTTATCCACAACACCGATCGTGAGGCCATGCTAATCCGTAAGACGGCAGTTGGGTTCTACGACTTCTTAGGTCGAATATATCTTAAGAGAGGCCCGCTTCCATTAAATAGAATGTACCTCGCCCGATGGAAGAAGTAAATCTCCATACATAGAGACCATCTCGCATAGACCTTCTGGTGACGTTTTTGACCTATTCAGCCCGACTAAAACATCCGGTTCAGTAACGCTACACTATTGGACGCGTTCGAGACTGTTACTTGCAGAGTAGGCGGCAAATTCTGGGTTCCACTGGGCTCTAAAGAAGCGGACCGTTAGCCGGGCTCCGCTTTCAGGATCCCGGATGTTCAGGAAACAGCTATCTTCGGTGGAGCTTGCTTCATACAGTATGACCCTCTAGGGACACGCTTAAACACCTGGAGAACCTACGTATGTAGTGGATTTACGCCCGAGCCGTGTGTGTC
>15 77 AGGCGTTGGAGGCTG
GTTGTTCTCATGAATTTAATGATGTTACGGAAAGTACGGAAAAACACGCAATGCGCTGATGAGTCTATCCCCACCCAAGGCGTTGGAGGCTGCTCCCAGCGCGCACATGGTGGGTCAGAAACATGTGGAAGCGGGTACGATGCGGCAGGCCTCGTGGCTCCGAATTGTACCTCATGCTCGAGCCCCGGAGGATCTCTTAGCAAAGTAATTAATAACGACCGCGCTCATTGGTCTTCGCAGAATACGTATACTACCACGGGTATTATTGGACCGCCGGTGTCTATCGGGTGGATCCGAAACTTTTTATTTCCCGTGACGCGATCGTACGACGCCATGATCTTCAAACTTAATAGCATTCGATACCTGCTGCTGTAGTTTAAGCGTTGCTCCGCCGAAGTCTCCTGGTACGATAGGACCTAGGTATAGTTCCGAATACATTCCCGGCCGCATAATTCAAGAAAGCCCTTCAGTCTTAATTAAATGTATGCCCATGCAGAGAC
>16 231 AGGAGATGGAGTCTG
ATTGTTTATCCGGGGGTACAGGTGGAGCTGTTTTTTGCTTATCGAGCGGGTAATTAAACCCGTCGACCAGCGACGGCTGGGATTCTAGAATACTCAAATGCGTGAATGGGATGTCCCCTCACCAGATAAATTGAAGTAACTAGTCCACAAAGATCATGATGCATGTTTCCTTACCATAGAAGCGATATCTCTGCGGATAATAGGGCGAATAAATTCCTCCAGGACCCCAGTAGGAGATGGAGTCTGGTCTGGTGCGAACTACTTCTAACTTCGGGGAGGAAGGTGCCCTGAGGGTAATGTTATGTATAAACTACTAGACTGTTCAGGGCATCTGGTTAACATTGTCACCTCATCAGCATCTCGTCATACCCCGCAATAAAGACCTGTTTGCGTGGCGACTGCCGTAACATCGTCATCGTCAGCAATAGGGGGATCATTGACCACAAGACGCAGCACCTGTAGTAATTAGCTTCACCTCGTAATGGGGAGTAAATCGGCTT
>17 307 AGCCGTTGGAATCTG
ATTCGGATCTTCCTGTGTTCTTAGATTATTGGCGCTCCTCATACTACAAGAGAGTGCATAAGAGCCTCGAAGTTTCAGAATGGGGCCGATCAACAGTCCGATTTGTTTAAATGATTGGATATAAGTCCGACAGCACTCTCCTACAGAAAAGCAATTCTTGGGGCTACACAGACCGAGCGCCCGCATCTGTCGCTAAACTGTGGAAAGAGGCTTATCTGGTCCGGTGTCTCGCTTCCATGAGTTTATACTGACAGGATCTTCTGCGCATTTCTTCCGCTAGATAGGATTTGGGCAATTATTACTTCAGAGCCGTTGGAATCTGCTACCGTCGTATACGACTTCACCGTCCGCGATATTACTCGCAACCATTGCTTGTTACACAGGTCATTTTATCACCCCTTCCCGGTCGATTAGTTCCAAAACCCTACCGATTAAATATTGCGAGCCAAAGGCACAACCTACAAAGAGCGGAGTCTTATGATGTATCATACGGGTCTAAA
>18 340 AGCCGTTAGGGTCTA
CCGAGAGTGGGATTGTGATCCCACCTTACCCCTTCGGATATTAACTCAGCACCAGCAGTCGACTCGACTGAGGAGTGCGGAGGGCCATCCATATGGAGGCTATAGAGGGGGCGAGCGGTCCGGGATCCCGCTCGAAGGTCCTTGTCTCGGTTACGAAGCCGCGCAGCCTTCACTTGCTCGCTTGGCAACATGCGACTAAGAAGCATCAGATTGTGGAATACTATATCCCTTAAACAGCAACCTTCGGACAGTAGTCTTTACTCTGACGAATTCAGACACGCCTGCAGTTCTTTTATAAATGGCTTTCGCGAGAGTAGCATGAACGGGAACGCACTTACACAGCCGTTAGGGTCTAAGGCCAAGGTGTTCCATTCATACCATTGTTCTGTGCGCGAGTTCCTACTCTGCTATCGGTGTGGGTCTCCATCTGGTGTTACAGCCAGTCTTCTCCTGGAGACGTTAACTAAGACCGGCTGTCTCCTTGTTGGCTCAGGTGAGGC
>19 50 TGGCGCTGGAGTCTT
CGGCACGGGTTTGCGGTAGTGCACGACCCTGTTTGGCGTCAGCCTCTAACTGGCGCTGGAGTCTTGAAAGGAGATATATTCTATAGGGTTACTAGGGCTGGTCGCCCAGTCTGCATAGCTGGTCAGTAAAGCTATGCCCCAACTTCACCATAAAAGAGATCCGTAAGCGTTGCTCTTCACTCGCAGCTCATGAGCGCACGAGACGCGTGGCCCCTAAACCGTGATGTTTCTGAGCTCGTGTGTCACTACCTGTACAAAGCTGCGTACTATCTCTATGCTGCATTCCCAGGCTTGGGATCCAATTGGTCAGACTCTTCTAATGCGGTACCTTGCACCTTGAGTAAGCCTACAAGAGCCGTGTTCGTCGTATAAAGTATGGATTAAAAATCCACGGTTCAACGTCGATCCTGTGACCGTGATAAGAATGACGCGCTGAATTCCGGGGCTCAGTTTGTTAGCTTCTTAGGCATTTAGGATCACCCCAAGTGGAGAGAATTGCG
>20 307 AGGCGTTGGATTGGG
GCCCGGCCATCTTATCTAGCCAATGAGCCGCAACCCACATTACGTCGATGCTCAGACATTTCGCTTCGCGAAAACTAACTCACGGTGAACTCTACCGGCGGATGGGTAGAGCAGTACCTGTCGTACCAGACTGGCTTAGAGACAACATTTTTCAAGCGAGTAGCATCTCCTTACAGGCTCAAATCGAAAGGGCTGACACAAATATCTATCGTTGGCAGTATGATTTCACTTGGCGGACCCTAGCTAAGTGTTGAACAGGTACGATTGAGCGGACACTAGCCCTCTGACAAAACCTACTAGGGCAGTTAGGCGTTGGATTGGGGTCCCCAGGTGATCTGCAGAAAGGGCCGTAGAAGCATTTACGTTCTGGATGGTAACCGGTGGAAGGTCAGCGGCCCTATCCAGTGCAAAGATGTCAGGTTCTATTATAAAGCTCCCGCTTGTCTGAAATACCGCTCATCCATTGGTAACTTCTTAGCATTCCAGGATCCGCTAGCCGA
