# Supplementary material for: A particle swarm optimization-based algorithm for finding gapped motifs
Source: BioData Min. 2010 Dec 13;3:9. doi: 10.1186/1756-0381-3-9 (PMC3022572; doi:10.1186/1756-0381-3-9)
Supplement: Additional file 2 — Experimental Dataset. The synthetic data sets and real biological sequences used in the paper. [file 1756-0381-3-9-S2.ZIP › synthetic/non_gap_motif/fix_motif_length/Seq_500_20_15_4_10.fa]

>1 393 GCCGCCGCGCGCTCC GCCGCTGCGAGTTCC
ACATACGTGTGTATTCCAGCCTCCACTAACCGACGTTGGTGATCCCTCGGTAAGTCGTCTCTCGGTATCCAGCTACGCCCGCTGGGTAAAAGTGGGAGCATACCGTCCACAGAAGCTCCCTCCATCCACTTACAAGCTGATTTCAAAAGTTATGTCGCAAGCGGTAACGGACTTAATGTAGCTAATTTCATGACGATTCCCGTTCCGTCCCGCAGGCCCATAGCTATTAAGACCTTGTTGGGCATGTGGGATCAAATCTCGACGGTCTGCCTGAGGGTACTCTCATTATCTTGGGGCGCGAAGATAACCCGGCTTTTTCCTGTATCCAATTGACTGGTGCGACTAATTCGACGACTTCTGTGACACCAGATACGATTCCTTTAATTGATCGACGCCGCCGCGCGCTCCGCGTTCGCCCACGATATGCGGCTCTAGGGAAGGCACTGGTTACGAGTATCTGAGGTGTTAGGCTGGTACGTGCCCTAGACAGCACAATCTCC
>2 291 GCCGCTGCGACTGCC
CTGTTCGGTGATCTAATTTTTTCTGCATAGGCTAACCTTCTTTGACGTGGTATCACATGTCCAGTGGGTCTGTCGAGGAATAGACTCCCGGCCTAACGGCGGTCAATATACAGTAATAGGACACCACTAACAGATCTGATCCACAATACTACGCGTACTCGGGTGATAACGCGTCTTTAGCACGGCGGACTCTGTGAGGGTTAGATTGTCGAAGATAGATACCTTTCCCTGTGTCGGCTCGAACCTATGCCCGTAGACGTATCCCTTTGCTGATGACAAGTGGGTCTCCAAGCCGCTGCGACTGCCGGTTGTTGAATAGGGTCGAGCCTGTTGCATCACCACTACATTATTGTGGAGTATTCATAGTCTTTTCGCAGTGGGGTTTCCTCCGCGATTTCCCTAACGCTATCATTCATAATTCAAGTGCAGGTGTGATCATACATGCGGACGAGCCGGTCCGGGGAACCCCGGAAAGGAGGCGATTATCGAGAGAGGTAGCG
>3 304 GCCGCGGTGAGCTCC
CATGCTGTCTCACCCGTATGTGATGGGGAACGTCGAGTGAGAAGCATCCTTAGGCAGCTGGTTCAAGTGCACTTGCGCTCTATTTAACATTGTCGGCTGAATCTCCAGTAACTATCCTGGGACCACCCAAGCACGCCTACCCAAAGATCCAGCCTGATCATTATGAGAAGCTGCTACGGATTATTTGGAATTTCCGACAGTGAGTTAATGTTCACGTCAAGAATTAGTCCGTAGTTAACAGACCTCTACTTTCAAATTGGATTATCACCCTTCATTCCGAAGTTGTAGATCGGAAGCCGGCGCAGCCGCGGTGAGCTCCCGTCGTGCGAGGATTTTGCCTACTAGCAACTTCAGCATTCTGAAACATTCTCTAAACAAATTGAAAGTCTTGATGACTTAATGAACCAAGTCGGAGATTACAGACTCTAGAGTCGAAATGTCGTGGACATCCGCTAGGCTCCTACGTAACTTCGCGAATTAAACGTCGTTCCAAGGCCTGT
>4 433 GACGCTGCCAGTTCA
GCGTTGTCGACCCATACGTAATCTCCAATATGCGGAGTAGACGCTGTTGGAGTTTTTGAGCGCCCTCGACTACGTTTCGTAACATAATTCTTTCCTCACACCCTCCGCTATACTTGTTCTGATAAGGTTATGACAGTCGTAAGCGTGGGGGTGTGCGTACTGAAGGGAACCGATTGTGAGGCAGGCGTGAGGTCGTCCAACAGCGAAAGGCTTCCACCGGCAGCGCAGCTCATGGAAGAACCGTTCCGAGCGATGCCATTAGCTATCTCCAGGTCGGATTTACCTATCAGGTCTGCACATGAGGCTACGGGATACGTAGTCTGACGGGACGGGGTTTCACAAGCTCTCCGATTAACAACCCGCTCGGGGCCACCGTATCCGCGAACAGACATAGCTATCGTAGTCATTAGATTCCGTGCACTCGCTCTTTCATGACGCTGCCAGTTCACACGGCCAGCAGACCAAGGCCGGCCGACTAAGTTTAGTAACTACCCTCCTTT
>5 451 GCCGAGGCGAGTTCC
CCTGGATCTAACCCCACGGGTGAGGTTAGGTGAGGAGTAGATCGTATGGAGGTATTGCCGCCAACACAATGTCTGCCTGATCAACGTCTAGCAGGGTCCCGTGTTACCCTCTAGGTCCAACGATATCGTGCTTACCTGGTATTTTCACGAAAAGATAATATGCCAAATTTATATGAAAGTACTCAGCAAATGATCAGTCCACGCTCCTAGTACTACTGGTAGGTGTTTCGATGTGGTATCGTATGGCAATCAGTCAGGGACGCTTCTGAGCAACTTGGCGCGTTACACAAGTATCGACTGAGTTAGGCAGAGTATGTTTAGCCCAAGCCGCGCTCCTGAATTGAACATAGGCTCAGAATGAACACGGCGCTCGACCTGTGGATTTAAGGAAACCGAACTGGAAAATTCCGGGATAGACCCCTCCACGAAAAGGGCGGGCTGTGATTACGGAGCCGAGGCGAGTTCCGTGCCCTTAAAGCCCAGGACCCTCTATGGTAACC
>6 201 ACGGCTGCGAGTTCC
CGCCTAGCATATCGAATCGCGACTCTTTGCTCCTACCGTACGGAGGCCTATGTGATTGCTAACGAGAGGCCGTGTTTAAAGGCTTTTTTTTAGTTATCGGAACTTAGTAATAATAACTGCTTAGAGGCCTAATGTATACAGTACTACCGAGGTCTAGTGACCGGTTATCCGGCGGGGTTTCAGATTATTTTGCATCTATGTACGGCTGCGAGTTCCTAGCTAATTATTCTGCTTGGTGGCCTGGCCTAGGGTGTCTTGAGGTCCTTAGGTTGTACGGCAACCCGGCATTATGTCGATCAAAGGTAGCACGGAGTGCTCTTACGATACTTGGTAGAGGTTTCTGGCTAGTACTCCAATTGCAGACGATTGCTTGCTCGGAGGTCCCATCAGCAATGCTTTTAAGGTTCGACTTTCCACGATTCGGGGCGGACTTTCACTGTATTAAGTCGTTTCGGAGATCTCACTATTAACGCAACGGTCAACAAATCGATACCGAATCA
>7 148 CCCGCTGTATGTTCC
TGGCAACTATATGAATAACAAGGGGTACCCCCTGTCCCATTTTACTGGAACTTTATCGCATTGATGGGCGTTCTAGTCTGTATGCATTTATGTACCAGTTTTCGTCGTCAGCCCTGGATAGCGCCTTAAGAGTAAGAGTGGGACGTGACCCGCTGTATGTTCCCATTGGCTCAACCGAGGCTTAGATGTCCTTTCGGTAGTCATCTTCGATTTAATAGCTAGCCGAAAAAGTCTGAACACTCTAACAAAAGCGCACCTAGGACGCGCGCGAAATGATATATCGACGAGCCTCCGCTGTAACTATCTGAGGCAAGTACCATGGGTCCACTGGGAGCTACCTACCTTAGCAAAGATACTAATACTGCCCCCAAAAAACGGTATAGCTCTGCGAATGCTACTGAATAACACTACTACCATTCGACGCATGGCGATCTGGACTCACAGATATTAAATTTTGCAGGTATTCAATCTTCTTCGCTCAAGTTTTTCTAATTATCTGG
>8 455 GCCGCTGCGAGTTCC
TCTTGGCGTGTTGCTTCGTAACCTATAACTTTTCTCCTTAACTCTGTGTCCGTCGGTGGAGCTGTGCCCAACCAGCCGGTAGTTTGGTATGACAGTTCCGGACCGATTTTTGGAGATTCCGACAGGTCTCTGGCTAGCGCACCTTATAGCACACGAATTCGCTACACTCACATGGCTGCCAGATCGCCCCAGCCGTTTGATGAATACTTGCCAATGGGCCACTTCGACGCGTCAGATATCACCGGGCCGGACGAGACCATCGATTATAGTGCACGACACCTCAGTGTGTGCAGAATTCCTGGCGCATGTTAACGAACTCAAGGCCGGGAGAAGGTCCGGATCCCTCAAGTTAGTAGGACTGGTGGTGCTTCGACATTAAAATAGTACTTGATACTAGAACCCGAGGCTCAATGTAAATTTAAAAATCGCCATTAAACTTAGCTCAATTTGTGGGAGCCGCTGCGAGTTCCGCCGTAAAGACAGTACCGGGTAATCTCCGG
>9 140 GACGCTGCGAATTCA
ATTGTCGGCGTATTAACGATATCCCGCTATATCCCTGCTGCGCATCGGACAATGAAAGGATGCGGAGTTCTGTAGTAGGGCAAATCATGTTATGTCCAAATCCCATATGTCTGGTGACCGGAGTAAACCTCCGCAGTTTCGACGCTGCGAATTCAATAGCTGCTCATCTCACAAACCCGTGGGGCGGCACAGTATACTCTTTTTTGCACCGCACCTCGCAAACCAGTCAATGGCAACTGTTTAGTAGACGCGATTAGATGCATCTCTTTTTAGTAGATCTTCCTTCTACTAACTCCGAGCCCTGATTCAGGCCCATTAATCACAGGCAGTCATCTCGGGCTCCACTTTGAGCTTCTCCTCCCCCGAACAAAGAGGCGGTTCATGTGCTATTTCAGCGAGTAGGGGAGCTCGGAATGTACCAGGAAACAGGACCCTCTCGCCAAACGGTTACTTCGAACAACAACAAATCACACACTTTTAAAAATGGTATATAACTGCAA
>10 252 GCCGCTGCAAGTTCC
CTGCCGAGTCTCTACGGTTAGGCTTGTATCGGAAAAACGGTGTAGACGAGATAATAGGTAGCTACGCCGTGCATGGAGAACTGTATTTGAAAATTATAGGAGACGCCTGTAGGCTTCTAGTGGTGTATATCCTAGTACAACCCGCCAACCTCAAGTGGTTCGCTGAAGAAAATGATGGAAGCCATGCACGAGCAGGGGGAGAGGATTCTAGTGTACCCATCAGGTACGGAGTTGTACCATCCACGTGTCACAGCCGCTGCAAGTTCCCGCTGCGGACGCCCTTGTAACATGAGAGTCCGGTGTATTGTTCGGAATGGTGAGACAAGAACTTTCACGGGCTTGCCTTCTGACATGATACCCAAGGCGTCGGCAGACTGAACTACGTCAGGGCGCAATGGGCCCGTCCTAGATAGAACAGAGTAGCTTAGTGCCCCAATTAGGTAGAGCAAATAGCCCGTTGAATTTTGGTATGTGTCCGAACAAGATCTCGTTTTCTTTCA
>11 369 GTCGCAGCGAGTGCC
ATTACTTTAACTTGCCGTGTAGAGAGAATTGTGTACCCACACTACGTATAGGTGGGTACGCAATGATTGTTGCCTGAGGGTGTCGGAAGGTTACGTGGGCAGGAAAAGTCAACCTCAGGGACCTTAAACTGACATGGCTTAGTGTTCTGTACCTTGCCAGTCCGATGATCTCAAGGCCAGTGCCATATGACCCAGCCGGAGCAGATGCTCCCCACCCGTGGGAGATAGCGTTCGCGTCTAATACGGGACGCGACAGGCTGTTGCGGAAGGTCTGATCGCTCTCTCGCCCGTGGGCACGCGTCGAGATGACGTAAGTAACCTGGGTCAGAGTGTAACGGACCATTGATATATCAATATCGCTGTCTCCGCGTCGCAGCGAGTGCCAGAGGCTCAATTCCTATTGCATCTACTCCTTCTGTAGCCTGTAGAAGGGTACGCCAACGTAGTTCCAACCTATTGGAGACTCGTCCGCACCTTGGTACGCGCGTCACTTCTATCAC
>12 168 GCCGCTGCGGCTTGC
GAATTGTTTAGTTGTGCGTCCCCCTGTCAGCGCTGCTGAAGAGGTCTTCCCGGATTCCTGACGGTAGGGCATGATAGGCGACAATTGAAAACGGGGATCAGGTCTTGGACTTGACTCCCGGCCACAGCGAGTGATTCACCGTGTGATGAACAAGGAGACCACGATCCCGCCGCTGCGGCTTGCTAGTAGTCAGACTAGTACGCACTGAGACCAGGCCGAGAAAACTCTAAAGCGTAACACGCGCACCCAGGTCGCGCCCAAGCGACCCTATATCGCTGCAGAGCTAGCAACTTCCGCTGTACACAGCTAGCTTAGAGTAAGTTCGATCTGATTTACACGTCGTGGATTGTCGCGTAGAAAAGCTGTGCTGTCAGCGTATTATCTTGAAGCCCAACTATTGAATCGGAGCGCCGGGATGAATGTTGAACGAGTAAATATAATTTGCCCTTGAAGGCTCCTTAGACCATTACGACAGGTAAATTTGATCACATACACCACGA
>13 466 GCCACTGAGAGTTGC
TAACCTCTGCGGGTGCTGCGCGTAGACTGGACGGGACTTGATCGGTCAAAGAGGGACGATCTTCCCCTAATGTTGAAACGTGCGATTTCTATCAACGGATGAACAAGCAACTGCACGAGTCCCCGTCTGACAATTAGCTATGAAGTCCGCATATTAAATATTCGGGACAGGTCATAGACTTGTGCACCGTATCTAAGAATGGATTTAGTACTGTGAGCTTTACTAGTGTTCTGGACTCACAGAGGATCACAACGCACGGAAATGGCCCAGTTTCCACAACACCCCCCGAGCTCTTCCTCAATCAGCATGGAAGAATATTCAAATTCAACTGATCGAGCAATCTAGCACCTGGGCAACTTGGTCTTTGTTCGCCGTAAAGATCTGAATACGCAGCGAGACTTAAGGTTTTTGTGCTAGCTACTAGGGTCGTATGGATCAAAAGGTCTTAGAGGGATTGAAAGGATTAGCCACTGAGAGTTGCCCGCGGATATATAGTGTTC
>14 310 GCCGCTACGTGGTCC
TATTTCTAGCACACGAGGCACAGTCGCCTGCACATCATATATTGATCCTGCGGAGAAACCGTTATATTGGCTGACGCACACGCTCTTTCCATCTAGAACACGATGACAAAAGCGGTCAGCGGGGTCGCCGAATCGCCTTGTCTAAACTACGGATATTAGGTGATATTCCACGGTTAAAGCGACGCTTTTAGAGGCGAAAAGTATTCGATAAAAGTCAAACGCGATGGGTATAAGTGAAGTTGCGTCCCGGGAGGATGTTAACCGGATCATGAGTCAACATGGTCCGAACCACGGTCTATTAGTAATGCAAGCCGCTACGTGGTCCAGACGCCGGCGAGTGTTGTGCGCACGACGCAGAAGAGGAATCAGCCCATTACGCGCGGTGGAGCTTGATCCTATTTTAAGGCATGAGGGGGCCGCTTTCGAGGGGGGTATGACCGCCCGGACAGAGAACGAGTTCACAGTATGTACCGGGCACAACTGCATGGGCCAACCAATGT
>15 31 GCCGCGGCGAGCTCC
GATGGCAATTAATCTGATGGTCTCGGACTGAGCCGCGGCGAGCTCCTTACCCGAATCGCCCCGGGAGGCTTTTTTCTCTTCGTTGTCGTTCGTATAACTGAAGCTGAGACCCTATATGCGCTTAAGGGGCGAGGATTCACCGTTACCTGAGCCTAGTGAAGTAATTTAAACGGGTTATAGGCTCAAGGCTAGGACCTGCGATATTCGGCAGCCAGACGTCATATCTGGGCTGGCAAAACGAGTGGTTCGTTCCCGGCGTGAGTAGAGATTTGAGTCATTCGGTACCTGCCAATTCGGGTCAACCATGTTAATGTTCGCCCCGGTCTAATGGGCAGCCGTTGGAAGCGGAAGCGCCAATCGCTCGAGTCGTTCTACGGCTGTGCATCTCTTTCATCAACGGCAGTGCGTTCACCTTTGGACTACGTGATATGGGAAGTTCAAGTGGTGCATCGGAAAGCTCTGCACTGCAGTGGTCTATGCTGTCTTTCCCAACTTCTTAG
>16 113 GCCGCTCCGAGTTCC
ACCTCGTGGGCATACTCTCCCAGTGGGCGTTTTCCGGTTAAACCGGGTGCCGTTTCTGAAAGGTGAACATGCTGTAGGAATGACTGAAGTTGCCACGTGTAGACCATTGGCCTGCCGCTCCGAGTTCCCCAAAATCCTGATATGAGGATTCAATTGTACAAGAAGACTTATATGGCCTCTTATCTCCTCTTCGATCACTTTGAAGGCGGGTCTCCGATCGCCTCTGGACATTGTCCCAATAGGTCACGCGTCCCAGTTGTTGCTCGCCAGTAACGCCTGCTCAGCGCACGGTTTTCCTTAGCGCGCCGATTTCCAAATAGGCGCATTCGAAATTAGGATTGCCAGCCCTTTATTCTACGTTACATGAAACTCCACAATTCAGCGAACTTGGGAACGGAGTCACACCGTAAGTCATGTTCGAAGTGACAGGGCAAAATATAAACAGGAGGGAGATTATCTGTCTAACTCGGGCCTGAGCCGCCCGTCAAGACATCCAGCAG
>17 38 ACCGCTGCGAGGTGC
CAGCTCCAGTGAGACAGCTCCCTCGCTTTAGCTGCGAGACCGCTGCGAGGTGCTAGTTACCCGTGCGAGGGCGCCCATCGATGCCGAAGAAAGACCGAGTAAATGCGGTCAACGCACCCAACGGTCGTCCAGAGACTTAGCCAGACAACACCAAAAGATTGTTTTTAGTCCAGCGTCGGTATAGCCGTTGTTGTTTTCTCCACCGCTTCGAGCTTGTTAGAGCAGAGATTAACAGAGCGTAGCCGGAACCCTTTTAAATGCTTTGCAGTGATGCACGGCACGTGCCCCTGCGCCTTCTCATTGATTCGCGAGAGTGGTTATTGATACGGGTTGTTGTAGTCCGTTCTACACGTCAAATTAATAACTGACCCTCGCACCATATAAAACATTGATACCGACATGAGGAACAACGTTTGACGCTGTAAACAGCTCCCCGCATCTCTGCTACCACGATTGTAGCGCTGATCTCAAAAACAAGTGGACAGCATCAAGACCTCATC
>18 232 GCCGCGACGAAGTCC
CTAGGTGGCGGGTGCATAGTTGCGTCGTATGACTTGTACTAGATCTTTTGGACATAAGCTTCCCTCTTTAAACTCCCCAGTCAAGGTGGCGCGCGCGGTTCACTCGGCATCCTTTCAATAACGATTGCCAGGAGATCGCGAACGCACGCAGACAGGTTAGAAGATAGACGCCAACACTTGTAGAATCGTATGTGTCTGCTTCGAAGAAGCTGTAAATTCAATGTGTACTGCCGCCGCGACGAAGTCCACACTATGCCCCCAGCTACCCTAAGAGAAAGTGTGCGTATTCTCACGTCGTTAGTTCACGGGGGCCCAGTCGGTCATAGCAAAGCCCGCAAACTTTTACTGCTGTTTCGCTCTGGCGACTGCGCGCGTGATATCTCATGGAAGTCTTTACCACGCTTAAACGTCCTACCTTATACCAGAGGAAGCACCGGTCTTCCGGTCAGGAACAGGCTAGGTGTATCGCGTGCGCCGGTACTCTCGGCGCTCTCATGCGT
>19 244 GCCGCGGCGAGTTCC
ATGTCGGTTTTCACGGATGCGAATAGTGATGACTTCACGAAAGCCGAATACTCGTACAACGTGGTAGTTTGGCTAAGCATTCGGCGGCCACTTCTCCGCAGACGATTGCAGCATCAGACTTGAGAGACTACTGCGGGCTTTCAACAGGGGAGCCAAACGTCGCCACGCCACCTACTCCGCCGAGTGCGCACGCTGGGTTTCACCGTGTTATGCCCGCGTCAAGCCGAGAGTCGACAATTCAAGTGCCGCGGCGAGTTCCTGCTCGAGCCCCCTGGAGTCATAGTGAACACACAAGTTGCGTGCGGTAACATGGCGTGGATATCCTGCACATAGGAGTGTTCAGAGCAAAAAGAACTATCGATCAAAGTACCGGGGGCTGAGACGTCATTAGCGGCAGCATGTTAAAGTTGGACAGCTCGGAGGTAGCAGTGGGTGCAGTATCGCAGTTGTCAATCGTTTCACGATCTAGAACAAGACGAACCCAATACTTTGATCTCTTA
>20 401 GAAGCCTCGAGTTCC
CAAAGGATTGCTAAGATTACTCTGTGCTACTGACAATCAACGGCAGCATAATTCGGAGATTCCTTATTGTACTGACCTTCCACGGATAATCGGCTATGAGTCTGAACGGTAGGATGAATTTACGTCAGGGTTTAACGGAGCCCCCATATTGTCTAAGAAAAGGCAGCCGTAGAACATTGATGTGAAAGGAACCACTAATCGAGATTTTTGTAGGCTTACGAACCATTGGGGATTGATCGTCGTCTGAACGACGAATAAGCTGTATGGCGACGGTCGAACGGGTAAGGTTGGGATGTCCTATTTGATGATGTTACCTATCCCAGATACCATTATAACATTCAATAAAGTGCCAGTTAATCTTCCTTGAACAGGTCTAGTGCTCCATCACTATTGAGTTACCCGAAGCCTCGAGTTCCTCTTGGCCAGATAACCACGCACACATGGCTTACGGAGGAGCTGATCGCGTCGCAGCCCTACTGCCCTGTGTATTATGTTGATTT
