# Supplementary material for: A particle swarm optimization-based algorithm for finding gapped motifs
Source: BioData Min. 2010 Dec 13;3:9. doi: 10.1186/1756-0381-3-9 (PMC3022572; doi:10.1186/1756-0381-3-9)
Supplement: Additional file 2 — Experimental Dataset. The synthetic data sets and real biological sequences used in the paper. [file 1756-0381-3-9-S2.ZIP › synthetic/non_gap_motif/fix_motif_length/Seq_500_20_15_4_2.fa]

>1 133 TGCGGAAGGGTTCGA TACGGCAGGGTTCGA
TCATGTTTCCGATGCGGAAAGTGCGCGAACCACGCATCTAGTGACCCTTTCTCACTTCCATCTCCGATCGAGGACTCACAGAATTATAGGAACTTGGCGCTGGTTGAATTGTTCAGTGTGAGTACCAAGTGTTTGCGGAAGGGTTCGAATCCTGGATTACTGAATGCAGACCGTGATCTCGGGGAGCGTCACTACAAGAGTATAGATGCCTACGCCAAAGGAAGCCCTAGATTCGGACTGGCGAAGCTCGCTTCTTAACGGTTGCCGGTAGTTATCTAATCCTAGCCGCTAATAAGCTCGCGCGCATTTCATTGTGGTTGGACAAGCATCCGGTGCTCCCCATGAGGTGACTAGTCCTCTTTTTCCTGGACTCTGGTTTGCCACCGTGACTAATACAATCTGGGATCTTCCAAGCCAAGGTCCCTCAGTTGAACAAACGGGCACTCGAAGGTCCCGTGCACTAGGCAATAGAATACCAAGAACAGTGCCGTTAACGCACC
>2 47 TACGGTAGCGCTGGA
AACATATACCACGTGCGCCGTTGCTAGACGCACTGGTCTCGAGGTAATACGGTAGCGCTGGAGATCCACAAGTACAGCAAATCTGGTAATCTTACCCCGTTAGCAGTAGGACTACTGTTATGAGACGAAAACATGATTCACGAACTTGGGGTAGTGTGCTTCCCGAAGCGAACAGATGTGCCAAACGCGTATGGTATATGATTACGTTCAGACTTATGACCAGTCCCCTCAGATGGAATTGGGGGCGAAAATTAGGTGCTGACCCTTTAAGCATTTTTAAAATCCCTCAAAGCACATTCGAGCACTGGGATATTGTTCTGTCGAGGCTCGAGCTCTTACCCTTTACGTGTCCGTTAGTGTACGGGCATCAAGCTAGCAAACCGGGCAAGGAGCGACATGCCATTAAAAAACAACGCTGTATACCAAATAATGGCAGTTCACCATTATGGATACTCACGATCCAGCAGTTAACCGGCCACAAATTTAACTGATACCAAATG
>3 432 TACGGCACGGATCGA
AGGCCGGAGTGGGTATGATCGATAACCCTGAGCTACGAGTCAGCGAAGTGGGTCCCCCAATAATCCTATGAGCCGTAGCTCAGGTGTCGTAGATGCCTACTAGGCCGGGGATTTAAAAACAATGCAGTGCGCTAAATTCGGGCTGATAGGAACCGGCACCGTTAGTACCCCAGTTATTAACTGACCGACTGCGAATGAATCGAAAGTAAAATATCGTGCCCACCAGAGGCTGATACCACCAGTTGATCCGAGAAAGCGCTTTGAACAGAAACGCTGTCATATAGGCATCGGGTGCCATGAGACTTTAGACTATTTGACCGTACGTATTTTGACGGCAACAGTTTTTTACTGTCGAGACTATGTGGTTTCGTCGCTCCGCTGTAGCTACTGGTACGTATTACACCGTTTTCGTCCACACCGGAGCCAGCTCCGTACGGCACGGATCGAATATCATAGGCTCTTATGTCTTTACACTTGTGCACGGAAACACGCATGTGGAC
>4 310 AACGACCGGGTTAGA
GCACAGTTTTGCGCGCCAGGATGACACTCGCTAGCAGCGGTACGACGGGACGGAGTTCCCTCTGGTCCTAAAGGAGCGACCAGAACATTAACTATAGGATATGACCGATTATGCGGGATGAGCGAAGTATGGGCTTAGTCCCACAGCCCACGTCGGCTACGCTGTGCACTGGACAAAACGAGTTCTTGGTCTTAGCAGGGCTTGCATGTGTCGGCAATCACCCGGCGAGATTATTTTACCAAAAAACGAGTACGAGCCTGCATGCTTGCTGGCTAATTCAGAAACAAGCCCCCACTTAATTTTCACGTGTAACGACCGGGTTAGAAAGTTCCAGAGAGGTTACCGATAAGAACCCCAGTCGGATCCAAATTTCAAGGAACAACTTTGGCTACCGAACGTATAACCGTCCGGTCGCTGCTAACACTAGTCACGCTTATTAGTCGCAGGCATTAGTCGAACTGACTCAGCTGTGAACGCCTCAGATGGGGGCTCCGTTTAGG
>5 200 CACGGCAGGGTTCGA
GCTCTCTCTGCCATACAGTAGAAGCCATAATATAGATCCAGGCTAATTGCAACAATTGTACTTGTAGAAGTTTGCGGTTATGGCAGCCACTTGGCTCCGAGTGTATCAGCTCCAGCCTCTTCGGTGTACGCCATCGATGGTCTGACAAGGGAAAGGTAGATGTAGTCCATCCATTCTAATGTTAGGGCTTAGCATCAAAGCACGGCAGGGTTCGAAAGGAGTTAGCATTTCATCCTCGTGCGTGGATCAAAACCCACCACCGTCGGCCATGCCCGGCGACAACCCGAGATAGCGAACCCTGGGGGTTTATGAAGTTACAGGGCCTGCGCATTGGATAGCGCCCCCTCCACCGCAAACAGTAATGTCCATTTGGCTCGCCCCGAAAAGAGCTGGCACCTCGATAACCTCTATTCTGATGAGAAAGCACTCCGTTCGGTTGCCGAGAACGTGCCTCCTGAATTCCTTGACGACTGCGAGTGCTTGCTATGCCAGGAGCCATT
>6 459 TACGGCACTGTACGA
GACAATATTGGTCGGCATGAGGGGGGGACCACAACATCATATGCCAGTATCTCAACGGTTAACACGCGAACCATAGGCTTGTCGACCCGTGCTTTGCCCGCTTAGGTCCTCGTTAACGCTGTGGAAGTCCATCCCCCCAAAGAACGGAAGGATTACGCGCTTGGGCAGAGACAAGATGTTGGATGAGTAGGGAGAGGTATGGTCGTCTTGGCTCCGCTCATCCGTGTGTTCAACCTGTTTGTCGACAAGGTGGCTGGCCAGCTACAGTTGAGCTCAACCAGAAGCAACGCTTAATGACATTTCGAGCTGGAATGATGCCGCACTAACAACGGGTATGCAGTTGGTGGAATGGTACACCGAGTAACGGATCTTAGATGGGAGACAGGAGACCATTTAGTGCGCCTCCAAGTTCCATGCGTAAAAATCAACATTACGTGGGTCTACGTCTTTAAACCTGCGTACGGCACTGTACGATCAAAAGGACAATAAGCGACGAATTC
>7 226 GACGGCAGGGCTCGA
CAGCGAGAAGCCTCGCAGTATCCCGTCAGCTATTTCCAGTGAAGGAGAACTATGTCTGATGGAGTCCTCATACTCACAGAGTCACTTCAATCTGTGGACACGATTTTTCTGAGTTTGTTGGGGTACGCTAGGACTACGCGCCCACTCCGAGGTAAACGCCGTATACTAATAGCCCAGACTGTTGGGAAGTGACGGCATCCGATGCTATGCGCAGCAAACCAAAGCCGACGGCAGGGCTCGAGACTCATCTAGGGAATCAAGGGATTTTGGATCATAGGTGTTTGCACTTCCGGGCTAACGCTTCATTACCATAGCAACAGAGGTGAATTACACAGCAGGCAATCGATCGGGTCTTGAGCGGTCGCGTCCATTTAATCGTAGCACAATAAGCAACATGATTAGATTAAAGGCTTTAGATAGTTAATAGAACTACGATACCTATGTACTTAGTCGGTAACGTCATACAGATCATGTAAATTCGTTCTTGTCTGCTGGGCCTA
>8 43 TACGGAAGTTTTCAA
CATTCTGGGATGAGGATCGTTCGGGTCTTAGGTATCCATAATTTACGGAAGTTTTCAAGTTCTCTCTAGGTAGTAATTATTCGCGTAGTCTTTTGTTACCTGTGACACAACAGCTGTCAAGATCGCGGTCGCAGCACAATTAGATATCTGCAGACATCTATTATTTTAAACCACCACTTGAAACCCTGCAGCGTCACTCGGGCATTTCTGAAAGGTGATGGTGGTACTGTACCAGCGGCTTTCGATGTTGGTCAGATAGGTCAAACAATACTAGGTGATACCAGCGCATCCTATGCTTCCCGCAGGACGTTTCCGGACGGTATTAGCGCATGTTGATGCGATGTTGTACCACTCTTTAGGCAAATGCAGTGCCGTCAGCGTTATCCGTCCCTACCGTAGCTGCATGCGGAGAGAACGCGTACTAACATGCGAAGCCGATCAAGTCGTATGCGTTTCGAGATTCCTCATGGATTAAAAAGACCGTTAGGAGTGGCTTTAAT
>9 99 TACCGAAGGGGTCGA
GGATATCCAACCGTGCTTCTGCGGCCAAATGCCTGGAAGGGGATAACGAGCCATGCCAAGTGATGGCTTAAGGGATTCACTACGGTGCAACCCTCGACCTACCGAAGGGGTCGATTGTCATATGTCATTCCCATGGTCAATTTGGAAGAGCAATATTAATAGAGGTATCAGTGACTCGTATTGCATTGTCTAACATTGTCATATCGCAGTGAGTGCCCTATGCGTCCTACGTTAGTAACTCACATTTTTGGCGAAAAACGGTCAGGCGTGGATGAACTAAATTGGCGTTTGGGGGGCACTGTTTCTTCACCGCGTGCCTAAAGAATCAGGGCAGATACCTTATTCTGCACAAACGTCGCCGTCCAGATACACTCCTCACCTATCCTAGTGCCACGGTTTTGAGCCCGTCTCCACTATCCCATCAGGCCGCATCGTTGTGTCTAAGCGTTGTATCAGACGGAGGAATCCGATCTTTATCTTGCGCGCCGAGTATGCTTAGT
>10 92 TGCTGCAGGGTCCGA
ACTGCATTACGGTAAAGGAGGTAACATCCCCTTGTCCCCCGGTACCAAATCCCAACGGCTGCCGGAGGTCGACTTAATATTATCTAATTTGGTGCTGCAGGGTCCGATCCCCTGCCAGAACGTACCTAAGCCCTGTTTTGAGGGTAGCGAGTGGTCCCATGGAGCGTATTGGTGTGCCCAACCCCATTTAATATGTTCGCCAGGATATGAAGGAATTACGAGCGACGGGGCGCGTTATTGTAGCCAGCTCTACAATAACACTATGTCGAGATTGTGGCTAGTCCCGTGCTCCGATGGGCGGTCAGGCTATGCTCTAAATGTCCGACTGGGGGTCGGTCCAGTGTCCAGGCTCGTCGCACCGCGAATAGCAGCACTCAACTTGCCTCATCAAATAACCGCTGGTGAAAAGGACGCGTAGTACTATCGATGCTATCCGGCGCGCGAATTGAGTAAAGATCGATAGGCCCTCGTGCCACTGTGAGGGGGGCTTAGTCGGCCAC
>11 141 TCCGACATGGTTCGA
GGTCGTAGTACCTAGAAAGGCCTCTGGCTGAGAGTAGTGGACAATCTCCCTGAGTATGATTTACCCCAGTTTAGTAACTTGTCCAACACCCCGGAGCCTAAAAATTGCATCCAATACATGGCCGCAGTTGCCTCGGGACCATCCGACATGGTTCGAATGGGGAAACTATCCTATGGGTTCACAATTTCTCCCTAAAGAAATTTCTAATCTTCTTTTACACAATTGAGCTACTTGTATAATTGTTAGAGTCCCGTATAGCCAAAGGCCCAGGCGATCATGTTGATTTATATTAACTTCCCCCAAAAAGGAGTCACCGCCCGTCTCGCCTATATATTGCATCACGTAGCAATTGGTGCGGCAAAACTTGATGCATGTCAGTAGGACTCAGAATATGTTCTGTTGGTCATGGGGCGAGTCTCACGATGTGGATGAGTGGCCTCGTTAACCTCGTGGTTTCAATGATTCTTCAATACACATGCCAACTCTATGGACAATACCCA
>12 273 TGCGGAAGGTTTCGA
TCAGGCGACATCGGCACAGGGTGCGCCGCGGAAAGTACTGGGGTTAACTACTCCTATCATATCTTGGAAACCGTTACGTCCGCCTTGAAAATGTTTTGATCACCTACTCGAGCGGTTTACGCCGGATCGTTACCAAACACACACAAGCTACCACTTTACTAGCTTAGACTCTCGCTAAGAATGAATATATAAAGCCAAAGCCTCACACCGACACGGAGAGTGGAGGTCAGGCCTCAGCTTCACTGGAGGAGACCGGATTAAAAATGGGGCTCCTGCGGAAGGTTTCGACACGTCTTGTTAAGAATCTCGAGCGCAGAACCCCACGGTAAGGTGAACCATCTGGTGTTACTTTCTCATAACAGACAATTGATCAAAGAGATCCCATATAGGCGAGTAGATGGAGGCACTAATTCTGGAGGGCCATTACCGGTTTCCTATGTATAGAATTGCATACGGGACACGGAGCACGGCTCAGATTCCACTATAGTTGCTCGTGAATG
>13 42 TTCGGCAGGGTTCGA
GTTGGCAAAACACCCAGAGCCGAACTGTTTGGGTATGGGCTATTCGGCAGGGTTCGACACACACCAGTTTCCACCTACCGTCTAGACCAAGTCTGAGGGAGCACCGTAAAGGCCAATTACTAGCTTAGGGCCCGCGGATGAATTTGTTCGCAGGGACACTTTGCTACCTCCGCATTGTGTGTAACAACCAGGGGAACCCATGATGCTCGCTAGTTGAAGCGCCAGTACTTAGCTGTTGGGCCAGTCTTGCGGCGCTATCTCTACCAAGTCGTATGAGCCGTTAAACCGGGTGGTCATCTAACGCTATGGTCGCGCAAAACGGTTTTCTCATCTCGGCCGTGTAAGCGTCGAGTCACCGGAGGGTGCCCGAGGCCGTGTTAGCCTATTTTTAGTACCTCCGGGGGCTGGCAGTTTCACTTGCTACAGGTGTCTTAGAAAGGTCTCTCTACCGTCTGCCCTCGCCATGCGGAGGGATCAAAATCTTGCCCTGATCGTGCCGC
>14 66 TACGGCAGGGTTCGA
CAGAGTAGACCCCAGACGCACCGCAAGTAAAAGTTGTCGTTCGCGATCTGCGGTTGACTACGGTGTTACGGCAGGGTTCGACTAGCAGTCCATAATCTCCACCCAAAACGTCTGCTATCTAAGAAGCATCGCCGCGTTTCCCGCCCTGCCTGTGTGTTTGTAGAGTCCGTTGGAGGCTGACCAGGCGACATACGGTTTATTCCGTCGAGGGACTACCGTCTAGAGATACCCAACTTTCCCTTTTTTCGGTATGGAATCTATTTGTAAATTCGATAGCAGGTCAGATTGCGGGTGATCATGCGGAGATATAAAGCGCTGCAGTGCTTCCTACCTAGCGGCCAGAAGTGAGGCGTAATGTTCGAGGGCCCCTGACTACATTTTTCCCCCCATCAAAACGAGGTTCGGCGTCTCGGAATTATGCGGGGGGACTCAATTGTGCATCTTCTTGAACAGCCATAAAATGCAAAAATAAAGACGCGTTCCCAGGGCGAGTTGGCTGG
>15 136 TACGACAGGATTCGC
GGTGTCACTGACGTAATACAGCCCAAATTCACAGCAAACACCAAGGGCACTTACAGGACCATTGTATCTGTAGTAATCACTCCCCTCCCTTCTCTGCCGGATAGCCGGATCTTTACCGTGCACTTTTTGTCATCGGTACGACAGGATTCGCGAGCCAGACCCCTATATTATTGGAATTATACGCAATATTCTAGCATCAACCCGGTGTCTTTCTGGAGTTCCAACGATGATGCCCAGTATTTTTAGTTGGCGTGAAAGGCTCTAGCGTCATGGAACTGTTTCTAACGCCCGGAAACCATATGAATAGGCGTCTAATCTCCACTCGGAGTCGGGTATGCCAGGCGCGACACGGAACGCTGAGTGCCACAAGATGGCATCCGAGGCGTCGGTATTGCAGTGATTAATTGAAGGTTAATGACTTTGGCTTGTTTTGAGGCCACTGACGTTCGAAAGGACTACTTGTTGGAATCCAAGCCTTGACGGTCCGAGGCATTTTGGTG
>16 7 TAGGGCACGGTTCCA
TCGAACATAGGGCACGGTTCCATTACCTGTAACGGCTAGAGAGAATCGCCGCATGCAATGACAGGGGCTCTGATAGATCGAGCGGACCAAGTCGTGAGTGATGGCTATAGTAATTCTAAAACCAACAGTCAGCGGGAGCAGCAGAACTCATCTGTTGCTACACGTGTATAAGTATCGCAGGAGGTATGTCTTTGCTTTGGGTCAGAAATGAACGTGAGACCGCCCGCGTCCGTTGAGTCCAACTACGTAGCCAAATGAGGCTTATAGAATCGCTAATGAATAGGCAGTGTCAATAAATGGCGTCTGCCCCCAAGTGGTGGCCTTAGTCCACGCACAGTGCTACACGCAGTATCGAGTCATAGACGCCGTCGATGACCGTTAGTTCTAACGGTACTTTCTTAGGATCTTGAACACATGTGTTGGGGGAGCCACAAGTGAGCGAATGTATTCCCATGGCTACGACTTGAATGGATTTATACATATCGTCCACCTCAAAGGCC
>17 485 TACGGAAGAGTTCCA
GAGAATCCGTTGCTGACCTCACCGGGTGTTGGATTATTAAATGCTTCGGTTTGAATAACGCACCTGGGGGTGCTTATGGGTGCACAGCTTTGAGAAGACGGCCTGTATCTAAAGGGCGGAGCCGCGAGTGGTTTGAGCCAATGGGGAGCTAGGTGGGCGGCCCATTCACAAGTAATAGAGTCGTGACGACGTGTACAGCGCTTCCATAGCACAAACTCGACACCTTGAGCTAGCGATAGGCGACTAATAGCTATGAACAAAATGGGACTTGAATAATCCTTGGAAGACAACATTGCGTCCCCTCCCCAGTTGCGAGAATCCCGCGATAGCTGCAACAGACTCTTAAGCAGTCGGGGTAAGACGGCGCGTCAGCATCATGGGCATCCCGCCCTAAAGGTTAACGCGATGCTACCTCACGGGTGTTGAACTGCGCTATCAAGAGGATTGGTGCACACTATCTGAGGATTGTGGAGACCGGAGCAACTTACGGAAGAGTTCCA
>18 208 TACTGCAGGGTGCGA
GGTCTGCGAGGCACCCACAGGCACTCTTCTGGGTGAAACCTGAGGAGGTTAGTCAAGTGCCGAAATTACGCTATGGAACATCGTTAGAGATGTGAAGAGAAGTATTCGATTGTTCGACCGAGTCCGTCTTATCTCTCCTGACACTCTGCGCTTGGGAGGTGAGACTACGACCTGGAGGCATTATAGCAGCCTGTGTAATCTCGCTTGGTACTGCAGGGTGCGATAGAGATTACGATAAATACGTACGCAAGACGTCTCCAGAGTTCACTTACCCTCGGGAGTACCTCAGATTCAAACGGTACCGAATTATCTGGAGGTCTTGATAGTGTAACAGGGGGAATTCATTAGGGCGAGCAGCTTAAGTCCTCGCACCCTGCAGCCGCTAGAGCAATCGTCCGCCGGTGGGACGTATTGTACGTACGCTGGTAGGTTAAGAAGAGACCCGTTCGCTCAACATGAGGCCCTGTTTGTCGCTTTGAAATGGAAGGTGGGTTCTAGTT
>19 401 TACGGCAGGGTTGAA
CGCTTTCCAACGCACATTCAGACCGTATAAATTCCCAAAAGCGCTTTTCTCTTCTCTAATCGAACTGTTCTGCTTGGTCTTCACTGAGTCGGAGCATCGTGGGTCATTGCGCCGGGGGCGAGAATCCTAGACCATAACATTCGTTGTCGTACGAGGAGGAATAATTCTAATAAAACGAACGCTAAGGCTTAGGCGCTCTAGCGCAAGGTTTCCATGTGAACAATGACTCGGAACCAAGACTATGAGACCTCGACACCTCATTTATCGCCATGGAAGTGACACAACCGACCCCCCGGCTGTTCCGTTACATCTTCAATGCGGGGTCTGCCTACCCACGGGGATTCTTACCGACGTGTCGAGCGCATCCAACAGGGTGGGATTTCATGGGCCTATCTCACTTCTACGGCAGGGTTGAAGTGATCATCGAAGTAAACTCTGACCTTGGATGACTGTTACAGATACACATTCTACACAAGCTACTTCATTCAACAGCATGAGTT
>20 55 AATCGCATGGTTCGA
CGCGACCCGCACGCCTTAGGTAATATGTGAACAAATCGCATAGGCTGTTACCTGGAATCGCATGGTTCGATCAGGCCCGGATCCCAGATGGCCGTGCAGGGACGTTAAGTGAGATGGGACGGTGCCCGGGAGTCAATTACTGGGGCCACGATTATTCGAACCGTACACAGGGCTTAAACGCGGCATTACCTAAGGTGGGGAGTATGACCTATGAACCTTCAGGCAGCACCGAGACGGAAGCGGCAGTCGGTAGTGCTGTCTTCCCCAACAGTTCGGAGCCCACGGCCCTACTAAGTTCAACACCTTATGGTTCAACTTAGCGGTAAAAGGGACCCTCCAGGTCGGCTCTCGCCCTATGCAGGATCCTGTAACGTACGGCCTACAACCGAGCGGTAGCACTGCACTTGGGAAGATTCGACCTTACTCGTATTGTGATCGCGCGCGGTCGTACCGATATAATCCGCTCAGCGTTGGACGATAGCTATTCACAACTCCGTCAA
