# Supplementary material for: A particle swarm optimization-based algorithm for finding gapped motifs
Source: BioData Min. 2010 Dec 13;3:9. doi: 10.1186/1756-0381-3-9 (PMC3022572; doi:10.1186/1756-0381-3-9)
Supplement: Additional file 2 — Experimental Dataset. The synthetic data sets and real biological sequences used in the paper. [file 1756-0381-3-9-S2.ZIP › synthetic/non_gap_motif/fix_motif_length/Seq_500_20_15_4_3.fa]

>1 298 GACAAAATCGGTAAA GAGAAAATCGGGTAA
GGCCATCGGTGGTAACGACATGAACGAGACAATCCATGCGACGCATAGGGGAAAGGACAGCGGTACATCGATCAGGCGCCTAAGTCCATCCAATCGGATGTATCGAGAGAGGCGGACCCATATCAGGTCTAGTGGAATCTGGCACGTTGAGGGCTTCACCTAATCCCACGGTTGGTTCCGTTATCGTAGTTTACGTAAAAACTAGTCTAACTTGACGAGCGCGTAAGGTACGAGGTGTGCCAAGATTTCAACAAGAGATTGGATTTCAGACGTAGCGGAGACACTTTAGAAACTCGGAGACAAAATCGGTAAACTAGTTAGGGGCCCTATTTGGTGATATGAAACCATGTCCGTTAGTGTCCTTCTGCTTTACGCGTTACACCGCCTAGAGTTCCGACGGGGCGCCGCGGAAGAAGCGGAGCGACGGGTTGGGTGGCGCAGGCACCCCGATCTAGGAGTAGCTGTAGAGGTTTGGTGGACGTACGTTATGTTAAGCTCTT
>2 297 CAGACAATCGAGTAA
GTTCATAGGCCGCATCCGCGGCACTGGGTGTGAACCCGACATTGAACCTTTCGCTAGCCATCGATCTAACTGGCAATCTACTTAATATTCCCACGATTACGGCTGGTTTGTCGAAGGACGTAGGTTGTACTATGTGCGCGATGGTGGTATCGGCTGATAGTACCGCCATCGCCATAATCAATCCTGTCGTTAATAAGAGGATAACGGGACAGTACATAGAAGGGGGCGGCTGCAGATACAAAGGCGTGACCGGCACTTATAGCCCAGAGCATTGGACGTGGTCGTTCAGATCAAGAACAGACAATCGAGTAACCGCATTGCAAGTTGTATAATACTTCCGCACGGTGAGAAAATAAGGACACTTGTACTTACTTTCGCTTGGACAACGAAGACTCCCCTGGGTAGTCTATTCGATCGCACAGAGCCGCCTCAGAACAGGGGGCAGCTTCTGTTGATAAAATGCTAATATCGAGCCTTGAGCTGTTCGCCCCTCAACCCAA
>3 133 GACAGAAGCGGCTAA
ATCGCTGCCGATTTCTTGAGGAAGACCCCGTAAATGTCCAGGTCGCGCAACATCGCGATTAGGTTGGTTATTAGGTGCCCCAACGGCACGGCTAGCGTGAACGCGGAACGGCCGCGCCTTTGACCCCCCGTGGGACAGAAGCGGCTAAACTAATTGTTTACGAAAATCTCTTCCTTACTGACTGTGTGCACAATATTCCACCAACGATATGCACGGGCAGCGCCGAGTTCGCGTGTTGCTCTATAATCATGATTGGTTGGATATATATTTCTGATCCGACTACTAGATGGCGGCAGGGTGTGACTCAATCCCACCACTAACGAAGAGCTAATCTGCCCTCGTTTGGCTGTTCTCGACCTACAGGACGTTCTCTCGTCAATCGAATCTTAGAAGTACCGTTAGAACCTCATGGTCATTGATCGGTACTTACTTGGTTCGATGGATTCTACACTGATTACTCAAGTGAGAATTTGTTGAACTCCCCTAACCGCGATCTGGCT
>4 57 GATAAAATCGGGTAG
CTCTGAACCAGCCTTCGATTAGCTGTGTATTCCAACGTATCCTAATCTACAGTAGGCGATAAAATCGGGTAGGGAACCTGCCGAGACGGATGGCAGTCTAAGGTTAGCGTGTAATTCAGGCTACGGCCGAACAGATATGATCGTCCGTCCAGTTGCACCAGCAGGTAGACGTCTGTCTGCTGGTTGGCAGGGCATCTCCGGATTTACCGGGGGGCCTGGTTCAGCCCATACCGGCGTCGTGACATCAGAGTAGCTAGGCGAGGTAACGCCAGCGAGTCTGCTGTAGAAGGTTCGGAAATCCATTAACGCCGTACCACCACGGCTATCTGTCGGTGGATACATGAGCCTCATGACAAGCACAAATTAAAAACTACCGGTCCAAGTCTGTAATTTCCGACACTGAGTGATGCGGGTCCTTCAAATCAGGTTCTGATGCTTAGAAAGGGTTGCTCGAGCCAGTCCTGATAGCTTGACTGAATATAACTTATCATGATGACGAG
>5 477 GAGAAAATCACGTAA
GCCCGCCCTGGACTCGCCTTAGTCACTACCGCGAGCCCATCGATTCTCGAAATAGGGAGGCGCAAATATTAGAAGCTCGAGAATTCACCAGTGGCATGCGGAGCCTATTAGAAGTACACCGAGGGAGGCCTCATGCGTACTCTGACACAGGGTGAAATAACGACGAACGGGTGCGTCGCACTAGCTTTGTGAACTACCTCATAGCCAGGAATGAACCACAGTCCGGAAGGGAGCCAATGCGAAATGAACGTCCGTCAAATAACGACGCCATTGAGACGCGCATAAAATCTTCCACCTCCTTGAGCTCGGCGCAATTCCGAGGTCTGCTCAGCTCTCCTCCAAACGTTGGCCAGCTCAGCTTGTCCTTGGCCGCTCGGGACACCGAGGGGATCTCTCAATTGTTGCTTGCACCTTGAGTCTGTAGTGTAGTGCGGGCATGGCGGGGGATGCTCTCCCCATGCCCCGATTATATTCCCAGAGAAAATCACGTAAGCAAGACG
>6 97 GAGAGAGTCGCGTCA
GCAAGGGGCATAAAAAGCGCATTAACCTAGAACCGAGGCGAAGGTCTCACTTGTATGTTGGTCTGCTCGTCAAGAGCGCAAACCGAGATTCTTTCCGGAGAGAGTCGCGTCAATAATCTTTCTACAGGGTGGGACTCTGCTTCAGTGGACGGTCACCACAAGGTCAGAGGAGGTGTATGCCCCCACCAGGAATGATGGGCAAAACTAACGAGTGAGTATACTAGTACTTAGCCCCATGCATGACAGGACGCCTCTATCGAATTATTCAAACGGCCCCGGGGAAGCAACGAAGTGTTCTAGGGCATGTACTGTGTGTGATCAAGTATTCGTAGATTACATCTGCTGAATTGCTCTGATTATTCGGATGCCCCACGCCACGCCGCATCTTCCACCAACAAGGGGAGCTGGTAGAGTGCTTACCTAGCTAGCGCTTTTTCGTTCGTGTAGGAGGTCACGGGTATCCCTAACGGCAGAAGCCGTTAAACACGGCCTAGCAAATT
>7 249 GAGATAATCGGGGAA
CGAGACAAAAATCCCTGAGGTATTGGTGCCTTGTGTAACAGCCCGCGGTAATGTGTCGGCCTTTATTAAGAACGTAGGAGGGTGACTACCGAGCAGGAGTGGCTCGCCGGGGGCACCTGCGGAGGCTGGAGCGTCGCAGTTTTAACCCCAAAGTCATTCAGTATTACGATGGACCATGTCAAGAAGAACCAAGCCCCAAGCCGACTGCATGATTTAAGGCTTTTCTAAGTATTGGCTTTGCAGGGGCACGAGATAATCGGGGAAGGGCTTCGTGAATTAGTCAGACGTAAGTAGGACCAAAAGTGCGATTATATAATCTGCTGAATACTACCTTTATAGTTGTAGGCCAGCTCTTCACAGGCTGAACCTCCCATCAGTATCATACGTAAAATGCAGTTGTAACGAATCGCGGTGGCCCTTTGTAACCCACCGTCACACCGCACCTATGCGACTGGATCAATACGGGAGCCAATTTAGGGATTGACGCCACTTTCAATGAG
>8 241 GAGACAATCAGGTAC
CCTCTCCGGGTCGTTACCCACAACGGGGCAAACAAGTAGACTGTTAAACAGGTCCAGGTCGGTACCTTGATGGGCAAAAGCGTAAGCCCACCCGATGGCTCATTCGTCATGAACAAGGTACAGATGTAGGGGGATATGTGGTTATACCATCTGTCGGAAGTGCAGGTACCTGCCTTACAGCTGCAGCCACCTGTATGGCTGCCCGGGTAACGTCAGCGACACCTTCGGTGACATGCGGCAGGAGACAATCAGGTACATTGTAGGCTAGGCGGCCATCGCCACTTAGCAGGCCAGCGGTATGCGCACACGGCCGCGAACTCCCGGCGAGGATGCTTCACACTACGGTTGTAGCCAAAGTCGTTGGTATACTGATCTTAGGCTTAGGGTATTGCTCTTTCTGTGGATACTGAGTCATCACGCATACCAACGTAGTCGGAGGTGCCCGAGTCCCATGCTAAGGAACCCAATCGCAGTCACATCTAACCGAGTTGAGGTAGACC
>9 239 GAGATAATCGGGTAA
AACTAGCACCGCAATTGGGTACCAAGTCCCCAGGTGCCATGGACGCCCATCACTATTGCCCTGGATCAATGCCCACACCCCCATGTTCAGCCCTTTGCGATAATCTAGCATTACGGGGCGACTCTACGCTGCTACCGAACTCGAGAGGTCTAAGGCCATCCAAGATGCAGCCATACCTTGAGGTAGCCGATCTGCATACACAGCAACAGGCGCTTTCCCAATCCGTCTGCGTTACGTCTGAGATAATCGGGTAACCGGTTACCTGCCCGGACCCTCAATGGAGCGTAGTGATTCGAGCACACATCGTCTATTTCGAGCGGCTTAGCTAATCAGGGCGCCCCGAACATGTACGAACTAGTGGCCTGGGAGATCCATCACCTTCGGCTACACGAGATCATTGTGCGATAGGAGTAACATAGGACATATTCCTTACCTTTCCCGACTACGGTTCATATAGAGGGCTCACAGATTGTCTCTAGGCTTAGGCTTTCACTCTTGGC
>10 445 GATAAAATCGTGTAA
AACCGCCATCGAATCGGGTTCACCCTTCCTCTCCCTGCACCGAACGTCGTAATGCGTATAACCGGATGATCCGTAATAGGAGTTTGCGGAGCATCAGTTAACGGACTCCGCAGCCGAGGAGTATTTCATTGTAAACTAAGATCTTGAGATTTTTATTTCACCATGACGAGTTACAGTTGGGAAGACAGCCCATTGGGTTGTGAATCACGCTGTGACCACTACACACGATCCCACATTGTGGAGGATACATACTAGCAGCCTGACGAAAGGCATCCCGAGGGTCTCCGTTAGTTAATGGCATAGAACGGGCAGTTTCGATGTATCTAGCCTGAGCACCGGTGATTAGAAGGTCTACTGTAGTACAATCCTGGCTCCCGACAGACGTGATCTAACTAGATCCTCGATGCGGGAATGGGTGGGGTCATCCCCCACCTAGCTTGCAGCAGATAAAATCGTGTAAGGTGCTCCTATGTGACTGCTTTGTAGTTATTTAGCGCGGG
>11 454 GAGAAAATTGGATAC
GAGGGACAATAGAGCAAAACCGGCGGATTACTAGCAAACTAGCGACCCACAACAATGAGTTGTCAATTACGATGTCTGCGCTCCTTTAATCAGGTCAACCGAACATTGGATTTTTAATTGTTCACCCATCCCCAGGTATAAGCCTATTCATGATGACGACACCTGATGCAGCGGTGCTGATCGTAACTAGGTTTCAACTCGGAGTTTAGGCGGCATTTTCTGAGTAGGCTCCATTGATAGCCCGGATCTCAGAACGGCCACACCTGGAGATGCATAGACTTGTGATATACTAGAAAAAGTTTGCTGGTTTCACTCGTTGCTTTTTACTTTGTAACGCGCAATAACCTAGCACGCGCACTGATACCTGGTTCCTTCTAACTAACGCCCTCTCTCAAATATCTGACTACTACTGCACTGGCCGCGCAGGGTTAAGGCGGGCTCCCCCTGATTAAAGGAGAAAATTGGATACTCCACATATTACACCGCACCCGCCCTAGTGC
>12 417 GATAAAATTGTGTAA
TCGCATCTAACTACATACCTATTTGCTGTGAGACGTGCCTTCCTCGGCTTGGCTGCCCACGCGAACAAGCGGGGTCTGTCGAGAGACTCCGACTGGGTCACCTATCTAGAGATGTCCCTTAGCCCAAAGGCGCACAAGGAATCGACTGTGCAGTGCAAGACGAATGTTTCCCCATCTAGCCTCTCTGGCGTAGCTGAGTTAGACTGCATTCAGCGATCGTGCAAGTATTGAGAATATAGGCCTACCGAGGCGCGTCGCACGGCGGTGTGTATTACTGTCGCTCATTTTTAAAATGCAGTGAAGTAGAAGAGGGCTGATACGCATAAGTATCAATTCTTAGGCTGTCCCAGGTTACGTCGCGAACCTGCATAAAAACCTGCGACTTTACCCTTTACATACGTTACATGGCGTAGTGATGATAAAATTGTGTAAGGCTATCCATGACGTCGTACAAAAGTAACTTTCTTCAACCAAGATGCAAGGCGTCTACCCTTAGACTG
>13 458 CAGCAAATCGTGTAT
CATGCACGTCAGGCCTGGGAAGCCCAAATGTATCGAGCAATTCGTTGTCTCAATGGCCTCGAGGAGGGGACATTATCTTTGGTGTTTGTCCGTTATCACCAACGGAACCCGCATTATCGCTGTCGCAATCCAGTTAGAGGGAGGGTGAGTCCGGTAGATTTTAGCCGGTCAAAGCGTGACGATCTGCAACCACTCCGGTGTAATAGTCATCACGTTCGCGAACGTAAGCGCGGATGTTTCGAAGGCCGCGAATCGATCAAAGATAGTGAAGCCACCAACCGCCACTCGCTGAGGGAAAAAAATCAGCAACGTTAGGGGTGGTAATTATTTTGCCGGTGACGTCGTGGCAATTGCCCCCGTTTGACGGAAGCACCACAGTAAGGCATAAGCCAGGTTCTGGCACCGATTAATCAGGCTCAATCCAGGTCGTACTCGGGCCCATGCACGGGAAACATAACCAGCAAATCGTGTATACGTACTCTGCAAAGACCGGCATCTCA
>14 460 GAGAAAGTCGCGTAT
GCGATGTCAAGTAGGTGCTCGAGCTCAACTACTCGATGTTACTGGCGACAGGAAAACACCCATGATACAATTAATCCAGTAACTCTTTCATTAGATCAGGCATACCTACGGTGTGACTGCGATAGGGAGCCGGTGCGAGACAACCGATTGTAAGTGTGACGCACGCTCGGACGGGGTATCCTCTAATATGACTAGAAAAGCGATGCATCTAATATTTGAGAGCCCCTTATATATCAAAACCGCAACTCCCGGAGCACCTAGTCCCACGTCCACTGCACCAAGGGATCGGGTATAATATTGAACGTGTAGACTCCTATCATAGAGGTTCTGGTGGCGGTCAAACTGGGCATGTCAGTTCCGTCATGAACTCTATCAGTTACAACCTGCTAGGTTCTCATATACGATCCTTGTTAGGAACTCAAGTTCCGTTCACTTTTAAGAGGAGAGGCGAGTTTTGCAGGAGAAAGTCGCGTATGATAGCAACCGTTTGCTGGACTCGT
>15 243 CAGATAAGCGGGTCA
CTTTTGTCGCTGTTATGTGAGGCTTTGGGATTGACCCACTTCTGAAAAGTTTCCGGATTTAACTTCTGCTTTCTAGGGCAGTGAGGCACGCAATATTTTAATCGAGTGCAGCCAATTATCTGTCCTGGGATTCTGTTAATTGCTCATTTATTCTTCAACAATCATCACTGGCTCCCATTATCAATTCACCAGGTACGGTATACCCGTTCTGTACGCTGCATGTTAAGCAGCGTCGAAGATACTCAGATAAGCGGGTCATCAGGAGTATAGGGCTGCTGATGTAGTCACCAGAGGTTTAACCCTAAAGGCGGGGCCCTATATCTCGCTATCGGTGCTGAAAGCAAGCAGCGTCGAGGTTGGGTCGGCGCGCTAGTTATATCACGCCATACCCGACCATTTATCCATACAAACAAACCTGCCAGAGTAACAGTAGATTGAGTTCGGAGGTTGCCTAGCAAACCATACCAGCTAGTGCATTGATATAACGTTATTAACTCGTC
>16 2 GAGAAAATAGGTTAT
CTGAGAAAATAGGTTATCTTCCTGGCTGTGCTCATCGTCGACATTGTGTCAGTAATGTGTCAAGCCGGGGTATAACGATACGACGCTACGTCTCCTCCTTTACACCACACCTGACGAGGTATAAAGAAGGTCGTTCCGACCCTACAGGGCGCACGTGTCAATAAATTGAACTTAGTTGTTCCCCCGTCCTTATCTGTAGTTTCCGTCGCTATGTTGAATCGAATAATCAATGGAGGGTAATAGAGATCAGTAAAAGGCGTGGTACATTATTACAGTGTTAGAGAGCCTTCTTGAAGGAGCCTGTCCATCCTTTACTGTTGTGCTCCCGGTGGATCCCAGCCTGGCATATTGGCTTCTAAATGATGGTACGTTATAGCGCCGCCGGTGCTGCAGACAGCGCTTAAGGGCGGGACCGCCATGGACCGCTGGAAGCCCTACCCGCCGCCAGAGAATTGCGAGTCTTTGGTTCTTAAGGAAGCTATCCCAATAAATCATTGGAC
>17 418 GAGGAAATCGGGTAG
GAGATGGTGAACGGTAAACGTAGCAGCCAGAGTTTTTTCACATGGCGCTGTTTATAGGAATCTTCTTATTACTAAGAACCGTGGGTGCCGACAAATAGAAATATCCAGTTTTCGACATCAAAGGGAAAAACCCTTGGCGAATCGCGTAAAGCCGCCGACACAAACCACCCCTGCTCGACGTAATATTCAGGGGCGCATAAGCGAAGGAGTCCGCAAGGGAAGACCAAGATAAGGGCAGTAGCCCGCTAGGCAATCAAGATCAAGCAATGTGGGAAGTCCTGTCTCTAACATTGTGGCCCCCTCTAGATCTGTCCACACATTGGAACGAATGGACACTACAGCTAGAAACCTTAGTCTAAGTTAGAAGGACATCGCTTCGGATGATTCGTGGCAGCCGAAAGTCCAACCAGATACGATCGAGGAAATCGGGTAGATGCGTTTGTACTAGGTCACTAAGGGACTTTTACTAGTAGTAGGGGTCATTGACGTGGAGGACGCGT
>18 391 TAGAATATCGGGTAA
TATGGGGGTTTTTATTCGTAGCTTTTAAAATATCGGAAAAACCAACAGACCAAATGGTCTCTCGCTACATAATGCTCTTTCGAGCGCGGCTTGTAATCACCTTACGCGCCGCTACCCGATTCAGTCCTATCACCGCTGTAGTTCACTTAATGCTTCCCGAAATTGTATTAGGCATAGGAGGTAGACCTAATTTGTGTTCTCAATAGTTTACAGCCGAATCCCAACGTTTGGAATGGCCCGGTGTCGAGCTAGCAAAAGTAACTGGGCTGGTAGTTGTGAATGAGATAGTAGGAGTCCGACGCTGTACAATGCCATCCACAAACCGTAGGCTGGCTTTGTTTCAAGAATGTTTCTGAAGCGGGCAAGTGATTCAGGTCACGTTTGACTTCCATAGAATATCGGGTAAGTTGTTGCATTGGCCTGAAGTGGGTTGCTGGAGTCGTAAATTAATAGCTTCTCGCCCGATACTAGTTCCCCCACGGCAAATCAGGCTCACGCTG
>19 146 GATAGAATCCGGGAA
CGTAGCGCTGATAAAAATGAATTTGAGAGAGTCAAAACTTAAACAACGATGTCACACAGACCGCCAAGTCGCAATCAGACGGTGCATGTGCCGGGCCGGAGTAGGTCGAACGGCTTAAGGATTGATAGCAGGGGTGGGACCCGAACGATAGAATCCGGGAACACGCACCCGTATCTCAGCTAGCGTTCAGTTTTGTTATATCCTTCAGAAGGGAATGAAAGCGGCAATTCTTTTCCTTGACATCATATGGGCGTTGTTAGACAGAACTGAAATAACGCTATTATTCCTACCGTACATTCTCAAGTACTACGCATAATCCACTTTTCTGCCAGGATCCGCTCCACCTGGTTCCGCCTCGCCGATCTTTCCGACGAAAAATCTAGCCCTCTTACGCATCTGTTTGGAAGCACATTTGTTTTCACAACTATATGCCCCTCCCTTACAGGCATAGTGAATGATTAGGCAGGCATGGGATCAGCATTTGACACTAATGACTAAAG
>20 176 GATAAAATCGAGTAT
CAACTTTTTGAGTTTTCTCATTAGTCGCGTGTAAATTTAAACTTTAAAGGTTCGGTTTAGTCGAATTGGTCAGTATTGTCACTCACTGAATAAATCTCAAATCGATCTTCGGTTGCCCCTCAATTTGAACCAGAACGTGACAATGCCCTCAACGAATGTCCAAGCGAGACAGACTCGATAAAATCGAGTATGACAGCGCACACACATACGATAACTTTAGATGAATCAATAAGTCAATCCCGTGACAGAGGCTGTGGTATGATATGACTGAAAAAACCAAATTATATGCGGGCGGCGCTCTGGTAATGCCACGGCCGTATGTCCATGACACACTTCTGCACCGTTATACTGCAGAGTCCCACTATAGCGAGCCGCCCCCACGGTTGGCGGGTCGATACGCATCACATAGCCCTGCCTTACCCCTCTAAGGAAGTCGAGTGGTGTGTCGCATGGCTTAGAACATGGTCAATGCGCTAGCTGCACTCCCGTCCCAACTTTTT
