# Supplementary material for: A particle swarm optimization-based algorithm for finding gapped motifs
Source: BioData Min. 2010 Dec 13;3:9. doi: 10.1186/1756-0381-3-9 (PMC3022572; doi:10.1186/1756-0381-3-9)
Supplement: Additional file 2 — Experimental Dataset. The synthetic data sets and real biological sequences used in the paper. [file 1756-0381-3-9-S2.ZIP › synthetic/non_gap_motif/fix_motif_length/Seq_500_20_15_4_4.fa]

>1 24 AGATCATTTTGAGTT AGACCATTTAGACTT
TAGCTTAGGCGCCTGCAGCGGGTAAGATCATTTTGAGTTGTCTAGCATAGCAACCTCCATTGGCGTGGGCCCTGCCACGCGTGCTTGCAAACACAATGAAGCAGTCCACCTGAGAGCGTCCATCGTAATCCCTGTAGCAGCAACACTGTGGGGGAGTCTACGCATTTCCGTGCGAGGGATAGGTGGAATACGATCCAGAGTACAGCAAGTGACTAGCGGCTGCCTTTATGTGCATGGCGCCGCGTTGGTTGTCGGTATGTCATGCCTATCTGTCCAGTTTAGTAACCCGTTAATAGCAGGTCGTTGCAAGCCCAGGCAGCAGACAACCGTTTACCTAGAGAAACGTGCTTCTCCAAAAGCGCCAAGCAAGCCTTACAAGTGGCGAAAGTCCGTGCTGCCTGAAAGTCACTGGCAAAATGTCGGAAATACGGTCTAAGACAAGTCAACAGCAACTTTCAAATCAATTCATACTATTGCCTAATCCCGTTCGGGTCGGGAGG
>2 87 AGTCCAGTTCGACTT
GGTAATGAACCACATATTCCTCCAGCTCTAGAATGCAAAGCTAGGTCTTTCCATCTCACAGCTAGCTCAGTCCCGGTAACTCCGACAAGTCCAGTTCGACTTAACGGATTATGGTAACCCTATGCGTAACACCGATGCCGCACACATCGACATTTTTTAATAAGCTGTGTTTCGGGCGCAGACGTGTCTGAGAATGCCTTCAAAATCTTTATTCACTGATTGCAAAATTTGTTTTAGTGCTGAGCCGGGATACGTCACTCTAGCCCCCTTGACAGGGTGTATACATAGTGGTAACGCGAATTACATCCACGCGGTCGTTGGGTGTTTTGGTATGCCTCATAGGCGACAAATAGATTTTCTCAAGAAACAGATGTGGATCTCCGACGTTGAAGCACTGCTCTTAAGCGTTTGAATTGAGCCGCTCCACGTTCGAAGACACCGACGAATGCCCGCAACTATAGGCCAGGATCACTGACCCACTGTTGCATGTCTTTTCGGTT
>3 132 AGACCATCTAAACGT
CTTCTCGCATCTCATAATATCTTCATGCGTATCACCCCGACATAATCTGAGAAGTCTGCTCATACGATCGGGATAGGCGAGTTAAAGCGGAGGACAATCTCGAACCCACCTCCCTCTTGAGGAATAAATGGAAGACCATCTAAACGTTGTGACCCGAAGGCTACCGTATCGCGTCTTCGTACCCTCTGAAGGATACTTTTTTTCGAGTATTTGGGGTTTGAAAACGGAAAAACCGACTGGCTAGTGAGCGTTTCACAAGTAACTGTGCAGATCGTTTCCTCTGTCTACTCGCCAGCAGACTACCTACAGAGCACCCCTTCGTGCGACTGCTCCGCAAGGGCCTTCCGCCTAGCTCGGTGACGGTGAGTGCTGTTTGAGATTTCATTGGAGGTGCGCACAGGAAAAGGATCCGATATTTGGTTCAACCGGGTAGTAATCACTCCTAATATACCGGGCTCTAACGTCATTACATCATTGAACAACGCTAGTGCAAGACTTCG
>4 356 ATACCAATTCGACTT
TTGCAGAGAACCGTCCAACCTGGGTTGCATACGTCGGCCACGGAGGTGTTGCATACTTTCGTGCGATACGTGCAACTATCGAAGTTGTCTTCCGTGTCGACCATGAAATCATTTGTGACAGTCCAATGGTGATCAACGAATTAATAGAAGGGGTCGACGCTACCCCAAGTTTGCTTTTAGAATTGTAGTGTCTGCTGGTGTCGCGCATATCGATAACTGGACCGCTCCTCCTTCCTCGAGCCCCGTATACTTTGGGGGGCGACCTAGTCTGTGGCGGAAGAAACAACACCTAGCTCCTAATCATGCGCTCCAATGAGGCTCGTAATGTATTACACCAGACTAGGGCTCGGTCCTTCATACCAATTCGACTTGCCGGTCTCACATTGTACGGAAGTCCGGAGATACCGGTGGGCCTAATACCGTCGAGTATTTCAGCTGTCTCAAATACCTATCGCGCGCGTTACTCCGATCCACTCCTTTTTAAACCACCCCGATTTCCA
>5 69 AGACCATTTAGACTT
TGGGGACGTTCACGGCCCAGGTGAGTGTGGGACCGTGACGGACGAACCAGAGTTTATGTGCAGGACTCCAGACCATTTAGACTTATTTGGGCGTACCGGAAGACTCAATACTTTTGTCAGAACTGTCCCAAACAGATAAGAATAATACTCATTACGAAAGTTGCGACCACGTGCTATACTCGCAAGAGTCAACTTACCTCGAAAAGTGTTTCATGTTGAATGTCCATAGGTATACCCCAAGTGGGTCAAGCGCACCTTGCGATTACCAGCCCCTTAAATGCCCGAAGTCACCGATTGCTGCTGTTAGATGTATCCAGGGCTCCCCCATTGTTGAAATAGATCGAACAGGTTATAGCCATGAAGCGTACGGTGTTTAGAATCGGTCGTTATGAAGTCACTAAGACTAATGGTTCGTCCCACCCGATACAGGCCTGAGTTACCCACTGCTTCGTGTCCTTGGCTTGGGCCGTGGGGCGAGTCCGTAATCCTGGGCTACCACG
>6 382 ACACCTTTTAGTCTA
AGGCGCCTTGCGCCACCAATAGCTATACCTCTTCTTCATGAGCGTGAGACCCCTCTATGGAGCCTCCACTGTTCAGCCAAACCCCCGACCGCCCAGTCCGCTTGGAATTAGCGAGTGTTGTCCGTCACAATAGCGTTTGTCGATTGCTTTCTAGTCCATATTCAGCCATCGTTATTTACGCTCGTTCACCAATAAGTTCTGGGTGCCAATGAGTAACGTGCTAGATCCAGAACTGAGCTATGCCCATCGGTAGTGGGGCTTTGGAGAGCTTGGGGACTCGATATATATGTTTGCAGCTGATTGTAGTACTCACTAGAGTACATGAGACGTGCTGTAACAAATTCGCTCCACGTCGAGAGGTTGGCCGCGCAATTATAGAAGTACACCTTTTAGTCTAAGCGGTACACAGCGTGTCATAAGATATCTGTAATCAGATCACATTGTGCACGTTCTTCTTAACCTTCACGCAGGCCCCATGTGGTCCAACGCTTGGGTGAATA
>7 478 AGACCGGTTAGCCTT
GTGCATCTGTCTCGGCCGTTCCCCGACGGGAGACAGTGTGGATGTCGGTGAACCCTTCCCAGTCTAGCATGGGGCTAGACTTTAACATTGCGACGTGGATACGGGAAGAGCATTTTCTTGCATACGAAGCGTCACTCATGTTAACTCGTGGTACGGCGGCCCTCGCGATGATGCCGTACTTTACATTTATATAACCATCCTACTTTGAGATAGGAGGGAGACTCAGGCTCCTGGTATTTAGATCACGTTTTTTCAACGAGAGCCCAAAGAATGGTGGTATCGACTGCACCTCACTGCATGCACCATTATCCTGCTTTCACAGCCGTTAATCAGTGAGCACCGAGCGACGCGTGGCTGCGGTCAGCCTCGACCTGGATGGGACTGTGTCTTAACGTAATGCCATCACCGCGATTGCGAAACGAGCTCATTTTATTGAGTGATCAGCGGCGAGCAACTCGCAGTAGTACTTGATCCCTCGAGACCGGTTAGCCTTGAACCCA
>8 42 AGGCCGATTAGACAT
TGATGTCCCGGTAGACCTTCCTAGTCTCAACAAGAAGTTTCTAGGCCGATTAGACATAATGTTTAACAATCAGTCCGGTCACGTCAGTATTCTGGAGATGGCTTCGACTAGCGTGATGACAGTGAGTTCTAGATTGAGCCGAAATACCCCGATATTCCCTTTGTTTAAATCCCATGATCGAGCCCATAGTGCACAGAGTCGCATCTGTGGAGGGCGGTTTCGAAAACGATTTTACTGGTATACGTCCGCGGGGACTCGATATCAGGAGACTTAATTGCTTTAAACATTGCAGCTTCATAATGGGCGAGATTATCGGAACAGCTCGCCAATCATAAATCCCATAGCCGCAGGGAACGAGGATATGAGCCGGATTGCGCCAGTGATTATTTTCGGCGTCGTCGCCTACTGCAAGTCCGCCGCGTCTGTAACCCGAAAATTACGAATGCACTGGCAGTAAGTGCATTTTATCCAAACCACGACTGAAAGAGCGGCTCGGAATC
>9 28 AGCCCCTTTGGACTT
GCAGAGTGCTCATTATCGACAGGACTGGAGCCCCTTTGGACTTTAAAACCTAAGCACTTAGGTCTTCTAGTTGAGGCACTGTCATTGCCGACGGTCCGTATCCAGCCACTTCCGGTACTCACTGATCCCCAACCGCTACTAAGAAGTTGGAGGCGCTTGTGAAGAGCAATCGTGAGCGGCGACCACCATGTGCCCGTCACGCACGCGGCAAGGGAGCGCATGCGCCGTGGAGCCCTGCATTCGACGCAAAGAAAAGGTAGCTCTCGCGTCCTCCTCTGACTGATTACCCTACTTCAGGACCGGAGTCTGTGACGTTCACTACTACCGCCAGAGTTGGCTCGGTACCATGATCCGATAATTAGGGACAAAGACCCGATCATATAGTATACAGATTCCAGGAGACCTAACTACCCATGAGGTTTCACTTGCTGGCTAAATTGAAGCCATAAGCACGTTGCCTCTACCTGCTTTCAGTATACACGGACTCGATTCATGTCGAG
>10 221 AGACCATTTAGAATT
GGATTGAGGATGGACGGGCATAATCCGGCGTACTATTATGATGCCAACACTATCATGTTCCCTTGAGCTCTACACCGAACCGATGTTGAATTCACTGGGGACGTTAGGATGCGGGCGCATCGTGCGGGGGGCCGTGACGTTTGAAACCGACGCCCCGGATAACGCTTCATTCATCTGGGTGCTAGCGGTGACTCAAGACTTTAGATAACAAACATTACGCTAGACCATTTAGAATTAAGGGATCTATGCCAATTAAGTTTAAGTCAACAACCATAACTTCATTGAGAGGTTTTAGTGTGTGACTACAAACCAATGCAATATCTGGTACGACGGTTACAATAACTGGCCCTGTCACGGCCGGGGAATGAAGGTTTGACGCGGACCCCGGTATTGACTAGCGGCCCGGAAGGCGTTAGTCTTTTCAGGGTGCCAAGTCCCCCGTCGTATTGCTCAGTATGTACGGCAAGAGGAGTATACTAACGGCTAGCATCCCCGCGTAG
>11 232 TGGCCATTTCGACGT
TCTGGGTCTTCGGTGTGTGCCTTAATATTAGTACCCTTAAGTCCTAGTCAATCTCCTATTTAGAGGGGTTTGTGCAAGTGGAGGGGCGGACTAAACGCGAGTCGTGTTAGATATTGTTACGCCTTAGAATATAAATGCGTGTATTAATGAACCGTATGGCTAAACCCACCGGCGGGCCACTGGAACGCGTCTCTATACCCGCGGGCTCGAAACCGTTGTGATATTTGAGCTCTGGCCATTTCGACGTTACCTTTCGAAAGGTTAGTCTTGCAGGAGCGGGAGCCTTGGTGAGCTTGGTAAATTATCTTAGAGGCTATTGGGCATCCGGGATGCGACGAGCTACTAGGTAACCCTTGTGGGTCACGATATAAGACGAGCCTAGTCGTTTCATGAGGCAAAGGACATCCATGTCCGAGTTTATCCTATCTTCGGTCAGGTGCCCGGCCAGTAAAACGACGTCCCCTATTTTGACCCCTCCCAGCTGTCCGACGTGTCCGTTC
>12 105 TGAGCATTTCGGCTT
TAGTGCGAACTATCGAGCCTCCACAGTATGGACGTATTGGCTTATAACCGCTTTGCAGGTAACGCTCGAGCGCGTCTTACAATTCTATTACAAGAACAACTCACATGAGCATTTCGGCTTATTAAGAATTTGCTACATAGCGAAAGCTACGCTGTTTCTTCCGGAATCATCAACTTGTCGGGCCTTATTTATTAAGTCGCTGCAAAGCTCGACCAGCTCCCAGACTTTACGGGATCTATGCAGCCGACAATGCGACCTCCAGACTCAAACCAGTGATATGCCACCCAACAGGACGTAGTACGATGGTATCCGCTTTCCCCACTCTCTATGGATTGTTTTGCGTTGATGAACTCATCAGATTCTTCCAGGGAACCTTCGGGTGCCTCCCCAGCGGACCACCCCGTAAAAGCCATCGGCGAGAGTAAGTGCCACTCGTCCCAACCGAGGAACACGAAATGCTCGAGCCGGTGTGTGGATCGGTAGTGTCGTCCTTGCCATAC
>13 209 AGACAATTTAGGCCG
GCGGCGATCACGATAGATATGAGCTATCCGCGCAGAGAAGAAACAAAACTTAGGCAGCAATCCGTACAACGGTTCTGGTATCAACGGATGACTGCCTGACTAGGAGGTCGTCGAACTTGTCTATTGCCTGAAATACCTTGTTCAGCGACGACCACGCGTTCTGGCGTTTGGTGGTAGACTAACTTAGCTCCGATGCGATCGTCTTTCCGAGACAATTTAGGCCGGCACCGCGACTACTATGAGATCCCTCACATGATAGTTAAATCGTTAGAAATAAAAGTATCTCGCCCGCTAGTTTTCCCACCTGAAGAAAGCCATCGGATGCTGACGATAGTATTCCGGTCTAGTAGATCCTGGACTGCCTAAAGGACACACTGTGTCAGGTTCTGGTCCGAACGTGGATAGGGATAACCCGCCATAGGGTTGGCCATTTAGGAGACGAGCTGAGGGTCCCTATTTAGGGAACCTCCGCGAACCTCGTCTTTAGCCCGAGGATCCAT
>14 441 ACACCATTTAGACTT
GTCGGGCTGAGGACAGACACCCGGGCGGGTAGCATCGTACCCAGCTTGCACCGGAAGTCGACACGTACGTGTCAGTATCACGCTGCCGTTCGATGTGTGGGAGGGGCTCTTCCAAATTGTATCGGCTGTTATTCTAAACAGAATGTATGTTATAATACCAGACGTGAACCAGAGTAATTCGGAAAGCTCTGGACGATACCCGCTGAGCGAAAAGTCACACGGCGAAAGCCGACGGCATCATCAGACGGTTCAACTGAGTCCATCACAGAACCTCAGTGGAGACCGCCGACTATAGTCGTCTCAACAGCATTCTTCACGTGTTGAATAGCTCGTATCAAAATAACCTAGGGAGACGCGTATAAGCGCACTGTCTGGCGTCTACTTGTCCGTTTCTAAAACCACAGCGAACGTAAGTGATACGTAAAGTTCCCGCTGGTTTTAACACCATTTAGACTTCTAGTGTCTGTCACCAATCACATTATGCAGTCCGCTGCAATTCG
>15 283 TGTGCACTTAGACTT
TTAAGGAGGTGTAACTTGTTACGAGCCCGCTGCCCTTGGTGAAGCAAATCACTGAACCTGAGCACGGCGAACGCACTCAGTTAAATTTCTACGTGGTCTGCGATAGGTGTAGGTTACTAGGTGCAACGCCATAACACCGCTTTGCAACGATAAGAACGAATGGATGCTGCTGTCCGGGGTAGTTGATGGATTCTGGAATGCAACCGTTAGACATAGCACATTATATAAGGTCAACACGCATTCCGATGAGGCATCTATTGGAGAGATCATTTGACTTTAATGATGTGCACTTAGACTTTCCGCGATGATGCAGGGAGACGCCGCTACTAGTCATAATTATTGCACCGTCGCAGTATGTCTGGAGGCCGTCCCTATGCCCGCACTTACCTTGGCGAAACGGGACGTGCTGATAAACTATGGACAATTGATGGTGATAGTAGGGAGGTGGACCGTGTGCGTCCTGAAAATGAGACATGTGCAGTGCGTCATCCGGTTTCCGA
>16 205 AGAGCATTTCCCCTT
TAGCATTGAGGCGCTCTAAATTCGGATCTACCCCATGGGCCTGAAACCTCGTAAAAGGGCTCAATTCGTTACAGCTTACTTCACCAATTGCCCGCTAGAACCGAACTGAGTCCCAGTGTTAAAACGTCCCTGATACCAACCTTAGTTGGTAAGCGGAATTCTGATCTTCTCGACAGGGTGTGCAGGTTTCTGGGCCAGAGTTAGGAGAGCATTTCCCCTTTGAACCTAGGCGCAGCCTTAGGCTACTCCGCGCGCAAGCCAGCAACATGGGGGGATGTCGGTGTGTGAATCTGTAGGCTTAGAGGAAGCGAATCGGCATAGTACTGAATCACCCTTCGTCCCGCGCCTCATACATAAAAGGTGTTCAGGAGGTACGCATATATCCTTCAATGAGACTTATTTGTGAGTTGAAGAACTGTGGGGGTTAGAATGCGTGATACTGTTGTTCTGACCTTTACAGGGCATACAGGAATACCGTCGTCCTCTTAGACCTTTGCTAT
>17 278 AGACCATTTAGATGT
GAAGCACGCCGAGGAGGTATAATCAATCCGACCCCTCGACTTAAGTGAAGAGCGAAGCTTTTGTGCTCTCATTTGCCCAATAAACTCAGGATCTATACCTGGAAAGTTGATTGTCTTCACCAAGGACAGTCCTCAGTCCACGGAATACTCGCCCTGTCTGAATCCCACCAGGGGACAAGTGATTGGGCTACGTCCCTTCATTGCCTCGGCGATTATCTAACATTAAGCACCCCATCATGGAACCATGCTTAACCAGTGTAGGTCATCGAACAAATATGAGACCATTTAGATGTTCCCACGCAGCTTCCACTTAATGCTAGAATTCCAATGCTTCTGTTCCGTAACTCATATAGAAAGGGTCTTGCGACAATATCAGGCGTCCAGATGGAAGGAACGTAACACGGGCCGAGAGGTCTGCACGTTGAACCCTTCCGGGCCATCAGGATAGTGCCCGTCCTTGAGAACATGACTACCCGGGGGTAGCACCCTAACGTTACAGG
>18 260 AGACCAAGTAGCTTT
CAAATAGCAAATGGCTCTGGGGCACCTTTCCCGTCCCCGCATGAGTATCGTCACCACCCGATGAAACTACGTCATAACTAAACTTACCTTGACGTGTGCGGACCTGGTACACTAGTCTTTTGCCTGGTGCCACAGACTCGGGGGTTACTCCCACAAACTATGATCGGTGACATGTCGCCTACCCACGAGTAGTTTGATTGCGCTTTACGACCATCCTCCGAGACGTGTGCTACCGCTAGTGTAATCGCCCCATCGATTCGAGACCAAGTAGCTTTGCTCAAATATCCCGCTAATGTCTTGGATGACCAGTACGTAGTACAGTCCGGTCTGATCGTTGTTTGTTCGTAGCGTTATGAGTGGACTAACAATAGGGCCATGTCGTTCACTACTAGAGACGGTTCACACACAGTGTCGCCGTTCTCAACTTTCACCCTGCTTATTATCCACACCAGTGGGAACAGTGGTGGAGATCCTCAAAAACTTTATGCATCCGAACCAGA
>19 481 AGACCAAGTAGATTT
GAGTTCAGAGCCTTACCAAGGGGTCTTCTCCCACTCGATACGGAAATTATCCATTTCTGATCGAACCAATTCAATAATTTACTTCAATAAGCATTGCCCCCCATGCCACGCGATCATCTCGATGCAGATATTGACTTTGGACTCCAGGATTTTTGATTTTTGCTAATCAAATGTAAGATCAAGGTCGCGTTAGGTTCCAAGAGTGGATCCCGCGCGGCTAAAATTCCCCCGCTTTACTGAGCGATCATGAGCGCCTCCAATGGAGTTCACAGACGATTTAGTGGTTTTATCATCGGACGGTTACCGAATCAGCTATCATCATGGCGATTGATATTCGGCTGAATATAACAGAGCGTCGGACTATACGCTGACAAACGGTTGGTCGTTTCTCTTTCTCCTGCCTCGGTGTAGACTGCGTTTTGCCTTAGATCTGTGCCAGTCAAACGCCATCAGTTGTGGTCGCCGGAAGCAGACTTCATAGAGACCAAGTAGATTTAGTA
>20 458 AGGCCATCGTGACTT
TATACGGGCCCCAAGTCTGGGGCTGCTAGAAATGGAGCAGTCTCGAAGTTCCTGCAAGGATCATCGTCGTCGTAGTCCAGAGTACCTTGCTCATACCCGCACGAGGCTATGACCACGCATTGCAACGTTAGCACCTTATTAACAGGGTTGGGTGTTTAGCCTGACGCTATGGGAAGGAAATGCTTATCAAGACCTTCTAAGAACATTTATCCTAATTACCGATCGACTTTGTTATGCAGATCGATCTAGAATGTTTACGGTTCCCCGCCAACCTTAATGCGACAATTGCATTGGAGAGGCCAGGGAGCGCCGGGAGTTCCCACTTCGTAGGGCAGGTCATGTCCCGTTTTAAATGAGATCGGCTAACTCAGATTTCGATTAAACAAGTATCACCTGTCGTAGAAAAGCTTGTGTCAGGTCACCGTAATGGCTCTGGGGAGTGTGCTGAACCATCGACAAGGCCATCGTGACTTTATATTTTTGCGGGGCATCTTATATGT
