# Supplementary material for: A particle swarm optimization-based algorithm for finding gapped motifs
Source: BioData Min. 2010 Dec 13;3:9. doi: 10.1186/1756-0381-3-9 (PMC3022572; doi:10.1186/1756-0381-3-9)
Supplement: Additional file 2 — Experimental Dataset. The synthetic data sets and real biological sequences used in the paper. [file 1756-0381-3-9-S2.ZIP › synthetic/non_gap_motif/fix_motif_length/Seq_500_20_15_4_5.fa]

>1 365 GACGTCCGACCTCCC GACGTACGACTCCCC
TTAATGGCTCCCTGGAAGCGAGTGCATTGCGGGAAATTCCGTGGCCGTGTAGTGAGACCCCAATAAGGCTCACCCCCAACCCTCGCTTCGATTCTCCTATTAACAGGAAAACCTCTTGCTCTCCTACTACGCACATTGGCCGCTGAGTCGCCAGATCTCTGCCGCGACATGAATAAAACTATTTTTGATTTAAGCTGGTCCACGGGTGTACGATGAGGCGATTAACAAATTCTCTGCGAAATTTTTTCGGCAGCCGCAACTACAGCTCAAAGGCAGCTTGAGTTTAGGCATGCCCTGCGAAACTTCCCTATGCACTGGCACGATGCTGCGGGCGTCTCACATAGTGAGACCAGGCGGGTTTGTTTGACGTCCGACCTCCCGGTCGTTGGTGCTTCGCATCTAGTAACGTCAAAGCTGCTTATGTATAGTCCATTGACTGAGTCAACCTTGGGTTGAGTGACAGCGAGACTAGAAATATGCGCCTCCCTAGAACATTCGTT
>2 345 GTCGTTCGCCTCCCC
TAAAGAATTCCCGGATGGAAGGAAGTTTGTTTCATGTGGTTGGCAGAGATCGGCATGTCCACATTCGATTCATGTGGGGTGATAGCCTTTCCCGTGTTCGGGGGATTCTGCTATGTGTGATTGGGCTGCGGCTACTCGCGTGTCACCGAGTCCTCGCATGACAACAGTCCACCTGAAGACCCATCCCAAGAAGTCGTGACTTCGGCCCCCAGCGACGGCCTAGTGGGGAGTGTCAACTTGAAAAAAGGGATTCTCAAGTGGATTCCCCCTAAAGGGCAAAGTAAACTATCAAGGGTAACCAGCCCCCGCACCTACCAGACTGAATATCTAGATCCGGTGTTAACTGTCGTTCGCCTCCCCCGGAGACTCGTGATACCCCACATTAGCCCAACCATATTTGGGGTTTCGGTTAGTTCTCAACAGACAGATCGAATTACAGAGAAGCCTAGAAATGATCGCTAATCAGAAAAAGGGATAGGACAGCTTCAGCTAGGTTAGTC
>3 220 GACGTACGTAGCCCC
ACGGGGAACGTGCCCGGTGGGACTGGTGACAAATGGGAGCATGAACCACGTCTAATGTAGAGACGTTGTTTAAGTCGCTTGGCATCTTAGAAGGAAATGGATCTAGGTCGCTTGAGTGACACCATTGTGAAGAGATTAAGTGCTTAAAGCTAAAGCAACTCGGATCTCTTCCACCTTTCAACCAATACTGTCTCCATGGGTGCGAAGACTCGTGAACCACGACGTACGTAGCCCCAATTCTGTGACAGGGAGTCGCGACGTGAACAATAACTACCGTTGTTTTCGAAAACAGGGCGAGTCACTATCGCACTTAAGCGGTGGTATTCCAAGTCACCTAAGAAGAGGATGGCATGCACCGGGCCCGAAGGCCTCCCGAAAGTTTTATCGTAAGTAAGTTGATTGAGGTTCACCACCTGAGAGAAACAACAACATGGAGGAGCCGCGGCATTCAATAAGAATGGTGGCTTCTTGTATAGGTTGACCGAAGACTGGGTGCGTGC
>4 395 GTCGTACTATTCTCC
CTATGGGCCAGCGAACGGCGACTTCATATATAATGGGGGAACGCCCCGAGAGTGTTCGCACAATTATGCCGCCATCACTTCTATCTCGTAACGATTGCAGTCCGATAGCTGTCCGCAAGCTTCTCGGCAGCCATCAATTGTTTTGTCCCTCTAAGGCGGCTGTGTAAAGCAGTACACTTAATGGATGAAGAACGATAGCGAGTTTGGAGCGCAAGGGAGGACCTAATCGTCCTTACTATACAGGAAGTAATCTCCTGTAACGCCCGAGTGAAGCCGCATTGACCTGTCAATGACGCCATTCAATGAGCCAGTCCTGGCCGAGTTTACCAGGTCCTTTCGCCCCCTACTCGTGGCTGGGAAACTATGTTCGCGAAGGACTCCGTGCCAGTTAGTCGGTCGTACTATTCTCCGGCTAGATCTAATGGGACTATGCTCTGGCAATACACCCCGCCGAGCGACTGAAGTAGTTCGCATGCGCATTCCTACCCAGGCTCGCCCAA
>5 211 GGCGTACGATAGCCC
GAGCAGTCTTTGGGAACATACTCCTCAACGGCTCTAATGTCTCTCAAAGGGCGACCTTTTCTCTGCCCACATGCTTTTGTTCAATATCGTTGATTCGGGACTAATAACGTCCAGCAAGTACTTAGACAACTCGATAAGGAAATGAATGTTGGACTGATGATTCGAGATGATTTGCTTGGGCATGAACTATTACCCCCAGTTGGGCCTGTAAGGCGTACGATAGCCCAACGAAAGCATTACTTCCATTACTCTTGCTCACCGGAGCACCGTATAGCAACAAATCCGAAATTCTGAATGCCACATCAACAGATAAGTAGTACTAAATACGCCTATCTTGGACGCACTAATTTAATAATGCCTTTGATTTCATATGCTGGGACGGTATGTACACAACAAAGGAGTAGCAAGTGTGAGCTTGGAAGACCGTCTTCTCCCTTCTCTCCCTCAGTTAACATTGAGGTATATCGAGACTCTGCCCAATGTAATGTAGTCCCACATAT
>6 105 GACGTACGCCTGCTC
TTCGCATCTCTGCACTACTCCGCAAAGACGGATTCTGTAAACCAAACTTTCCGCGGGTATTCCTAGTGTACCATGCGGTAATGCTTCCGGCTTCTCCCCCGCGGCGACGTACGCCTGCTCGTAATGCAAATGTGTTCTCTGCCCGCCGCGCTACTCGATAGCTTTCTAGGAAAGATCTCGGACTTGCGATTATGCACTTTAGTATAGCGCAAGCAAGTCTAATTGAATCGCGGACGTGTTTGGTCGGAAATGACGTTATGGAACCGAGCTTACTCCATGAAATGCCCCATGGTCTAGAAGCTTACTAGAATGAAACAAATCTTCAGCGTCGGACATCATTCAGATTATTGTAGCATTAGGAGTTCTAGGAATGTGCCAAAAAAGCCTGATAAGCCCCTGGTTACCAGTTGCGGGCTGACGTATGCAACACCAGCTGTTAATCGGTATCTTGTTCCAGCTGTGACGCAAGCGGCGACGTTAAAGCACACAAAACCACTGTA
>7 113 GAGGCTCGACTGCCC
AGCTTGTTCCAACTGCTTTTCAAATCATTTAATAAAAGTGTTGCAGAGATAGGCGTTCTACACTCGGGCCATTTACCATTTCCGAAACATTGTTAATGCTGCACTTACGGACAGAGGCTCGACTGCCCGCGGAAATATAAGGGTTTCGCGCTGTTGATCTAGCGACAACGCTGCCCGCATGTCGTAGTAGGATCCTAGGAACTGATGGCCGATGGACGAGAATTTCGATTTGATGAATTTCTCGCAACACTCTCAGGTGCGCGAATTTGATCAAACAGAGAATCGTTACCCTTCCATCTGGTCCACCCCTTTCACGTCAAATTTTCGTTCAGGTATCACTAGTTTTAGATCCGGTTACCTGTAACTCTACAAGGAGAATTTATGTATCGCTGTGATTCTGGGTCAAGATAACTGCACCGAAGCTACGAGACCTGAGCTGCCTGCAGGGCTATGTACTATTACGTGTAGCGCCACTGGTTCTTTGTGGAGGGACATGGTAT
>8 194 GACGTACAAGTCCAC
CGCCGCATTAATAACTATCATTGCGTTACCTCTTGAGTTGGCTAGTGTTTGCAAAGCGAAAGTGTCTGCTCAATCGCGCCTAGCACCTAAGTTGGCAGCATATCGGTTACAAACGCTACCTCCCCAGAGACGTGCAATACTGTATGGAATCAAGAGTACACTTATATCCTGCCTATAAACTCATCTAAGACGCGGACGTACAAGTCCACCGACCCGCTGTAGGTAGTGGCTGTAGCGATTTAAGAGAGGCTCATTCCGCTGCGCTTACCGTTTCGCAGCCCGCCCCTATTGAGCACACTTGTAACGGGAGGTAGTCTTGTTGACATAGCAGTCAGGTAGGGATAGGGCTCACGTGAGCAAGTTCCACAGCTGAGGGAAACTGCGACTGGATACTTGGGGCTGGGCCGCTACGAGATGGAGGTTGACGAACTAATTGGGTACCTGTTGCCTTCCTCCATACCCCAAACAGGTCTGCCTTCGCCCCATTAATAATTTTAGAG
>9 374 AAAGTACGATTCCCC
TCTTTTCCAGCGCTCGCTCGTAGCGGATTGATATACAGCTACCCCTCTGTGTTCCGGAAAAGATACCATCGTCAAATGAGGACCTGCCGTGCCACTGGGTTGTATTAGGTCAGCCACTCTATGTTACGCTGACGTAAATGCGGCGCCCAAAGAAAGAACCAGCTAAACAGCGTATGCTTGCTAGATATGGCCACCAGTGGAGGGGCAGGTTACTAGCGACTCCGCAACCACCAACCCGGATACACGCTGTCTTTGGCCCACTTGTTATACCGTCCACTTTTTCTCGTCAAAGATATTCGCAAAATATCCTCGTTGCGAGTCTTGCGGAGGTCCGGCCCGAGCCTAGTGCGTAAAACCATGGACTGTAAAGCTTCAAAGTACGATTCCCCGTATATGACACTGTTATATGATCTATTTGTGCGCGATCACCCGTGTTTGGTCCGTCGAATCGACTTCTAGTCTAAGCCCATGAAGGCCGTTCCGCGGGTATCAGCTCCCAC
>10 270 GACGCACATATCCCC
CTCTTTATTCGGTTTCAGATATAAAGGTTAGTCAGGTAGAGCTTGGGCAAGATGTGCGTGTGTCTGCACAGTAGAAGGATCTGCGCGAGACTGCAGCAGTCGTCCCTAACCCCTAACCATCAATGTCGCAGGTATAATCCACTCTAGCATATATCCTACCCCGACGTACAATTGCCGGAGTTATCCCCGGTCGACCTTCGCTTTAACGTACCAGCGTACCGACTTAGGTAGGTGACTCCTATAACTATATCACTCCATCGACTGGTGATAGACGCACATATCCCCGCCACATGCAATATCGCGCAAACTGGAACCTAGAAGAGTCCAACTGATGTGAAATTGGTGATAGGAGCCCAATTACCCGACGCCCCCGGTGTTGCTCAGCCGAAAGAAGGGCAAAGTCCTCTTCAGTAGATAGGTGGGCACGTCGATACAGACTACCAGCGGCACACTTAAATCCCCGGTTGATCTGGCCAGCGGTGTTATCCAATTGACGGTGA
>11 411 GACGGACTACGTCCC
GAGTGCGACCCCCGTGGAGTCAGTCCACCTACCAACAATCGCGATGCGGTCCGTTTCAGACCGTTTTGTTACACCTAGGGTAACCAGATGCCGGCGTGCCAAGTACCTTCATTAGATCTCAGGCAGAACAGTGTACTCAGCCTACGGCTCGCATTCTTTCGGATCCGAATCTGATCTATGGCCACTCTCCAGACAAAAAAATATAACCTATGGCATAGGGATCTGCCCCAGTTTTGCTTTCGGGTCGCTGCTTACTATCCTTCTCAATCCAGCCCCTGTGGATGCAGAAGTGTTCAGTGTATCCGAGTCGCGTGCTTGGGCAAGTAGTGGGTGGAAACTAACTACCAAACCTAGAGCTTTCCGTTACTCGAATCGCGACTACGCTGATCACTGCAATCGAGTGTCCCGCACGACGGACTACGTCCCGTGAGGCCATTTCGGAAGTTTGAAGTCATCCGGGAGTCCAGATTAGAAAAGTTTTTGCAGTTTATGCCTGATAT
>12 246 GCTGTACGACTCCCT
GCGCTCTTATCGTCCCTTGGCATATACTGCGGCGCTTTGGTTGTAGAGTACCTGAAAAGACGGGCAGCTCAAGAACTGCATGTAAGCAACCCTCTTAATACTGTAAGCGTTTGTACGGCGGGAGTTATCGAATGTCGCCGGCTGCTAACGTAGTGTTGGACCCGCCGCGAAAGAAGCTGAGGTGGGGCACATCCGTTGGCGTTCGTCACTCCTAGCAACCATCATTAGCAGTCAAGAGGTGAGAACGCTGTACGACTCCCTGCTCGGTCCGGACGCTGCCTATGCTGGTTCAGCGACAACCCCGGAACGGTACCGGAAGCCAACGCACCATGTACAACGATGTGATGCTACGTGTAAGTCCTGCGGGTAAATATCGAAGATAAACTTAACGCTATCGTGACTGTGCTGCGGTAGACTCCATACACGTCGGTCCCCACTATGTAGATATCGCTGTGGGCTTTCGAGATCTCGCTCGGTTCCGTTCTCTGTTAGCCATCTTA
>13 466 GCCGTGCGATTGCCC
ACGCTTCGGCCGACTATGCTTAGGTGTCTAATTTATTGCCGAACTGTGACGTAGTGTTTCATCGAGAGGTGGAACTCGGTGATGTGTAATTAGGCAAAGTGCGCTGTTTTACTTTTTCGGGAAAGAGTTGATCGGATGTCCCTGGTTCAACTTACGTGGAGCCACATTCCAGGTCTACTACGGCGTCCGAAGACTACCCTTCTTGTACGCCCCATGGATCTGAGTGTGAACTCAAGTTGCATTTATATTACCCGCTTTTCTAGCGAACTGGATATGGTTTCGGGGCTAACACTTATGTGCCCGACCCGCGCGCTCCTCGCAACTTGGTGGCAGGGTCTAAGAGGAGCTCAGAGCTTCCGAAGGCTTAGAATATACCTTATGCTCGGGACATTCGGGGACCGAGCAAATAGGATGGCGGGATTTCAGCGTCTGTCCGGGACGTCGGCGGTCATCCTTGATGTTGCGCGCCGTGCGATTGCCCCAACCTATGTCAACCTACC
>14 335 TTCGTATGACTCCCC
TCGCGTGCAGTCGTGTCACCTCGACATCCATTTGAGTTGTGCCCATTACTTTAACCAGGGAGGAGCCCATCGGGTCTGCAGTAAGCTGCCGGTTTTCCCCCGCCCGGATCCCTCCATAGCGCCTTAGGGGAGTTCTCGGAGTAATCTCAGTAGCATCCTTAGGCTGCGAATCGTAAAGAATATTATTCGCTGCTGAATAAACCAGCGGTGAAGAACGCATGCAAGTTAACCCGGACACCATTTATTGCCGGGTGCAAGTACCGTAGCCGATAGTCGGAACGGAACCAGTGGCCCCCGTGATTTCTCGGAGCACGGCAAATGTGCTCTTCTTTGGGTTCGTATGACTCCCCCGGTTGACAAGTGACCTGAAGGGTGGTCCGGGGACCATCAGATTTCTTCATAAACCCCAATGGCTGCGAGCGTGTACGATGGCAAATAGGCACGTTAACAAATGCATCATGGACAGTATCCAACGCCGGACGCAAAGACGCACGCACGTA
>15 278 ACGGTACGACACCCC
GATGGCTTGATTCCAATTGAACAAATTCGCGTATTAAATTAAACCTCTTCCATACGCAGAAAATTGGAAGCTCGGGGGAACTGAGGAATTCGCTCGGGCGAGCCACAATACTGAGAACAGGGAGTCAGTAACTTCGTCCCCGAGTGAGACCTCCATCGAATCACAAGCGCAAGTAATAGATCACTTGAACTCGTCTAGCGGTCATGTCACCTGGAATCAGTAGTGGTAGTTATCTCGTTCGCGGGTAAATATGGCTCGCAATTCTGAGTGCAGGAAGGACGGTACGACACCCCAGGTCAGGGATCGGAAGCGGTAATTCTGAACTCGAGATCATTACGCTACTGACGGGAGCAGTTGGTAGCTCTGTTCATTTCTTACCATAACGGGAAATACGAATCGTCTCCTCCATATTTAGGCCTAAAATGTCCAAGATAGAAGAGTTCTATTAACATCGGCTTCAGGCTTGTGTCAAAGCTTTATCTAGTGTTCCGTGGTATCGT
>16 455 GCCGTACTACTGCCA
GGAGTCATGAGGAGAGACACTAAAGACTCAACGTGATAGAATAGCTTCTAGAATAGTTGGTCATCTGCGACTGTGTGATTTATCGTTGGATTCTGTGCTTTGTGCGATCCATGACTCTCGGGCTCTTACTGCCTAGCAGTTCACCGTGCGAATGATCATCTTTAATCAGGGGACCTCGAGAGTGGCAACATACTCCCTCTCAGGATGCTCTTAGGTATCGAGTGGACTAATTTTGAACTGGGCGTCTGCCAATGCTCGATATCCAAACGTGCATTAAGTATCAACCTACGAAGGTTACGAGCATGACCCTAATTGCACCACGCCACACTGTTAGAACGCCCGGCTTATCATCGGGTTCTGCATTCCGTCTAGCTTGAAGGGATATTGAGTTATTAACGTCTCTATCATGCCTTACTACAGAACTACGTACCCGTTTCTAGATCACCCGCAGATCTGCCGTACTACTGCCACGCGTCTTCTTAAACACCTTCTCTGTCTGA
>17 112 GACGGGCGACTCCCC
AAACCCGCGTATAGATTGTTCTTACACGGTCTACTTCGTAATCTTGGATTCTCCTTGGAGCTGCGGTTGCACTGTCTCAGCCCTGGATTATATCCCGAGGATTTAGTCTTTTGACGGGCGACTCCCCGCTTGGCCGATAGCTGATTGGCCTCGGCTTACCCAAGCCACTTAGTAATCCTCATCATCAATTCAAAAAGTACCGGCCCTGTTGGGTCTATAGCCCCGTCACGCTCTTACCGACAAAGCTGCATTAGCGCTATCGCTTATCACTACAGTTTCTGTGACAAAATGTAGGGCGATGGGGGCAAGCCGCGTGCTTTGGCTGATAGTCTTTATCGCATGGGCCGACTGGGATACATGGACAGATCACGAGTCTTTGGTGGGATAGCCATTATCCCGGCCAGGCAAAATCGATAGATTTTAGGCTTGAACGTTACGCAGGAGGCAGATAGAGGCGCAGTAAAGAGAACACCTGTAGGTCTGAGCGGTACCTTGAAGAA
>18 137 GACGTACGGCCCCCC
GGTGCGAACAGAGACCCTATGTCATGGCCGTACTACTACGACATCTGGGGCTACTTACCGCCTCGAGATGCAGTCACAATATTTTTCTTTGGCACCAACAAAGGTGCGGCAGGAAGGCCAATATATAAGGGTTGTAGGACGTACGGCCCCCCAGGACGCAGTCGATTAATCCCCAGGTCCCAGGCCCTGTCCTAGCCTCTCATACCATACTCGGCAATTAATAGCTCGCCGCAGCCACCGCCCGTAACATTTATTGCTTCCTTCACTGATATATCCCGGTCGCAAATATGAGAGCCAGCGTATGCTAGGGACGAACGTTCTACCTTCGAGATCGTGACAACAACTCGCAAACAGCGCTGCTTGTTGTAGTTACGACATACTATTTGATTGGCATCTAGAGGCAGTCATCCTTCCAGGTCGGGACAAGTGTGTATCATGCCATTATGTGGCGCCAAGGCTTTGTGTGTGCATTATCGTGTTTGGCAAGCTCTGCTAAGACA
>19 406 GACGTAAGCCTCCCC
CGTAAACGTGATAGGAAATGAGGTTGAGCTTAATTTTAGGAGGGCGACCCCCGTCGTGAATGTCGTACAGTTGGGCATCCATCCTTGAAGCCAGACTCCTAGTGGGACACGTTTTCTAGGGTCAACAAACTCCCCTCGGTCCGGGCAGCCCCCGAGACGACGCGAGAGATACGCCCCCGCTGTGTACATTTTGCTGTATTTGTCCCCTCGAAAACTTATGCTAGCGCTTCAAAGAGGAAGGAAGCAATTTCCTAATCTGGTTGTTATCTACTGTGTTCTGTTGGTACAGCCTTTCTGAATACGTGGACGGCCGTTGAACGCGTCTAGGTGGCCGCAGCTGGTTGTTTAACACTAAAGTCTTTTAGCGACCGAACTAGCTCTCCAATTTCTTTGACTCTGCCGGTACGACGTAAGCCTCCCCGTCTTATATCATGATGGGTTACTCTTGCAACCGATTCAGTATCAAGTTCTACGTTCGCAAGCGTCCTAGCGCCTGCTAC
>20 274 GCCGTACGACTCCAC
TTAGATGTGCGGAACGCACACGGCGACGCAATCATCTGGGATGGGAAGCAATCTGCGTCGTACAATTCATGTCGTCTCACGCGCTTGTACAGATACCCTGGTTGATTGTCATCATAGGCTCGAGTCTAGTGACCGGATTGAGGCTGTAATGCCGCAGTCGACATTGAAAGACGGATGCTTTAATCAAGGTTATCCCGAATCCAGGTTCAACGTTAATTTTGGGCGCTGCGGTTTACTCTTGTTCTGTTTTGTCACGGGAACACCTTTTAAAAGTGCCGTACGACTCCACGTTTGGGGTCCGATAAACAATGTAGAACCGGTCCCCTAGCCGAATGTCTGCGGATATCCGATTCAAGGCTCCTGTAGCACCCATTGCTTATGTCAAACCCCGCATATAGAAACATCAAAGACCCCGATAAGGCCTTGGTATCGGGAGTATTCGTCAGAGCGGCGCTAAGAGCCCGTCAATTGCGTTGGTGACTCGTTAGGCTGCGACTCAT
