# Supplementary material for: A particle swarm optimization-based algorithm for finding gapped motifs
Source: BioData Min. 2010 Dec 13;3:9. doi: 10.1186/1756-0381-3-9 (PMC3022572; doi:10.1186/1756-0381-3-9)
Supplement: Additional file 2 — Experimental Dataset. The synthetic data sets and real biological sequences used in the paper. [file 1756-0381-3-9-S2.ZIP › synthetic/non_gap_motif/fix_motif_length/Seq_500_20_15_4_6.fa]

>1 135 GAACGGAGCTCACAT GCACGGAACTCACAT
TACGTACTCTCCGATTGCGCGTATTCTCGTACAGTGCTTATGAGACGCGTGGCCGAATCTCTTGTTTTGGCTCACTGACTCGCGAGGCGTCGAGTCATCCGTACCTACCCAGTCGTGCACGACATCTCGTTCACGGAACGGAGCTCACATGCTTGGTGAAGCGAATTGCTGCGCACGACCGGTCCAACACCACATGAGTGCGCGTGACGAGGGCCTCATTAGAGGCGTTGAGAGTACGTGCAGGCGCACGCGTACAAGGCTGACCACCTTACGTCCTAAGGCCCTGTACTCAGCAGGTTTGCGGGGCGCGCTAACAGAGCCTGTCAGACCTCATAGTGTAACAAAGTTTAAATCGGTCTGATGAATGACGGTGGAGGTGCCGAGAGAAACACCACTATTGATTTAAACTATACTTTGGCCCGGTCAAAAAACTGTATCCAAGCAGACAGGTCCCTCTGAATTCAGGATCTATCCTGCGATTCACTACCTCCCGTCGCTTT
>2 439 GCAAGCAACTAACAT
TCCGTTGGTACCTACGGCCGCGTCCGCCTGATGTAACTAGGCGCTCAAAGGGCCAACAGGATGTACAACCTTAAAATGGTAGCGCAACAGGACGTTGTAATCTTTATTCAGCTAGACTGCAAGTAGGGGGTAATACGCGCGTCCTACCCTGCAGCTCGTCAGCTCTAGTAATGGTTCGTTGCTCTCGTACGCTTTCAACAGCGATAAAGGACATGGACAATCCTCCGGGTCATGTGAACAACGATTCGTGACGGGAGATCCACGTGGTGGCTCGGTGAACCAAGGAAGCACTCACAGGCCATTGCTTCCAGGATGGGATAGTCGGTTTAAGAATTCGCGGTCTTGTCCGACAACCTTACCCTGATGTCGGCGTCGCCAGAGGGGAAGGTCGTCCATTGAGTTGCCTCCATCCAACGTCTAATCTTATTACAAGGACGAGGCAAGCAACTAACATTCGCAGGCAAGGAGGGCAGACCAGGGTCAGAAATAGACTCAGCCTG
>3 241 GCACGAAACTCAGAT
TATTGGTACCACGATGCTAGCCACCATTCTGCCTGACTCAGCATCCGTTTGCGTAATCCAGAATTCCAAACTAGTTCTAATTACGTTCGGCAAGAAACATATAGGGCCTACGGCCAACGATACGCACAGGCTAAATGTTGTAATGCAACCGCGCTGGGTAGGCGCTACGGACCATGGTTACTAGTTCAGTGCCAACTATGTATCTGAGTTAAAAAACAGTCGCCGCGGACTGTCAGGTGGCGCACGAAACTCAGATCTTCTGGAGAGTACATCTGGACCTTCCCCAGAAGCACTAACAGGATGGCATCGTTACACTTGTCCATTTTTTGCAAGCGCGTATTTGAGTCCAGGCACTTTTACTACCCTGCTGTTGAAATAATGTCGCATGATAAGCGAGCAATCTTCTGTCCCATGCCAGACCGACTTTCCGTATCGAAGGACTAATCGATGGATCAAGTGTGTGGTCGGTTTTCTCGCATGACTAGACCACCGCATTCACT
>4 461 GCAACGAACTCACAT
TCAAAGCGGATCAGACTGTAGACTTATTAGGATCTCCAGCCTCATATGCCCAAGCGCTTGAAAGACCTCTCCAAAAATTAGTAGGGACTATTACACATGCCACCCTCTTAAACAAGGTTGTCGTGCGCGTTACTTCCTAACATTATAATCCAGAATCGGTACCGGCAGCAGCAGAGTACTGGCGTGTTCATCCCCCGGTTGGAGTGAGGACCCCCCTAATTAATTCAGTAGATACTGCCACCGCTACCCAAGCAACAGACGCGATAAAAATTAAAGTCTTGGCAATAGAGGAACCATGACATACACGGACAAGGTAATTCTTAACAATCTTTAAAGACTCCCAACCGGCAGTGGATATGGGCGTAAATCGCGAAACTTTGGCGACCAGTGTGAATTCTAATCCCTGACAGTACCACGCGGACTCCGTGTTTCCATACTGCTGCTAGATTCGTGCCCGACAAGCAACGAACTCACATTGTAGATCATGATCGCATCGGGCG
>5 140 GCACCGAAATCACAT
TCGCTGCCGTACTGCGCCTCACCACGATCATCCCTGTCCGGCCTGATCTAGCAGGTAAACGGATTGGACCGAGAGGCTGCACAGGGCCCCATATCCTGGGGACACTGGCCTCGCGTCCTGGACCGATTGGTTCCTTACTGGCACCGAAATCACATATGTTACCTCTGGTAAATTACTAGGCTTACCGTGTGCAACTGCAGCTGGGGATATGGTTCGGGTGATATCTTTACCACAAGTACTTGAGGGCAAATAGATGTAAAAAATCTGTGAATGCCATGCGAGATGGCGACGGCTATAGGCCATTAAAACTTTCGTGCAGGTCTCGGCTCAATGTATGACTTCGCCCGCCCAACCGAGGTCGATCCCATTTGCACCGCGATTGTTTCCAACGTTCGCTTCTGAGCGCCCTATATAGTCCGAGTCCGTGGAAATATGCGCTGCGGACTTTCACGGAACATACGTTCCGGCTGAAATGGCAGTGGTATACTATATAACGGTTC
>6 189 GCACGGAACTCTCAG
TATTGCCTGCCCTATTCAATTGCTTATTGTCCTTATATTAGTGGGGACTTGTGCACACCCCTATTCTAAGGACAACGAACATCTTGCGCATTTTGAGTGTGTGGTTGATTCGTAAAAATTTTGAACTCCGGGAACCTCTCTCCCCTGTTGTCATTCTAGTCGGAGTGTTAACTATCCTAGGCGAAGGCGGCACGGAACTCTCAGAAAACCATGCCGCACCCTTAAGGGTAGCAATTGGATCATACTGAGACGCTTGCCTTGCCCCAAGTAAGCTCTGCGTTCTATGTAAATCTCACCTAGATCGAAGGGATTCAATCGATTCGGGCTGCGACTCGAAGCAAAGGTCTCTGGCTCGCTGGCCACTTGTCGGTAACACTGGTGGATCTTGTTCTGGAATTGTGAGTTATGAATCTCCATACCCACTGACGAGAGCGGTGCCTGCGTTTTTCTCAAGCCACCAGCTATTTTATATATTGACATACTAAACCCCTCGTAATTGT
>7 212 GCCTGGAACTCACTA
TAATACCGCCTACATCAAATCCAGCCCCCACCCAACGTATGCGTAGTTTCAGTACGATACATATGATCCACTGAACTCATCTCCGCATTAAAAGCTAGGGATCGTCTCCGAAGGTAAAGACTCCTTCATTGGTACACGGTCGAATGCGTAGCGGTTTTTGAGACTACCCAGCAACTTTACAAGCTATATCTCATGAGGCGGCGAACCGCGAGGCCTGGAACTCACTACGCCGCGCAAATATAATACGGCAGGTCTGGCGCGACGTAATCTGCCGCCCATCCCTCGCTGAATACGTTTGAATGGTGCATCCGGGTCAGCTACGACTGGCAAACACCCTGTCAAAATGACGATAGCGCTTAGATTGAGAGATGAGTCAAAATTATACTTTTCCAAGGACACCCTGTGGGGTAATAGTCTTGACTGTGGGGATTGAGCTTTACATCGCATGCGCTGCGAAATAGCCTTGACTAGCGGTCCCTGTGTTTTAAGGGGTTCACCAG
>8 139 GCACGAAACTTACAT
AAACGGCTTAAAGGTGGAGCGTCCAGGTTAAGGGGGGACGCGTACGTGTGGTTTTCAAGCCGCGGAGTTCAATACCAGTTATCGCGTGTTTCGTGATACACGCATTTCCCGGCCTCAAGTGCTGTTAAGGCGCACACTCGCACGAAACTTACATTGCGATGTCCATGAATTTCTAGCGTTTGAAATGGAGGCCCAGACCTGATGCGCCATGCTCCGCAAACACCGGGCGACTGGAGCTGATGAACCGCCGCAGGGGCCGGAGGACTCCCGTATTACTAGAGTTGGATCAGGAGATTTGCGGAGCCGTTCAATATAGGTATCGGACCCGGTGGGGGCGTCTAATGTGCTTCCGTCTTCGTGGTCCTGGGTTAGACGTGAGGAAAGCGTATGCAGGTTTATTGGAGTTGAGGATCAGCGTCTCCTATCATATGAGCCCTAGCACTATGATTCTCATTCTGTCGGCAAGTGCGTGGTGAGTAAACATGACCCCGGAATTCTTT
>9 346 GCACGTAATTCAGAT
GGGCAAACCGCACAGACGCCACGCCTGACAGCCCTAATCGGGGGTCGCGCCCAACCCCGCGCCTTCATCGTTGCGGGTTAACCTCCTCTCGCAGATGCGGCGACCTATAGACTTCGCGCTTTGGCTACACTTACAGATCAATCGATCCCACGTGTGCGGCAATAGCGTTAGGTAGTAGATCGCAATCATCAGGATTGAAGCAACTACAGTTAGCAAAGTGTAAGGCCTGATTTCTAAACGCATCCCCGAGTAACACGCGTCGGTGCGCGAACACCACTAATTTGCACCGACAGAAGGGTTATATATCAGACAATTTGCCGATATGTCAAGATGTCCGGCCGAAAGCGCACGTAATTCAGATTTCCAAGGTCTTTGAGACGGTGGTGGCCATTGGCAAATAATGCTCGCAGGGTTTGATTCTCATAGCTGGCATAGAATCCCGGGTTTTAAACATAGTTAGTTGTGTTTTGCGAGGGAACGGCTTCACCGTCTCGCCGTGC
>10 68 GGACGGAACTCAAAT
CGGGGGACAGTCGCGACCATTCAAGATAAGAGGGGACACGTAGCATGGGCTGCGAGGATCTGACAACGGGACGGAACTCAAATCCCCACCACGAGGGTCGACTTACACCCTACGTACGCGATCCTTGTCCCAGAAAAGTGCGTAGACTGGCATACCCACCCTGTTATCCCCCTTGGCACTTTGAGTCCGGCCTCCTGGTTACGTCAAGCGGATAGTGAGCATCCAACTGTATAGACACGGAGAAAAACTCAAGGGATAATCGTTCAGTACTGCTAATGCGCCTCGACTGACTACTACACCATGCGGCGAGATAACTGGGTTGATGGCATCTCGTCCGGTTCACCTGGATCGCTAGAAAACGGTCAACGGCCATATTGTAGGCGGCTGTAAGTCGTGAGTCTATAGGGAGGATCACCAGCACTGTACGGGGACTTAGTGAAGACACTAGGTTAATACTGAATGCATATTTTCGTGCCGCGTTAAATTCTAAGCGCGGGGGC
>11 200 GCACGGCACTCAGAT
AAGCGATGTAGCGTGCTGCCATATGCTATCCGGGCGTATACCTACTTGGGGCAACAACTTATCTTAGCTTGAATCGCCAAGGCAGGTGAGGCAGCCGATCAGGTGAGCGCTAAACACGACACCCACCGAGCTGGGGTGCCGGTGTAGCACGGAAGAGGAACCATTAACGTGGCACCTAGCCAGCGTTGACTCCATGCATAGCACGGCACTCAGATTTACCAGGCCGTGCTTCGAGATTGCATACAGCGGGTAACGCCGTGGCACCTTGGAGATAGTAGTCAACCAACCGCTGTGCCAGTTGCTCTGTTCTTCCCCGTATGCACTTGTCTCCACTGCCTCGTTCCCTGGTTCCCAATAAATACTTCTTTATGATGTCAAAGTCGACGTACGCAGGAATGTAACGCGGCACCGACACGCTAATCTATTTTGTTGAAGGTGTCACCGGGTTCCTCGTACACGGAGGGCTCGCTACTGACCTACGACTAAGCCCGCTCAGATGG
>12 318 GCGCGGCCCTCATAT
ATCTTAATATCGCGTGTAGATTTTGCGAAATCATCCGTCCGGTGTAGACGAGCACGACCTCTCCTGCCACATCTCTTCCCTAGCTTGTGAGTACGGTGATTTTTTTAGGGCGAGTCACAGTGTTAACTTAAATAAGAACTCGCAATAGTCTAGGAGCGGATTTTCGGGTTGACGATGTGGTTCAAAACTGACGCTAACAACTCCTTACGCATCGCTACGCGGTTTAGCGCCAGCTTAGACGCCGTGCGTGGGAGCGTGGTACTGTAGCCTCGCTTCAATATCCGAGTCTTCTCAGTAGAGACATCTCGGTCGTGCCGCGCGCGGCCCTCATATAGCCCGCCGTTACTTACTGCACGTCTGATGGTTCCTCCGAAAAGGTTGATGCACAGACCGCCCACGTCACGGCTCGGATAGTAAGGCCGTGGCAGCTGGGACTGCAGAAGCGGCTGGAATATTAATGGCCACCACGACACCTTTGGTGAACATGCCTTATGGTCGGA
>13 20 GCGCCGAACTCACAT
GTGGGGACGTTCAGCTCTGGGCGCCGAACTCACATCTAAGCGCAACACTCGCCCTGTCTGTCTGGCCTCCCAAGGTATAGACGGACGGATTCGGCTAGTAGTTTTGCAACCCGGCACTCTGATTCTCTTCCTTCAAAGTGAGAGAACAACCACCACAGAGAGTCGCTCAAATATTTGCTAAGCCATTATTCTGAAGTTTCTCCCTGCCTCACAGAGAACGGTCTATAGAAAGCGAAGTCTACTCTAGCTCAGCAGGTTCCTTTCGGGTAAGGGTCCGTTTAAAAGGGCTTCCCTAGATGCCTGATGTATGGTTCCGCGGCTAAGGAGCCTGGTCGGACGAACCGCTCTAAGTGAATCATCAAGCATCTACTGTCCATATCGCCTCCTCTGTTAAGGAGGTAGATAGTCTTATTCATAAGGCGAGCTCCACAGCGTCCGTAAATGTTACGAGCATAACCGTAGCGTTTCCTACTGGGCCTCGGGGAGACACCCCACCGGCT
>14 294 ACACGGAACAGACAT
TTGGGCTCATGAGTAGACGGCCATTTAAAATCAAACCTTACAGCTAGTCGAACCGCCGCAGACAACTCGGTAGGGCCGAGAGACTTCCTGTCCGAGACTCCGAGTTCATACGACACCTACATTTTGATCATCTGGGTAAAGATGTGCTTAAGGACCAGGTGGTACGTTGTCAGCATGCGCGATACGCAGTTCGAACGATTAGTTCTACGTACTTACCCGCGAGGCTAATGTTCACTTGGGGCCATTCACTCCGGTTTCGGCGATCGTCAATGGTAGTGACATGTGACAGAGAGAACACGGAACAGACATAGTACCACGAGCCTTTAACGCGTAGATTGCAATCCATCCAAGCTTAACTTCCGTCCTACTTATAATTCGATACGCCGGTAAATGTAGCGTCGTGTATTCGAGTAGGGTCCGGGTGAGACAGTCAACCTAGGGATCCTCTAGTTCGGGACTCATTTGTCCCCTCACGAGGATGACGCAGCCGTTACTCCTTA
>15 35 GCTCGGATCTCACAT
CCCCTGATACACAAGGGCAACTCTCCCGTCGCGAAGCTCGGATCTCACATTCCAACAAACAATCTATACTAAGCTGGTGGATACCGTCTTTGATCCAGGGGGATGTCCTAACATCCCGGCTTGGGAGAATGCCCAGGGTATTTAACTAGTATAATCGCCATTCTTCTCCTTGATGAATATGCGGGGAACAATAACGCGACCCGCGCGGGCCGACTTTTTTTCAACAACGGGGCGTTAGGGTTCCATGATAGGCTGACACAGATATGTAATCGGGACTCTGAGTCCTCTTATGGTGGCCATATGGAACGCGTTGGAAGAACGAGCTTAATCACTCATCTCGCGGTTTGATACCTAACGGTAGCTAGGGTAGTCAACGCCCCAGAGCGTTATGGTCAAGGTTGGCTCGAGATCGTAGTTCATGGTCACGCAACGTGCCAAAGGCTATGTTACTAAACCGTTAAAATTTTTGTGCTCTGACTAGATAGCCTAAACATTGGTGG
>16 450 GTACGGAGCTCACAT
GTAGAGTAAGGTCCCAGATAACCAGTGAATGTCTGGATTAGCCATAACACTATCACGCGTTGTTCACACGGCGTCTAATAAGGACCACTAATAACAAGACTCCCAATGGTTAAGTTCGCTTGTCCAAGGGGTGAACTGATACTGTACCTAAAGGAGTGCCGGCAGACGTGTCCGCGCGCACGGCCCACAGTCGTGCTAGAACCACACCGGGCGTTGGCAGATGGGGATTCTATGCTGTCCGCGTGAGAGATCAATAACCAAGCTTAACTTATCTAAGTTGTACCTATCCACGGGGTCAGTCGTTTGTACTAGCCTCGTTGGAATACTCGACCTTTTACCTGGGGATCACTGTGTCTCGCATAGGTATCGCAATGACCAAAGTAACACCGGGCCGGGGGACGATGTTTGGATCTTGGTAATTCGCAGACTATTTTCTAGGGTAAATACGAGGTACGGAGCTCACATAACTCATATTTACTTTCTTAAAGCCTTTCCCTTTA
>17 367 TCTCGGCACTCACAT
TCGGTATAATATATTCAATTGCCGATTAAGTAAACACGACTCCCTGATCCCCCTAGCGGAGGTGATGTTAGGAAAGCTTCCGCAGATTTTTTGAGTTGCAAGGCTGAAAGGAAACGTGCAAATGAGGGCAGTAAAAGTTAGCGAGCCACTTTTATGCTTAATAGTAGCCTGCCACCACGACTATCCGCCCGGATAAGGAATGAAGGTGATCTTAAAGAAAAAAAAGAAAGGTTTCACCTTAATGACTGCCCTCCCACGTATGGATGGAGCGCAATCATCCGGTGCAAGGGACATCCGTGCCCTGAGTTGCTTCCTGAGCATTAATATGGGCCGGAGAAGCGGTCATAAACATCGAACGAATATGAATTCTCGGCACTCACATTTTGTCTTGAAGTATTGTCATCGCTGTCTGGGGATCAAAAGTAGTAGACCACTGCCTTCATGAACCACGTGATGTCTAGAGGATAGTGGTAAATATCGCTTTCAGGCTGTAGCGCCGT
>18 454 GCTCGGTAATCACAT
CCGCGCGGCTCAGCTTACAATGAGGTTAGTGATACATGGGGAACATGCTCGCTCTCACTTCACACAATGGGACTGAGATTGGCCCATTGGGGATGTACCCTACTTACATGTAAGAAAGATCGCAGCCTGGTGGACGCGGCGATAATACTATGGGCAGCCCATGCATATATGGCCTTTCACCGTACATGAAATGCCTCTCGCCTTACAAAGGTCGTGCAAAGTGCGCCTACGCGAATGCTAAAATTCCAGGAGAGTCTATAACTTATTTCCGCGAGTACTCTGCGTACCGTCGTACAAGCTACGCTCTTACTGCCAGGCTTAACACTTGCCAGTCGTGGCACATTGCACTCCGCGCCCAACTATTAAGCCATACTGACCATCCGCTGCTGGCGACTTACAGAAGTCCCCGCAAACCAGAACACGGCTAATGAGTACAGGTGAATTAGTACTATATGCTCGGTAATCACATGCCCACGGCAGTGCTGGTCGAGCACGACGAG
>19 123 GCACCGATATCAAAT
TAGATTGAGATCAAATAACCGTTAGCCCCCAGCACGCTAATATTGCCTGTGGCAAAGGCAAAGTGCCTTGTCTAGGCACTCTGGATTAATCTCACAGAGCAGTTCACCAGGGAGTATTTTCGCGCACCGATATCAAATGCGTAGCATCGGTACAGACTATCGAGTGTGCAGGAACTACCCGTGTTGTAGCACCCCTTAACGCCTCTGTCGGTGGAGTCAGGGAGGGAAATTTTAGCTGTTGATGCATGTCACTTGAGCTGGCTGCTCGCATTTGTGTACTCCCGTCGATGCGCCATCAGCTAAGCTAATCTCGGGCGATCGATAACGTTGACCATTCTCGCCTAGATCGCCCGGGCGTAAACAACGTAACGCGGCCCTGATTATTCTGGCCTCACTATGTCATCGGACCATGTTCATGAAAAGATACCAGAACTTACATCGGTAACAAACTAAAGGCTGACGCCGCACCGCTACGTATCGCTTCAGCAAGAAGATTTGTC
>20 251 GCACGGAGCTTACAT
GCCCTGTCGGATGCCCTGTTTTCGGAGTCAGACTGGGCTCTAATAATTGTGTTTCGGATATTATACGTTAGGGGGCGCTGCTTCACTAAATATAAGCCGGCTCTATGTAGCGGAGTCAAGCGTGACACAAGATATACGTAGTCGTGGTCCCCCCCCCCCTATCCGGTTAAGGAGCTACTACACCTGGGCGCTGAACACCCTGATTCCGAAAGGGTCAGGCTGTACAATCCGATGGTTCCCTACTGCTACTGGCACGGAGCTTACATAGCACCAAAGTAGTTCAACCTGTTAGAGCTTGAGTGTACGGGACTTCGCTGTAGTAATCCTCACGAGGGGTCTGGGAAACGCGGGCCGGTGCGCAGAAGCCCGATGGTATACCAGGTTGGGCTCGAAGCGGCATTTTTGTCATTTTGTAAGTCGGTCGCCATTGATCAAGATCCCGTCCTGGAATGGCTATAGCTTCACCGGTAGACGTAGTGTTCCGCTGGAGCTGCAGACAC
