# Supplementary material for: A particle swarm optimization-based algorithm for finding gapped motifs
Source: BioData Min. 2010 Dec 13;3:9. doi: 10.1186/1756-0381-3-9 (PMC3022572; doi:10.1186/1756-0381-3-9)
Supplement: Additional file 2 — Experimental Dataset. The synthetic data sets and real biological sequences used in the paper. [file 1756-0381-3-9-S2.ZIP › synthetic/non_gap_motif/fix_motif_length/Seq_500_20_15_4_7.fa]

>1 34 CAAAATGAAGAATCG CAAACGGATGAATCG
GATGCGCGCGTTGGCTCCTATTGGTTAGCAATCGCAAAATGAAGAATCGGGCATACTGCCGCTCTGCGAATAAATTCATTTATCACTCGCCGGAACGGTGGTGTACTGAGGTGCATCTTAGGTAGCCAATGCCCTCCCAAAAGCGCACATGATGGCAGGTGTCTAGCTCCCGAGAAGGTGGCCGACCTGTGTCGAAAGGGTGCTCGAGGTGCAATTTTTTTCTCAATGGCCGCGGATGTTACTACACGAAAACCGAAGGGCCATGCTGGCCTTCCCTCGTCATTTTTTTCCATACAAGGGGCGCCAAGGGCTAGTTGCGTGTGGAATCGATCTCAAGCCACCCACACCACGGAAACCGTGGAAACTCAGTCACTTCTGGGAAAAAGATTCGGTAAAACGCAGCCGTTGGGTCGTAAACATAGCAAACTGTCGTGTACACACAAGTGACAGATGCGTTTGTTTCGTTAATCACCCGTTTCCTCCTACGGCTTGCAGGGGCC
>2 181 CATACGGACGGATCG
ATCATTGTATAATAAGTTACCGTTGTTGCTCGCTTCCTTTATAACACGAATGAACTGAGAGCAGTTAAAGGCAGCTTTGAAACATTTAACAGTTTTATGCTGCCGTAACCTGTCACTTCTAGCCTTTCTCTGAATGGTTGTAAAGTTGGGGGATCAGTGAGGTCTCTATGTCCTTATAAGTCATACGGACGGATCGTATATGACGCACAATTAGGGTACTGTGAACCGCGACTTCACAGTTAGTGAATTCCGTGATTCCGAGCTGGAACTCATAGTTATTCGCAAGGTATTTCATATTCTACTCCCCTAACATTCGCAAACAGGTGTGCTTAAGGATGGTATCTGTCTCACCGGCGCCGTTAACCTAATTACTCTAAAATGGACCGTTACCTTCACTTTGTGTCAAGATAAATTTAGGTGCCTTGGTTTAGCGTACGGCCAGACGAATTGGGATTATGTACTAACAGATCGCCCCTAACATACAGGTCGGTACGGACCTA
>3 259 AAAATGGAAGAATCG
GTTCTCAGTCCTCGTAACTCGTAACACGCATTTCTCTAGTAGAGTGGTAGCTCTTATCCTCCTCTTTGTCCCTGTAGCCCACCGGCGCTAAGGTAGGGATGCTAATCCGTAATTGAACGGAGGTCGTTTTCCAGAACCGTCATCAAAGACCTTGGCGGCAGTAGCCTCCCGCGCTTAGACACAGACCCCACGTGTGAGATCATGCACAGTACCATGATACACCTGACCGGTACGCAGCATGACAGAGAGAGGGCTGGATAAAATGGAAGAATCGTTGTATGGATGAACACTCCCGCACATAAGTCGCATTCTCCATTTTTCCCGAAAGTACTGCATGCAAGAGTACATCCACTTTCGTATAAGTCGATGCGCGCCCCACCCCCATACTGCAGTCCTGCAACAACGAAGAAGTCCCACCTAGTGTGAGGATGCCCTTAAAACGCCAGAGTTAAGAAAAACTAATACCTACGTTCTACGGGTTTGGAATGACAATGGAAGTC
>4 276 CAATCGGATGTATCG
AACCTTGTACGATTCACACGGTTCACACGTGTTCGTCATCAAAATGTACAGTAGAGTTGTAAAACAGCCGCTCTTGTAAGAACCACCCATGTATATGGCCGCTCTGTAGCCATTTGAAGATGAAGAAATGACTATTGAGTAAGGGTTGCAGTTTAAACCGCCCAATTGTAACGCAATATTTTGTCTACCGCCTGCGCTCGTTATTTCGACACCTCATATCTTTCTGTCTCAATTGAAAATTCGTCTCCGATGTCTTACAATTGTTCCCAAATCGGTCAATCGGATGTATCGTAACGGTGAATAAGTAAAACCTACTCGAGCCGCGTGATTGAAGGTCATAACAATCCCTCTAAGAACTCGAGGCTTTAACGTGATGTGAGTGTGCAGATCGGCGTGATATTGTATGGATCTGGGCATGACGAGCCCGTCGTGCAATGCACCCCAATCGCGTTCCTTCATACGCTTAAGCAAAATATTCTCCGCGTATCCGGATAGACCTC
>5 403 CAAACGGATGCAGCG
GCGATTCGGGGTAGGACTGTAGACCTTCAGCAGCGATTGGCCTAGTTGGGGTTAACGCAGGACTGGCCCGTGTTGTACCGTGATACGAGAACACTATTGGGGGTGTATCAAGCCTTATAGTCGTCTCTCGAGAACGTATAGTAGTGGTTGCTGCTCATACCGCCGGTAGACTGTGGCCACGCTTAGTAGTTCTGGTGCCCCCCGAACGTATGGCGCCCAAACCTCGATGAGTCTACCTGCACACGTGGAAAGTCCTCACCGTCTTGAGCTTAGGTCCGCCCCGACTTCCGGTACATTGACTACAGCCTTCACCGTGTTGGTAAGAATCTACTCCCACACACCCAAATGTAGCCAATCCAGCACTAATCAAAAAAATTGAGAAGCTAGTTACCTGACAGACTACCAAACGGATGCAGCGGCTATAGAGACTACGGTAGAATTTACAATCGCCATCGGTGCTCTGTGCGGTTCTAGCCCCGCCCCTCCGAAGGGCAAACCCC
>6 438 CAAACGCAGGAATCG
AGGCACGATGGTGCAACATGAATAAGAAGCGTTACATTTGCGGCGCCCCGCATGTTTCTGTTGCTCAGTTGTATGGGGCCCACGATGTCCGGGTTGCTAACATAGCTGTAGACCTGCAGTGTAACCCCCGCGTCAAGCCAGCGACTGGGTAAACCATGTTTCCTGCATACCCAGGTGAGGCAGCTAGCGTCATCGAGAGCCCGGTACATGTTGTGACGAGCGGTGATCCCAGGTCCGGCGACCCGTGGAATTGAAGCCTGCTTTAAATCCAGTAAGAATTCTAACACGCAAAAATAGGGGTAAGCGTGAGCCGCTGTGTGGTGCTTTGCACACGTTACGATGGACCTGTTACTGCATATGAAAGGACTTGGGCCTAACAAGATATCCTCTTCCCCCGGGCCTAACGTCTAATTTACCTGTATCTACGGGTACGCGGTCCAAACGCAGGAATCGGAGAGTAAAAACTATAATAGGCCTCCGACGACTATTACTTTTCGTCT
>7 461 CAATCCGATGAATCC
TGCGATTAATTAGCGCGGAATACGTACATCGTTTAGTATTATCTTGCTGCGTACCAATGTATTGGCGGGGCCAGGAAATCTCCACAGGTTTCAAGGCTCTGGATATGTCAGTCTCTCCTTCATTAAGCCCCTACCGCTATCTCAGGAAGTACGAGAGCGATTGCACGCCGTCCTGATGGAACAGCAGGGTTGCGGCCCTCGCTCACCAATGGGATTGGGCACTTCATCCTGGGAGGAGTAATATGATTTCCTCATACCGGTCTAGGCTATTACGACAAATTCACTCGCGTGCTACAGGGAGGAACAAGTGTTGCTTAGGGCGTCTCCTTTAGATTTTCTGTACTAGCAGTTCCGACGTAGAGCGCCTCGAGAACGTTCTGCTCTTGAATCCACCGTCTGTGACGGATCAGGGTGCACAAAACATCGGACAGAGCGATAGACTTTATCGCGTTTACTTTTGACAATCCGATGAATCCAACAACTGGAAATTGTTGTAGTAC
>8 368 CATATGTATGAATCG
GGTTGTCTCTGTTGAGCATACTTTACCACTAGAGCCAAGCATGCGAGCTAGGGGAGGAGGTGCTCTGATACGCCCGTTAAGAAATTTCTTGGGGTCAACCCATGCCAATACCATACCGTTGCTTGGAGGTATCCGCAGATCCCTTCCAGTCATACCCTTCCTAAATGAGGGACGGAAAACAGCGCTACGATAATCTTGGAACTAGGTCCCTGTTGCATTAGTAGTAGGTATCAGTGACATGGGTGAAGTGGGAGTAGTTCCTACTGTAAGAGCGAAAGATGACGGACCGGGTTAATGCCAACGCTTAGGAAGCAGCAGTCGGCTCGTGCAGATCACCAGACTGCCTAACCACACTTCTCCAAGTACGTCATATGTATGAATCGTCGTTAAGATGTGTCGCGAACGTACGCTTCGTCACTTCTCCCTCCGCGGCCTGTTTGGGTCGATATGGGTCTTATTAAAAAGCGGAAGCCAGGAGTGTTATCATTTATTGATGCTTT
>9 228 CAAACGGATGGCTAG
ATCCAAGACTTCTCGTTCAAGCACAGCTTCCCGGAACTGTCCTGAATGAATGGGGAGACGTGATATCAAATATTAAGACAGTGGCGGATGTCTATCCTTATCTTACGTGCTTACGTTCGATAAACGATCGTCGTTACCTGAAGAGCTTCTTTCGCACTTATACTCCCCTTGCAGGTACGCCACCAGCGTCTCAATGTCTTTTCAAAACCTGCGGTCGCTTTGTGGAGCCAAACGGATGGCTAGTGGTGTAGTTGGCCCGTGAACTGGCACGAGGTCGAGTCACATTTAATAATGCTTTACGGCGTCCACCTTGCGGGTATTTCCAATATTGGCGCACGACCCTCTTTCGACGGAGCGGTGCAACGTTCAGTCGGGCTACCGCCAGTAGATTCAGCACAATTACTTCCTTACGAGCGCTATGGTTAGGTAGAAGGAGGCACAACCAGATTGCAATTCTGGCAGCAAGCCTAATTTAAAGGTGCGCTAATAGTCCCAATGCT
>10 379 CATACGGACGAAGCG
TGAGGTGCTCATGCTGGACACCGCCGTACTAGTCCGATGAGCGCAAATGGAATAATGGGTCGGATGGGGTTGTCATGGAAGCCGAGAGACGAGGACATGGTTCAAGGTGGTGTTGCGAGGAGCAGTCGCTCCGAACTACTAAGAGCCCCAGTTTTGTAATGTTGAAAGAATTCTACTAGCATCCACGTAACTGGTGAATGGAAGGGGAATAACGCTTCTGATTCAACACGCCACTGTGTGCTATGTCGGCTGCACAGACTGGGTACCCAAAGAAGGTGGAACGGCCGTGTTAGGATATCATCTCACAGGCCCGCGACGCGCGTTAGTCATTACGCAGCGCGGGACATATAGCTCTAAGGTTGCTGATCCCGGATCGTGGCATACGGACGAAGCGCCAGGTGCATGTCGAGCCACGTGCATAGTGCCGTACTGTCTGAGAAACCGTTGATCTTTCGGCCACTTGTAATTATACGAACCTGTAAACTTTATTGCCTAGTCCG
>11 58 CAAACGGATGACTCC
TAAACCCATCTAGAGCGTAACGCATTTTGCCTAGATAGAATGACACTGAGCACGAGTTCAAACGGATGACTCCGGAATTGTCTTAGAATAACCCCTCTGATCGTCTGCATTACCCACACTTTTTGTTAGGAACACTATTGCACTTTACGATCACCACGAGGCCGTATTTTTGCCGGATTCATTTGTACGCAGATAAACGAGATCATTATGTAGCAGGGAACGCATACCTTCGGGTATCCTCTACTCGCGCCAACGTGGCCGAATCTTATCTCTTCTTCAATTGCCCGGTCTGCATGATCATTGGTTGAAGCTAGGGTCAGCCATAGCTCGATTTGCATATTGCTATGCTTGTGAGTTAACGCCTCAATAGAAGGTAATTCGTCGGGGTAACGTAGCCAAGCATTTGGGGAGGACTACACCATAAGAGGTAACCACCCGGCTCGGCATTCGCCTCTGCGATGATCAACCCTCCTTGTTCCGTGTCAGAACGTTAGTGTATT
>12 456 GAAACTGATGTATCG
AATCTGTTCCGAAAGGGCAGGTGGACTTAAACCACGGCGTTGTGGCTCATGGCGAGGAAGATGCAACTGCGTCAAGGTAATAGGTTCGGGCCGCCATACTCGGGGATGTGATCTTACTGCAGGTGTACTGTAACTATGTTATCACAGAACAGGCCGTGTTGACATTCAGCAGACGAAGAGTCGACTTCGTATACAGCTGCCCCTCTCAAGCTTTGAGGATCGCCAGCCAAATCCTTAGTTATCGCATGGGCTGATGCTGGATCACCATGGCAAGCTCCATGAGAGAGTCGCATAAAGTGGGTTCGGAAAAGCCAGAACCATGAAACCGTTTTTAGGTCGTCCCACTCGGATGGGCGATGCCGGTTGGCGAGGGAACCTTAAGTGTCTGCAGAGAGAGTATACACGGGAGTTGTGCAGCCGGAATCGCATGAGGTCAAGCGAAGACTCAATTGAAGGGAAACTGATGTATCGTGGATGACAAATGAACAGGGCTTGAGGGT
>13 344 CAAACGGATGAATCA
AATCTCGCGTAATGGCAACCCATTAAAGGCTAACCACAATCGGTCCCTTGGCTGTTTGATGAGGTCAACTAGTGAGAAATCGTCATTACCATCTGTTAACCGAGAACGGCCACAAGTATTATCAATACCTATGAACAGGTTTGTTCATAATCGTCGTCAGTTTACATATGTGACTGGTAGCATGTAGTATAAATGTCGACTGAAGGCTTATAGTCCGAGCCGAGTTCCGCAATCAGATGGGCTTTGTACCATGAATCGGCCATTCAGAACCGAGAGAATGACCGCACTGTCAGCACGTAGTCGTAGTAGGCGGTCTAAATCTGTCGTTCTAATTTTGCGGTTCCCAAACGGATGAATCAGACATCCCAGCTAGAATAGAGCTCGACAGAGGAAGAGTAAAAGACGGAGAAGCTACTCAGCACCTACAATTTGTAAGTTGAGTTTTCAACTTCAACTAAAGCAGAAGTCTTAACTGCACCGCTGTTTATACTTCCTCGGCC
>14 161 CCAACGTATGATTCG
GGTCCACCTTACTCACCAACCGAGCTAAAGACAAGATGAGTTTCCATCCTAGCTTTACACAACCGCTGAGTTCGATGCGAATGTCCCTGCCGGGGCAGCACCTTTCAATAACAGGCCCCACCTCCAATTCTAGGTGTTCTATGGGTTTAGTTTTTTAAGCCCCAACGTATGATTCGCATAGATCGAATAGTAGGTCTTTGAATGCTTCTTGTCGCCTATGGTACCAGGATGCCACCCCATTTAGTTCCTTCCTACAGAACCGTGTAACTCCCGTCTGGCCTCCTACCCAGGCCGTTCCGGGGGCTAGGCAACGATCGTCTACCGTTGGCTATCCTCTAATATTCAAAATCATTGCGTAAAAGGTAGCGTCTGGGAGAAAAAAATCTAGCTGTTTTAGCAGGTGTATTCCATTAACGCAGGTAACAGAACTCCGTGCAGTTCTAATCAGCCTAGGTCAGGGTAGGCATAAATCGTGGGTGAAATCTACAGGAGGACATGAG
>15 64 CAAACGGACGGAGCG
AACCATTTATTTCGGCTAAGTATTCGTATTAAAGGTTGAGAACGTTATAGTCAAGGCACACGGCCAAACGGACGGAGCGCGGTTTGGCATCCATCGCTACGGCGCTAGGCTGCATCTCCTGGAAAGCCACTAAGTGGACGTATCGTTTCAGTGTTCCAGGTTCAGCCTGCTCGGCCTGGTAGTCCGTTTTTTAGACAAAGCTGAAACCTACCCAAATCCCGGGAACAACTACAGGGTGGATCTTAGTAGAAAGTCTCCGAAAGTCGAACGACCACATTAAACAGAGCAGGTCAGTCTAGCTCTAATAGCAAGCGCGGGTTTAGCGTGCCGGGCACCATCGTAAGTTCGAATCAAGCAGATGACTCTTTGGTGTCTTAGACGACCTTTAACCTTCGGATTGGACCTACGTGACTATACTACGCACGGTATCTCTGATGGTATCCCTGCGGATTCGAGGCGAGACCCCAAGTCGGACGGCACGTTGGTGCCGGTGTTTTTGA
>16 229 CGTAGGGACGAATCG
GTCTTGCATAGCAGAAAAACGGCTTGATGGCCAAGCGAGTGACTGGAAAGCTGTAAGTAAAGCGCGTATAGCCGCAAGAGAGGTCCATCTTTCCCTGTCTGGGCTAGGGCTCGAGGATGTTTCGTCTAGTGGCCGCACATAGATGCCGCGTACGCGTATTGCTTAAACGTCTTTACTACAGGCAAGCTAAGGCTAGGAGATGCTGGTCTCACAGCACAACGAACTAACCCGTAGGGACGAATCGCCTAAAGTGAGATTTAGGGTTTACTGAAAAGACACGGAATAAAATTGTCCGGGGAGACCGTATGACCTCGGGTCTCTCCTGAGGTCACAGTAGGCATCTTAGATACTCACAGCGTTGGACCTTGGTTTAGGAATGACAATCCCTCCAATCCAAGCACGCGGCTTGTTACCTGATCGGGTGCTCCCTCTAGCGCGGCAACGTCTGGCTAGCGAATGCTAGGTCTTTGTATGCGCGCTTCGTACGCATTAAAGCTCCG
>17 169 CAAATGAATAAATCG
GAAGACACTCTAGCTCATGGACTACTGGGAGGTCGCTTACTGTCCGGACTATTAAGGCAGACTACTCGATATGAGCAGACGATTTTGCCGGGTCTACGGGATCACGCTGAGACAAAGACTGAGTGATCCAGAACTACTTGTAGATCTTTTATCTCCTCTGCCCAGTCTCCAAATGAATAAATCGTATATTAGGGCTGTGCCGCTGATCGGGAAGGCGGTACAGTATCTCTCTGGACTCCCGAAACAAATCAAACTTGAGCGGGCTCTACACTCAGTCGACTTCGTATAACCAGTTAGGAGCACCTAAATCAACGTCCAAGGGATGAGCGAAGAGGTCGGTGGAGTATTCGCGCGCGGGACTCATGGGGAACACTTTAACTATATATAAATATTAGTGAATAGCCTCCCCATTCGTTGAGTGCGGTGATGTCCGGCCACTGAGCGGTTAGAGAGACGAAGTATTAACATGTTCAGAGCATCCAACTAGTTCCAATTGTTAC
>18 261 CAAACGGATGACGCG
TTCCTTGCACCACCGTGGTAGAGCTAAGTCGATGATCCCAGGTTCACGGAAGTCTCTGCTAGGGTCGGACGACCATTCTTGACGATCAATACTCTACCACCGGGAGCGTTATCGTATTCTATATAAACTCGGGTCTCGTGAATGGGCAATAGAAGCCCCCGTTGAGAAGATGAAATGGTGCTTCCGAACATTGCGTTCGTCTTGACGTACGTAATCTGTGGTTGCACTAATAGAGCAGTACGCCTAAGGGCTGAGCGTCGCCAAACGGATGACGCGGTTATGTAAATTACGCTAAACTATCTAGGGGCTTCACTAGATAAAATAACATCGTATTGTCGTGTGTAGATAGGCTCGTAGCCGAAGGGCGGGCTTAACAGCGACAGTACCCCCGAGCTGGGCGAGTGAGTATCCGTAACACGTAAAGTAGGCGTATAAATTCGTGGATAGCCGCGGCCTAATACATCGGACGCGTCGGCTCTAATTACAGAGACAAGATAAAG
>19 292 CACACGGGTGAATCG
GGGGTGCAGTACCCTCAGTTCTTCACCACACGTCGCCGCATGCCGGACATAGGTGAGCTCGTGAAGGAAATGGGAGGTTCCACAACATACGGCCACTGTTACCATAGACCTCGCCTGGTCTAAATTGTGTAGCACTCCAGCGTGGTTGCGACGCGACTATTTTCTGAGAGACTACAGGGTAATCTGCAACTCAATGGTCCCGTCATTTAGTAAGAGCACCCGGACTCCTGAATCTGCTCGCTCTTTGAGATGACGCGAACACGGTTATTAGGACAACTGTTGCAGGAGTCAGCACACGGGTGAATCGCTTATCTGGCACCATTCTGTACATAGCAGCACTCCACTGAAGAGTCTAGGACTGTAATATCGGCCGGCCCCCGAGGCTGCCAGGTGTCTCCAAAATACCACGGCTGAACCAGAGCGACTGGCTCAATCCGCTGGAATATGACGGTTCTTTCTGCGCAAGGGCCGGTTGGTACTATTGTCAAATATTCTTTTAG
>20 449 AAAAAGGATGAGTTG
CTAACGGATGCGTAAGGTGAGACCAAGCCATGAGTCATCCATCTCTTTTGTGCTAATTGGCTAATGCTTTAGGGTGTCCGTTCTTATAGCGAAACCTCGCGCGATTTAAGCTCTAGGCACTGTCCGTTGCGTTTAAATCCAAGGCAGCACTAAACCAAACACACGACCCGGACAGCTGGCAAGCTAGCTCTTCGGGTAGGACTACAACACCCGTTAAATATAAGAAATCACGTGGTTTAATGCCCTACACATCCGGTCTACCCGCTGTTTTTGCCGAGTCCGTACTCTGACACGGACCCGTAGTCATTCTGGTGTACCTGATTTACGAAGTTTACCTGTGATTATTCGACTATAAGCAGCAACGGCTATTTTAGAACATTAACTTTGACTGCTAACTTTTAAAGTAGCATTCCTTCCTATAAGAGGCAAATTGACCGAATGGCAGCCGCAAAAAGGATGAGTTGCTCCTTCGTCCCACTCCTACTGTTCATAGTCGCGCC
