# Supplementary material for: A particle swarm optimization-based algorithm for finding gapped motifs
Source: BioData Min. 2010 Dec 13;3:9. doi: 10.1186/1756-0381-3-9 (PMC3022572; doi:10.1186/1756-0381-3-9)
Supplement: Additional file 2 — Experimental Dataset. The synthetic data sets and real biological sequences used in the paper. [file 1756-0381-3-9-S2.ZIP › synthetic/non_gap_motif/fix_motif_length/Seq_500_20_15_4_8.fa]

>1 425 AACGCCCATGGTTCT AAGGTCGGTGGTTCT
GTACAGAGGCTGGTAGCTCCTTGACCCTGTTGATTATCGTTAATTCTAGTGAGATAGTAAAGCACATCGGCCGACCGTTATACCTAGTAGGGTTGGGCCGCCATGGAGGACGTATCGAGCGAACTCGAGTGACCTGTCATAGTTCCGCTCTGCGGGTACGGAGATTAACGGCCTGTGTGCTCGTGCGGACATTTAGATTCAAGCAAGGACACAACTACTATACCAGTGCAACGATGGCGAGGTCCATATCCTCCCGCCTCCCTAATCATGCCAGTCTAGTCGATAGGCGCCATAATTTTTCGGTCACATATCGCGATCTCAACGTCTAAAAACTTCCACCCACCGTACGAATGGCTAACTGGAAGGTGTTCGGTCGGAGACCTGGCGGGACCGAGAGCATCGAGGCCCCCGCTCAGAGTAGCCCCAACGCCCATGGTTCTCACCAGGAGAACACTACCGCCACGCCACGTCGGCGTTCCGGATTTTTGTGCTTTGGACGG
>2 332 AAGGTCGAAGGTTCT
TAATCCGAGAAGCTGTCTCTTTGTTGTATGAAGGGGCTGCATCCTACGAAACGGTTCGCTCTACCGGCCAAAGGCAACTTCCGAAAAAAACCAACCGACATAGCAACAGATCCGAAGCGTTAACAATACGCGCGGCAGCGCGCTATCCTGCCCGTAAGTCATCATATTTTGGCTAAACCCGACGTCAGCCCACTTAGAACAGGGGATTTACATGCTGGTTTATTCTCGGGCATCATGTTGACAGACTGTGCCGGGCTCTCGAAGAGTCTTTTTGACTCCAGGTCGGAGCGGTCGGTCTGATATCCCAGGCCACATGTTCGTAACACTTGAATAAGGTCGAAGGTTCTACGGACCCATCTGCCATCGTAGATTTAAGGCGCTTCGAGGATAAACTACCGACAGGGAGCTTTTCAGGAGGATCCCGTGCCGGCCGCCAGTGGAAGCAGGTCGGCCATCATTGAAAGTCTACGCAACGAGGAGAAGCCTGTTGCGCTGATTGA
>3 386 AAGGGCGGTGGTACT
ACTGCGAGCCACCTGAACTTGATCTCTCTACCGGCTGCAACGCGGGAGCTGCAACACATATACGGCGTCCGGAAAGTGTTTGCACGTTCCCATGTGTAAGCCAGGTGGCCCATAGGTTCTCCTAACTCAAGGACTCCCCTTCACCACACCAAAATAGTCGCATCGGCAAAGCCCGTATTGAGATATATCGGTTATCTCTTGAACCTTGAAAGCTCAAAATTGAGCAGTCAAGGCACGCAAAAGTTGAACCGTTAGCAGGACGTGCGATTTGACAGACCTGATTGGTAATATAAATCTGTAGCCTGAGAGTTCAATCCTTAAGGACTGTCTATATCCGAAGCTTCGCAGCTATGGACAAATACTTACTGTCAGCAAATACTGTACGGAAGGGCGGTGGTACTCTATCCTCCAATTCGGGGTATCCCGCAAAAATATCCAAAGGAAAGGCCTCTCTGTTGACGGTCCCTCTTAAGCGTGGCGCGTCTAATACGACTCGGGGT
>4 265 AAGGACAGTGGGTCT
AGACGATTCTATATTTACGCTGGCATGCAGTTTGCCTCGGTACGGTATAGGAGGATCAGTAGCCCGGCACCCCAGTATTTCAGGAACGAGCCCCTTCCAGACGCCAGAACATACGTACCGGAACTTGCGAGTCGACCTGCACCAGAGGACACGGTCGGCTTCGGACTGAAGACCTAGCATAAGCCGATCCCAACGTCCGTATCCGTCCGACAAAAGCACTCATGCCCCTGCGGAAGCGAAAGCTGCATTTGACGGAACAGCTCCTAAGGACAGTGGGTCTAACTCGGCATCCTGTGAGATTTGGCGACGGTGTGAAATGTCGCACAACTTGACCATGACTGATACCCTGGGGGTGTGGCCGGGCCTGAAGAATGGAGCTTGCCTGGATCGACAAGTGCATTACACCTATAATTATCTTTCGGTCCATACGTTGGCCTTGTTCGAGGTAGATTTAGCTAGGTGCTATCTGCGGGCAGGTACATAAGGCACACTTTGACCAG
>5 150 AAGAACGGTGGTTCT
CATATTTGGGCACCCCCTACGTTCGCGGGACAAGCTGAGTCTAATTTGCCACAATGATTCATTGTCGACCCGTCCCGCTCGGCATGCCTTGCATCGGTGGGGGATGCTGTTGCATCAACAGGAATCGTGCACTTCGGTCCCTTCAACACCAAGAACGGTGGTTCTGTGAGCGTATTTTCTATGCCGAACCATCCGCGGCCCATTTTAAAGTCGAAACCAATAAATAAAAGGGGTCCCTCGCGTGACATATCGCGAATAGTAACGTTCAACATTAAACGGTTCTTAAGTCAGCCAGAGTTCCTACCTAGATAAGGCGATAAAGAATCCCTGTAACTCACATCATGAACAGAATGCACTTTACCTATTACTGCCGCCAGCTTATGCGCAAGGGGCCGGTGATAATCCGGGTGTGTCCAGCCAGGAGTCGCGACCGCTCGCGGCTAAGGGAATATTGCGCGTATATTCGACTTCAGAGCATAACGTGCAGCCGTTATCACCTT
>6 484 AAGTCCGGTGGTTGT
CTCTCTCTACAGAGTGAAGTGGACCACACAATGATACTTCAAACCTCGGCAGACTCGGAACGCCAGCCTCTTTGTTTGAGTATGGCCGCACTCCGTCAGCTTTAACGCGCAGTGCAGACATAACGTGTCTCCAACAGACTGCACGGCGTGGTACCGCTCCAAAGCTGTTCCCGCGAGGGGCAGTGCTCAGGTGTTGTCAGTCCGGACTAAATGCCTTAGTTCGTACAGGATCCCACTATGTCTGCATTTAGCTAGGTGAGGCGGCTCCCCCTAGACACGATTGGTTGCTGGTAACGAGACTTGACAGGTCCGCTGGCTTTGAAGCGAAGGAGGGATTTATATGACAGTCTGAGCTGTCAGTGTTTACCTCAACTGACATGGACGTAATCCGAACTAGGAAGGGCTCTCCATCCATGTGGGACGAATCGGCGTAATTTGGGGACGAAAGCGCTGCACTGCGGCACCAAAGATTCTCAGCTATCATAAGTCCGGTGGTTGTT
>7 218 AAGGTCAGTGGTTTT
TCGCATAACATCTGGGGAATCTTGGCAGCGCTCGAGCGCTACTTCGCACTTGGGTAAACCAATACAATCTCATCCTGTCCGGGGCTACGGATCACGAGCAATCCGCTCCGGATTTCTGTTTAGTGAACCATGTCATGGTACGGCATCACTGGAACCCTGCCGAGAGGCCTAACCTGATCAAATCAGCCGCTAGCAGAAAACTTCACGTGCTTGTACTGAAGGTCAGTGGTTTTCCACTACGGAGGACGATAGACCCGGATCATGAATTACAATACCAACACAAGTTGTCATGTCATATTCGGGAGTCTATGATATCCACGGCCCCGGTAATTTAAATATGAAGTGACCCCCTTATGTCGCCGTTTGATCGACAAAGGTGATACAATCCAATGACATTATAGAGTCCAAAGGGCGGTGCGCCACATATGCTCCTCACAGACTCAAGTATTACTTGTAGGAACCCCTGCGGGTTCGTGGGCGAGAGTTAAATACGTAGGCAG
>8 201 AAGGTCAGGGGTTAT
TTCTGCAGTTGCTTCCCCCGGCTATTCGCTCATCCCTCATTGCCATCTCGCCACTAGGTTAGGTGCGGCGTTACTTACCCCGATGCCCACAAGCCCAAGCGGGTCATTCCATAACGCTTATCGTGGTAATTAAGTCAGCCGATTAAGTCCATAAGGAACGCTAGTTTATGGAGGGGCAGAACTCAGTGTTGACAGAGCGCCAAGGTCAGGGGTTATGAAAATCTAAGGTTCACTGCCACAAGATATAACTACGTGCTCAGCAGTCGGGCAACATGGACAGTCTCGGCTTGTCCCTGTCAGCAGTCATGCGCCGATTTTAAATAGCTATCCTCGTTACAGAGCCATGTGCCGCAGTCTTGTAGGCGACTCCTAGCTCGCCAATTGATATCTCACTATGTCGCCTGTACCAAGGCTTCGGGTGGCCTTAAAACCCCGCGCCGGAGCGGTCCTTTAGGAGTCCGGCGCATAATTGTAATCGGCAAAACAGAAACTCACTACTT
>9 333 TAGGTGGGTTGTCCT
CGTCATAATCTGTTAGTCCGAGGTGCCTTAACCAAGAGTCTGCATTGGAAAGACACCTGATACGTTTGGAGAGATGGTGCCAATTACCTGCGGTCGACGAGAAGCACGCAGGGTATGAACGAAAGCATATCTGGGAAGAATCCATATCATTATGACATTGTCCGTAAAGTTAAAGTCTTTACTAGTTAATTCTACCATGCTTAAGTTAGTTTCGTTACCAATAGTGACGCCGCGTAACCCCCACAACCCTAACTTTCCTGAGCCCGGCCGCATATAAAAATCAACGCCACGAAACCTATATCAAATCTAGGCCTCGTTCGAGCGTATAACACATAGGTGGGTTGTCCTGCGAGCGAGCGACCGACGTGGGATGTGTCTCAGAAATACGGGGGGGCATACTAGTCTCCGGTCGGACTTTGACGCTTAGGTATAGCAAATATAACGCAACGAGGAGAATACGTCAGTCCACCCGATGTCAATTTAATCTTGGAATGGACTTA
>10 375 AAAGTCGGTGGTTTT
GACGGTATAACAGCTACGAGCAAAGGAACGCTGAATGTACCATAGTTGGATCACAGTCGGTACAGGACCGTGTTTGGTAACGACCTTATACAACCGCCACAGTTAAGGCGGCTTGTGACAGCAAAGGATTTTATGGGGATTCCAGGATTGTAGGACTGACAACCCCCAGCCGGTATCATGAAATGTCACAGTGCTCGTCCGGCCCGCTCCGGGGGCACGTGGGCCAATGGCCCTGTAGGGGTGGAGGCCAGGCTGGTTGGTCTGGTTATGTTAAGTGAGAGTCGGTACGAGCAGTTAATGCCATCGATATAGTCCACCGCTCCGGACGGACGGTAAATCCTCGACCTGCCCTGCTTTTCATCCGCGAGTTGAATGAAAGTCGGTGGTTTTATCCCACATATTAGTACGGAGAAGCGGCTCATTGCGTTTTCTCGGGTTCATGCTTGAATATCATCAGAAAGCCACCTGTAGGCAAGTTACCAGGTCCGAGACGTGCACAA
>11 392 AAGGTCGGGCGTTCT
ACTTGCAATGCAACATCCTCCCAACCGAGCGTCAAAGTCCACTCTGCCGGTTCGCTACGCCGGATATACATTAGGCTCCCCGTGTCGAGCAAGCGCCTAACCTACGGAGTATTTGGTACAGGAACGTCTAAGGAGAACATGGTAGAGCTGTTACGATATACGACTAGCCCTGGCTGGATCGCGCTGCAGGTCATGCCCTTACACGACACTGCGCCTAGGCTCCAGATGACAGTCGTGAAGCGTCTAAAAGCGCCCGGCCGGCATGAGCAAAGAAAATGAGAATCGGGTACTCACACATGAATAAGACTTATCAAGACCGCGGTGTTCGGGTCTGATTTAGCGCAAGAATTTAATGCGAAAAGCCAATTGGTATACCCCTGATGAGCAGGGGAAAGGTCGGGCGTTCTGGACGATTCAAGAAGCGTACACAGTAAGCAGTAACTCCAAGATACATCGGAACGAATCTAATTCGGTCTTCACTCTTGGAGAACACCCCGGTA
>12 268 AAGGCCTGTGGTTCT
GGCCTGTCAACTAGACCGAGTCACATTTCTGGGAGCATTAATGTACGTTCTCAAGACCCTGGTCATCTATAGAAATCCACTTGTGACTTAACTCCTTGACTTATTTCTGCCAGCGAATATACCACGCCAAGCATTGTTTCCGCGGCGCCTAGTCTCCTTGGGAGATAATGACTGCGTTAGGCATGTCCTCTCAGCACTAAAAGCATACTCTCGGCACACACATCGGGAGGACTCTCCCTTTGCTGAATTGGAAGACTCAAGGGTTCGTAAGGCCTGTGGTTCTAGGTGGGAACGTCCAGCACCCCGGTTAGCGCCCCCATGGCACATTTGTGCTGGGGCCAGTGATAGCATAATTGTGTGACCGACGTACTAAAGTCCCTCGGTCTTAAACAACCGCGGGTTTCCGACTCGAATATGTGTGAGAACCAGGTTTCCAAGGGGTCGCGCCCTTGGTGAGACCCTTGGGCTACAATCGAAAGAAACCGCTCGGCGTTCCGATA
>13 298 AAGATAGGTGTTTCT
GCTTCATTAGATACCTTTGGCCGGGATAAACACTACCTGCAAACACAAATGCGACGTTGGAGTAGCTTTGATTCAACATGCAGCTGTTTCACCCGCCACGTACATGATGGATTCGTTAAACGCCATCAGAATCATTAATACTAAGCATGCAGTACCCCATACGCTGTGTCAATCATCTTCAGCTAGGATTGCTTCGATCGCCCCCCTGTTATCATCTCTTACGATGCTGTAAATGTTATGCCCAGCGGTTAATTGGCGTGAATAACCCGCCGTCGGACATCGTCGATTCTAAGCCCTCAAGATAGGTGTTTCTCAGTACGCTAACACCGTATTACCATACGCCCATTTCTACTCATAACACTAATCACTTAATAATCGCTCACCTGAACGTGTGAGAAGTTATGCTGATAAATCTCCCTTGGAAGTATGACATCTTCCATGGCTTCCATCGAGCGCCGAGGGACAGCAGAGCCGTTAGTGAGAAATGTAAGATGGCAATA
>14 426 AACGTAGGTCGTTCT
CCGGGATAGTTACTTAGAAAGGAGAAGTAGTCCGATTTCATCTAGCAACAACAGTCGGAAGGGAGCTCAACACTTTAATCTTGGTCAGGTAAGCCTCTTAGTTGTAGCCATAGCATGTGTTTCGAATGTGGAAAAGAACACTATCGACGCAGTAGAGTATTCCGTTTACCAACGGTGCCCGTAGCGGCCACTACCAAGACCCAACCTCTACTGTGTACGTCAGGCACTCCAGAGGGAGACCCAAGCGCCTACCTTCACGGGTTGACTAGCTGGTTTACGTCGACTTTAGAGCACCAGAGGCATATGGGGAATAAAGAGGTACGAACATGTATGATGCAGTATTAGAAGCTGTATTACGACTGATTTTTGTTGTGATGAGCAGAAGTAAACCGTTAGCAAACGATCCGCTCATTCCACCGACGTAAGAACGTAGGTCGTTCTGTCATGGGAAACTGCTATTAGTTGAAAGACGTGCATGTGATGTCTAAATCCAGCGTAAC
>15 61 AAGGTCGTTGGTTTT
ATGTTGGACAACAAGTATCAAGACGCCTCTGCGATCGGCTAAGAGACCTCTCACAGTAACGAAGGTCGTTGGTTTTTAGTTTACCCGTGAGGATAGAATATAACATCAGGTAGCTAAATCCAGGTTGGTACGTTGGGCCGGTGAGGACCTCTAATAGTTAAGCAAGCCTGGTTGACCTGTGGATAACTATTCACGAGCTTATGCTCGTACGAGTACCGTTTTCCATGCAGGGTCCGAGAAATACCGACACACTGCCATTAGGACATCAACTACAATGCAGTACTTATGAATAAACGTGAGGAGTGTACCCATTTAATACACGGCCCGGGCCAGTTAGTCTATAACGACCTCGGTATACGAGCTATATATTGGACCTGGCCATTCCAAATTTGGGCTGTAGGAGGTCGGGGTTTATTTAAGGCAACTTATCCTGGTGTAAAGCTAGTATTGTAAGTATATGACCCGAAGTCTGCCTCAATCTACGCACACATAGGCTGCAT
>16 191 AATGTCGGGAGTTCT
AGCTCGAAGGTTTTATTGGCAGTACATGCGCGGCCTGATGACGCTCAGGCAGTGGCGTGCCGAAAGTCGCCCTTAAGAAAACAAAACTGGCCACCCGGGTAATCGTGGTTTGATCATAATGATAATGTCAGGGGTCTAGCTTTTGTTGCTCGAGGTCCATAACAACTTAGAGCGGCAAACAGAATATTGACAATGTCGGGAGTTCTCCAGACATTAAACTTGTAGTCGGACCGAGAATAGCATTGCATTGGCAGGACGCCTAGTTTTAAAGCTCGAAGCAAGATAAGACAAAGATAGTCGCTCGACTCCGACGTAATCGTATGCGCCCCCGCTATAAACTGTTATGTCGCGAACGAAGAAGGGGTCCCCTGCATGCGTCTAGTCATGCCGACTGTAATACCTCAGTGAACTTCCGCCGGCATGGGACGATGAACAGGACCACATACATGTGCTGTGAGACATAATTCCTTGCGGACGTGGCGTTACCCCCTCTTGATCCG
>17 450 AAGGGCGGAAGTTCT
GAATAATTGTGCGACAGATTGAGCAATCACTCGGGCAAACTGGCTTAGGTGAGATTATTTCGCACTTACGAGAGAACCAAAAATCCGGCTGCCTTAAGCGCTTTTCCTGAATCGACGCTCTAGTAGAGGGCCCCGGAAATCAGCCGGATAGGAGCGGTAATCTGGTCAGCCCTAAGCGTAAACACGGAAAACAGCCTTCTCTTTAAGAATACGCGGATTGGACTGAACGGGAATGTAGTTCTATGAAGGCGTTCTATTAACAAAATGTTCTGATCGCACTGCGACCCACATGATGACGCGCAGCAAATTAAATCCTCCGGTCGTACCTTGAAGCCCCCGGGCATTTCCTAGGGTACAGTGAGCTATAGAGAAGCAGTATCTGTTCGAAGGTTCATGCGCGTGTTGTTCGCACTCGGGTCCCCATTATCATTTGTTAGTGTTCGGAGCGCCAAGGGCGGAAGTTCTCGAGCGTGACAGCCGGTCTTATCATGGGGCCCTGT
>18 128 ACGGTCGTTGGCGCT
AGCCACACATTACCGATTCGACCCGGGACTGTAGTTTTCTTACCGCACCACCATCGTTCTTGTGCATGGGTTATGCATCTGGCCGACACGGCTACCACGATCGAGGCACTTGGAATCACTGTTAGAGGACGGTCGTTGGCGCTGGATACATGTAGAGGAGTGTCGGGCCATTACTATCGACATCAAGTTTTACGCGACGATTGCCTTGAGTACTAGTACACCGGCCCAATAGGTATTGGAGTTATTATAGCGCGAATCCGTAATGACACTTTCGTGGGTTCTCGACAGCAGATCAACAGTACCGTATTATTACCCTGTCCTTTTTAGCAAACTCTAGCCGATAAGAGCGACACGGCCTTGTAAAGATTATAAGCGCCACGTTAACTGGAGCTAGATCCTGAGGTATAAATGGGCGGTCTCTAGGGAGTTAATGCAATTTCGTCAAGCCATTGTTTCGCCCGCAGTTATACACACAAACTTCACATGCGCACCGCAGGTGT
>19 102 CCGGTCGGTTGTTGT
GCCCAGGTTGTTCTCGCTTGGCATCGAGTTCAGCGAGAGCCGGTGTCGGAACTCGAACTCACGGTAGATTTAGGCACTTGGGGCCTTGGACGATCGACTATGCCGGTCGGTTGTTGTCAACGGCACTAAACGGTCGTAATGTTCCTTTGAGGGTCGCCCACGTTTAGCCGCAGGAGAAACGTACTCACTTTACTAATGAGACGTGCTACACGATTCTGTGTACCTATATCGACAACGGTCATTGTTGAACAACGCATCCGACCTCTAACAACGGATTAAAACTGGTCAGTAGTAGCTTGCACGTTCACCTCACTAACGGCCACTGTGCGACAAATTACAGAATGTCGGCCCCACTATCAAGTTAGTTTATCTCAGCTAGTAAGATACAGTGCGGCTCTTGAAGAAGGCTCAGGTCGGCGATAGTGGCAAGGGCAACAACATACGGCCGTTGCTCGCACAAGGCTAACTTCGGCATTCTCGATAGTGGATGGGCGATAGCG
>20 85 AAGGTCGGTGGTAAT
CAATTTGGTCGTTCAACCAAACGATCGTATCTCCTGTTACCGGGTATCCAGTTCGGTCCGCAAGATCCGCTCCAGGCGAGTCACAAAGGTCGGTGGTAATCCGGTGGTATAGATCAGATATGACGGGAAGTAAGAGCGACATAGTTCGGATGCAAGAAGTAAGCCGAGATGGGGCTGTACGGCATATTCTGATTAGCCGTCCTCGAGATCCCTCCATCGACTAAGGAGACTTACCTTGGCCGGGTAGCGACAAGCGCAATTCGTTAGTTATCTCTTGAACGTTCAATGGACCTAGTTTCTTCGAGCGATGGTGCAAGGAACGCTAGCACAAGGACTAGCGCACCCCTTTTTGATATAAGTATTTATAATCACAAGAGTTTGTATTGTGCTGTACAGCAAAATTGACAGGGCCCCCCATCAACCATACTTCGTCTCCTTCCCGGCTTAAAATTTTCTGGGTACAGGTTAAGAATCGATTCCATCGGTCGAACCGCGACGCT
