# Supplementary material for: A particle swarm optimization-based algorithm for finding gapped motifs
Source: BioData Min. 2010 Dec 13;3:9. doi: 10.1186/1756-0381-3-9 (PMC3022572; doi:10.1186/1756-0381-3-9)
Supplement: Additional file 2 — Experimental Dataset. The synthetic data sets and real biological sequences used in the paper. [file 1756-0381-3-9-S2.ZIP › synthetic/non_gap_motif/fix_motif_length/Seq_500_20_15_4_9.fa]

>1 289 ATCACAAGCCGATCG CTCCCAAGCCGATCG
GTCCGCCGATAACAGAGTTCCCTTCGTGAGGGTATGCTTGTGGGACTTTTCGTGCGCGCGGTGTGCACGCTGATCCTCACTTAGTTACCGTACATAGAAAGCTGAGGCTTGAATTCGGCACCCCGGAGCCTGCATCAGAACGTGGCGATGATCGGGTCTATATGTGACTGATGTGCAGTACCATTACTCCTAGACCGGCGGTCGTATGTAAACGCTTTAATGAACTACAATCGAGGTCGTCGAATAACGAGTCGGGAGTGCGTGTTCTCGTGGTTCTAGGTGAGGGTACATCACAAGCCGATCGTGCGTACTATAATACCAGGAGCTCAGTGCCTACTCAGACTTGCCTCCCCGCAAACGATGTCCAGCGCCTAGCAGTCATACGGACAGCAAGCAAGCTACTGCAACGCGGGCCGTCTCCGATCGTTCGACGAATGTCTCCAGCGTGGACGAGGACACCTTTCGTGAAGGTTCATATGATACAAGTTAAACGCCTCCTC
>2 112 CTCCCGAAACGATCG
CGTGACACAAAAAGCATGCTTTACTTCCGGACTCTCTGACACTCACGACTGTTCATTTCAGACTCGAAGCGGAGACTTCAATACATACGGCGTCTAGACGAGGTAATTCATCCTCCCGAAACGATCGCTCCAGCCGTGTCCTTCAAGTTCCCCTGTGTAATAGACCGACCGCGGAGCTCCATATGATTAGAAAACCTTAACGACTCGTAACTGCATGATGAACGGCGCGTGCTCTACCGACTGCCGCTTAACCACTCAAAACCCCGGTCACGCTCTGGATTTAGTTACCAGGTTGGGGATGTGCCTGTTTAACTTAACCATAGTACAGCTTCCGTCGGTTGGGAGGGAACAATTAATTCGCGTGGCGGATGTTGCACAAGGGTCTCTGTCGATTGCACATCATAACAGCCTCCTATGGGCACGGACTCCAGTCGTGAATGAGCGATAAGATGGCTACCTGTGTGGTGCAACACGTCGATACTCGATAAGAGGTTCTGAGA
>3 86 CTGCCTAGGCGATCG
ACGAGAGCGGATCCCTCGAGTTAACGTATTGCGTGCCCTCGGATGCCAGATGTTCGGCAGGCGCCCTTGCAAGTAGAAAACTTGAACTGCCTAGGCGATCGGGCTCACTCCAGCAGTGAAATTGAGGGACGCAACCCACGCTACACAACACGTAGTTCACGTTGAGGGGACAGGGGTGGAGGAATGGGCCAAAATTCACCGCGACACGTTTCTGGCCAGGTCTTTGAGGGCCATGTTCGAGGCTCTCCGGCAGCCGCAAATTCCGTGATAACCTGCCCTAGCAGACCGGCATCCCATAGCTGGATACCGCTCTTGCACAACTACTGCTCCTAGGCGGTGAGGCGAACCATCCACGAGATAGCACCGTTCCTCTCCAATGAGCTCAAGGATATCTAGCTTGTGACACAGCGGTAGTTAGAGCTGCTCTTGATATTAAATCTGGGGTATGCCGGGTACTACTCCAGCACGGCCTCCAGAGTTCCAACACATAAAGGGCGCGC
>4 344 CTTTCAAGCCGACCG
CGCTTGCCGCTCAGGAGTCGCCTGCCGACGACAATCCGTCGATCGATCCATCAGCGCCGCTCTATAGCCGTGTTCCGGTACTGTTAGTGTGCCACGTGCAGGCTGCCTTAGCTAAGGGTCTTCCAACCCTTGCCACTGAGACTCCCCTGCCTTGACTTGAGCCGCGAAAATTTTTTTACTCAGTCGAAGGGTGAAGATTGATTTTGTGCTTAAGGTTAGGCACGGCCGTATGTGTGGATCCTTCTGGTCACTACGAAATGCTGCGCCTAGATACCTAGAGTTACTATAGCAATCCGTCACCTTGTAGCTGACGCGTTAATTTGGAGGATTTGTAGAATCCGGCCCTTTCAAGCCGACCGTTAATATGCTCTCTATTTTTGCTAAGCTAGTTCACTGTGTAACAGAGCTATAGGAATAACCTAACCGAGTGTGCCCATTATTGCGCGACCACTAGGTGACGCTCACTTGCGAGTAGTACCATTATGGGTGCTTCGCCGTCC
>5 66 CTCCCACGCCGATAG
TCACGTGGTATTACATTTACTCACCTTATGCCTCATCGCTTGGGGTCTGGTGACTTACCATCTGATCTCCCACGCCGATAGTGCGCCATATTATTGTAGTGTGAAGGGAGGTTGGCAAGCCTACTGATAATGCTGTGGCAGTGTTACACCTATGATATCAAGATGGTTTCCCACGATTCCCTTGTCCGTTCAGACCCGAGATTTACTTCCTATTCGAATCCTAATTCCTTCGACTAGTGAAACTAGGTGTGTGTATCGATTCTTCCCGTTATCATCCCCTGGTAATGCGCTTTAGCTGTGTATACCTGGCGAGGATCAAAGCCTTGAGTTATCCTCTTTGAATTGTAGTAGTAATTTCAATGTTGGAAAAAAAGGTATCTCATTCCTCTCCCTATTGAAACCTCCTAGGCATCCAAGTGGCACAGGACAAACTGTAACCAATTTCCTCCCGCGGCCGGAGCATCCTGGCGAGGTGTTCCCCCTCTACAATGCTGGTTTTA
>6 238 CTCGCACGGCGAACG
GCGCTGAGCATTTTTCACGCTTAATCTCGTCGACCTCATGCGCTCGTCGCAGCCTCACCTGTGACAAAAGCCGGTCGTATCTAATCTTAGTCGGCCTTCTAGAGTTTTATCTAAGCTGCTGTTTCAAACTCTTCTGTGTGAGCCTGGGAACCTTCGAAGGAACCCGCGCGTTCTGTACTGCGATTACAAGGCAAAAGGAGATGGCCTCAACACGCCATGTAACCCCAATCCCCCTGGACTCGCACGGCGAACGATAGCAGCGGGAGACACGTCGGAAGTTAGGACGTTAGACTAGGTTGATCATGTTCAACACAGTGACTTACCTCGATGCTACCTCCCCATATATGGCAGTAATGTACGTCATACAAGCCTCTCAAAATAGACTGTGTTGACAGCGGTACATCCCCCATCCAGACGATAACAAGACAGAGTACATTTCTTTCAGCGAATCGGGTGCATACTGCTACCCTTTCAGGGGACTGGCAGGGACGACGATCACG
>7 193 CTCACAACCCGATCG
CTCTACCTTGGGGAACTGCCTTGTAGTGTTGTAGGGGTTGAATTAGGCTTAGGCCGGCACGGCAAACTAATGTGTAGGGCTAAACTAGGGGGGAATCGACCACAGTACGACGAAGTCCTGGGCTTTACAGCCCCTAATCCATTTATTCCTTAATCAAGTTTATTCATCATTGATTTCTGGATTCATGCTGCCGCTCACAACCCGATCGCGTAGTACGGCCTGACGGGCTTGCGGGATCTGTGCACATGTGTCTGACCCCGTATGTCTAATAAGGCGCCTGGAATCTCGGAGGCTATTCTGTTATATTACCTGTCAGACCACTGTAAAATCTTTGCAGTGCGCAACGAGCCTACTTAGTTGAGCAGAGGTGTTATGATATGATTGACGCCCGTTCTGCTTTTACGCATAGGCTTTCCTTTATGGGTCTAGCGCACCCAGGGCATGTGCAAGCTCTCATTGCATCATGTGTACTCCCCGCCTAGTGCGGGCGTTGGAATGGT
>8 77 CTTCCAAGCCGGACG
AGAAGGGTGAGTGCGCGCCTAGCACGTCGCGAAGGCGGCATCGTATCCCAAAGGTAGTGCATTGAGACAATCGGTGCCTTCCAAGCCGGACGGAACAACGCACTCACCCACATTTCGTCACGATTCCACGCTAGATTAACGCAGTAAGATATTAAGTCGAACAGGTGTTGTTCAGTCTGGCGTATTGACCGTTAGAGTATTAGACAGGCCCCGATGAGTAAGAAAAGATGGATTTCACCGTTATTTTAGTTGGGGGTGGAGTCAGTGAGTCGACGGTTCTGCTTCTGCCGTAGTTATGGGAGGCCTTATGCGATTTCTAGGTAGAATCGGTCTCTTAAGATCGGGGTGGTAAAAACGAACATGCCATGGTGCAAGCTTCTTTTGCCTCTTACGTCAAGGTGAGACGGATGCCATATACCACGTAACGGCGTGGGGTCGGCTTCGTACTATACTTTTAAGTCTGACGCCTTTTTCCATGGGTCAACTGGGAACCCGCGATA
>9 371 CTCCCAAGCCGCTCG
CACAGGGGGTAGTCTGCAGTGCATATAGAATATGTCACATGGACCTTAGCAAGTCCGGCAGCGTTACCAGGCTTTTCGAGCATACCTGCCGTTATTAGTGATCGGGGCAAAACGTACACGCGGAGGTCATGCCGCTGGTACTTCCGCCGATTGGTTGTATATTGGGAAATGATGTTGGGTATCATATTTGGGCGGCTGGGACGGGGACGCGACCCTCCGCATCTTGCCTACTACCCGAGGACACTAGATGATACAGCTGTCGGCTTGACGATATATTACACCAGCGAGCCTCAATGTACCAGTCATCTTTAACTACGGGCGAGTTGGGTACATAGGCACGGAGACAGTCTACTGCAAATAATAGATGTGTACTCCCAAGCCGCTCGGCTACGGACCTCCACCTCGTATCGGGGGGACTACACGAGGTCCAAGCTTTGTTTTTCCTATACCGAGTTTAGAGGGACTCACGGGCTCATTGGGATTATAACCGGACAACTTCA
>10 411 CTCCCGAGCCGATCG
CGTACAAAGACATTTATTCGCCCTCTGGGAACCATGCTCTAAGTGGGAAGGCTAAGTATTACGTTGGACAGGGAGAGTGAAGTGCAACTTTTGGGTAGCAATAAGGTCTGTGTTCACCGATGTCTCCAATAAACAGTAGGAATGGCATAACTCAGCGCTCATTGGCGCAAAGGCTAATGGCAATTAGCTCGTCTGGGGTCATCACTGATGATCTAAAGGATGGTCTTCTCTTTTACAAAGATGGATGAGGCGGGATTGGGAATGCGCCGAAAAGCCGGGTGTAAAAGATTAGCGGTGGCCACGTCCGCACGGAAATTCGTGGACACGATGACATTTAACGCGCTGCCGCCCTCACTCAGTTGAGCCTCTACCCAGTCAACCCTACCTGGCCGGCGCAATTTTTCCAGGATCCTCCCGAGCCGATCGCTAGGCCAGTTTGCTCGTTCATCTAGTTCGTATATCCGTTGTAAGTCACTGCCGTGGTCACCGAAGTATTAAGG
>11 420 CGCCGAAGGCGATAG
TCCACAAATTACGTTAATGAACCAAACCATTCGCCGAACGGCAAGAAGATTATAGCCGTCCTCACCAGATTCGCCGATGACCTGCGCCGACAGTCCTTTACGTGTCTCATCAACTGGCTCTTAACTTGAAATATTCGAAATGGAGGGCAAATCTGGAGTACACCCTCGGCGAATAGTCTTCGAAGAGAATGACACAAGGACATGTGTTCCTCGACACTCTCGGGTCAGTCGGCGAAGGTGGCAAAATATGAATTAACGTACCTAACAACTAATCCGACAGGACCAACTCCCGCACCGCTGTAACATTATCAGCTATGAACTGTAAGGGGCGTCTCCCGATACTGAATGAGTAGTTAGCCGCGCGCGGAGCCCTTCTAGCAAGCGAGATCCCCCGAATGTATGCATCAGCCCTATAACAACCGCCGAAGGCGATAGTTGGTACGTGCTTCCGGCCGTTCTATAGCCGGTTGCGGTTACCCAGTCTCCTGTTTTCTTCTCTG
>12 423 CTCCCTAGCTGATCG
AAAGACGGAAGCGAGTACTGACAGTTTTTCACTTTTCGGTACCGATCACAGTATATGGGCACCGCCGTCAGACCAGGTTCAGCTAGACGTCGTAAACAACTCCGCCGCTCTCCATGACGTATGCCCTTCAGTCAAGTTCTAGACACAACAACATCACCTGATTCGGAGCTACGGTGGGGCCTGCCATATTTTGCTGGTCGTAGTTCTATGAATTAGAGCGCTGCCCGACCGCGAGGTGGTAATTGACGTTGATGTCGGGGGTATCCCTCTTGTGATAAAATGTCTATATTCGTGATTCAGTCTCGCACCCACTTGTCGGAGAGCGCTCTTAGGCTCTTAACACTTGTAATACTATCGTCTTATACTCCAGGGAGACTCCTTTGCCGGTTATGCGCTGTAAGAAAGACAAAACTGCTGCAAGACCTCCCTAGCTGATCGAGACAGACGTATTCACATCTGATTCGAAGCGCCAAGGCGCTGTCTCGTTCTATATCCCGCAA
>13 15 CTCCCAAGCCGATCT
TAGCCAATTTCCTGACTCCCAAGCCGATCTAATAAGGGGTGGGGTCGAAGTTTGCTAATAGACCTTTTACCACCTTGGCAACGTGCCCTATAGTTTCACCCGAAGGTGGCGGACTGGGCTTTAGGTGCTTAGGTAGGACTGTAACGTCGTTGACTATGTGGACTAAACCTAGGTGCCCAACCAACGCGTGAAACAATTCTTGAGGCTTTAGAACAAGTACGCGGGAGGGATAGGCGGAGGCCCAGTAGTTAATAAATACGGCACATACGTAAAGGTTAACTTTGTGTCGCTAGTCTGTCAAACGTGAAACTCTTGCATTAATACATCAAACTACATACCTTAGACTCTTAACGCTTGATCTAGCAGGGCAGGGCAGGCGTGTGAAATCACGAGAGATAGCGGGTTCCTACCCATTCAGAAACGGAAAACATTAGCTTAAGGCCAAATTCCCCCCGTGGCATGACCCCAGGGGGGACTTTCTTGGAAGATGCAACACCCGA
>14 256 CTCCCAACCCGATCG
ACATTGCCGGAATGCACAGAACTAATCGGCGGGCCTACATTACTTCCTTGACTGACAGAATGCATGGTAAGTATTACAGATGATAATGCAAACGTGGCAGTACCGAAAGCCTCAGATTAGTCATCAGGGGGATACCGTATGATTGGACTTTGCTTAGCCTATCGACAGAGCCTGGCTACATGCTAAATCAAAACAGAGTTCCCTTACGGACCGACTGAATTGACCGACCATAAAGAGATTCTATTGCGTGTGGAATCTCCCAACCCGATCGTGAGACTCTAACACGTCAACGGCTAAGCTGCTGCAGATACCGGAGATTTACAAAAGAAACCAAGTGCCCGTTCTGCCCGAATATACGATATGACTTGGGTCGTCCCGTATGACGTCCTCTTGCAGCAAGTAACGGCCGAACCGGTGCTATAGGTTGACTGCGTCTAGGTTGCGGCCGGGGTAGGGAACGCGCAATAATTATTTGAAGAATCATCTCATGCTCCCTCACT
>15 349 CTGCCTAGACGATCG
TCGAGTACCTCGCAGCGGCCTAAGTTCTTCCCGCGTATACACCTGCATCGGTATTGAAAACGTCCGTCCACTTGAGTTTTCGTCCCTAGTGCCTGCTCCGCATATTATAACTGCTCTATTACAATCCTAGCCGGAAATACAGGTCTAACGTAGCCGTTAAAATAGTTTCCATTCGCGGCACGTTTAGCGGCGAACATTGCAACCGAGTCGCTGGAGTTCACGTGCCATTGACACCGACTTAAGTGGGCTAATCTGTTTGGTTGATCAGTGTGATTCGGTGTTCCCCATTACAGCGTATCTCAGCCAAGGACAGGTTGGACAAGCTGACAAGGAATCACTTGTGAGAATGCTGCCTAGACGATCGCTCCTCCGAGGCAAGAAGAATCTGTTGTAGAGGCCTTAGGTATCCGCAGCTCGGACTCGTTGGGGGAGCCGTTTGGTATGCCCAACTAGCACCATGAACTTCCGACTAAGTACAACGAGATATTGGGCTGGTATAT
>16 4 CTACCGAGCCGATCG
GAAACTACCGAGCCGATCGTACGGTGGGCCCTTCCGAATATCTCTACGATCTCCAATGAGGCTCTCGTGCGTACTCGTAAGCGTCTTACACGTTCTGTCGGGTTCGGGGTCGGCGTACTACCGAGATTTTGAAAGCGCCACGGGGCACCCCCGCCATTAGTGCTAAGATGAACCTTAGGGGCCGGGTAAGAGTGGGCCAAGAAGTCCCGATGCCTCGGGATGTAATGTGCGCTTCTGACTTAGCTAGTTCAACAAGGCCTCTAAAGGAATGCTCCAGATGAAATGCACACACTGACGTGTGGGCAAGCGCAGATTCGGATGTAAAATTTACATTATCCGTTTACTAGGTAGCGCCGTCTAGTAGAGTTTTTTTAAAAATCTTATAACTGAGGTACCTCTTGGCGGGAGTTTCTGGCCGCGGCGCGTTCAAGTCACGAATAGGCCTTAGTCGACTGTTTTTGCTGCGCCGACAAAGGGAGTAATGTGATTCGCGGCAATAC
>17 187 CTACCAAGCCGATCC
ATTTGGTGGTAAGTTATCCCGGACTCTTCAGAGTCCGCTCCCAAGCGAAACGATATGGTCTCCTTCGTTGGGAGTGACTTCGGATGTAATCCGACTTTTTATCTCGGTCACTCTGCACTAATTGCTAGCCTGCCGACGCCAGTCGACATTACAAAATGCTATTATCATGAGAGCGGGTCTTCGGCTCCTACCAAGCCGATCCCGCGTATGTCCCGAAGGACGCCTCAACTATGTGGGCGCTAATCTTAGGGTGCCTTTCACCCTACATACAGGGGCCCTGTATGGGTCTCTTTTGTCCGTCAAGCAAGATACACTTTCTTTTCCTGCAGACCGAGGGTAGGAATGCAGGACATATGGTGAGAGAGTCAATTGGATGGAGCACCTTCCCTGAGTAAACAACGGGTGGGGGCACAAAACGTACTTTTAGGTCTTGTATTCCAAAGGGCACGGATAGACCTCCATCACGATCTGTTAACTGATACCGCATTGCCTTACACTGA
>18 163 CCCCCAAGGCGATCC
TACTGCCATGAACTATTCTTCTTCGATCTGCGAACTTTCAATGACGTTTTTCGGCGTAGCATTAGCGCGTACAATATTTCCACGACGGTAGATACGTATTGCGTTACCGCCGTATGCTGGTAGGGCAATTTTGCAAGTGGGTATATCAACTTGGCTAAAACGCCCCCCAAGGCGATCCGCCACATCCCTCAAATCGCGCACTCGCGAGGCGCTGCCTAACGACCCGCCAGTTGTAGCGTTTCATACACTGTTAAAAATACCCCACCTTTCTTGCCCAAAATCTATAATGGACAGGTGGAAGCAGCGATTTTGTCGGGTTGCGTCGTTAGACCAGTATCCTAACAAGATATAGAACTCGTTAAGTGAACTTCAACTAGCCTGACAGATCGGGATGCAATCACTACGCTACTCCACTATATACGGCGTGAGCCAGGCCAAGACTTCGTCTAGTAACGCATAGTGCGTATAGGCAGAGAAGAAACCTGTCCGAGTCATCTGAC
>19 16 CCCCCACGCCGATCG
GGAGGTCGTGGCTCTTCCCCCACGCCGATCGTGTCCATCTCTGCCGCCGTCTTTTTAAATCTAACTATAGTATACTGGCGGTTTTTCTCTTTTAGGTGCATACCCTAAGCTGAAACTCCTTGTAATTACGCAGGCACAACACGTGTCACGAGCCTTATTATATCCCTCAACTTAGGTAGACGCGATGTCAATATGCGAGATGTGCGCGTCATGGACGCAAAGTGTTCAGGGAGACCTCTAGGTGAACCGAACACGAAATTGGACCTACTCGGTGCAGGATAGTATAATCCGTGAGTCTTTGCAGCATCCCGAACATAGATATTGTCAGTGTTTTGGACGTGCAGGATAATGGGGGAGCCCTAACTACTGTAGTGAATCGGTTCTGTCAATTAGATAGCAGTGGGATCCGACCGACAGTTCGCCAGAGGAAAAAGACAAATCGCAACACCCTCGTCGCCTGGCTTGTTCGCCACGATTCAGGCCTGGTATTGGTTTTAGCG
>20 88 CTACCAAGCCTATCG
ATACGAAACATGCGTTTCCAGTGTGTACGATTTGAGGCCCTCAGGTAAGATGACCGGTTCTTAGCCCTATTATTTGGATCCCACTGTTCTACCAAGCCTATCGTTGCTTGACCGTATTTTATTCTCTGGCGAGACTGACGTAAAAGGGCAATTTCAAGGCCAAGGGGTAGGCACTCTCCTTAACGGTACTATGGCGACCCGTAACCGCGTATCATCATAGATCTTATCTTTGAAAATGAATTCAATGATGACAGCTAGACAGCTTTCGCGGCCAACCAAGACGAGGGCTCTCTAGCAGCGCTATCAGTGAATTTTTCTTGCTCCGGTCCGACCGGGGTCCAGTCTTCATATGCATCACACCGAGTGTATACTTGCAGCTTTCGAAATCACTTGGAGCACCAAGAGCAATGGTTGGTTGCTGTATAAACACGCCAGCTGTACTGGGGGGATGTCAGGGGCCGTGAGATTGACCGTAGAACTCTACCAGCGGGTGGGGGTTG
