# Supplementary material for: A particle swarm optimization-based algorithm for finding gapped motifs
Source: BioData Min. 2010 Dec 13;3:9. doi: 10.1186/1756-0381-3-9 (PMC3022572; doi:10.1186/1756-0381-3-9)
Supplement: Additional file 2 — Experimental Dataset. The synthetic data sets and real biological sequences used in the paper. [file 1756-0381-3-9-S2.ZIP › synthetic/non_gap_motif/fix_motif_length/Seq_600_20_15_4_1.fa]

>1 42 ACAACTTCTCTTCCT ACAACTATTATTCCT
TAATTCGTCCGTATCTTTGGCGACGGGTCCCCCTGGCCTCCCACAACTTCTCTTCCTGTTTTTACTTCACTACGGAGCCGCCTCATAATGGAGGGGGTGTCCGAATTTCGTGTTCGCCTAATTAGATAAAGAGTGCTCATGTTGTCATAAGGTGTCGCTCTTGCATAAGTCGATGTAGCCCGGTGTTTTTCCCTGATAAACGTACCACTATCCGAACTATTATCGCTGATAGTACCGGCCTACCCTGTCGGACCAGCAATTCCCGGGTTGCAGACCCTGTAAACACGCTTTGATCGTGGCTCGGCAGCTCCACTCTCGGACTATTTATCATGGTAGTCGACAGCCACCAGATGCAAGCTCGGTGACCATGACAACCCTCGTTGAGACTTAATTTTCGTACAGGTCCATGCTACGAAGTCCGAAGAGTAACTCCAAGACAATGAACCGTTAATGCTCTGTGTTCGTATCCATCCTTTCATGTTTAACTTGCAGTGTCGAGTTGAACACATGACCGTAGGGTGGCGTCACGCTGAGACACAACCTCACGTATGGTGATCGGAGCCAGGCTGTCATGCACTATGTATAATCAATAGATTGGTG
>2 482 AGAACCTTTATTCCT
AACACATATTTGTTATCCCGAAGCTATTCGTAGGTCCAGACCAATAGGGTAGTATCTTACATTGTCCACGACCCATTTAGCAGAATTAGGCAAGCGAACGTGCTTATCTGGGTATGAATTTCAATGAATATGTCCTTTTAGCATGCTTCGATCGAGGGCTCCCACGGGCGGCTCAAGTGATTTCACTCCAAGGTAGCTCATTCGCGTTTCTTTATGTGTTTGTGGTACTGACGTGACACGATGTTGATTGGCCTCACCAGGTTGAGGCATAAAGCGCTTTTGCGTTTCGCGTTATTAGGACCGCAGTTCGGCGGGAGAAATCAGCAGCGAACCGGCAGATCTAGTGAACTGGTGCGGTGGTCCGAAATAATTTTGAACCCTAGTCCGTAACAGCAATTCAGTGGGGTCGTACTCCACCAAAATGGTTAAGGGACGAGCAGTCTATCTGCATGAAAGGGGGTGAAGATGCTCTTTCCATACCTAGAACCTTTATTCCTACCAGCCACATTCTCCTACATCGCCTGGGGGACTGTACGACCTCGACGACAAAGTGAGTCGGTAACGGCCCAGCAAACTTGTGTCTGATCCTGGGCCGGGGAG
>3 256 AAATATGTTATTCCT
TCCGAAATATGTCGGTCATGAGGGCGACTCGGATGCGGGACAGGTTGTTGCCCCCCGAATCGTGTGCGGTTGATCGCCGGGGTGGGACAGAGTTATCGCAGTTTTCGTACGCCTGTGTCCTTTACATTTTCCTGGCCTACCTCTTGACATCTCGGGCATCAAGTTGGTCAAGTATTGGCCTCAATGAGAGAATCATCCTGAATTTAGCGGGAATAAGAGCGTACGTTTAGCATACGGATGCTCACTAATAACCACTAAATATGTTATTCCTTGGATAATATCTGAAGGACCAAGTGGCTCGGTCATGGCATTCCAAGAGAACCAGCTACGCGAAACGATAGACGTAGCCAAACGATCTCACGAGCCTACCAGTGTTCCACGTATTTTAATGTAAAGCTAAATTTTAACCCATAGCATAATGCAAAGCGCAACGGCGTCGTGACTGATGGCAAATGGTGTCGGAGTGACTGGAGCGGAGAGATCTTAGCTGGTCTGCTGTACGTTTAGATCGCCGCAAGATAGGTCCCTAGCCTTAGAGGTCCGGCGCTGTCAAGACTTAAAGCTAACGAGGGAGACGCTCCTGATCGGCGTTCGTAGCAG
>4 128 TCAACTACTATTTCC
TCTGCACCACGCATAGTAAGGGGGGGCTCACCAAAGACCTGAAGGTTTGTATTGTCTTGGAAACGTCAGAGCTTTAACCAGACGGGGTTGCATAACCGCAATGACGATTAGACAGGCTGGACCGTTTTTCAACTACTATTTCCTGAAGGCTGATTATAGGCGAGCTGGATCGATGACTAACGTATAATAAGTCCAGGTTAATGGGATTGCGCGAGGTAAGTCCGGACTGCCACGTAGCTACCGTGCACGGGGTTGGGCGATATCTATCTCCAACTAATAATAGGGAGAAAAAGTTGCCGGTCTCTAGGTAGATCTTGCCAACCACGCCAAGGATACGTCAATTCTAGTATATCAGTCGTTGTCATCATTTCAGGCCGTCGGGCCACGTCCTCTACGTAGGGCGTTCGCCTCCACGGATTCCGTCTACCTCATGTTATATTCAGAGGGCGGCGTCTGGGGGGCGGAAAAAACCTAGTAGTAGGCTGCCGCCGGCGTAGTCCTTTAGCGTTGAGGTTAAAGAGTGTCACTCAGGGTCAACACGGTCCGCCATCGTCAGGGGCACGATAATGGATTACCACGTTAGTTAATTGTGTTAATATT
>5 579 ACAACAATTACTCCT
GCTAGGTAATCTCTACTGTCATATCTGACATCTACTCCTCTCATAGTAGAGCTGATTCGTATGTTGCCACCGTACCGTAGGGGACGTCTGTTGTAGACTGGACGTGGGTTACAACGTCCATCTTACCGAGATTAAATATCCTGGACCCACCCGCCTCGCGGAATTCGTGTGCGGGTAGCCCACCTATAGCGCCACTCGAAGCGGCAATGCCAGATCGGTCCGGATAAGGAGGAACGTCCGGGCAATATGAAACCATACCCGGGCTGATGCTGGCAACAGACAGTATAAGTCCCCACCCGTTGAGTTAGCCCGGGGAGGGTCTGCTCGATAGGGATGATGGGATCTATCAACAATTATAAGTAGCCACTATTATGAGTCGTACCGGTCTGCACGTGTACGGATCGCCTCTCAATTGCCAAAGGGTGTATCCAACGCAGAGCTGTTTGCGTTACGGCTTGAATAATTGGATCGGAACGCAGGCGCGCACCGGCGGACTCTTCAACCCACGCCATGCACGAGGCATAAGTCGACTAACCGACCAGCGGTGTGTAACTAAACACTAAGTCCTGAGGACAGTACACAACAATTACTCCTGGGACC
>6 350 ACAACTCTTATTGCT
GGGTTACGGAGACGGCGGCTTAAGCGATCGCACTCCCGCGTGTGGCCTGGGTGACGCAATCACCCGGTCAATGGGTTAACTAAGCGACAATAGATGAGCTACTAAATCCAGACGGATACTACCACACAGCCTCAATGTGTGTCGTTCCTAGAGCCACCCGCAGTGTTTCGCTGGCTGCAGGCGGCATGAGATAGCACAAGGGCTACGTTCTTTATTGCATTAGCAGCCAGATCATGTCATGCCCCAGACCTATGTTTCCACTATCGTGGCCTCAAACCGCCGTAGGCTGGGGAATTAGCGCAGACGTCGAACCTGGGAGATAGGTCACTCGATCGACTGCGGAATTCGAAACAACTCTTATTGCTCGTCCGGGCACGTAGGAAGTCCCATCGTCTTCATCACCATGGCTGTGGTGGACCATCACGTGTGTTCCCGAAAAGGCGAGGATATGGGCCCACCCCAGTTGTTGATTGGAGCATTTACTTAAGGTTAGTAGCGCATATCAAGCATCCACTAGTTAACGCGTGACGCCTTTGCCACGGTAACGATATCGTAGGCGGAAGTCCACACGCGTCTGCGCGTGAGTGATCGAAATCAGGG
>7 540 AGAACTAAAACTCCT
CATTACTTGGTGTTTGCTCCAACCGTGGTATGAGTTTACTGTCACATAGGCGCATTGTATAAATCAAGTTGCAACTGCACGGCTAGACTCTCCCGAGCATGAGCGGCTGCGAATTTGAATCGATCGTAAAGGATGCTAATGGTCTGCAAACAATCCGCATGTACCTTGCGCGTACTCTAATAATCTGGAGTGTAGATCGAACCCTGCCAGAGCCATCTGCGCCAGGGCGAAAATCCGACCGAAGTCTCAAACAAGACACCTATAGCACCTATAACTCGGGCTGGTCATAGATCAGGCCGGCCATCCCGCCTACGTTTAAATAGTTAACTGCCCAAAGACCACGGTTAATATTACCGGAAGAAATCCGCACGTTTAGTATGTTATCGGCAGGTGCCGGTGCCAGGACGCGATCTTGCGTCTCTAATATTCCACCTGCAGAGAGCTGTTCGTTCCTCAATGGGCTAACAATAACACTAAAGTAGGACGCACGCCTAGATACGCTAAATATATGCCTGTAACCATAGTTCGTCGAAGCTGGACAGAACTAAAACTCCTCAAGGGACGGAGACGGTCTGACTAATGGCGTAGTCTGGCGCTTCG
>8 180 ATATCTATGATACCT
ACGTTCCTGCACAGAACGAGTGCTACTCTGTCAGGCTTCGTGTCACCGTTTGAAGGCTGGGCGCCGGTATGCAAGCCTTCATGACTCCACCAGGTTACGCGTGCCTCGTCGAAATCATGACTAAGTCATGTCCCCAATATTCGGAGTTAGGGATAGGTGACTCCACATAGCTCCTGCAGAATATCTATGATACCTAGGCGGCTCGGTGCTGCCCCAATTTGACAACCTATCTAGGTAACTGGGTTTGAATATGACGTTCATTCTCCTCCCGAAACGGGATATCTAAGCAGACGGGACCCATTGGCTTGGATAGCGGCGAACAGGGTGGATACAACCGCCGTAACAACCCTCAGAGCAGAGGGGCATCAGCTGTTACTCGGCGGATGAACCGCGGTGTGGCCCGCGGGCGATCTCGGTAGTTAAGAGAATCTCTCTGTTGGAGGACTGCACTACTACATTGAACGTTCATACTTTCGGCGTCAAGTGGAGGCCGGTCTGCAGCCCACGGGGAGTAAACTAAGGCACACCGTCTGTCCGAATCCGAATCTTTGCTACCCACTCCTTTACATCCGAAGTCACAAGACCTACGGCGTAAATCCC
>9 159 ACAACCATAATTACT
GGGTGTGGAATACTTCAAGACTTGTCGTATCAAGAGATAGTTACCGGTGAAGCGCAAACCAGTGCTTATCAGTGGTCTCCATGCAAGACTACTGAGACAGTAAAGCTTCTATGCGAAGACTACAAATAATCACTATACCTCAACCCATCCTTTAACTTGACAACCATAATTACTTAACACTGATCCATAGAGGGCAACCCGATCATCGCCTATACTACCCCTATGATCTGACTCGTTATGGACGTTGGAGCGAACGCAAAGTTAGGCGGTCCGTAACAGATTACCACCGTCGCTATCCCACCAGGCCCTCGAGGCGCAGCGGTCACTGTGCTTTGCAACGATGCGGTAGTTAGTTGGGCTGATACGTCAGGGACGTCTTAGGAGTCGTCAGTATTCATCGCTGCCGAAAGTTTGGATACGGGACTCCAAAGGACCGCTCTCGGCCTACTATTACGCTTGGATGTCTCCCTGGGCTGACTTTTTTACCAGGGATCTCTCGAACGAATAGCGTGTCACTATCGCAGGATCTGCCGGAGCGGTGATTTAACTGATATCTGGGTGGCACCGCTAACTCTAATAGGGCTCTGGCGGACGGTTTGG
>10 298 ACTTCTATGATTCCT
AGCTTATGTTGGTTAATGTTACTAGATGACCCCTGAACGGCGGCCCCGTGTCCACATGCGTAGGATAAACTGTAATGAATTGGACACATCCAGAAAAGCTACGAGATTGGTAGTCTCAGCGTAGGCTGCTAAATCACGCTGTAAAGGGGCGGCGGTATACCGCCACCTCAGGACTACTACTTAGGGATGGCTTCCGGGACGAATGTTGGGTTTACCGTCTGATTGCCCAGTAAAGCGCACCGACGGATGGTGTGAGAAAGCGGGATACGCGTGTCCGAACCAGTATAACACCGAGGTCACTTCTATGATTCCTATCCTCGTCTCTTTCCCATTGTTTTACGTAATGGATAAAATTAGAGTTGGTTTCCGATTCGCGCATTTGTCCGGTACCTATGCTCCAGGTTAAGCCCGTTTAGCAATTCTCGTAGCGTCGATATCTTAAGGCTAACCCAATGATACGCCGACCTAGGCTTGGAGGACTGCACACCAGTGTCCTCGGGGAAATACGCTGATACGCGTGGTCCGATCTGTCCGAACAAGCTGGGACGGTGGCAGCGGGAGTAAACCGGCCAGGTCAAAATCTTCTGCGGGCAAAAAATG
>11 277 ACAACGATGATACCT
TAAAATTTGGCTCGTTCAGAAGTAAAGACAAGTGCTCCGTGATGCGGCGCTACAGCACCGGCCCGTTGGCCCCGGTTGTACTTAGCGGCAGAAAGGCAGTGAGCTGCGAAATACTTGAAAACTCCTACAATATCTGCCTGCCGAAACCCCAACTGACGACGATTACACCTTCGGTGAGTAGGATCCTTACAGATTTAGAGTTACCCCTGAAGCAAGACTAGGGCAGGCCACTAGGTATGAAACCCCATCGAACGCTAGTCACGGAGCCCGGCTTGTGACAACGATGATACCTAACTTGGTTAATGTTTGACTATACACCCTCGAGGCACGATCCTCGCTGCTGCCTCATCTATAAAGCCCCCGATATCCAGCACTGCCGAGCCAGGGGAAGAAGGACAATCAGCCTCTCACAGCGAGAGGAACGGGATTGTAGTCCTGTTTAAGGCCCTGCCGCCTGGCCACTGGTCCGTTGGTAATTGGTCCCTCGCCACACCGCTCTTGAGTAGCACCACAAATACACGGTGAGCCGGTGTCTGTTGCTCCTCTCTTGCGCCAGTGTACTAGTAACTTCATGAGTATAGCCCATTCAGTCGCAATAGT
>12 389 ACAAATATTATTCCT
ATGACTATTGCTACTCCGCACTCCGCAGGGCTTTGGTACGATTCCGGCGATTACAGACATAGATCGTATACGCTTAAAACGGTCCGTAGACAAGCACCGGACACACATTTGGAAATCGAGCTGTGCGACGCATCGTGCTTAGCCGACTTTGTGGCGATTTAATCTTACCGTGCGTTCTGGGGCGAACTATGGGATGAACCCCCTTTAGGCAGTCATTTCATACATGTTACCTTGTCGTGGTACTTTAAGGCCCGTGTCCCTACAAAGAGTGTCCAATATTGCACTAAGACACTGTCGTTATATGGCGCGCTTCGGGCTGCCTGTCTCTGGTGACAGTTGGGGAGCGGCCTATTCGATTCGAATATCTCGGGGTGCGTTTCGTGTTTCCAACAAATATTATTCCTATTGCATCAAAGCCTAAACGGGAGCGCCTGTCGAATCCTGTTTCATACTATAATCCACCCATGTTTAGCGAAGAGAATAAGAAGACTAGATTCGAGGGGTGTTAAGACAGCCTATCGCTATTTCCACGCTGACCCGGATTTCTCGAGCGAGCGCATCGTTAATGGTGACGATTGCACGGAAGAAGGAAGCCGTTTA
>13 417 CCAACTATTATGCTC
TCGACTTTGGGGGCCCACCGCATCGTCCGACTTACTACATGACTTTCGGTTGCTTTGCATTGCAATGTTCGAAGTGACAAACTCCCGCTTGAGAGGCGGGACCCCTCACCGGACGGCACCTTACTATGCTATGCAGACTTCTATCGGGGCTACAGAGATATGTGGGGGTGGTATCCAATTTGGCTGGGAGATTTGCTATCCAAGACACTTACCCGAACTGAAAGGCATGCTCCTGAAAAGACATAGTTTGACCTGATCAGCTAGCGCAGAGCTCGGGGGCGGACTCACTCAGGCGCATTTGAAACACCCTGCATAGTTGCAATACGCTGGCGGTTCCGATGTAAACCCGTCAAGGGGTCCCTTTGCCAACGCTATGTCCCTTTCACGAGGACAGTGTAAACTCTCTCTACCCGCAATCCAACTATTATGCTCGTCTCCTGGAGCGGTTTCGAGTGGTATGCTCTACAGCTGACCCACAGGTCGTACCTCGTAAATGGGCTCAAACAGGTATCTTTGTTTTGTAGTAGGAGTATGGGGGGACGAGGGCGCATTGAGGAATAACTTCTGGATCTATTGAGCAAGGACCCTTGTCCAGGAGGT
>14 159 CCAACTTTTATGCCT
TAGAGCTTTCTTACGCCAAATATATACCTCTATCAACGTGCAACTCCATGTAAGCTCTCGTGTAGTTGAACCAATGGTAATTCTGGTGAAGGGCGCCGAAGTCACTGCTGAGATCGACCTGCCGTCTTAGAGGTGTTAGACTTACGGTCAGGGTTAGTACCAACTTTTATGCCTCTCGCCCTTTCATCGATCCAGGCTAAGGAACCCGTAAGCGAAGCTTGAGAGGAAACCAATCGAGAAACCTCCTCCATGTAAGCTGCAAGGCCGAGCGGTGGTCATGCACCCCGAAAAATGGGACGTATTGGCCAGGTCCCTATATCAGGGCCCAAGGGATTTGAATCGTGTCGAAACAGGAGGGGGAACTTTAGACACAAACCGCGCGTACAGCATAGGTCAAAGATAATAGTACCCGCGGCCTGGTCCAACTTTGCTCCGCAGGTGGCTGCCCTATTAAAAGGTGTTAATTAAGGCTACGAATCATGCGTCATCCCCCACCGGGCGCCGACAAATACAAGCAGCTGGGGTCGTAGCGGGCTTTCAACAGCCAAATTCATATCGGCAATTGCTAATATTCGCGGGTCAGTTACGTAATGCATGCCT
>15 222 GCAACTATTCTCCCT
CTGCTCCTCTGACGACAGCGGTAGCTCCCACGGGAGGAAGCGACATACGTAGTACGCGGTCAACGTGTACTCGGACGGCGACAATATCATGTTCCCGCGAATACGTCCTTGTCTCGTAGCGACATGGCGCGGAGAATGAGGCCCTTAGTAACCTACACAAAAGTGCGGATATCCAAGCTTGTTCTCAGAGATGACGCTAGTCCCGGACGGCTTACACATGTGGCAACTATTCTCCCTAGAACTGCGTCTTCTGGTTACGCCGCTCGCTCGAAAATGGCTAAATATGGCCCCAAACCGGACATAATAATTCACCGTATGTATGCACAGAAGGCCTCGCCATGCCTTAAGCGGAGGTAAGGATCACATTTCTCCGGAACCTACATCTAGGTTGAGATGGGTGGTTGCCAGCCGCGACATCACTCGGTGTGCGTAGAAACTCATGACCAGACTTTATATTCTTGGTCCATACTAAAGTAGCTAGCTCCTGTGATCATGGAGTCCTCAACCTGAACAGTAATGTGAGTAGGGATGCACGTCTCCCGGAGTAGGCTCGTGCCATTGAGCTTATAGGGCCACAAGATCTTCCCTGGAATACCGAAG
>16 260 ATAACTATTATCCAT
TCGCTGCCGCCAGGTCGTAACACCTTGGCTGAATCATGCGTCAGATACCTCCGGGCGTAGGACTGGATTGGTGAACACCTCAGTTACGGGTATTTCTCGCGAGGAGAATCAAACCTTTCATAGACCCTGTTCTCAGCGATCCGGGGAACCCTGCCGCTCACCAGAACCCGTAGTAGGAGCGGGGGTCTGGTTAGGGGTAAAGGGCAGTGAGGGTTGCGATACTATGTGATTAAGCTATGGCGGAGCATTATCCTCAGATCATAACTATTATCCATTGGCAGGTTACAGCCAGGTCGCAAAAATGACCCTTAGCGAGCCGAACCAGATAGCAAGGGCTTATTTTGTTGCTGGTTCTTCAATAAGAGGACGAATCAGGGCCACGAGATGCGGACTAGCTTTTGGTTTCTGGTTCGGGGGGCTGCACCCCCCCAACTCTTAGAATTGTCATCGGACAATGTCAGGCCCTTCTGGGGGCTGTCGGTTAACCCTTATGACGGTGAGGGGACTCAAAGATGTTCCAACATCCATGCGGACTAATGTAGGATTGAGTGAGAAAGTATCTATAAAGCAGTACCACGGAGCGGGCGAGGACTAGGATCT
>17 220 ACAATTATTATTCTT
AGTGTGCACCGGGCTAACAGAAATTAAATATCGACGGTGATGCCGACAGGCAGTATATGCAGCTGAGAATCATACTATCGGCGGGTAGACTAAGTCGACGTTGTGTGTGGCTAGCACATCGTGTCCCGAATGTCTCGCTTTACAGCTATAATTTGTGCAGTCCAATCGACCAAATAGGGCTCCTCAGCATGTTGCGTCATCCGCATCAGATGATCATCGGACAATTATTATTCTTAATGGTTCCTCCGCTGATTGTCCTGGCTTTACCTCCGTCCCTTTACCGTCTACGGAGCTTCTAAGTCGCACGAGTAGCTTTCGGTAAGGCATAAGAGTTACAAGTCCCTCCTATCGATATCAGGGATGCATTAGATAGCTCTGTGAGGCTACATCCAGCGGGCATGAAAGCCGGCAGCTTGCTCGTGTGTCTTAGTGAGCGTTTCGTCATACGTCCGTCGGAAGTAAAGGTCGTCGAACCAGAGATCAGCTAGGAGAAAAAGGATCCTCGTATCGTGAGCTAAATTACTGTTGGAACCCTTAAGCTGGAGACCTGCGTCTCAAGGAGAAGTGGTCTGAAGCCATCAGCTTTGCAAGGTGGGTCGT
>18 63 CGAACTATTATTTCT
TCTGGTAGCTGATTTAACAGGACGACGGCGAGCGGTAGGATCTACGAAAGGCTAGCAACAGGTCGAACTATTATTTCTCCAATGAATGGTAGGGCCAACCAAGAATTTCGATCCTCTAAAGATCGCATAAGGTATTCCCACCGATTCCCACCTTGCCGAAACTGTTCAGTCATCCGTATTTGACAATCAGAGACGATGGGCCTCGTTGCATTCTGTACGCTTACATCTAGCATCGCTTGTCCAAGAACACGTTCTCCGATATGAGTGGGAGCCACTTACTTTGCTTCCGTCCACCTGTTAACCACTTTACTGTCGTAAACGTATGAACGTCTAATCTCCTCTTACGACCCGATGAACTGTGCTATCGTTGTAACTTAAAGTCCTCTGCGAGCGTTAAAATAAGAGAGCTCTACTAGCAGATAATGATGGGTTAATCGCAGAATGTGCCCCTGCGAGTTAATAGCTCGTTGCCTTGGCTTACCGCGAATTCTCCATACGCGCTGCCGAGCATGCGGCGGTCCTTCAATCCGAGGCTCACGTAGAATGGCTCCGTCCCACGCATGAAGACATGCTCCGACCGCAACCACGGGCTTCTTAAGG
>19 467 TCAACTTTTATTCCT
TCTGAAGTCTGGCATACTGGTAGAGCGGCGACTTTCGCAAAGGCTATCATTTCCGAATCTTGACGCCATACTACCGTATCAGAGTAGTTCCCTGCCTAAAACAGATGCTGTTTGTGGGGAAACCCCATTCATAATTCACAAGATCTAGGAGAACGCAAAATCGTTGTAGAGGGGCACTTCATCAAAGGTTTTTCAGGTCCTTACCAAAGTTAACCGCTCTAAAAAATTATCCCTACTAAACCGGAGTCAACGCTGAGTGCAATGCCGACGTTTGATGGCATGGTCACCGATATTATAACCGATATCCCACAAAGGGACGGTAATCTCTTGGTACGGTTTAAGATATATATCTGTAAACGTTAATCGCGGACTATCTCCGGGCGGCGTTGTAGATGCCCCATCGAAGCTTATTCGTCGTATCGTCTACGTTGATCCCTCCAAGACGTTTAGTAAAGCGTCATTACGTATCAACTTTTATTCCTAGTACCACTTAAGAAACATTGACGAAAGGCATCGATTACTGATTAAGCTGATTTTCGAAGGCCGTAGTTTTTGATCGCAGACTGGCTCATCCTTTCAAGACGGGCCATCGGATCAACC
>20 320 AGAACTAGTATTCTA
GGAATTAATCTGCTACCTATAGACTTGCGTCCTGGCGCCAGTTCAGATCGGTTGCAAATTCGATGCTATGATCGGATAAAGCGCAGTGACTGTCATAACGTCCTGCTTATTAAACTGCTCTCGAACACCTGAATTACGCGTGCCTGGTGGGCAAGACCAATCAGCCGGGCGCGCAAGGGCGATTAAACACCCTAGATCACTGCTGTAAGCAGATTGTCTCTAGATCGCGCCGCGTAACCCTTCACATTGCATGCCAACGTCGTCTAGCAAGTCCGACTTTTTGATCTATCCTTAGGAGTAATGGTAAACACCAACGCTTGAGAACTAGTATTCTACAATCCCAGGCAATTTCATGCGGCCTTGCGAGCCATTCATGGTCTCACACCCTCACCAGGCCTACATGGGAATGCTCTAGGGGTTCTTGCAACGTCAATCGATCCTCGATTGCCGTCTTGCTAAGTACAACCTCCGTAGGCATGAGGGTGCCGGGGCCCCTATGTTAAATTACTGTTGGTGGGTGAAGTTCGCTATCCGGAGTTTAGAACTGGACGGCTCCAATTTATAACGTCACTACAGGTGCTGGGACTCTCCATTTAGTCA
