# Supplementary material for: A particle swarm optimization-based algorithm for finding gapped motifs
Source: BioData Min. 2010 Dec 13;3:9. doi: 10.1186/1756-0381-3-9 (PMC3022572; doi:10.1186/1756-0381-3-9)
Supplement: Additional file 2 — Experimental Dataset. The synthetic data sets and real biological sequences used in the paper. [file 1756-0381-3-9-S2.ZIP › synthetic/non_gap_motif/fix_motif_length/Seq_600_20_15_4_10.fa]

>1 558 GTAAGTTGCTTATAT GGAAGTTCCTTACAG
AAATAACCAGTTTAAAAATGTAGGCCCTTCTATACAACGAGTCACAAGCCCATATACTTTCTTCCCTCACCCTCTCCCCCCTCCCCAGCTAAAAGTCCGTCTAAACGCTGCTCACGCTACGATGCCCCCACCAGGGCACCTACGTTCCTGGAGGATCGCCCTCGACCATGCCGCTTATCGAATCACTACATTAGAGCAAATGTATCGCTTTAAAAGGGAGTACCGTCCGCAGATCTATGCTCGTATGATGTCATCCGCCACCGAACAAGCGTGCTAGAGTTCCGTTTATAGAGGTCATAGAGGCGCAGGAATTCCGACCTTCATGGGTGCTACGCTGGTTTTTCGAGACATACGAAAGTTGTAGTAGGCTGAACCTAAGATTCAGCACGGCCGATCGTTTGCACCGCACGGGGGCCGATCCCGTAAATAGCATGGAAGTGAGGACGTCGAGACTGAGTTCGTTCCTGTGCAACGCTCTATAGAATGTCATCGTTTTCTCTTTCACTTCACTGAGGACACCAGGAGTCCCCCTGTTCTGACCGATCCTTGGTACCGCCGGTAAGTTGCTTATATGCCGATTAAGGTAAAGGTTAGCTTTTC
>2 464 GGAATTTCCGTACAC
GGCAATTAGGAGCGCGGTCGAGTCGAGTATTAGGCACGGCTTCAGGGAGGTATGTATGTGTGATGGTATGCTTAGGGCCCAGTCAATGTCGCTGCTGCGCTATCAATTACGTTTGTGCTGGAGATCTCATGATAAACGCCCGCCACCCCGGACAGGTACCCATGGGTGTCGATTTGCTCCTAACAGGCCAAAAACGCATAGATATAGCGTGAGACACCAAAAACACATGATGCTCTTAGAATCTAGTTAGGGCTAAATATGTCTTCATGCCCGCGATCCCGGGGTGCGTAGGGGGTGAAGTAGGTGAACTAACGTGCAAAAGGACGTGATGGCGTTACTGCCGATGGGGAATCAAGGATAGACACTAGTGTGATCACGCTATAGCTTGTCTGCCTAGGAATGTAATCGGGGGGAAGCTAGCATACCTCTGCGATTATCACTAGCTTACACCGCCTTATTAATCGGGAATTTCCGTACACGGAGCTACCGACTTCAGCGTAGCCTCTCGACCGATCCGGGCAATTGAGGATTCAAATTGATAAATTGTGTATAAGAAAGCTCTGGGGCCGGTTACTCTTTTCTTCATCCATATAGCTGGCT
>3 318 GGACGTTACTTCCAG
GTTCAGGCGGTGTGCATGCCTTAATAAGCACCCACACGAATAGCGAGCACCCACGCTCAGGCAAGTTTTTACGGGCGAGGGTAGAAGTACAACTATCAAGATGTTGGGCAGACAACTTAGAAACCAACGCATCGGCACCGCAATACGACCAACCCAAATCCAAGTGTAGTTCGTTTGTGTAGCCTAGGTTACCAAAAAGCGGCCCCCACCGCGAACCATTCATCGCGCGACGAGGTGCATCTGTCCGTGACCTCTGCGCACTTGATGGAGGTGCAACTTGCATTGTTTAGAGCCCAGGTCCCCGGATTGGCGCTACGGGGACGTTACTTCCAGTGGCCAGGTGGGGTGCCCGTCTTTGCCTTTAGTCTATCGGTGCCCTTGCCTGTGCTTTTGCCCAAGCATGATACCTAGTCCCGAGACAGGGCACAACTGTAGACAGCATCTTTGACCGGGGTTAGTTTCAGCCAAAGGCTGCAAAGGATGGGCGACGCAGATCCCCCCCACATACCCTGCGTCTACCAGCTGATCCAGGGTGTCGTCACGTGCAGTCTGTTAAGAAGCTAGACTCATTCTGATATAGACCCCGCCCACGAAGACGAG
>4 387 GGATTTTCCTTACAG
GCCGCTCTGCATTAACGAATGCTCAGTGTGCGTAGGCCTCTGGCGCATCCCGATTGCCTTGCTGCCACCACCAGAGCGGCTCAACACAGCCCCGCACATTTGTCCCGTAACCCCCCCTGGAGTCGCTGTATAGGTCCATCCCGAGATTAGGATCAGTACCTGGGCCGATATGCACGGCACGAACTGGTGTGCCTCGATCTTCAGTGACGGGTACGGTGCATTTTAGAACGTACGCTCCCCATCGCTTCTTATGATTCGGCGTGACTCTCCCGGAAAGGAAGCCTACGTCATAACAAAGCGCTAATGAACGCGGGTGTCCAACGATTGGGAAAGCGCCAGTATGAGCTTGTCCGTTAGTTATGTGTAATTCGTCTTCCGGCTAGACATGGATTTTCCTTACAGGGCTGACGTGGATCGTTGTGTTTGTACATCATGTCCTTCTAATAATAAACGGAATGCACAGTCTCCCCTGTACGCAATTCTTCGGACACTCTCTGGTCTGAACTCGTAACAAGGTCAACAATGCGCAACGGCTTATGAGGGACCTTCTTGCCCCTAATAACAGCCTAACCCTACTCCCGAGTGACTGCTAGAGCACTC
>5 232 AGAAGTCCCTTTCAG
GGCTGAGATGTCACCTGACGCTCCCGTCCTGACTGATTGTCAGTTCGTAAGTATGCGACGTTCGGTTGCCTGAGGGAGTATAAAGGCTCTCTAGGTTGCAACTCGCTAGCGTGGGCCCGGGTTGGAGAGGTTCAAATTTATATCTACTTTATCCCTTAGGGCGGTGGATGCGTGTCTCGCCAAGCGCATACTGTGTTGCCGTACTCATATGGCCGCCGGCGTTTACAGAACGAGAAGTCCCTTTCAGGTGCAAGGCCTGAAACGGCACTTCTTTTAGCACCCTCGATGTTCGTGAAGAGGATAGTGAAACTCTAAACCGCTCCACTAAATCAGTCCCGGAAAACCAGATCAGTAATTTAGAATGAGCGCGAGGGTGCCGCTCGATTTTTTCTAGCTACGTAGCGAGTTCATCTCAACCTAGGGGTCCGACCCAGGCTAGCTGCCCTCTAGACGGCGCTGTCAGGCTGCCGAGGTTTTACAGCGGCGCGTTTCAGAATGAGTACGCTCGGCGTACTCTGTACTGGACCGTGAAGTTGGAATAACTTGAAGGTATTCCGCAGCCGTCATTTTGTGGCTGAGATGCGTCACTGCTTTGGACTG
>6 3 GGAGGTTCCTTAGAG
GCGGGAGGTTCCTTAGAGAGCTCAGATAGGCTCCGTATATTGTGCCGATGCCGAAAACCCTCTAGTGTCAACTACAAACGGCCAAGTGCCACCAAAATAGAACTTCTCATAGAGGCCCACCGCCCCGTTATTAGTAGGGAGTTCAGCAGGGGAAGGGTAGAATGCAACGAACTGAAGGACGTAGCTTGTTAGTTAATCAAGCCTAGGGCAAAAAACATCAAATCATCGCCGAATATGGTTTCTAGCTCGTTTAGCACCAATTTAGATTGACAGTGCGGTCCGGCTCTCTTCCTGACACTACCCGTAATTTAATGCCCAGCTGCCGGTGTTGCGCAGAGCTCTGAGCCGTTAACAACACCTTGAGCTTGGCAACGCTTCTTCCTGAAACCCGAAGATTCTTTTTGGAATGGCTAAGAAACTCTTATAGGTGGCCCAATGATCGGCCATGCACCTAACCATAAATACCGCTCTGCGGCCCCCATGGTCATCGACGAATACCTCGTGCCTGGTGATACATTATAGAGCATTGGCTGTGGGTAGCCGCACATTAGGCCTCACACTCACTGAGCTGTTCGACAACTTCGTATGCTCCATAGCAAC
>7 516 GAGAGTTCCTTACGG
TCTCTTGAATCTGAGGAATGATATGAACCTTCATGACATTCCACTGCCCTGAGGACTACGGGCGTTTGCTCCAAATGCGGATCTATGCCCCAGGGGCTTCTAACCTCATGTCATAATGTCTGATCCCTGGATATGCGTGCGTCATATTGCTTCTGGCGGGTTGTAGTTTTATTCTCTGTTATCCGCATAAAACAGGGGAGTATAGATTCAACACTTTTTGCTTGGCGGTGCACAAACATAACGGTATGGATTGGGAAGTAGGGTCGGCGCCCACCGCCCCTGAGCGGGGTCCGCTGGCCAACAACTGCTAGTGAAAAAACGACGGGGGGCCAGAGTCCTGAGCCGCAGAAGGTAGCAATATGATATCCCAAGCTTCACTGGAAACATATACTACTAAAAAGACTGCCTATAACATAGGGGGCATCTACTCTCCAAATTAACGCATAAGTCGGGTAGAGATCGTGACGATAAAGTTCATCAGCAGGTTTAACGTTTCCACGCCTAGGAAGCCGTATTGAGAGTTCCTTACGGGCGATCCCACTAACTATTTAATCATCGTCCAAGCGATCCATACCGGAGGACTTGATACTGTGCACGATG
>8 534 GGACGTTCATTAGAG
ATGTGACATTGAACGTTGCTTGATCCGAGCAGGCCCACCCAACCTGTTTCTTAATTCGGACTCATATGCAGCTACGCGGCTCCATAAGTCTAGTACTGCTGTTTAGTCCTCCGCTGAACTCGGTTGGTGCGGAGTGTTCTTATCACGCTCCTTGGCCTTAATAATCTTGAAGTCAATACGGACGTGCTCCGAAACGTACTCACCCCGAGACTCCCGACATTACCACGCGGGTCCTTGCGTCGAACGGGACATCTCACTTCATGCGCCTCGTGGCTACCCGATTAAACGAGTCGTTCCTTCAGTGGACCGGTCGAGTTTCGCCGTGTTAACTAGAGGAGTCCAGAAAACTTGCCCAGCTAAGTTCTGGTGTCGCTTTATGTACCTAAGCTTGGAGTGACGCGCTGAGCGTTAGAGAGCTCTATCGTTACGGGTGCCGAGCTGAATCGGGACCGGCTATACTATAGCTGATTGTCTTAACAGTGGTAGTTGCACACTTACCGCCATAGGAAATGCCGGCGGGAAAAACCCGGGGCCGGACGTTCATTAGAGTTAGCGAGTTAATAAAGTATCCAGGGTAGGGTCTGGCGTTTCTAACAATCA
>9 129 TGAACTACCTTACCG
CCGGAGCCCACGTGGAGAAAAACATAGTCACGCAGACGCAGTGAAGAGATTTGCTCAAGCTTGGTTGCCTACCGGGGCTTTACCGGCGATACAGCGATTCGCCCGGTGCGGAAATGTGCGACAGCCCAATGAACTACCTTACCGTTTAATGGTGAATGAGGGTATAAGCAGAATCGCGTCACCCGGGACGATAGGGGGTCGATCAAATGATGGCCCTACCGTGGCATCTCACAAATCCCCCGGCCAGATATAATCGTACGGCGTAGAAAGGCATCGTGAACAAAATGCTCATGTCTGATAATACTTAATAGGGAGTTTGGACTCACGGGATCAAAATGTGCATCGGCAAGACTGATGACGGTTGTCCACTCGCACGTAAGGCTGCGCTAAAGACCTTAGTGTTGTGCTATATCACCACTAGGTATATGCCTCTGCAAGAGATCCTTTTGGAAAGCCTCTGATGGTTTACGCGACAATAGCTTAACCCGGCACATCTTCCGAGCCGAATGTGGCGAGTAGTTTCGGGCACTCGAGTGCGATTTGTAGGGACAGGAGACGAGTGTCACGCAAATACCTCAGGAGGCAGTATGAGCTGAGGGC
>10 247 GGACTTTCCATACAG
AGAGCGATTGATATTCCGCAAGGAGACTAGCCATGCTTGACCGGGATGCCTTTTATACGATCCGGCTATCTCCTGTAGATCCGATACCCCCGCTGGGTCGACAAGCATCATCTAAACAGACGATAATCGGAGTAGAACTTAAAGAGGCGCTGTTAGAATCCCCAGGCTTCGACCGTCATGTGTCTGTGCAGAATAGGGAGATAGTAGATCACCAAGAGATTGGGTTGCCGCGTTGCACATGCTCCCTGGACTTTCCATACAGTGATACCCCACCACTCAACTTCTAATCACGCCCGCTTTTTTGAGTACGATTTTTAACCGAACACTAGTATAACTACCACTTAGGCAGCGGCGGCGTAGACAACTTCTCCATGAGGGGTAGTACGGGTTTGGTATATATACGATCTATGACGTTCCATGCTACACAAGGAAGACTGTACGGAAGGCGTGGTTGCGACATCAATAACGTATGCCCAACACTGTAATACACACTTCGCTGGAGCAGACTACCACGTACCCAGAGAGGGGTTTTCCCGCGTAGGTAGCGGATACGTTCGTACACAAACACACTCTGGTAAATGAACCTAGTCGTCCCCTATT
>11 463 GGATGTTTTTTACAG
ATCTCAGCGCCTCGTTAGTGGATAAACCCTTTCTTCAGATATCACGGTGGTCGTCTAACTACGGGGCTTCGTTATGTGCACTCTGGCCACTAACCTACTAGGTAGGCATGTAAAGATCTCACAACCCTAAACCCGCAGGCAAAGCGGGGAACTCTGCAACCTCGTTCACGACGAGGGTGGTAGTGGTATCTTGTCGCCAGCCCGCGACACGACCCTCTTTCACTCTATATCATTAGGTGGCCTCGTTCGCTGTAAAGGAAGAATACTAATCTGCCTCACCTGGCAAGACGGCTATCCGCATAAGCTCAATAGTTGCTCACTTCCCCAACAACTGGCATCCGGTCAGAACTAAAGAGCCAGCGTCAACACGAAGGCAACTAGTGCCGCACACCGTCACCCTCGGGGACTGGTGTAGATAGGTTTGGTGAAGCGAATTGATAGGTAGAGGACACGATTAGAAGGGGGATGTTTTTTACAGATTTTCCACGAGTAAGCATGGGCCTTTTGATTGGACTACGATGGAGTTCTACCTAATCGAAGGGATGTATAGACCTAAACGAACTCGCCGACATACTCGCGTTGTGATAGTTACCACCAATA
>12 180 AGAAGTTCCTTACAG
AACCGTCTTCAATGACAGCTGTAAATCCAATTGGCGCCAATACGAGGGCACCGTTCCTAGAGGAGGCCTGGCTCATAACCACTCTTGCCCCGGATTACTGCCGATCGCCGTTGACGGGTGCCATCTCTTAGTAACCGCGCTAGAACACCGCGTCGATGAAAAAGCTATTCCATCAACACTAGAAGTTCCTTACAGTTGTTAAATATTTTGACTGCTACTATCCGAATTTCGGGCAATCAAGAAACGCACGGACATAATGTAGAATTGCAAGACCGCGCGCTACCCTGGAACGCACTAGCCCTGCAAGGTACCATTTCTGGTAAAGCATTTGCCAACATGGTGTAATGTCATATCCATTACGGCTAATGCGAGTTCACGTTCATCGAGGGGGTCGATTTGCTCACCGTCGTCGATTTTCATTCTACGGCTGGTCATTGTTCAATGAGTAGAATTGTCCCTACGGTTTTCCACTGTAGTGATGCTAAACCACATACCGCGGTGTTACCTTTCGACGGATGCAAGACTGCCCGAGTATGCCTTAATTCCAGCTGCCTGGCAACGCTGTGATAGCGGCGCAATACCGCTATTTTTTTCATTATG
>13 294 GGAAGTTCCTGACAA
TGAAAGGCGTTGGACGTTGCCGGCGATAAATCTGGTTAGACTCTCATGACGGGACGCCGTATCTGCTGTGTGGCAGGAATAGAATACTTAGCTAATAAGTCTTTCTGAATAGTGTTGCACGATCCGGCATCCATCCAGCCATCAGAATAAGTGAGTACTTAATCAGCGATTACCAGGTATCGGTTAGCTTAGGTCCCATCGACTAGCTAAGTCTCGCCGAGCTACGGATTAAACGTTTTGAAAGACGAGCCATAATGAGGTCTGTAAGTCTTCTGTAGTGCGCTTGAGTCGGCCGGAAGTTCCTGACAATGACAGCCTGTGCCGACGTGGGCGTACCACAAATGGCTACATGAAGTTGACCGTAATTTTAGTATTTTTCGAGACGCAGGACCGAAGCGGGAGGAGGATATGTCCGTACTGATGCTGGGCCAAATCCTGACTAGAGTGCTCCCTGTCGATCTTCCGCGCCCCTCAATACAGAGCTTAGCTCGTTCTCGCTCACGAGTTCACGGAGAGTAAATATTTCCGGCAAGTTGGGAGATGGTCAATACAGTCTAGTAATGGGCTTGAAACTATGCCCTGGGCGGATCAACACCACTA
>14 358 GCACGTTGCTTATAG
TAGCGTTACCCGGCATCATTAATTTTATTCGTTGCCGAACACAGAGCCATTCGCCCGCTTGGGCCGAACCCTACCATATTCGATGCCACTCATAGATTTCGCCTCGTACACAGGTCCGTCTCCCTGGATCAAAAAGGGACCAAATCTAGACGCGCGGGACATGGTCCCGAGGCGAGCTCATGGCGGTTGTAGGTGCATAGACATAGGGATTCGGGGGTGACGACGTAGCTGATATAGCGCTCATTGAGGTGACACCCGCCGATCTCATATACCAGAAACCTCTGGGCCACTTAGGTCAATGCGGCACAACATTGCCGTGCGAAGAGGCAAACGTCAAACGCTCCGGATGACCTACGCAGCACGTTGCTTATAGGCAAATGGTCAGCCTGAAGGTCAGACTAACAACATCCTCGCTGCAGCGCAGGGTGATGTTAACAAGATGATGGGGTAGTGTAAACATTAGTTAACTGGGTTGGAGCCCTAGGCACTCTAGACTGCTTCAAGTTAATCCAAAGCTTTATAATCGGGGCGTCGTCTCAGTCAGGAGAGCGCGTCATGATGCCTTATGCAATCAGCAGCTACTCGCCTGTGCCACCTCTT
>15 186 GGATGTGCCTTACGC
TTTATCTCCCGACTGTCAGACAAAGCTTAAGACAGGGCTTAGTGTGGCACAGCAAAAACTCTTTGCCCTAGGGCAGCCTCTTAACGCGATGAAACTCGGAGAAGCCTTTTTGGACTCAAGTCTTGGAACGATATTGCGGCACTGGAATCAGCAATCTAGTTTGATCCGTAATCGGCTCATGACGTAGGATGTGCCTTACGCCTGGCTTATGGCAAACTCAAACAAGCTTGGATACATTGGGTTAGGACTTTGTTTACGAAACCGTGCCTCGGCAAATTGGCCGGCGCTTCCTATATTAATAGCCCTTGACACTGCCCGAGGGGTCCTAATACTAGCCGAACAAGTGGCCACATTTCTGCAACACGGAGGGTGACCTCCACAGAAAAGGGGGCTGGCGATGCTGCGGCACCCAGCTACAGAGAGACATCACGTCCTGCTGATTCAGAACTGTCCGTAAGCATATGATGATCTACGCTCTAATCCTTTAGCGGAGACCAGATTTGTCACTGTGACGCAAACGCAGGAACTGCATGACGGAAGGGGAGCCTTCTTGCGCGATCAGTGCACAGGATCACTTAAGACTCAGTGGCCGGGGTTTAT
>16 297 GAAAGTACCTTACAG
TGGTACGAGGTCAAGCGTGGTACATTCGTTGTAGCCTTGTTTGCTGACTGTTGCCTGGGGGAGATGTACAAGGATGCCGAGGGTGATGAATTCGAAAATGCCCGCGTCCCATGCAGGGGGGCATAACTCCCAGTCATAAGTATAGGCGAGGTTCACTGCGGGCCTTTGGTATCCATCATTAGCCTCTTCTCAGATTCAGCGCTAGCCATTCTGGGTGCCACCCCCGGCATCGATGTGTGACTCACCTCACAGAGCGAGCAGTATTTTAGGCAAACTTGTTACTCTCTGCATGTGGGGGAAAGTACCTTACAGGTACCTGTCGGGCTTTAGAGTCCCGGGAAAGCTTACCGCCGCCAAGGTATTCTCTAACTCTCTCCACTAGCTCCGACGTCAGCTCTTCAAACTGACGCGGCTTCTTGGACTTAAGGGTAATGAACACGTGGTTATTGGCTCAAAACTCTAATTTCCTGGTTGTTGGTCATGGGAAACGATAGTACGTGAGAGTTTGGTATCGTCGTCGGGTAGAGAGTCCCGACGATTGTTGATGCCCTAAGGAAGGGCTCCAATGCATGACTGATTGCTTGAACGACACGCCCACCG
>17 519 GGAACTTCCTTACAT
TAGCAAAGGCGGTGTAGAATAGAACCATCTGCTCGGATACGCCTACTGAAGGGTGCTCGGTAGCGGTTACGGGCCCTCGTAGCTAGTGCCTTGGCAATGGCCTACACCGGAACAATGCGTGGTCGAGGTTACATGTCGCTTCTTGCCGGGGCCTCGGTTTCATCGGAGACGGCCTCCAGGGAGTTCTCACAAGTATGCAAATCCTATCGTCTAAGACTCTCTACCGAAACAGATGGCATTCGTGAAGTACACCTAACGAAGGGCCCTCCGAGGGATACCGAATCCCTGCTGGTGCTAGTATCCTTTAAAGCTTTTGATATGGTCACTCGGCCCCAGAAGGTATTTGGTGCACCGATTTCGTACGAGTCTTCCGTCTGCGCACCAATCTCCGTCATTTGCAATGTGCTGAGCGCCAGGTACGGCACACTCTCTTATAGGTGGTTTCAAGACGTGCAACGATGTTGATCGAGCGGGAATACGCCTCCTGAGGGTCAGATTTTTTGGAAGGAGAACACACTGGGAACTTCCTTACATCTATTAGTGATAAACTATACGCAGTTCGTGAATACAACGGAGATAGACTCCATTGGATTGTGGAAT
>18 267 GGATCTTGCTTACCG
ATATAAGATGGGAGTACGAAGGACTAAGTCGAGGACATCTCTTCTAAGGCAGACGAAAGCCTCGGCGACCCCTGTGAAGATCATCGGGGAAAGAATGTCGGGCTAATCTGTTAGATCCCCACACAAGCGGTAGACTAAAAGTGCCTCTGCCGAGGGGATTCCAGAGTGGAAGCACCTATTACTTTGGCGTGAATTCCGCTAGCATGGGTGGGTTGACTTACGGACGGACAATATCCACGGTGCCGTGGTTCGATAAGACTGGACCCGGGATCTTGCTTACCGGATAGCAAGCACCACTAGTTCTGCTAGTCTTCGATGGTTGACAGTTAAAGGTTCTCTAGTACTCTAACCTTGCGGATTCAATACTCTCAGGAGCGACCATAGTCCGCGTTTGGGTCTTATACTTACCCGGTGGTGCTACTCACATTAGTACAAAGCACAGTGGATATATAATAGTGGACGAGTATGAGAAGGTACCGCCTGACACCTGATGACTCCCCAAGCCACCCGTTCCATTTCCTTTGGGCCGAATGGATTTAAAACCCATAGCTGTAAGTCCCCGACCCACGCCGACAGAGTTACTCGTGTTAGAAACAGCCC
>19 402 GCGAGTTCCTTATAG
ACGGCCAGCTTTTTGATAACGTCGATCATATGCGAAACTCATTGCGCCGAATATTTCTGGGGAGTCGAAAGCCTATACCGTGCCCGATCGACGCGCTCAGAAATGGTTCATCCCTGGACTCAGTTAAAACACTATTGGTCTACTCTTGAATGCAAGATTTTGTCGGAGGGTTCTGCAACGGGTGGGCCCGCATCGTCTGCTTCCGTCACATGGAGCGACAGGGTTAGAGGCACTTATATTGGAGACGTCCAGGGGTCAAATGTATCACATGGTGCAGTTGATATCGCTTGCCCTCTTTTTAACCTTGAAACCCATGATTGAAAAAGTCGGCTGTACTAAGCCGTCACTTTTGTTCTATGTATCCCCGGTCTACACCGCTTTTCTAGCATACTCCCCCGGGAAGCGAGTTCCTTATAGGACACATTCCTGGCTTGTTCTGATAATATCATCCGTTCGTCCATGATCATCGGGATCGATCCTCATTAAACAGTAAACGTGAGCCAACTATTTACATGTATTCTCATGCTCACCATACTAATTAATCATCGATCTGATCGCTAAACCACAGGTACGGACTAATGGATCCCCGTTGAAGTTGTG
>20 319 GGAAGTTCCTTACAT
CCTGCCGTCTCGCTGCTAGGGATCACCAAGCCTCTGCGAGCGAATTCAGAGATTCCAAACGGGGTTTAGGGGTTGCGTGCCCGTGGCACTAACGAGATGTCGGCGTGAGAGAGGACGGCCCGCACAGCGTGCTGCCCTACCCTGGAATCATCATAGATATTAGGAGTCCAGTAGCTAAACGGTACCCGAGCCATATTATACGCATGCCTCATCCGGCACTGAGGCGTGCCAACGTACCACGGGTTGAGGAGGACACATTATGTCTGCCATAGGATCGTGGCTTCAACTTAAAAAAAATCATAGCCTAAGAAGGTCTTTTGGAAGTTCCTTACATAGATCTTAGACTTAATAGCCGAAAGGTGGGCAGCACTTTGTAGGTGTCGAGAAATCAGAAAGGTAGGTGGGCTCCGCGTCATGGGGGCTGTATCACGTACGTCACCCTGTATCTGGGCCCTCATCGACATCAATCTCGGCGCCTCTCTCCATCTTGTTACTCGGATGTATGATCCAAGCACTACATCTCTCCGAAGCTGAGCTCTCGCCCCAGCCACGCGCTCCCTAAGCCAAGCCTCGATTGAAATGGATTGACGCGGCTGTGTG
