# Supplementary material for: A particle swarm optimization-based algorithm for finding gapped motifs
Source: BioData Min. 2010 Dec 13;3:9. doi: 10.1186/1756-0381-3-9 (PMC3022572; doi:10.1186/1756-0381-3-9)
Supplement: Additional file 2 — Experimental Dataset. The synthetic data sets and real biological sequences used in the paper. [file 1756-0381-3-9-S2.ZIP › synthetic/non_gap_motif/fix_motif_length/Seq_600_20_15_4_2.fa]

>1 351 GCCAAATGCATGCCG GCCCTAAGCTTGCCG
GAGTATGGAAATCCTAAATACGGTAGTAACCGTTAATACGCTGTCCCGCAGCGGCACTCCGTTGGGGGCCTAGCTCGGCGTACATAAGTGCCTAGAGCGAATTTTAGTCCATACTGCCCACTATCGAGCGCAGCGCAGGGCAGCAATTTGAAATCGGGTCCATCCGTCGAGCGGTATATTAAATCTAACGTACGAATAGCGGCCCCAGATGACGCCTAGAAGTTCCAAATGCCGTATTTGATTGTCCACCGATAGTTCAGGGAATACTGTGGCTAATCCACAGCTACTTCCGCTGTCCAGAATGACGAGCTATGCCTTGAGAGATAGGTCAACGTGTGGCGGTAGTGTAAGGCCAAATGCATGCCGGGGCTTACGGGCTACACCTATGTAGACGTGATGAAGTAAATGTCAACGGTTCATTCCCGGTTATGACAACCTTTGCCTAGGACAACGCGAGCAAGGGATTCTTATCGGCGAAGTACGATGTAGGGCGACAGAACTCCATGGTGGGGAGGATGTCGCTGACATGTCCCCAAATTAGAATAGACTTTTGGACGGGGGTGGAACTCAATTGCGGTGGCTGATTTATTCGTTCGGACG
>2 352 GCCCACGGCTTGTCG
CCCTATACCGTACCAAATCGGCCACTCATAACAACTTGTCAGTGTCCGTACTCACTCATGATTGCCCTTACCCAATGCGACAGTATCATATACATGGTCCTTAAATTAAGTAGAGCCGTCCGTCATGTCATGCCCTTTATTTTTCTTAGCAACGTCCCCTTACTATTCCGATCGTTGATACAAGGAATAGCAGAGAACGCGGCAGGGGCCTGGTCAAACCGAAAGGTAGCATACCCAGATACCGGTGAACGAGTATGTAACGATCCATATCGGTTCTATCTTATTAGGATCCAGCATTATGAACTCCGGTCGATCCGATCATCCGGGTGCTCAGTGGCTAGTCCGTACAACCGCCCACGGCTTGTCGCGCTTCCGAATGATATTATTGGATGTGTGAGACTCACAGCAACGCCCTGATTAGACCCTTCTCACTCCACACACATAGGAGCAGGGGTTCTCTTGTAACGGGGGCCGGAATCGTAGCTAAATCAGTTGAACCGGACTCGCATACCAACGCTCGCCCTCCGATCTCTTGTCATCCCCAATCTGAAACCTTGCCCGTACTAACACGGTACTCGGACATACTGCATATACGGCCGT
>3 337 GCCCTTAGCTCGCAA
AAGACATTATGTGGACTTTATGATTTCTCAGCAGCAGATGTCCATCAATGGGCTCCTCTAGGTTCATCATACCATTCGGTGGAACCAGACGTGGGTGGATGCTTCGCATCTTGGATTCATTAGGGTACAGTAGCTGCAAACCGCTCAATGAACCGCATACTAAAAACCCCCTCCTTGGCCTGCGGGCCGAACGCCCGCTATCAGCGGGCTCGCCACGTGTTAATGTTTGTGTTGCAGCGATACCGTGCGAATGGTACAGGGACAGTACGTGTTCGTTTTTCGCCTCCACGTCTTCATATTCGAAGTTGAGATTGCGAGCTATCCGCCAATCAGGTCTGCCCTTAGCTCGCAATGTACAGAACTTAGCACCGCTTGCGCTCTCGGCAGGCACGGGAACTCATACAGGCTATGTTTTCAAAGCGTTATCCGCGTGGGCCGAGGTGGTAGGTTTACCCTTAGGTCTCACTAGAGTCGCAGTAAGTTCTCGTCCCAAGCTGCCATACACGTTCGCCCTCTACTGGCGCGTGTGACGTTGCTCAATACCCCTTGGATCTTCTCGTTGGGTGCAATGGGTGTCATAGTTATACCTTCTGGAAAGAA
>4 79 GCCCTAAGCGCGTCG
TTACTGCGGTATGCCAGCAAGATCGGTCTTGAACAACCAGGAGCAAGGAGTCAAGCAAGTGATGAGCCCATCTGAGTTAGCCCTAAGCGCGTCGATGTTCGGGGTGCGGACTGCTTCAGCACGATTGAGGTTAGAGGGGAAGTAGCCCCTTCAACCCGTAGAATTCCAATACGCCCCCTTTTGCCCATTTAGGATGCGACCCAGGCGCGCTGCCGCTGCCTGAACACAATATGTTAACTGGATCATATGTTGGCATAGGGGTTCGCCCTCTTAGGGGATATACAACCAATCGGAATCTCATTAGGTTTGTCCCACTGCGAGGACTATAAGAGTTACATAGGAGATTACGCGCTAGCTATCCCTAGTAAACCTTCCTACCGCACGTAACGACATGTCCCGCATTTCATAAAATCGGCGGCCAGGAGGACGACTCGCCTGCCAATCTGTATCAGCCATCGCCATGTAGGACCGTGAACGTATCTTGTGTGCGGTGACTAATCGTTGCTCTACGTTCCTCGTCCCCGAAAACGGAACGTCGCGTTTGTCGGCTGCGTACCATGCTATCGTCTCAACTGCGCTGTTCTGGAGAAGTGTCTCCTA
>5 556 GCCCCCAGCTTGCCG
AGAAGTGCATCCTCATTGTAGGACGCAATCTTCGGCTGTCCATTGAATGCCTTCGTTACTGCTCATGTAGACAATGTGAAAGTATCCTACCCCTGTTAACGGCGATCACAACTATTCATTATTTCTGTTCACCTTGATTAACTCACCTCAAGTTTAGGTTATGGTGAAGGAGGGCAATAGTGCGAGCAACTTTCAATTCTCTCATACTCGTTTCGGCACGAATCCGAAGACGGGCAAATACTATCAGGTTCTTTGTCATGGTCGTTCCTAACATGAAAAGCAGTTACGTTGGAGGCTTGTCACAAACGCCTTACATAGCTACGCCTCCGACTGTTTTTCGTGATTCATCGCAATCCTCATTCTCCCCGTTTAACCCCATGTATTGTCAAAAGTTCGCGTAGCAAAATCTAGGGAGACCCGAATCCTTAACACAGTGGTGCCCACTATTCCTCGGCTGAGCACGAACCCTTCACGGCACTTCGTCGTTACCCGATAAAGGATCCCCCCTGACGTCCAATACCCAAAAGCCAAGAGGAATTGAACACTCGCAGCATACGCCCCCAGCTTGCCGTTTGCGATTCTTGGCGTTTTGTAGCGTAT
>6 401 GCCCTAAGCGTGCGG
CAAACTGTGTTTCGAAGGCGGTGAAGTATTTATCAGTTCGCAACCCGCAAAAGCGCGGGCTGTTGGCTTCTAAGAAATAAACTGCCGGTCTACATTTTGCGTTGGAATTGTTATATGAAATCACACGCTGACACGAACAAAGATGAACATACTATGATGCTCACGCACTAGTGATGTGCCTAGCTCGAGATCCTTTTCCACACCAACTATGTCGCAAATGCAGCTGGACCGTTAATCAATTCCCGGTTCGCGTGCACGTGGTCTCTTAGATAGAGCCGCAGGGTCGGGCCACCCCTTCGTACAGCTGTCAACGTGCAATAATGCTTGAGAGACGTCATAACGCACCAGAGCTGAGCACGCCTACGAAAGGTGAACGCCCCATCGAATCGGTTGGAGTTGCCGCCCTAAGCGTGCGGTGACTCGCGGAGCCCCAACGAGATGATCAGGTTGGGGACGGTAGTGTGAGAGCACGTCCAATGTATCACTATGAACTTGCGGTTTAGTTGCCTGACGTGTACTAATCGGGAGCAGTTGAACTCCAGGACGTTACGCGCTGTTGCGCTCCCGCCGAAGCATGGTTAGGTTCTGGAATCAGCGCTG
>7 25 GCGCTAAACTTGCGG
TGGTAGGGGGGTGAGGACCCTACGAGCGCTAAACTTGCGGAGTGATCGGATGTGTGCTCCCCTTCGAGTGCGTAGGTTGCTTGTAGTCATTGGAAATCCATAGAGCGAGGCCATTGTCTTCGAAGCGCTAGCCGTTCATACGCTCTGAGGTCCGGGGAAGAGCTAGTACTATATTGAACTTATGCGAGCATCGCATAATTGGAATGTGGCGAGTGTATCTTATGCACTGCTGCAGGTTCGACCAGAGACGGTGGATCTGTCGATTTGTTGGGGGGTTTATAGGTCTTCGGAAGAAGTTCCGGATTATGCCACTGGTGAGGGGGGTCTAATATATAGTCGCGTTTGAAATCAGAGGATCGTAACAAAATCAGTCAGGGGCGACCATGCCAATAGCCCAGCTTAGACGCGTAACTTCGGTTGGGAGGGTCCGACAAGCTCGTGAGCGGGAGTGAATGGTGATACCATGACGTATTCAGGTGATCCCGGCTACGGGTGGTCTGTTGTCATAAACTCAAGGATGCGCAACCTCTAATTTTACGAGTGTAGCAGTACGTTTGTAACCGCTTCCGCCATTACACTTTATGTACCTTCGATCATGAC
>8 406 GGCATTAGCTTACCG
AAAGCTTCCAATACTGCATTCCTAACCGACCGGAGTTGGCATGCGCATTAGCCACGGTTCCTCATACATAATCTTGGACCGATCTGTGGCTTTTAGTTCCGTACGAGGTCACATATGTATTAATGAACTTCTGGGTCGGCTATCATACCCACAAGCAGTCGCACTAAACTATGACCAACGTCCTCCTGGATACCCGCCACATTTTATCGGCATCCCATTATAGATCGCGGGGACTAAGATTATCCTTACGGCCCCAGGTTGGCAACTCTCTGTGCTTGACCGGGGCAAGGGGCGCTCCAAATAGGCAGTACAGTCGCTGAAGCTCACTGGGAAATCCGCCTCCATCCGCAATGACGAGAATTGCTTACGGTTAAATACGACTGATTTTTCTAGTCCTGATCATGGGGGCATTAGCTTACCGAGCGCCCAACCCATCCAGCACCTCAAATCACAGAGACTGTACAAGACTATTCAGTTCGCCAGATTACCAAAACGCGCGGTTATTGGAGCCTAATGATCCTTGACCTTCGATGCAGAGCGCCCAATCTGGTGACACCGCCCCCGCCTTGGCTCTGACTATCATGAAAGCATATTCAAGCC
>9 172 GCCCGCAGCTTCTCG
TCAATGTTGCTGTCATCTGTCCCCGCAACCGGAGCACATAAGTAATGAAGAAACTCGTCACAGCAGTCATTACTCTACATTAAATACCTCGTAATTGTGGAGTGGTTAGGAATACCACATAGATTCAGTACGTCCAAGTACTCAGTTTTCAGCTTCACATCATAGATTTTGCGCCCGCAGCTTCTCGTATAAACTGTTCGTACGTTGCGTCATAGATCTGATTCAAGCGGCCAGCGCCAGACTGCTTAATTAGTCCTTGCCTGCGCGCCCATCGGTAGCATATACTTATCCGAGATGAGGCGGGAGCATAGAAATTCGGCTCTAGGTTCGCCAAGGGCTGAGGCCCCAGGCTAAGCTCCCGTGGCGGATGGCTTGATCTCCAGATGGTTCAATACCGGTGCCGCCACACGGTGGAGTCCGTGGATTGGATAGCGCTGGAATCCGATTCGTATTTAGTCAAAAAATGCAGTCCCCTTATTAAGTGAGGGGGGATGTTGCCCGCGGCTTCCGGAGAAACGCGACCGGGTCAACAGGCTGTTTGCCGCAGCGAGAAGACGCGCTGTGGAGGCTCCTGTGTTCGGGAACTTTGGGGTCAAGTAC
>10 470 GCCCTAGGCTGTCCA
TGCATGCCCCGACTACATCGAGGTAGTTACCTGCTCGGCCATCCTTGCATGCGCATAGGCAACGCGCGCCCTGCACACTCATGCGTATAAATCTCCGGATAATAGTACGTATTTTGGGAGACCCGAACTATCTGCAACCGCCTGGCACACAGGAGGAAGGAATAAACTCTCGTCCAGCCTGTTAGATATGTAAAGAGGACTAGGCCATAGTTTTATGGGTCCAAGGAGCGTGGGGGGATCGGCGGCCTTCATGGCTTACGATCCGAGAGTGTGAGCGGCGGGTTAACATACTTGGAGAAAAAGGCCGTGTTGGCGCGATTGACCCGCTGTTTCCAAACGGCGGATCTGTAGCCAGCCCGTTCACAAAGTAATCGCGACATAGGGAGTAATACAAACATGAAGAAGTCTGGACGAGACCAATGCACGTGCCCTTCACAAGCACGCATCGTGAGAAGAGGTATACCCCACGTGCCCTAGGCTGTCCAACGTTTGAGGAAGAGGGATCGGAGTAATGCCTTGCCACCACTCACATCAGATTTTGAGTGAATCAAAGCTTCTAGTTGTTGTACAGTAGGACTGTGCGGTCGACGGAAGTAGTTG
>11 231 GCCTTAAGCTTGGCG
GACAAGAACAGTTCTGTCCGCGAGATGCACGACCCAACCATTTCTGCGCGAGAGTAGATCCCTCGTCCATCACAATATAACAGGGTACATATTTTTAGACCGGAGTTGTCTGCCACCCCTGTGCGAGCCCGTCCTCCCGGCCGTTGTGGATTACCCAAAACATTATCCCCTGTCATGGGGGCAAGGGCGGGGGTCCGTACATGAATCCGGTGTTAAGACGTTTCTAGTTTAGCCTTAAGCTTGGCGGCGGCTGATTTCAAGGAGTAGGCAACTTACACGCGTCGAGGGAGTATTTTTCTACTCATACCCGTTAGGAAACGTGACAAGGTGGGTGACCGCAAGTTCGCGACGTGGTAGTGAGGTCCGTAGTCACTGTAGGGGGACGCACAGGGCTACCCCAGACGAACCGGAAGCCTTGGGGCATCATGCCGGAAGTACAGCCACGATACCGACCAATCGCCGCAGTATATCTAACCGACGACCACTCTATGCCGGCGCTTTCAAATTGCGAGGCAAGCTGACTTTTTAATTGATAATTATGGGTTTTGTTGGCTGGATGGAGATCGTGTTGGAAGGAAGCGCACGCTTTCCGAACCGTCC
>12 560 GCCCTGAGCATGCCG
TTCGTCGGGCCTGCCGGCAAAATTCAGCAGCTCGTGTTAGGTGTCTGAGTCTCTATACGCCGACGGCTGGCAGTAACAGAACAATGTTGAAGGTTTTGATGTCTAAAACCTCATGATCGCTGTAGCTGCATCGGTTCAACTGCAATTGAAATATGCAGCGTGCCAGAGAACGAAGCAGGTAAATGCTACAATGAGCCATTTGTTCCCGTAACTTACATAAATTATTTTTAAAGTAACTGGTCTTTACAAACGTACGCTTGTTTCGGTGTGCCTTCATTAATCCACCAGTTTCGAATGCGCACGGGCGCTGTATAGCGTTACCGCACTAAAGTTTTGACCGTCTTTTGTGGATATAGTTTCGGGGCTTTTCCTTCGGGGATTACTACTGTGGTCAATGGTGGAGGACACCGCCTTACCCAGTAGCGTGGTTGGCCGCCAGGCCGCTGCTGCTGAACGTCCCACGCATGAACTCTCCGTTGCCTACAGAGCTGCCTATCATTCCCGGCAAACGCTCGCTATGCCTGCTGCTGTAGCGGTTTAAGGCAATGAGGCTGCCTCATGCCCTGAGCATGCCGTACCGTAGAGACCGCAGGGGATTTA
>13 378 GCCCTAAGCTTACCC
TCCCTCGATTTGTCCAGATACCGTAGTTGGATGGAGGGGTACGATTGGCAAGTCCACTATAGGGGACACTGCATAGTCCGCGACGCCGACCTCATAAGCACCGATCAGAGCACTTTACTCGGGATTCGGGTCTGGCTTTGTATTGGTGCGAAGTATTACTGCTTTAGGCCCCATTGTAGATGATGGCACACTACCCTGATTGACCATATCAGAGACACCAATTCCCTCCGAAGTCGAATAGGTCAACAGTCGGATATAGTAGCGTTAGTAATCACGCAATCTCCTGTTCCGCTTTCATGCAGTTCTACCCAATCCAGTAGAGGGCAGAGAGAGCCGGGGTCGGCTCATACCCCCTATGGGATGGAATCAGACGGTTGTGCCCTAAGCTTACCCCGTCTGACTTTCTCTAACACCAATTCAAGGCTGCTATCTCGGCGTGATGGGAAACTGTTAGCTATATATAGTCAGACCGCTAGACGTGGCGTGTTTACATGTCTCGCCCTTTTGATCAACTCCCAAACGAGATCGAATGACTCTGACCCAAAAATCTGTAAGACACCTGCTCAAGGATTCCAGAATCTAGGTACAGGTCAGGCGTTG
>14 551 GCCCTGTGTTTGCCG
GTTCCGACCTCTATCGCAGTCTCAAGTGCACGATGGAATCACCCCTCCCCATGAGGATTCAGCTAACCCTGCAGTAGTCGCTTGCTCCTCTGACTCTAATAAAAAACGGGCGGTGCCACTGCCTGTACGGACGTGGACTAAGCTACGTCGGCGGTTATTAACATCTTCCTATTCTCAGCAGGGAAAGGAAGGTCGCGCCATGATCAAACTGATGTTTCTGCGCAGTGTTGCGTCTCACGATATACCATATGAGAACTCTGTTGTGCTCACTATCCAAGCCTACCGTCAATGCGCTGGATCAGGGTTAACCCTGTTCGAATACACATACAGGCGCGCACTAGCTGTCTATGTTGCCAGTCCAATCATCGACTGCTGGCGGCTCAGTGAAATAGGGCGGTGTGATGGCACTCTCTTATGAAGACACGCGTGTATCTATTTAGATAACCGGAGAAGGTCTTTGCAATTCTTGAAACCTGCTTCAAACGCGGTGAAGCCAGTTTTTGTTCCGATTTAGCCCCCTCAAAATTTCCGATACCGCGAGTCCTCAGCACGCCCTGTGTTTGCCGAAGTACACTCTAGTTGTGTTAGAATCCGTCCCAT
>15 395 GCCGTCAGCTTCCTG
TACGGATTATTCTGGACCGGCTTTACTCTACCTTTTAGATAGTCAGTTTCAAAACGATAAGCTTCCGCTCCCAACGCAGCTACGCTCAGCGTATGGACGCTAGACGGCTTAGGTCTAAAATAGATGAATACCACACTAGCCCTAATCTTAATACTGTCAGCTGGTCTAATGTACCAAAAGTTGTTTCCCATCGGCTACTACTAGATAGATAGCAGCTTTCTCCGTGCTCGTACTTTCGGCTGCGAAAGAGCGCTCGCCGCATGTGGTGTAATCACGTAGCCCGTAAAGTGACTCGCTATGCCGTGGTCAGCTATCCGGCTCCTGACCCAGTGTTGTGCCCACCTGCGTATGCTGAAAAGTCGCATTCGTGCCTTAAGTTCTCAGCTCGTCTTTGTGCCGTCAGCTTCCTGAACGGACCGTCCCGCATCACAATGCCACGCAAAGGTCGTGCCGGCCAGCTCTAAGAATTGGATCTGACTTCATTGTTATCACGAACTGGTATTCCGATAATGTCCTTGCCCAGCAATCCGCGTATCCTTTACAGTCCTATGTGCCTCCTGAGACTTGGTGCTGCGTAACAAGCTTCCACCGGCTCGATTC
>16 127 GCCACAAGCGTGCCG
GATAGCTCCATCACCTTCCCCCGGACAACCATGCATTCACATGCAACGCATACAAGGTCAAAACTCGTCGTCTCATAGTGCATGGTTTAGTCATGGCAGTAAGTTAGGTGCTCCTGACCATAGGATCGCCACAAGCGTGCCGCGAAGGAGTCTGGTTAATAGCCGACGTATCAACCACCACTTCCCCGGAACTCACGGCCGTTAAGGTATGCGAGCGACTACGTTAGCGCCATACCATCGCAATGTTTAAATTGGATTGCGACCTAAGTGCCATGTCCATACAAGGCGTAACTCGCACCGAGAATTTACCTCCAACCAGTCCCCTTAAAGGATTTCACTTGCTCAAAAGTACCTTATCCGCTGCAACAGTGCAAGTTAGGTGTGCAGAACAACCATAATGCGTTCCCTGTACCCCCAAGGAGGAAGCATTAGTCTCAGGGCCCGTGGGTGCCTTCCTTGATCAAAACCACCTTGTGTGGTCGCATGCTAAATCGTATTGCGATCGGAGATGGGTTCGTTAGCGAACACGTTCAACCTGCCTTGTGCATTCGTTATTCTTTTCACTATTAAGAATCACCCAGACCAATTTTGTATGGGCTC
>17 446 GCCCTAACCTTGCCG
CTCTCAGATTTTAATTAAGTGCACAACCAGAGGCAGAGTTCCGACAATCTCCATGAATAAAAGCCTTGATAACCCGGCGGGATGCAGGCCCCTTCGCGTAATATAGTTCCTAATTCTAAGATTGCCTATGTGGCCGCTCCGAAGAATTGATTGGATCCACGTTGAAATGACCTCGAGGGAGTTTCCTTATGGCTATCTTCAGTTTGAAGGCGATTATGTGGGTGCATCGTACATAATGCCTACGTTACGACGGTTCCCAAGAATGGATCCCGATCAACCGGGCGTGAGGCGCCCCTACTTCACCAGTGGACCCTGTGAGGCCAGCGATTGTATTCTCGCCTGTGCTCTCCCAAGGATTGGCTATCATACGGCAAAAAGACTATTGTCTGCGCGAAGACACGCACTGCTGCGGGCCACATCCTTGTTGATGTCCCTTATAGATGGATGCCCTAACCTTGCCGCGTGCCCCGGTGCGCCCTAACTACGTAACGCAGCCGACGCACCCACACGCTTCCGAGTTCAAGACTTAGCCGTAATCTCGTACGACCTAGGCTCGTTCCGTCAACATTGACAAGTATGGTGTCTCGCCGGCTCGCATGA
>18 552 GCCATGATCTTGCCG
CAGCCTCGGGTCGAACTTGTAGCTTTCGGAAAAGGCGTATCCAGACGTACGGGGATTTACACGAGGATTTGTCCGACCTGGCTGCTGTTGTAATCAGGGGCCTCCTCCTGCCCGGAAGTAGCTAAACAATATGATAGGAAGACGACAGTCCTCTTACTTATTGTTAGATGTGTTAACAGCGAGAACAGAAGCAGGACGAAATGTAGAGACTGGTCCTATCGCAAATATTCGCAGTGGAATGCAACGCACGATCAACACCTTATGATACGTAGTCTCGTAGAAGTCCAGTAAAGGTTTTGCCCCTCCCTGAGCTCATAAGGTACGATCGACTGATAATTAAGGTTAGCGTGTGGGAATTAACGGTAGACTACCATTCGTTAAGTGTATGGCCCCAGAGGATGATCTCTCGGTCGCTATATCCACCGCGTGTGCACTCGAAACATCTATAGGGTGCGGTGTACGATGTCAGCCATATTCATAACACTTCTAAACGTACTTCAATTCACAGCTACGTCGAAACTAGTAACTGATAATGTGATGATGACTCTCGTGGCCATGATCTTGCCGTTCGACAACGAACGTGTACGGGGAGTGGCTCAG
>19 475 GTCCTAAGCGTGCCG
ATCCCGAGGCCTACCTTATTTTCTAGCCGGCTTATCCCGATCACTAAAGCGGTAATCAGGGAGAGGCCCGAGAACGGAGTCGGGGTGCAGATCAAGGTGTGCGTAATAGGCTCATGATGCGTGTTGCGCTCTGGTTACAGCCTTGTAGTTCAGCGAATATGCCACAATTAGCAGTAATCGTGCTTGTGATGAACGTTGCAATCTAAATTGCACTAAGATCTTGACTCACTATTCTGACTAGTCGGGCGCGACATGCACAGCTCATACTTGCGATCGCTCAGTCATAGCGGATCCACAGTGGCGCAGGCCGAAGGTGGATCATCGGGCTCCGCGACATTCTGAACGCCGCTTAAGCCAACCGTGCTTGTGGTTTTCAACTTCAGGTAGTTGGGATGTCCGTAAGAAGTGCATTAGATCTCTGCTGGGATGCTGGCACGTCATTATTGTGTAACCGCGCCGGCGGGGCTCGTAGAAGGTCCTAAGCGTGCCGGTCCTAAGCGGTGATGATATTACTTGGCAGTGTGTGGCGTCATCCACTAATCACTACCTGCTTAGGACGAACACTCATGCCTACACGGGACCGGACGCTTGTGTGCTACC
>20 470 CCACTATGCTTGCCG
TAAGGTAGCGCTTGTTCAATCTATAGGTTGATCTCTCGATCGTGTGTATCTACGTGCTCGCGCGAGGTCTGCGTCCTCGCCCTGGGGGGGCCTATCATCAGAGGTCCCCTCGCAGATGCTAACTGGCAACTGAAAAATCGGCGCTAACCCCTATCACGTATACTAGATCAAAATGTCAGGGTCCCTGGGAGACTTCATATTCTGCCTCGGTAGAGTGACTCACTCCCTACACTGCTTGCTATCGGTCAGAGCAACGTGAGATCTCTTCGAACTTCATAATTAACTCGGTGCTATAGACCCTGTCATGTATAGACCTCGCTAATCAACGCTCAGACAAGAAAACTTGGGACCTGGTTGTTGCCGACTCCGATGAGATAGCACCCAAATTCGCACCATCATCTTCGGTATTATGTATGCCCTAAATTAGACCTGGGTAGCTACTGTGCTATTTTTGGCTCTATGGCTGCAGGCCACTATGCTTGCCGAGCTGGCAGATCTCGTTATCTCTTGTGTGTGCTGATCACCCTCTTCGATATTACAAAAACTTCATTTTTGTGCAAACCGTTACTAGTATTGCAGGATCTACTCATGCGGTGAAGA
