# Supplementary material for: A particle swarm optimization-based algorithm for finding gapped motifs
Source: BioData Min. 2010 Dec 13;3:9. doi: 10.1186/1756-0381-3-9 (PMC3022572; doi:10.1186/1756-0381-3-9)
Supplement: Additional file 2 — Experimental Dataset. The synthetic data sets and real biological sequences used in the paper. [file 1756-0381-3-9-S2.ZIP › synthetic/non_gap_motif/fix_motif_length/Seq_600_20_15_4_3.fa]

>1 189 TCCATGCACTGATAG ACCATACTCTGATAG
ATACACATTACCGATGGGTGGAGCAAGCACACAGCCCTGCTTCACGCGCAGCCACATCGACGTGAAAGAGCACAGATTTATAACCCCCGATGGGGTCCGTCGGGCGAACACTTCGACCTCATACGGACCGGGACCGCACATTAAATGCTCCTAGGCTTAGCGAGTTGAATTCGGTACACCGACGGCGGGTCCATGCACTGATAGCCGTTAATAAGAACCGTCGAATCTACTTAATCGTGGGACCATCGTTTTCCTTAGTTATAGCAGGCACTATGTACAAATCGCGCGCGCGGCCTAAATGGTACCAATAATGTCTATGTTCTTCAACTGACAAGTTGTCTATTATTACGAACTTGTCTTGGAGCACATTTTGATTCCCGCAATCTTTCCTCATCGTTGTCGCACAGGGCGTAGACGTCTGGTTTCTAACGACACACCTCGGGCCTAAACCCTAGTCGCACATACGCATGTGGGGTGCGGACTCCGGTAGTAGCGGAACTCGGCTAACATGAGGTCCCAGGTGCAATCTCGCTTTTCCCTTGCAGATGAATAGCGCAAGCTCAGGCACTGATTCATCAAACATTTTAAGTCACCAACACC
>2 229 ACCTTACTCTTATCG
TCAGTTCCGATCGAACCATATTGTAGTTGTCAGGTAGGTGCAACGAGCTTGACCTTTCCTACAGAGGATAACCGTTAGAGTATAATGCTCCCTCCGAGGCGTCTTCTCCCGACGACTTGGTTGTCCGATTCGGTTCCCGCCATCGGACTCGACCATCCTTATCCCGAGAGACAATTTGACCATTAAACAGATGCGTGCCCGGGACTTGGAACCTCCTGATAACGCAGGCACCTTACTCTTATCGGCGCAATTGTTAAACAACATTATAAATAGACTCTATCTCACGACATGCGTTTCGTGTGGCATTGATGAGATGGGTGGGTCAGGAGATGAAGTTCCCTGAGCGCGGCGTCCGATAGTGTTCGAGGAGGGACTAATATGCACTGCCGCGGGCAGATTGGAACAGGCTAGAACACACCAGTCTCAAACTCATTGAGTACACCCTGTGTGCTGGGTAACTTCTTGCTTAGCATACACTTAAATTGCCAGGGGTCCAGGCAGTACTCGACGTGCTTGCATCTGTTGAGCCGGGGCGTCCACTTATCGGTCGATTCGTCAGCTCCACACTTTTATCGTGTCAAGGGAAAGACCTGACCAACG
>3 545 AGACTACTATGATAG
GGCGAGGTCCACCTCTTTACTATACCGCTAGGCCCTGGAGTACTACTCGTGCACCCAGATATATTCCGTGAGCCCGGGGCTATGAAGATACATGCATACCGACGCTCTCACAGCTGTCCCCTAACCAGTGCGCAGCGCGAGGGTCCCTTAGGTGAAGCTACCCCCTTAGTCGCAAGCCGGGGTCCAGGAAGGGATTTGCTTCATATATGCGTTCATACTTTAAATCCGTGATTTGACGCCTAGAACCCCTTGCCTATATCAATAGTATTCAGAAACAGAATAGTGCCACAAGCCGGGCACCAGGTCCAACATCGCTTCCCCGTAAGGGGTTAATCTCGCCACGGCACAGAGCACCAGCACCGACACGACGCACACTTATACCACGCCGGACACCCCTCGAATGACCGTCGGCTCTCTGAAGTATGGCTATCCGCATATGGTAATCCCGGTGTATGCATACCCACGGTACCTTAGAAGAGCTATGTGCCGGACGATATCCCAGTGCGTGAACCGGTATACCACGCGGGAATTTTTTTCCCGCAGACAGACTACTATGATAGGGGAACGCGGGGGTACGAGGGTAAGTCCCGAAGACATACT
>4 11 AAAATACTCGGATAG
CTCGTGGAGCCAAAATACTCGGATAGGTCCCACGGACCTCCCAGTCTGGCACAGGAGTGCGCCCAGTAGAGATACCCTCTAAAATACATCTCGGGTCGTTTCAGATCCAACTCGTCGGAAGTGGGGCTACCCGAGATATAATCGCTTCAGGGCATGCAGGATAGGGGTCATAAGGGGTCGACGCGAGTAAAAATGGGATTCTCCAATGAGGCGGCAAGGTCACCCATTTACTGGCCGGTTCGGCTACTGACCTCTCCTCTAAACAGAACTGAAAGCGATAATACCGACGGTCAGTCTCCCGCTACTTCCCATGCTACAATCCTTAGCAGAATAGTCGGTCGCGGGCCGCTCCTCCACGCTCGACGGTAAAAAACGTACCTCCTAGCGATGTGTCATCTTCCGCCACTGCAGTGACGGTTTCTCGCTATTTCGCTATGGTCGCCCAACAGAGCCACTGAGGTGAGGCCGACCGGAGAAAGAAGCAGGTGAGCGCGTGGGAATTGGAAATCCCTTGTTCAAACGCCTCCGTCTTTGCTAGGCTCCTTGATGGTCCCGGGGAATACTTGAGGTCGGGTGCAGCTCCTTCCTCTAATATCGTCG
>5 313 ACCGTACTCTGGTAG
GGAAAGGTTATGGCAGACCAGTAGAGAGTGGTAATGCGTGCGCCCTCCAAGGTCGGCTCCAGAAACTTGCGATGCGCTTAATCAATTTGTGTGCATCAACAGCCGCCTTAAATCGCGTCGTAAATGTTTTCTCTGATTGACCCAGGGTGACCGATGCCAGCAGTTTTTCATGCGACTGGCTAGCTCACCGACGGAAATATTGCGGAACTGAGACGAATCTCGCGCCAATCTTCCTAGGGGACTTGCCTGTATCGAACTGGATTCAGCCACTCCGATGGTAGATACTAACCGCCGGACTCAGGGTCGGTACGTTACCGTACTCTGGTAGCTGAATAGGGATCGCCGGGTCTATGGGGGGTAGGTTCGCCTCACCCCACTAGTACTCTCACTTAGCGAGCGAAACCAAGTAGACTCTCTTCGTTTGTCATAGGCGCGGGGGTGGTGCTCGATAGGCGGCAAGTAGAGGGCAGTAATCCTGCCAGTCGGCCGCCCGGGATCGCATTGTAAAACACTGTGACGAGTTAAGTTACGAACGCCTCTCTCCACTAGTGCCTATTGTAAGTCATCGCAGAAGCGTACCCTAACAGTAGCCAGTCGCAA
>6 283 GCCATGCTGTGATAG
CTTGCCTGAACTCGCGTTGGACGTCCATGTAGATTTGAAACATAACGGTACTCGCAGAAGCGGATTCGAAACAGCGTATAGGGTGTGGTGTGTGCGTTCTGGATCAGACCTACGTCTCTCGGATTCGGGGTGAATCCTACATTATAGCCCCAGTAGCCTCACCTCCACTCGCTTTCCCTACCAACGGCCTAGTATTATGTAGATGTCCGTAAGTAGAGACCTACAGAGCATGAATCAGATCGGTTCCGTCAAAGTGTATTATTCTGCGCCGTCAGCTTATCCGGCCATGCTGTGATAGCACTTCTCCATTTGCACGCTCTCCAAAGCGACGGCGTTCGTGATTTGCGCCAGGACGTGACGCCCTACCATACGGCACAACAAGTGTAAGTCTCATAGGCGCAGACTCGAAGTCGCGCAAAGCACAGGCAATTTAATCAGTTCTGGCTCCCAGCATTAAATAGATCATGATCATACTCGCTATCTTCGCATGCTTAGGGCTCATAGGTTCCACATGCCGTTGACGGACATTGATTAACGTATTCCGGGCCCTAGACTTATACCAATCCCGCTGAACACCCGCGCGCTTGACGCTACTAGTGC
>7 539 ACAATACTATCTTAG
GAGCTTCGTTACCAAACCATAAGTATATAGGTAGAGCTCGCTTAGCTCCATGTGGGAAAGTGTTTTCCCCTTCCATGCTATGGACATAACAATGAGAATAGTGTTACTGGGACCACTGAACTGACAATCTCATATCATCACCAGAGTCTGTTGGTCAATTCATAGCCCGGAAATGGCAAGAATCTCAGCAAAAGACCGTGAGTAGGCTTTGAAACCATTGACCCACCCCTTTATTCACAATACTGACCAAAAACACGATAGAGAGCGTACGCGAGGCAAAAGTCCTACAACCTTGGCGATGTTGTACTAACCGCATCCCGCCGTTGAAGGTCAGCTTACATGCGACGCTCTTGTAAGGTATTTTGAGAAGAAGCGATCAAAAAGTCGCCGGCTGGTTCTATGTCCTAGAGCAGGATGGCCAGTACCTTTTACTTACACTGAAGTGTAAACGCTGTGTGACGCTACTGATAGGCTTATCATGTACTTTTATCTGGCGTTTCTGCTGTAGTTTTATGAGCCGGTGAATATAAGGCTGAGTAACAATACTATCTTAGGTATATCCACGGCTTGTTCCTTTCCCAATTCTAGATGTTCTTATAG
>8 212 ACTATACTCTGATGG
TGAGTTGCATTGACAGTATCGAGGCTAGGTAGCTCCGACTTAGGTGTTCGAAGTGGTAGGGTCCTATCTTATCCTACCACAGCGTGGCCAGTGCGCGCAGAATCGGTCCATTGTTTCAAAAATACCTAGAGGAGTGCACCACTAATTAACACGATTCAAGTTTACTGGAAGAATGTGCGCTGGCTCTTCTTTCCGGTCTTCCTCCAGTCCCAACTATACTCTGATGGTTGCCCCGGAACCGAGTACCAACGGTAACATGTAAACGTGGATTACGGACTGGTGCGTACTATGATCTGACGTGACGATTTGCCTGCCCCGACCGATAAAGGTTTCGGTTGCTGGAATGTGATGGAGTGCCCTCAGCTCCTCACTTCATGGTTCCGGTAACCCGTATTCGAGGTCGTCATGTCAGAACATTTTCGGGAGAAAACTCCCATGAAGAGACTGGCTAGGTTATCTTCTACACCATAACGCGTTCTGGGCTACCGACTTACCGCCATTATGAGTTAGATGGCTCTCCAAACTGTTGAGCGAATCCTCTCGAAAAGAGCATACTATGAACATTAGCCCTGGTGTAATCCTTATGCCTCAAGGTAGACC
>9 160 ATCGTACTCTGATAG
GTTCGGAACTGTTACGGTGTTTTGGGTCAGAGTTCTGTGTCTAAGCTTCTTCCCGTCATCGTCACGGGGCTGGTCGGACGCGAGCGAAACCACGGCAAGATACATTTAAAATATCCAGAAGTTCCGGTAATAATCCTACGATACCTTGAAATGCAGATATATCGTACTCTGATAGGATTCTAATTCCGTCCTAACCAATAGCACACAGGACCTTCCACCTATTCTTTGCACCCTCGAATCCGTCCCAGTTATGTAATAATGAACCTATCGTTATTTCTGACGATACTCTACAATCGCTACGCACGCAACACCCAAGTTGCGGGTGCCATAATTGCTTGGGCTATTTTTGATAGGGTTACTGGGTTTAAGTATAATACAGTGATTATGGTCCACTAGTGGAGAGGCTGCACAAATGAGGGGTAACTATTACTGCGTTGATCCACCAAGGTACGAATACGGAATGAGAGACCGATCTATTATATAAATGTACGGACGACTTCTATTTTGAGTCGCTGAAGACGGGTTTCGATCGGACGCGAACAATTGGTAAATCCTCCTTTTGTCAGTTACCAGCAAATCACATGAGGTATGATCACTTTT
>10 217 ACCATAGTCTGATAG
GTTCTGTCGGTGGCACTTCTGGCGGCAAGCACCTAGGCACCAACTTCGCTTGTACTCTCACGGGCAAATCTAGCACATTTGCTAAAGTGCGCCGAATTTCGCCCGTTTCAGACGACTTAGAAATAATAAGATTTCCCACTCTTTCTTTCATCGGTCTCGTGTCGAAGCTTAGCTAAACGCTAGGGTCACGAAGACGGGAAAATCGTGATCAAAGATGACCATAGTCTGATAGAATTATCTATATAGAACCACGAATCTCACGTGCTAACCGGATCACGGGTTATCATCTTGCGTGTGACTTGGGCACAAGATGGCGTTATACAAAGAGAGTCACAAAAGTGTAGGGCGAGGGTCTGGGGCAATTCGACTGTTCCATAGGAAGACCTAGAGTCCTCAATCCCTATGACCGATTAACAAGTCCAACGCTGATGTAAATTACCGGTAAGGCCTATTGACCGCGCACCTGGTTGTTTTCTGCAGCATAAGAGACAGACGATAGGGGAGAGTCGCCAGGGTCAGTTGAATGCAGCACAAGGGCGTTCAGTCTTTTCTTCCCGCTAGATGTGCCCTTGAAACACTAGTCGTTGAACAACATACGGA
>11 109 ACCATACTCTGATCA
GATACGGCCTATTGTTTGACGGACCAATTTCCACATGTCAGGTTAAGTTGTCCGTCATAGAAACGAAATTAGTCAAGCGAACCCGTACTTGACGACTTAGACGTTTGTCACCATACTCTGATCAAAGGGCAGAAGCCAATTCGAACCGTCCTCCCTCCTTGTCCACATACTTCATCTTCGACGAGTGCCACCGGGGGAAGTCTCGTTTGAGTTCGGCTGTGCGCCCCAGTTATTAGTTCTAAATACCAAACGAAGACGAAAAGATCAGATCACCTAACACTCAGGGTTTATTAACGGGGGCGCAATTGCCGTTCAATACACCCTCCCCAGAGGAGCATCCCTTGCCATACGTCTGCCAGACGCTTCGGACCCCGTCTTACCTTGAAAGAAGCGGTCATTCAGGCGGCTCCAATAATTGCCGGTACTTACATTTACGCAAGTTCTTGGATCCCGAAAGCAGGTTCAAGTCCCATGGCCGGTCTTCTTTGTCCCGACCTTTTATAGGCTCTGGTTAGGGTAGCAAAAACAGTTTTTGGCGTGCGCGAGGCCGTGTTTATCCTCAGAGATGGGTTACTTCGGCGATCGCAGTACCTCGGCAAG
>12 44 ACGATACTCTTATAG
ATCGAAATCGAAAGGACCTAATTTCTTAAATATACGGAACGAAAACGATACTCTTATAGCCTGGCTCTCACGGGGGTTAGTTCCATCTTCAATAACCTAAAGACCAATGCCCCTACACCACTTATTACATTTGACCGCCCCATAATTTTGAACCATATGAGCACGATTCGTACCTGCCCCCACAAGCCCCGGGTCGTACAAGAGCGAACGTGCACCCGTATCGGGGTGAAGCATTGTGTGCGGACTTCAGAGCGTGAGGGGACTTTTAAATACGCGAGGAAACATCTGTTATGTGGTAAGCATATCCCGCACGTTCCAGACGCCAGCGGCTATTCGCAGAGAAAGCGTCTATCGTATTGGTCACCATTAGGATACAGTTCGGGCGCCGGATGAACGTCGGTGACCGTCTCGAATCTGGAGTGACTGGTTCGAGGATCAATCGGTTAAACTGTTCACTTGATCGGGATGGCATGTTTTCCAGTGACAAGAGACGTGCGAGCTATCATCCAGTACTGGTCTGGCCACGCGACATCCTGTTGAGGACATAAACGAATAACACACTGGAGGCCGTGTTATACGCCAATAAATCTGCAGCAATGG
>13 330 ACCATGCTCTGATAT
AAGCCGGAAAATGCAGTGTGACTTAGGTTGGGACGCGGTAAAGCGGTTTATATGCATAGCAACACTTCAGTTAACATTAAGGTTGTAGAAAATGAACGCTGGACCATACGGCGTGTCCGGTTTAATCGCGACCGTATAGGGGCGTGGATAAGGTTCGCCCAGCTTGTTGAGGCGTTCGTCGCGCGAATACATGCCCCCGGTTTGCGTATTACGGCGAGTGACCGCACGGTACGGCCTATAATCGGGGAACACCGTTATTGTTAGGCGAACTCAATCACTAGCAATACTATTAATAGCTTAGGGTCGCAAGACAGTGCCCACCTAGCAGGTACCATGCTCTGATATGTCACCCTGCCAGAGTAGAGCCATCTGGAGATCGTATGGATCAAAGGAAGTTACTGTGTTCAATGAACTACCGCCGAATAAACTGCCGACGTCTTTCCGGGACTAGGTCGACCCCAGATACTAAAGGATCGTCGTCACACCGTCGTCATACAACGAACGATAATCTAGCACTTTCCTTCACGGAGGGTTCCCTCAACGAAGTTCGCTTTGCGTCTCGTCTCAGCACCGACTCCGAATCAACCACTGTTAATGACC
>14 495 ACCGTACACTGGTCG
GAAGTCGTGACCGTACCAGATCCCAGCGTCCGTCCAGTTAGGGTGGGTGCTATGAGGCTATGACCCACTACGGCGATGGTTGTCGATGGCGACGAAGCGTAAGTGCACGAAGCCGACAACGAAACTGCTGACCTGCGCAGAGGCGCCGGCGAGCCCTCTGTCTGGCGTGTTCATCCCGGCTTCCTCCCATCAGTGTATACAGGGGCACGAGAGTGTGATATCCTCTATCCGAGTATCGCAAATTACCTCAACAGGCTGCACGGCTAGTATGTAGGGTTAATCCACATGTCATCTCTATCTAGTTAAGCTGGGGGCGTAACGTATGCGGGTCCTCAGTAAAGTGTCACTTAGGCCTACGTGAATGACCTAGTGGTTTTTCTGTGTCACGGCGCTTTTTGCACGAAACCCTGAGTGGCTACACAGGCGTGAGCTATGACAGGCAAAACTAAGACCCAGCGGCATACATTTCATATCTTCTACGGTCGTACTTGTGACACCGTACACTGGTCGTACAGATGTCCGCTCTGCAGCGTCTCGCAGGAAGCCGGCTCTAGTGTCGGGTTTATGCTCGCAACTACATCTGCTGCTACCATTTACTAT
>15 11 AACATACTCGTATAT
GGCCCTGTGTGAACATACTCGTATATCCGTTCGCCTCTACTTCATGACTGGGTTTCTCTACCACAATAGCTCCACCAAGGTTGGGACGAACTTCTAATTATACCACCCTGGCGCAGCTACGACGTGGCTTGAATTAGGATTACGTGCTTTAGCCGGCCTGCACCCGCCCATCGCCCGTTCGCGCACACTTGGCGTTTCGACCCCTTGTGCTGGACTAGGAGACGCGCTCGGGGCAGACAGTCCGAACCGAACTTGACTTCTCTCTAGCACAATGGGAGCTTGACCACACACAATGCTCCCAGGCAAAGGCGGAACTTCCGCGAAACATCGCTCGCCGCGCGTACCACCGGGTCCCAGTGTCATACTGAGATTATTTTGATGGACGTTCCCCTAAGCCATGACCACACCGCGTTTACTTGCTGCGGTTTTTTCCAGACTTCGCGTACTGCACGAATATAGACAGTACCAAGAGATCATCGCATTATTAGGCCAGGGGTACTTTACTTGCCAGGCGCGCGGATTAGTGAGGGTCAATATTCGGCGGCAAGCCGAGTGTATAAAGAACGAGATCGCTCGCCCCTATATTGGGCAGTGCTAGGG
>16 560 ACCATACGCGGAGAG
TCAATTCAGGGATGGCGGACGGCGGTGCTCAGACACCAGACTAAAGTCTAGTCCGCAGATATGAGCTAGAACTGTGACAGGCCCATAAGCCGAAACACTAACATGTACTCTAACGTGCTACAAGGCTGGTGATTTTTAACCGTGTGATTCCCGCCCGCTAGCAAATCAATGACACCTTCTATTAATAGCCCGGGTAGGTGGCGTCAAAATTTGTACAGAATGGTTGTAGACAGAACAATGAGCCCGTTCGACTACTCGACTTCATTATCCCTCATCCTGTTGGCCTATGCCTTCCGTTAAGTCAACTGTAGCGAGGTTCAATCAGTGCCTGGTGGATCCCCTAATATAGTAAACCCCGTTGTATTTGAAAATCACACGACGGATACGGTCATCGAAGATCAGGTTCGAGGCCCTTCATAACTGCAACATGGAAGCTCATAGCGGGAACCTAGATGTGTCTATGCCGGTATAACACCCCTTTTGTAGCGGGGCTCCCAGATAACTGTACCCCCTACTGATCCGTCCTCTTAGTCTATCTAATGACACCAGGATTGGCTAACACCATACGCGGAGAGCTCACGTGTTAATAGGGGCTAGTCG
>17 190 GCCATACCCGGATAG
GCCAGAGGCGAGAGTAACCTTCCCGACGCGGCAGTTGATACGTACCGACTACAATAGAGCCAGCCAAAGTCTGGTGCTAGCGTCCAAGCCGTTTCGACAAGTGATAGGTTGTGACGGTTCATATCCTGACACATCCCGTCCAAAGTTTCCATGTGAGATTTTAGGACCCTGTAAGCGCTCTCTTGATTGGGCCATACCCGGATAGTACCTCGGCGGCGGGGCTACCATCGGACAGATACGCTACATCCCTCTTATCCTGATTTTACCTGCTATACCACTACACAGTAGAAGCCACCCCTGCGCAGCCCCACCAAACCGCGAAGTCCGGGAAGGAAGGGTGGCTTGTGATTTACGTGTGCATTTAATCAGCTGTGTTCCGTACTACGGACCTTGGACACGTCGAACTAAGTTAAAGTCTATACCCTGTACAATATGTCCTAAAACGGTGATTAGGGACTGGAGGCCGAAAGAACTGATAGCAACGGGTTGCAGGCCGCTGGGAGGAGCATAATGAGGCGATGGTCCTGGAAAGGGCTCACAGGGTACCGTGCTATTATTCTGCCGACGATCGTGTTTTTATTGCGCCGGTAAGAGCCACTG
>18 137 CTCTTACTCTGATAG
AGCGGGTGCTGCTTAAGATAAACTCGGGTGCGCGGATGACTTAGTTTATCGCGCCGGAGAATTAGTGGTTATCGTTCCTGCGCGCCCTAACCAGTGGATAAACATAACCACTTTGATATTCAAATCGTTATCTTATTCTCTTACTCTGATAGCGCGTCGTGCGGAGGGTCCCGATCAACGAAAATCACTCCTTCCCAGTGTTCACCCGTGTGACTCTGCTATGTCCACATGCTAAAAGGTCAACAACTTGCCTACGTTCTCCAGCCAGTACATGCATTAGCGTTTAAAATCCACTGTCAACATACTCATACGAATCTCGGAGACTCTCCTGGAGTATTAATTCTTGGTGATTGAGTACTGAGGTAACAACTAAGCCTCTGTCAGTCCCATCTAACTCAGTCTATTTTATAGAGGTCCTGTGGCGCGAGATCCCAACCGGAGCCGCATCATAGCCGACAGTTTACGCTGGAACTGAGTTCAACTATTACATGGCCCTGCCATGCGATACTACCCTTTGGATATGATTAAATCCGCACCAGCCCTTAGCCAGACACCCCGTCATGGCACCATGAGAAAGCAGGCGTTTGCTTTTTATTACAA
>19 24 TCCTTACTATGCTAG
AGCGTAGTCCGATTGGCCCTGTATTCCTTACTATGCTAGGCCGGTGATCCCTCGACGCAATTTCCTGCAGCGAACGATGATGGTTCGTGCGTGTATTGTTGGGGCTGTATAGCTCGCATCTCTGGCTCTGCGGATCTCTCCTTGGTGACGGGTTTACCGGTAACTTCGGGAGTGCAGATAGCGCAATTCGATTGGGTATACCTATTTAGCAATACTAAATTATGTAAATTAAGTGCTCGCGGTCAGATGAATTTGCGTTAGCGGCTTTACCGTAGCCAGCAGGGTTAACCGAGTACGTCGTTAACAGTTCGTGGACCCTGGTATAATCTGGTAATTCGAACAGAACCTCCATCCAGTTGCTAAAGCGCTGATTACACCCTTTCCACAGGTATGCTGATGCGTATAGTTAAGCCAGCTCTTCAGGCAGGTTCTGTCGAGCTATAATCATCAACATCGCAGCAGAGAAAAGGAAGATTTAGGGCTTGTCCAAAGGAGGAAAACCGCGAACGTACTGAGGGAGGGCCGAGTTGTGACACTTTGGACCAATGCCAGTGCCCGTCCACTAGCCAAATACGGGCCTGAGCGCTTTAGGTTATCTGG
>20 80 AACATACGCTGACAT
CTACCTTCATTCCAATTTTAACGTGAATGTGTTCTGAGGTCTTGTCATCGATTGCGAGGATGTGTGGAGTTTATTACGCTAACATACGCTGACATAGATAACAAATCCCGAATCTACGGAGAGCCTTGCTCTAGGCAACTTGATCTTGACGATAGAGCTTATTTGTTTCTCTCGCTAACTTTCATGCAGAAGATGCACGTCGGTATGAAGATTTGCTCATTGCGGCTCGGGTGTGATGAGCGTGCGGTGCCGTCGCGTACTACCTTCTGACAGTATACGCTCCGGCGCAATGGATCGCAAACACTGCAATTGAGCCTTAGCCCCTACAACATAATCCTCATCAGAGTACAGAAAGCGCTTTCTGTAGTGCACATCGAATGATGGGTCCAGGGTGAACGAGCGGCACGGATTACGTGTGGTGCTTTTTCCACGGCTCATTACTCGGTGCGCTCCGCACCTGTAGATCTCAATAATATGCATACCAGACCACTGGGAACCTGACACAGAGAGTGTGCAATTACCCGGTATCCGGTGTCATGAACTCAACCCTGGTCGCACAGACGGAAACGCCCCCCAGACGGGTAATAAGTGCGTCAGAGG
