# Supplementary material for: A particle swarm optimization-based algorithm for finding gapped motifs
Source: BioData Min. 2010 Dec 13;3:9. doi: 10.1186/1756-0381-3-9 (PMC3022572; doi:10.1186/1756-0381-3-9)
Supplement: Additional file 2 — Experimental Dataset. The synthetic data sets and real biological sequences used in the paper. [file 1756-0381-3-9-S2.ZIP › synthetic/non_gap_motif/fix_motif_length/Seq_600_20_15_4_4.fa]

>1 452 CAGGAACTTATGGAT CAGTAACTTATGAGT
ATTTTCTGCCGCGCTCGTGGTATTGCCATAGGAAATGGACAGTGTTGACCGCTTAGTAGCTACCCAACGGATGACAATGTGAGCCGTGTACTATGACAATGGAAGGGCGCTTTAGCTCCTTCCTAGTAAGTAGTTCAATAGTATCCAGTATACGTCCGGAGACGGAGATGTCGTTCAGGCCGAAAGGCAAGTAAAGGGTTGCTACTAGGGCTAGCATAAACTAGTCGAGAAGGGGAGAATTCTTACATTTGTAACCCGGTCAGTACAGACAATCATGCTTAATACTCAGTGTATTTCCTCCACTGGTGCGACAAGGGGCACGTGGGTTGCAGTGGGCCAACGAATGTGCAACTAGTGAAGTAGAGCAATACCCAGACAATAGATGTGTAAGTGTGGTGAATGTACATTATATGGAATCTGAGTACCCGCCTGTAGATAATGTTCGCAACCTACAGGAACTTATGGATACTGCTCAGAGTGCCTCACAGATTATGATAATATGGGCCCTTGAACTCTGCCAGAGCATAAACTTAATCATTCAACAATGCTAGCAGGCATTGGGCACGTTAGTAGACCGTTTTTTTGTGCCGAGGTGGACCC
>2 34 CAGTAGGTTAAGTGT
CGCACACATCCTCCAACAAACACAGTCGGACTTGCAGTAGGTTAAGTGTCTCATAGCTGTTAAATGAGTACCCAAGTCATATACAACTTGGGATCCGTGGGTACGAAACGCGCTGCTTTGCCAGAGTGATGACGCACGGGTGCTACTCAGTCACTATGTTATAAACCCTACTGCCCCCTTCGGTAAAACTGCAGTATAGTATGTTAACAGATGCATTTACATCGCCCAGATACTACGACTGTCCATCCCTTCGCAGTGAGCGGCCAGGGAAATCGAGAACGACTGAAGGCACTACTCACGGGTCAAAAATGTCCGACTCTCTGATTCTAGCTCAAGGGATCAGGTTACACGCAGTATTGTGTATCTGTTGGTTCACTTGGTCTAACGAGAGCCCATGCCAAGTTTAAGGCACCCATATTGCCCAGTCAACGAAGAATCCACCATTAACGCGCTATGTTCTAGGCTAGCGGAAACTTCAGCCTAGGGGTTGCCTTGCGTATTTTGGATCGTCTTTAGATTCCCTCACAACCCGTACAATGCGGTACTGTACCGGTATCGCGAAAGAGTGAATGATCACGCGCCAACATGTTCTGTAGTTGA
>3 271 GAGTAAGTTATGTGG
GTATAGGAGAATGGGAACATTCGCCAAAAACGACTTAGGATACGACACCTGAGTTTTTACCTACTGCCCACGATGACACGAAATGGAGTTAGAACGTGTTAATATTGCATCAACGGCTTGGCAGGACCCTGACTCCGCCGTAATCTAACGCGGAACCACCTGAGGCTAGTCTCATTAAGCATGTTCGCAATACCTCGAGTAGTAACACTCATCTCGTCCATACAAGACGATAAAGACCTGATCATGTGCCACGGAAGATGTCTCCTAGTTGGAGTAAGTTATGTGGTGAGTGGTTACATGCATGGGATCAACAGGCGCACATGGAAGTGCAAAGAAGTCTTGCCCTGACCCTCCTGGTGTTTAAAGACCTCATCACTAAAGGCCTAGCAGACTATCTTATCCTCTTGACACCTATCGTCTGCTCGTTATCGCTTGAATAGTGCCCAACCCGAGGACCGGCGAAATTCGATCAAGCCATCGGTACAGTTCGGATTGGGCGGTGGCAGCCCCGAAACTTACTGTCGAGTTGTCCGTTCTAGGCCCGATCGTAGTGATCCTGGCTTGACACGCACTTTATACGCTGCACTGTAGGGCAAGCAT
>4 133 CAGTAATTTATCAGT
ATATCTAGACGAGTGCTCTTGTGGGTACCACCACCCTGTCACCCACTAGTCGGTCGCACTACTACTCACATACGTTCCCTGCCTGTCCCGTCACCGCCTGTGGGTTCCGTTTTATCGGCGACCGATGTTCACGCAGTAATTTATCAGTATCCGCCTCATCTACTCGGCCACTCCGCGTTTGTAAGTAGTTTGTGGACTTGAGTTTTGCAAGACTGCTAGCCCTATGGTGTTCAGATGATGACAATAGCGGATTGTGGACGTCCAATGGGACATGAAATCCATGAGCTACCTCCTATAATTCCAACTTAGGCTAACAACTGGGTCCATTACCTGCTGATTTCAGTAATTTTGGAAACATGCTGAACTTTTGTCAGATTTAACGTTAGGGACCAGGACATGGTTGTGGGCGGTGGGACCGAGACGCAAACACGTCAACACCCATGCTGGGCATTGGTCTGCATCGTGCCCAACCGTTCTGGATAGAAGAGCATCTTTAGCGCTACCCAAGAACAGAATCGCGTGTGCTCGGTACTCATGCGCTATCATTCGGGCGGACGAGATTCAATAACGACAGTCCCCACGATTTAGCTGAGGGACACT
>5 178 CAGTAACTTACGAGG
CGAATCGTAGCCACTTTGTACATGCCAACGGCGATTCTTACGTGCAGCTAGATCGTCCTTTCTTAGCCACTTCAGGGTAACACCGTTTGCCTCAGGATTTAGTAGTCCGTATGTAAGATCTCTCATGATATGGTGCAACATTGAACAAACAAGCGTGACACCTGGCCTTCCCGTCAGTCAGTAACTTACGAGGGCCTTCAACGTACTTAGGGAAAGCAGGTTCACCCTCTACCAACATACCGACTCTGGGTTCTTTTATAACCTCAAGGATCTCCTTTAGCCAAATAGTTCGTCGGAAACCGTAATTCGCAGTACCCATTCCTTTGTCTGGGATCATGCTATCTAGGATCGAAGCCACTGAAAGTAGTGATAATGAATGAGTCTGCTGTGTACTATGGAAGTTAGACTCTTGACACCCTTCTATTGGAACGTGCTAAGGCGCCAGACTGGCGCATCGACGCAATTTAATAACTCGTTCTATATGGGAATCCCATACGCAGAGCGCCCTGATAATTTAGAATTATGAACAACGTCGTCTAAATTCTGATAAACAGCTGCGTTGCGTATCCGTAGTAACGCGGTATACTTCGTGGGTCACCA
>6 348 TAGTAACTTTAGAGT
GCAAACATATTCTCTAAGTCCGGACTATTGGCGACACTGGCTTTTGCTTCTAAGAAGAGCTTACAATAACTCCTTTTAATCCAGCACAAATACAAACATCAGGGTTATCGAATACTCACCAGAAGCTTATGAAGGGTGCGGCCCGATGGCCGTTCCAATGCTGGTCTATTCAGAAACTCATAACCACCTCGGCGTTGTCCCGGATCTCCCAGTACGAGTGCTAGGGTGTGATTTTGATGGATTACGTGCCCCGGCAAATTTCCCCAAGGTAGTATATCGAGAAGTAAACGTTGCTACGTGTAATTATAAGGGTAATCCTCTCTGGTCAAGTCGGTATTATTACGTGCCTAGTAACTTTAGAGTCCTCATAAGAGACCGACTGACTCGTGATAGTTCGGTAATACGCGGGTTATTTCACGTGCTTAGTGCAAAGACACGACGATTGCCGTTGCACAGGCGGGCAATCCTATCCTTAACGGCGGTACCACAATAGCAGCGCACAATCACCGGAAACCAGTGCGATAAGCATACGACCCGAGCCTGGTTACTCCTCGTGTTAAGTGATCGGAGGCACGGGCGGTTATAACAACTTGCGGGGTC
>7 469 CAGGAAATTTTGAGC
ATATGAAGGGGACCTCTGGTCGTTGTAGGCGTCATTGTTGTACAGCAAAACCGCGTCTGTCCATTCAATTGCCTTTGAACTATTACCTCACCTTTACCATTTCATTTCACAAGATGCTTATCACAGCTTATGGTGTACGCCTTAAAGGTATGTCTAATCTCCAGTGTAGCAGTTTCCCTCGTTGCAGGGACTCAATGCTCTCGCCCTGTATACGACGGCACCTTGAAAGTGGCCCAAAACTAGCAAGGAACCGGTTATAGGCCTGGATCTTTGGCCCTTGCCCACTCTGATACGTGAGGGCGTAAATGACTTGAGGTTGTACCTTAATTGCGATGGATAGGAGATGGATCGATGATTAACCCCCCTGTCAAGTAGAACATCAAGCCCGTGAGAATTCTTTCACAGCCCGGTCGGGTTGTCCCTCCCCCTCGTATGTCGGACTAATGGCAAGAAGAGTAGATTCTATGGCCAGGAAATTTTGAGCCGGTCCACCATAACCTGCACTATCTAGATTTCAAGACACTTGTGTCGCTGTTAACCTTAATGTCCGCATTAGTTCTTTAACACACCTTACAGGCATTCTCTCGAAACGTGTAACCC
>8 511 CAGTATCTTAGCAGT
TACCCGGCTCGTCCCTTCGGCTCTGAGGACCGGCAGCTAGATTCCCAGACTGAAACAAAGGGTTTACAACCGTTTTTAAGGTACCGGGATCATACCAGCTGACAGACACAGGTCCAGATGCTAATACAGCCTCCGGCGATGGGTGCTATGTACAGCGCATCCCTTGACGCTGCCACACGGGCCGAGCTCCGGTATGTGCTCTTGGAACACGAAATACGGGCTTCAGGCAAAGATCATGGCACCACATTGAAATTCAGTGATTCCCAGGCTGTGTCGTGCTGACATCGGCAGCGGTGTGTCATGAGGTTACTCCCATTTGGGAGGCATTAGTTAATAGTTATGATTGCCGGGCTGCACAGAGAATACCAGAGGCAGAAAAATTAACAAGCGGTCCGATCTCCTCGTAGGTCCCATTGATAGGCCGATCCATAATGAGGCATACGACATGAGGAGTCGAGACTCACTCATAGCTCTAGAGGCCTCTGAGCCCACCGCCCTTTGTGATGGCGGCCAGTATCTTAGCAGTCTTTAGGTCGAACTTTCCAGTGGAGTGTTAGCTCTACAAAACTAGCCCCATTTATTTTATCCACTAGCACGTCC
>9 442 CAGTTACTTATGAGT
TTACGTGCGTACCTGGATCTCATCGGTCCAAGTGCATAAGTCCGGTTTGATAATTAATCTGTGTCGTTGATACTATGTGCCGGCAATTGAGTTAGACATCGTGCCTCCTCGGGTTTTGGTGGTTGGGCTACACATTTTGTTCATACCGTTAGAAAGAGCCTTAAGTATATTGTGCGCGCAGACTGCGGTAAGGTCCCGACGATGATTAAAAGTTTCTTAGTCAAGGCGAGCAAATCCGCTTGACGTACCATGCGGGTAGAATCTGCGAGAGTCATAGGGGTCATGTACTAAAGGTGGTGCAGTAGAAATGACGGATTTTAAGGACTTAAGCTACTTTGCTTCATGCAAAACACACACTGAGTTCCGAACAAGACTCGAGTTTTGGTGTAGTATATAAAAAGGGTGGTCCGCGGGGGCAACCCAGGGTGAGAGCGGATGTGTTCAGTTACTTATGAGTGTATCCTCTATCCCGGACCCGCATTGCCAGTGAATCCGTTTGGTTCCTGACTCCCCTGCCTCCTTGAGGTGTCCGGATCCACCGGCCCCACCGGCTAACTGGGTGGAACGACCCCATGCCACAGATACTGAGACGCTTGAGCT
>10 114 CAGTCACTTCTGAGT
GAGCCCAGGGCACCCAGTCACAACTAAGAGTTGCTACCTTGATGTTTGAAGTCGTTCTAGGTATCCTCTGATCGTACGTTGTAAGGACGATCGACAAGTAGATAAGTCACTCATCAGTCACTTCTGAGTTAGGACATGACGGAAACCCCTAGTGTGAGCAGCAGGAAGGCAACGTTCCTGCAAGCCCGCTGTACTCTCTCCGGCAGAGTTCATTTCCAGGGTGGCATCTATGATGGTTGAACTACCTCAATGGACAGGTCGTCGCTCCATACCGCCGTGGCGGCAATCTAGGTACGAGTGTGACGCTTACTAAGTGATGCTCCACCTGTTGCCCGGAATTTGACGCTCCGTGTGTCCCGTATCTTAGAAGCAACAGATATAAACCGTATGGATCCAAGACGGCCATTGTCGTTAGGTGGCCACTATGTTAACTCTTGTTGTAAACACTCGTAATACAGCGGATAGCCAAGGTGAAGTTCCCAAATCGAGGGCCGTGCACCGCATTAGCCGGGGAGGATGGATTGGACCCAAAACAATAGGGGACGAAGAATGAATTGACCTCAGTGATTGAGTCACTACCGGTAGTTCCGGTCGTGTCCG
>11 163 CAGTAACATATGGGT
AGTACCGTATTTACTTGAGTACAATACTTGCTTGCAGCGCTTGAGAGATCGATGGGAACTGTTATGTGGTGTATAACCCCTGAAAGACACACGGCTATAGGAACTCGGGAAGGGTAAGAATCTGTGTGAACCGCTTGAGTATATGATCGGGTGTTGCCGTTGACAGTAACATATGGGTCCGAACGGCGGTCTGCTGTGAGTGTCTGCTCTCGCAGTAATCTATACGTGGCCCGTTTAAATGTTAAACTTCCTAGGCGTCTTTAAGCTACAAACAGAGCGCCCGAGATAAGCCGAAGAAACTCAGAGCCGTTATACTGCCGGTGGAAAGGAGATGCGATTTGCCAACTCTATGAGCGAGGAACAATACTGCAGTCACCATGCCGCCTTTGTGTGATATTCTGGGACTAACTCTAGCGCCTGCGCTTGGTGACTGATTAGTGAGACGTGTTTACTCCCAAGTCGGGGAAGCCGTCGATTCTGTCTGCCGCATGGCACCAAACACTGTTAGCCGATCCATAACTCTAGTCGTGTGGATCAATGCCATCTTCAACTTTGACGAAGTTTAGTTGGAATGAGAAGGATCCGTACAGACTGCATAGG
>12 501 CTGTTACTTAAGAGT
GGGTGGTGCGAGCTGCACAACATTACTGTGAGGAGCTATCCCTCCTACCCGGTGTGTATAGCACGCTTCTTTACGATGGCATGTAGAATTAAGTGAAATAGTGCCTCGTATCATCTTTTGAACAATATGCCTTATGGTTCGCTGTGATCTCGTCAACCAGGCCCCATACTCTCTGTACGAAGAGTCGGACTGTCATTGCTTACTCACACCTTCAAACTACCTTTTGATCCATATACTCTGTTCTCCTTTCACAAGCGCATCATTAGCTTGCGTCCCAGCGGCGGCACCAGACAGCATACACCGGTAGGTTCGGTATGCTCTTTCATTGTCACAGGAGAATCCTGTACACTATTCTGCTGGTCTTCCTTGTCAATAAGCCCAACTTTAATGAACCCGACAAGAGTTAGCTCTCTTGAAGGGCTAAAACATGTAACTGATCTATTACTTAAAACCCGAGCTCGTTGTCGGTATCGAGATTTACATGCGGAGATGTGACGTAGTCTGTTACTTAAGAGTGATTACTAAGGACGCCATTGTGTCTAGTACGCTGCCCCTAGGTCCGTAGAGAGGCGGCCTAAACCAACTCGTCACACGCATTTC
>13 321 CAGTATATTATGAGT
TGTATTCCCACCCTATCCAGGTTTGTGCAGTCGATTAATGCCGTGCCCCGACCCAGGCTGTCTATTGAAATCCGACGTTACACCCCGGCTTTACTTTACCGAAGGTTAGTGGACTATAAGAGCCCCGACATTTGGCGTATGTCCTATGCATGCTACGTTTGAATCGAATATCTGTGAAAGTCAACTCACTGCAGTGGAGACAGGCTCATGGCTGAACACCCCTCACTATATACTATAGTGTCGCGCAGGAACTTTCAAGGCCTGCCATAGACACCTACTTATCCGTCACGCGTTAACCCACCACCGTGTGGGAGGTTCGACCAGTATATTATGAGTTGTGCCGGACTCCGTTGCTCGAATTTGCATTATCCCGTAAAAACTCCTGTTGATTGGAACTCCATGTATGTAAAATATCCTGGAGAGGTCGGCCGTACCATTGAATCTGTCGCGATTATGAGCGTTCGCCCGATGCCATTGGTCCCCAATGGTAAAGCACGTAATGATATAGTCAGCCCTGTGCCGATACTTGGTCCCGCACTTAAACTTCCGGAACCCTCGTGCCAACCAGTTCAGGCAAATATAGCTTTTGCACACGCTAGG
>14 120 CAGCTACTTATGAGT
CAGCTACATTCCCAGCTACTTCGTGAGCTCAGTCAGTTTGTAACGAGCCGTATTACGCGAGACCTATATTTCATATACGCGAATGAAGCGCGAGCCGGAGCGAGCGCACACGGGGGTTCCCAGCTACTTATGAGTGGCCGAGTCGGATACGACACCAACGTCCGGTTTGCAGGTAACTACATGCGGGCTGAACCTCCAACCAGTCAAACTGCTGTGTGTTAAAGTTTAATGTCCAGCTTGCTGCGCTAGGCCTTTGCGTGCACCGACTAAAACTGTAAATACTGAGAGCCCTCGTAAAAACAAAGCCGTTTCCGGAGTGAACATTCCGAGTTCCTTTGAAAATATATAGGCTCGAAAAATTCGCCCTCTCAGCAGAACAGGCATGTAACCTGACCCGCGCAAAGAGGCAAAGAACTGTCCACGAGACTTAATGGGAGGTACCAGCCTACGATACATAGTGCTAGTACTAGACGCGGTGCTCTGGCATATCACTTGTCCAAGAAACTTTATGTGGTAGGATGAGCGATCTTATGGTACGCGTAGGATGCCAAGTATAGCCCTGGCACTGAGTGGTCTCGTTTTGGCAGTAGTACTTTCAGT
>15 585 CACTATCTTATGAGT
TTGTAAAAGAAAGGAGGGCACGCACTGACTGGACCTGGATGAGCCAAAGGCCTCGGCGACGCAACCGTCGGCTGTCTTAAGCATACTGCGAATCATCAGGGAACCTTAAAAACGCCCTTGAGTGTGAACCCCTTCGGTGTTAATGTGAGGTAACAATATAAGCTCTGTTATGCAAACCGGCAAGTCCATCCGTTCTCAGAGTATGACACAGCCCCGTTGTGTGTGGGCTTACGTGCGTCGAACTCAACAGAGCAGACTCTGGCGTAATTCATGGTGGTTTCACGTTTTAGTAGCCCTGTACAACGAGCGGCAATTGGATTGGCCCCTAACCTCCGTTTACGTGGCTATTTGTTACCGGTAGGGATCAAGTAGACTAAAGTGCGGACCGCGTATCTGATCTCAACAGTGAGTGACGACGACTAGGAAATTTAGCATATGCTCCATCTTGAGAGACAGGGTGCGGAAACGGGTGACCCGCCAAGTGCTCGGGTGTTTCAAAACAGGCCACCGCGGGGCGGCCGCGTAGTTTGCGTTTACACGTAAAAGGGGCTATCCTAATCCGAGTAAAAAGGGGCTTCCACCGGTCACTATCTTATGAGT
>16 318 CAGAACCTTATAAGG
GCATTCAGCCTATCACATTTACCTCCGTTGCTTGCGCTGGCGGCACTTACTGGTTCATAAGGGGTGTTCCGCTACGTGATAAGTCAGGACAGTGAAACCGCTCGCAGGTTCCGCATAAAGCCATACTGAGGTCGTTTTCCTATTGGGCGGGACCATGAGGGTTCTACAATTGTAAGGTGAGCTACGGGCATACCTATCCCAGGACTAATCTTATATGTCTACCCACGACTGGTTACAAACGTCCAATGGCGTCTGATACTCTTTTAGCCGATAGCGTCATAACAAAGGATGCCAATACGAAGCACTAATCATAATCGACAGAACCTTATAAGGCCGGCGCCTTCCAAGCAGAACTTTTCATGATGGGTAAGCAGGCGCATCCTTACTTTTCACCTCATGTAGCCTCAATCTTCTGGTTATGAGTGCACTCGCTATTTCCAGGTCCGGTTCCCACTGAATACGGCCTACGAATGATGAGGAATTATGGGCGTATGATCCTGAGACTGGCATAATTTCCCGAGTTATTCTGGATTAGGCAGATGTTAACGGATTGGTCGCTTGAACCAAACTGATAATAGTTGCGCTGTCTTAAATCTCGGA
>17 523 CAGCAACTTATGACT
ACCAATTACGCGCACCAGCTGGAACCAATATGCAACGAAACTTGATGTGTTGATCGACATTTCGCGCATCTCAACAAGGGAGCGGGCCTTGTTTGAGTGTGTAGGATGGACCAGCTCCTCGCTCTTCTGCAGCGAACGGACTCAGGCATGAAACTACGTCCGTATAAATCGCTCCACGCCTCCAGATTATTTTATTCTCGGATTCTGACTCGTGAGCCGATCTAAACTCTGCGACTGTTGCGTGGTAACGTCCATCTGGTCCTCAGTTCCAACCACTAATTTGCATGTTTAAAGGAACTTGGCTTGAGATCGTAGACTCTCTAGACTTGCAGAAATCCGTGTTCACGTAAGAACTCACGATATGCACGCGCCGAATGTTATTACCGCCTTAAGGACATGGGCTACCAATATGCGATCGCGTGGTATTGATGCGTCATCCACTAACAGACAATGGTGGATTAGCGCAACGGCATGTCAGGTAAACTGTATCGTGCCTAAATTGTTCTGATACAGGTCAAGAAGGCAGCAACTTATGACTGGAACATCGCCTTCAGCAATTCGACCCAACGCTGAAGGCTTCGCTCCTAAGTAGGGGGCGTT
>18 174 CGGTAGCTTAACAGT
ACCATCTTCTCCTTGGGAACCCTGCCGGAACTGATCGGCATTTTTTCATGGCGCTTTTTAAAGCAGCTTGGCTCGTGTAAAGCTGCATAGCTGCTTAACGCCGTTTGTCTGCATCTTAACTTGAAGTTTCCGCCGACCCGATGCCCTGGAAAGGTGAATCAATGACGTACGTGGCGGTAGCTTAACAGTGGCTCTGCCGTTAGAAGTTCTCTAGGAGCGAGCCCGTTACGCGATTCTCAACCCGAGGCTTGCCGTTTATGGGGATTTTGTTGTTCGATGGTCAAGGAATGCACAGTCGAAGAGGGATTACCCAATTACAACGATAACGGGTACCGAAACAAAGAGCCGTCACGTACTCTATTGAATAAGTTTGTGTTTTTCTGAGAGAGTCCGCAACTCGTCATATACACATCTCGTTTTGCCGCTAGGCCCAGCTGTCGTGGTTTCTTTTCATGCTCGTTTGGGTCATCATCTCATTTCCGTACCCGGACCCGTTAGCGCACTAAAGGTCAGCCTACATCGCTGCGTGAGTATTCACCTGTGTGATGAACATCTATAGGTTCGCGAATGGACTCCATCGTTAATTTGCTGTACGGGCCT
>19 580 CAGGCAGTTGTGAGT
TCCTCTGGGATGCCCCCACCCTCCTAGAAGGCGCCTGGGGTGGGGAATGTACGTCAATGCTAATGGTGCTCAATAGGTACCTCTTAGCCTGCGGACTGTAATATGGTGGCGACTCCGGATTCATCGAAACTACCCGGAACCTTCGCGTGGAAACGAACTGCAATTTTCTAGGGAAGACTGCTACATTTATAGTTGGTATGGGGGTTAAGCTCGTCATTAAGACTTCTCATGGTACCAATTGACGCCCTGCCGGTTCAACAGGCGGAATGGAGCTGCGAATGATGGGATACATTAAATAGGCAGCCCAGTAGCCAACGCACTTGCGCAGATGCTTAAGAGCCCGGTTATACGGGTTAGCAGCGTGTAGGCCCACCCCAAATTTGCGAACAGCTGTTGTCCGTGAGGAGTGGCTTAGCACTGTCGGGATAGAGTCATCCATAATTCGCTGGGATAGCTGGGCTCCTCAAACTCACCTGGTGCCTGACATTGCGTTAGCGTCCTGATGAGTGTACGGGTCGCGAATCGAACCCACGCGTCCGCAACCTTCTTCAGAACATTAGGCTAAGCTTTTAGCTGCTTTCAGGCAGTTGTGAGTTGAAG
>20 579 CCGTAAGTTATGAGT
TCATTTAGTCTGAAGGCGACTCATAGACTGAGGCGAGGACGCAGAACCAAACACTAACTGCCCGGCATTGGAGTGGCCTTTCTAAAAGGAAGTCGAGCACACAAAACACTAAAGACGGCAAGGATCTCACGAATAAAACTTTGTTAACTTGTGTGGCCCATCTCGGGAATGGCTGTCCGTCCAGGAGTGATTACAAGCTCGACGCACTCTAAACTACCGAAGTCCCTGAGGGGCACGCAACTGCGGCCTCTGACTGATACAACTGGTAGCTGATAACATAAGCACGACCCAGCTACGGCTGGGAAATGGATTACCTTGTCTGCACTCAGTGGTGTGACGGTTGTAATCGGGGTAATTCTTGCCTGGCGACACCTCGACCCAGGGAATACGGAAATGAAAGGGCTGCAGTAGTATGGACGTGCGATCACTTTAAATGCTCTAGAGGGCCTGGAGACTGCACCCAGCGGATCCGACCTCGTTGAGCATAACGGTCAGACCAAGCCTGCATCGTACAGTGCTCTTACCCGGCTGTCTGGTGAACAAATCCGGCGGCTGTCAAGGTTCAGTTGGCGTATCCTGCCGTAAGTTATGAGTAATCAT
