# Supplementary material for: A particle swarm optimization-based algorithm for finding gapped motifs
Source: BioData Min. 2010 Dec 13;3:9. doi: 10.1186/1756-0381-3-9 (PMC3022572; doi:10.1186/1756-0381-3-9)
Supplement: Additional file 2 — Experimental Dataset. The synthetic data sets and real biological sequences used in the paper. [file 1756-0381-3-9-S2.ZIP › synthetic/non_gap_motif/fix_motif_length/Seq_600_20_15_4_5.fa]

>1 377 TTAAGCACATTCTGC TTAAGCACTTTCTAC
ATCCCACTGAGCAACAGTGTCTGCTTGGGGAGACCGCCTAGATTCGAGAGATAAAGAACCGTGTACGTGTTCGGTCCGTAAAGCAGGTAGGGACTACACGGAGAAGAGGGCACCCATCCAGAGAGGCCGAAACTCTCGCCCCCTTTGTAATGGCGTCCTGGTGGTGTAGTCGACTTTGCGGCTAACAGTGCGTTGACTCCGCCGCAGCCGACCGAGCGCCTAGGGATGCCCTCCCATCCAGATTGCCTACGCGGCGATTAATTGTCGTGGTGACGGTTTTTGGCGCAGGCAGGTTTTGAGGCCCACACCGGTCTGGAAAGTTTTTCGAAGTTACTCGTTGCCATTATCCGAATGCCAATCGCTATAAATTGCCGTGGTTAAGCACATTCTGCTGGGACGAAGGAGTGTCTCTGGTTACTATCAAAAGATGCAAATAGGCTATACTCGCTGTGCCCAGCCGTACACTAAGGGAGCTGATTGTCTTCCTCCTCATAAGTTGTTACATAAGATGTAGGCTTACCAATATCAGCACAGTCTATCTAAAGAAGACCGTGTGGAGTTTGTCTCCGATTCCCGATCCTCACGATTTGCCGCGTGCGC
>2 411 TTCGGCACGTTCTAC
TTACGTCCTTGCGGGATAGATACGCTTATCTGCAATTTTAGCTCGACAGCCCACCCTGGATTCTGGACTCGTTCTCTAGGGCGAGCAACCGTTGAGTAGCGTTGAAATTCCACCGCGCACAGGTGCGGAACAAAACTAAGTTTCCTTGTCCCTCCTCGCTGTAGGAAGCCGCGGATGCGTTACCGGTATTCCCCACTTATTTTCCCTATCCTAACTTGAAGGCATTATTCGAACGAGTGGCGAGATGTACCGATCGAATGTAAGTGGGCTCCGTTCTCACAGCATGTAATACTACGGCGATATAGGTTGTAAACCGACTGCCCGATCCAACAACTAAAGACACAACCGAGCCGTCATTCTAGCGTACCAAGTACTGCAGATGTTGATGGAGGTTCGAAGGCTACAACCAACTTCGGCACGTTCTACACGTGGCTCAATGCCGGTATGGCCGCGACCCAGATCCACCGATAGGTACCCCTCCACACGGACGTGACTGCATTCCAGCAAGACGCTTTACTACTACGGAGGACCCACATGTGAGATTGTGGTGGTCGATACTGATTACTGCTTGTGAGCTTCCAGCTCGCTTACCGTCCTTTT
>3 569 CTAAGCAGTTTCTAC
GCCAATTCGAGTTTCAGTTGACAATGCATGCGTTTGTTTTGCATATCTCCGGTGGGCCGCGGGTCCTTGAGATGAAAGGCTTTAAGCGATAAGCAGCGTACTTACCCGTTACTATGCCCTGCATCACTCTCCCTACCTTTCTACCTGTACTTTGCTATAACTATAGAGTGTATTCGAACTTCACAAGTTGCGAGCAGATAGAGTCAAGTGAATAGCCCCCAAAGCTTATACGTCGCGGGATTCTAAGTCTTGAGCTCGAGCCCCTGTACCCTACGGTTCCTCCTGCTCTACAGGGTTATATGTTTTGGCGAATTTGGGAGTTGCGCATCTATCAGGTTAGATATAGGCGGAACCATACCCCTTCCCTCGTTTAACAAGCCGCGTTGGCAACACACACGAATCGCTGTGATAGCTAAGAGAAGGAAGAGCCCTTAGATATGGACTACGTTGGCGGTTGACGGATAGAGCGTATTGCCTAATGCTTTTCGTCTGAGACAGCCACGCAGCGATCTGGCTAAATGGGTCTCGATTTCTCACCTGTAGAGGATTTACCGGGGCGTTGGATCGTACTAAGCAGTTTCTACTCTATTCAGCCGGGAC
>4 570 TTAAGGACTGTCTAC
AAGTGACCCACAATGAGTAATAAGGAAATTGTAAATAGCCCAGTTAGCCAGTGGGGTCGATCGTGGCGGGAACGGAGCAAGAATATCTACAGTTTCTCAGTCTCTACGGTAGGTCGTCCTGTCATATAATAAAGATGCCCGTCCCTAAGGAAATCGAGAGCATAAGCTGGGTCTTACTGTGCTTTTACTGCGTGAGGGGAATTTAGCTAGGTCTATCCCCCAAATGCTGCGCGATTCCGGTTACAGTAAAACGTCGCTGTGCCCCGCGTGGACGGTCCTTTTCAGTCAGCTACCCCCAGGCCGACCTATCGCAGTCGTTATCGGGCGGGCACTTAAATAGGGTAAGGGACAAACGCCTGCTATAGTAGAGTTCCCCTAGAAACAACTTCTTAGACCTGACGGGGCTTGGTTGGCCATCCGGACATATCGACCCAGTATGCGCTTGTAGTTCTGCTGAAGTAACAGAGCTTTAAACACGGCGCAGTCAGGTCCTGGTCCAGCGAACTACGCTCCCACTGGGGTACGTGTTACAACAGCTTCGACGGGGGTTCAAGAGCGAGGTGAGTATATTTAAGGACTGTCTACCGTCGAGTTAAGCAC
>5 430 TGAAGCACTTACCAC
ACTGTCCATGACGAAAGCGCCACGATGATACGGTCTACTAGTCCAGGGTACTACCTTAGATCCAACCCTGGTGGTCAATGAGTCGCAGGTCAGCGCTCTGAAGGGCACTTGGGTACCTTTATTGGTGCTAAGTGGGCTGGCGATTCCGTGTGTGAAAACATGAGATGCGTGTATAAATCAGGGAAAGCGATTGAGGTATAACCCCAGGTTCTCCCAAATGATCTGTTGAGCCTTTCTACATACTTGTAGTTCGCGTTGAACGTCCTGCCCCTACGGTGAGATTGCCTTATCTGGTGGACTTCCACCGCATACGCAGGACGCATGCTCCAGGAAATTTCTGCCTAAACCCCGGAGGGTAGTAACACGCGACCAGAGACATGTCCGCCCTCCGTAATAGGTTCCGCTGATTAAGTTAATTGTCAGCTAAGCCTGAAGCACTTACCACAGCGCAGCTTCCTCATATGCGCTCGCTAAAGACTCGTGATCGTGTAGGATCGTGCTATACGCTTGTGCGAATTTATAGCCCAGAATCTGCGCGAGTCCAACCTACCGTAGACCATGGATCATCTCAGCCTCATTTAGCCGTGGGCTACTCCAGTT
>6 252 CTTAGCACTTTCTAC
CAACGAGAGATAAAGGAGATGACTATCAGCTGTATTTGAGAGACAACATCCAACACTGCTCCGACCGCAACGCCACAATTACACTTCGAGGTCAAAGATTTAAGGTTTACCCTAATCTAAGTCCCATGTATGCTGTTCTAGTTAGCGCGAGATGTGGACCCGGTACGTTTAAGAAATTCGTCAGATTTTTAGGTGTTATACTTGTAAAGACTGAAGCATCGATTTAAGAGGAACAAGTACCCCGATTTACTTCTTAGCACTTTCTACGCGCCTTCGAAACTCATCCCAGTAGATTTACACGCGGAGCACGGTCTAACTGTGGGGGCTACGTACGCGTATCTTCCCGGTGGTATCAGTAGGGCCTGACGCATTTGTCAACCTCTCGGCGAGGTCTCGCAGCGATGACGTGGGACGTTTAGTGTTAAGCGGGTATTCGCGCAAGACCCATATACGAGCAGCCCTTGGATAGGCTACTCAACCACCGTTGATCAAGCCACTCCACTGTTTTACAAATAAAACTTCCAACTGAGTCGCATCATTAGACCAGGATCGCCTGCAACGTGTAAGCGGACCAGGTCAGACACAGTGTCCAGGAGGCTC
>7 519 TTAAGCCCTGTCTAA
CTGCATTCGGGCTCCACTCTCCTATGGATTCCAGACACTAGTTAAGTTATAGGACAATTATGTGGCATTGCACCTATCGACTGATGACTTCTGTTTGCTCCTCCACTCCACGCCAACCATGAGCACCTGATTAATCGTGTTAGCATGTGAGTCGTACACGTGGACTGTCTAATTTTTTAGCAAGCTAAGAGGAAGGTAGGGGACTCCACTGGAGCTGTATAAAACACGAGCAAAAGTGCGGATGTCTCTAGAGGCCAAGGCAATGGGTGTACACACGCCAGGTACTAGGTACCCAATCCCGAGGGATCGCAGGCAAACCGTAGCCTGTTGCGTGTAAGGAGGGTTAGTCACGACATGATATATGTTACACATCTTCGTTCACATAACACTTGCAACTGGACTTGAAAACGCCCTCTAAGAATTAGGACGGCCTCCGGCTCACTGGATCTCCGCACAGTCCGATGCTGCCTTTTATTATCCCTAGCCCCACAAGATCTTCGTTGCTCGTGGCTCCCCAGCTTAAGCCCTGTCTAAAACCTGCGTCGTCTAGTACTAAGCCATGTAAAGTGCTGGTCGGATCTTCAGGATGTATGGGGTAAC
>8 388 AGAACCACTTTCTAC
GTCTTCACCAATTTGAAGAAACCGATGTCCAGACTCATCGTCCTTCTTCCAATACATCATAGGGAATCAACGTGTCTATACGCAGCTACCTGAGAGACTACTTCTTTCCAATACTCGTGATCTGCGAGCCGCCCAGTCGAGCAAACAGGGTTACTACCACCTAACGTGGACATTGACTCTAGGGTTTGGTTCCGTAGCTAACCCGCGACGCTATCTCATCTTTTGAGCCGTCTTCCCTCAAAGCCGGGTGTTCTTCCGCATTGCTAGAAGAGGCAGAACCTACAGACCATCTTAACGGTTCGCTTGTCCATAGATCGAGTGACGTATTTGCCTCTCACCGGGCGCCGTCTAGCCGGACATTAGAGAGTAACTTGTCATATCGGGAATCAGAACCACTTTCTACTAACGTGCGGGAAAAGCGTCGAACGTAGAGACGCGTTCAACCTGGCATAGCGCCCTACAGTAACCCTTAAAGGTTCTCCGGACGCGGAGTGCAACCGTGCGGCTCTTGCGACCCACAGAGCAAGCAGCGCAAATTGTCAAGCGCAAGGCAGTGGTCAGCAGTTCGGGATTTAGACTCAGGCGGGATATGCGCCTAAC
>9 72 TTAAGAAGTTGCTAC
GGGTTCTCATGACCAGCACGGGGAAACCTTGCTCACCGTACTTCCGGAACCCTGTCCCAGCAAGAGCGGCAATTAAGAAGTTGCTACATCTACGGCGGACGCGTCTTCCCAGGTGGTGAATTGACGCTGCCACATGAAGCTTACCTCCGCTCCGGAACCTTTTCAGGCTCGGTAAACCGATCGTTGACAGTTACTCAGCCACCTCCCACTAGGGCCCGGAACCACCGCTTGTACTCCGGTCCGATATTGTGCGCGCAGCCATGTATCTTACTAGGCCCAATTTGCGGCGGTCTATCGATGCTACGAGCCCGCCTCGTAAAATGCCGAGCCAGCAGCTATATGTGGGGCAAAACCCTGCCAAGCTAGTACTGCATCCTGTGCAGCCAGACGGACGCCTTCATGTTCAACGGTGACGGCTATGGTATAGGATCACGTGGGAACCTCATCATTGCAAAGCGGGCAGTCCGTGAGGACAAGTGTACGGTTTTGTTTAGAGTATTGCACAACGCATTCAACTGAGTTTGAGGACCAGCCATCTTAGCCGAAAACGCCCAGTGGTGGCGCGTTGAGTCGTTGAGCCGCCACGGATCGAACATGGGT
>10 482 TTAACCCCTATCTAC
CTTTGTTAAATGTAACGGAGTCCACCATTACACTTCTTTCATGACAATAGAACTTCACAATTGACGAGTGTGTGACACCGGACCGCCATAGCTCATTCCTCGCCGGGCGACCCGCCAGTCAATACTGTGGTGGTCGCCACAGCACGAATGAAAATTTACACATCAGTAAAACGAGAGGAGAAAAGATCACTCTATTCGATGAGGCATAATCCTAGACAGCAGCTTGAGCCAAAACGGACATCTAATAGCCGCAAATAGGCCGCCTGATCTTTCGTGCTCTTCCGAATTACTTACCCGGTTCGTTAATGATGTTCGGGCATAAATAAGGCATACGGATCACGTAATGAAAATACGAAGAGTCAACGGTGTTCACCATGCGGGAAATGCTCCAAAACAATTCCATCAGGAGTACTTCACCGGCAGAGTCCGGGGAACTAAATGCCAATGATGGTATATTACGGTCGGGTACGCCCAAGACACTGTTAACCCCTATCTACAAAGAAGCTAGCGGCCTCCCAGTCCATCTAGGAAGCTGGCGACGATACGTCGCCGTGTCATCGTGAGGCTAATTAAATGTATAAAGAGTATTTCATAGGGCGC
>11 276 TTATGAAATTTCCAC
ATGCAAGTAAAGCCTTTACATCCGAACATCTTTCGCTAGTCTTTACGCAATATGTTGTGAGCGCAGGACGTTACGAATGCATAGTACATGTCCCCGGCCAAACGCGAGACCACTTATAGTACCGGGGACTTAATACCTAAGCTATCGGAGCCCGCTCACTGACGAGATAATGGTCCGGAAGCTCTGCCATTTTTTGCGACTCTCGGAATACCGAGGTGCCGTACTGACGAATAGGGACTACTAGCATGTTTAGCAGGTCATGACATCGCCGGCCAGTTATGAAATTTCCACCGAGGCTCGCGATAAGCCCAAAACCCCGGACAGTCCAGTTTGAACACGATTTTCCATTCCTGTTTCTCGTCCCCATTACCGCCCCCTATAGATATTCAACAACTTGTGGTAATAACACGTGCGAACGGGCTGGATTTGACCCACGGGCTCGGAGATACTACTTTGTGGCCAGATGGTAATAGAATCATGCGAAGTGGACCGTGAAAATCATCAAGGATATGACAACGTACTGAGCCTCTCAACCTGGTCGGCGAAGATGTATATAGTTATTATGCCTCGGCCACTCTTCTGGAAAATACTAGCCCCGAG
>12 31 TTAAACACGTTCTCC
CAAATCTTAAATGTGTCGAGTCTCAGGTTTGTTAAACACGTTCTCCAAACTGGAAGTGTGACTCGTGATTTGTCCTGCTAGTCTACCGTCGAACCTGCTTATTAGGGTACTTTTTCGCCCGAGAGTCACAGGTGGCCTTCACCGCTCGATTCCATTTATAAAATCGGCCAGGCCGTCTATATCCTAGGTAGGACAAGATGTCGTGCCCTGGAGATATCCTCCGAGTCAAGCATCCCTGATGCTGGGAGATGGTGATTTACCTGCCGCTTAGTTCGCGTCCTACGATCCAAACTTGTCATAGTACACATCCAATTGTGTCACAAACTCGTAGCGAGCTTGAGCCCCGGAATCCTGATTCGCCCGTCGGGGATGCACTCACGCATACGTTAACGAGTCCGCTGTATTTCCGTAGTTATCTCAATGCATGTTGTAATCACACGAGAACGTCATTGTTGTCTACGTCAGGAATGTGCTATGACAGCCGACCTCGGGACACGCCAATGTCTTACCGAGCAGGGGGCCAACCCCATACACTCGGGCGAGTGGTAATCCGTTCCTCATATTGGAGTCGATCGCGAACCCTTCACAAAGTCCGATTAT
>13 294 TTAAGCCCTTTCTCC
CCAACGTTCGAGCCGATCTTAGACATTATACCACGTAAGGGATATCATCGCCCCAGGATAGTAAAAATACATACAGACTTCCAGCAAGTTTGGAACCGCCCTTTCTGCACTGTAATGGCCGCGACGGCGGCCTCCAAGAGTGATCAAGTCACGGCTTATGCTATCGCCCCTCAGGAGAACACCAAACCCAGCTCCTACAACCGCTTCGCCACTCCCGCCGAGAAAGAAAAGTCGGCAACTAGTCGAACCCGGTTAAGGTTCGAAATCAAGGTGTCCGTTGCACTATGGGCCTTCTTAAGCCCTTTCTCCAAGGCACGAGATGCCTTACTCTATGTATTTGACACTCAGGGAGTTAAAGGACTTCGGTTGCCTTCCTCAGTCTCCGCTGGCCTCCAATGTAAAAACAGCAAAAAGTCGGTAGTGTCGTCCGTTCTGAGTTACTCATGTTGTCTAACGTTTATGGACGGGTGCGACGCGGCGAATAAGGACCGTCTTTCGATCTGGAACACCTGTTTTCGGCGATGGTAATTATGACTTGTAACGTCAGTGGCCGATCCGGGCGTTCCCATTAGAAGCTGGCGGCGATTCCCCTTATGTGGA
>14 70 GTCAGCACTTTATAC
CTCCGAAGTAAAAATCCACCTTACCTGGAGTCGCGGTGCTTGTACAACTGCTTGTCGGCGTTCGCTAATGGTCAGCACTTTATACTATACTTGCCAAGGGCTTCGTCTTCTGTCAAAGTGGTTGGATTCCTGCTTTGAAGACGTAATAAAAATGTTCCTTCGCTGGTGCATTTCCTACATATCCACGCATATACCATTCTCATCGTTGTGATATTCATGACTATAGACATTGCCCGTGGTTTTCGGATAAAAGAAGCTGGATGGATTCAATTATGCCCTAAAGTGCACTTGGCTACGTGCGCATTCACTTCGTTCGCTAACCGTGGTGTCCAGATATATGCTATCCAGAGGTACACGTCGCCGACCTGTCTAATCCTCCTCCTAAGGGGACGTTTGTCCGGTTAGTCAGGGACTTGGCCCGTGCAACGCGTCCGTATGCAATTGATCAGGGCCATTTAACGCGGCGGCCGTCAGCAGAACTAACACTGGTTCGCGAATCCGTCGCGGACGAAGCGAGATAAACGGGTCGCTCCATCCTTTACGCTGGTGGCAGAAGGAAGGTTCTCACATGCGTGAAGACTCTACTCTACCAGGAGGCAA
>15 154 TTAAGCACTGTCTAC
CAAGTTTGACCTCTGAAAGGATAGAAGTCGCGCGTTGGATTTCCCACTTTTGATGGGCAATTCCTAGCTGTCCACATCCTTGATTGTGCGAGACGAAATCGTGCCGAATCCTACGACGGTCGCTTTTTATGATTCCTTATTTGGCTCCGTGGCGTTAAGCACTGTCTACGCTAGTGAACATCATCAGTTCCAGCACTGTGGAGCGCTTGTGAGTGTAGAGATCGTGGGGACGCGAGCTCTCGCCCCGACGACTGGCCAGCGCAAACCCTCTGCAACTGTAATGTCAGCTGATGCGCGGTCACACGCAAGCTTAGCAAACCCCTCTAGGGCTAAACACTGCGTATTGCACGTGCGTAGTTCTGAACTCATCCCTCGCGCCAAAGCATCCGCGAGCAGACGGGGTTTACATAAGAAGTCTTACTGGCGTCACACCAGGAGAGTGTGGCGTCCTGGCACATAAGGGCCATACTATGAATCACCCCTAGAAAGAGGCAGTACGTCATCGCGCAGAGCGTTGCTCGGATACGGCTGCCGACCGGTCCTGCCGTATCTTGTCCCTTTATGTACTCGATTAAAAGTCCTGCCTATTCGGGCTTCCCT
>16 152 TTAGGCACTTTCTAC
GCCAGCACGGTCAGACTGAGCTAGAGCGCGTAGCAAGCTCCCCCAGGGTTTGTAAGGCGCGTGCAAGTCTAATGCAATTGAATAATCGTGGTTTATAGCTGCACGGTTTTCGGCTTGTGAACATCGGAGTCGGAGTGTGGTGGTGGGCAAGTTTAGGCACTTTCTACTTCTCTACCAGCGGCGGAACCTATCTTTTTACAGCGGTATTATCCCGCATCAACGTAGGCTCGGAATGTTCATCGATACTTTTAGGAATAGGATGTATAATCAGGTAGTAAGGCAATGGATCCGCACTTCATCCTGTTCCCTGGTCGAATCTAAATACCTCGCATACAGAGTGGCGTCACTTAGTTAGATGGCGCAATTCTGTCCGCTGTAGAAGAGGCATCTGCTATACTTAAGTCACTAGGGTAACGTCCAATGATTAACGAGCTACAAAACATAAACGGGCGCTCCTGCTAATAGGTATTCCATGATTCGGATCGATCGTGCTACTCTCAATATCGGTCAAACAAGGAGACCGTGGAGGCGTTAGGGAATTGGCAGCTGAAGGCCATTGTTGTGATACCTAACGCACGTCAATAAATGCGTCTGTGTCCC
>17 458 TTAAGCACATCCTAG
CTCTGCGATGGCGAACGGGTAAGTTAGTAGACTATAGGCGCGGGCCCTGGGAAACCGTAGTTTCCCCTCTTAAGGACTCGGTTCATACGGTTGCGCCCCGAGAGGATACCGATAAGCATAGATACGCATACTAGACCCTCAGGCTTTCGCGTCCGCTGCAATCTCTGGTAGGCGATGGCTTCGCCCGGGCCCATTTTACAGCTATGCCTGGTTTGTATGTGTTATTTCCATTACCTTAACAAAGGGCTCCGGATTGCACATCTTGGTGCGACCCTAGGTGAGCACATGTTGGTTCTCTACCCGCGCAGCTCGTCCTGAAACGCCCCTATACGAAATGACCGGTTCTCGTGTACCGGCCTTCTCTGCCTAGAGTATAATAAAGCTCTACGCAAGGACTGGACCATGACTATTCATATCAGACTCCTTGTGGGACGCGTGGAAGGTAGCGAAGTAGATCTTTAAGCACATCCTAGGATTATATGATTCCTGCCGCAACCATAAATTCTAATGTAATCGATCTCGTAAGGATTGGTGAGTATGAGGGATGCCCTTTAGGGGCATTGTCATGACACTTGACTTTATGGAATAGGTCCTAGGTGA
>18 223 TTAAGCTATTTCTGC
GCGTGACTGTGATCAATTATATATGGCCCTTACCTCTTAAACGGAGTGTTATAATCTCCACATGGGTCGCAAATGTGAACAATTGCCCTATCGCGGGAATAGGCTGCCACGAAACGCACAGGTATGCCTCCGCCAGCCGTAAACGTCGAGGATATCCAATGTTACCAGAATCATTCCGTCACAATTGGGGTAAAAGTATTAGACACTAATGTAGGATACTAACTTAAGCTATTTCTGCCTGTGTCTAATGTACTGTAACGCGAAGAGAAGCTAACCGACGGTTATTTGGTGGACAGTACTAAGTAAATAGCGACTGTTCTGGCGACAGATCTAGCGTCTAAGTCTAACGTATGAGCGGGGCGAACACGTTAGGCGCCATTTAAGGGAATAAGAAAAACGGCTGACCAACACGAGGACGGAGGGAAATACCGATTAGGGTGTTAAAAACCTCAAAGTTATCCAAGACTATGCTTAAATCCACCGAGAGGGGGACGTGGAGTAACGCCAGACCTCGCCGTCTGCATCCCCGTAACGTGTCTCCATAAGTTGGGAGCGATATAAAAGGTCCGTATTTCCCGACACTACGGAATGGGCCGTAAG
>19 300 ATAACCACTTTCTGC
CTATTCGTGGTTGATTTGTGTAGAACTACGCAGTAACGAGTCTGATCCTTACCACGAATATGGCGAGCATGCACGTCCGGGGTATTCCGCCAACTGCCCACACAATAGGGCTAAAAGATCCCAGTTATCTCCACTGCTCATTGGACCACTGGGATGTTCTTACGCGGGGCGTTGTCTGTACTTAGACGTGGTACCGGGTGAGGAACTGAGCTGACGAAGAGTTTAGCACGCTATCATTTCTATAAGAGTGCACTCTAGACGGTTCGAATGACAAAGTAACCTTCCGGAGCAAGTTGGTCTATAACCACTTTCTGCTACCCAGGTCCTACTACATTGCTTAGACCTTATTTCGGGGACGGACATCGACGCGTAAGAAGGTTAGTCAGACATTAATTGGGTTTAAAATTCTCAGCTCTCCCCAAGATTATTGGGAACGGCTGCCAAGTAAATCGGGTCCACAGTGTAACGCAAAGTAGTGCGAAGTAACTTCATCCGGAGGGGCGTTACGACGTCGATCGACCCATTGTTGCCACTTACCAAGAAGGCATGCCACTAGGGTGGACCCCGTGCATCAACAACTAACAGGGTGGCTGCCCCAGA
>20 418 TTCAGCACTTTCTCC
AGGAATGAACTTACAGGTTTATTGGACCGAGTGGAAGTTTCCTAGACGTTTAGTGCTAGTTTGGCCATGCGCCAGGGCTCGATCGTAATGTGAAGGGCAGTGAGGTAGCATAGCCCTACGTTATAGAAATGCTCGCGCTGTTCAGGTCGGCGTACACACAATCAACCACCGTCTAGATTTGTCAAGGAAAGCCTATGGTGACAACTGACCTTGCATCTCGTGCGCCTCTATTCCCGGTGATTCACCCCTGCTTCTGTACTTTTGTCCGTCGTGGAACAGCTGTTCTAATTTATGTCACTACCGTTACTCAACACGCAAATGTAACAGACAAGAGTGGTTCGTTAGCCGTCTTCATCACCCGGGATCGGTCAGAACCGCGGGCCCCAGGCGCTGTACTAAATGTTGCTTCGCGCAATCATTCAGCACTTTCTCCGACTAAAAGCGACACGCGCCACGGTGTCCTGGCGTGTAGTTTTCTGAGGAAAGCCCACGACATGGCGTGCGTTCTGAAACTATCCAATAAATATTCCTTCCTTGCGATCAGGCATTAGTGCTAAAGATAGATTATATGGGGTCACGTGTCCGTCTATATCTTTCTGG
