# Supplementary material for: A particle swarm optimization-based algorithm for finding gapped motifs
Source: BioData Min. 2010 Dec 13;3:9. doi: 10.1186/1756-0381-3-9 (PMC3022572; doi:10.1186/1756-0381-3-9)
Supplement: Additional file 2 — Experimental Dataset. The synthetic data sets and real biological sequences used in the paper. [file 1756-0381-3-9-S2.ZIP › synthetic/non_gap_motif/fix_motif_length/Seq_600_20_15_4_6.fa]

>1 89 CAACGGTCCCGTTCC CAAGGAACCCGTTCC
CAGGTAGTTGCCATTGGTTTGACAGGGTTATCAAATTTAAATGAAATTTTGCGTCATGCTGAATCGTGAGTCGCATTGTCCCACGCCCGCAACGGTCCCGTTCCTAAGGTAAGCCATACTGTCTTCGCTTTAATCCCATATGGTTAAATGTCCCAACTACTCCTGGGTCCTGCCGCTCGGGATTGACAAGAGGGGTCCAGAATGGCAGGCACGTGCGGGGCTTACGGTAAGCGGTCAACGCGGTGGGTTAAGTCGGCATTGCAGCGACTTAAGGCGAGGAGTATACACGGCACAATCTATTCTGTATTTCTCCCCGATCGGTCTTAAGGAGACCGACGGAGACACTTTACGCATTTACCGTACGACATAGATGTGCAGGGTAGGTGACGTTTCAAAGAGTATCTTGTAACTGACGCGAGTCGTTGGGTTATTTCTGATATACTCATAGCGCAGTGAGGCAGAAAGAAAAGTATGGCTGCACATTAATCACTGGTTTCACGTAGGCAGGGGCCTACCTCACAATCACTTGTAAGCAACGCGCCCACGGGGGCTGACAGTTTCTATGCATCAGTTGTGCTTGGCGCTAGGGATCTACGAACA
>2 301 CAAAGCCCCCGTTCC
GTGATCCCATCCAGTCTGAGCGTAGAAAATACAAGAAAGGTCGGTACAGCATGCAAGTACTAATAGAGAACGGCCCTTCAAACAAGAAGGCGTTATGCGCGTGCTTAAATCTGCGATCAATCGACGCCTGGGGAGTACTGGGGCGTCCGTCACCTAGGTGACAGCAACTCTCCCCAGGTGCGACCAGAGCACTTGATGTTGATTCCAGATTATCATTGTGATTAGTTGTGCTACTGTTGTTTTGAAGCACGTCCTATGAGGTGTGCAGAGAAAGTCTACCAGTCGGAGCAGCGCCGGCGCCCAAAGCCCCCGTTCCCACTCCAGGCAGGTCTGGACGGTGACGCCTCGATAACAAGACAGGACTTTGATCACTTAGGGTTAAATATACCGACGTTCGTGCGACAACGACGCTGAGAGACGCGTATCAACAGAACGCTTCCCTTATCAGACCGCGTTACTCGCTTCGGGAGCAGGCAAGGGCGTTTTTCCACACTGACTGCTTTTTATCCTCGCCAAATGCTGCAGGAAAAAAAGGCTTAGCAGCCCAGCTCTAGGCTTTCGACCAGCTCGTCGACACTGCTTCCCCACGAGCGCGACTAA
>3 562 CAAGGAACCCGTTCA
CCAATTGTCCGTTCCCCGAACCCCCTCGAAGGGAGGATATGTTCAGGTAGGCGCTATTCACCCAGACCCGCAAGTATCGCCATAGGGTGCCTGGTCGAGAAGATTGTGCTAAGCCTCACCCGATGTGCCATCGGCCATCCCACTTGACAAGTCCGCGGAGTCAGGCCCTCAATTACCCTGAAGGGATTACTGTATTATGACCCACAATTCCGTACAGGGCGCATGTCGAATCGCTAGGTGTTTGGGTCACTCCGACCCGCGTGTCAGTTTAACCGTAGGACGTCTGGAAGCTATGTATCCGGATTGTTTGTCTAATTTCTACATCGAAATGCTTCGCGGCTAAGTCCTTAAGCACCTGTGGACTTCGGCCAAACTAGTCGGGGAGCTCGTCCTATACCGTAAGGCATATCATGCGCATCTTCACATGATCAGACTCTTAGTGTTGATTCTTCATGGGCTCCTTTCCTCACCGTCAGCTATATGTGATGGGGACGGGGAGAGGGCGTCCTAGTGGACTTGTTTGTATGGCGCCGCCGCGTCGCATTCATATAGATTATCGGCACAAGGAACCCGTTCAGCCGCGATTACACGATTCTAACT
>4 0 CTAGGAATACGTTCC
CTAGGAATACGTTCCATAGCTCCATCTGTAAGCGTGACGGTCCGTGACAAACGCAAGAATGGTGAGAAGCCCCATTACCTGACGGCTTTTATGCGGTCATGCACATACGAAGGCTTCTTAACCACTTCCTTCCACCGGACTCGCCGTATTATATCAACTGGTTCCTTCTAGTTCTCGTTCCAATTGGGCTCATCTCTGCATGTTAAGAACGGTCTGTATTTCATCTGAATCAGTACGTGTACGCTAAACCTCATATTGGCGGCGATCCAGTGTGACGGCCAATATCAGGATTGTCGAAGAGATAGCCTAAGCACAGACGAGTCAGATAGATCCAGTCCAAGCTAACCCAGCAAGTCTGTTTGGCGATTATGCTGGAAGAGCAAGGGAGAGAGTTCCTAGCCATATCTTGGCTCGTTGGTAATATCGTAGAATATTAGCATAGACAGAGTCTAGTTTGGTTTACAAGTCCTTGCACTGTCTCTCTAGAATAGGATCGAGTAGGGACGCGTGGGAGAAACGCGATCCCTATCGGTGAGATGCCCACTACCTTCAACGGCCGTGGCATTAGTTAGCTACGGCTCCGGAAGTGTTAGGCCGCTC
>5 281 CACGGAACCCGTTCC
CGTAGAGAGCGGTAGTCAGCAATGGCAGTCTGATTAGCCTCCTCATGTCGGACAACCTTACTCAGATCCGACCAATTTCGGAGACGGCCGAACGTTGCAATGGAGGGACCGTGCATAGAGCCGGTGGAGGAATTGCAACACCTATATTTGAGTAGCTATTGGCTTCAACCGTTATACCGCAAGAATTAGTACACCATAGTTAGGTACGGTATCATTTCAGTATCCAATTCTTCCCCGTCTATCAGGACCTAAGTGGATGAGGGACCCGGCATCCGACTGGCCACGGAACCCGTTCCTTTTATGTGCTACACTTTTCTAGATTTTTATGTGCGATTCCTCGCCAATGAGAGACGTTCTGTCGGCGAGCTCCGGCGTGCTCGCAACAGATCGACAATGCTACCTTGGGCCTCCAGGTTCACGGGGGAATGACTCTAATACCTGGAAATCTGTGATCCAGTACGTTTTGGTGACGAGCTATTGGGTAACCTATAGGCGAAACTCCCTGCTTGCATTAAGGGGTTTTTATTGGGACGCGTACTAGTAGCCCGACTCCCGTCATGTGTGTCTTGTTCGGCCATGTCTGAGACCAATTCCTCCGGC
>6 312 CGAGGAACTTGTGCC
TTGGTAGCCTCAGCTGTCCGCCCCATTGCCGGCACCGCGATGCTGGTATTAAAAAGTAGGTAACGGTGGTGTTTTATGTTCGATAGGATCTGTAATGAAATGCGGAAAGAGTCCGTAGTTCCGTCAACCGGACCACGCGTGACCCAAAAGTTGATAATCTGGTCACTGGTTGGGCGAGGTGCCGATCTGGATAGAGCCATACAAAACAAAGATATTTGTGTCTAATTGAGGCTTATTGCAGTTGAGCGATGGTAGCACCCCCCGGCATGTAAGTAATTGAAGAGCACCGGTTGAGATTAGAGTTCTAAGTAACGAGGAACTTGTGCCAGCCGACACTTGTTCCGTTTTCGGCCCCTTGATATCGTACAGCATCGGGTCTGGGATGCTATCATACTGCTCGGGTCATTAGTCGACGACCTATCACATGAAGTAGGAACAGAGGGAGTGAATGTGGGTTGCTAATCCGAGTGGCGAGTGAATAAGGCTTCCCGTACCGTAAAAGATCTTCAGTCACGCTATGCTTGCATATTGCATCTTATATTCATAGTACTGGGATGATTAGTCGCAATGGGCGTCCTAGGTAATAAAGCCTCAGAGAAT
>7 523 CAAGGAACCCGTTTC
CTACCACACGCTCCGGGCGGTTTCTGTGGATAAGTCAGACGTTTCGCTCGCTAACGAGATTCGAACAGGACGAACGTACCAAGAATAGGCAATTCGGGAGATGGGGCGGTAATGCAGGAGGACAAGAATAAGTCCACGGCGAGTCTACTAGGGGGCCCGGATGCGTTACTGCTTCTGGCACCCACTTAGACCTTGATAAAGGAATCCGACCGAACGCCACTGGCAACAGCCTTCAACCAACAACGGCAGAAAGTATTCAGTATCGACTCCGTGTGGGCTGCAATGGTCTCGGGTCACTAGCTCTAAGTGACCTACTACATAATCGAGATAGTGACCCTGCTAAGATACCGCCTGAGGGTGGGCGCGGTACAGACTACTCGGGGTTAATATGTAGGCGTACCATGAAACATGCGTTATTTGGTCCTTATAGACTCCCCATCAGCACCGGAACACTCGCACGGATCACCAAGTCTTGGTGATCACAGGGCAGTGGGTCGGGAGTGTGCCCCCAGATCAAGCGTTACAAGGAACCCGTTTCCCCCATATTTCTTACCGGGCAAACGGTGGTCGGTTTGGTCAGGTTAGAGACCGTATTGGACG
>8 212 CGAAGAACCCGTCCA
CATCGAGACTGCGACTACTCAGCATCACGTAGTGTTTGCTACAATTCTCCGTCATGGCCTGTAAGAGCCTGTCCCTAAAAATGTTAGAGGTGATCCTACTTCTGATAAATAGGAGCCCCTGCGTAACTGGGCTAGGGCAGCGGTTGGAAAAAATTTCCGTTGCTATTCTACGGAGCAATGAGCCACATCGACGGCACGCTTCTGACACGGAGCGAAGAACCCGTCCACCCTAAAACGGAGACTTTCTTGGCCCGCAGTGCACTGCGTCAGACCGTTATGTAGAACGCGCTGTTTAATTGAAGATAAACCTCACTAGCGCTAACTTACTGCAATCCGCAGGAAGGCTTGTGAAACAAATTAGCCGGAACGACGAGCTCATTCTTAAGGGAGTAGGCGACCAATTCACTCTCCGTCGTCGGCCTCAGTGGCCATGTCCGCAACTAGACAAATATGCTGCTTCGAACAAAGGTGACCGCTCCTTTGCAGACGCAGAATACTACCGTTCTGCGGTGCACCTAGGATTGTGTAAGTACGCGGTTTACACGCATACGTACATTTCTCGTTTTGTTTCCGGCACGATGACCATACTGCTATCTGAAG
>9 172 CAAACAACCCGTTCC
GATAGCAACAGTCCGCACAGGAAGGGATTACCTAAAGCAAAAGATAAGTGAGAAAGCCGGTTTGCGGCCTGCTGTTATTCCGAGCGTAATACACGCGTGACAGGGGTACGGTTTGACAAGAGTTAGGGTAGAGCTGCACAGCGATCAAGAAAGCTAGCGCCTTAACGGAGGTCAAACAACCCGTTCCAGTTTAACTAGATACTGGCACGCCATAGGCCAACGTCGTACGGACGTGGTTCGAGCTTTTCGGCCCTGATACAGGGAAGTCCCTTTTAACCGACCCATGGAGCGAGGACAGACCCAGTTGCGGCATCAATGGAAAGAGCTTCCCGCCCACTCATGGCAACGTTTTAGTGCTGTCAGTCAGTATGCATACGGGCAAATATGATGCAAGCTTGAGAGATCTGACCAAGGACGCATTTCGGATGATCCCGCTGAGCCACAAGGGAGCTTTTGATTCGGAAGTGGCCCAACGGATAGCTTGAAACGTACAGAATAAAAGACGACGACAGAGGATTATGACCGAGGATCTTTCGGGTGGCCCAGACAGAGGGACGAAACGCCCCCGGTGATACCAAATATCGAGCCTATACGCCTACT
>10 540 CAAGGACAACGTTCC
AAGGCTGCGAAACGCTAGTACTTCGGGATAGCGACACAACCAGATATGTCTCGGCGTTTTCCCAGGCGCCTCATTACGGTAGAGTGCCAGGATGGACGAATGCCCTAGTTCCATTGTTGGACTACAAAATGGTCAAGGGTCTGTGATAATGCAAATCTCCCGTCTTCTCCTAAGTCGCAGTACACTCAGGTGATGTCTTTGAGTCCCCGCCGCTCAGGTGCGTATATTATCTGGGACAGTTGATGACATACTTAGTGGGTGGGCCCCGGTACTCGTTCACTACAGAACGGGTCTCCGGTCGACAACTCAAAACTAAGTATCTCCCTAAAATCGGAAGTTGCCGTAATCTGCGGACAAAATTCTGTCGACTTGACCACTGGGGAAAAGCGTAGGTGCCCTTCCGAATCAAGCTCTTGGGCGAAGCGTTGGGTACGGGAGTAGCGGGACTTCGAAGGTAGATAATCCATATACCCAAGCACGGGAAAGAAATACTACAACCGATGTTCACGACTTTCGGGAGGCACGCTACTTCTCAGAAATCAAGGACAACGTTCCTATATAGCCCATTGCCGGACGGTCGGTGTTGCGATCTTCAGCGAG
>11 355 CAAGCAAGCCGTTCC
GCCGCTCAATCCGCAGTATTTTAGACAAAGGGAAGTAGCCGCTCGAAAAATGTGTGTATAGTCGCCTCCGCAAGACAGGATCTGCATAACGTGTCTGCCCGAGTTACTTTTTTGGACTGTGGTCGTTCACTCCGCGAGACTTCCCGTTCCGCCTGAAGTATGCGAGCCAAAGTAGGTTTGGACCTAACGCCCTGAGATTGTTCATCCAATCGTACAGCGAAGTGTTCGCGAATAAACATAAGAGCTAGTCAGTTAATATGATAACTATAATAGCTGGCTTCCATTTCAATACCTTCTCTTCTGGTATTAACATGGGTTTCCTAGACTAAAATGGGGCTCGCCTACCGTGTGACCCCAAGCAAGCCGTTCCTATTATCTCCGCTGAGAATCGGTGAGAAATCCTAGCGGCGGTTCCCCGCAACTGCTAGTGTGGGTCGCTTAGAGTTAAGATCATACTAACACCCAGCCGGCCCCGACATAGGCATGTTCGCATCAACTCTCAGACGCCTCCAACCACTCTAAGTCACACGTGTTTCGACTGTCCTCTACGGCACGGCGGCTTACCATGAGGTTGGAGTTATACTGTAGACCAGGATGGCC
>12 432 CAAGGAACTATTTCC
GCAACGAGGCATTAGCATGTATAAGGCCAAGTCCGCGAATGCGGGATTTCCGTAGACTTGCCTAATCGGAAGCTAAAAAATGTAGGAACAGTGGAGCGTGGGACTGGGCCTCGTTCGGCTTCACGCAGACGACCGGGAGATTAAAGGACCGCGTAGACTACCCATTGACGCACGGTAACCGGGAAGCAGTGCTTCAGTGGGTGCTGAAATCGTATGCTGACGTGCTTGGTTACTTTTGACAGGATCTTGGGAATACAGCATAGAGAGCGCTCAGCGGGCAGTAGAAGGCAAAGACACGGATGCATATAACGGAAAATTGGGATTCCCGTCGAGTAGTTTCATTACCGCCCCTATCCTAGACGCTAGTCATTGGGAGGTCCTTGACTATAACAAGGCGTAAGGATGAGGTGTTATGTGGGACTTACCGACTTTCAAGGAACTATTTCCCGATGAAATTTACCAGTAGACCCTAAACATGTTTAACGCGGGCGAAAACCCGATGAGTTTATTTGAAATTTGGGATTTATACGGGAAGGGCTCCGGAGAAGTTCTTACACAATTGCGTCATCTTTTCGGCGAAAAGCATGGAATCCATAATGT
>13 544 CAAGGCACCATATCC
CCTCCCACCGAGCAGTAATAAATAGGGTTATATTAAAGTGCGGGACTGGGAGTGCGGGGAAAACGCTACAGTTTGGTCACTCACCACTAGGAGACTGTACAGTTTTTATCTGCTCCACGCGAAACTCCGTGGGTCACCACCTCCTCAACCCAATGTCGCATGACGAATGCGATGAGTGAATGGATCGACTCTCATCCCCGTACAGCACGATCCGCCTCTCGCAAGTAATTCATCCGCCCCCAACTAGGCATCGTCAGAATGCTCTCATCGTAACGCATAATCGCGTGCTCTGGAGAATCTAATGGTGATTCCTGCCGCAGTACTGTGATGGGTCCGAGATGAATATGATTATTGGGGCTCTTGAATATGGATAGAGCTCCGACTCCATTGCCCTCCACTCACCTGAATAATTGTATCCGACTGCCGCTGCGACCTGCGCCAAAGCTTCAGACGTGGGCTAGCTAGGGCATTATCTGAAGTGCGCTTCGCTCTCTGTATGAGTTTATAAGGCCCCGCAAGTGATCTACGTCAATATGCCGCGCACCAAGGCACCATATCCATAAAGAAGTACCTAGGTATAGCGCCTACGATGCACATTCT
>14 462 CAAGGAACCCATACA
GCGGAGTTATAGGGTGAGGGCTCTATTGTATTCAACTGGCCGAGCAGATACCGTCGGGCTAGCGACCACCTCCACTACGTGACGGGCATGGGTCCCGCGGCATGTCCGGGAATTATGTCACAGAACCTTGGCGCTAAGCAAAGGTTCAGCACATTCTCTATAAAATAGAGGCAATATCCGATGGGACAGGTTATTGTGTGATTTCGTGACTGCAGGCCCAAGTCATGGGCGTACCGCCATTCCAGAATGTGAGATTGGTGAGTTAACCTGGACGCAGTCTTTTCCTATTCCCTGGGTTCATAACTCCAACGAACGTCTGTTAATGAAATAGGCCAGGCTCAGCTAGTGAGGTGGGACAGAACCGAATTATTGCAAAAGTCCATGCGTGCAGATTTAGCATCTAGTGATTTGGTTTCAGGAATTAATCGTGGCAGACCCCAGTTGTGCTCTCCAATATTCAAACAAGGAACCCATACAGATGGTACCGAATTGGGGAGAATGACAAGGATTGGCCATTGCACGCCCCACTCCAAACCAGATCCCCCAAAAAGATACCGTTAAATTCAGGCCCGTAAGACAGCTCCCACACGCTCCAAAAGG
>15 483 CAAACAACCCGTTCT
TATCGCGTAGGTCACACGTAACATTGAGTCCGGATGAAGCAGCGAAAATCTGACAATGATCATCGTCTCCCCGCGACGAGCGTGGCAGAGCTTGATGAGCTGAGGGGATATTCATGGTTTCAACTCCCAATATCGGCCTAAACGCGCCGCCTAGTCAGCGGACATTTTTTCGATCCTTTTCAATTGATGTTGCTATATGGGTCCCACAAGATCATTCTCATGCTAAGCAGACGTTATTAACAAGCAAACACTCCGGTATGAGCAGTTCGTTAAAGCCGCCAAAGTTTTGCGGGTTGGAATGTTACTGTAATAAGAACCGAACTGCGGTTGGACCTTGAACAAGACCGTGAGCATTTAAAAATGTTCCTAACTTTTAAGGGTCGCGGAGGCCCCCTCCTTCTCGGAGCGGGAACAACAGCGCTAACTTAAGACCTACAGTCGCGGGGTGGTGATATTGGTCACCGAATTCACCCCCATCCTAGACAAACAACCCGTTCTCTGTAGATGTGTTAGCTGAGCCGCTGACGCTAGTGCAAGAGCCGTTGCGAACCTTATTGACTCGGGTTTACAAGAAATCCTACTAAAGCTCCTCCTATTTTA
>16 109 CATGGACCCCATTCC
ACGTTCGGTAATATGCTGTGCTCTTATGCTAGGCCCGCCACTTTTGGTTATAACGAACTGCCTCCCGCAATAAACAACGTTCTTTACGCTCCTCCGCCTCTCTCACCAGCATGGACCCCATTCCTCAACTCGGAAGGACAGAAGGTTTGCACCTAGTCCAGAAGCCGTTTGGCGGCTTGTAGTAACTAATTACCTAGCATTTTCACGTTCCGTCTGAGCTTCTTATCCTCCTACAACTACGTAAGTGTGTTGTTCGATTGTTTCGGTCACCCTAGTCGATGTGGACGGCTAGGATGCCTGAATTTGAAGGGCAGTGTAGGAGAGAATCTGGCTGATCTCTGTGGGATGGATCTATTCGGAGCTAACGTTTATAGCCACTTGGAACAATAGCATAATGGCCATGGGAGTCGTTTCGAATCTTCGGCCACCTCGATGATACAGGATGTAGCGTATCGTTGCAGAGTTTAGACCATCCCGCTCACTTCTTATTATCGTATTGTCGGACCATTGGACCGACAATATCCGCCCGAGGCAAGCCAGTGGTCGCTTGCTATTCGTAGATCGCCCTGGAGGGTTCTTATATTCGGTGTGGTGTGTTTT
>17 323 CCTGGAACCCGTTCC
CCCACCGAGGTCAATAAGGATCAAACTATAAGACTTCGTAGGTTGGTGAATACAAACCGTGGCTTTCGAATCTTGTGTCTCCTTCGCACACGTCGCACCTTAACGCAGAATCGTGTGACCTGGGAACTCGCGGTGTTCAGACTTCACGGCAATCCGAGCAAGACAACGTATATCATCAATCCCGAGTTCCAGAATGTCGGCTTAATTTTGGAATTTGGTGACTATCACTGGGCGTCACGCGCTCACGCGATAAAAATGTGTCTGAATGGGCTTAGCGTCCAATTCGCGGATCAGTGGAAGCTCCGGGAGAGAGTTCTATACCGCCTGGAACCCGTTCCATTGTGTTACAAGTTGTCTGAGATCTCGCGACTTACGGGATATAAGTCACTACGAGTCAATAATAGATGGGGAGAGGCCGACGTTCTAGACGCAGAACTGAGACTCAATAGGAGTAGCGACGGGAATTTGCGCGATGGGGGTGTGACCAGCGGTTCTTTAAAACAATTAGCCATCCACTGATCAGACGCATCGTAACGAACAATAAAAGTCTGCATCGTCAAGAACTCACAGTTAACATGACCTAAGTCGCCTGGGATCAGC
>18 401 CCACGAACCCGTTCA
GACAACTCATGATCCATTTAAACTCGCCAAAGAACGCCCGTCACGTTTATTACGAGCGGCCCTCCTTCGCGTTAGGAGGGCCAACTCGAAGGGCATGCCAATAAGCGCCTCTCGCTTCCCGCCTAATAGGGCAGACCGCCAGTATTTAAGTTCCAACCTATTTTGTCCTTTTCGCCTGAGATATCAGTATACTGACGTTGAACTTGGTCGCGCCCATGTGAGTAGACTTAGGTTATTAATCCTGCGAGTACTACAATCGGCGCGGGCGCTTCAAGGGTTCCTCATGCCCAGTGCAAACCTGTAGTGTTGGATTCTCTCGTGCCGATTTCGAACCGAGCCGGGGCAGTCTCACGTACTACCTGATGTGACCCCGATATGGCCTAAACACCCTCCGCGCACGCCCACGAACCCGTTCACCGCTTTACTACTGTATGGGGCCACCATGCCTAAGCATGCTATCAAAACAATGGTTGTCACGCGGTGGAAGCAGGTGTGTAAACCCGGTTTCGAGAAGTCCTTGTCGTTAGGTGTAATATCCCACTTCGGGCACTCCTGTAGTTATATGAGCGCTTTGCTGGAGATAAGAGTTCTAGTTGAGGC
>19 263 CAAGGAGCCCATTCT
GAAAGGGCTCACTCTTTCTCCGAGGGCTGTCCAAATTTCTATTCGCTTCCCGGTTGCTTTCGTCTTTTACAATTCACCAGCCAGCCCCAGGAGCCAAATTCCAGGGCCTCTCCAAGTTGATACTACATGATTCGTTATTGGACTACACAGAGGTACCTAACGAACCTCGCTCATGCTCGTCGACATTACGATAAAAGCTCGGCCGCTGAAGTGGGTTCGTTAAGGCACTTATAACTGCTGTTAGGCCAGACACCGTCAAAGTCCAAGGAGCCCATTCTTGTTCGGATGACAGCGGCATCTCGGCTTAGCTTCCGACAAGCCGTCACTTGGTTCAATACCATGTTACTAGGTGAAACTCGTCTAATGTGACCTTAGGGTCATGTCGTAAATAGGGAACCTTGTGTTCGTACCATGCGGTCATCTGGCAAATGCTGATTTAATTTGTAGATTTGGAACGGGCAAGCTTTGTACTGCCGATGCCCTGACTCCGCCGAGCCAACTCAGAGTCAATGTATCAAAGATTGAGATATTATTGATCCCTTCCTGGTTGCTAGTGCAACGGTGGGTTTGACGTCTGATGCCCTAGTCAAACCACCCCTA
>20 434 CATGGATACCGTGCC
GGTCGTTACTAAGCCAGTAGGTGGCGACTCGGGTTCGATCGTTGAGACTCTCGGCGTATCTTTGAGAGGTTTAGAGAAGCATAAGCCATGGGGGCTGTGCGACACGGCCCTCTTAGAGGCGAGTGCCGGGAACCAGCCTGCTTATATGATAATTACCGAGGGCTCTAATCTGGAGTGGTTGGGCGCCACGGGGCGCGTTCGGGCTGAGATCGCCCCGACCAGGGACGCCGATCAACATGATGCAAATACCCAATCTCGTGAATGGCTCAGCCCGCTGGCCACGTTATCTTTTATCTTCGCTCACAAACAGCAAAAAAGCCTCGATAGCCCGTGGAGCCGTGTATCTAACGCAGTATGTTACCGCAAACTGAATACTACTAGTCTCAACTGTGTGGAATAAATTGTATCCACGGGAGCCAGCGTAGGACTTGTGCCATGGATACCGTGCCTCACATGCATACTCGAGTTTAGTCAGACGGCGCGTAACGAAATTAAATGCTGGGAACACCGTGCCAGCTGTCTTTGGCCTTGCAGAGCTCCAACCAAGTGTTATGTTGTTATATGGGCAACGTGTTTTATAATTCGAGACTCCATCGTTAG
