# Supplementary material for: A particle swarm optimization-based algorithm for finding gapped motifs
Source: BioData Min. 2010 Dec 13;3:9. doi: 10.1186/1756-0381-3-9 (PMC3022572; doi:10.1186/1756-0381-3-9)
Supplement: Additional file 2 — Experimental Dataset. The synthetic data sets and real biological sequences used in the paper. [file 1756-0381-3-9-S2.ZIP › synthetic/non_gap_motif/fix_motif_length/Seq_600_20_15_4_7.fa]

>1 328 ACACTCAAGTTCACA ACGATCAAGTTCAAA
GACAGAAGAGCAGTGTTAGCAGGCTAAACAAGATCCTCACCTGCGTCCAGACATGGTAAGGTCTGTAACGCATTGGCCTGTCCCGGTAATAAATCTATCTGTACCTCAACCGTATATCCGGTCCTCACAAACATCGCTTGTCAACTGAAGCGAGGGGGTGCGCCGGAATCATATCGAGTCCGAAATGTTTCGGCTAACTGGCGCAGCGATACATTGTAGAGCAGGTGGAGTGGGTGTGAGAAGCCGGTTTCGACATTTTCCTCAGGTCCGTTCCTGCAGAAGGTTCAGCATAGGTACGTACGATTCGTACACTCATATCTCGATCATAACACTCAAGTTCACACGTCGCACTAGTCATACAAACATTTAACAAGCCAAACGTCAAAAGTGTAGCTTGGTGGGACCTCTTTCGCTACCACAGGAACGACGAATAGCTCGCTTTCCCATTCGGGACGTTACCATCCATGCGAGCTATCCGACCCCATCTTCTACGGCGCTCGGCTACATGAGGATCGCACGAGAAGAGTCATTGCAATTGATATGGGACTAGTTTTTGGCTTGGATTATTTCAGAACGGGTAAGAACTATCCCACTTCTTCG
>2 345 ACTATAAAGTTCAAA
CGAATCTACGGGGCCTGCATGAAGATCGTCTGTCTAGGCCGGGACCATTGTGGATTTCGGTACTACGGTGCATGCCATTAAGATTAGTTGACAGCCGGCCGACATGGCGAAATCAGTATAGAACAACGACAAGTTCCAGTACACGGCCGCGGAAAATCCCGCTCGTTCCGGTCCGCAATCGTACAGAGCGCGATCCCTCCACCCGTTGCAAGACAATGCGAGGTCGAACATCTGAGATCCGGCCGCTCCCGGGTAATACATGCGACATCGGTCTCAATGAACAATGATCATGATCATGGGATTACGACCAATAAGACGCGACCTCCGATCACTATTATCGCAGCGACTATAAAGTTCAAATGCATCAGCCTGAGACTTAGCTCGAGGGGTTTTGGAAATTTTTGGATAGCGAGCCTTGGGTCGAAGGTGACCCAGCTTGAATCGGTGGCTTGATTCCAGTTGGTTGAGGCTGTTATACTCTTTCAACTGTGTTTATACGCTGATACTTGGAAAATGAGCCTCCCCGTGTCGCGTAAATACCACCGGCCGGGGTCAAACACCGTATTGAGATTACCTTTAATTTACCCCCACTTCTGGAAT
>3 320 ACGATGAAGTGCAAA
GCTTCGTACAATTGACATCGAGGCATGTCGAGTTACGGGATACGGGGAGCGATTGGCGGTTCGGTCACTCGCTGTCTGTTACTCGGCACCTGACAACTCAGTCTTTGCTGAAGACTATGATTCGTTCTTGCTAGCCTCCAGATCGGATCTACTCGAAGCTGGAGTTCTACATAGGTGTCCTCGACGAAATACTAGATACTACCGAAGCATATGCCCTCTCAAAGCCTTATGCCTGTGGATCTCCGAACTAAGTACGAATTGGCTTGGACTACATCTGCCAAGCCAGACTCTGAAGCGCGTATACTGTTTCGTCGCTTCGCACGATGAAGTGCAAACTACTCAGCATGTGCCGGGAAAGCTCAGAAGGAATGTGGAGGCAAGAACCCTCCAAGGTTATTCTTCATATAAAGCATAGAGTCGAGTGTCTCTGGAAGGGGACTAAACTCATGTTTACAATATCAGTCTCACGCTCTTGAAATTTTTAAATCCAATCCCGCACAGATGTGACGGTCCTACCAATTTGCGTGAAAGGCCTCCGTCCCTGAACCTGATATCGAAGTAGTGTCATCTGGTTTGGTTCACAATCTTAGTTGGATCCCG
>4 537 ACTATCATGTTGAAA
CAGCATTGAGTCAAGTTACTTCGTATTGATGAGGATGTAAAGAAGGTCGCTGTGTCAACAACTTACCCCGCTAATCGGCAACTATATTTCGTCCTACGACATCTGCTATGCTAGCAACTAGGCAAGACTTAGCAGGGACCGGATTCGACCAAATCCAGGCAGTTAATTATAGTATCGCCAATTGCATGCGCGTCTTATTTCGCCAGGTAGCCCGGCGCGAACTTTCTGTAACTGTCCGGACACCGGCAGTTATGGCGGTAGCCAGGCTCACCAAAACCTTCGACACGCGAAGTCACCTCTGTCCCCACCCGATCATGCCTCAACACGGCGAAACCGGAATACACCTGTCAATCACCAGCCAATTCGTGTTGTACGTTCGGCTAGTCTTTGCTAATCCATATGTTACGTGTGTTTGCTAGGAAAAGCTTGCTGTCGGCACCGATCGCGTGCCCCTAGAACTCGATGGAGGTGAGTGCTCTGTTAACAAATCATTGAAGCGTAAGCTAGACGACTTTTAATTATAGGGTTTACTGGGCTACTATCATGTTGAAAAGCCTGGGCCCTACTTAGTTTAACCTGTTCGGTGCTCAGTACTTGAGG
>5 116 ACGATCAAATTGAAA
CCGTCCCGGGTCATCGCTCGGCCATGAATTGGGTATCAAGCCACAGAACAATCATTTCCTCTTCGAGGGGGCTCGACACCGTTTGGGCCCATCCAGCCTACATGTACTCTCGTGACACGATCAAATTGAAAGCCAGTAATAGTACTCCCTATATCGCATGATTATGTCGTAGAACGAGCTTCAACAAGCTCTTGACCCCGTCCCTGCTCTACTCGGCAGACCTATTTCAGAGGAGGCTCGTTTTGGGCAATTTTCAAAGCGGTCAAGTTGGACTAAAATGTGACCGCAAGCTCGCCATTAGTTTAAGTTCTGGAACTTAGCAAAACCGTCCCCTTTTTCACGTGTTAATTCCTGGAATTCAGCCGCCCGGTTTTCGACAGGGGGGTTGCTGCGTTTGCTGAAACCGATCTTTGATACCCAAGGTTTCTTGCAAGCGTGAGATAGGCGGATTAGGAAACGAACCATTGACCCAGGACATAGACCTTGATTAGCACCTTTCGTCGCACTAACATGGGACTGATGACGCAGTGTTATGAGTACGTGGGCCGAGTAGACCCGCGGCGCACACATGAAACCTACACGGGTCACGACTGATGCCGT
>6 296 ACGATCAAGTTGAAA
TACAGGCTCGTACTGGGGGTGGTCATGACACTGGGCGGGCCATTGATCGGTATTATTAAAGAGTCCATACTGGATAGAGTAATGTTAGTACTACGGGTAGCAAGCATGAGTATCCGCGCTCTATCGACCAATGGCGTTGTTAGGATGAATGTAGTGGTGAGTCTCCCCTGTCCGTGATGAGGATGGATTTGCGAAAAACAGTGAGGAGCATGTTGGGTAGCCTCACACTGGATCTGTTTAGTGTCCACGTGTGCCGGGGAATGCGTGCTATCTACCGAATCCGGATCGTGCATCCAACGATCAAGTTGAAAAGCCGCAGTTAATCCTCCCACGGTTCTACCAAAGCCCTCCAGACGGTCGATCGGCAAGCATAAAGAGCCCGTATCTTTAATTGGACAGGAAGCTGGCTGCGGACGGCCGAAAAAAAGCAGGACAGAATTTATGGTGTCCTGCAATCAGATGGCGGTAGACAACGACGTTTTCTGTACTAGTCTAGACCACGCAGGTTCCTAAGTCAAGGAGTCGTATAAATTGAATCATGCATATTGTTACCTCCCAGTTATTATAATGCGTCGCATTATGCGTCACTGCTGCCCTGTC
>7 320 ACGACCAAGGTCGAA
TGGTTTAGGAACTCCGAGTCAAACGCAGGGTAAGCTCAACACCGTTTCTAAATTATCGTCAAGCTAGTATTCCGTGGCTGCCGCGACGGAGGATCCATCCTTGAAAACGTGAGCTAATTAGCGATGATGGACCGCCGATTAGGGTCCAAACAGAATGCGAGCACGCTTGCGGAAGTGCCATTCATAAGTATATGGGGGACATTAATCCTATATATTGAAGGCATTTGACCAAGTATCTTGCTAAAAGTAGTCTGACGAGCGGCTATAGTAGATTGGCAAATAGCCGCAACAGGAAAGTTTAGGCGCTAGGCTGCACACGAACGACCAAGGTCGAACCTTCCGGAGTAATAGGGGAACCGATGCTCCTCCCTCCCGGGAAAGTTGCCCAGCCTCCGTTTCGACTTGATGCTTGCCCGGTGTCGAAGGACAGATCAATAGGGTGCAGCCGTCACATCATAAGATGATAGGTTAAACATACTAGTTAGAGTGTAACCCGGGTGAGCATCTGATCCGTTCCAAGGCTTGCAAGTAACATTAGGCCACTTTGCCCCGTCACGAGCAACGATTAGTTGCCAGGGAGCAGTATGCTGTGCCTGTCTT
>8 51 ACGAGCAAGTTGATT
AGTCTCATTCGGTGAATGTACACCTAGACATTTTGAGCCAAAGTGCTCCCCACGAGCAAGTTGATTGCACTCGAAGGCTATGTGTGTGAAAGTTCACGTAATTCCCCGATAACAAGAAGTCCTACTGTGTATAACCGTCGATTGTAAGATCGAGCTCCCACAACAGCCTCGGAAACCTGGAGCGTCGAACTGATTGATGCGTCTGGACCTCAGCGTGTAGGTTACGACGGCTAATCTCCACACCTTCCGCGTAGCTTGCATCCCTGAACACTAGTTTACGCTGCGGAGGATTCACTTTTCTTGGAACCGTGAGGACCGACGGTAAGCGCATGTTACGCATGAAGAAGGGATGGAATGTTTCAGGGGGCTGCCGTCTGTACAAAATTTAACAGCGTCCATCACCGGCGAATTAGGCCAAATCCGTTCGGCTAGCGTGCAGATGATCAGCTATGCCACTGAGTGTTCCGTCTACACCCCAACGTCGCAGCGCAGGAGCCGCAGGCACACTACCGAAGCTGCTGTATATTTGTTACTCATCCTCTCATAAGTGCGTAGCCCCATCCGGTGAGCTCGCGTCTAAGGAAAATGTGCTCTGGTCTG
>9 257 ACGATCATGTCCACA
CATCGTGGCTAGCAAGGCAGTATTGCATAAATACATCACTTCAGTAATGGCCGAGACACCTAACGGATCTGTTCTATTTGTCAGAAATCCTATCTACGTGTTATGCGGCGCATTACTCTACCGACAAAATTATGATGCACATTATTGAACTCCGCTAACTTCATGCCAGCCTGTAAGTAAACAGGAATGCGTCTCATAGAAGCGACGACGTAGTCTCTGATATTACAGGGCACCTCTTGCAGATCCCAGCGTTAAGAACGATCATGTCCACACCATCCCACCTATGGCCTCTAGAACTATTGTAGTGTCCTCTTACACAGAAATTCTGATATTTTAACTCAAAGACTTACCCGAGGCCAACTATCGTTTCCGTTCACATACTAAGTACCAACACAAATATATGAGGATCTTGTATATGATCACGCGTCCTGGGCCCCATTTTGGTTTTATCGGACAATAGAGTGTCAGGAATACGTCGTCTGTCGCGCAGTCTAAGCTCAACTGTAAATAAAGTGCCCATCCGTACCTCCTCAGGTGCGCCCAGGTTTGCGTGTCCCTACCAGCTTTGGGGCCTAGGAGCGGACGTAACGATTATTTAAA
>10 573 AGGAGCAAGTTAAAA
GCCTCCAGCCGAGCCCGCTCAAGGGAGTAAGGCGCTCCATGAGTCTCGTCATTATGGGGGCCCCACATTAAGGAGGATGCGTGACGATGTGACGTAGCCAACAGACCTTGGTGAATCGTTCAAACAAACTGAGTAATCCCTGTTAAAAGCGCCCTTCGTCATATATCTATAGGATGGACTACACTCGCAGTAGATAGTATGCATCAATCAGGCGTGGACAAGGTAACTACATTGAACGTACGGACGATGTGTATGTCCCATCAACACGACCGTTTCATTCCTGCGTCGAATTCTGTCCAGATAGAATCGTATAATCTCCTCCCTCGCGTCAGACTAAGCGTCACTAAAGCCTGGACTTAGCCGGTCCAAACTGCCTCAACAGCTACATTCATCAACAACGCCGACCTATATGACGCCGCTGTAGTTGAAGCTTCCCTTGTGTCATGATTCATGAGTCAGATATCTACACCTAGCAGTTCTGGATGACAGGAAAGTTACGAATATGCCCTGCCGTCCAGTAAAAAACTCACTTAGCTAAACTGGTTCAGTTAAACATATATAGTCTCAGCAGCAAGGAGCAAGTTAAAAGCGTTAAGAGGT
>11 191 GCGATCACATTTAAA
TATAAAGCCATCCCACCTCCCGCATGTGCTAGCCATTCTTGCTCACAGAACAAGCGTACTCGCACAGGCCGGTTGCCTATCCAGAATGGCGCAGTCTTATCCTACCGTCTGCTGATAGCGCGATACGCTAGTTCCTGGCAGCAAGCGCCTAAAGCTTACTCCAGGGGACACCAAAGGACCTAAGATCATCCGCGATCACATTTAAAAGCACTGATCGATCGTGGATGCTATTTATTGTGATACTTGCCCTGCTCATTTAGGGCTATGTGCAATAATGCGTCGCCTCAAGGGGACTGCCTCTTCGCCTCCTTGCCTTCAAGGCCCCATGGGAAGTTTGCGACATCGTCTCTAGATCACATGAGTGGGCCAAGTCTTCTTCGAAGGACTGGCATCCGCGGCCTTTAACAACGGTCGTGTGGTTTCTGGCCCAGGACTAGCTATTACTCTCTACAGACTGCCGTAAGGATAAACCGTGCTATATGCGTCTATCAATTCCCGATGTTCTCAGCATGACCTCATGGATGGATGTATCGTCTGCAGCTCCCCAAGTTAGGCTAGGCTACCATCGTTTTTATGGGGGTCACCTCACCGGATCATGCG
>12 231 ACAATAAATTTCAAA
GTAGCGTGACGGGAAGAGAAGGTTTAGCCCCCCTGACCACGAACTGTACGTAAATAACATTCCTAGACAAATATGTGGACGGACATGCGCCATCTTCTACCAGACGCACCGAAGAGAGTGCGAACCCGGATAATGAGGGCTTAAACGTTTGCAATGCGCGATCAGTTACTTGACTTCGCTCCTGTATCGTGAACTCATCGCTTTTTAGAAAGCATCAGTACGAACTCTCTAACAATAAATTTCAAACTTTAGCTATTCGTTGCCCAGGGGCGCTCCTATTGGTTTCCACACAGAATTAGGACTCTATGGGTCAAACTTGCGGGACTATCCAGGCGGGCCGTATTATATGTGGGTCGGCTGCGTTACTCGGGGGCTTTTCAACGCGCAGTTGAGTTAGCGTAACTTGCTAGAACTTAGGAAGGCAGAGACATGACTTCTCGAGAAGTATCTCTTAGTTCATATAAACCTGATGCAGGCAATCATAATTGAATGTACAGGCCAGACGAAATCAAAGCCTGGAACTCACTCATAAGACTGTGACAATCCCTGGGTCAGAAGTGCCCATCCCGGCTTCGTACGTGTAATTGATACTGACCAATA
>13 36 ACGATCACGTTCAAA
CCGACCGTCTGGGGCCCGGAGGGCACGAAGCGAGCAACGATCACGTTCAAACGAGACAGTACAGCGTATTTTAGTCCTCAATCACTAAGCTCCATGCAATACTTCAATACAGGAGCCTACCATATCTGGCGATACAAATAGAAACCCCGCAGTACAAGACCGGTCTCAACTCAACACTATATGCGGGGGCTCCACTCAGTTGATGAAGACTCTGGTGCTCACGAGTGTTGGGTTCCCATGGTCCTGTGACGTAAATTTTTATAACTACTTGCATCCTACCTTAGTTATGATGGGCACAGCAAGCGTAGACTAAAGGGGCGTCTGTTAGATATATTGGGAGCGGTGCTAGCTGCTCGCGGATGCGTCATTTCGGCATATACAGCTCGGCAAACGCTACGGTTATTACTAAGTTTGCACTGCGTTTTACTATGGCCGCTGGATTTGCCATAGTTAACTCACATACAGTCCTGATGGTCAGCTACTAGCAACCGATATTCTAAATCAACCCGACGGAGACGCCGATGATAAAAAAGGTTCACTCCTTGGTTTTAGCATCCATATACACCGGTAATTAGATTTCGAGAAGTTCAATGTGCTTAG
>14 147 ACGATCAAGTTGAAA
TTCTGATAGATAGGACGGGTCCTTATAGGCATCTCTTGGACCAGGCATGGGCACTCGATGGGCGCGGTCGTCATGTCGAGACCCTCGATCGCGGTTGATCGTCGCGGACACCATTTGCATCCAAATCACCTAGCTCAGCCACATCTGACGATCAAGTTGAAAGCGACCTCGATGTTCTGTTTTGGGTCGGTAACCGGCCAAGCCTACTTAGTTGGAACACCGAAAATAGACGTGCATCATTCTGTGTAAAGAGGCCGTCACGACGATAGCGGCAACTATTTACCGCCCTAGAGGATGGATAGTTTAAGCCCGATCCTGGAAGGCAACATCAACGACCTTGCCTACCATATCTAGGCTCTTATTCACCCAATCCGATAATACTGCGTGCATAGCGGTAATCAATGAATCTCATCCGAAGAAAAGCGTGTGGCGTTCCTTTTTCTCAGACCTCTCGATGTTGCGGAACTATACTAACTTACACCGTGAGACTGCATTGCTCAGATCACGCTTAAGCTATATTAGCTACGGCACTATAAGAAACGGCGGACCCGTGACCCCCATACGCATGATCACGCAGCTTGCAAACACGCCATTGACTGG
>15 473 CCGATCAAAATCACA
GCACAGATTTATAAGAGCATTTTTGGGAGTTTCTCCCATGTAGAGATCTAAGCCGAGGCGTAGAACTCACTCTACCTCCCGAGAACAGACCGAGTATCGATGAGCAGCCTAAAGGTTAATGACGTCGGGTCAAGTTAGCACGCATTTCGACAACGCGCTTGTAAGAACCTTGACCCATTCCTGAGGCGTGGTGTATTCACTCAAACGCCAAGTAGGACAGCCCACTAGTCCAGTAATCGACTAAAAACCAGGTACGCCATAAGGAAATGCAGGGCAGTATAGTTCAGCGCAACGCTCTTGGACAACCCTGGTCTGTTGGTAACGGCGTTCCGTTTGCTCCCAGTAGACCACACGCCGGCGGAATGCAAAGCTGATCAGAAGTGCAATCCAGCGATGTCTACAAGACAAACTTACCCTCCGTGAAACACCAATGCATGTTGTATATCCATGAACGCGGTTGTGGCTACTGCAGCCCGATCAAAATCACATTTAAACAGCCGCTTTAATTGAACCGTAGCCAATGTGGCAGTTGTACGTCAAGACCCCCGTCGACCGTCTCGCGACAATCGGATATGAGGTTCATGTCTGCTGAGGAGTCCG
>16 21 ACGATCGAGTACAAA
CGAACTTTGCGAGCTTTGACCACGATCGAGTACAAAACCGCCGTTGGTCGGCTAGAGGGTCATAAAAACAGTCTACAGGTAACGAGCGACTGTAAAGTTTCTACGTTAGAAGAACATAACATCCATCATTAGATAAGGTACTAGTGGTGTTACACAAAGGGATTGTTTTCCCAAGCGTCCGGTCTTCTCTACCGCCTACTTTGCCGCCCGAGCGCACGTGTATCTTTTCTAGCGGGGTATTTATTCTAAAACGGTGCCCTTTAAAGTGCGCCACACCACGCGCAGAACTATATGCTCTGGGGAATTTGTACTATTGCTATCGAATTGCAGTTTTTGCAATAAACCCGTTCAGTGCGACCAAGTAATAGTAGATTCAGTCTGCGCCACATCCTTTTCGGTCCAATGCCATCCTTAGCAACGCTTGTTGTTCGCTTGCCATCACCCTCAGTAGTAAACTACCCGTCGAACGTCCGAATGAGCATGGTCGCCGGGAGCAACTCCCATCATGGGGAAGGGCCTCCATGGGGGTCACGAGACCTATATAAACAAAATTACCAGTCCCCCACACTCGCCGGATTAAGCGTTAGTAAATCGCAAAGA
>17 419 ACGCACAAGTACAAA
GTAACGACCATGATCCAAGCCGTTCTTGCGATACGTATCTTGTCTATAGGACCACAATAGAGATACCCGCCGTATTGACCTTTTGCCTCATAACGCGAATCATAATCGACACCATCAGAGCTCGCTGGAACGGAACAAAGACATAGAGATCCGTGGACAGCGAAGCTAAGAACCAAGATGACGAGTTAAGACCTGAGGTGGCCTACAATTTAGCTAATGTCTAACGTGATAACCCCGAATTGGGGGCCTAGGGGCGACAACGCTGCAGATGTTGCTATTATCGTCTAAAAACGTTACCGCTTTTAGTAAGAGGCTGCGAACGGCTGCAAAGGAGATTTACCCAGTTTGTTATATCCGCCCCTGTTGAGCTCATTCGTTCTAGGGGGCGATCGCGACGAGGAGATAGAGCATCCTACAGGACGCACAAGTACAAATTTTCTAACAACCTTGGTGAGGTTTATATACAACAATAGCAAGCTCGCGACCATAGCTCGCTCTCATCGTTGGCACGCTACGATCGGGCCTCAAAAATTTTTATTATACACTAGGAGATGTGGACTCCTGCCACGACCAGTGAATCTTGGGGATACAATCGAGGGC
>18 331 ATGATCAACTCCAAA
GGGTTCCTCGTACATAGTTTACTTAACCGACACACTGCTGGTAGGTTCTGGTCGGTAACGTGCATCCTCATACGGCCAAACTCAGAGTCTTCATCAAATACGTCGGCGATGTAGCACATCACAAATTCGCAAAGCGAAATAATGGCATATGTCGGTGCCCCTGACGGGGATATTCAAAAATCGGTCCCTCCTTATTAACACATGACTAGCATCCAGATGAACTCACTAAAGCACGCTCCCCGACTCCAATGGAGTGTTATTATGATCTTGAAAATACATAGTCACGTTCCGCGTGGTAAGGATCCAGTGTCTCTCTTACGCGGCAGTGGGCATGATCAACTCCAAATGCGGAACACCAAACTAGACGTAAAGGCGGTCCCTCCAAACTCTACTAATCAAGAAGCAGGAGTCGGACGAAAGTCGACGTAGAAGACATGGGCATTGAGGTTGTACCGGCCCGGAAATCCTCTATTGCTCGAATCCATACAGTACGGCAGTTACCCCTGCTTGAGCACTCAGTGTCGCTACGGGAGTCGGCAGCGTTGCCGCCAAAAGCTTCCTGAGTTAAAAGTACGTGGAATTGCTGTTCTCAACTTTTAG
>19 490 ACGATGAAGTTCAAG
AGTGTACCCTCGAACGAAGGCTTGTACGAACTTAGTGTGGTTGAAGACCATAGGTCACCTTGAGAGCCACGACATGTTTTCGATGCATATGTTTCCATTCGACTCCGAAACCTGCCTTTGGGATAAATCTCCCCAGGTCTTTCAGCGTTCCACGCGCGTTAATGGACCGACCGTGGCGCAGGTCCTTTCGGCACAACCGTATAACGCCAGTCGTCTAATAACTGAATGGAGTTATCAACTATTCGTGGTCTGTTTTTGCTGATCAGGTGCGGACTAATGCCGTCGTTTGTCGTGATGGTTGTCACAATCCGGTAAGAGGCAGGTAAGTCGATCCCTAGTCCCGGTGAAGCTTACGCAAATTGAGTCTCGCGGGCTCCTTCACCCAGGCAATCCCAAAACAGGCTTTCGGAGTTAGTCAGTGGAGCTATCAACCACGGCTGATGTCAGTACAGTTAGGCAGATTTAGATATGCTTCACGACTGCAAAAGCGACGATGAAGTTCAAGGAGGTTGACTAGATATACTTGGGATTGAAAGTAGCTAACGGTAGACGCAGCTATTCCATTAGTGAACGTCCCCTCATTTCTCACAGATGTGTGCA
>20 28 ACGGTCAAGATCAGA
TAGTCCTCTCCGGAACCCCCCGCGGTGTACGGTCAAGATCAGAAGCTCGGTCTTGTTACAGTCAGAAGTAAGAGACGAATAGTGCCATTGTAGGGTAAACCTACACCACTTGGAATCTCGTCCACAGGCACCATACCCCGTTCGGGACTGGGTGGAAAAGCGAGCGACTTCTCCTATCTTTCTCACGCTCGGATTGGGCGGGGATCTCGGACACATGAGGTAAGTCTGATTATCCTTATGCACGTAAGCAAAAGCATCGGGGATGCTCCATCTTTGCCAGAGGGGGGTCGAGATTGTACCTGTGAGTATTTCATGTAACCATGTTACGCAGGGAAGGTCTGTGACCACCTAATCACCGCAAACCTTGGACCCTATTGTGTAGACGATCAGATTCAGGATTTCACATCGGGCTACAACCTTAAGAACACGGTCAAACGGAGATTGAATCGCTTCCTCGTGCTCTGTAAGATTTAATGTCATCTGAACCCATTGTATTCTGGCCCGCCGCACCTTCTTTAGGGAGGCCGTTAAGTTAGAAGGAAATTATGGTAAGTTATCTTGCCAATGTTTATATAGTGGATGCCACCAGCTCAATTGGTG
