# Supplementary material for: A particle swarm optimization-based algorithm for finding gapped motifs
Source: BioData Min. 2010 Dec 13;3:9. doi: 10.1186/1756-0381-3-9 (PMC3022572; doi:10.1186/1756-0381-3-9)
Supplement: Additional file 2 — Experimental Dataset. The synthetic data sets and real biological sequences used in the paper. [file 1756-0381-3-9-S2.ZIP › synthetic/non_gap_motif/fix_motif_length/Seq_600_20_15_4_8.fa]

>1 310 GAATAATACTATCGC GAGTAAAACTATCGG
GCGAGCGCCCCGAGACTCATGAAGGCGGCCTTGCCCCTTGCTCGCCAAAGCCGACGTATAACGAATTTATATCCGCTTTTGTTAGGTGGCCCTCCAGAGTGGCATGGGTCGCTATAGAGTCCCGGTACCATGTGGATTAGTCTAGTACGTGACTTGGCGGGATGAGAGAGGGACCGTCCCAACGAGGGTCTCCGGTGAAGCACCTACGACGGGCTTGCATATACGTAGGAAATGCAAGTTCGCAGTTTTGGTGAGAGGCGTAGTGACGAAATTAAATGTTATAAGCTACGGTATTTGGCGAGAGATTCCAGAATAATACTATCGCCAGTTGCTGTAAGTCTAGGCTGTAGCAGCTGCGTCTACAGGGTTATTAATAACTCCGAGCGGAAGTTGGATCGTCAAACAACCCGGCCAGTAGCGCCCCATAACGATGGGGACACGAGCCAAGCTAAGCCAAATTCACCTTTCCCAAGCGACGTACGCGTGTCCGTCTGTCTCAAGATTTCACTATTATGCAATGCTGATCATACTGTAGTAGCACTATTAATATCTATCCATGAGAACTTTGCACTACGGAGCGGCTTAGCCGACCGGACAAAA
>2 535 GAGTAAATCTATCTT
CACCCAAAATTCCACCTTCTTTGTCACCCTATAACAACAGTCGCCAGCACTCGCCGGCTGATCGGAAAGCCCGTGCGCCCCTCCGAACGATATGCTACCTTACTGAATGGGTTCGAGAATATTTTTGGGTGCTCTGTCCACGGCACAGATTATATTTGGACTCTACGAGGCACCGAGGTGGAATAAAAGGGGATAACGTAAGGCTGCGTTGCGTTACGGGACACATGTTGGTTACATGGTAACTTACATTCGGGTGTCGAGCACTCGTGGGAACTCTGGCATGCCTCACAATGGCCGCTCGCTGAGACAGAAACGATTGCTACAGTCCGGACCACTGTATTGAGCTTACAACTGGGATCGCGGACCCATCAGTATGTCCTTGAGAGGCAGCGCTCAAGTTTTCGATGGTAAACGATGTTTTAGCAGATTGGGCTTCTTCAGTATCGCACGCACAGGATTATACTTCGCATGCAGCTTCGCGTGCTTCACGTATCCCCAGAAACTAGCTCTGTCCGTCGCGAAGGTGGTAGAGAGTGAGTAAATCTATCTTTGAGAGAACCACCGTGCGTGACTGCTCCAGTGACATTTAGTGGGCTGTAG
>3 173 GAGTAATATTCTCGG
GGAGTCCTTTCGTTGCTCTGGTGTAAGTGCGCCCAAGGTGCACGGCGCTGATATCTCAGGCACCGCTTTACTAGGTTACTGGCCGACTCATCGAATAACTCGCCTTTTTCGAACCGCGTTCCCATGATTGTAATCCCCGGGTGGTATCGATTTCTCTTTTTGGCACATGCCATGAGTAATATTCTCGGAAATTCAAGCCTCCCCTTTAACCCCTAACTGCCGTCAGCATAGCTGTGTCTAAAAAATTCCAATAAACTGAGGCCTATGGGCAGGGTTCAGTAGGGTTGCACGGCTAATGAATTAGTAACCCTGAGATGCCCTAACACGAAGTGTAGAGCAGAGGAATAAACCCACAGGTATAATTTTAGTACCAAACGTCATGAATTAGCTCGATAGAGCCTAACAGGTGTGTTTGACTTTTGAGACCGCCATACCCATATACAGGGGCCCCCGCAGAAATGAAGGACATGTAACCCCCTTAGGAATACCCAGGGCTTCTCTCACCGTCGCTGTTAGTGTTCGGAAGACGAGGCTGCTGGTGCCTGGGCTTAAGCTCGCTTAAACAGTAGTATTCTGGTTCCCAGCTCTCAACGAACACGT
>4 485 GCGTTAAACTAACGG
GCATCATGTCAAATGCCATCCAATCGTTTAGGCCGCCCACGACGTTAGTTTGTTAGTCCCTCTTGTTGAATCCTCGTAGCCTAAGGAGCCTAACCCCTCTAATTTTGAACGCGAGGATTTTGACAAAGAGTTACCGCCCGACCTGGACGGTCACATTGGGTGACGAACCGGACGATACATTTAATGCTGAGACGGCGGCTCCTAGTGCCAGTTTGCTTGCTTATTACTAGTGCGCGCTAGCATGGAAACCGCGTGCGCCTGTTCCACGTAACTTCGGGGCGGTTTTAATTCCGTCACCTCCGCTAAACGCCGGAGCCGCTACGGTTCACTTTTCGTGAAGATTCGTCCCTCCAATACTGTCCTATCCGAGCTTTAGACCGCGAAGGGTCGTGAGTCGTGTGCGCAATCCTCCTTACGAGGCCGGGAACGCTGTGTAGATTATATCTCGTTAATTGGTTTGTTTTCTATAGCGAGATCGACTTAAGGCGTTAAACTAACGGAACCGTCAGTATGCACCTCCTCAGCAACGTCCGCATGATTCGCTAAACGTTCCTGGGTAATTACCATCCTCAATGTCCAAAATACTAGTGCAATATGCTA
>5 119 GAGTGAAACCAACGG
TCAGAGGTAGTCGTTGCGCTGGAAGGGTTATGTCAGGGTAGTTCCAGACTCAGAGACCTCCCCTTGCCTCCCAGATGAGACTTGGCCGACTCCCTGGTGTTGATCGGTATTCGACCCGTGAGTGAAACCAACGGCACGACGACGTCCTATGCTAGAAACGTGTAGCTATTAAGATATCACGTGGCAGTAGAGCCACAGCCCCACAGCACGCGCTCCTGTGGCTTAATGATCTTGATATAAGGCATGGCCGTCCGGGACGATTACATTCTCACGCGTTAATATTAAGTTTCGACACAAGGGTATCTATGAGACTCATGGACTCGCTTTTTGCTCAGATTGATACCCGGTAAGGTCATTTACGTGCGTGTTCTCCCGATTTTGTTGCTTACATCAGGAGAAGAACTTTCTGCATCCACCTTTACTTTTAGATGATGACATCGACCCACATAAACAATATGTAATTGACAATACCTATTCTCCCCCAGTTTGGTGCATCTAGTTCTTTGCCCGCATTCGCTATCACATGACGCAAATACGGAACTCAAAGCCCTCCGTCTTGCCTGGACGGCAACGTAACTAATTGAACATGATTTTCGCGTA
>6 269 AAGTTAAACAATCGG
ATAACGGAAGGCGCGTTGAGGTAGGAGGAGCGCCAAATTCGTTTGTGCTATGGCTTTAATTGGCGGCGCTACTCATGCGGCGGCGCAGGCCGAAGCATCGCAGACTCATACGGAAAACTGGAGTGCGGCCGCAAAGGGTTTAGCCAGTCATCACTCTGCAACTATGCCGGGCCGTGCGAGTACTTGATGCGTCTCGGCATAGTGGTTGGCCATTATTCGACTCCGTGAGGGACTTATTATTACAGGAGAATTAACGAACCCCGGCGTTGAAGTTAAACAATCGGGACTAAGCGCTCATCCTCATCCCGCCGAAGCACAGTAAAGCGGACGTCTTTCGCGTGGACCGACGGGTTTAATATGTTAACAATATGTGTTATCAGTTGATTCATTTGATGAGTAGAGAGAAGAGTAGTTTCCTACTACTGCCCGCCGCTGGAACATTAGCTTCAGATTGAGACTGTTCACCAGGCTCTTATGCCGCTATGCGACCGTTGGTCCAGGCAGCGTTGTTGTCTATGGGCTCCCGAAGCAGGTCCCCAGTTTCTTACCCGCTCCCACGCGAGTTATGATGGGAGGATCCTGGCCATCAAGGTCTTGATC
>7 485 AAGTTAAAGTGTCGG
GCACCATTGAATAGGGCACTCCTGTCTCTCTGGGTTCTGGCCCAGGAGTTCAGACATTCGATGGGAGGCCAACTGACATTGTCAGTTTGGGATCTAAACAATAGATATCTTTGTGACACACCCGTTTAGTGGTAGTCTGACTGAACTCAGGGAGAACTAGCCTTTAAATTAGTAATGCCGACAGCTTCCTCAAGCAAGCAGATGGCCGGGCCAGTCACATTCACAATGGATTCACCAAGGGTTCCTTCGCACAAAGCGTGACCCGACGATGGTGTGCTCTTAACACCGTTACCGTAGGACTTTAGTCGACCGCGACAAGACCGAATGAGCCATTTAGTAAATAGCTTTCCTCGGCGCAATTGGAGGGTACCATCCCCCAATCACATAACACTGATTACAATTGCTGGTGATAGCCTGTTCTCAGCCACTTTCGATCCTGTATTATCGAATGTATGCGCTACTGAGGCTCTTCTTTGAATGTGGTTAAGTTAAAGTGTCGGAGTGGTATCAACCAACAATGAGGTCGCACGACAACAACTTATGAGACTACGGGCGCCGGAAGATATAAACTGAACAACTAGATGTGAGAGCATAGTTGTA
>8 279 TAGTTAACCTATCGG
TGCGAGGGCGTGCTACACCTGAACAAGCTGGTCACCACACGACAAGACGCACCAATTCGGCTACATGGTCTACCCACGTTGAGACGGCCTCAGAGCAACTAATCTAGTTTCCGGACAGTTGGATTAAGACACTTGGAATACAGATCTGGTGTCTTCTCGCCTCGATCGCCCGGCCGTACCTGTAGCGGCAACGAACTCCCGTATTGGCGTATCTTAAATCTATACATCTGACACGTAAAGCTTAAGAGCTGCATCTATAATAGACAGCTTTCTGCTGGTTAGTTAACCTATCGGGAGTTCCGCTACCGACATCGGTCTCAAAGTAAACGGGCGGTGAGTACTCCATACATTGATAGTCTTTGTCGAAAGGAAATGACGTTAAGAAGCTAATCGCTGATATAACTTAATAACCGATAGGTTGCCAGCCCTCGATTTTGGGCAAATATAGCAAAACCACGGGTATCAAAACCAAGATGCTCCGGCTTCAATGCCCCCAAAGTAAAAGCAAACGATCTGTAATCCTATGTACAGAGGCATGCGCACTCGGTACCTATGACCTACAGGCTTCAATCACATCACCGTTTCTTGTGATCACTATGG
>9 515 GGTTAAAACTATCAG
GTCCAGCCGCAGTTGAATTGGCCGAGGACCGCTACTCTTATTGACCGAGGCGTTTATAAAAATACATTCGAGTACGTTTCCGATTTTAAGGTGGTAGTTTAGCTTGGGCAAACCCAGGTATACCTATGCGTTTACAACTCCCTGGTCAATGATCATGTCGTTCAACCGCTACTCTGTTATCTCAATTCCCGTCTTTACTTCAACTGGTTATCTAGGAGTAAGTCATCAACCAAACATAGGAAGCTCCCCGTCGCCGTTGCATATGCCTTCATTCACACCCAATTATCACAGAAAAAGAGCCCTGACGTCGTTCGACCGATCGGAACCATTCTATGGGCCCGGAGGACCACTGGAGCAGGCCGAACCACTACAAGGTCTCCGGCCGTTGAGTTCTTCTCTCTACGCAAGGGCTCCAGTACTGCTGGAATCAGAGCTCCCAGTCCAGCTCGCACGGTACTCACGGACATGTACTAACAGTATCCTAGCAGAGCGTTGCTTCCGATTGACAGGATTCCGGTTAAAACTATCAGATGCGCGTTTATAAGGCGGAAAGTTTTCTTAGGTAAACATGCGCCCTATGAACCGACAACTCAGTCCGAA
>10 68 GCCTAAAATTCTCGG
CACGGAGCTATACCAGCCAGTGGCCTCACCCCACGGGCCTGTCATGTCTTCTCAATCGGAAAGCATTAGCCTAAAATTCTCGGATAATCCGTTCTCATGTGGAAATCGGCTGATAGGTAATGGCTACAATCATTCAACGCTGGATTTTCATCGTAGCATTGGATTTCGCTTTTCTTCCTGTACCAGTGCACTGTTTAACCATGACAATAAGGAGGCATCCCGCATCAAATCGCTCATACAATTATCAGTCCAATCTGCGTATCTCACCAAGGCAGGAAGAGGGGGCTTATTGACCAGAGGCTTAAGACCCACCAGATCGATCAGCTAGCACGTAACCGTTATATAAACGGAAAGTCACGTTCTTTTGTTCATTTTGTTCTCTCACTTCGGGGTGCTGGCGACCATACCTTCCGGTCGCCTAAAACTCCAATTCGGCTACTACCATCCGGACGTCCTGGGGACCTAGGGATACCACTTACTACTCTCTGGTCATTAGTCTGAACTGGCCAAACTATCTACTGGTGTCCCTATTATATTACATTCAGCCCGGGTTCCTAGAGCATAGAATTAGCGTCATGGATTTCGCTGCGCAGAAAACTA
>11 397 GAATAAGCCTATCGG
CGCTTGGTATCCATGCATAGTACCGTAATATCTGGACCGCTAACTCTAAAGTTCACAGCATTGTCCGGGGGTAGTATATCCAGAGAATAAGGGGGGAGTTGAACTTATCCGCCTCCGAATTTGATATGGGGCATGATCGGTCGCCCTACGCATCGCTTATAAGTAAATTAACCGGCACTGCCTGCCCAGCTTGCTACAGTTAAGCCTAGCTGGACGCTCCTTGGGGAAATCTTATTGTTACGATGTCCACGGAACGCAACCGTGCCTAGGACTAGACATAGTCACCATATTTTTCGGGTCTTCGTACCAGCGAATAAATGCTAAACGGACTCGGTCAGCGAGATTTGTAGATCAGGGGGGAATGGCGTCCTCATTGCCAATGTATTATTTCGTTCGCGAATAAGCCTATCGGCGATGTAGATTGTCCTCCAAGCGACCCCGCTCAACCCAGCCACGGGACGGTCATGAGAACGCGTGTTGGGAAGACCATATGAACATGCTTCCCTCTCTGCTCCTGGAACTAAAACAATTTTGCGTGCGCGGGAAGTCGAGGGGTAGTAATCCCTCTGCCGGACCGATCTTCGCCTCTCCAGCAAGTAA
>12 212 GATTAAAACTATCGA
GACAAGCTTAGTTTAAGCTTAACCCGAACGCACTAGGCGAGTCCCATTATAGGCAATCGTGGAGCTTAAATCTTCGAGATGGCTCAGTCAGGTGTGAAAAGCGGACGAGCCGGCACCCCATACCGCCGTCATAGGGTCCTCGGAGCGGCGGCACCCAGGGTGTTATGGACTAGCACGAGCACAATTCCTTTAGCCGCGCGATGAGTACTAAAGATTAAAACTATCGACACTGCGGCCGTGGATCTTGGGTAACTCCACGTTGACACGGACATGACGGAATCAATTGATCGCGGTGAAGGTTAGGATCTTGTACGTTTCCCACTATTTCTAGAGGTGACGGTTTCACGCTCTGTAAACATGGCACGATCCAAGTAGATTTAAGGTGGTACAGGCCCTAGTGCGCTCTTGCGTACGCCCCCTAGCCTTAACTCCGTCCAAATATCCTCCCCAACAGCTAGGGCACTTTCAATTGGTCTTCCGGAAAGCTTGTCCGAGGATGGGGAACTTCGGGAGTTCCGACGTTTCGGGCGCCGGTGTTGACGAGGTTCAATGTTTGCTAGAGTAGTAAAAAGATATTGAGTTCAAGGGGGCGTGCACTCG
>13 482 GATTAAATCTATAGG
TAGTTTTCCGATGAGTAACTGGTGTGGGACTTACGTAGAAATCTATCCCTTAATGGAGACGGGCAAGTAATATGCTCTGGATTGAGAATGGGCTACTGATTCTTATAGCACCATAAACGGCGCTTGTAACCGAGGGGTCTAGACTATCCGCTAGTGATTAGGGCCGCGCCTTGAGTACAACCAGCGGGAAAGCGCCGTATGGCTCTCTGGCATAACAAGCCCGCATGTCCTTTTCGACAGGCTTAGTAGCAGGAGAATTCTTTCTTGCGATGGGGAGTTGAGTCTGCGTACATCGCCTTGCCCGATCTCAGACTGCGTACTGATAGATATTATCTACATATATGCGTTATTCATTCGTAATTCTTTTCACTCGGCGCGAGTTTCGCTGTGTCGGTCGGACCGTACTTCTCCTGGGAATCCATCCACCAAGATATGGATTAGTATTTTCACTCGTGGGGTCGATTATGCCATTCACGTAAATCGATTAAATCTATAGGGGTAGAAACGCGCTGGGCCACCTAACTGGCGTTTGGGGTGTCTGACAGTGCCTCGCGTCTTGCCAAGCGACCGTTCAAACAGCTCATGGTGAGGTATACGCCC
>14 320 CGGTAAAACTATCGG
TACACAGGTAGTCTCAACTCCTAGACTGCGCCTTCATGCGGATTTGTATGTGTACGCGAAATTGGTTCGACTTACTTGGTGCCAACACGCACATTTTTTAAGAGGATTAGCTTAGGCCACCGTGGACTACACGGAATTCAGCGAGGTTAGCTGGAGCTCGCTGGTGCGGAGTCTTCATCGGGAAGACTGTCATTCAGTTATCTCAAGTAAGGGTCACGCTTTGGCATCGGACACCACGTATTGAGTGGTGAGACATCCCGAGAAGTAGATTTTGGCGAACTACTAGACATCGCGGTTTTTCCTATTCACGACGCGTAAATCGGTAAAACTATCGGTGAGGGAACTCGCTTTATTAGCGGCTTACATGCGTGCCGCGACAAAAGTAGAATCGAGCGGGTATTCAAAAGCAGATAGACCTGCGCCAGTTGGCGATGCAAGTAAACTAGAATATTACAAACTTGGCTGTCCAAAGACCGATCTCCGCGCTGGGAGGAACGACTTCGCCTTGTAGCTAGCGTCTCCGGGTATTAAGCATAGAGATGGTGTTGTTTTAAACTATACGTTGAAGGCGTCTACGGTCGGAGGCCACCTGGCGAATTG
>15 129 GAGTGAAACTGTCGG
GAATGCTCGGCTTGCGTCAGCCGATTTGGAACAACCTTTGCTACCCACGGTGACTCCGGACTGCGCACTCATCTAACCTAGTTAGTGTAAAGATGGGGAAGTAGTCCGTCAGGCAGCTCTGATAGGCTGGAGTGAAACTGTCGGGTGTAGAGGAGGACTCCGGCCAGCTCGAGTTTGGATAGCAATTCTTGCCGGAGTGAGGAATCGCATGTGACCGAGCCGTTAGCCAATGGACTTAGCGCACCTGTGACACAGCCTATAAGCGTCCTTGCACCGGCCTAGTTTGCTAGCTGGTTACTGGTGTACTCCACCGCGAATCAAAGATTGGTTCCAGCAGACCAAGCTGAAGCGACTACGTGTACACATTCATATAGACCGTGGGACAGTAAAGGAAAATTATGAAATACCTGGTATACTACAGGACAGCTCTTTCAGTGATAAGTATGTCAAAGCGCATTCATACCTGGGAACACCGAGAGGATCTTATATATGTCCACGATTTCCTAATAAGACTCCCTGACGCGCCCTTTGCAAGTATGATACTATAATATTTTAATCAATTGGCACCATTGCTTCACGTGGTATCGGCCACTAATAAAC
>16 42 GAGTAAAGTTAGCAG
AAGATTGTAAATTCGAGCCGGAACTAGAAGTCTCCCGCCAATGAGTAAAGTTAGCAGGCGGTTTATTAGATCGCCACAATAGCACTCGACCACTTGCACAATATTCCCAAGAAATGAGCCTCGCCTCGGTAATACCATGTTACCTATATTGGCGCCACTGGGGCACACCACGTAATACTCCATCATGTTAATAGATCCTCACCACATCATGACCATGACAAAGAGCTATCGTTCGATCATCCACTACGCATCCTGCCTAGGTCTTGCGTCGTAAAGTGGGGAGCTCAGGACGGGATCATGTTTTGCAAACCTCTTATTCAGCTACTCTTTAGGATAAGTCTAGGTAACCATCAAGCGTTGTTCCCCGGCCGTTCCAAAACCGCTACTACGCGTTTAGCACTTGCATGTGTTTAAGCGGGGCCACGGTATCATCCAGTGCCAATACGAAAGAGGTGAATTACTGGCCAGTAATTTCACCGCGCAAGGAGGACACGACAGATGCGAGATAAAACCGGGTTGCTGGTAGGTAAAGGGAATCGTTTAGCTCCAAGGGGCGCTTAATAAGCCTTCGTATGGGAGCACAAGCCACGCATAGTTCTT
>17 328 GAGTCGAACTAAAGG
GGTTGCATTGTCGGGTGCTTCGCAAGGAAAACGTTGAGTGCCCGCCCCAAGAGGTCTTCGTTGACACTTCGCCTCCTCGGTTTGTCCCTGGGCGGGCCTCGCCTACGCGTTCCAATCTTTAATGTGTGCACAGCATACCTTGTATACGACCAGTATCCGCACCGCCGAAGACAGGTCGAGGTACAGTGTGAAAATAAGTCAAGCCGCACGCTAAAGGTCACGGTATGCGGAAGGTGCCATGGCCACCTTCGGTACGTCTCACGTCACAACGGTGCACAAAGGCTACAAAGGACTCGCAATAAACCATCGGCTTTAATCAAAGCGCTAAGAGTCGAACTAAAGGAGCAGCTAGTAGGATATGGCGTTATGACCGGGGAAGCTTCGTTATCTGAGGGACGCACACACAATTTTGTAGTCCAGAAGACTTGGGTTACACCAATCGCGAGAGACAGGTAGGGACAAGGGCTACGGGTTCGGCGATAGGCAGCCCTCCACCAAATCAATTGTCTAGGAAGGGAGACTGAAGCCTCCTTTTATCTCGTCTCTTTACACGCGTCCGGGACCTGGAACCGCGCCTTACTGATGCAGAGGCGCTTGGGA
>18 37 GAGTTAAACTATCGA
TTGGTGACATAGCTGGCACCAGCTCTTGCCATGCAGGGAGTTAAACTATCGAAAAGCGTACGCGCATAGGCCCGACGGTAGCGCCGCAGGTAGTAAATGTAAAGACCTATTAAGAAATTTGTATGTTCCAGCCTGCTCCCCGCCCATTTATTGCGCGCCTCAGCCATACCTGGTCATCGAGTCAATTATACCTTAACTGCTGGTACTCGCAGATCGAATCTCATAAATACTGTCACCAAGTCCTACGCCGCTTTTTGCTCGACCAGCCGCACTTCTCTCGGGAGTCCATAAATTGAAGGGTTATATTCAAGTAATTCTCAGAAAACTCAGTGGAACCATACTGATGGGCACGCGGTCTTACGGAACATAACGACTACGTGTCCGGCACCCTGACTACACAAAGTATTGAGACGTGGCTCATTACTCTGGTGGTAGACCGGAAGCCTCTTCACAAGTGGAACAACAGGTGGATCAAAAGTGCAGGATCACCAGCACTCCCGCCAATCCAGGAACCTACGCAGCGTCAGCTAGCCCCTGTCGACTTGTACGCCTTCCTGTCTGGTATGACTTGTAGCGACCGGCGAAATTACAGCAACTTGC
>19 152 GAGTAGAACTATCCG
TGGAAATAGAGTGGACGCGTCGGTTTATCAAGTTAGGGCCCTAGCTTGCAACTAGAGGTATAAGTGCCGGTCACGGTAGATCAAGAGTTACGTCCTTCAGACCGGCTCCTATGGCAATATGGGACCAGCGTTCGAGTCTGAGTGCGAGATGAGAGTAGAACTATCCGGCAGGGTTCAATAAGAGTGCAAGTATACATCTTGACCGAGTACACTCGACGGAGTTGGAGAGCGCTTATGATTCGGTCAATTATTTACTTAAGAGTAGTCGGTTGTCAGAGGACGTAAACGTCGATAGTGTAATCACCTACGTCTGTACCGTTCCCTAACGGGGTGGCAACCTATATGCGCGGCGAATGCCTGTCCCGATCTCTGGACGCTGTTCCCTCAAGATGTGACACCTAGAAACGCTTTGCGGAGAGTTCGTTCCGAAGCTGGCACCTTGCTACACGAAATTTCCGTGGCCCGACCAATAGATCACACCCCCAGCGCATCGCAACTGTTTCTCGATTTGAACTGGTGACCTAAGATTCGTGGTGTGCGCCGGGGTCACAGCATCACGCTAGGTGAACGGTATAAAATGCCACCTTAAGAGCTTCTAGG
>20 390 GCGTAAGACTATCGG
AGGAGACTCTTGCCACGGGCATAGAGTTAGTTCGATTGTCGAACTATGCATCTGGGACAGGTTTTCCGACAAGCCTGACTACCACAAGGCTTACCAAGTCCATCATGCTCACTGCTTTCAACAATTACCTGATCTAAGAATTTCTAGTGAATAACATATATACCGGTTCTATAGCACAGCTATCCAGTAAAACTCTGGAGTATTTTCTGAAATCTGACGTAAGAGTTGCTCATCGTGGAACCTCTCGAATACGCGCAAGTCTCAAAGAATGGCGAATGTTACCGGAAAACCTTTAGCTCGCGGGCAGCAAACGACTGCCCACGCGCATGCTCTAGCCTATGACCTATGGGGACTTCTTGTCTCGGGTCGGTGTAGAGTTGCTGAAGGCACGCGTAAGACTATCGGCGGGTCCCGACTTATCGGGAGTTTAACGCGTGGCCGTCACTGGTCTCCCCGGTGTCACGCTTCTGAACTCTATGACCATCTCTTACTAGAGATGAATGGTCCTCTGTGGCGCTGACAAATCCAAACCGCTAGTCCACGGTGGGGAACCATCTTCTGAGAATGATGTAGGCCCTAACTCATAAACCTTACTGTCTT
