# Supplementary material for: A particle swarm optimization-based algorithm for finding gapped motifs
Source: BioData Min. 2010 Dec 13;3:9. doi: 10.1186/1756-0381-3-9 (PMC3022572; doi:10.1186/1756-0381-3-9)
Supplement: Additional file 2 — Experimental Dataset. The synthetic data sets and real biological sequences used in the paper. [file 1756-0381-3-9-S2.ZIP › synthetic/non_gap_motif/fix_motif_length/Seq_600_20_15_4_9.fa]

>1 197 GACCGATTCACTAGA GACCTAGGCACTAGA
ATACTCTTCGTTTAGATTTCTAACACTGTCGAATGTGACCCAGCTGCATGGAAAACTTAGGCTGAAAGACGGCACCCACTCCTTGCTCGTAGGTTCAGGAACCCTGTGTAGTGATCGTCCATGAAACCAGCGTCTCATCGTACACTCGTCTGGACTGCTGGTTTGGGTAACACTCTCGGGCTACCAAGAACGCGGATGACCGATTCACTAGAAGCCAGCAAAAACAAGAATAGCCCGGCTGGTCGGCGAACTCCACCCGCCCCTGACCGGCCTTGAGTTTCCCCTAAGGCTATCCCACTGACGCTTATTGTCTCATGAGACAATTCAGTGCGTATTATTTCTCGTACCGGATTTAGCGCATAGCGCCGTATGGCGTCTTCTCATTGCAGCGGGCTTCAGATTTTACGCGGCTCGTTGAAGCTCTTACCCGATGATTAGGAACATTGCAAGATCGTTCCTCTGCTCGGTCGAATCCGTCTAAGTAGTAAGCGGTGTACACTAACCAGTACCGACCGAAACCTCCGCAGGGTGCGGGGGCGATGAAACCCGGTGACAGTTTTAGTCAGTGCGCTTGGGATGACGAAAGAACGGGGGCGGAAA
>2 313 GACATCGTTACTAGA
ATTACCTCCGGAGTCCCGGGTCACTATATAAACGTAAAGCCGCCAACTGTTCTTATTACGGACTACTCCCTGCCTTCCGTAGACTGGGTAAAGTGTAGCACAATCCGGGGAGTTAGAATATCTTGAGACTGTGGCTGTGGACTCCTGGGGGGCGACTTCACACCTAATCAGACGAGAGTGGACGGGGAAGTTTCAAGTTGATGCCCTTCAACCAGTCAACGACGAACAACGCACAGATACATGGGATCGTGATGACGTCAACGGAACAACCCTGGTCGGTGGTATGCCTTATGATCGGGAGAGGTTACATTTGGACATCGTTACTAGAGTAGGCTCATGAAGAAAGGGTCTGGCGGAACAAGCGGATTCTGACCATTCTGGGACGGGCCCTCGTATTAGACAGAAGGATAGGAGAGAGATCGTGCACCCTGGGCAAGGGACCGACCACCCCTAAATTGGAGCATCCGTCGAAGAGAGATTAGGACCCATATTGCCTTGATAAATTCAACCTTTTATAATGCCCCCAAACGGAACACTGTGCACCTCAACGAGTGTTGGATTGAGCCAGCATGGACGCTTTACGACATCCGAGCTAAGCTT
>3 368 GACCTATCCAGAAGA
GACCTTTGGGAGCCACCAGGATGCGATTGGCGATGACGTGGAGTCCTCTAATGGTACTGGCAAGGGCCGATTTAATGCATTTGCAAGACCTTGAGGAGATCATATGACTTATCCCATGAGCACCGACGCTGGTCACGAGGCGCGAAGTGTAGCAGGGCGTATCGCCAAAATCAATCCCGCTCCGTCCATGGTAAAACTTACCTTCATGGGGCCTAGACAGCTAATACAGATGTGCGACTATCATATATCGAAGGTACTAGTGCGTCAGTTAGAATGGTGCCGTCACGTCGAATTCCCGACCAACGGAGCACTCACTCCTTGAGGTAGATTCGTCCCGGTATTATGTACCAGTGACGGAGCGGAGCGAGGACCTATCCAGAAGAGGTCCACGAGAAATTGCAGCCACAAGACGATTGCCTAGTCAAAAAATACCGATTAATAGTTGAGAAGGTTGTCTGAGACGCCGAGAAGTGTCGAATAAACGGCGCGTCAATGTTATGCTGGGTGAGCCTTCTGATAATATAATCAATGCGTTAGGTTGTGAGACAACCCATCCCCGAACATGTCCATTCTAGACCCCGGAAGGATTATCGGGTGGTA
>4 533 GACTTAGGTACTAAA
GAATAAAGGATCGATCCTAAACCTGCTTGTTCCGAGGGCGCAGGGGAACTTTCAAATGTATAATCATGCACCACGAACCTCCAGGAAGCCATAATTTCAGAGAGGCAGTTCTGCCCCTGCGTACAGCCACCACTTCGTGGCAGAGTATCCTGCGTATAGTGGGGAATATTCGTTACCACAACCTGACCGGTCGTTTCTTCGACGGACTTGCGGCTGAAAAGATGCTGTACAAACTAGGTTTCTAGGAAGTTACTGCGAACTTTGATTTTTCGAGCGGTGTCTAGCAGGTCGTAGAATGGATTATCCACGGCTGAGATCGTCGAAGACCGCTTCCTGAGGAATGCTATGCGGTTATACCTCTAGAAACGCTTTGCAATGCGGTGAGGTCGGACATCTTGCTTTGACATTGTTATACTGTGAAACAAGCTTCCCCGGAGCCAACAGCACTACAGTTTTTCCTCAAACATCTCCGTTTGATGCCTATGCGCCAGACCCCAGCGCGAAACTTATCTAAATCTGTGACGCGCCTATAGGACTTAGGTACTAAATCGACTGGAAGAATAGATCGTTCAATACCCAGATTCGCGCCAGCCTCACGGG
>5 342 CGCCTAGGCACAATA
CTTTGCAAATGACCGTGAATTCATGTGTAGTTCAATAGTGCGTACAAACGGCCTGATTTGCGACTGCGATCTGATAAAGACCACGAATATGCCTGGTTACGCGAGGTCATTGTGTCATGCGCGAAAGACCCACTTCCAGTCAGGGTTTTTGACTGCTCCTATGAACAGGTTGCCCGATCTGAAGACTAGTACTGCCAATGTCGCACGGGCCTTCCGACTTAAAGCGGTCTGGGTTGATCCGTGACAAGTGGATCGTCTCACTGGGCGACGCGTGCCTCCCCTAAAACTCTGGCCCCGGTAATCACTCGTTCCATGCGTACATTACATAAGATACCAGCACCTCGCCTAGGCACAATACCCAACTACGGATCCGGTAAAGGACTCATACTGGTGCGCCATTCGGGGACGCCGCCTGCCCTCACCATTCCCCCATGCAATATTTCGGACCGGTGACCATCCCGCATGGCTCGCCCTGGCAGTGAACTTCACACGTTATGTTGCCAATACATCAATGTCCTAAAATGATTTGCTTTCAATCTATTCGCGGAGAATTCTCGATTTCAAGGGCCCTAAGCCCAAAGAGCGCCGTATCGCCGCAGG
>6 215 GACCGAGGCACTGGA
CCTCCCTCAACTTTCAATTTCTAGGGTGGGGTACTTTAAAGGTCACGATTTACCACGGTCTTGGTGGGCGGACTAATGGCCAGCTGAAGCACAGACGGTTATTCGTAGGTGGCTAATTCTCTGACCGAAAATACGGGCGACCTGTACTCCCAGAGAGGCCACGAAGTAACACCCATAAATAGTACTTCTGATATACCGGTCACTTATTACTTTCCGACCGAGGCACTGGAACGTAGGAGATTCCTGCGCTCCCCTAACGGGTGTACGGAATCAAATCGCCGTGAGGCCGTATGCTGCCAACGAAAATCGGCCATACATGTAAGCTTCACTCGTGGACCCGGGAAATTGGGTCGTAATGCCTATTAGACTTTTGGTGTAAGGTCGTCTTCTGGTGGCCTTAGGGATACATATTGGGCCGGCCACTTGCCTTTTAAGGGATAGAAAATACAATCCCCAGGCTGGCGTATGGAAATACTGTTCGTAGTTAGGGCTTAACGTGGCTCATTTACAATCAAGGCGGACGGTGGTTTCTATATGCGCGATCTTATAGGCAGTCAGTTATACGGAGTGTCAGTGAACCTAACATTACGGTCACTTACA
>7 488 GACCTAAGAACTGGA
ACTCAAGTCTTGCTAACGTCCACGTTCGCACAACGTAATCGTAGGTCCTTAGACTACGAGGTCTTGTTACACAAGTCAGCGATGTCTAGGGAAAAGGCGCCCTGTCCCCGAACAAGGGAAAAAACTTATCGGAAGAAGAATGCGCCACCCCACTTGGGAGGTGTCTGGTCTCCCCTCCGTTTGTCTTGCGTGGTGCAGCGTGGAGTGCACGGATTCGTGAAAACCGAGTCCATCCTAGGTTTAGCTCTCCGACCCCGTGAGATATTATTTATCTCTTCCGGTCTATGAGTTCGGTTGTTAGGTGGTGCTAGGTACTGATTAATACGGATGGCCTGCATATACCTCTCTGGCTGTTCGGGTGAATTATACAATGCGTTTGCTCCGTCCACCACGCGTATTAGACTCAGATATGCCTGTACAAACATCCCGAACATCGCTCTGTCAGCCGTCAGTCTAAACAAGGTAACACCACATTTTCGCACGTCTTCGACCTAAGAACTGGAGAAAGACCGAATTCAGTTTGTCATTTTTTACGCCAGGCGGTCCTGCAAGGATAGTTAGTCCCGGTAGCGACCCGCTATTGCTGCTGACCGTCTGTCT
>8 6 GACCAAGGCAATAGA
AGGTAAGACCAAGGCAATAGATTCGTCGAAACATTCCGACGCTTCTACAGTACTCTGCCAGTTCGGAGTCAGTCGATGGACGCTTTTAGCGATATGGTAACGGAGGGCCCCCGACACTATCGAACCGAATGAGGGGGAACATGATGCGCGTAAAGTTCTGTCATGCACATTCAGAGACCCTTCACCAATCTACGACTATATCTATCTGCTAAGGGGTTCTTAGACAAACGGAATAAAATCCGGTGCTACCACACTGTAGAGCTAATGGCTGATTCGCGTCTTGAGACTCAGTCCGGAAGCGGCCGCCGGCACGCTGTCGTATGCTACCGTGCAGCAGTCGAATAGCTTGGGCGGGCAGATTATCTGCGATGCGGCCTGTTCCCCGCGTATTCTTTGCCGCTATGCGGTGCACGTAGACCTTCTACTGAACGTCCTCTACTGCTGCAATCGTATTCTCTTACGCCTGCTATGGGTTGAATAGTTTACCAAATTTTAATGCTGAGCCGTGTTCTTTCACAAGGCGTACTCTCGCGGAGTGAAACATTGGGCTTCCACAAGAATGATATGAAATGCCCTAGGGGACCTGGCCTTGGTTCTAGA
>9 122 GACGTAGACACTAGA
CGAACCGTTAGCGGGTAGGCGTTGCGTGACGTTTATCCCCTTCATCACAGTGTTTCAACGAGAATTGAGGCGTACTGCAAGTCATACCCCCGGCGGTCGTAATGGCATATAAGTGTTCATAGGACGTAGACACTAGAAGGCACAAAACGAATGCGCACCGGCGAGTTAGCACCAATGATTAGGGCAGCGCTCCCCGGATCCTCTTTCGTCGCCACGGGAAGCGATATGGAAAACTACCACCAAGAACATGTAACAGTTCGACAAGAATCTGCAGTTGCCTTGGTGAGTGGAAACAACCACGCGTCGTAGCAGATACGTCTCGGCATCGCTAGGATGATCGGACCTCAGTCTCTCGAAGTATAAGTGAAGTCACTCTATATTTCCGATCTGTTGGGGCCCTTCGTTGCTAATTATACCATAGGCTGATGCAAGTCATCCGGTATGCACTGTGTATGATTTGGGTTTGGGCTCCCATTTACTTAACATGATGTTAAAAGGGTTGATTTTGATATCCTTATAGCTCCTGCAGTCTCTCTTTAATAGCGATGTCTCTATTGCGAGTGCGTTGTCTTCGATGAGGGTATTGACAGTTCATGCATG
>10 379 GACCTACGCAGTTGA
GTCGTCTAGACCTGAAGGTAGGCTACGTTAGTACCGGAGGCTACTCAGGCCGAAGCAAGTAATCGGGTACTTTGGCTTCAGCTTCAAGTGATGCAACACTCATAGGTTGTATTCAGAGAGAGGACGAGGTCAGACTCGATCTTGAGCCCCGAAAATGCGTCGCTCATTTTTCCATTCTGTGTATCTACGACATTGGTCCGGAATAGGCCACGAGTACCTCAAAAGAGAGATTAGACTGGGCCTCACCACTCGGATTGCCCTTCTGTGACATGACCGAATCCGGATCGGGCTCTACCAAGTCGCACACGTCATCACATCACCCTGGACAACTCGGCCCGCTGGCAACATGTCGCGGAATTGCACCGCCGCCTCCCGCCAGGACCTACGCAGTTGAGCCTTTTTACGGGGAGGGTCTTGTCCGATCAAGGAGTGGCAGCGAGTCAGTTATGCATTTCACCATGGTCCCTTCCGAGTATCAGCCAACTCCGTCGGTATCGCGCCAGTCAGCAGCGGTGAGACTGCCGTGGATGTGCCCAGGCTGGCAGGAGAAGGGTCACGTCACAGTGAAGGTTATCGCGTAGGATTCGAGGAGCAATGTAT
>11 442 GACCCACGCACGACA
TCACAAAACTGTCCATCAGGTCTGAGTGCCCTACTCTACAGATGAGGTCCGTCCAAGGGAGTGTACGGCAGACACGACTCCAGTCATACAGCTTGAACAGTGCAGGACGATAATGCCCCGCCACATACTTTCTCGATCACGAGTAGGGATCGGACCACAACGCTAATTAATTCCAGATATGGCCTCGGTCGAGCCGTCCATCGACCTTGTAGTTCAGGCGGAACGCTCCCGTGCGAGGCAGTCCAGGTCGTCAGTACTTGGTGGGCTGCAATCATGCAAGTTCGTATCTTTGAAGGGTCTGAACGTGGACCATTCTCGGGTCTGGGTAGGTACCCTGGCCCATATAAAGTGTCCCGAAATTCCAAGATGTTCCCAGTTGGGACTCCTTAATCTAATCTTCTGTAAGGTGGACCGCCAGACAATAATCATTGATGTATTCGGGGACCCACGCACGACATTCATAGAGTCGTCCGCAAAAGCTTGAGAGGGGGCTTCAATCATAGTAATCTGGGTGTGCTCGACCCCGGTCTAAATGCGCTCATTTTGATCGGGCTACCCCTGGCGCAAGATTGTTAGCATCTGGAATTCACCTGCGGAGCG
>12 51 TACATATGCACTAGA
CTGGTCCTGGAAACCGGCGTATTGTCGACTGAAAGCATCGTCGAATTCGTATACATATGCACTAGAGCCCAGTCGTTGTTTCCGATAAATCTGAGGCAGTAGTCCTCCATCAGCTCCCGCAGTAGCGTGCGGGCGGTCGAGCCTACAGTCTGACCAAACAAGGTTTCTTTTCCAAGAACGGGGTGCGTAGCACTAGAAGCCCTTGGTGGGGCAGGATATGTACTGGGTCCGGATGATCACTTTACACCGAGAAGGTAGAGAATTCACCATGTTGGAATGCGAGTGACGCCAGACGTTTTAACTACTGCAGCATACTGTCGGCGATTGCTGGTGGCAACCGATGGAGAGTGACCACGGGGGTTCGCACCGCTACACCAAACGAACAGGAGGGGTCGCATCTCAGGTTTACCACCGGCACCCGCGACTGCGCAAAGCTATCACGTTATCATTACGACTTACCGATTGCGCCGCGCTGATTAGATGATGACACTGGAACTTGTGACTCAAAGAGGTTCCTGAATAACGGCCTCATCGGCATGGGATCCACGGTGATCGCCCAAGAAGCCATCGATTCCGGCATACTTGTACGTGCCTTACCTA
>13 276 GACCTCGGCACGAAA
CTGTAGGCGATACTGTTGCAGGTGCAGTTTAGCGGGCCCGTCATGCCGCATTAATGCATTAAATAATGTCCAGAGCTTTACCAAAATTTATACCTGTTCCTTATTACTCGAGGCATATTAGGGTCTACGAATTATTCATATGGTACGCTCATATTATGGCCAGCACATTTCCCCATGGATTTTGATGTTTAAGACGAAGACCAAGCGGATTGCTTGCAATGTCGGGTTCTCACGTAAAGGTCTAGAACTTTCTCCACCGTCCATCGTCGAGTCATTGACCTCGGCACGAAAAGTTCGCACTTCCAAGCGTAAGCGCATTCACCTGATAATGACGCGGGGGGGTAAGGTGACCATATGCGTGCTTAACGTCGTTTTGGTGTCTGACGTCCACATAGAGGTCACATCAGACCTATTAACCCTTGCGTGCAGATCTGGTCGCGTGTGAGAAATACTGGTCCTCGTAACCGTGATGAATAGCACAACGCCGCCCTGTGTAAACTCACTCACATCACCCCCGATAACGGAGGCTAAAACCGGATCGTAACTGAGACCCGTAGCGGATTTACACAGCACATGATAGGGACAAGAGAGCCCCGGTTC
>14 532 GATCTATGCAATAGG
GATAGGACTGGTGAGGACCATGTCGGGTTTGCTCTAGCGGAGTGGCCCGACTATCTATACGTGACATAAGATGGTAGTTTGTGGATGATGATGTGCAAGCTATCTGGATGAACAGACTAGTATCACGTCCATATAGATAACGCCTTTAATGGCACGCCAAGAAAAGGCGGCCCAGGTTCCCTACCGACGTGTCACTTTGATTCCCGTACTGGCTGCTACTATCTGAGTGTGGCTGAAATGTTACTGTAGTGCCACGATACTACTACTATAGGCATACTCTCTACCATGAACTCGGGTCCTAGCACGTAGTTATTGGGCCACAACTAAACGTAGTGAGACGACGATTGGACGCGTCACAGCTTCTGTAGTTACGCAGCAAGACGAGTAGGCACGGATAGATAATCAAATATATGTCGATGTACCAATATAGCGACGCGGGCCGGATGACACTTGGTAAATAGTGACATGACTCGTAGCAACGGGCGTAGATTGGGTGTAGAACGCATATCCCCTCACACGCCTGTTATGGACTGATCTATGCAATAGGAGTAAGCACCCACGGGGTACTAATGAATAAGCAGGCAAAAGGTCCTATAATAG
>15 356 GGTCTAGGCACTCTA
TCTTTTCCGTCCGAAGCCTCTTCAGGTCTTGAGTCTCGGTGAAACAGAGCACTGTGTCCATGCGCCTGTACTGGAGTTACCTCAGGTCGCTCACTCCTGTGCCGTATCTGTTCGGCGATGCCTGTAGATTCGAACAAAATAGAGGTCTAGCCCATTCCTCGCAGAAAAGCGCGGAAGGGGAATATAAGCTTTTCTATAGCACGGATTTGTCATTCAGGCATGCTTCTGGACAGCGTTACAATAATAGTGTATGCATTCTTTCACTGGCAGGGCCGCAGAGGGATAAGGAATAAAACTACTCTGCACAATCTGTGACCATCCTACCGCTATCTCATTACCATAGGCAAACTTTGTTCGGTCTAGGCACTCTACTCACAATGTTCGCTCTGTGGGAGGTACGTCCGAGGCGCGAAGTATCGGGCCTGCAGGCTGGCTGACCTTTCCTTCAGAAAGTACCTGACGGTTCTAGTAAGGACTGGAATAATCACCCCCATGAAGGTTGTCATGTCATTATATCCCTGAAAGAGTTGTGCTCTGGCGTGACCTCAAAAGCGCTTTAGGACTGGGGCGCCATTAACCTCATCATTATCTCGGACTCCT
>16 303 CACCTAGGCACTAGA
CTTTCCAGCGAAGTCTGCCCCTTCATGACCCGCATCTGAAAGCGAGAAATAGAACCTTTCTACTAGTAGGCGAAATTGTTCAAATACAGTAATCCGGTTCTCTCGCGGCACAATGCTTGATCTAGGCAAAAATAACATCTCAAGGGAGTTGTAATAACGGAACATCAATGATGGTCCACAGAACTGCTTTCTACGTGAAAGAATTTCAAGAGAAGAGTATGGAACTCTATTGCGTCCCGGATAAACGTGACGACTACTCACATTACAAGTACTCCTCCAGCAATCATCAATGATAACCCTGACCACCTAGGCACTAGAGGTTAATCGTATACGCTGTCCCGCGTTCGGCACACGGCATCGATAAACCGCACACCTAATAATTTTACTACGACGTCGGTGGGCCCACCAGTACTGTCTTCGGGTCCCCGCCGCGATCTGGATCGTTGTTAGCACCAAATTTATCGTGCCTTGTATTTGTGATTGTTTGGTCGAGCTTGCGTGTGGTAAACTCCTCATTGGAACTCGGTCTCGAACAGTGCCCGTTGACCTGTCTGAAGAGATAGATGGTAGTGTGTGAGGACAGCAGCGGGGACAATCTCT
>17 231 GACCTAGGTAAGAGA
ATCGCCGGCGATTATGAGGTCTACAGAGTCCCCGGAGGATTAGTCGCCGCACGGTTGATCGACGGATTTCTAGAGGGCATGTGCATGCTGCACTGTAGTATTATGCCGGTGCAATTTAGTCGGTTCTGCAACATGTAGAGAGCGGACTACTTATGGTTATTTAGTGAGGCTCCTTATTAGGCAGTAGCTTTTTTCTGCGATTGTCAGCGCGGCGAAGGCCTCATTACAAAGGACCTAGGTAAGAGACTAACCAGGTATTGCCCCTATTCTCGCTATTCCGTCTCAGCACCTTTGGTAATGTAAATATACATCCATGGGGTAGATTGTTCATCTAATTTCGGTATAGTTGTTCTATCCGCGGTCATTTCTGAGGAGTTAATCCGCGTGCTCTGGGGCTTCCGCTGCTTGAGAACACAGGAGGAGGATTCTCATATCACGTCGCGAAGCCTAAGGGCACATCTGACTAAGGAGCCTTGCCTCGACATGAGCTGAAGCCTGCAGGAGGAGCAATGCTGACGTAGTATTTCTCCGTCAATATCCACTAACTAGCTGTGAGGTACGGGTATCAAAGAGCATGAGGCGTCGAAATTGTCTCCTAGA
>18 136 GCCCTAGGCATTAGG
CTCTCAATGCGCCAAGGAACGCCTTAAAGTGCCTAGTGGTCTGCAGGACCGTTTTGTGAGCACGAGTATAAGTTTGCTTTACAACGTGTTTACGTGACCATCGACATGTTCAAGGAGGAAATGGGAAATTATGCGAGCCCTAGGCATTAGGAAGCATGCGCAGGTGACCACTGTGCGTGAAATAGCGAAGCCTATTCACATCTGAGAACCACGGGCCTCCTACGGAGATCCACGGGAAATCAATTGGGAGGTCTCTGTTGATTATCCCGTTCGGGCCCGCAAGGTTACTTGCGTATGCCAGCGTCGGGCATACCCGAAATGGGGAGCGCACCATACGGTTAGTACTCCTTCTGGTAACGTCACACGCCCCAATTGTCAATATACAACCTTCGGAAAATTCCAATTTTCCCGGCAAAAATCGTCTTTAACCCAATTGAACGTTAGATTGATGCACCGTTAGGGGGACCAGCCGAGCTCGCTCTGCCCATTCTCAGCGTCTTGGTCCCTGAGGCCAAAAAGGCTTTCTCGGGGAGCTTTTAGTGATAATCGTACCCTACCGCTGCATATGGAAGACGGGCAGGATACAATGTACGCAGGGTG
>19 558 GACCTAGGCCAGTGA
CACAATTATCTTGAAGCTAAAGATTCATAGTTTTGGCTCGGGATTTTAGAGTGCGCCGAGATAAACGAGCGATCAGAGGGAATATCACAAATCAAGCCGATACTGTGGATCTAAGGTGCTTTGCCCTAATTCCGCCCGAACTATGGGACTCGGTGGATCAGTTGGGCCCAAGTCCTTTGGGCTCTTAAACATGTATAATAGGTGAAATCAGCGAGAGCATGGATTGAAACCAACCAAGACATTTACATAGCGCGCCTACGCGTATCCCACCTGCGTCATGGTTACTCGGACTGCCTACTAGAAACATGCACTGCACCCGATTGCGAGGGCTGGGCCGGGTAAGACCTCGATGGGAATCGGAGGAAGTTTTAAAAAATCAAAAGATCAAGCTTTCGATTGCCTTGTAGAGCCTCATAAGAAGTCATAATAAGTTGCCAGCTCATTCTACTTCATATCCATTACCATAGACGCGTGGTCGACTTTCGACCTGATAGTGATCTCGATATAAGACCGAGACTGGCGAGACTCTTGTCAGCACCTCCATCGAACAATGCGATAGACCTAGGCCAGTGATCTGTGATCCCAGGAGCATGCCGATTT
>20 127 TAACGAGGCACTAGA
GGAATCCTCTGTATCCAAAGTTCGCAACCCCTTGTACCATGTCGAAGATGGGGACGTATCAGATCGCACGGGAAGGCCCCCTAGCAAATCAGTCGGCCCACCAAGGACGACCCGTAGGTCATTGCCGTAACGAGGCACTAGACTAACGACCGATTTTTTTCCTTGTAGGCCACGCCGCCCTGTACCAACGCTAACCCGACCTCATCCTGTATGAAACCAATGGTGATTATCCAGTGCACGCGCGGTGGTGCATCATTACTGATAGGGAACCCGCATTGAGTTGCATCTCTAGGACCTCGACACCCACTCGCTTCCGCTCGCTGAGGGGTTCTAATGGTATGCTAGGGATAATCACCGGTGTAGATCGAACAACCACCTCCGAGGTTCCAATTCGTTGGGTGTACTAGAGGCAGATTAACGGGTTACGATGCTCCCGGCTGCCGGTGGGTTGTGTTGCTCAGGGATTTCTCCGAGAATGCAAAATCAGGATATCTATTAGGGGGACTTGTCACTTCGCCTGTGCAACGTGACTAATTGTGGGTAAGCGGGTACAGAAACTAAAAAGTGAAATATCTTTGTATAGTCAATTGATGGCGAAAT
