# Supplementary material for: A particle swarm optimization-based algorithm for finding gapped motifs
Source: BioData Min. 2010 Dec 13;3:9. doi: 10.1186/1756-0381-3-9 (PMC3022572; doi:10.1186/1756-0381-3-9)
Supplement: Additional file 2 — Experimental Dataset. The synthetic data sets and real biological sequences used in the paper. [file 1756-0381-3-9-S2.ZIP › synthetic/non_gap_motif/fix_motif_length/Seq_800_20_15_4_1.fa]

>1 441 CGTTCGTCGACAACT CGATTGTCGACAACT
ATGCTAGGTAGCTTCGGAGCGAGCCACTTAGGCCCCGTGCGTATGCATAGTTAACTCTACCCTCGCAGTAGACTGCGATGAGAAACATGCGCTCTCGGATGAATTTGAACTTCGGGACCAGGTCGTGTGAAACATTGCGTTGGGAGACGTTACTTCCTGCCGTCCGGATCAGGGGGGAGGACTCTAAACCAGAAACCGCACTCTAAACCGAGTCCAAACTTAAAGCTGTTGACTGCTTCTATGCGCCCCCTATCGGCACGGCTTGCCAAAGTCGACTTCGAGGTTATACCTCCCCCAACTATGTTTCAATGATCCCGAGTTAATGAGACTGCAAAACTGACAAGTCTTCTGGTCTTGTTGAGTTGAATTATCGCGATAAGTGATCTTGTTAAAAGGCCATAGAAGGCACCGTAGGACTTCTCCCAATACTGAAAAGTCTTTCGTTCGTCGACAACTCGGTACCAATTTATGCGTCAGGTCTGTAGAGTGCAGTTCTGGAGGCCCCTGCTTTGGATGAACGTCAAGGGTACTCAATGCCCGCTACGTTGCTCTCACAAAGCACACAGGACCCTAGAGCTGCCAATGCACTTCCCGTTTATTAATCAGGATACCCCTTGCTATTACGAGCCGTCCTAAGGGCGGACACTCCTCCACGAGTAAGGAACGTGAATGACGTCTGTCATTCGAACGCCGGAATACGGGCTAGTTTCCGACTAGTTGGACCGAGGTCTGGTACGGGTCTTGAGCCGGTAATCTACCAAGGTGATGTCGATGCTAGCAACAACTCGTGGGAAAGGGAG
>2 596 CGCCTGTCGATAACT
GATGCCCCCGAGCTGCGTACTGGGCGGGCGCGTGGTACCAGATCGATTCACCAACCCGATACTGATCGCGGATAGTTACACTGTGCATGGCTCAATAACCTCGACACGCGTACGGAGGAAGGCGTACCTGGTACCCCCTCGCGAAATAAAACATTTTTCGCCGACTCAGCGTACTTCTTGTGGTTTAACGACAGGCCGATTCCCCCTCTAAAAGTGCTAGACGGTTGAAGAGTCAGAACGTCGATTGCACAGGTGTCGTACAATCCTTACTAACGGTCGACCCACGGTTCTAATCACTATTAATCGTAGTCTATTTGCCTCCGGAATCCCAAAGATCATTTGGCGCTCTTTAGTTTAGCTAAAGATATTAAAACAATAGCTAGAGGTGAGTTATTAAACTCCACGTAGAAACCATAGTTTTCTACAACCCGTAGTCGGTACCCGCTAAGGCTGCATAACGGATAGGAGGGGCAACCGTCAACCCACGGCGGGAATAACTGTACTAGGGCACCGAGGTACGACTACAGCTGTTGGCGCCTTGGACCTTTGCTGAGCGTGATACGCTATTTAATTTGAATCTATGGGCCTCCGGGCACCGCCTGTCGATAACTAGTTGTGGTCCTGGTGCATCAGGCCGCAGTTATTAAGAGATCTACTGATGTTCGACCCCATCCCATAACCTAGTCCGAAGATTAATACTGAGGATTATATTGGTCCCAGCGCCTGGGCACTGTTTGGCCTGACTGAGACCCTGTCAGCTAATGGTTCATAAAAATCTCTCCTATCCTGATGGGGTGTGG
>3 46 CGAATGTCGACTACT
AGATCGCGGTGATCAATTCCCGACTGTACGCAAATGTAACCCTGACCGAATGTCGACTACTTGGTCATGTGCCGCCGTCATGCAACCGAAACTTTGCCTTGCCGCCGGGTCGCACGTTGCAAAGTTGCAGACGGATAACTCGCGGCAGTAACCTGTGGGAAGAAGCTACTTACCGGGGGACTAGGTCGCTATTAGGCCGACGTTCACTTGTCGGATCCGTCCAGTGTTTTTCCCCGCTTTGAGGAAAAGCATATGGTTGTGCTCCCTATCACATCGACCAGGGAGACTGGATACGCGGAGGAATATGGTCTCAAGTTGATTCACGGGTACTCTGTACTTAGGACCCCGCCCTTGTACTGGCGGGGTACAGGCGGGTCTGACTACGAATGTGGAATCTGTGCGTTAACAGCGCATTTTGACCAGCATGTACATCTTGCTCATTAAACGTTTGTCCTGATCCGTTCGATTAGCCCCTGGCCTCGCCGATCATTTTACGCGCTATCTTCTGCACAGTCACACATCCCGTTCACCGGTCATCAACCCCAAGTAATCCTTTTACGTCGATACTTCCTTTTTTAGCATGGTTATGAAAGTTTACTAGGTCACGATCCGTTTCAGCTTGGACTCGGGGACTCGCTGCTTACCGACGATGATGCCCCCCGTCGTATCGCTTTGTCCTTGGTTTTTAGATACACCTATAACTAACGCAGCATCTTTTTCAATTGAGTGCAGCCATTGGCTAGGTCAGCTGCGATCTAATTGTCGGCGAACATTCCGTCTCCAAAAAAGGTTACCGATAG
>4 3 TGGTAGTCGACAACT
AATTGGTAGTCGACAACTATATCATGATCTGCTGCGCCTAATTGCGCGGAATTTCGTTACAAGTCTGTTCTTGTGTTTAAGGTAACAGCGATGCATGCTACCTTGGCCCTACCAGTTCCTAAAGTTAAGTCAAACCGTCCCTTGTCACGACGTCGACTCGCCTGATTGGAGCAGGAACGGTAGCGGGGAAACTATCTGCTAAATAGGTATCTTCGACTGTCTTCTGTCGACTTCTACAGCTGTCATTTAAGATGCGTAGACATCCACTTGAGTAAGATTCGCGAACGTTCCGCAGCTGGATTATCGGTAAATAGAGCTGTACCGGACAAGAGCTGCCCGGAGGGTATAGCGTCCATTAAAGGAATATGCGGCGGATGAGTTGATGAGTACGTTAAACTGAAATGAAGTAGCTAATGCTAGTTATGCACAGTGCTCATCTCACACATGCTCACACGGAATCGATTGGGATTGCGCCTTCCCGAGACTCCCAAGGGCATCCTCAACAGTACCAGATAATATACTGTATAGGTGAGAGTTACGAGACACGACCCGATGGGAAAAAGCAGAAACTGGATTACCAATTAAAGTCACTTCTGAATAATGGACCTGAACGGCTTGTGAGTTCACCGAATTCGGCAAGCAATGATCCCGGAGCGGTAGGGCGACTAGATTGAAGATTAATGAATATCGTTTACAATGTTGGGATGTCGCCCCCACTGAACGCTCCGTCCCCCCTACCGGGAGAACATTGTTGCCAGAGGCCATAAGGGATGCAATACCCTTACCCATACCTCGGTAAG
>5 105 CCATTGTCGTTAACT
CCGAGCTAAGCTAGCATGTCTCATGACGTAATAGAAAAAGCTAACTGTTTATGTAGTCTGTGCCTTTATATATCTCCCCACGGAAGCACCCTTTACGCCCCATATCCATTGTCGTTAACTGTGAAAATAATACCGTTGGTCTTGATAAAAGAAGGCGGTCCAGAACCACCACCTCTAGGAACACAAAGAGGCGGTCTACCAAACGGGTCAGGCACCAATTAATAAAGGCGGCGGCATGCGGCTAACGAGCCAGAGCAGAGTAGGTTGGTGGGCGATAGCATCTATCTCTTCCCCATTGAATAGGATTTGACGCTGCTTCAAATATTGAGCAGTTCCATTCCGACGCCGAAGCGTTTCATGTTCTATGCCGTTCGCGTTCGTCCGGACCCAAACGCTGAGTTGCCACCCCACAAGGTCTTTTGTGCTCACCATCGGGGGCCAAAGCCACAAGTTATGATTACTGTTTAGGTGAATCTAAACAAACGGTCGCTGAAGTGCAGCCGCAGTGGCGATGTCTCCCTTGCAGAATGACCGTCGGGATAGGGGCCTCGGCTTGAAATGACAGTCTTGATGCGTAGTCCTGCAGTGAAGCATAGAGGTAGCTATAGATACCCCAACATAGTTCCTCCTTCGGTGAGACGAAGAATTCGTTCCCAACCGTTTAACCCTCAACGGCGGTTACAGAGCTGGTGTCAACTGCGTATTAAAGCATACTAAGAATAACGTAGCGCAATGATCTCCTCACCAAGCGTATGTAATAGCCAAAAAAGACAGGTTGCGAAAGGATACATCTTCGTTAG
>6 409 CGCTTGTCGACACAT
CGGGTAGCGTAACTGTATTCAATGGTGCTCAGATTTGCATCAGACCGGTTACTTGACCGCGCCTCTGATGGGATGAGCATCTCATAGAGGAAACTGTGGTGACTACAGCCAGGAAGCCCCCCTTGGTATGTCGTTGAAAAGTTTGTACCTCCCTTTAGCAGTTCCACGTGCAGGTTCGGTTGCCTCATCAGTGAGATATCTGCTGTGTCAGGAACTAAGAAAGGTTGAAGAGGCCAGCATGATGAAATGGATCTCCCGTCAATAACAGTGAATCACCTTTGGTGAGGCAGTAAGACGCATCCTTCACCAAGAGCCAGAGTAAATTACGGTCTTGCGCTTTATTCACTTTGCACAAGCCATCGCATGCACATTGTAGAACTTTTAATCAGTCGTATTATTCTTGCTTCTACGCTTGTCGACACATTGTGGCGTTTAACACGCGTGGTATACCTATACGTGAACAAGGTTTGAATGGGTAGTAAATCCATCAACAAAGGGTCAGCTGCTCTTGCTTGGATCGTACCGAAGCCTAGAGTTAGCGGATTCGCGTCGAGCTATCCAATCGCGTGCATGTATAGCTACGCTTTCCGCCAGCACAGTCTTGCCATGATACGTTAATTGGCATTCGCGTCAAACTAAGTATGTCATTACTTAATCTGCGATGTCTTCTAAATATCTCAGGACTCGGATACGGTCCGCCACGTCTCTACGCAAGAATGCGGACATGGTGGACTACCGGCAATTCAGAGCTTCCATCATTAAGTATCAATGAAGCTCTATGTTTCATCAGCTCAACCATC
>7 69 CAATTGTCTACAACT
ATACACTTCGATGTCAACGGGTCAGCGAACTACGTCTGTCTCCTGCACATCAGTGCGTCGGCTGTTCAACAATTGTCTACAACTCCGTTGTAACGATTGGAGTGCTGGGCATCCGTAGCGGCCGCACGGTCCTGTTGACTAGAGAAAGGGAATATCCACGTCCCACCCGATGCACGGGCGCATGAAGTCAAACGTAATGAACGGCCAGGGCTTCCTTCTCCAGTCTGGAAGAAAACAGTCTCCGTTTGCGCGGGGCCTTCCCATAGTTCTAATCTCGTAAATCGATGATAGAAGACCGTACTACGGATATTTTGCAGGTCGGAGCCAGCATTGATAGTGAGCAAGTGGTCACGCATAAGACTCGGCTTTGTCCGGACCAATGAAATAATTCAGAAATGGCTCGTTTCTCGGATAGAGCGATGAGTAGGCTATGACCGGTTTAGGCCCTGCACGACAAAGATAAGTTCGATGGTTTTCCAGCTCTACTCGGCCACCACCCACCCGAGGTATTCTGCCTTGCTTCCCCGAGCGCTGAAAATACGTTACGTAAGGGGTTGTACAGCTGGCCTTTATCCACTATTCCTGGCCAACATGAGCTAGTAAGTAAGGCGCCGCCAGGCCGACGGTATCGAGTCCCAGGGACCTTAAACTCCGATACCGCCGGCGTAACTGAGCATGAGACGGACGAACAGGCATCTCTAGCGCAATCTGATTCCTGCATGCGAAATGCATCAAACGCGTCCCATCGGTCGGAGTGCCCAAGCCGATTCCGAAACCGACGATAGTGCCGGCAACCTCCG
>8 255 CGATTGTCGACGACT
TGGAGAGTGCTCTTGTATTGTAGGACCCCCGGGAGATCTGTAGTATACATATCCCTTAAAAGCTTTCAGAGCCACGAATATTAGTTACCTACCAACCGACCATCCCTCCATCGTCGCGATGAATGTGTCCATGACGCACTGTACATTGTGCCAAGGTGTGTACCCCGAGCGTCCGTCAGGGCGTGTAAGCAAATGACAATGTTGGCCAGAACCGGTATTCTTTAGACCTAAACAGTGTGAGAATACCAGTTGAGCCGATTGTCGACGACTTAGGATTCAAGGCGACTATGTCGTCTCCTCACATCGTACCAGGGCGGAGGGAGTGGCCTTTGGCCCCGTCGCTGCACGGCTTCCAGGAGTGTGTTTAGGAAGGGGGCGGTAGGCGGATTTCTGCAGGCGAGAACGCTAACAGGGCGTGCTTCAAGGCCATGCTTAACACCACCCGACTTCCTATGACCCGATGGGGCAACAAGACCTGTATTCGAGACAGTCGCCAACACGGCCAATTGAGAACTCGCTTATGCCAATGGCATTCTGGGATTTGACTAGCCGTCTATTATGAGACGCCTAAACTATGAGGAAGACATAAACACGCACACATGAACGTGTACCGTCTGTTTGGAAAAAATGACCAAAGGGTTCTTCGTAAGGTGTCGCCCGCTATGCTGCCATCGCTGCGTGGTGCTCTCCGCCGGGGTCGGTCCGGACATAATTAAATCAGCCTTACCACGGGCCGCTAGTTGGAAAATGCTTGGGAGAATAACAATGTGCGTGGCCCGGATTGTGATTTTATGATATAA
>9 475 AGATTGGCGACAACT
GTCGTCCCCGATCTACCTAGGTCTACGTTGGTGTAGACATTCTTGGATTTTCATGACTCCATGAAAAATTCGCCCTGAGGCGTGCATTCCGCTCCCCGTGTATCGAATGCGTGGGTCCGTGAGTCGATCTACGGATGGTCGAGACGGCGTCGATGGCAAGACCCTCTCGATGGCGCGTGCGACGTGTTCGACGGTTAGACAGCATGCGGACTCACGCCACGCGTGTTGTCCTACGGGATGACGGCTTGGCTGCCGGATCAAGTTGGCCTCAATTCCACCTCCTGCGTCTAGACCAAACAGTGAAGAATACGAGGACGCCCGGAGAAACATACGGTTGCCCCGCCGAATCGGTACCTAAATATGCCGATCATGGGTATGGGGTACTCCCCAACTCCGAAGCCGTGGTCCATGGATATCCCGCGGGTCCCGGCTGAGGCATCACTCGTGGGGAATGCCTCGGGATCGTTATGCTCCAAGATTGGCGACAACTTGTGGGTAGTGAACGTACGAGTCGTCGTCGTCGTTTCATAGCACTATGTTATCCTAATCGGCTATTCGAGGGTTTCAACAGTCAGTTATATGATATCATTACTCGGTTCCTGGGCGGTGACCAAGTAACACACGGAGGCGGATGGGAAGTCTAGTCTGAGGTCTTTCGGGGTTTCTGCCCCGTCGGTGTGATTCCCTTCTCGACAGGGCCTGTGCTCGGTACAGGAATTGATCGTTACTGTACAGAACGTGCGCTAGCGTCCGATCGATCAAAGAAGTTCCCCGGAGTCCGCCATCCGGCCACGGATAGT
>10 54 CGATGGTTGACAAGC
AGGGCTAAGTACTACCATACTAACGTTATGCTCTCGGCAGTGTGGGGAACTACTCGATGGTTGACAAGCTGAAACCCTCGGGCTTTAACTAAGTCCCAGCGCTTAAAACGCTTGCCGGAATGCAGCCATAAGTATGTGGAACGAAAGTCCCCATCTGTCGCACTACGGTCTCATACAGTTAGATCTTTTGATCGTCTCTTATCACAGACAACCCTGTTCCAATTTGCAAAATACGGCGGGGGCAAGTTGGGGAGGACGCTTGGATAGTTATCTACCCTTTTCTGGTAAACAGGGAATTTCTAGTGTAGGCACCACACGTCGTGTTGAGATATGGGGGTGTTGGACAAGCCGATGTCGGCCGAAGTAGATACGAAGAATGAGGACCTGAGAGGTATAGCTAAACGATTAACAGTGGGAATCACATGGGGTGGCCATCGCTCTATCGGCGACATATTTCGAATGGTAGAGTATTTGATATTCGTTGAAAGTTTACCGCCCGGACAGAAAAGGGCTTATTTAATGGTCAAGCTTCAGTCTCCTGTAGGGATGACTCATGTATCGCGGTGAATGTATAGCTGAGAGGAGGTCATATGGATGATTAGGGGTCCAACCTGCCTCCCGACTGGGCCTTAGGGTCTTGGCGCTCCATTCGGCCCCGTAGCGGACCCTCGTCGAATTAGGAGCCCTTCTGCGATCGGCAATATTACAGTACGTGCTAGACCGTTCAACGGCCGCGCCTGGGCGTCGTTGGTAATAGTTTATTAGAGATCAAACCCAGCCGAATCAGAGAAAATAGCATA
>11 414 CGACAGTTGACAGCT
GAATCCTTTGCTCAGACATTTCGGTGCTAATGTATACATACTGAATACTTGGAAACCTTAGCTTATCAGGACCCCGCCCCTAGAGACCTATCTACATGCTGCCGTGTACCTTAGTAGGTCAATAGCCTGGGCGTTAATAGGTGTCATCGGCTCACGAAAGCTGGGCCTTCTGGCAAGTTCAAGGTACGCATGCGTCCGTACACCTTAGTATGCAAGGTTTAATAGTTCTAGACTCGGTGCAGGAATTGGGCCTGCTGCTTCACATCATGCGTTCTCCGAGCTGCAACGTCACATGCTGTTTTAAGTGTGAACCACTCAACACCGCTGAATACTCTCCACCGTAGCATTTTTCGTAAATGGCGCCTGTGTTTGTCCACAGGAACACTTTCCGAGCCAGCTTTCAATTCCGCGTAACGACAGTTGACAGCTTCGAGTGGTTGTATGGCATATAGGCTGCTCAGACAAGATCTCCTATGGATTAGCGACCGTAGCAATATCAAGCGCTCTCTACAGTAAATCCGCGTCGAGGACCATACTTAAAAAAGAATCCAAGTGGGTTCCTCCGTCATAGGGCTACGGACATCCAATTATTCGTAGGCAGAAGACTAAACAGGATCTAGAAACATACAGTCGATTTGAGTTGGGTCTCGATTTATTCTGTTACCACACCAGGTTAGGCGTCTTTAAGGAAAGTATCATGCCTTGAATTGTGGGCATCAACCTGTTTCTTTCGTCGCCACTGTCACCAATATTCCGTGCGAACAAAGACCTCGCGGTGAGGGTATGTTACATGAGGCAAG
>12 13 CGATTACCCATAACT
TATGCGTCTTGATCGATTACCCATAACTTAGATTCGTCCATACGGACATAGCTGCAAACCATGGGGTCACCACGCAACCCCACGTAATAACGCATAGACTGTCGGCACACGCAGCGCATTCCCCGTTGCTAAGTCTTAACCCACGCCTAGGAGACGTAGAAAGAGTTAGCAGCTTCCTAATACGTACATTATGACAAGATTATGGGTTTATTCGGGTGCAGCGGGGGGAAGTATCAATTTATGGGGAAACCCAGTCTTGACTACAGACCTCGATCTGCTATGATAGGTTACAAAATTAACGTCATTCATAGGCTCTATAAAGCGCCATACTTCATGGCCAAACCGGATCGCACCGCAAGAGCGAGACGTTCCTCCCTTCGATTCCGGACGGTCTGTAGGCAGCATTAAGACAGGATGTTGGATTGTGTCATCGCCAAGTCACCTAGCGAATGCTATGCCTGGAAAAGGGATCAGTTCGGGCTACGGCTAGTTGACCTGCCCCAGCCGGCATCTCATGGGAGATCAAACCGATTGCCAAGCCTTATTTACGCTGGCTCCCGTGACTGTGTCGGTATAGTTTAGGGGGGGAAAAAACTAGTGCGGACTGAGATGGGAATTTGATTTGGCTTGATCGGCATGACATGACACCCGCGTGTTCAGTATGATTCAGAACTTGCTGGGGACAGATGACCGATTGTACTGCTTTGCCGCGGACGGACAATATCCCCCCCTTATCAGTCGACACAATGAGAGCTCTTTGATTTGGAAGCTGTTAACGGCGTACCTGTTCCATTTATGAA
>13 169 AGATTCTCGCCAACG
TGGAGGCTTAGTGCAACAGGAGACTACCCTACGTTGTGTTTAGCGCCTGAGTGGCCACACGTATTACCTCCGTACTTCCGCAGCGCCGCTCGGTATATGTCTAACTTGGAGAGGCTTAAGATCATGTTCAGTCCTACTTTGGCCATTCATCCAGGAATAGCGAGTTAGCAGATTCTCGCCAACGTGCACTATCCGGGCATAGGTTGATCCATTGCCTAGATGTCAACTGAGGCTAATCCGACGAAAGAGCAAGCGCCCGGACTGGGTCGTAGTGTAAGCTGCTTAGATACCACTTGGGCTCATTAGAATGCGCCCAAGGCAACAATTGTATACGGGAAGCGAACTCAATGGCAACTCAGATCCTTTAAATGAAGGGGATAGTTGACTCCTGTTCTAATCGTGGCGCCAACTAAGTCTTGTACAGAGCAGTCGTGTGTTCCTTCTATCACGATCGCGCAGACGGGAACCTGGATGGGAGGGCTAGGCCCAACCCAAAACTTCACGTGAGGCGGAGGGAGGTAGCGGGGCCCCTAACTGTATTTCGGATATCGTTGGTCAATGAACCCCAATTGCTGAGTTTTCTCGCGGCCCAGTAGCGATGCTTTGCGAATCGCATGATAGCTGAGTTACCTTCCCGAGCAATATGTGCCCTGTATCTATGACTCCGGTGACGGCTTTTCGCTAGGGGCAATTGTACCGTCGGCGCATGTCGAGAGCGGAACCCACAGCCCCAGGCTTACACTGCGTTGGAACGCGTAATGGACCAGAACGGATGTAGTCAGCCTCATCTCCTTCGCACT
>14 38 CTAATGTCGACTACT
GTCCGTTTGGCCTATAGAATGATAATTCAGTCCCAGCCCTAATGTCGACTACTAACGATTGACCGATTACCATACCGCTATATCCTGCAGCGTTTGCAGGGGTGATACGGTTCGCTGAACTTGATGCACGCCTCAAGTTACGCCAGGCCGGAACAATCTACTAGAACACTCCGCACATCCCACGATATACGCTAATGACGATAACAGAGAATGAATTTAGATCTATGCTAGCGCTCTCTTTCAACGACTTGACGACTGGATCATCAATTCTTGTTCGTCGATTTGTAAGATGTGGAACCTAAATAACCATATAATCGCAGGAATTATGCCAATCAGTGCGATGTGGTTACTCCGTTACCGCAGTCTTGACATCCACTGTCCCATCGCCCCGCCGCGGCGTTATAAGGGTACAACGCAGAGCGATCACCATTTTAGGCGATTGTTGTAAATGCGTCACAGACGAACCTCCCCTTGCTCGGAGGCGTTATCTTTGTAAGAGTCGTATTCTGTCGGTCTGTATGAACTATCCCTATGGCTGCCAAATGTCAGTAACCTCCTCAGTGGCTCTTGTCTGGGAAACCGCATACCTGACCCCTGACTGTCAGCATGGAATATCGCGGCCTTTTATGCCTCACATGGGATGCGGGTTGTTTATCTTCCAGACTGGTACAAATACCACTGTAATGAAATCTACTACCGTGGGTGGGAACTAGATTGGGTCGATTCCACCGCTGTATCGACGTGTAGAGGGACACACTCTGTGATAAACATTCCTAAACTAATAAGGGTGATAGAGAACA
>15 600 CGAAGGTCGACATCT
ATGTGGTCTTGTCATCCAGAGACATGGCGCACAACTGTAGCTTAAAAGCGAGGCTAGAACGAGTTCAAATTGCACTAAGAGATAATACCCTCCTAATGGGTAGCAAACCGTAGCTGTTCAGAAGCGTTCTGGTTTAACATTGCTGCTTAGGCTTGTCTTGCTGTCAATGTTTCGTAAATTAGTCACTCTTCTCCAGGCCCTGTTCTGAGATTCATGGGAATCTCTCAGCGGAGCCTACGTATTCTACACTTTTAGTCGATTGTATGCCGCGAGAATATGAGGCAGTGCTAAGCGAGAGGATGCAAATCCCCGGTTGACCTTCGTATCTTTTGGTGTCAGCTCTGTGCCCTTAAACTGCGGCGGAGTCGCACTTCCAGATGTGGAAACGCTGAAGTTTAGACTAAGCTACGCGGTTAGGTCAGATCTCACTGGGGTTTTGAACGGGGACACAGTATGGTCGGTCGCCGTAGACAATGGGAAGGTGCAGCGTGACCATTGACTTGAGCAAATAGACCAGGTGTCTAGATGATAGCATGGTATTGCCAACTGGGCATAATTTACAAACTCCACGACACACCCTTTAACGCAGTATAGTGTTCTCGAAGGTCGACATCTATAGTTATTCGCGCCCATTCTTCCTCCATCTAACCCACCAGGTCTGTTCTGTCATGGTTAGAGGCTTCGCCTGATGGACTAAACAACAGAGGGCGTCATAACAAAACATACCCGGTGGTCTTCTCCCATTTGTTATGCTGATTCGCGTAGGTAAAAAGGTTAGCGACTGGGGTGGTTCACTTCAT
>16 47 CGAGTGTCGAGAACT
TGTCCTGACCACTGGAGAGACTGGGTATATCTTTCCCTACAGTGCCGCGAGTGTCGAGAACTAACCCTGACACGTACCTCACCCGCATATATAAGGGGAAAGCTGGATCTCACCGCCTACTGGTCAAGACAGGCAGACGGTGGATGAGTCTAAACGCCCACTCGGAGGACATCAGCAGTTTGCATTCAGGCAGTGTGGTACAGTGTCATCTGGGGCTCCTTCGCCGGTTGCAGTTCCCCTTAGAGGTCACCGTACAGTAAGACATAGTTCATATCAAATTCGTGAGCACCAGCACCACCCCAGTACCCATTGCCGCTGATGATCTGAATCCCAAAGCTGATCCCACGCGGCATTCCCATTACCCTGCTCGTTGACTCCCATAGGTGTGATATAATGCCAGAGCCTATAAAAGAGAGTCGCTTCATTGCTGGTTAACACCCGCCTGCTAGACGCGATAGCTGCGTCGTCTTGAATCTTACTCCGGGCGAACCTGTACTTTAGTCTTCGGATGAGTGAACCTGACGATACGTACTACCGACTCACCGATATTGAGCTGTACGCGATGTAATGAACGGAGCTCGGAGGCATGTTATACAGTGGGGTTGGGTATTCGGGGTGTGGTTAGGGTGAGACTATTAGGTCCCTTCCGTGCCCGTATTGCCCTAGCGCATTGTTACCCAACATTTATCTTCATACGCGAAATTGAGATTTATCGTCATCCCCACTCACAAGGTCAAAAGAGGGTATCCTGCGGCGGGCTAAATCAGGCAGCCATACAAATTGAAGTTTCTTTGTATAAA
>17 395 CGAGTGTGGACAAAT
TTATAGAGGTCGCACGATCTCCGTGAACTAGGTTTGCCGGCTAGTTCAGGATGCCGATAGGCGTTCATTTAATAGGTGTTCTGTATGAACCAACTGTGGACTCTGTATCAGACTGAGATACAGATACCGAAATGATAGGCCTTATTGCGATTTATCCGCAGAATCCCGCCCACCCGGTCACGTAATGGAATGCTGAGAAGAACGTTGATGGGACATCTCTCAATAGGTACAACGTGAGGTAGCACATAGCGTTTCACTTACATCCCAGCTTTACACCCTCTACACACGGGCCGGCGCTATGGTTTCCGATCTTTTGCAACGTCTAGTCTTATCAAGGTAAGACTTATAAGAGCCAAGTGCACCGACTAAAAATCTAATCCCAACGGCCCTGTGACCGAGTGTGGACAAATCGGCGTCGATCGTAGGATGTAATCAAAGTCCTAGACCGCATTTTGTCAAGGTGATACCGCTTCTCACATGGGCGGCGCCGTCTAGTACGTCAAGCTGCGAGAGGGAGAAGTGTAGGCCCAAGACGCATACTTTAGGCTTTTATACCAGCCGATACTTCGGGAGATACGAACGCATGCGTTTACATGGTATGTTGCATGAAATCTGGTACCGGCCCCTGTGCATTTTGCTATACCGTACAGAGTTACCCTAGGTACAATTTTGTATGTCTGCACCAGTCAGCCGTGTTTGTACGTGTATTCACGACAACATTATAACAAACAAGACTCTACGCTTCAGAACCTTTTACCGGTGCGAATGAATGGTATAGCTCCTGTCTACCCCAAGATGAC
>18 416 CGATTGTCGACAATT
AAGAGCCTAGACATGTTAATAATACATCAGCAACTGGCACGCACCTTGCAGCGAACGCGACATAAGAAGGAAGCTTCGGTTTACCACAGAATTTACTGACTTATTAATCCAGAGGGCCCGGTAGCCCCGCTCGTATAAGCGACTGTCTCTATGTATTGATATTTCATTCCTCCACTGGGAGACCTACCGGCTCCAGATATAAGCCCAGGTTACCGTCACGGCGAATATCCACCATGTGGTAGTTAGGTTAATATGCGGAAGTCGTATGGAGTGATACGTTTCCAGTCTGCTCGATGCGTTTTTAACCATGACCGCCGGTTTGTACGAGGGGTTAAAAGATATTGCGGTCCTTACTTAACACTCCGTTGAACGGCACAGCTGTGCTTTTAACTAATGGTGTAAAGCTCCAATCGGACCGATTGTCGACAATTGGGCCCGGAGTAGGCCCTAGTTATGCTATGTCTTATTACCCGCCTCTCACGTGTATAAGAGTTTGAACTCGGGCTGTGTTCGATTAGACGCTCTCATAGAGTATGGTCGACCGAAAACATACGGTACGTCTGCGACGGGTCTATAGACATGTCACTTCTCCGGGATATAGTCAGAAACCGCGATGAGTGGCCGTGTTTCTATGATTATTGATGTCCCCGCTAGGTAGCCATAAGATCCCTGCCCCCGATCACGATAGCGCAAACGTCACTTATTATTACTTGGTGGTTCATGTGTCTTCTGTACTAGGGTATGTTTAAAAGATCCTCCGGGCCCCTAGGGATGTAATAGGTAGTGTATTCCATTACATT
>19 353 GGATTGTCGACTACT
CCAAGGTTATCTAATCCCTCCGAGGAGAATTCTTCTGCAAGATAAGTTCTCGCACCGCAAAGCAACGGCAATAAATACGTCCCCTGACTGGAGACGAGAACAAGCAACCCAAGTCACTGTCACAGAGAATGGAAGGCTATCATTAGTAGACCGGCACTGCGTTGCCCAAGGGAAATCCACCGGAACTCCAGTACGAAATTAAAAATACAGATATTAAAACACCTTGTTAAGACGGGTAAGTGTCCATGTGGAGGATTACTCTAAAGGCGCCACGGGATGAACGGGAGACCTAAATTCGTGCATCGCACAGGTAAGGCGCCACGTTGGCACGCTAGCTCCAATGAGGGATCCGAGGATTGTCGACTACTGCATGGCCTAAAGCTCACGAAAAGTACGCGCCTAAATGACCTTAGGAGGGATTATTCGTGTAATTGGAGCCGGGCCTACATAGATGGACGATAGGAGCCGTTGCTTGTTTACCCTTTGTGACGCGTCGGTCGTATCTAGTTGTGACATTTAACCCGACAGACCATTTCTTAAGCCTGTGGCTCTGAGGGCGTCCTTTGTGGTCGGTATTTAAATAGGTGTCTTTTATTTTGGGTCAGCGAGTCAGTACGCTCATGAATTTGGCGTGGGCTATATGATGAAGTCCCACGGACCGCCTGGCTGTGTTGAATCGCTATGATCGAAAAGCCAAGCGTTCGTAGCGGAGCACTCATCATTTCAGGATTTCTGAGCCCCTTAACTATGATGGGAGGTGCGGTAACAAGCTAAAGTCGTGGGAACTGCAGTTCGGTGAT
>20 358 CCATTGTAGACTACT
TTGCGTTTTGTCCATGCTGCCTCCTGGAATATTGACGGCCCGTGTCCAGTTAGCTTCACTAACCGTTCTTGATGAATTAGAGGTAAATAGGAAAGCGGGCTAGGCAGTGTTCACATCTCTAATAACCTGTAGCTAAAAAGCACGCACACTTGTGAGTTGCTTCCTGCAATCCTTTCTGCAGCTCGTCAGGTAGGAGCAGACCGCACATCCCATGCCTTCGGCGAGCAGCTCTCGTTTACCCGAATCATCGGGTCAGCCTCCTTTTTTCTTGCACTCGATTTGGCGCGTTTCGTCGACATGCAGTGACTGTAAAGTGTGGCTATGTAATTCTATTCGGCGTTATAGTGGCCCTGGGGCACCATTGTAGACTACTGAGAGCGTATTTACTAACTAAGGTGTCAAACGGTCCCCTAACCCGATTTCACTGCCAGTGGCTGATGAACGCATGCAACCCAATGGTTAAAAAATAGGACGCGGTTGAGGTAACTAAAAAGAGCCCGGCCGACAAACATCGCATGGTTTATCCCCCGCTTCCAAGGAAAAAACAGTGTGGATATCATGTGCTCCCCCGGGACGGTCCGTCTCTGTGTTGGTAACTTCCAGACCAGTTTGACCACAGATCAAGGGTACATGCAGCCGCCGACACACTCTCGGCCTATCTGCTTCCGGGAGACTAGCCGTTACAATAAATGTTCGTAGAGGTCCTGGTGATCTGTTAAAGGCGAGCCGATCACGGCCATCAGTAATACTAACGAATTTCCAGGCTGCTCCTACCACTTTCGGTGAAGTAGAGTATCACC
