# Supplementary material for: A particle swarm optimization-based algorithm for finding gapped motifs
Source: BioData Min. 2010 Dec 13;3:9. doi: 10.1186/1756-0381-3-9 (PMC3022572; doi:10.1186/1756-0381-3-9)
Supplement: Additional file 2 — Experimental Dataset. The synthetic data sets and real biological sequences used in the paper. [file 1756-0381-3-9-S2.ZIP › synthetic/non_gap_motif/fix_motif_length/Seq_800_20_15_4_10.fa]

>1 408 CGTCAGAGCTACAAC CGTCAGAGCAACATC
CGGTAACTCGATAGGGACGCCAGAGCAGAGTAACGCGGTCTACGTGTAGAGGACGAAGTTAGTGCAGCTCGGTCCTCGCCTCCTACACACTACAGACGTACGGGTGGCGGTCCGCCGTCAGGTACGGGCTGACGAAACGACATTGCCGCCATCCCTCACTGTCGTCAACCGGCCCTCAAAATGGACACAGTTGCGTTCCTGGGGAACAAGCGATCGGTCGGGAGTCCTAGAGCCCCCAACAATTCAGGGAAGGCCGTCGGTGCGCCGACCCTTCTGCAATTTACCATTGATATCTCGGCACGTGACCGACCGGCACATTCGCGCCTAACTTGGCTTATTATGCGACCTACGCGTTAGGATAAAAGAACTTTACGCGCTCTTTGAGGCGTGGTCTCTTGACTCTTTCTTCGTCAGAGCTACAACTAAGGCACGACAGTGTCACGCAGCTTCTAACAAGTCCTTGAGCCCACAATCCGTCAGCTATGGTTTCGGGCGCGCGTGGTACATATTAGCGCTCGGCCGGCTAACTTCGCTAACGTAGCGAACGGTTAGCAAACCACCAGTGCCCAGAAGAACACCAGGATTTATACGTCTCATATTTTGCGCGTGACCCGCGCTGCACAATACACTGCGGACAAACTTAAGTGCTATGGACTGAAGTCGGGCGGGGCGGCTAGACTACTTGGTTAGTGCAAAGTCTCTCGCAGTCCTTAATAAATGCCAGATGTACAGAGGCCGCACGAGAGCCGCGAATGATCGGCGGCACACATTACTGGCCCCAAATCGCTACCTTTTGATTG
>2 552 GGTCAGAGCGACCGC
CGCGAACAGGCGCGAGGCAGGCACGTCCACCACGGTTAGCATGAGGTGCAGCACAGGTACTATGATCTCTGCCTTGCAGATACACGCAGACTAACTGAAAGCCAATAGTTAGCAGCGCACATGATAAAGCTCCTCGCGCTACTGACTGATGGCTTAGCGGAGACCACTCCAAAGGCATTATGGTTACCACTCCTTCGTGCAAGAAGACTAGGCCCGAGTAACGACTACGGCCCACCTCGCAATAGAGCTGACGTTGTCATACAGGACCGTAGAGAGTTGTATGGTGACTCCTAAATACCTGTCGGTCAGTACCCTCTCGTACTTTAGGGGATCCGTCCGCACAGACCGGCCTTTCGTTACAATGTGGCGAGAGCCCCCCGCATAGATTCAGGTTTACGCAGTATGGTGTTTATGGGAAAAAGTGTATAGGCGGCCAAAGAGCTATATGAAGTGGCCTTTATTACAGCTACTTGCCTCCAAACATTAGGTCCCCAAAAATTTCTCGAGCAGCTAATCAACACTTAGAGCGGGGAGTGGGACTATGAGCCTTCGGGTCAGAGCGACCGCTGTGGTCTGGTCACCGATTTAATTCCCAGGTGTCGCATCGGCTTGAACGTTCACATAGACCACCGCTTCAATGGTCTAGCCAAAGTGCACCGGCCAGCCATCTTCCCTCGGCTCTAATATGAGAAACAGTCATTCACCGTGACTCATACCCATAAGGTCGCTCTGGATTGCCATAACCTCTAGGCCTTATCACCCCACGCCCCCAGGTGTCAATTCAACTTCTGTTTAGGAGG
>3 176 CGTCAGAGCAACATT
GCAATGAGGTGGATGGCCATAGCTACTTTTTCAAGTTTTATCGACGTGTATACCCGTCCTGCGACTAATTTCGCTTGTCGCCAAACCCTCCTCTCCATAGGTAGCCCCGCACGCGCAGCCCTGCCTTGAGTTGACCTTCTGTTACTAGGACGCGTCTCACGAATCCTAGTTTACACCGTCAGAGCAACATTTTCGTCGACCCAATTTTATTCCCCGGCAGAGATGTCCGTAGGTCAGACACATCGGGGGACAAGGGTATCGTTGTCAATATAGAAGAGTGGAGTCACGTTTGGTTTTGCAGACTCGCTACGTAAACGGCCATTTGATAAATAGAGCAGTGCGCCTGGAATAGATTACGACTATTCCGATTTCCCGTAGAATCAATGCTACGTGTGGACCCTCTTACTGGTGTTGCTGTATGGTACTTCTGCGACTCCAGGCCAGGGTCCTCTTCCCCCTTGTATAGTCCAAAGTCCCTCACAAATGACTCGGCAGACCAGTCTCACGTCACGAAATGGCCGCTTTGCTAGAAGCAGCCCCTACCGGAAACGCCTTTTACACTAGTTCCGCGGTGACTAGCAGTGTAAGTCATGTAGGGATATATCCCAGGACACCGTTTACATGTCTTCACCCAGCTTTATGAATTGGGTTAAGGAACTTGAACCCTTCGAATCATCGAGAACACAGCAATATCCACGAGCCTGGCGGAACATGGCGCCCATCGCGACGGGACTATCTACTTGAAAACTGACCTCAAAGCAGATATTACCTGAGGCAAAGCGGTGCGGGGGTATGGGCTG
>4 185 CCTCATAGCAACATT
TCCAGCTCGATACGGAGTACGGGCAATAAGATCAAACGCTACTACGCATAGAGTGCGTCCTTTAATGTAGCTCTCTCCCCACGGAACTAGCGGATCATGTAGTAGCGATACTCGCCTTTTATTTGCAAGCAGAGGCCCAAACTATGCCTCTGTTGACATGTTCAGGGGAGGCCTGTTAGGCGAGCCCTCATAGCAACATTTATCACACCCAAATAACGTGCACATGCTTCTCGGGCGAGCGGAGACCATGTAGAAGTGCCTCAGAACAGTGGCCAGCTTGGGAGAGCAGTCCCGAACCTGACGTTGGAGGCTGACTAGCGCCTATTATATACCCATGGGCCATGGGGACTCTCGTCGCCCATGCTTTCATGATCCAACCCTAACAGCACGTTTCTAAGTCCACATTATGGGCCCCGCGGTGGCACCTCGCGAAATGTTCTTTCACTCTTTGCGGATAAGCAACACGTCATGTTAGCTCCGTCTAAATTGCTCCACAGAGGATTAGTACCCGTAACTTCCGCAGATCCCCTGGAGTTCTTTCATTTCGACAAGGGAATGGTTAGCTCTGGTCCAACGTCAGCTATTTATTGCCTGCTGACGTGTCAACCAACCTGCGTCCGACGGCCTTGTACGGCGTGGTAATCTCTCTAATCCGGCGTGGATACTTGTTGCCCTGATCAGCCGGCTCGAAAACTTGTGCGTACGCTCATCGAGTACCTACAGCTAGACGTATATGAACAGAATACAGCCAAGTAAGTAGCTAGTCCCTAGCATTGGAGCATCGAACCGCTGGCCTTTAT
>5 248 CGTCAGAGCAACACT
AAGCATAACTTCCATCTTCTTTGCGGACTCTCTGGGAGATATTGTGTAAGAACCACGTGGCTTCAGCCAATAATGGCGAGAAGGTCCCGTATGGGGAGTAACAGTAGAAATGCGCTGTCTCCTTTGCCTGCCATCCAGATCTCAGGGAGCGTGGACCGTTCCCTGCAACATGTGTTACAACTTATTCGCCGAAACTTTTCTCGGTGGACGAGGCTCCCAATATACTGAACGGGGTTAGTAGACGTACCCGTCAGAGCAACACTGCTACCCCTCAGGCATCCCCATGATCAGAGAACGATCAATCTGCAGACCCGCTGTGGTTATCCAAAACTAGGCATTTACTCTGGCTGTCAGGAATGGCTGCCGTGTACGCACATCGCCAGCCTAGGTATCAGAGCGGATTGTCGCAATGGGCGCTCACCTGCGACTATCATTAAGCGTCCCCCTGATGTATGTCAGTTAAAACGTTTCCTATTTTTGTGAGCACTTTAATCAGGGGTGTGGACTCAGTGATTATGACTCAATAGGGCCTAATGCAACGCTGCAACCGAAGTTGCGCCCATAGTGGTTCTTATCATTCTTCAAAGACGCATGCTTCTCTTATTCACGCGGTAGCTGTTGCGTCCGAGCAGCGGCAAACGAGCCAACACGTCTTCACCATCGTCCATATCTTGGAGTACGGGATCGGGATCGCTCTGAACAATCATAGAGGACCTATTACCGTCGATAGCCCCCCGTATTACATCGGATCGGAGCTGCCACGTCAGGTTCATTAGATCGCGTATCCAGTGCGGGCTTAG
>6 490 CGTCAGAGCAATATC
ATTCTGGGAACTCCTCTGTGGCATTGGTACCGACTAGCGCCTTATTGTCACGCCGACCTACGAGCAATTCGAAAGGTCAGCGGGGAAGGGTGCGCGAAAGGTTCTTATGTTCTGTTGGGCGTACTCCGTTTCCTGGACGTTTAGGGCCACTAAAGCGATAAGTTGGTCACCAGCGGCTTTGCAAACCGCTATGTTTGTAGATGACAGGAATCTGGAAGTCAAGTCAGCTTCTCTGGGTAGTTGTCCCCCAGACGGGGCGCCGAGACTCCATGCCGTAGCTCGTTCGAAAACAATGCAGCTGTAAAATAACGGATAAGACGTCCTGTCTCTGTGTTAAATTACCCTATGCAGGTCGTTAATATTTAGAGAATGTAAAGATACCGTGGGCTTGGGATAACAGAGTCCCTACGGTGCACTCTGATTGAGAGTCTGAGTTGACATCTGAGATTTCTGCCACCCAGTGGTCCGATTAAGTGCTCGGTAACACGTCCGTCAGAGCAATATCTACCCTTACACTACTTCGTCGAATGTCTAGAAGTACGCCACCTATGAGTCGTCGTAGCGAGCAAGAACTGACGTAAATCTGATAAATCACCCGGAAACCCCGACTTGAGCGCAACTGGATAGCTGAGCGTGTATCTATAGTCTTGATATCCACAAAAGAGATCAGTGATATTTTCTTTTTTGTGATGCTAATTACAAAGGGGTACTAAAGCCGCTTGGTTATAGCATTAGTGTGATTGGCGCAATCTCTACGCTGCTTATATCATCTGAACGCGCGCAGACGCTGTAACAGGTAG
>7 475 CGTCAGCGCATCATG
GCGCCATCTTCCCCTCATTACTAAGACAGGGTTGATTAATCCTGGTGCGAAATTCTGCATTAGTGACAGCCTTACGTTACTTAAAGCTTTGCCCGTCTCGAACCCAACCTACTCGATCGGCACGGCGTGGGGTGCGATACCTATTAACTATGACGCTAAATGCTTTTTGACAATACTCCGTTGTCATTCAAATCTGCCTCAAGCGATTCATGTTACAGTCGAATGTGCGCGCTACATAGTAATGGCGCGGTTATTATGATATATCGGCGTCAAATAACTAGATACTCCTTCTCAACTCCAGGTAACGCATTGAGGTCTATTTGACGGGGTCGGCGGTGAGTCTGCCCCTGAATATCGAGACCTTCAGCACTGCTGAGGTAGATATTTGACTCATCCATAGCGTGCCGGAGCGGGGGCGCCGTGGATCCAGTGAATCTACGTAATCATTCGAGCAGCAAATGTGCCGGACCTACTCCGTCAGCGCATCATGAAGGATATCGTAAACGACCTGAACCAATAGATTGCCCAAAGCTTCGCATTAAGTAAAGCGATCCCGATCGGAGACAAACCCTCCACTAGGGAATATTAGTCGATGAAACCATATCCGATCGCTCAAGCCCTGCCCCCCTCCTTTAAGCCGAAGATACGCTGCTCACGCTCACCTTCATCCGATATACGGTGGAACGTCACCTTTCGACCTACGGCCTGCGTTTATGTATTTGCCGGGTAGCTCCCGTATTTCTATCAGCCGGGTTATCAAGTTGATTCTGTTCTCTTCACTAAAATAGCGATGTGAAAAC
>8 186 AGTCAGACCAACATC
CCAGAGGACTCTTAGGGCACCCGTGTCTCGTCTAAATAGAGGCTGGCTGAGTCTCTTCCCGTGTGGCCCGGTTAGTCGTCTGAGTTCTCCTTTGCACCTGATATAAGTCCGATCTAATCCCAACGACCCGTGTAGCCAGATCGTGAAACTGCGGGCCCCAACACTTCTATCAGCATTACCAAGCGAAGTCAGACCAACATCCCAAGCCCCGATGGTCACATTCTCACCGGATCCCTTCCCTATCAACCACTTTACTCACAGGACAGAGGATTCCTGGAGTTCCGACCTTCTGGAGGGAAAGGTTCGGCTTCGGTCCTTCCGTCGGTGAAGCGGCTAGAATACGGACAAGCCGGATCGCCTATGTATACCAACCGCTGATGGGGCGTACCCTATTCCAATACCCACTATCGCAACGGGACGCAATCGGCAGCGACCAATACCTATGCCTGTATGATACGTATCGACAACAAACACGTATTGCGGACGACGGGCCGATTTGCTAGCCTGGACCACGTGACGGCTAGGACAATACGTAACAGTAAGCAGCCTGTACTTGGCCCTCCTTACACTACCATGAATATAGAGTTTGGACTTTTTTTCTTCTATCGAGGGCAAACTCGATGCTCCCTCTGTACGCGTCCCGTATTGCTACGCGCGCCTCAGATAAGCGACTCTGATTCGCTCGGTTCATCAGGTCCCCTAGCGCCACTGTAAGTTGGCAAGTGCGCGAATTTGTATCGCCCCCCTTCGATGCCGACTCGGGCCCCGTGATAAATAGCACCGCTCTGCGGTTTAATTTT
>9 229 CGTCAGAACAACAAC
AGAAGAGTCAAGCCTATGGAACCTGCCCACTCACCGATCTCACTCAGGCAGAAGCATGACCAGTGATGACCGCCGCAGACTTTGAAAGAGCATATGGCGTACCAGGAATATTGGGATGGTAAAAGTGGTCCGGACTGCTGCATTGGAGAGCACGCCGCCTTACCGTAAGCTGTCGAGCATTACATCTAGGGCCCCCGTTCGCCATACGTAGATCGCTTGTGACCCGAGACGTCAGAACAACAACTACTCGTCGTTAGGCACACCGTTTGGGGGATCTCACAGCCCTCAGCTTCCAGAATCGGGGTCTGACCCGGCAAGATGAGCTGTCAACCGATCGTAGCAACCACGATTGTACTGAGCCAGTGAGACATCTGTCACAGTCATCCAGATCCGTCCTGCGCACCACGGGTGTAACCACTACGTAACCACTCGTGGTACAAATCAACCCAAAACGTGCGTTCATCCCCAAATAATTTTTCGCAAGAAGAAGTGTTCCTCCCGGAGCGCAATTCGGACACAATTGTCCCAGTTATTGCCGGTGCAGCGGTCTCGCACACAATGTCAAAATAACCGGTATAGTTCGTAGGTGGGACAGCGAGGGAGTACTCCGGTGCGTACAGACTCTATGAAGGTCCGATCCTTAATCATTCACCGATGTGAGTTTCCATGCGTTTGTGCGACCTCCGATATTCTAGGTGGTCCCAGGCCACGGTTCGTGTGATATCTGGGCGGAGTTTCCCTCGCCAGCCAACAAACTAGGCGTGGGGAGGCGGTATTGGTATTTACCTACGCAGTCAATG
>10 313 CGTCAGCGCAACATC
TTCTTGAGCCTTCAATCGTTAGTGTTGGCCAGGCTGGGGCTTAACGCCCATAAGACGTTTACCACTCTAAATTAACCGGACCTTCGCATCAACGTAAACAGCATTGGCGCGGATTTACTGGGGAACACGCCTTCCGGTAGGATAAGATAATTAACTTGTGCTTGTTCAGTTCTGGTGTCACTAGCACGTAGTAGTTCAGGCAAACAGCACTTGGACGGGGTAAGTCAACTTAGGTACTGAAGCCTTCGCATCCCCTCACTCCGACAAAGGAGGGAGTGAGTTTTTATAGATGCGAAAGAGTTGATCCCCAATACGTCAGCGCAACATCTGCTGGGTGCATATGTCATTATAGTTACAACGCCAGGTACGATACAGAGCAGGCTGTCAGTATTCAGCCCGGTCTCGCTAACAACTCGAGAACCCTCACTAGATCACACTCAGAGTATAAGTAGTTTCGAGTGTGATTCAGCTCCACTAGGGAGGGAAGAGTTTCATTTAGCGCAGACTATCCCGGAGTTAACTGACGTAGTCGCATCTCTCAATTCCACCCGGATGTCCTTACGAGTTAATATGTGGTGCTCTATTTCTGAGATACCTGGGTAACCCACACTGGATGGGAAGTTAATTCGAGACGGTTTGGTGATCTACCCAAAGCAGGTTGCGTTAGTGACAAAGAATCAGGTCTGAGATCACTTGATTCCGCGGGAGCAGAACCATCTTGGAGCGGTGGTCCGCCGAGCGACTTCCTCTATACCTCCGCGCCAGAGAAGACTAGTAAGTTTATCGTCGAATTCTTAGCT
>11 726 CGTCAGAGAGACATC
GCACTACTTTTCAGTGGCATTGTACCTCTCAACTCCCCTGCAGAGGGACTATTACGTTTGCTCTATATGGTGCTTAACAGCTGATCTGCGAATAATCGTGGTAGTTACTTCGTGTGTCTAAAGAAGAAAAACTGACTATAGTTGTACTCGGACATGATAAACGACAAAAAACACCAGAGCAAGACGAATGCACCGATGGCGAGCCCGTAGAGAACGGTCGGCCAACGCGCAGTTGACGCATCGTCCTCTTGCTCGCTCATTTGTAAATGACCTTTGGAGAAGTGGATGACTGGTCTATACTCTGCGGATCGCCAGCCGATCGCCTGGCCTGCCCTAGCATCGTCAGAAGCCTGCGTGGTCCACCGCGCAATATGGATATCACCACAAGGTTTTATCCCAGGTGCGAGTGTTAGTCGGCGGGCTGCAAGTAGAACCGCTACTCCGATGTGCTTCCAGTTTAAGTGAGCAGCATAGAAGATAGAGAACGCCATAGCTTCGAACGACGATGATACCAGAATTTTGTGCTACAGTCCCTGGGTCCTGAGACAGGGTGAGCAGGTTCTGCGATTGGTGTCAAGCGTTACAATATGTGGCCCTTATAGACCAACACCCACGTAGGATAGGTCTAAATGAACCGAAAACTGCGTCAGCCTCCTATTGCAACTAAGTGACCGCGCGTCTTCTGGCCTGGGACCGAGCGTCTCCCGCCAAAGCACAAACAAGGAACGTCAGAGAGACATCTTGCAAGCGTGACCACTCCCTTTGTTTAACAAGGCCTAGCCTGTACGTAGGTCGAGCAC
>12 391 CGTGAGCGCTACATC
ACGATGCTAGTGACCATTGCATTTATGGCCGTCATATCGGATACTCTAACCGCACACGGACACGCCCGCCTTACGGGATCCGCACAGCAATGGTACAGGTGTCTGCGTACATCGCGGCTTAATGACTGTCGTGTGCACTTAATTTAGACACGGGTGTAGCGACATGCTTGGTGCTCGCAATCCACTAGCTCTCAGTTCATACCGAAGGTAGTCCTGCCCGGCAACCCTTATAGCGACATCAGAGCAGTCACGGTTTACGTACTCTTGAAAGATTGGATATAAGAGATGCGCATACATTCATATGTTATTAGCGGATGTAGGACAATTTCCTTCCCTAGTAGCGCGAAGCTCAAGGAGCCAATCCTACAGAGCCGGAATGTTACCGACAAGACGTGAGCGCTACATCGCTGATGCTCACACGTGCTCGCATGTCATCAAGTCGCAAGCGCCGACTAAAACTGTAGACGGCGGAGACAACTGATATGAGGCAAAAATTATAGAGTACCGGAATTCACAAGTCGGGATAGGGATAGGGGAACAAGTGGCCAGAGGCGCCCGTGCCCTTAGAGGCTTGACGGCATTGTGGATTCTGATTCTTGCGCTGGTGCCTACACATGTTTTGAGGTGTGCGTAGAAGCTTGAATTTGACGATTGGACCTCTCGGGTGTATCCCCAAATGGTAGCTTAGATACTGGAATTTGCTAGGGCAGTAGCTCGTGAGTCGTCTAGTGGTATCTATCCTCTAGGCGAAATGATTCCCTCTTCATAAACGCAGTTAATGGCCCCTAAGCTCATCGTTC
>13 429 CGTCCGAGCAAGATG
GCGTCTAAAAAGCGACGAGCAATACGTTGGGTATGAAGCTCGCGCATCCTCTACTTAGCCGTGGTATCTATGCTAACGGATAGGGATGAGAGCATGACTGGGAGTTAACTAGATCGGTACTGCGGCTGCATCATAGCCTGAATTGTTGACCATTCTCGTTTGTTATGCTCGAGCGATTCCTTTCGCAGCCTAAACACAATACCCTGAAGCATGATTCCTGGGCGGACAGTTACCCACACTGCTCTAACAGGCTGGGTGCGGCAAAGCTACGCAAATGACTGTTCACTAGAAGACTCCATAGGCGGCGCACGTCACAGTAAGACCACGTGTGTCTATGGGGCATACTCTCAAATAGGCAGAGACAAATAGATGTGGTCCCGTACCCATTGCGAATAACCAGATCATTATAATGTCGGACTCTACGGGCGCCGTCCGAGCAAGATGGGCCTCGTGCTTCGTCCTTACACCTATGATCTTGTCAACTTTATCCGCATTGTGCGAACGCACAGGTATCAATCTGTAGTGCGGGCTTGCCTACGACTTCGGGCTAAGGACTATTATGCTAACCGGCCCAATGTGATCTTGGGAATCTAGCCCGACAAGATCTAGGCGTCTAGAGTGTTGGTCTTCCGCATACTATATTCAAGATAGAACCATCAGGATACTAGGGCCTCGATATAATTCCAGCGGCAAAACACCACCACGCCAGGCGGGGATTTGACAAGCTCCAATTCGCCAGGAAACTGAGTCCGCTAATCCATTTATAAAGAACTAATGATTCGCCGGTAGCACCGATAAAG
>14 492 GGTCAGAGCAACATG
CCTAAAGAATCGATATTGTGGAGCACACTAGTTAAATTTTTCTAGTATGTTCGCGACCGGGGGTCGCTGTCGGCCTGCTTTTTGGGATGGAATGGGGTGAATTGCATTGGTGCGTCGTCCAATCATGGGTTCAAAGCCCACCATCTTAGATCCTGATTTTAGGTCTACTGGCCGTGAACGTGAGTCCAGGCATTACCTCCGACACAAATCACGTGAGCGAAAATGTTTGGGTATAAGTTTTAAGTGACCCATATCCGTTCCCGCACTTATACCGTTGGCGTAACAGATTGCGTTTAACTCAAGTGTGCCGGCACCGGCCTAGGAACGTAGTGTACAGAGAAGTAATACAAGCGTAGAAGGAGTGTCGTCTACCGAGTAAATTGCAAGCTTATAGTTCTCCAGGGCCGAACTCTTGAATGGAGAGCACGTGATTTGGGGCAGCGGCGGTGAGCGCAATGGACATCGCTGCGAGGGAATGTTAGGGCATCTATTGGTCAGAGCAACATGGGATGAAGTAGGCTTTAAGGGCTGGACTTTTCGGTTTAGCTGGTTAGTAATCAATGTCCTTCGCTCAGCCACCCGGCTGCTACCCAGATACCGAGCCTACATGTGGGAAATACCCAGGGTAAGGCCAGGCTATGTTGTCTCTTGCTTCACACCTCGTCACTAAGAATGCGTGCCGTCCAAGGCGTGCGGACAAACCGGCTGTAAAGCAGACTCGATCAATTCAACTACAAGGTCCTTTTCAAGCGGTCACAGGAATATGGCGTGTTCCATCAATAGGCACCCCACGTTTCTGT
>15 8 CGTCAGACTAACAGC
CACGCCAGCGTCAGACTAACAGCAGGTAGGCGACAAGAACGGTTGATTATGATTACATTTGCTTAATATAAGCTACCGACCGTGGAATAACGTGCACTTTCCTTAGTAATATTCACAGTATCCGCAATGTGTACGCTCCCGGTGAGCGGTCCGTGACGCCACTATTGACGCCTCACAAGACTAGACCGCAAAGTCTATCGTAACCATGGAAAGCCCTAACACTCTGGTAGGAAACGGTACTGACCTGACTAGCTGTCGTTCTCTGACCGCCTAGTGTTCGCTATGTTGAGTCATACTACCAGCACAAGGAATAAACCATGATGCGAGCAGAACGCAGGGATTGGCACTCGGTCTTTCACAGACAACTTTACGTAGTTGATAGACAATCCAGAAACAGGTCACGCTATCGCGGAATATTTTATGCGCTCTCTTGTCGACCTCAAGTTTCACTACCTTCACGGCGCGATACTGTCTCATTAAAGAAAAAGACAAGGCACCGGTTAAGGTTCAGAAACAATCGCGGAGGTACATCCAACCAAGTACGTGGATCAAAGGAGTGGGAACCGCAGTATCCACTGCAGGTTCACCTATCTTGTTCATTGTGTTGTAGCCTAAGTTAGGTGGGGGTTTCCCACGAATTTGCCGGTAATGGGTCGTCTCTCCCAACGTTTGGCAACCGTATATGAGGTAGTGAGTGCTTCGCATCAGTCGACTTGCACTGAACCTGACGTATCCGATCAGCCTTTTAGCACGGCCTTTTTGGCGGGCGCCGACCACTTAGTCTACACTTAGCAGTTACC
>16 438 CGTCAAATCAAAATC
TGCGTTTCTATCGCTCACTGCATCTTGCCCGCAAGACTAGGTTGTAATACGGGAGATCCAATCGGGAGTATCTTGTTCCGGAAAAAGGCGGATAGTATTCCATCATAATTGGACCCCCACAACATATGATCTCGTAGCAACCCCCCACGCATAAACGGTTTAATATATTCGCGCTGGACTTGAGCAAAATGAGGATAATTACGTTCGGCATTTATTCGTATAGCCTGATTTGCTGCGACCAGGTGGACATCGCACTAGATAGACAATTCTTGGTCCCAATAGTGAATGCCCCCAATAGGACGGACAATTTTCAGACACGCCACAGTCCCACGGGAGGAGGAAGGATACTATAATCGTGCACGACTCGATATGATCTTTCTACTTACTAGCTGGCCTCGGTTAGTGTTTTTATTTTTTAGTTATGCATATCAAACAGCTCGTCAAATCAAAATCAGGTATTACCTCCTTCGCGGACCGCATGTTTGCGCCGTAGTGGCCCGTGCGGATTTGGCGGGTCGTCCCCGTGACCTTTAAGTTGAGACGCTAAGGGCACTCCTCCGTCAGCGCGGTCCAACCAGCGAATTCGTATTACTGGGCGATGAAGGATCTGCCGAAGCTGCGAGTCCCTTGCGATCCCCCGATCATGAGAACGGATTGATGGGTATAAAGATACACGGATGCTGCTACAGCCTACGTATGATGCCCTTAGTGAACCCGCCGAGGTTAGTTGGGTATGCCCCTTGCGGTTGTGCGCCCAATGGAGCGAGACCCCGCCCCGCACAGCGACTACAAGAGGTTTG
>17 15 TGTCGGAACAACATC
CCACCTTAGTATCGTTGTCGGAACAACATCACTGGTCTCCTCAGCCCAAGTCCTTATCACAAAGGCACGCCCCGGATCGGTGATAATGGCCCGAGTGAAGCAAAACGCACAGAGATTAATCAAGGGTACGCTAAGGTCTATGAACAGTTATAGCTTGATCGCCCCTTCCAGCGACGCTATTGACGGAGCTTCACTCAAGGGACTCGGGGGGGGCGGGTCTGTCTGAGAGCTTCCCAAGCGAGATTACTCAAGTAAATTTTCGAAAACTCAAAGTCTAGCATTCCAGCGATCAACCACGAGATTGCGACTCCTGCGCCGCTACAACACGTCTGGTGCCAGGTGCCCAAGCGGTCCAACCCGTGGGGAAACTCCTTTGATGTCCGAGAAATATGAGTATAGTATTACCTAGGGTTCGCCATGCACAAAGCTAGTAGCTCGGATTGGCTGGATCCGTTGATACTGTTCCGAGCGACTCCGAAGTCCGGTATTCTTGTTTAGTCCTATTACACCCCAGCTATCATTCAGATCCAAGAGTATAGTGGATACTTATGTTACTATATTATAGAGCACGCTATCCAGAACCCTTATATACCAGCTAAGAAGAGTTGTTCCAGGTGCATATGGCACGTATAGGACGCACATTGTCTGAGCCTAACGTGCACAGGAAAACTTCGTCTTTCAGTGTGCCCCGTAGTACAGGTGCATCTTATGGTTGGGTCCCCAAGGCTACGGCTGCGTCCTTGGTCCGGACATGCCTGCGCTTGTAAGCAAGCACCAGGGTTGACACGTCTGTGCAGACG
>18 554 CGTTAGAGCAAAATC
TCCATTCTGAACTGGGAGAAGAAATGGTCGGGTAGAAAGTGCACGAACTTGTTACTGATATTGACCCGGCATACCCCGTACAAATTCCTCAGGCCACACAGAATAGGAAAAGTCAGGCGGGATTAACGTGCAATGGTCCATGCAACGCCTACGTAGTTCCTACTTTGAATGGTTCCATGACCCATTAGAATAATCTAAGTGACTTAGCATTCTCAGCGATGATAAACGTACCCCCGCTAAGTTATGGTGTAGGCCCACATCGCGTCTAGCACTAGCGTTCGTTGGTGTGAGGTATTTGGCAATTTCGTCTACCTTGTCTATGGATCGTTCACATTTGTATTTGACCACCATTTTACAATGCATAAGTGGGGGACATCAACAGTAGAAGAAAGCACCCTTGACACAAGAGTTTATTCGAGTAACTGCCTGACTCTTCGCGATGCAACACGAACGACTGCAGGTGGTAACACTACAGGGCCCGCTCCTCCGAGTACGGAAGGTAGGGGCAAGTGTAGATCACGTGTCTGCATCTCCTTCATGGGAGGGCTCACCCCCGTTAGAGCAAAATCCCTGTTTATTCATTGAACTTCCGAACTCGTCTGGAGATATGGGGCATAGGTGTTGACCTAGGATAAAGTGGAGTGTTAGGGGCGTCCGAGAATTAACTACTCAGGCGTGGCATTCTGGATTGAGATGTTCATTTTGATTCAAACATGCCGATTGTCCCAATGTCAGTTTCATTAGCGCCATCTGCATGCCTCAGTAAATCTGGGAACCTTTAGCATGTTCCCTTATCATCT
>19 57 CGTCTTAGCAAGATT
CTGGGCTGGACCAGGGACCTCAGAATAAGCCCTAAGGTCTCCACCGTGAGAACCTTTCGTCTTAGCAAGATTGGGCGGATGAACCCTTGGGACGCGTGTTTAGGTGTCCAGGCAGAGTGCGGCTCAGTAGAATTCAGGTTGGCCGAGGACTGACAGTCACGCACATTGTTAGACGACGTCCCACGCGTACTGTCGCTCTTGTTTATAGTCGCAGGCCTTATTAAATCACCGGCAAACTCCGGTTTATCTATGACAAGCTTGCAGTTGGGAATGCCCCAGGTCCAATGATGTACGACGCAAACATGATAGGGGCACACCGGAATATATAGTCTAATGTTTGCCATACCCTAACTTAGAATGCTGTGGAGGTGTATGGGAATGTTTAGGCACCTGTGGCGTATCAAGGCTTCCGAGCGGGCCGATGTACTGTTAGATCCCTAGAAGACGTAGTGAAAGCTTCCCATATTTCCCGAGAGCGCCTATCCCTGAATACCCTCATACAGCGTGTAACCCCACTCTCTCATTATACTCTACTTACGATCTGAAGTGCGATTCAGCCCTGTGCGAAACTTGGGTGGCTCGACCCTTAAGATGTCCGACTAGCGTAGCTCAGCGTTTGAGTTGATTGATGCGTGTAACCGATACGACTGGGTTCCTCACCGCGGCTATGATGCTGCCTCTGAGCTGATTTCAGTGTTTCTGGCCCATGCATTTCTTACGTGCGCGGTAGTGTAATTAAAGCGTCTGAGATATGGTCTCACAGGTAAATGGCGCCCCATAGGCGGGGCTGCACTCTGTAT
>20 579 CGTCATATCAACATC
CGATCTTTATACCGCATGCTCGTCCGACTACCTAGCGATATCGACTTAACACCCCTTAGATGATCAGACCACACCTCTACTCCTATCCACGCACCGCAACGACAGCGGCTCATATGCATATCCTCGGAGGACCCACGAGTTCGAAAGTGGAAGACATAGCCCTTACCCCACAGTCTGAATCCACTACTAAACTAAGGCCCGACCGTCGGTATAGTGAGGTTGCAATACAAACCTCGAGCGCGCCTGTGATGCCTGCGAAGGGCCGCTGTACATCACCGGGGCTTATAGAATTCCTCTCTGGCTGTGCTTCTGACCGGGCGGCTGGGGCGATCACTGTATCAGATGACTCAGGTGGCAGACATTGTCCACGCGCCGTCGACTATAGAATTAGCGGTTAAGGTTCTCGAAAGAGACGTTGCTGTCCCATCCATCCCATAAGAATAAACCACGGAGGTACACGCCGGATCCAGGAAACCGCTGCCCTGCTGCCTGGATCCAACACAAACGCGTTCGGAACGTTTTACCGGTAAGAAAGCCAACTGCTTACGGGAATACTGGTAGTGAGAGATAGATGTCAAACGTCATATCAACATCCATTCAACTGTAAACCGTTAGGTTAGAATACCTGCCAGAATATTATGGAGAGTGGTAAAGCAAGAAGACAGATATGGAGACAACGACGACGCTAAATTTTAGTTTTATCACCATCGCCTTAGCTGGCCCAACCTGTAGAGTATGAATTCTTAAACTCGGCAAGAAACGAGACATCGCGGCTACGGCCATGATCTACGACCAACTCC
