# Supplementary material for: A particle swarm optimization-based algorithm for finding gapped motifs
Source: BioData Min. 2010 Dec 13;3:9. doi: 10.1186/1756-0381-3-9 (PMC3022572; doi:10.1186/1756-0381-3-9)
Supplement: Additional file 2 — Experimental Dataset. The synthetic data sets and real biological sequences used in the paper. [file 1756-0381-3-9-S2.ZIP › synthetic/non_gap_motif/fix_motif_length/Seq_800_20_15_4_2.fa]

>1 555 TGTAATGAGAGAATA TTTAACCAGAGAATA
CTGCTACCGGAACTTCCTCCTCTCTCACCACGCAAGAAGACGGCCCACTATAGAAATCTTTATGACATTGATTTCGCCTCACAATACAGTTGATATTCTACTGTTAGTCTCTCATTCGTCTCCGGCCACCGGTTAGCCTCGTAAAAGCCGGGGGTCTTAGCAAGCTTAAGTCGCAACCCCGGATTATGGAGTGACAGGATACCTCTACGCTTTTTGCCGAGAGTTATCAAAGCCTCTAGATGAGACGAAACCCCCCGGAGAATAATAAACCCGCGCGAGTTATGCCGGGCACCAGATCTCGCCAGGAACGACCTAGATCGGGTCTTCTGGGAGGACACTAAGGTCCGAGACTCACCCTGAATCCCCCGACAGTTCACCGGGACTGCTTGTAACAGTTAAGGTAAAAGGTGAGGAGAAGTGTAGTAGTTAACCTTGAGGCTTCACGGATGTGGGTCTTGCCCGGAGGTTTTAGAAGGTGGAGCTAGGCATCCAGGCCTTACCTACCGCCCCATTCACACGCCTCCCTTCAGAAGAAGCCCTTATAGAGCCTCCCGCTGTAATGAGAGAATATCCTCTCGCGCTATGCATTGTCATGGAGGGTTTCTGAGCGAACTAAATGGGTGAGTGGTGTTGGTAGTATGACAGTAATGCCCAACCATAGAGGAGACGCACTACCACAAGGAGGGAATTATTGGTTTGGTCTTATCTATTAAATCGTCACTGTTGAACATATCAATTAACGGATACCTCCGGAGAGTGTCCGAGAAGGCCTTGAATGCTATGTAACCAAAAATAGAGGT
>2 664 CTTAACCAGCGAATA
TCATTGGGCTCCTGGTGACGACAGTTAAATTTGTATACCGGGCCCTACCTCCACTTTTATCCACGTGCGAGTGCGGATGCACAGTACGGGTCTATGCAAACAACTTATTAGAGAGGTCAAGGGCTGGCATTTCGCTGATCTTCAAGAGCCCCTTTACCATTACCGACACAAATCTCGCTGCACCCACTTGTCCGCAGAGAGCAAAGGGCCGATCCGTTGACGTTGTAGCCCTTATGGCTTTCCGTTACGGCACTCTCCGTCTGAGCGGTTACGCGTAGAGTAGAGTTTATCCTTAGCAGGTGCATGACATACGATCGAAAAGTGGCTTATAAGTCTGTGCGATTTATTAGTTCCACTTATAGAACTGGTCACGCTACGCTCTCACGGAGTGGAGCCAATCAGTTTGGCAGGGAGACATCACCTGTGGACGTAGGGGATGCCCAGTTCACTTGATACTTCGCATCGGAATAACCCGCCCTTATCCATGTGTACTCCCGGTACGGAGAAGCGGCACTGACTCTCTATTCACGGTATCTCGAGACCGACCGGCACCCCCGATAATGGCTATATCACCTCCCATTGTTCGACCGGGGGAGTGCTAGTATCCGTCACCAGTTGAAAGAAGGCACGCACGGCCGACAGCTAGCTAGCACTTAGACAGAATCTTAACCAGCGAATAGAACATGCCATTCGCGGCCGGAAGCGAGCCGATTATGTGAGCCTATAAAAGACTGACCCCGAGCTGCTCCCCTTTCTCTAAGATACGCGAGAAGTAACCCTGTTTTAGTGATTAACCACTT
>3 622 TTTAATCTGATAATA
TGACATACTCTACGACCACAGAAGATGCGTGATTACTATTCCCATGTCAAAACTGGAGGTAGAACTAACTATGAACGTTGGCAGGTGTTGCACTGAAATTAGCACAGGTGCACAATCGCGGAAAACTCCATAACACTCTGTTGTTTAACCACCGGAACAGGTGAGTTATGTCAAAGTGGCTATCTACAATTGTGACTTTGACCTTGGATAAATCAAAGTCTATATTCGGGTACATAGATCCCATGTAGACTAGCTATGCGATCAGCATCAATGGCATCAACATTGCTCGGAAGACGGGTGTGTTGTATAGGATTCCGCCAGGAAAGGTTAAAATAAATTCCCGACTAATTTGTGTTATCTGGCGGTCCTAAAAAAGTTGATCAACCCCATGTCACCCGAGGTAATTCAATAACGGCTATCCCGGTTAGGAGATCTTGAAAGAGGTGCGACCCTCACCATTTCGTTCAGCCGGTCATGAATTCGAAGAAAAGCCGTTAAAGGGCCATAGCTAGAGATGGAGAGTTGGCTAGACGTGATCCCAAGTTAGTTGATCCAACCCTAACCACCATCAAGGCTGCCGATCTGCCGGTCATACATGTGTGTATCACCCCGGGAGCCCAGGTTTAATCTGATAATAGCCACCCACACTATGTCTACTCCGTTAATCAACGTATTTAAACGGGAGGAGCTTATGTCGCGGAGCCCTTTCCCTAACGCGTACGCAATCCACCTAACGGGGCGCTCTGACGTTATTTCCGCTTGGGACGACTCGGAGATCATAGGTCTTCCGTTGACGACTC
>4 23 TTTAACCGGAAAATA
CCCGATTAATTACGTGGTAAGCATTTAACCGGAAAATACTTTCAGGATGTGTGATATCCCAAGACTTTACGAATTAGGTTACAATGGTAGACTATATTCACCTCCCATCAAAGCCCACTAACTTGATAATGCAGGCCGGTAAAGCTCCTCCTTTTGACAAGGCGAGAATCAACTCGATACCAACAGCAGGGTCAATAGAAGGGTGTTCTCCTGACACACAACGTGTGTCGTAACGCAATCTCGACGAAGGGATGTGATCACGAGCTTCGGGCTATCACACTACACGCGAACTGCACGGCACACTGCCACTCGCGCCGCCAACAAGTTAAAAACCGGGCTATCTGCCCCGGGGCACAAGGCCTCGTTAGAAGTGCTCTAGACATTGTGTTACGTGAGGAGTGCCTACGAGTTAGGTTCTTTTCGTAGGATTGGCTGACGCGCAACAGGCGTGTGCACATGTAAGAGCAGCAACCCCGGCGCCTAAATAACACGTCTTTTCCAAGGGTGGTAACCTACAGCGGGTGGTCTTGGCGATCTTTCCCAGTCGGCTCGTCAAATCCTTTCGGACAATTCGCTTGTCCTACGACATGCGGCTTGTTCAGGGGGTATTTCTATGGCTCGTAACGCCCTGCTAGGGTTAAGTGATGTGTACTATTAGTACTCGATGCCCCGAAAATAACGGTCGCGCTGGACCCCTTGAGGACAGTTCGCTTTGAACCCACAAGATTCATTGAATATCCGGGGGCCGACGCACCTCCTACAGATAAGCATCAACTTCCGCGAATACTTGGATCCGCTTA
>5 570 TTCAACCAGAGAATA
AGGCTAGCGAGCATTTGTATGGTGCCCCAGATTCGTCACAGCGCGGGGTATTCGTTATTCTGGAGTGGGCCCAGATCGTGAACCGGACGCGAAGGGTTCAGGCGCAGGCTACCGGAGAGCTTTCCCCGCACTTCGACTAAGGATGTGCGAGCGCTAGATGGCACTAGGGGGGCGACGCCACCAACTGATTAATTGCCGCTGGGAGTTTTACTAGGATCTAAGCGGCGGACCATATGTACATACTAGTCGTGCGTTCCGAACGCTTACAAAACTACTGTATTGCCAGGTTATCTTCGTTACTGGCTAGTGGGAGACCTACAATGTTACGGCCCTGTCCTAAAAACGGTTCGCGGTAATTGATGATGCACTCTCGTTCAAGCTGGTGTGTCCAGAGACTTCAGCGCTTCCCATTGCCGCGCATGCTAAAATACCCGTTCAATGACCTAATCTGGGAAGACCCGGGGACTTGACCGGTGCCAGCTCCAAGTAGGCCTCCAACAATGCTGCAGAACTAGCTCGTTTCGGAGCCGTAGGCAGGGCGTCGTAAGAAGTGCCGCAAGGTCTTGTAATTTCAACCAGAGAATATGGACCATCTCATCGGGCGTGTACTTGAGATCAATTAGAGACTGAAGAATTTAACCAGGTGAAAAAATGTCCCTCCTTTTGTCGTTCGCTCATCGCGCGATGCTTGTAATGGTTATAGTCGCATTCGAAGAATGGTCCAACCTTCGCACTTTGACGAACGTTTCGTGAGCGGTCTGCCTGAAAGAGGACTACGCAGCTGCCTGCTTGATCAGGAG
>6 611 TTTCACCAGAGATTA
CGGATACCTTATTGGGCCGCGGTGAATTTTGGCCACCGTCCCAGAGAGGTTTTCAACTGATTGGTCCTGACTTTTTTGCGTCACCCCTATCCTGGGGTAGAACCGACGTATAGAAAGTTGAAAACCTATACGTCCGTTTGTGTAAAATGGAGCGCATCACGCTCCGTATAAGACCAGTCGGTTCTGGTAAAACTCCCTGCAGACTCCAACTAGCTTTTAAAAGCTGAACTTATGTTGGTAGTTTAGCTTCCCTGGAGGCAGGGCGCCCTTCTCCGCCACCTTAGTTTCGCACGACAAGTCTATCATTTTTTCGGGGTCCCTACTATAGGTATATTGCAACAGCTTGTCGCAACCCGTCCGTAGTTCAGGATACGCAATTGCGTCGACATCTTGTCCACACCGCCAGCGATAGCAAGTCCAAAACCGGAACAAATTATATGAGGCGTGGGCGGCCCTAAGAATATACGTCTGACACTGGCTCGTTCGCGCGCATGCATCCAGGAAAGTCGCTGAGCGCTCGCCTGAAGTACCAAGGTGTGGAACCAGGCTCACGGCCGATTTCATTGCCCAAATATGGTTCTGTCTCTCGTTAAAAAAAGGGTGTGGTTTTCTTTCACCAGAGATTACCTCGATGAAGTTACAACATCCGAGTTTTCCCCGGCTTTTGTTGAAGCCGAAACTCGCATTGCAAGACAAATGCCGGTGCTGGATATGTCTGCGGGACACGTGCCCTGAAGGCTAAGCCTAGGCTATACATATTAGAATGGTGCCCTCAAGATTAAGCCCTCTACGTCAGGCAT
>7 7 TTTAGACACATAATA
TTGCTTGTTTAGACACATAATACTCCTCCCGAGGAAGCGAGTGCCATGCACATTGCACTGAGTTTTATGACGTCTCAGGTGGCAGATACAGCTACATGGTGTCATAGATACTCGCAGTCTTCTCCCCTATAAAGGCAAGTAGTTACAATATCTCTTTCCCGGCCCTTATAACGATCCCCGGGTCTTGGCATTGCTTCCTGAGACAAATATGGCGCCGGATTTTCTGCACCCCTGCCAGACAGTGCGGGTCGACCCTTCTCCTGAGTGCATCGCAAGTCGTTAAAATCTCTTAGGGCCGCAAACACGCCTACATTAAGGATACGCAACAAACGCCCACCCGAATAAGGGTTAATACAGCCGTGGCTGCGTTACCCTGGGGGTTAGGGCCCGGGCACCCCCCGCTGCCCGTAACCGAAAGTCGAAGCGCCCGCAGTGATCCGACCTGCTGGGCAGCGATTTATCGTACATTACCATGTAACGAATTATACTCAATGACCTAAGGAACACCCCCTAATGGTCAAAGCTCTTCCGGACTTGTTCGAACGGCTTGCCAAATAACGATAATTCATCAATAAGTGCATTACTGTGGCATCCTTGAAGACGCATATGGCGTCAGTCGATAAAGCCGCTTTAACCCGTCTGGGAATAAACGGGTACGGCCAAGGGAGCGCTCCTTCCATGAGTGTAGCGCGCATGCATAATGCTTGGTGCGACTAGGCCGACGACACCATGCGTGAAGGGTTGGACTTCATCAATTCTACCGTCAAGTCGGGGAGATGGTGTTTCACAAGCTCCTGAAC
>8 276 ATTAAGCAGACAAAA
TGAACCATCTACTAGAGGCTGAACGCCCAATAGTTCTGGACAGCTTGCAGGACATCTTATGTATGACAGTCGTTGTCAGACAGTTTGCTGCATGATAATCGCTGCAGCGCATGATGGCCAAGGGTCCAAAGAAATGCGTGTGCATTGTATTTGCATACAGGTCTCATGGGCCGATCCTGTGGTGCGAACGGCGCTCACGCGTCCCCGCCGTAGAGCCGTCATTCGTCGATATCAGGACACGGTTAAACCATTCCAATCCGCGAATGGTCTTATGAGATTAAGCAGACAAAACCCATGATCCGGGACACATTCAAGGCATTTAACTATAATACGTGTGCGGAGCCCGATCGCGCAGCTTGTCACTAGGAGGTATTGTGTACTTAAGATATGTCAGGAAGGGCAAGATCATAGGCAGTTTAAGATGTTTTATGCATAGATGAGCCAGCTGTGGGTGATGAAACATCCGGTGGAGGACTATACATTGCAGACCCACACGCGCCTAATATATTAGTTACACGTTCAATGTGTAAACAGTGCAGGAATGCTACCGTTGCCCATTAGTATGCTACGATAGGTGCTCCCGACCGTTTATCTTTAGCAGACTTGCTCTTACTATCTGTGAACTCTGTGGAGAATGCACAGCGACGTTGATGCACACCCTGTGCGTTTACGGTGATAAACTGGCCTCTCAGTCTTGCATCCTTAAGCTGCCTGCATGTTGCCACCGTCATGTCGCGTTGGGATTAACAAAACTTAAAATGGAGGTACCGTCCATTACTAGGGTCGAGCTTTTGGGCAAG
>9 208 TTCAACCAGAGAATA
GGTAAGAACCTATACCACTGGCCGCCAATCCCTAGGACAGGTAGCAAGGGGACCGGAACCTTAGCACGGATCCGTGCCCGTCCGACTGAGTTTCACAGGTAGGCGAAATTGAATCTTTAGAGCCAAACCTAAGATCGTTCTACGAGCGGAATAACATTACGAAGATTATCGAGTCCTTTGAGTGACTCGAATTGCTGAGTAGGCGTTGTTCAACCAGAGAATACACCATTTTTAAGTGAGCACCCCGGAACATTGCGAAGCCGTTTTGCTCGCCGCACATTGAATCGAATTAGACCACCGTCGGCTGGTCCAGGATGGTCTGTTATCCCCGTGCATTAGCATGGGTTCTTAGTAATTCGGATGCGAGCCGTTGGCGTAAGCCATTGGTGCAAGTGCAAGAGAGATCACCCGGACCTAATCTGGAGACGTCTATCGCGTGAGGAATAAACAAGCACGTAGCGTATGTGGCAGATCCCTGCCACGTCCGGACTCGGATAACCGTTTCTCTTCACTCCACTACAATCTTCTCAGGCACTGCGAGGAACTCGACACTTATGGAGTCAGCGAAGGACATCTGCATTCTGAAATTATGTACTCTCACATTGTTCTCCTCCCACGCCTAAGACATGCCTGCTATGTATGTAAATTTCCATATTATAGGCCACTAGTGTGAAGTAGGATCTGGGTCGTTCAGCGAATCGATGGAGGCTCCTGCAGTCCGAGCCCCCCTGACCTAGACAGTCTCATCACTAGAGTCTCGTCCTAGATGGGTGTTCAATGGGTGCACTAGGGCTAGTTCC
>10 430 TTAAACCAGTAAATA
ATAAGTGAGTCGCGCGCATCACCCTCACTAGTATTTATTGACCTGAGTAAGGTGATTGCGGATAGCTATAGTGATAGCATGAAAGTATGAGCGGTTCTGGGCCTTAGCGCATTTCCAGAGCCGTACTGGTATTGGCATGTGTGCGGCAAGTTCGTATCCTCTTAAACGCATTGAATGTAATTACGCCGCAAACAGTAAGTCCCGCTAGCGTACCTGCTATACCAGGATCTGTTGTGTCAGTGAACGATTTTGAGAAACACCATCCGTCTTACTAAATCATTTCTAGACAATCAAGAAAATATAATAGTTAATTCGGACTACTGAACCTAATGCCTCTACTTTACGTTTCCTTCATACCTCAACAGCGCTTCACCCGGCGGAAAGTGTGGAGCCGTGCGGGCGTCTCTCCGTTATTCTACACATAAAGTCATTAAACCAGTAAATACCGCTAGAAGAGTCCACAGTTCCGAATCCAGCGTCATAAGTCATTCTGTCTTCCTTAGCGTAGGGGAGGAATATTTGGACTCTAGGTAGTTGAGCTGGCAATCCAGGACTTTCCCATTCCGACATACCAGCTGCCCTACGCCTGCCTCGGGCGAGGTGCTGATTTACTACGTCAGTACAGGCTTGCAACTGAAGGGAAGAGTGATTTCGCCGTCGACTAAAAGTAGGGCAAGAGGAGTGCTCATAAGAGACAGGCGCAAGCCAATAAATACGATCTACATTGCATCCTGAGATCTTAGATAAAATTTTTACAATACGAGCCTGGGAAGACATGAAGCACGCAAGTCCGGAGCCCC
>11 3 ATTACCCAGAGCATA
CACATTACCCAGAGCATATCAATGTCCTCATGTGATTCTCAATCTTGGTTACCTAAGGAGGGCAAATTAGCCTACGTAGGTTACCACGTCTAGCAACCGGTTGCAACTCCCATTTAAATCTGAATTACGTCCCTACGATTGCCTAAAGTTCCGTCGATATATGCGAGATTAAGCGCGTGCTCCCTCATGCAGACTTCTTTAAAGGACTAGCACTGGAGCCCCCTCTCCTATCATGCTTCCATATGCGCGAAACCACCCGCTATCTTCAGTGCGTGCCAGGTCATGTGTATGCAATGGGGACGCTATATGTACGAGTCCGGCGGATACCTTAGTGAAGGCCTCGAGAATTTCCTGAAAAAGCCACTAATAATCGATCCGAAGAGGTTTCAAGCGTTTGTGGGTCGGAGGAATGCCTCTGTCTTTACGAGCGGGACGCTGTTTGCGATTGTGTCCACTCCGGGAAAATAATTGACTCCGAAGTAAAGCACCTCAAATCAGGACTCATTCCATAATTGGCCAGTTTCCTTGCGATCACCGATGGGAGCCTGGCGAACCCAACGCACCTTATAGAGGTCCACCTCAAATAAAGCTGGTTATACCTTAACTGGCTTTTGAGCGGGTCCATAGATGGATACCAAGCAGTACAGCGCAAATCGCACGTGGACGTGCCGCTCGTACTGCCTACAGTACCCTCCGTGTGACGGGGGAGACTAGGCACCGACAAATCGTACGCAGTAGGCAAATCCCCACGACGGGGATAAGTTCTTAAGCGGCCTTCATAGGTTTGGGCACCAATAGGT
>12 168 CTTAACCAGAGCATA
AAAGGTAGCCATTGGGGATAAAGGTACGGGTATGCTTTTTAACGTGTCGGCACGCACGTGTGAGTCTAGATCATTCTGTACACCGTCGAATACCTGCATCGTATAAGCGCATTCCTCTGTTAAAGCCTATGTCGCGGCTTCCCTTACGTCTCGAGCTTCGAGTCGAACCTTAACCAGAGCATATACGCCCATTGGGGAAATTGGACGTAGCTGTGCAGCACCTACGCACACAATTCCGAAAGAGAATGTAACGTTCGTTGAGATGGTAGTCATATGTGCGCGGTATTCTGGACTGCTGTGCTACATACCTGTGAAACCCTGCGGATTGACGCACCCGGCCGCCGCCGGTTGACGGGCATGTTTCGTCGGTTCAAGCCAACCGACGTCTAATTTCGTCGAAAAATAGCGGTGGACGGGAGTAGATGAGTCTAACGTGTGCAATTCAGACAGGACTTATCGGGTATCCGGCTACCCCTTCTTTTCGAAAAGATATTGTTGCCTGAGTAGCTCGGGTAGACACTGGACCCGAGTATACCGGAGGCCTCACTTCGCTCTGCGCCTATTATAACACTCATGGATCTCGACGTTAGAGAACCCAACTCGAGGGCAATAGAGCTGTCGATTGACCACAAACGTGCGCCACTTCTGGTTAACAATTTTTAGCAGCGATCCAGATGTCTTCGAACTTTGGCGTCAACGTCTGCAACCCTATAAGTAGTCTCCGATCCCTAATTTGGAATCCAGGATGGTTTCGTGGTGTGAAAGAGGAGACTGACATATGAACCCGAGGGACCCCTTGT
>13 600 TTTAACGAGAGACTG
ATGCTCATATTCTCTGCGTTCTACAACGTCGGTTATGGCGGTCTTATTATGTAATGAAAAGATTCAGCTGATATCTTTCGTGAGGTTCTCTTGAGTAATGTGTCAGCGATAAGTACTGTAGCGAATGATTGGACTAGGTTAGCCTCCTACGCTTGTGCAGAATATAGCCCGCTACGATCACTCCTCCGAGCGCTGTCAGTATTTGAACTGTCTTACGGGGGATACTGACACTTTATTTGCTGAGATGAGATCGCCGTCGTGTCACGATCGCTCGATGACCGGCCCGGGATTGCGCCTCCCCTTACACAAGAGTTACAGACTATGACCGCGTTGTTCTTCTATGCATGGCTGTCACTCTAGTCTGAGCCGGGGTCTATGCCAGCGATCTAAGCCTTTTCGAATACTTACTGAGAGTTTTCATCTGGGGAGACGGTAGGGTTGCAAAGCCGCATTTTTACTATTAAAATGGGTTGTCTGCATCCCTTTACCCGGACTGTGGTTGACTTATAACAAAAGCGTGGCGCTATCCCGGGTTAACTATCAAAAACGGCCACAGAATTGAGGGTCTACCGTGCAATACCGCAAGAGAAATAACCCTGCTTTAACGAGAGACTGTTACGTAGCGGGTGTTCTAGGGAAAGAAGACGAGGAAATGCACGGTCTGACTGTTCGCCTAAAAGTTATTTTCAAGAACCCGGACTGGTAGACTTCCTTCATGCTTCCTTAGAAACTGTTACCCACTAGGAAAAGAAGGTGCCATTAGTTCTTGGCCGGCATTCGCTTACTCTCCGTAAGGTGAG
>14 741 TTTGGCCAAAGGATA
GCGTTGTACCCGAGGTCGCTTGTCAGAATTCCACTGTATTATTGATCGGAATTTCCCAGGCATGTCAGCGTTTCGATCACCGGCTACTAGTGCATAACGTTTCCCACTCGCCATTGTCGTGTCTGTTCGGGTGCGTTGATGAGCGGTTCTTGCATTAGATATGCAATAGAATATGGTAGTCAGCTTAAGCACAAGTATTATACCACTCGGTTGGTGGGCACCGCACGAGCCGGCTTGTGACCCCGGTGTCATGACTCTACGTGCTGATGATGAGTGGGGGATGCCCCATTATATGATCGATTTGCCATGAGGTGGCCAGACCTTACTCGTCTAATCCGGCCACAACGGTCCTCGTGATAGTTCACGTTAAAAGCCATGGGCTAATGGGTATGGAGCGCGAAGCTGTTAGATGCGCTCCGTCAACTCTTTAATATTCGATCCGCTATACGACTTAGTCATTGGGTGAACACGGCCATGGGTTTTCGTTGCACTCCCCGGACTCTTCTCCGTACGTGGACGACTAAGGCTTGATAAGACTAAGTTCGTGGTAAGTAACGAAAATGTATTTCTTGATGATCAGGTACTATCAAGAGGGGCTGTGTGCTTCAGAACCCTACTTTATTCCTCCGTCTTACTACCGAAGCATCAGCGTTTCAGCAGAAACGGTGTTGAAAGCGCCGTATACCGTAAATTAACGATATGTGCCTATAGACCGGTGTCATATCCCCCGTACCCTGAACATTTGGCCAAAGGATACTGTACTACGAGTAACCCACGGTGTCCATCGCTATGCTTTTGAC
>15 552 TTTAACCGGAGCATA
GCCGTCATATTTCCTAGGTCGTGGTATAGGGGGTTGGGCGGGAACCCTCGTCTAGTGTGTAACCAGGTGGATCGTCCACCGCTGCTACCTGGGGGAGTTGTCTATGAAGAATGGGAAGTTTACAATTATCCACCTCAATGAGGAATCGATCGGTCGCTATCGACGCCGAGTTATCCCTTGAGGCCATTCCTGCAGTCGTAAACAGGAAAAACAAGATCTGCTCTAGATTCGGAGATCAAAGCCATACTACCAGCCAACAGAACTACATTCTAAAGGGAAAATTGGCAGGAGCCGGGCCGCCTCAGGAAAAAAAATATAAAGAGCGATTGGAGGACATTGCTAATCGCGGGCCGGAGTTAGTCCCGGTGCATTAAGATGTCTCATCCGAAAACATTTGAGAAGCACACGTATAACCGAGGCTTCCAGGCACGCTGCGATAAACGGGGTCTTACACTAACACGATAAGTCCGCCGCGATAGATGTTACTCATTGGGATCTTGAGGCTGTATGGTTAGAAATGGTCCTTACCATGATTTACTGAAAGTGGAGCTGTTTAACCGGAGCATAATTATGATAATTTCGGTGTAAACCCAAACGCATGTCGACACGGGAAACGGCTAGGAGTATCGGAGTCCACACCAGAGTTTTGTCCCAACAATCCCGGCTACTTATGCAGTCCACGCACTGCGTGGGTATCTACGTCACGAGGCTATTGTTGACGTGCCGTTTCCAATGGTAGTCCTGAGATATCCGTGAAGCCCCCATGGCCTCCGGCCGAGGCTCATGCTGCATTTTTTGCT
>16 319 TTTAACTAGAAAATG
ACTGCAACAGCACCCCTGATGTAATGCCCGCTCCGTAGAACGAGGTTACACATAGGTTCCCTACAGCGCAACTCGGTGACCGGTATGGAACTTGCGTAATAAGTAGTGTTGATGCGGTGGAGGTACATTCGAGCAGAAACTGAAACAATTGCCTGAGGCCTAGCGTAACAAACAGTAGAAGCGCACCTCGTCACTGCACAAGTTTTTTAATGGTTCAAAGGATAATTGCGCGTGGCTTCTTACGTCTAAGTCGCCGCCGACGATGGGGCCACTCCAGACCCCGGTGGCCAAAATCGAGATAAGCCGAAATTTGTTATCATTTAACTAGAAAATGGAGGAGGTTAACCCCTATGATTATAAAGTTGAGCAAAAGGCTTGCGACCACCGTTGCCTGGAATTAGTGCGGACATTTAGATAGTAGAGTATCATCAATCCCCTTCGACTGCACTGACGAGTATGCTAATAGAGTGGCCGGCTAAGATGATGTAATATCAGTACTAAGAATATAATGCGACATTATACAATCACATTGACAGGCTTGTGGAGTGGATGCTCGATGTTAGCATTGTGCGCTGACTTTCTGCCGATACGTCCGTCGGCGGAGGTTGTGGCCTGAACCGCGTGCCAAGTGTTGGGAGTCCCGTGGAACATATGCACTACCGCTGCTCGCTTAGCTCATAGTTAGTTTATCGTAGCCTCTACAGAAGGGGGGGCCAACATCTTGCTTACCGCGATTCTTCCTCGGCATACTCATCCAGAGGCTTCCCAGCGGATCGGCCACTGAGCCGATAGATTTACAC
>17 611 GTTAACCAGAGAATC
TAGCCTTAAGGCTGTGCTAGCATTAAGGAAGTCAACAGCAACCGCCGTCTTGGCTGGGATTGTTGGATCGCCCAATTCGCACGAAATACATCCGACGGAGACATGGGAGTATTTTTGAGTGCCTCCTAGGATGTATGTCGATCAAAGCACCTGTTTTTTACTGGCGCATGTTAGGATTGTGAAGTTATTGATTACGGCAGCATAAGCTCAAAGACGGCCTACACATTCGCCTCTTGTAGAATTATTCTTGAACCAGAGACTGGTCGGTCACCACTCGCGGTATCCAAACCGATATAAAAATGTGGATAGCCGGGTACACGTGGGTAGAGTATCGCGACCCCCGCCCCTCTCATGTGTCCTGTTAGTATTTAAAATATTGCGCGGCGCCAAACTCCCGATCGATGTGCCCCGTGCTTATGCGACGCTGTCACTAAGTGCAGAAGCCGAAATGAGTAGTCCCCCCTGAGTGCAGATGCCTACGCTCATATGGCATTAGCGCACCGCATAAATACTGGCTCAAGATCTTTCGCATGGGAGAGGGGAAGGCGGTAGAGAATTACTTCACTGCTTTAATCGCCCGGTCCCGGGTCTAGATTATTTGGCGGGCAGGCGTTAACCAGAGAATCAAGGGCTAGACAGTCGACCAAGTGACTGATTTACGTTGGTACCTGCAAGCACCGGTAACCCGGCAGATACCTTACGCCGTAGCAAAAATTAATACAGTCGGGCCCCTATCCTTTAAGGTTTTGCTGAACTGTCCGGGAGCTTCCTCTAATAGCTACCCGCCATAGTTGCTAACG
>18 305 TTCAACCAGAGATTA
GGTCCCGATGTCGCACGTTCACAGACGGCTACATTCCAAACACGCTGGACTTGTATGAACAGCGCGAAGACTTGCCTTGGCGCAAATTCCACGTTCATTACAACATCCAATGAGTTCTAGGCGACGTCCTACTGGAGGACTATAGTATCTGGTCTTAGAATTAATGTAATCAAGTACCGATTACACCGCAGCGCCCGGTTGCCTTCATCACCGAAATGGCCCTGGTATAAGAGTTTTGCCTTAATGAAATTGGAGTACAACGTGGAAACTTCGTTCGCTCGAATACTACATTGACCTTCGAATGTTTCAACCAGAGATTAGGATTAAGTTCACTCAGGGCCTCGATGTGATATAATGTGGGATCCTTTTTCCGATAAGACCCGGACGTCGGGCAGTAGGGGGATCACACGTCCCTCAGATGAGACTGTCGAACATAGTAGTAGCTCTGCCTCGTACATGCGTACGGATATCCATTAATAAAAAGTGGCATCATCGTGGCCAAATTGACCCCGACAGCTTCTGGAAAGCGTACATTATGCACTCCAGTGCCAATGGGGAATAGAGTATAAAATAGTCAATCCCCTGGGTGCTTTAATCTTCCCCGAAATTTCCATGGTCACGTTCCGAACCTGTCTACCCGATAAGCCGATCCGCATTGCGATGCGCGGGCTCGACGCCAGTTCACCCACGATTACGAAACGACCTGCTGGCTCCTAAGCATCGGGCGTGCAACATGTGAAACTAAACCTGGAGCGAAGAGTGGTAGCCCTCTCACAAAACTACATCAGGTCCTTAGGGTG
>19 464 CCTAACCCGAGAATA
CCCCGATAGCCCGACCAAGCCGGAGCACGGCTCCTCTCTAGAGATTTTAGGGGGGGCAGGGAACTATTTGTCTATGACCGGGCCCATGAATGGACGTTTGAGTAGCTATTGAAGACGCTGCTGCCTGTTCGAAGCATTAGAAAAACCGTGCTCCACAGTTAACAAAAGCTGTAATTTGTCGGGAGTTGCTCATCTTGGCGGAACATTTACCTCGTGTGCTCAGGTCGATTTCGACTAGGGGCCTTGGATCCGCAATTGCTTGATCACTGAAGGGGATTAGATCTACCCAATTTTCAGCTCCAAATCGACATACAAATACCCAAGTCTCTGAACAGAGGTTGAAGCGGGTCGACAGCCTCTGGATGCCGCAGCCAACCGTCTCGTCTCTTGCTTGAAGGTCGACGTGCTACCCTCCTACCTGGATCCCTGCTCTTAGTACATATTATCAAGAATATCACATCTTACCTAACCCGAGAATAGAAGTACATTCTTATCACTAGCCTATAGCACTGAGAGAATGGGGGCCGGCGCTGCGTCACCAGAGACCAATAGGTATTTTAGGCCCGTACAGAACCGCCACTACTATTTTAACTATGGTCAAACCGCGCTACCGTCAATTTAAGGCTACCGAAGAGTCGAAGGACCTCGACGATCCAGGTCACCCTTTAGGCAACCGTAAACAACGTTCGAAAAATTTGCTTCTTAGCACCTAGACAGCGTTATCCTGTGACAATCCGTTCCACGGTACCCCAAGGTATCAGTCGTCTCAACACACATTAGTTGGGGGTGATCGCTTGGGC
>20 202 TTTATCCATAGAATA
ACGAGCTTTAGTTATCCGGCCGCCATTACACAAACTATAACATAGCTGTCTTACTTAATTTTCTTACGCACACTATGAAGAGTTCAGGACTCGACTAGTTATGGGATGTCCGGTGACAGGAGAATGTGCGCCACATAGAAATTAGATTTCGTTTTTACCTGTTAAGAAGATCATCGCAGCAGTCACGACTCACTGGGATGAGTTTATCCATAGAATATAGCGCTTGAGACCCAATGCTTTATTATCGATTTAGTTGTGCGGGGGCTCCGTCCCTGATGCACACCCTTGACTATCCGATGTTACAGAGGGCTCCAGAGTCTCAACTGAGGCTCGGGACGACTTATATCGAGCTCTCGAAATTTCATATGACGTCGCGTATTTTACGACATTTTTGCTTGGTCGTCCATACGGCATACGCGTTGATTCTCCATATCCCCTGGGCGGAGTCGATAGTAAACCGTGACACCAGACGAGGATCTCCCGTGGGATGTGGGGCGAGTATCACTCGGTAGGAATTTCAGGATACACGGACGTGCTCTACTTGCCCGTTTTCTGCATCAATTTGCATACATTACAGTTTTTCGTTCCCGCCTACGGAGCGGGCAATATTGTAATCGATTGAACAGGGTGTCCAGTAGGTAAATTGAGCTTACACAGAGCCTTGCGGCACTATATACAACAAATCTGACTGGGCTCCACGGTCATGCAATTATATCGCTTCCTTATTTATTCCCCATGGGACGCATACGGACTGTAGCGACTAACCACAGAATTGGTCGCATCTACAAGTTGGTGTCACC
