# Supplementary material for: A particle swarm optimization-based algorithm for finding gapped motifs
Source: BioData Min. 2010 Dec 13;3:9. doi: 10.1186/1756-0381-3-9 (PMC3022572; doi:10.1186/1756-0381-3-9)
Supplement: Additional file 2 — Experimental Dataset. The synthetic data sets and real biological sequences used in the paper. [file 1756-0381-3-9-S2.ZIP › synthetic/non_gap_motif/fix_motif_length/Seq_800_20_15_4_3.fa]

>1 86 TGTCACTGCAAGAAC TGTAACTGAAAGAAC
CGCAGAAAATGTTGGGTCACCTTTTCTGACGTGGAGTCAACCGCTGATTACGTTCCTCACTCAACACTTATCCATGGCTGCTATGTTGTCACTGCAAGAACTAGCGACTGTTGGCGGTAAAGCCTGACCATCCTAGGCTTCGCCCAGTGTCCTCTTCCTTCGTTCATGCAGACATCCAATATTCCGTAAAGTCAAAGCATACTAACCGACGGTACACCCATGCGAGTCTGACCATTGTGGGTCGTCCAGAGCTGCAAGAGAAAAAGCTAATAGAAAGACGGTTCATTGTAACGGAATATCACTTGCGCTAACGTAACCCACGCGCATACGTCGAATGGACGATACCCAAGAACAGTCCGGCACATCTAGCAATAGCTTCCGTACTTTCTCCGGACGTTTGTGCGGATCTGTATCGCCTAAGGAAGTAACTTGTTTCCGAGATAGGACCCAAAGGATTCGCATATTCAAGCACCCAAGACTGCCGGCGATCTCCGTGCTTGTGAGAGGTTTGGCCTATGGTACGGGATAGTTTCTGGGTTTGGGACATGGCTCTTGCGCACTTGTCTTAGGCTTGCCTACCCCGATACGCGCAAGTTACGCCCGCGGACCTTTCGGTTCTAATCTACACAGAATAGTTGCCCTCGTCACTTAAAATTATCCCTGCTGTCTGCCTTAAGGTCCTTGAAGGGTCAGATCCTCCGCTTCGGCTAGGTTGGGACCAGTTTTCACGATCTGTTTTCACAACCGAGGGGCCAGAGACGGCACCGTAGTGCATAGTCGCCTATGTGAGTATGAGTGAT
>2 500 CGAAACTGAAAGAAC
CTTTTTCTAGAGTATGGAAGACGCTATTACATGTTGTCATTATAGTAGTCCGACACGACGCATGCGGATCTCATAACCTACTACACGGCAGTCGCCCTCGGTGGCCTACCGCCACGTACTATGACTCGCGACCCAGTTTACTGGCCGTTCGCTATAAGGATTCTTCTAAGGGCCGTCGATTGAAAGCCTCGCGTCTCTAGCGGGTGCGCCTTCCTTAGGTCAAGCTCTTGGTCTAGACAGCTCAATGTTACACGAACAGGAGCATGGTATTAATGCATATTCCGGTGACTATTACGAGGTAGATATATCGTCCACAGGAACGGGTCGCGAGGTGCCAGAGCTTCGGAGAATGAGCCCCAACTAGGGACCTCTCCGTGTCTAGGCAACTTGACATTCTGGAGGGGTGCACAAATGCAATCTAGGCAGGTAGCCTAGATGCACTAATTACTACGGTCGGTCGTAGATCAGGAAGGCTTAGAGACAGCGAGTCACAAGGTGGGCGAAACTGAAAGAACTGCAAGCGGTCCAGATGGCAGTAGTTTCGACTCCGACGAATTGTTACATTCTATGTGATCGACCTTTTTGGGCACAAGGGGCTTAGTACTCGCTGGTGACCAGTTTGCCGAGCGGGATAAAGGGGCCATCTTTGCCTGTCAGCGCTCGCTAATCATATAGTGATATCCCCTCAATTAATGGCATCAAGTGATCTCTTTGTTCTACGTGATAGGCGGAATGTGCTAATAGGCACTATAGCCCAGAGCAGCGAGATGCCACGTCTTAGTTCGTGCGGAATCAAGGGA
>3 633 TGTAAGTGTAAGAAC
ACAATATTCACGAGTCCGACACTGGCGTATCTTGAAACTGATTCATTGTTAGGCAGGCGTAGAGCATAAATTTTTAAATTGCTCGGTCAACTATGTTAGGTATGTGGAAGCTTGAGTTAAGGAATTCTATGTCCCGGTGTGCGTTTAACCTCTATCAGGGTATTCTTTTCGAACCCTGTAGAACCAAACGTGATAGCTGATATGCGCCGACATGAGCCCTACTTATGTAAGACAGTAAGACGTCCGCATTGTCATTCCGTATGCACACCCAAGAACCAAGTGGTCACACTGCCATGAACGGGAAGCTAGCCCGGCTGTTCATCCGTTGCAACGACCGTATATACGTCTCAATTGAAGTTTTAAACGAGTGTTTATCCACAAGGATCGGGCGAGCCTTGGCCTCCTCCAGGCAATTCCGTTACGCGGCAAATATGCAGATAGGGTTCACTGGGATTCGTTGAACGCCAACGTCGTGCGCTCGGCTGAAGTGAAAGTGTAGTAATAACAGGATCCATCGGCGGTATTCACATCTCGGAAGGAAAGGCGTTCCTCAATTTTAGTGCCAATGTGCTCTGTCTACATGCGACTAACGCCCTTGACAGAGCTTGAATTTCCCGCCCCTGCTACGGTCGGTGTAAGTGTAAGAACGAATGTCATCGTGATCTCGTATGGTAATTATTTAGCTCATGGCCGGGTAGAGTATGTAAGACTCAAAAACACTAATCTTCCCTTTGTTCATATGTGTCTTCTTCAACAGTAACGCGGCGGACTAGGCCGAGAGACGAATGACAATAGTGCTA
>4 70 TGTAACTTAAAGAAA
AACGCAAAACGGTGTGGCAGGGCAGACAGTTCTCAGAAACCGGTAAGGCTGTATGTTCACACCGGAGGCCTGTAACTTAAAGAAAATATCGGGAACAAGTCTCCGATTAAACCCACTCGCAAAGACGAAACTCTTTCCGCCGTGAGGTCCATGTTGAAAACACCAACGGGAGTCGAGCTCTGGGGAGATTTGTACGGGATGACGTAAGTTTGGTGTGGATATAGGCACAATAACGTAGTCGCACAGGACCCCTAATCACCCTGGAGTGTAGTGCAAATTTGAGCTGTTGCCGACCCCAGGAGCACCCCCTAGAAGCAGATTCGGAGCCCAAGGACTACAGACGACAACTCTATCTACTTGTATCGCCGATCCCGTCGTAAGTCATATCAATGCCTCCTGTAGCAATAGCGTAACCCTGTACAAGAATGGCTTAGCCGATTGTGGACTGATGAAGGAGTTCATCTGGCTTATTAGGAGTATTATCGATACAAGGCTCGAGCTCAGGGATAACGTAAATTCTGAGTGCGAATGCTTCCAACTGGATAAATTGCGTAGCCCTGCCGTGAGCGGCGAGAAAGCCAAACGGAGATCCAGCGTACCAATAATTTGCGAGCCAGTTTGCATGTCTGTTAGACATTATAGGGAACGGATCTAACAGGCCGTGGAGCCGTAATCGCAATGGACTCGCGACGTGTCAGGCGGACGCGATTAAATCGTGTTGGTGGGGTCGACCACGATGAGTTAGTATCCTTAGTCCCTCGAACCTTCATAACGACTCCAATAACATCATTACGGTCTCT
>5 521 TGCAACTGAAACAAG
ACGCCATATACTTATTACTGCTAAAAAGCGTCTCTATAAAGGGATCGTTGTTGAGCCAACTCAGTCGGAGGCCAGTTATTACCCGAAGTGTCGTAGTCCCTCCGGGCGCCATAACAGCTAGTGGGCAACTGTAATTCATCGTTCGCAGACGCCGTTATCTGAGTCCAGCTCTGTACTGTCCCCGGGTAAGTCGACGGTGAGCAACATTTAGCATAGTTCCCCGAACGCGGTCGGAGAACATCAAAAATTGGTTCAAACATAAAATTATTCACGGAGTGACCTACTTGCGGTATGAAGATTAGCTTTCCTCCACGCCGCACCGATAGATGAAAGTCCGTAGAGCCTCCGGTTCATAGGCTGCATACCGGCTATCAACAGCACAACACGGTTATGTGCGGTTTGTTCACAAAACGTAGATTTACACATATGTATTGATCAATGCATGCACTGAAATGTGCTACATACGTGAGGCCGCGTGGCGTATGACCTTATATCGTCAGGAGGGCAAAAGCATCGGAGATTGCAACTGAAACAAGTCACTATCTCCCAGTCCTTCGGGCTGACCCAACAGCCACGCAGAGAACTGGCACTCAAACTGAGATGCGAGTCGTGCCCAACGCGGCAGCACGGAATTTCTGGGATTGATCCCGTCTTTGCGTCTGATCATTGTTAAGTTATGACCTATGCGTCCCAGCCGAAGGGGTGGTTAAGTTCTGACCAAGGGTAACCCGTTTAGCTGAGAGCCTTAGCGACGGCAGCGCGCTCAAAAGCCTATGGTACAGCTTAGACTGGGGGCATAA
>6 115 TGAAACGGAAAGAGC
ATTCCCAGAACGACAGCGTTACAGTGGAAGGCGATCATCGGTGGAAAAGACCTAACTTCCACAGACTACTTGCACGGACTGGAGTAGAAGTAGGAACGTAACATTTAGACGACACTGAAACGGAAAGAGCTTAGCGTTGCTGCGCTTCCCGTCTTCCCGCCTCATGTCGAAATTCCCCGGGAGCGAGGGTCGCGTATATGACTCTTACGTCCGCAATAATCCCGAGACTATAATTAACGTTTGCGCCTCGCGCTAACGCGATTGGAGTACTCAACTGTCAATGGACAGATCACGGCACGGGGGCGTGAGTATGGGCACGCGATGACCAGTTCCTTGCTAACTGCAACTTCACGTCCAGGATTCCCGGACCATAAATGGACAAACTAGCGCTCTGACAGCATTACATTAGGTTCTGGTCTAGCGCGGCATACATTAACTCCGTCAGCGCGTCTATTAAGTACCGCATGGTGTAGTGTAGTCCTAAGTATAAGGTGCTAAACATGCTTTATTTGCATTTCTATTAGGGCCACCGTCGTAATGCTGCGGTCTTGGCGCGGTCTAACTTGGCGTAGTGCTATTTAAAAAGCCGTCGAACTCCTGCGACTATTATCGCGCTGACACATAGGCTGTATACGTCGTTATTCTACTAGTACAGGGCTTAAGTTTTGCCACTTGACTCCAGTTATCTCGTCGACGCATCGCGGTACACGTGAAAATCGCACCTTTTGGGCAGGCGAACGCGTCCGGCTGTCTTCTTGAGAGCGACCCGTTGGTTAGAACGGGTGGAACCTTTAACGCGA
>7 501 TTTAACTGAAAGACC
TTCGTTTTCAGCTACTATCTCCCGCGATCTCCCCAACATCGAATCACTACCAACATGGCTACTAGATCGACATTGATTGCCAGGATGTACCTCAGTGGAAAGCGATGTCTGACGAAGCCGTCCGGTGGTGATCCGGCCAGACGGTCGCTAAAGGGAAGATTCCTTGGAGAGACTTTCGGCGCATATTTCTTCACCGAAGCGAACACGACAATGCAAGGGTCTGTCCTCGTCTTGGCTTCCGCTTACACGGGAGGCCGCGCTGAGCGCACGCGAATCAGATAAGCTCAGCTGTTTTGAAACTGGAGATGGTTAGATGATGCAGCTAACGTCCGTAGGGCGACCTTCAAAATAGCTCTACTTTCGTCTATGATCGCTTCTTCGTAGGCGTTGGTTACTTCGACGTGGATCATGCTTTTGGGACAACTTGAGACCTGTGCTTCGGCAACATTCTCAGACGGCAGGTATCATACCCGTGACAATGACGACATAGCGGCACTACCATTTAACTGAAAGACCGTGTAAGAGATCGCTAGAGCTGCACTGCCAGCTGCATTATGACACCATCCGGGAAAATTACACGTAAATTAAACTAGCAGGGTTGTTCTGTTATTCATTTAGTGGTAAATGCATAGAGGGAAGCGAGGGCCTCTGTACCCGACCGTGCAGTGGGCTCTCAAACCGTGTTCTAGCAGCGGGCCATTAAGACGGGCGGTTAGCGCAGTTTCCGTAGGTAGTCCTCGACCATCAGCGCCGCGTAGTTCGTCGTGTTTTGATAGCCCTGGAGGTGCCTAATTGAACAT
>8 47 TGTAAATTAAACAAC
TAGAACTGGTGCTCCGCCTTCTGATGGGATTCGTAAAAAGAAAGTTATGTAAATTAAACAACACTGAAGTTCCTCTATTACTTTACTAGACCTTGGGATCCTGTTCAGTGCTTACCTACTCCTCACACCAGTTGAGACATCAAGTACTTGACACCTAGGTGTGTTTGGTATAGGTTGATGGTCACAAGAGGACTCTGCAGTATTTCGGCATGCCAGTGGCCCGTAATCGTATACTGGAGAGTTCCCTTACGATTCGTATTTGTCTTGGCAATCTCCAGGGCGCTTTCGAACGGGCTAGATCCGTTCGCGCCATGCATGAGTCGTTTGTATCTCGCTGCGACAGGGACGTGCAGCTGAAAGTCGCTTATAGGTGGGGGAATCGGCTTATTCCGCACAGCTATATATATGGCTGTAGCGCTAGTCCCATGTCCGTCAGCGACCTATGAGTGGCGGGACATAGATTCGGACTCTCACCATTAGATCCAAGACTGGGGTCGACTATCTCGACTCCACCACCACGAAAATAGCTGCGTGGTGGCAGGGATAACGGACGCAAACCCAAGCAGAACGCCCCATCAGGGCTAAGCGAGCCTAATGGGTGAGCCGGACCGAAGCACATGCCCCTGTTGCTTGATACCCTACGCTCGTTTCTGAAAGGGTTGATGTGTAGCGTTGACCACGTATAGGGTTCTTCCTAGTGACACCTTAGTGCAATGACAAGGCTCAGTAAAAGATTGCTTGGAGCCCGCTCACATTACCTAGAATGGTATTCTAAACAGGACGACTGATATACGAATTGA
>9 636 TGAAACTGATAGAAC
TACTGCGTGTTGAGACACCATGGGACCAACCAGGACCTGTGAACTTTGCGATCCTGGAATTAGTCCCTGTATGTATCTGTGGTTACGCCCATCTCGCGGCAAACAACAGGCTGGCAGCGCTTGGGCCCCGCTCTGTATGAATTCAATTCGAAGAACAATGCTTAGGGTCGGGGCGAGGCGCAGTGGTTTCCTGATCAGCCGGCCAGAGATAAACGGGTACGGGTACAACGTTGTTGGGATGGGCTGCCACAAGATACGAATCATACCAATGAGAGGGCTTCGATTGCTCAGCAGCCGATACTTGGAAGGGTCACCTAAATCCGGGAACGTAGGAATGTGAACGTCTAGTGTCCAGGGTTTGTGAATAAGATGAATAGAACGGAGACAGCGAACGACGCTATCTGGATTAACATCGCTACCTTCGACTTGACTCGGGCTCCATCGTAGGGCATGACATCCACTCATGACAGGTATCTTGGAGTAAAGTTTAGACTTGCAACTAGTGTGTGATCATGAGCGAGCGTAGCAGAGAGACCAATACACAGCTTGAATCCGACACATTTGCCAATCCCCCAAGAGAATTCGCCGGTCCGTGGCATCGGCCGGGTCAGGAGTCTTTGCGATGAAAGTAGATCTTGAAACTGATAGAACAGTCCTGTACATTCCGACATCAGCCTAATGAGCGTGGCTCTCCCGTTTGTGTTAGTCATGACGCTGCATTCAAGTCGAAACGCGTATACACGTCTCATTTGCGCAGTGGTTGCGCCTAAGGCAATCTTTGCGCCTAAGTCTTTGTTAGT
>10 291 TGTAACTGGAAGGTC
TACGATATTCCGAGGTGGAAAACCTTTCCCTCATATACCATGCATACGCATGATGGGGAAGGCCTCTCGTCGTCTGTAGCTATCGCTTTGTGACATTCGTTTAGCCAAGTTATATAAGTGGCTCGCTAAGAGTTTAGGGCATCGAATCATGACGACCTGGCCCATCGATGGGATGAACTCGGATAGTCACACTTTAGTTAAGCAGTCCGTGACAATAATGTGCCTTTTGCGAATGAACTATACCCTTCGCCGAACATGTCGAAATGAGTGGCATGCGGATACTTATTGCAATGTAACTGGAAGGTCCATCAATGTCTTTATTCGGGTAGTAAGTGACCAGCCGGCATATCTCCGCACTAGCTTTGAGCGTCTCAGTATTGCTACCAATCCAGAAGAAAATGCTCGCACACCCGCCTTACACGTAGCGTGAAGGGATGCAACAATGGATTGATGTATGGAGAATGGAGACGCCTGGGACTGACACTCGTTGACTCCACCACAGATAGCAAAAAGCTTATCGGTGGCCAACATCTCCCCGATTGCCCTGTAGAGATCAGCGACCTTGTGTAGGCTACCGAGTTGACGTGCAGTCCCCACACGAATCGTTTCGCCGCCTCCGATAGGAACATGCTATTAGAAGCCGCAACGGTTGCAATTTTTTGCGTGTGTCAATGGTGTCACGTGGTAGAGTCATCTCAACCTTGCTCAGTCTCTCACTTACGCGATTCGGCACGTGTGTTGCTCTCTCACAATCCGGGCTACGCGAAGGGGAACTAATGTTCCCCTTTGGACCACGGCGC
>11 16 TGCAACTGAGAGAAC
GAACCTACCATGAAACTGCAACTGAGAGAACTGCAAGTTACTGCTCGCCACGCTTTGTTGTAGGACGTTTGCCAGATCTCGCCTTTGCCTATGCTCCACATAACGCATGGTCATATAGGCAATGGGCCTGTGCGACGATCGCTTTGGCAGGTCCTCCCGGAAGTCACATACGTAAACCCCCTCTGTTATGGGTGAATCCATTTAAGCCCGATAATCCTCGTAGGTAGTAGGTATAATCACCCCACGGCTGGGATGGACCTGCATCGGGCCACGGTCGGAAGGTGGATATATGTGATCATAGTGGCCCTCGCCGCAGCTTGACAGACCCTGCCCTCCTAACCTTATGGCCATTAGGCGAAATGACAGGGGCTGTTAAGTGGACGAAGTCTATCGTGTTTGTGAAACCAGTATTGACCCAGACGTCTCCGACTGAAAGGTTAAGAGACGTGGACGCTGACCAGCACGAGAAATTCCCGGCTGGCAGGATCGTGTCCAATAGTAAGCGATGATTCCCAATCAGTATCAAGGTGAAGGTTAACATAGGCCGAGTGATTGCAGTAAGGAGTGCTCTCTGCTGACTGGAACAAAAGACGGACCTGCCCTATAGCCAATTAAACTGTGAGCAGTGACGGTCTTGGGGTAGCGTCGGCTTTTCCACCCAGCCATTATCGTGTGACCTTTTTTACCTGGAGGCACAACGGTTAGGTTACGTCCTCCGCTACGTTGGTACGCGGACTCGCGGAATTATGCTGGTTCACGCTCCGATCGACCGCCCGACGGCTTAGGGTTGTATTTGTCAA
>12 264 TGTAACTGGATGAAC
TACGGCGTCCCATTTCCTAGTTACCTCACGTCTAGGGGCTCCGCGTAACTGGATATGTTCCAGATAGTGAGGACAGAGATCAAGAGGAGTTAAATCGTTTAGACTGTCCTCAGAACCATTAAGGAGTACTCAACGGCCCTATATAAATTGGCCGTTCGGAATGCATCGGTCACATGTAAAAAGCCTTACTATTCTCAGGTTTACAATAGAAGCCGACCCCCACTCGGAGCCGTTCTGAACACGAATTCGTGAGACGTGTGCGTATGTAACTGGATGAACGTTAGGATGAGCCCCCGCGGGCCGACGATCTCGGGGCTGGATATGGGACTGCATTAAAGGGTAGTTGTAGGCTGTCCATAAACGCCGCTAGACAATAGACTAGGGATTGCTCACTGAAAGACCATGTTGAAACTGGACTAAAGGGCTAATCTCTAATTTTGGCGCGACCTAATTTATGCCAGGTCTAACGAGTAGCTGAAGTAGGATCGTGGTTCGTTAAACTCCGTCCAACGCGCCGTCAGATAAAGATGAGACATGGATGTGGTCTCAAATGCGTAGGGCCCGGCAAGTACATTATAAGCCGACATAATTAGGCTGTTCTGCCACTAGTAGGTGTTATGATATCGCCCGTAAGCCGTCATTATGCCTCGAAATGTCCACCACACTTCCGCCCTAAGCGGTGGGGCAGCTGAGTGCACAGGGGGGAGCGGCAGACCATCTTACGAATTATCTGCGCATATAACACCACCAGAGTCTGGTCACCGCTTATTTGCATTGTGTTGACTTAATCGACAGGCGCT
>13 133 TGTAACGGAAATATC
TCCTACATGGTAATTGTAGCGATCTACCGCGTGACCCCTGCCCAATCAAGCCTTAGCCGCCCAGCCAGGACCTGTGTCTTGTTTTCAACAATCGGAGTCCATCAGGGAACACAAAGCGGAAAGCCTGGATACATGTAACGGAAATATCTGTATCCCGTTTAGCCCCAAGCCCCGTCTTATATGAGCCCCCGAGGACTTGCAGGCAACGGCAGTTACCCCTTCGGCCGAAACCCGGCATAGGTACGGGATCGGTAAAGTGTAACGGCTACTGTTACGCAGGAGTCGGTAGGCTTGAACTCAAGATAGTAACATGCGGCACATACCAATATGAGGCGTCATCCGAAGGCTACAGGCGAGCTCTAAAGTAGGACACAGGTTGGCGATAACAGATGCGAGACTCGGACATCCCACTTACTGGCCAAAATGCTACCGGTTCTGGTCAATGTAAAAAAGTAATGCACTTGAGTAGTATGGTTCAGATGAGGGTTATCCCCAAACGACAACCACGTCCGACACAATCAGAGACGTACACGGTAGGACCACGAATGTTACTTGCGTGAATTACCAAGAAAGCCGAAAAAAAACGCATTGAATAACAGCCCGGTGTGGAATTAGGGAGGGCGCCGACCCGGAAAAGTTTGATATGCGTGCTGCTCGTGCGACGGTCTAGCCGCGCAACCTATTGAGGTATCAGAAAACGTCAGTCTAAATATGCTAATGCGTCCGAAGGTCTAATGGCTGCGCTTAATGGTGAAGGCGTTGCGCAGATGGATAGCGTCCAAAGGGAGCCTATGCTTATC
>14 192 TGCAAATGAATGAAC
CGAAGGGGCCGAGGTTGTGCTAATTTAATGCCTTTGTTCCCACGGAAGACAGAGATTGTCCGGCCGTCGTGCGTGTCACCTAACTAATACAACCCCATCACTGGTCTATTGCGCCACGACCTACCCAACCCAATCCGTTCGATGCAGATTTACGACAACAATGGTAGCGGATTTAGTCTTACGGGACCAGATTGCAAATGAATGAACCTGGTCTATTCCCAAATAGCTTTATTCGAGACTAGAGGAGGGTGAGTGTGATGGGGGGGGATAATGAAGAAGACAATGCGGAATGTGTCTGACACTCTTACACCGTGCGGGGACCGTGGCATTCCGGGGGGCACTTCTATCCTCTCGTTGAAGTAATCGACCTCGTGCTCTACGGCGACGGGCCGCCTAATACGCGCCGCTTCGGCACGACTTCCTGGCAGAGCGTAACACACACCTCTAGGACACGCGTGCTTATCTTTCCTTACGGTACGGGGTCCGCGCTCGCCTGAGGTGACGCGGCTACTTGATCTAGCTCGCTTGTGCATAGAGGGAACAAACAGCGTAGGGCCGACACTCCGCATGCAACTCTTGCCCGCCGCGTTTATTTAACCCACAACAACGATAAGACGTTAAACAGACAAGCCTCACTCTAACGAGCATCCTCCCTCGCTTACCCCCGACAGCAATACGAGGGACGTTATCGACTAACGTTTCAGATCTCTAAGGATTAGGATCAATAAAGCTCGTACCTCATGATTCGCCAAGAGCGCCGATTACGTCCAGTTGGTCGCGTGGTAAGCAGGCTTGCACCG
>15 667 TGTAACTGAAACGAC
GAGCCTGCATCAACGGGCTCGACGTGGCTCTCTGATTTATTCTCGCAAGGCTTAACGGTAACCCCGTGTCAAGACAGCTGATCGGCTTATTGCCACTGTTAGCTGGTCGCAGATAATACTGCGATAATACATCAATATGAGAGGGGGTACATCAAATCGAAGCACCAACTTTGATGGTGGAGCACGCTCCTGGTGAAAATCGCGGGAGCTCAGCTGACAGGCATGCACCCTTCGTGAGGCGACCTCAATGCTAACACAACAGAACCTGAGAAGTTATAACTAATAACAGCTTATAAGTTGCCCGCCGTCCGACAAATTTCTGGACGTTGGAAGATGCCCAATGTATTTAGGTGCTGAAAGTAACGACAGGGATACTCATCACGCGCCCCCGTATACCTTTGATCCTGCCTATTGCGCAGAATGAGTACCAGACTAGGAACATCCATGGCACGAAGGGACGGCGCTGCGACATATCCGTACACTTATTAGAGCAATGTCAAGCGCTAGGGAACCCTTCGCTGAGCACAAGCTCGTGGGTATCCATTTGGTAGTAGTGGATCGGGAAAACCTTCAGATTAGACGAAACACCATAGTGAACGACGAAACATCGTTTTCTATGAGGGCGTTCCATTTCGTAGTTAGACTCTAACGGAAATTCTCCATTGTGTGTAACTGAAACGACCTGCCAGTCTGAGGTGTTCACCGCCACGTCAAAACATCGTAAAGAGCATTCGGTATCCACGGGACGACGTGGCCATAAAACCGGGTACCATCTTGAGCTAGGACCTGCACAGTAGGCA
>16 770 TGTAACCATAAGAAC
TGCTTCATCGGGGGACGTAACTCCATAGGCCAGCTTCTCGTTAGCGGCAACATCTCAAGAAGCTAATTATACTTGACAGTTGCTGCCAACTTTAGTCATCGAAGGGAACCGTACGGTCTGCCAGCCAGTTGCGAGGTCATTGGTAGCCCTTAATCGTCCCGTTGCTTGCAAGCTACTGTCCACATCTCATAATCTGGGCTTTCGGTGAGAAGGTGCGCTCTACCAACACTACAACGTGCGGTTGGCCTTAGAACTCTCCACTGTCTACAAGGTCTGTTAAAATGGTTTAACGAAAGTAGACCGGAGGGCGTTAGAAGGACGCTGGGGAACGGTTCGCTCTCGAAGTCGGAATGATGTATGCCCTATTGACACCGCGCACTGCGCAGTTCAAGGTCGGTATTTCTAAACGTTGGCAGAAGCGCGTCTAGACAGAGTGGGTGTAGTCACCACAAGATCGCGGCGTATCACTTGAAGTACAACGTCTCCCGGGTGGCATGTTCGTGACGTGCTTTAATTCTCGTTTAAGTAAGCGAATTCATTCCAAGTGAATGCGTGATACTCTGCGACACTAATATACTGGATATCCAAGACCTCAACATCTCCGTAACACTAAAAATATAAGTATCGGTGACCTGCTGCGAGTTTTTTACCTTGTACGTACCGAGCTAAACATAGAGTAGCTCCACGGGTCGGAGAGCGACGATACAGCACCCTAATTGAGACTTAATTGGGCGCCTCAGTTAATAATACGTAGGTTAACTAGAAGAACTTGTAACCATAAGAACTTTGGGAGCAAAACG
>17 479 TGTACCTGTAAGGAA
ATCGAATGTAAGAACAGAATTGCAGCCGCGACTACATCTTGGCTCACTATCAAGCCGGTCTGTTAGACATTAGCCTAGGGAGAAGGGAATACGCGAAAAGGTAAAATCGCGGGTGAAATTCATGTTAATGCCACGTGCAAGTGAAGTTAATTAGTCCGCTGGTGTCTCGATACAGTGAATAGTAAAATTCTGGCCGATGAGCTAAATAGAGGACACGACGCAAAAGGGTTCTTGACAAAGTGCTAATTTAGTCGAAAACAAGGCGGGAAGTGAGACATTGCTCGAGACTCTTGTATTCCGTAAGGGGGTTACCCTTGCAAAGCATTCTTAAAATATGTCGTGGTCTGCTGGGTTATAATTGACTGTGTTCTAGCCAAATTATGACAATACAGGTGTAGCCTCACAACATCACAATTGCCCTGTAGGGGTCTCATGTGCATAAACCCGTAACGTAACGACACTCAACACGCGGTTATCATTGTACCTGTAAGGAATTAGGTACAGATCCTCAGCAGCAAGTTGAGGTGACCCGTAAAAGTGGACTGCGTGATACGTGCATTATTGATTGGGGGACTTGCGCGTGGAGTACCAGGGTATGAATCTACTTGGCCCGGCGCTATGTGGACTAGTTTCTGCCGTCTCTCGGGCCCCGGAGTGCACAGTACAATTTAGGCACCTCCATAGGGTTGGAGGCACATGCGATAGTGGTAACGGGCCACCTACGTAGTCAGGTGCGAAAGGAGAGCGCCACGATACTTGTAGCCCATCCCACCTGACCAACCGCTCCGGACCATGCGACG
>18 428 TGTAACTTGGAGAAC
AATTCGAGGGGGGTTGTTTCAACGCTTATTGGTAGGTATTCTATTTTCGGAGAAGGCCTTAGAATAGTTTATCATAGTAGTAATTCTGTTTTCAACCTGGACCCGACGGCCATTGCAGACCTGCTTTTCGGGGATATTTAGATGTACCTGGCTGACTAGCATGCAGTGTGATGGAGTAGTGTTTACTATTTAGGCTTAGCCGCCTTCCGTGCGAAATGGTTACAAACCCAGTCATGATTCTTAATACGCGGAAGGATGGCGGTATTCAGTAAGTAAAGCGTAAGGCGGCTAAGTGTGAACGCCTGGGTGTCGGACCCAGATGTCATCTACGGCTCGCGTGCTTTATATTCTACTGACGCTCAATGGTAAGAGTGGAGCTATTTTTTACCAAGGAATTGCCAAAGGGTTTATAATATGTATGGGGTCTGTGTAACTTGGAGAACAATGTGTTGCGATCTCCTCGCAGGTGCAGGTCAGAACCGGCATTCGCGCATAGCGCGTAGGAAAGCCCAGATATCCCTGAAACCGCTCAGACTCCTCGCTAGCGGTGCCGCTACGTTTGCTGTTAATACCGGTTGAGTTATTATTTCATGCTAGTGGCAATACCTTGTGGCGAACGTTCAGGTCATGTCAGCACTATGTCGCCATATTCGTCGCTACTTAAGGAAGCGTTGCTGGCCTCGTATCGAGGTCCAGGAGACAAGCTCCACCTTAGCGTCATTATAGGGTTCCAATAACGAGGTGATTCTCCCGACGGTCCTTTACGGGTAGCAGCGGATTATGGGGAAAGTGGGTCTGAT
>19 243 GGTATCTGAAATAAC
CGAAGCGCGGACTGTAACCAATGTCATATCGGCAGCTAGGTCCTGTGCTCGACGGTAATTGCTGGTGCGATAATAGGCCTCCTTGGGGATAGTACACCCGACTCAGCTGCCATCGTCAGTAACAGGCGAAGAAGCTAGCGGTCAACCATCTAAATGAAACCCGCCTACTGTCCGTAGGTTGAAATCATACTCTATGACCAAATCCTGCAGAATGTATCTGGAAGCAGTCGAGCAGCAGGAGCCGGTATCTGAAATAACAAACATAGACGTTGAACACAAGCTCAATCGGCAGTGTACTAAGGTTGGAAACGCACAAGTACGCTTTGTTTGCGCAGCCAAAGTCTGGCGGACTGGCATCCATCCCTTACTTAATAGCGACCCTCATCTGAAAACATTCGCACGGGGATCAGGGCGGGCGCGTTCCACGAATGTAAACCTAGTAAGCGCACAGCTCTACTTGAACTAGTCTCCTAGGGCAATATTAGCTTTTGATCTTCCGGTTCTTCAACCATACCCTGTCGCTCACGGGGTATTAGCATACAAACCGGAAGAACGAATCACGAAAATAAGCTGGTCCCAGCCCCTTCCGACGCTCAATCCCCTACTTGAGCCATTTAAAAGTTGCTTTTCGCATCTTGCACCTCCCCACGTCGGTGTGTCCATACTGAGAACTACAACCGTCCATATTTTACCCCATTCGAGCGCCCGGTTTATCGTCCTTTAGTTGCACCTCTGGACGTCACTCCTGGGTGCACATTTATTGATGCCGCTCCTATCTGTATTCTTCAAACGACTCATGG
>20 782 TGTAACTGAAAGTTC
CGAGTCATAGTCAGTACGAAGCAATCTACTGTAACAAACCACAATGTATAGCGGCCTGTAGAGGTAAGCTACTGCTGCGCGCTAATAGTGTATAGGCCCGTCGTGTGGCCGTAATGAGTGGCACTACATAATGGATGCCACTTTGCCGCATAGCCGTCAAGAGCCAAATGCTCGCGGTGTAAGCCCCAGCTTCGACATGGGGCTGGGGCTTCACATAACCTCTATTTTTGCCCCGAAGCATTGCTCCAAAGCGTATTTGCTTCTGTGGAGGCTTAGCTAGGGCGTCGAAATGGTCCTGACCTCGCAGCGGTCGAAACCAAGGTTGACGGACTGCCGCAATAAGTAGGTACGTTTGAAATCATCATAATGTAAATTTTTGAAATCTGCCAAGGGCAAGTGTGGCAAAATTCAAGATATGGGTATAGGGGTGTAGATATTACAATGTTAGGCTTAACGGGGAAGATCCGAGAAGGGGCTGGGTCAACTTCGGTCCAATTGTGGCTCTTAAAATGTTCTTTGCGATGCATTGTGGGTACCATTAGGTGAACAACCCAGTGGGCCATAAAGATTAACAACTAGGTACCTCTTATATTCGAAGGATCCTGAACTTAACACTTCTATCACCTCCGTACCCTTTTGCACCCAATACACTTCTGGTATCATCATCTTCCCTACTCTCTATGAGCGGTCTGTCTTCTACGTACCGTGAATAGTCTAAGAGCGTAACTGACCGTACTATTAATGTTATTAGTGAAGGTTTAAAATTGATGACTTAAGGCAGATGTAACTGAAAGTTCAGT
