# Supplementary material for: A particle swarm optimization-based algorithm for finding gapped motifs
Source: BioData Min. 2010 Dec 13;3:9. doi: 10.1186/1756-0381-3-9 (PMC3022572; doi:10.1186/1756-0381-3-9)
Supplement: Additional file 2 — Experimental Dataset. The synthetic data sets and real biological sequences used in the paper. [file 1756-0381-3-9-S2.ZIP › synthetic/non_gap_motif/fix_motif_length/Seq_800_20_15_4_4.fa]

>1 81 CCCGGAAGCGCCAGC CGCGGAAGCGCCCAC
GATGAGTCCACTGCTATCAGGAGCAGAAGTTCATATAGCGACAAGACCGCGAAAATCCTACGAGCCTTGATTGATGATGCTCCCGGAAGCGCCAGCTCGGTGACAATAGTACAACACCTCCAGCGATAAGCACGAGAAGTCTGCCGGTGCGGATGGGCCCTTGCTCTCCGGCCTTTTGGACATTCCTAATGACTCCACTTCGTTGGTCGCCTCTCTGGCCTCTTTACACGAAGCCCGGTAGGCATTTGAATCTCTGTGCCAGTAGGCCGAAGCGGCAACATCCAAAGCTTCATCGTCGTGGAATCATACTGAAGCACAGACACTTACGATTATGAGACGACTCTGGGCTAAGGGGTAAACCAAAGCTAGCGAACCATTCTCTAACTGCTATGGGTGTAGACTTTGAAAAAGGCAGTCCACTGTAGTTGAAAGGAAGTCCACCAACCTCTCGACGACTAGGGGATATCGCATGCCGTGTTGCGAAACCAGTTCGGAGCTGAATTCATTGGGACTCAACAGCAATATTTTTGCTCGTCAGCTCAAAGGATGAGTGTCGAAAGCTAAACCGTGGGTAGTGCCAGATGGGCTAATCCTATGAACAGCACTCTACCGACCACCTGGTGTACCGTCGTGGGGACGTCGTCTAAGGGTAATTTAAGGCTTCCCAAGTTCGTGCTAAGTTTCGACTGGAACAAGATGGTAGGCAACTGCTAAGGCCACGACTTTCTCTGGCTAAAGACATCCCACATAAACAGCCCACAACCATACCGGGAGAAACACGCCGTAAACCGACGTCTCCT
>2 318 CGCGGAAGAGACAAC
AAGATTACCAAAAGGTGCTTTCACTACCCGCTCAGACGCTTGCCCTCCCCCATGGCACACAACGACGCTGGTTCGCGCTGTGATCGTTAGACACAGGTCGATAAAGTCGTGATACTTACAAGTTAAAATCATTCCATATGAGGAGCGCTGGGAAACCCGGAGTGGGGGCCATCAAAGCGGCAGGCGCGCCTTGGATTCGGGCGAGTCTCTCAGAATGCCCAATTTTGACCCCGGTCGCACCTAAGCTCGGCAGTCATGTAGCTTAGGAATGTGAACTAATGGAAAAGAGGTGCCATACTTCCACGCGTATCGTAGTGCCGCGGAAGAGACAACTCCGTCTACAGTATAACTTTAAACAGATTTCTGAGAGTCAGGCGATTGGCTGCTTTAGAATAATTCCCCAAATTAATATGTTACACCTACTCCGGGCGGTGTGCCTGGGCAAAGTCGCTTTTGCTAATTTCCTGGAGGGTCGGGCGGACGTGGAACCCGGGGAAAGAGGTAGTTCTCACCGATCGACAGTTTTGATCAGTCGTATGATGTTCCCACCAGCAGTTGCCCTGGGTCCTGGGAGTAGACCTAGGATTTGACACATTGCCACGCTGCTAGGCGTAGTCCGCTTCCCAGACCGTGCCCATTGCAATCCCTCATAGAACGCTCCCCCCTGAAGGAGTCCCAGACAATCAACTAATACCTTTTTATACTGTTGGTTCCAAGCTAACCGCATATGCATCTGAACATGTGATGAAAACTCTTCGGAATTTGAGCCTCTGGGCGCCTCGTGGGATGACTAATTGTGT
>3 666 AGCGGAAGCCCCCAG
ATCTTAAGGCCAGAAAGGGCGTCTGCCCATACTGCATGCTCGAGGCTACTACTACACCGAACTAAAGGCCAGAACAATTGCTGCAAGGCTAACGCAGCATAAAGGCGCGAGCACCATACCGGAAGTCGAATGTCGGCTTGGATCTAGATCGCGCATCCGTTGAAGCATGTCCAAGGTCGTACAGCCACCGAGCTAGAGTCACCTGAAACTTAAACGGTTGACTTCTGCTCTAACTCCTTGCGCCCGGCGACGTAGATAGAAGGTGCGTAGAGAGGGCGAATCCGTCATTAGATGTAAGCGCGCACGCACGCCTGCCCCTAAATGCCATCACTAACTGGCTATGGAAATCTCCGGTTTAGGGGACACCATAAAGCTACAGAAATGGGCACTGATCCGCAGGGGGCTCGAGCCTCGAAACCCGTAACGCCCCTTGTTAACGCATGAGTTGCCAGGCGGAGATGGCAAATGGTTATCCCTGGTGAGTGGTAGACGTTGACTCTCAGTTCTATATGGGGCCTTGCGATTTAAATGGTCCAAAATTCATAGCTCGCACTAGGAAGTTGCTCTACGTTCTGCAGTGTACGTGTGACATAATCGGAGTCGACTGCGCGTTGACTGTTTATACAGCGGAGACTGCCCCCTAGCGGGGGGCCTGTGTGCAAGGCTAGCGGAAGCCCCCAGTATTACAAGGACTTCCGCGAAACTTCTACTTAACTGCTCAGATCAATTCTGCGCCGGTTAGTTCCTTGTAGGAAGAGCTCCAGCATTGCTAAGGTGGTAAGGGTTACGACCCCATAAAA
>4 204 GGCGGAAGCGTCCAC
TCGCATTTAAATACTTATAGGAAGCTTGCTCTCAATTGGTCTGAGTTTTCCGCCGCCGATTCCCAATAGCTTAGCGCGTAAGGACTAGGGCCTGAGGCGGTTGACTATTTGGCCGGTCCGAAGATCGCGCAACCCCCTAGATCCTACGCATGGCAGAATGTTTGTCTACAGAATCTGAGTCAGTTCCGGGCCCAGATGTATCCAGGCGGAAGCGTCCACACTCGAGAAGTTAATTAGGTTGCAGTAAGGTGGATGAATGTACACAAGTTGGCATTCGTGGACGGAAACCCAAATCTTCTATGGACCACTGGTGTGTTTGGCTTTCCCTTAAAGTCTCATACCATACAAGTTAGTAGCAGTCCATCAGAAACGAGACCAATACACTTTGGTATCGAAGATCGTATCTTTGGCAGCGTTGAGGGCCCTGTGCACGGGAGGTTCCGTAAAACCTGCCACAAGGCATTCCACTTTGATTAGACCTACCCCCGATCTGGCCCCAAATAGCACACGAGGACTAGTGTTTCTGCTTTGGACACAGTGAGAGATTTTCCGCAATATTGGCCGGGCATCCTGAAGCCACAAGCCAGGTATAACAGTGAAAGTGATGCGCGCCCCTGATTTTGCGTCTGTAGCCTACATGCCATAGGGCAAGCCCCAACCACAACTTGTCTATACGGGTCTCATAGCAAACCTGCGGTACATAAAGACCCATGCTGATCCTCGCAGTCATTCCGGGAAGGATATACTGACCCGTTAACGTGAGTTCGTGCTGCGCCGTGTCCTGGGGCAGCACTGCGAAC
>5 287 TGCGAGAGCGACCAC
GTGTTGAACTTGTTGCGCGTCGGTGTCCTGCGTCTTAAATCTGAAACCGGCGGTTCGGCTCGTAGAAGTCTAAGCAGGTTCGAGAAACGCCCGACTGCAGCATAGAGCCCACTCTCGGCAAATACAATACCGGGCTGTGCCGCTCAAGATCACTTGCTTTTCAGTTTCGTTCTACGTAAACGTTCGAGGCGCCACAAAATCACTGTTGAGTCCCTCAATTGCTGTCTGACTATGCCCTATAAAACCCTATGGTTAGCCACATGCCCTTTCGCCGCCACCCTGTTGCATGCGAGAGCGACCACTGGCCAGCAGACAGCGAATCATAAACCGTCTATGGGAAGAGATCGTCCGTCTGAAATGGAGTGGGTTGAATGGGGGTAGTCGAATTCTTTTCTTGCGATAACGCTATTTTGCCTCTCTCTCCAGAATGGTTGTCCTGGCGAAACCTGGAACTCATTGCTATGGTAAGTGAACCTCCCGTTACCCGCCAATGTTGGGGCACTCTTCACCAGTGACCTGCCCATATCCGGTCTAGAAACATACACTGCGCAGCTCCATACCGAGTATCGTTGACGCGTCGGCTAACTGAGTCATGGAGTGTGAGCAAGATGTCCAGCTCTTGACCGCTACCGCGAGGGCTCTACGTTAGAAGGTGGGCGCGGCATGAACATGTCTATACCTGAGCACCCCTTTAGATTATCTTTGTGATACCAGCTGGACTTAGTCTTCCCGAAGGTGACTAGATTACGTATGAGAATAGAGAGTTAAATTTAGTCTTGCTGATCCTAACATCTTCCTTC
>6 440 CCCGGAAGCGCCCTT
CTTTACCTCTTGCGAACACGCCCGGCGTATATCATGCGAATGGTCATAATTTTTTCATATTCGTAAAGGGCACGGGCTCATCTGTGGACACCCGCCAAGACTACAACACCAAGAATGGGCGAGCGGACAGTCACGAGCGTCCGTTAACTTGTCATGCAGATCATTTAACATCACGCGCCTGGCAGTCTGACAGTCGTTCAGAAGCCGCTTACACATGTAAAACAGAGAAATTCACACAGCTCCCTAAGTTAGCTACTGACTAGTTAAAGATCTGCCTCGTTGGATCCCACTGGAACCCTTGCCGCTTAAGTAGGCGCTCTCTTGAATTATCTGTCTGTTGCCTCTTACGAGCACGAGTTGATGTCGTGGTTGCGACGTTCCGCGCGGTAAGTGAGACGGAACTGCGTGACCGGGCTACGGCGCATTCAGCAAAACGCCGGCCCGGAAGCGCCCTTGGCTCCCGGGTCATGTCATGGTGCCGCGCGGTAGGAACATCCCATTGCAGATCACGTTGGAGAAGACAATCACCTCTCAACTGTGGTCGGGCCAATAAGCTTTGAGAAAAGCCAGACCTAACGAATTGTGGGAACTCCCTCTACGGGCCTCATAACTGCTTTTAGCTAACATGTCTTGACCCCCGTTGCACAGAAAGGTGTAATATACCGGACGCACGTCTGGCATATAGAATTGTGGAAACATTCTAAAACCGAATCCTATTGAGTCGGTAAGTGTGAGCCCGATGAACCCATGTCCAATGTTTGCGGGTAGTATGTTCCATAGGATAAGCGAGTGGGGCTTAG
>7 566 CGCGGAAGCGCCCAC
CTAGACGGGAATCCGTAGCGTAGTTTTTGCCACAGCCCTTGTGTGGCAATACTATCCGTCCTGACTCGGGATCGACGTCCCGCCCAACTTCGAGGAATAACGGGGGCCGGATTTAGAAGGAACGCAGAAGGTATCTCAGTGTTATATTACTCGCGTTAATACAGCAAGCCCAAGTCGTTCCTAAGAAGGCACGAGCTTCCAGATCAAGATAAATCATCCTGTTTTGACCGGCGGGCCGTCACTGTTATTCCAACTTGTGCAGAGCTATTGTCATATCGACCTTAAGGCAAAGACGATGCTCGTGTTTGTGTCCGACAGCATTAGACTTCAAAAAGCAGGAGGGTCATTATCGCTATCATAGGCATTAAAGCAGTCGTCCCTAAGAGAGGCCACAACGCGTTTACCCAGTACTCCCGCTATGAAAACACTCCCATGCTCGTGGTGCGCGTCAGCGTGTTCATGCTACGCTGGGGGCCTGATAGCATCACCACTTTTGCACACCATTACGCCAGTCCAGGCGTAGTGGCGGTCGCTGAGCTCTGCCCGCTTTTCTTTATGTGTGCAGTCGCGGAAGCGCCCACTGAGGCACCCCTACAACTCTCTGGAAGCTTAAGAAACCTGGGGACTTTCCAATAAGGCCAAACTCGTTAATCCATCGCCTACGTCTGTGTGCACAATGGTATCCCGACGAGTTGCCCCTGACCCTTAGTCCTTCATCAGCAACCTTACACCGTTCAACGGCGCAATATAACTTCATAAGGCAGAACAGATCCAAAGTGTCAGAACGAAACAAGTTGAGC
>8 171 CGCGGAATGGCCAGC
CCACTGAACATTGCTGAACCGTTGCAAAGAGTCCGTGTCTGCGTGCCGCTGATAGTCATATGTGAGCAGCTTATAAATTGGAGTTCCTTTACGTGCGGCTGTGCAAACTTCGCCTTTCCCTTAGTCTAAGTGGGACAATATGGGCCAATTGATTAAGGTCGGAAGGCAGGGCGCGGAATGGCCAGCTGCTGCATGTTCAAGGCTGGCTCATTAGGGTGCTAGGGTTCGTGACCAGGTTACAGGTAGTTCGGTGACTGATTCGGGAATGTTGTGTCCCAGATGAGCTTTTGCCCCAAGATCTTTACCAAGGTAAGGCATACAAAATAGCCCCACGTGTCACACCGCTATGGTGCGGTCGAGTCATCACATTCCCGCTGACAAATATGTGCCCTCCAATGATTCACTTTGTAAAGCTCAAAATGGCATGTTCGCGCAAACCCTCGAGCCAATTATAATTATAGCCTATATGCAGATCATAATGGGCTGCTTGCACGATGTGATTGGATTCGCGTTGTCAATACGGGCATCTGGGTAATTTGCCATGCGGTCCAAATTGGTTTAAAGATTCCGGGTCTTGCAGGTAGCCACTCCCCAACTGGGACCCAGATATACATGGTCACTAATAGAGCTACTAGTGTTCCCAGCCAGCTACCTATATGAATACCAGGCTGCATCCATGCAGAGTTTCACTACACCTACAAGTTCGACTCTGCATATGCGGCCGGACTATTAAGCCGACTTGGGTACACCGGCCCGAATATGGCCTCAGCGTGGATTTTAACTAGTTCATATCCTGGTAA
>9 139 CGCAGATGCGCCCAC
ACTTCCTTTTAATTCATGCTAGTAAAGCACCGACACCTTGCACGGACGTTTTTTCCCACGCATTAGCGGACTGGGCTTGCATCTTTATTCCAGGACGGGCTTGATTCGGTTTGCTGCTAAAAGTGACCGAGCAGTAAACCGCAGATGCGCCCACGCTGGGAGAAGTTGGAGACCCCTGATTAGTAGAAATATTACACTTAGCACCATGACGCGGCTCGCGGGGCGGGTCGGTCGAGTTGGCATCTCTGGTGTCAGGCGTCGCAACCATAGATCGATACCAGCGGTATATGAAGTGCGGCATTTAAAAGGTGACCCGTCGCATGGAACGGGATTCGCCGGGAGCTTATCGGGTCATATTCGCACCACGATAATGCGGTACCATAAGAGCGTGTCCAGCTTAGCGTATCAGCCGCTCCATGCTGCTGTCAGGTCGCCACTATTGTACACCGTGGTTCGACACTCATAGTTCCTATAGCCGTGCTGACGAATGTTTGCTGGGATCGATCATTCCGGAAGAGTTGCACTACTAAATGATAGCTTAGCACCCGCACAGAGATGTTTGTCAGTCACGAGACACTGTGTTTAGCGCGGGAAGATGGAGCTACGGCGACGTCAGGCCTATCGTCGGTTTTTGAAGTGTCACTGCGTTGCGACCCCCAAGGTTGCATAGCCCAACTCGTAGCCAATTGGCTGTAGCCCTACCTAAACTCCATTGTAATGATACCTCTAACGTCCGCTCTCGCCGTGTTAAAAACCGCACCACCTGACGGGCGGGCAGATGTCCGTTTCAGGCGCGGAAA
>10 736 CGCGGAAGCGCCCAT
CCCGGCACCATGAGGCAGTAAGTTCGGGATTCGTTCCAATTCGTAAAACATTTTACTAGAATGGCATGTGAGTTTAGGGTAGATCTGTATACCTATTGGACCTAGAAAATAAGAGAGAGCTAGTGGTCGCCTTTGTGATAGGCGGTAGACCCATGGCTCCCACGCCTAGTAAAATCTGCCGAAAAACCCAAATTACAGACTACCTGACACCCCAGCATCTGCGTACAACGGTCGCACCTTAGCCACGGCTCAGCTTGCGAAGAGATCGTCAAGTCTGGTATGATAATCACTAACGTCAATATCTGTTTTGACGTAATGTTGGTAAGTATTCGGGCCACACAGACGCTGACCGATATGAATAAAACCTGCACCACGAGCCCATTACCTCCAGAGATACATATGAGATGCGCCAGTTATATGATAGAAGATGCCTGGATTTAAATGCCTCCGACGTAGCGCGAGGGCGGACTTGGGGGCGCGCAGTTTCTACACACGATCTACAGCTCAAACCCACTGGTGCCTCGCTCACTCACTACGTGGTCGCTGGATGTGGACCACATGGAGACTCTACTCACACTCAAAATAACCCGGACACATACAAATATCACTCTTGTTCCCCTTGGTTGAGGGGGGTTTTGTTTGCCATCCAGCCCTAGGTAACAACTTGCATGTTACATAGTCTAAAGGGACCCAACCTTCACTGCCTATACATAGTGGCAAGGACCCCGAGCTGTTACGCGGAAGCGCCCATAAGTAGTAGCTAGCCTTGCACCTTTGGAGGCTAGAATTAGCCAATACTT
>11 444 AGCGGGAGCGCACAC
GCGGGACTAGCGACTACCAAATATCATAGCAGTATTCAAGGTTTTAGTTACACGCCACAGGCATGCATACCTGTCCCCCTGGTCCCACCAGCTTTACGGAATAACCACGCATATAACAGCAACGCCGTGTTGCCCCAATCAGGTGGAGCCGAAAACAGTCGCAGACGTGGGGTACCAGCTTCCAGCCATCAGTCCCTTCTCCCAGTACAGCGATTGGCAAGTTCTACGCAATTCCAAACCGTGCGACGTCACGCGACTTGACTGCGAGGCGGCCTTCGCTTTTAGATAGAGCAGGAGTGGCTGGCAAAGCCGGGGCGCACCAACTGGGAGATCGACATTCTTGTGCGGAACAACTCAGGATTCGGTGCACCTGTGCGAACCTGAAGGCCGGAGAGGATGTGAATTCTTGCCCCAAAGAAACTAAATCAGCGCTGACTTCCCCACAGCGGGAGCGCACACTCCCGGCAGAGTTAACGTATCTGCTTACGCTCCCACTGGTTGTCTGTCGGCCATAAGGCCGCTCGCATCACGGTACTTAGGCGATTAAGCACATACCGAAAGAGAGCGCTTCTGTGAAACCGGATCCAAACCCTCGAGATTATCCAATCACGCTACGATGTCGGGAGAACCACTAGGAACCTGATGTAGATTCAACCAAGCTTTTCTGGTCCACATTTTGCAAGGGTCGAGAGTAGGTTACGGTCAGTCGCACTTATTATATTGCTAGGTCGTTCCCTGGCATAGGAATACGATGATACTAGATGTTTCAATAGTTTCAGACTGCTGAGCCCCCTTTAGTC
>12 523 CGCCGAAGCGCCCTC
ACTTTAGTACTGCAACGTGATACGGTTAACCCGGTGTTGACTGAGCGGTAGTTTCGCTCACGATCTCCATTGACTCTACAACCGGGCGGTGTGTGGATAGTTAGTGCCCACATAAGGGTCGGAACTACTTGCTCTTGCCGTCACCGCTACTTGACGGTACGGACAGCATTCTAGCGGATGCGTCGGTATATAGCATATTGGTTCTTTCTACAGGGAAACCTGGATATTTATGTCGTCTTATATTTTCTCGATTCGTAGTGATTAACTCATACAACGGCGGCTCAGTCGCATGCCATAGTGCGATCTATGGTCGAGGACCTCTGCGTCATATAGCTGCAAAACTGCTGCATTATGCGGCACGCCAGCCAGAGTTCCCAGACTCGCTCTCCGCTGGGCTTAGTGGTTCTTGAGATCACCGAACTACCGTATGTCCTTGCTCTACCGGCAGACTCGTACCGCGGGATTTCCAAATGCGCAATATCGCCTCATGCTGTGTTGGGCGGACAATTAGACCTAGATCGAACGCCGAAGCGCCCTCTCCCATGGTAACGGTCCTGGGAGAAGCCCAGGCACGCCATCGGATTAGATCGGGTGTAATTATCCGACGATCCTGGCCGCTGTGCCCCAAGAGACATGGGTACGGGGAATATGTGAGGAAAAGCCGGTTGCCCCAGGCCATTCTGCTTGGATGCATAGCTTCAGGGGTGTAACTATTAACTGGATTTGTGCACTGTAGTAAGGCGATATTGTAAGTGTAACATTACCGCTTAAACGCGCCGCATGTCTGAGTGCAATGCAGG
>13 175 CGCACCAGGGCCCAC
CGTCACTGCGGTAAATTGACCGAGCGCTTTCCGAATCTGAAACTCCTCCCAGGTAGCGATACCGGTACTCGCGTAGTCATGCCCGAAGTAGCCAGATCTGGACCAAGACGACACTGCAACTGGTTCCCGTGCGCAGAACGAAACTCGATTAGGGGTCATGCGTCCGTCCGAGTTGCGCACCAGGGCCCACGCATATACCTCTTACTGATGAGGTTGCCGAGCGCGTCTCGTAGGCCTAAACGTGTACTCACCCTTGTATCCCCAGCAAGCCACTGCTCTACCTGGCGAGAACTGGTTTAGCAACGACATAAGCTAGGTCCAGGGGGCGGTTTTAGTACGTGACCTTACCTAGAAAATTTCCCGCGTACAATGCTCCAACCTCAAGCGACTCGCTGAGGCTCCAGGCCTGCTCCTTTTTTTTCCTGCCAGGGGACACTACTCGTAGGGAAATTACTAATTTGAAGACAAAATCCAACTTCCGTGTGGTCCCGTTTGTGCAACATTCATCGTCTAAAGCTCACCGCCTAACACGTGCCCGATATGCTTCCCATTGAACCGCGCTTCACGCGTGTTGACATCCATTTCGCGCAAAATATATATATACCACTGCGCTGTACAACTGCGATTACAAGAGGAAAGTGCTTTATGGTACGCACTAAGGCCAGCGTGAGCTCATATTTATACCAGTTAGTACACGAATCGAAATGCGACTAGCCAATGAAGATGCGTTCGGGTGGCCCGCCATCGTGGTGCAGCGTGACACCAATGGGCTGGGGTGGTGGGTCTTATTCGAAGGCTGG
>14 691 TGCGGAAGCGCCCAC
TTAAGTGTAGCATAGGCTGCCTTCCCTATTCTGAACTATTGCTAATCTGAGCATGTTACATGAGGTCACCGTGGCCTCAAGCGGGAGTGTTTGGGCAGAATTTGCATGCCAGCTTCGACTTTCATGCAGAAATTAGTTAAATTTGTAACCGAGGTGGCCAACCTCGTTTAAAACTGCATCCTCCCGTATTCTGATGGTCTTCATCACGGGCGAGACGACGAGAGGCACGGCCGGGGTTAATCGGCAACGGGCCTTTGACAAAGGTGTACTTAATCTCAACGATGGTGGACTAATATTACAGAGGTGGACTTGGAGCTAGCTTCATATCTGACCCACGGCGTGCTGTTCACTATCCAGTGACCAACGGGGCTCCTTGTGAAATACAAGCGAGACCGGTGAACCACGAGACACGATAAAACTAAGTTCAACAGGGGCCAATACCAACATTACGAGTTTCGCCGACCATACTATGTACAAATGTGCTAGTTCGAATGCACGATCTAAAGTGGGCCATATTTAATTATCATACATGGTCTACCCATCATGCGATACGGGAAGATACTCTCCCAAACTATACCTGTAGTTGACGTCGGGGACTGGAATATGCGGGCTAGTAAGTTCATGTCACCGGGGGGGAGTGTATACATGTCGCAACGAACAACCAAGATGACTGATGTTGGTCCTGTTTATGTGCGGAAGCGCCCACGATAGATTTGGTATTAATGCGTACTACTCCGATCATAAATCGAAGTCCTGGTTGTAGGCCAGGGGTAAGGACCGACCCTTGTACTTTGCTGGGC
>15 529 CGCCGAAACGCCCAT
ATACTTCCAAGAAGTGGGAAAAGAGACCTGACGTCGTTTAGTGAGGGGACTTTCCCCGGTGAGCCTAGGGGCGATTTTGTACGACTCAAAAACCCAGATGGAGCGTCAACTGACGAACATGGACCGCATCCTAAATTCCATTAAATACATTATGCCCGTCAGATCACAACTTTTCGAGCGTTTCCCGGCGGTTGCCAGGAGCCGACCATCCTACGAACATATTGGTTATCCACTTTCGCGTTATCGCGTGAAACGTAGACCTGAGACATGATGTTAAGTTGCGATCTGCTTGGGGGCGTGGTGGGTTACACTTTGAAGGGATTGTTGTGAAGATCAGGCAAATGTTGCCATGGCCTACACGTGACATAAACGGCGTAGCTCATACGGGTAATTCCTCAGCTTCTCTTCCGTATAATGGTCAATCCATGAGACAAGGATGTGATCTTTAGTTCAGTTCTAGAAATATTGTTACACTTGTGGAAGCGGCCTTAGTATGTCCCGTCCTCTAAGCGCGCAATAAAATTTATACCGCCGAAACGCCCATCTAAGCCCATCCTGGGATACACCGAGTGGGCCCGAGTTAACAGCGCCGCCGCCACTGTCTCCGATTGAACAAAGCTGTTGTATCGATCTTCAGACAAATCAGATAGTTGAGATTGCTCGTTACTCAGTTGAACTAGTTAGTTCTCGTTGCTCAGAACTCAAGGGATCATAACGCACCCCGTACCATGCGCCAAGTGTCACGCAACAATCTTGAGACATATTTTGCAACCCCAACTTTCCTCTTCAATCCCAGTCCA
>16 107 CTCGTAAGCGCCGAT
ATTTGTCAGGAGTAAACTGCACTCTTTATAGAGCATACAGCATCGAGATTTCGGCTTCGATACTAAAGCTCATCACGATCATAGGTTGGGCAGATTACGTGGATGGCCTCGTAAGCGCCGATATTGTGAACGTGAAGCGCGATTTGCCTAGATCTCCTACGGCGTGGAGTTCCAGTTATGATCAAGTCGGCCACTGTTCCCCTGGCAGCCTAGCAACACCGTTAAGGGAAAAGTGCAACCGATGAATGACTGCGGAGTCATGCAGATATTCTAACAACACCGGGCTTTGATAGAATTCACTCAACCCAAGGAGAACCACGTCAGGACTGCCACAAATTGACGATGACATGAATGCGCCTCCAAAGGGCTTGATTATAGTCTACTCCCAAGACATAACCGCAATCCGTTCGTATATCTCATCACTAACGGTCGTGGGTAAATGGATGCAAGAAGAGTAAAAGCTGCCGGGCTGTGGACCTACCGTGCATAAGGGTACCCGCCTCGCATTAAACTGCTTCATATGTGGTGGCCATGGATCCGGAGAGTAGCGCGTTAACCATGAGCGTGTCGATGTGGCTTGCTATAACGAGATACAGTGCGAGATTAAGGACCCGGAACAGCGAGAGCCTTCGCCTGTAAATCGCACAGGCTTGCAGGCTACTAAAGTCACGTGAGCCCCATCTGGCGTTGCGTTCTTCCGCATTATGAACTAGAACAACAGGTGTCATAGTCCGAGTCCTCCTGGGGGTACGAGCCTAGTTTGGAACCCCAGCTCGAATAGTTCACATAGTCCATGGAAT
>17 80 CGTGGGAACGTCCAC
CCGCCGATCACGTGTTATTGCACAGCGGTCACTATTGAGAGCATGCAGTGCCGCGTTACCATCGTATTATGTTAGATGCCCGTGGGAACGTCCACTGGTGTTGACCCGCACCACGCGAGACGTAATGCACCCTCAAGTCCATAGGCCGCTTGAACGGAACATTGGGCGGGCAAATTACTCGTCGAGAATTAGTTAAGCGGAAGTTCTGTGTTGACAAAATAGTCCTTACGAGGATTAAGAGAGTCACCGTGAACCGCGGCCTTTCTGACGCTTTCTGGATAACAGTTTCTGGGTCCGCATGATGTGGTCGCAATGATTGAGAGAATGGGGTCGGTACAGAACCACCGTGTTCGCGTCTTGACTTAGCGGATAGATGTTCTCACGAGGTCGACACGGAGCCTTGTGACGCGCTTTTTTTATGGGCGTGGCGATTACCATCTGAGAAGTCTCTATGAATAGCGCAGGTGGAGCGGGAGCGTAAACACATATCTCTCGAAAATGAAAGCCGCTCTTCTCGCAACCCGATGGCCAGCCCCCTAGGGGCCGGACTGGTCGCAGCGCTACAGACTACCGGACAGATGAGTTAGAACCCCACGCGTTCGAGAAATCGCGGCAGGCTTCTCGCGCTGTTAGGAACCACCCGCTTTACATAATTGACGCCCTAGATTCTTATGTCAAAGATGAAACACTCCAAGTTCGCGGTTCCATTAGCTCGTCAGCGGTGTATATGGCACTTTCGTGCTAATTCTTGGAAGATAGGTTCACGTGTGCAGGTACTGGACGACTTCATTGTGGCGTTA
>18 672 AGCGGTAGCGCCCAC
CGGAATGGCGCTCCAAGTCGATGTATCTGCCCATACATTCGTTTTTCATTGATCTCAAAATTTATCTGCCTCGTTATCTGCTTACCATATCATCCGTTCGACCCCCCGTATTGCTTAGACGCTACGTGACCAGAGCCAGACGACTGGTGGAATGGCTCCGCTACGATGGCTGGTGGTAGAGCACGGTATTATTACTACCTTCTTGACGCCGCATTTGCGGGCGGATCCGATACGCGACTGCTTGGCCTGACACTTCCGGCCCCGTTAAAACTGGCCATGTGAGGCGGTCACATGTGTGCAGTGTAGGGTTCTAGCTTTTCGCGTATCGTCCTGATGGTAGATGGGCGGGGGTTAAGGTGGGCGCTAGGAACGCTCAACGACCTTGCAGCGCAGATGCAACTAGTGACTGCATGCTGAGCTGATAGTTGTGGTCGTCCTTACCCGGAATCGTACAGGACGCGGATCCGGCGATAATTAGATGGGTTTAACATGGGTATTGCACCACTCGCAGACCTACGTCCGGGGTCCAATCAGCCAATCGCGGTTACCGTGATACTCAGAATTACTGCTTGTAATAGCAACAATGTACGTGTTGGGCTACAACCTAGCCTACCAGTGATAGTTCCTAGAACTTCTAGTCCGCCAAGCACCGCCGCCAGAGCCACGCTTCTGAGCGGTAGCGCCCACCTTCCCGTAGGTAAGAGACTCAAAAAGGGAACCAGCACCCCCTACCCGACTCTCATTGAATTCCTACGAACAGTACGAACGCACGGTAGCGATATCCGTGCGCAACCTACGGT
>19 289 CGGGGAGGCGCCCAC
GAGTTCGCCTTGCTGGGTGATATAATTTCGTAAAAAAGAATAATATACGTTGGACCTTTGCGGTATCTTCACCAATTAAGACACGGATGGCAATCACATGTGCTTCACGACGGAGATGTGGCTCAACGAGGGCGGGGCCTAATATATCTATTGGCCTAAGTGGCCACTCCCGGTTGTAATTTTTATGGCTTTAGGCCTGGACGAGTGAACGTCCCCGTCGCTATATTCCGTGCATGACCTGGGATCATACGCTAGCCCTATAAGGTGTGCTGCGGTAGCCAGGGTTGCTCGGGGAGGCGCCCACAACAGACGCGGCGCACTACAGTATTCACGTATTCAAAGGGTTAGTCAGGGGACCCCTACCCCGTTGAGAGTCAAAAGAAGGATTAGCCTACAAACGCCTATTGTCAGAACTTAACGGCACAGGTGACCTAACTAGTTCTCTTGTTTTCGACCCCGAAATCAAAACTATAGGATTTGGATTGGAGTGTACACCCAGTCCGTCGTGACTGCCTTAAGCTGCTATGTCATTGGAGCGTCCCGGTGCCATGGAGGTTCGGTCACCTGTCAGGAGGCAGATTCATCCGCTCGCCACACCGCTACGGAATACCAGACCTTGGTGGCATAGCTAAGTGTATAAATACCAAATGCGTTCAACCCCCATCGTTTTGACGCGCCCAATCACTAGCTGAAACCAAATTAACTATGGACAACCATCGTATGTTCGAACATTGTTGCTGCCCTCCAGATGGTGGAGAGCCTTTTGTTTTAGTACCGAGATTCCGTCAAATACGTCACCG
>20 611 CGAGGAAGCGCCCCT
AGATCCAACACTCTTATTGTTTTTTCTTCAGTCCCGTCGATACCATTCCCGAGTCGATAAACCGAAACTGGCTGTAGATAACCAGTATTTTGAGGACGGTCTAGTCTTTCGGCGCATAGTGACAGACCGGAAGAACACTGCGCTCCTTCAATTCCGGCCGATACCTCTTTTATCTCCCTCATAAACTAGTGTTGTATTCTATCGTCGTGGGCATCACCCCACCAAGTGTCGCGAAGGCAACTCCGTATAATTCTTCCGGTGTAGGTTTGTGCACATAGACGTGAATTCAAGCGCGGGCTCTCATGAAGGCTCTAGTTCCAGGGGATGGTATAGCTCGAAACTCAACTGAATGACCACAAAATCAGAGAGCACGATACTACATCGTTTGGCATAGGACCAGGATGAGTACGACTAACGAGCATCCAAAACACGGGTCTCGGAATATCGACGGTAACCGGGCTTTAACTGAACTTTGAGTCGCATACTCTTGAGTTAACGTCCAATACCTAAAACAATAAGTTATCATACAGCAAAAGGCAAATAAGATTAAGTTTTGCCTATCCAACGATCTCTCGGGATAGGAGTGGGCCGGTACCGAGGCGCGTCTTGTACGAGGAAGCGCCCCTGTCATCGTGCGGTTCAGGATAGTGTGAGTCAACCGTACCCAAACGGTACCCGACAGCGTTATCTCGACTCTAATTATTGGTCTTAGCTGGCGGCGGCATAATCGTATACGAGATCACTCCAGCCTTTCACTTCAACGTGTAAAACAACAATTAGGCCGCGCGTAGGAACGATTA
