# Supplementary material for: A particle swarm optimization-based algorithm for finding gapped motifs
Source: BioData Min. 2010 Dec 13;3:9. doi: 10.1186/1756-0381-3-9 (PMC3022572; doi:10.1186/1756-0381-3-9)
Supplement: Additional file 2 — Experimental Dataset. The synthetic data sets and real biological sequences used in the paper. [file 1756-0381-3-9-S2.ZIP › synthetic/non_gap_motif/fix_motif_length/Seq_800_20_15_4_5.fa]

>1 151 GGAACCATGTAGGGC GGCTCCATGTAGGCC
TGAACTGGCACACAGCTGCACTCTAGTGGGCGGGCATCCTTATTTTTTTTTTAGGGGCCACAATGCCTGAATCTAATTTTAGATCCGGGCTGTAATAATAGGCTTGGGCAATATTGAGCCGGTCCTTGACACCCAAAGCAAGCTTGGAAGTGGAACCATGTAGGGCTTGCCGCCTAGGCGTCGCGAGTATTGATTTGCACCGCTGTCCCAGCTCGAATATTCCGGGGTTTTGCTAGCACACACAATAGGTCACGGAGTTCACGCACAGAGCTAACAATACGCCCACCTCAGCATGTTACCAGCACAGCGACATATAATTGTGGGTAACTTAAGTCCGTAGAAGTGGAAAGCGCTCCGGTTCAAGGCGCATGCCGCGCGAATTTGTGCTCTGTAGAACAGGAATCATACTCCCCCCACGACACGTGGTTTGTGGCTGTACTTGGTTTAAAGATAAGAGAAAACAGAATAGCTGGCGTGATGTCGCAACGGCGTAGGCCGTCCTGGACTGGTAGGGTTGGGCCAACGTGACCCTTTCAACTCAGGATAGATATAATGGCAGAACCAGTTCACCCCCGCAATATGTAGATGCGCTGATGTATCTGGGATACTTAGGCCCATGGGCCCCAACTAGTTCTGCTCCTAGTCGTGACGCCTTGAAGTAAATCTAGCGGTCGTGTAACGCCACGCCCGTGAGTTCATACGCGACCCCTCCGGCCGGTGCGTCCGTGATGAAGAGGTCGTCAGGTCCGGTAGCTATGCGGATTGTGATTTTGTCCAAACGTACATAAGGTGGGAAGGAA
>2 191 GGCTCCGCGTGGGCC
GGACGTTCTGTAGCCATCTGCAGTACGTGTATATTTCCATGCGCCCCACTGACCGGGTTTCGCCCGCACAGACAGGCTCCTGATTTAGCGCATCTGTGATAACACACAACAGCTAGGATTTACTTGCTGCCAGGCCCCGATTGCGCCGACACGACTAGCGAATGGCATCATTACGCTCACACAAAGTACCTGGCTCCGCGTGGGCCTAATTCTGATACAGCGTGATTTGCTACCGTCCGCGGCCAGCGTATCTCGCGGTGACATTTCCCCAGCAACGAGTAAATCGCGTTGAGGATTTCATAAAGGGAGAAAGGAAAATACATGATGACTAGGGTCGGATCGACGGCCTACACTTCGAGGTGTCCTGTCTGGACCGCGTTCTCGTGGATGCAGCCCTTCGTTCGTCCTTTTAGGGACCTACACAGAGAGATCGTTCACAGTGGGGTTCTGGTAGAGCGCGCATTACCTAGAAAATCTCACTCGGTTAGACTTAACCATCCCCAGAACAGGTTAGTCTGGAACGCATGGATGAAATGAGGACGGTCTTACATTGGACAAAGGCGAATTTCTGTTAATTCATGTCCTCCTTTACTCCGCCCCGCTCATTTGGAGAAGCATTAAAGCCTTATCCTTCCTCACAGGGGGTAATAAACAATATTGTCGCTCACTCCAGTATAGATTAAACCATGGGCATAGATCCAACCACGAGGCACCTCGTTCTAACGTGCTCTGCAGCTACCCATCTTGTGGAACATCAACACCCTCGAAGCTCTGAGTGTCGTGGCAGATGTCTGGAAGAG
>3 105 GACTCTATGCAGGCC
TAATCTTACATCGTTTGTGTAGATTCAAAGGGTTACATGAGGCGGAGGCGAGTGGTGTTCAGCCCTGTAACTATGTTGCTTCAATAGTTACAAATCGAGCCACCGGACTCTATGCAGGCCTCTTTTGGGTGGTGAGTATATATGACACAGCTGCTATTTGCAGACTTTTTAGCCCGTAGTCAGCGGTATTTTCTAGATAGACTGATCTCTTACCTGCTCTATTGAAGTTATAAAAAGATGCGAATGCTTCCCAACGATGGGCAACCCTCAGTTGGAACTACTACTGACGCCATACAGACTATGTATGTGCCGAGGCTATCTTGCAGGGCTAATGAGCTGACTTCACATGTCTATATTCCGATTCACGCGTAGGAACGAATAGCCACTTCGATTGCCCGCGTAAACTATCTAGCACCATTGGATTTTAACTCTCCTCAGCCACCCAGAGGAGAGCTGCTTTCACTTGCAGGCTTGGCTTGTAATGTACTACCTTCAGCCGAACCAACACTCTCGACTCTGCCCGGTTCATCATGACTCGCTGACTCCCCGGGGGTTAAAGGCCCGCCGCTATAGACAATCCAGACCCGTAGTAGGTGTAGTGGGCAATCGCTCGCCCTCTGCCTTACCAATGCGTACACGGCACTGTTTGCAACAGCACATCAGGTTGGAGAACACCATCTGTACCATTTTGTAACCAGCGTAATAATCTCCAAAGCTGATCCCGACGACTCTTCCATTCAACCAGTTGTGACGCGTGAGACCGTGTAATCTTATTGTCAAAGTTGCGCGCGATTGCACAT
>4 430 GGCTCCAAGACGGAC
ATAGCCTACAGCATTCACCCAAGTTTCCAAGTCAGCTGTATACACCGTTAGAGCGTCGGGAGAGCCTATATGGGGAACCGACCTGACCACAGGTAGCATTGGTACTCCCCATTTAGTATCAAGGGTCTGCTTAGGATGATAGATTTTGACTGAGTATAGAAGCAAATCTCCCCCGATTCGCAGGTGGGTGCTATCCTCTACACACTAGATCTCAACCTGCATAATTTATAGACGCCCCTTTAGGAGGGTTTTCCACAAGCCTCCTAATCTCTAGCTCGCGTAAGCCGGCACGCCGTAACTGGGCCTTGCGCCAGATTTCACAGTAGTCTGCAAGAGAGCATGGGTAAATGGTAATCAAGACGCGGTGCCGCTACCTGAACACTGCACGAATTCCACCCCGAGTACATACACACATGTCTTATTGAGCAAGGGCTCCAAGACGGACTCTTCGATGGAAGGACGCATTAGGATGATTGATGCGATTCAAGGTTCGATGGGTCTACCAAAGCACTGCTATCGAGCGTCTAGGCAAAGCAACGCGGGCCACGGATGGCGATCAGTAGCACCTGGTCCCTAGGGACTCGTTAGCACTCGTTAGCTTGCAACTCAGATTTGACATCGACGAGATTTGATTAATGGTTGTAGGTGCTTATCTGCCTGGTTTGTTACGAAAGGCATGAGGGTGGACCAAGAGTGATTGCAATGTCCGATGTACCGCGTAGCCGTTGTGACAAACTGCAATGAGGTATTATTCTACGACATAGCAATACGGTACGAACGCGTGCGCTGGCACTGGATTC
>5 123 TACTCCAAGTAGGCC
ACTCTTGCACACAGTTGTATCGTTTGTGTGTTTGAGCGCCCTTTACCGCGTGAAGTGACCGTTAGCAGCAGGCGGGACTACACCGAGCCCCATTGCGCTTCCGCTGATGCTCTTATTTCCATGTACTCCAAGTAGGCCTAGTAAGCTACCATGACACTCAATCTCGTGGCACTCGTTATGTTCCAAGAACCGTCAGCTCATGCGGCTCTGTACAAGACGGGTATTTCCCGGTCGCGTTTATAGGCGAACGTTGCCCATTAAGCACACTTCTTACCGTTTCGACGCACGCCCTATCGAATCTAATTCCAAAATAGCTCGATGCACCGTTGAAGATCAGAATAGACTACTTGCAGACGACTGTTGCCTCAATTGGTCTCTCAAGGTCTCAGATTATTTCTGGATCGCCCAGAGAACGCCATACGATTCCTCGTGCTTACGGTGGGCATAAAGTAACGGTGTCGAAAGCATCCGCTAAACTGTTCAGTCTCCGTAATTAAGGTTCCCTGCACTTTTGTTAGCGCACTAGTTAGGATAGAAGAGTACCGAATGTTTGACCGGGTGATCATGCTCTTCTTACGTGTACTGATTATACATATTGGGCTTAGTCCCGACCAGACTCCGAATTTGGATTCACTATGAGGCTCTAGGTGGAGGTTCGTATATCCTGCTTTAATAGTGACTGTGCCTAAGATTGCGCCCCCTGGGAACAAAGTAGGAGCATGTTTGTGGGCTCCCTTTTTTATTTAAGAGCTAGGGTAAGTACATAAGTTTTCATAACGTTAGGGCTGAGGTCGCCCCTA
>6 246 GTCTACATGTAGGCC
AGTAGGTGCGAGTCTTGAGGAGGCTGGATTTCGTCGTGCAGCTAGCAGCTAGTGCGGTAAGCTTGTACATATACGCGTCAGTTCATTAGAATATCGGTCTTCCATACAGCTTTCGAGAGAACCACGAGATGTGTCAGTATATTGTGGCCGAAGCCTCCATGGCACTCGATAGACCGATGATAGTTGGAACCTCGCTCTTACACGAGTCCAAAATGTCAGGCTAGCGATCTAGCTGAGGTTAACGAAGTCTACATGTAGGCCTCAATCGACGGCAATAGTCTCTACAGAGACATACTATCATAACGTCGTACGTTCCGGCTCATTAGACTTATGCTCTCCAGCCAGCCAAGGCACGATTGTGCCCTCCGGGCCCATTTTAGATCTGACCAGACAAAAGGGGGTTGGGAAGGACGGATGTGCATATCATCAATCCCTGAGGCCTGGCTTCTAGGTCAGATGCCGTATCTCTGCGTAACTCATACGCCCCGATGTACCCCGTCCCGAAGACATAGACGGTACCGCACGCCGGATTTGCTGGTAGCCTTTGAACCAGCACTCTCTGGGAGTTTACGTCAGGAACGACTGGCTCTTCAGCAGCGTTCTCTACATCGTATGCGTTTCAGAGCAGAAGTTGGGGTGACGTCTGCCGGTATGGGTCTCGGCCTTCCGATTTGGCGACCGCAGCATAGCTGCTATGATTGTATGCCATCTACCAACATTGTTCGTTCTCGAAGGGCCTGGCCTTTTGTGATTATGGCGCAGGAATCACCAACCTCAGGCTACTTGACATGATGCCATGC
>7 618 GGCCCGATGTAGCCC
GTTTTCGATCATAAAGCGCGTAGGGGAATTGTGAGATAAGTACAGAGATAGCGAACTCTGGACCTTACTGGCTAGGCTCCTCCACTGACGCGCAACTCATAGATGGCATCTTTATCCCGTTAACATTCGTCGTGGTTCGGGTGGGGTAAGTACCGTTGAAGAACACTTTGCGTCGGTCCTGCAACAGAACTGGAGGGAGTAAGTGTATGTATGAACCACGTCTACGCCCCTCTAGCATGGCGCCTGTAAGTACCGGGAGGGGATGAGATTGTGCATTGTGAGTCTAGGCTTTCGCGATATATAGCAAGGTCATACTGGTCAGGAGTATATAATCTCTACGATGGCAAACAGGGTCATTAGAGAAACAAAGAGTATAGCTAGTGATTGGTGACCGCGGCGGCGGAGAACCTTAGTCATCCGATCTCGCCGTGAATTGGCTAGATGTTATCCGGGTGTACTTAATTACTTCGAGCCCCGGAACAACACTCAGCGCTCCGAATCAGTGCTATGTGCTGCAACTCGTACCGAAACTGGAGATATAGTGGTTCCGCTTACTCTCTCGCTTCCTTTCCAGCCCGCGCATCGATCGTTTCCCTTCTGGCACAAATGAGAATGCATGGCCCGATGTAGCCCAGTAAGGTGCGAACCTACCCTCGCCTCTCTTGCTTGAACCTGAATCGTCGAGTTTAGGAAAGCCTGACTCTCTTCTTGACTCCTCAGCTCAGTTTAATCTCACCTTTCGGTTAACGTTTGGATCGATTTCTAGTCGTTTGTAATAAAGCCCCACTGACATGCAGAGA
>8 711 GGCCCCATGGGGGCC
CTAACTTCCATTTTGGGAGCTTGATCAATGCCTCGACGGAGGTCTCTATAGTTCTACCTCCCCAACACGACATAATGTTATGTGCCGGGACAAATCACGTTTCACATCAAACCTAGCAGCACTTCGCGGCCTTTCGTGCCAAATCTCGTATTGTACCCTGCTGGGGTCTCCACGCCTGCAGATTTAGTTGATAGAGTCGTTGTCAGCCTCAAGTTTGTCTAGGTAGAATAACCTCTCAAATTCGCTAAACATGCTCCCCTCGAGCCTCGTTCGGTGTTGTACTGCGGTCATGTTATTCCCGAAATCTAGAGTATGTCCGTCCAAAGCAATATGAGAAGGACCTCCCTCGCACCTTACGAGACGGGGCTCAAGATTTAGCCATTATGCAACACGCAGGCCCTGATGTTTCTTTTTGTATATGCGTTTACTCTTGGTTCGACAGTGTCACTTCGTTTCGTAAAGGTGCAGCTATCGTCTTAGTGATCATTCGTAGGCCTTTGATTTGCAGCATTAATATCATTTACGATTCCGTCCCTTCAACCTAGGGTACAGGAGTTAGCGTGACAGTTTCCGTTGACTGCCCTACGAAGACGAATCCAACAAAGATGCACGACCAAGCAAAGTAGTGATTAGGACCTTACGACTTGCCGCTTGATCGTGGAGCAGCCTGTTCCTAGGGGGCTCTCGATATGCACATGAGGGTGTCATCCAGGCCCCATGGGGGCCCAGCACTGGGCTGATCCGCGCATACACCTCGGTGAGTTTCAACTCGGCTCTTTGAATGGGATACTCCCGCGCCC
>9 28 GGCCCCTTTTAGACC
CTATGGGAAGTGGCACAATTCGGAAGCCGGCCCCTTTTAGACCTGACTCGACCCATTGGCATACTTCCGCAAAGACTGAGTCCGCCCTGTCAGACGTGTAGTAGACACGTCGCACATGCCGTACATTGATCCATTATCCTACTGCCTGCCATCCATCCCAAAAGCGCTTTCTCCCGACGCGCCAACGGGTCCGTATTCATGATTGATGTTAAATGGCCGGGATTCTGATAGAAGGCCCCTCGAAGCTATCTAAAAGTTTCGTGCGGATCTTCAAGCGAGACCCTGCATAACTACTTTGCGCTAAGCTGCGCTTCCGGCAGGGCGCCAATTGTAATAATTTCCTCTGGCCCACGTAGAGGCATTGGAAATGTTCTCAGTGGTATCTCCAGACGCAGCGCACTGGGCTCTATTGGTAACAGTGGACCATATCATCCTGCCAATATTTAGCATAATCGCTCTTCCGGGTGAACACTGAGTGGAAGGAGTCTACCCGCGCTTAACACTTTACGTATATCTATCCCCAGGAACGGCCAATGCAGATACTACAAGATTGGCCTGATGAAGGGTCTGGCCCTATTGCGCCATAGGGGGCACGAGGACTACCCCCGCGAGCTCTCTCGATTCACCTGTCACTCGAGTCTGCTGAGCAACGCCAGACTATCGTGCTCCTTTGGTGACCGCGGGCGATCTTGTTAAATGATCACAAATCGTCGCTGGTTGCGCAGCCGTCTGTGCTCTCAGCTCTCGACCCGGACGAAATTGGCATGAATGACCCAGGGACATACGGGCGCCGCTGGACA
>10 407 GGCTCCGTCTAGGTC
TCGGGTCCGTTCAGTATCGTCTGTAACCCGAGATCTTCCCGGTGGTTAGCGCTGCTTCATAAGCAGTCGTGGGGGCGGGGACAGCTTCGGCTTGGCAAGTCAGCAGTGCATGCTTGGTGCTTGACGTACATTGCATAGTCGTCCCGCCTACTGCAACGTCTGTGAAAAGCTTCGAAACTCACTTCACAGTTTGATCTGGAACCCGCGTTCACGCTACTGTACAGTCTGGCAGATATATGTGACAACGTCGCAACGCCTAATCTGTGTGGGCAAGCATGTCTTGGTCAAAACCGAAAATGTATATTAGCCACTTCTGTCGCTTGTACCCTAGTAGTGGCTAACTGGGTTATGATCGAATGCCAAGTATCTTCTGACATCACACTAACACCTATTGCGACTAACCGCCAGGCTCCGTCTAGGTCTCACCTCAAGCTCCCAGACCGGTCTGCCTTGGCGATTTATTAGGAGATGTGTACCAACTAGTTCTATTACCATGTGCCATGCAAGCCGTTATGCCACTGCAGGTACGTCGCGTCATACTGCGTACCATTCAATTGCATCTCGCACTGACATTCACTGTAGGGCGACATAGGGTCCGCGATGCTAGATCCTGCCTTCTTATGATGAGCACGTACGTAGGGATCTCAGTGCGATGCAACACTTGCCGACCCCATTATGCCTAGCAACGTCCATTCGGTTATATTGCTTCCTGCTTTACCGTGAAGTGGTCGCTGCTTCTCGGTTATCCGCAGCGTGCCCGGAAAGATCGGACATGCTAATGCAGGTGCACTTTGGTGTCA
>11 317 GGCTCCATGTAGGCC
TCCCGAGCCACGCGTCTCCGGTCCACCTACCTATCTTCGAATACTCTTTAGTGGAGTGTTCTACTCAATAAGCGTAGGAACAACCGGTCCCAAACCGATCAACGTCCCTATGATACCTCTTGAAGAATATGGTGGAGTAGGTTCATGTGGATTAATACTACACGTGAACCGTAAGGGGCCCGGGACGGGAACCTACGTCGATCCGCGCGTTACTGTAACACATAGTGTGCCCTGATTTTCTAGGCCCCAGTCCTCGATCCTCTGGATTCTATGCTCAAGAAGTCTGGAGCGTAACGATGAGGCTAGTCCTAGACCGGGGCTCCATGTAGGCCGACCAGCCAATCAGACCCTCAATGAGCCCATTTCGCAGAACACCTTATCCGCTACCTTGTATTCTGCCTCGTCACCCACTCTCGATCGGTACCGTGGTTGATTACGGAGGTCTCCCCCTCATTGGGCGAACGCGAGATTAGCCAACCGTACTCAACGGTCGATCCTAGCTTTTCGATTATGGACCTTGATGGCTTATTGTATGGGAGCTGTGCGCAACGATGTCAGGGGGAGTGTGACAGCACCATGAGTGCGCATTTTCGCGAAGATGCGCGAGGCGCCCTTATCCGGAAACCGCAAGACCCAGAGCCTCTTGAAAATATCCCCTTAGGGTTGGACCGGTTTTGATATGCAGTCGCGCTTGAGGCACTATCGTACGCTGCATATAGGCCGGCGACTGTCCCACAATCAGCCCGTTAGCGCGATTTGACGTCCTGCTTCACAACTAGTACTGGCACAACCCACAAACT
>12 755 GGCTCCAGGTAGACT
GTCGAACCTCCATTCTTGGGCCCATCCAGCTGCCCCTACAGCAGCAAGGTAGGACTCTGACCTTACATCCTGTGGCACATATGATGACGCACCTTAACCGCATAGTGTGCCTGATGTCCAGGGGAGCAGAGGTGCTAGGGTCCGCGACCCCTGAGGGCCAATCACGGTAAACCTGAAGCCATCTATGTAAGGGGTACACTGAGTTCGTTTATCCATACCTGTAAGACTCGTTATGGCAGAAACAGGTACCCCACGAAAATCTCAAATGTACCCCTGGAGTATGTCAAAGGGACCTGACCGAGGGAAGCTCTCTGACACCTCTCCGACAGTCTTACATGGCCTCTTTCCCTGACTACGGTTGTGCGAACCCTCAGTAGTTATCTCGATTTCGCTGGTGCGACTGATCACCCGCACCCCGGCGGTACTCTTCGGACCCCGCAATGGCCAGCCGTCACTAGCTAGCTCGATGTGATCCATCATAAAGATCCCCTGATGTAGGAGCACTTGGGGACGTCGAATTTAGAAAAGATCCCACCGGGCGCACCATCCACTGGTCCATGCGTTTCTACCTTAAGGCGGCTACGTGGTGAATAGCTTCACATACTCCAGAGGGGAATCAGTATTAGGCATATAGCACAACTGGGAGTCGATGCAGCCACGGTAGGAGAGCCAGAAACAGCGTGCCCGCCTCTGCCCCCGCTAGCGGACACCAGTCGGCTCACGAACAGCCGATGTTTGTGGAGGCCAACATCCACGGCTCCAGGTAGACTACGGAAGGGCCCTGATCCAGATTAGTTGGT
>13 286 TCCTCCATGGAGGCC
CGGTCTAGCTAAATTATATTCAACCGTGAAATAGTGCCTGGCGAGGTCACTTCCTTACTTGGCTATCGACAGACCCCCGAAGGCTCCGTCACCCGATGCGTCCCACCGCTCTTGATTGACATCTTTGTGAGTGACTACGGGAGTCAACAGAGATTCCACACATCGCCGTGAGTGTTCCTTGAGCTTTGGGCGCATATGGCGCATGTAAAGGGGCCCGTGGACTTCGACTTTAACAAGATATGGCTAGGACGTATCTCTTACATATAAGCTCTCTCGGGAAAGGGCCTCCTCCATGGAGGCCAGCTGCGTCTAAGCCCCGTCCCGATCTTTTCGACCGTCTATCAGTTAATTTGTGGAGTTCGGGTCTCTGGGTCAGCATGAGAGCAATAGAATACAAATACGACACTTAGCGTACGGGGTGGCTGTTAGATGAGCTATACGTCTACTACTTGGGATAACGGGCTTAGAATTAGAAATGGAGGGGCACGGTCCAGAGGCAGTACCCGCCTCTGGTATTTACACCATAAAACGAGAAGACATATACCACTATTAGCCCTGAACATGCGCTATGCGTCACTCTGGAGGACTTGTGTAGTGCTCGACGATTCCCGGTAACCAATCTCCATTACGTCGGCACCGATCGTATGTGACGAATTTCGATACAGTATCCTGTTGCGCCATGTTTTAATTTTCACAGCTACTAAGATCGGGCGCGGATCACATACTTCTGCATTGTGTAGTAAATTTTAACAGAATCATAAATACCCGCAATTCGTCAACTGATCCGACCACGTCTCAGA
>14 152 GGCTCCAGTGAGGAC
GACCATTGGGTCCCGCTACTATGCGAGGACCTTCGGTACATATGATGACTCCCTAGCACACAACGGCCTGAGCCGAGAGCCCAAGCTATCGTGGTTAATTTTTGTGCCCTGATTATGAGCTCACACGCCGTTACGGCCTAAATGCTTCTGATGGCTCCAGTGAGGACGACAACATAAACCGTGGACTGATGATTGCCTCTCGCCAGCCAACTCAACTAGGTCTACCGACTGCTACCTGTAAAAGTCTAAGCGCCTGACTATCAGCGCGTTTAACTATCCACTTCCCCCTGAAAGAGTAGCCTTAATAAGCGAAATCGTCACGTGCATACTGTATGGTACGTCCACCGCTAATAGTATGGCTAATACCCCCCACTGTACCTCGGTAAACGGTCGCCCAACAACATAGGCTGAACAAACTAAGGACCTCTAGCGTACTCTCATACTCCCGACAATCCCGAAATGGCAAGCTCGAATTCAGATGATTAGCCGGGGGAGTACCGGTCGCTGGCGTCTAATTTCAGAGTCTAGACATCCAGGCACCTCGAGGGTAGGTGTCAGTCACTGCGGGATTGAGCGGCGTCGAGGGGGTGTCAAAAATGCCTTTCAGGTGTTTCAAATAGCCCTCCTAATCTACTAATCCTAACGACTACTCTTGGGTGGTGGGAGCACTTAAGAAACCCTACGTACACAAAAATGTCACGGACACGCTAGGATCTCCGGCTAGAGCTAGGTATTCAAACGAACCCGAGCTGAGAAGTCCGTCGACCATACACTAAGCTGTGCGGTCTTGAGAAGGACGC
>15 9 GCCTCCATGTCGGAC
GCGCAATTTGCCTCCATGTCGGACTATAACACAATACAATCGAGGCCACGGGTCATCTAGGTTTGGGTCTCCAAGCAATCCGGTTTGATCAACGGGTACCGGAATGGACCGAGACTAGGTCCTCAATCAGCGTTGGAGCTACCATCGATGCTTATAGTAAGACCGGATGAGACAAGACTCACACGACCACCTAAGCGACGCTCTATCCGGGTCCACTTGATCTCTTACTTCCGCCGTGGATTCTGACTCGTAGGCCGGGGATCAGCACTTTCGCTGCGTGGCCTCCCAGCTAGACCGGACTATAGAAACTACAAGGTAAGTACTGATGCTAACCCACACGCCGAAGCACTCCCTCGAGCAAGGTTATACGCCATCTAGTCGAGGCCAGGTGAGCGAATGGAAGCCGCAAATCATCCTTCACCAGATTAATCGGTCTATAAAAACCACCGCCTCCCGTTTGTCCGCATCGGGTAGATCGCATGATGTCGTGGTAGCGTCCGGATCACTCTTCCTATCCTAAGGCAGCAATACGTGAAGCCGTATGGCTACACTATGTAGATGACAAGTACTCGTTATATTATTTTAAGACCCGCGCCTAACAGAAGAGATCAACAGAGGTCGATATCAGATCTGCCCAGCGACAACCAAATGCTGCACACGGATGCGGGGGCGCTCATATTAGATGGTTGCTTTACGTTCATCATCATTGGTGGTTGGAGTGCTCCGATACGATTGTGCCCCAGTCCTCTCGAAACTGCGAAGACGATCTAGGAACATTTAACGATCAAATTACCTACGTA
>16 756 GGCACCAGGTAGGCC
TAACCGGCTCCATTCGCTTGATTCCGTGTAATAGTAACCCTTCCTCAGGCGCAGATCTTGTCTGGCGTAGCCATAAAATAGAAGTCAAAGTGAATCTTTGTGGCCCGGTTGAGGTTAGCATTAGCTTCTCTAGCCCGAAGCATAACTGCTCTAGTTCTGACTCCCTCCAGAAGGGGGTCATAAGGTGACCTTTTGCGACGCTCACTGTGCTCGCGAATTGTTATCCCGAGTGAGGACGAATAGACGTGTTTCTGGGGCGCAGACAGTTACTAGTTCGTTTCACTACCCGATGACCTCTCTCCATGTTATCAGCTCGCCATTGCGAATCTTGGCGCATATCCAAATGGGTACACTAAGTTCGCTTGAAACCTAGGGCCTCCTACCTCAGCGCTGTTGCCTCTGAAGTGCTCTGGTTCTTCCCTTGAAACTGTCTTTGTACGCATGAAAGAATTTCGTCGCTACCTTTACGGAAAAGGGACTCGTGGAGTGCTAACGACCAAATTGACTCACCCTGCCAGCATGAATAGCTTAACACACAGCCAGAGTTTCTCAATCTCAGTGTCTTCGCGGCTCACAGCAGAGGCAAAGCCGACAGGAGGCGCGAAACCGGAGTCTGATCTGCCATACCGAGTTGAGCCATTGCTATACGCTCAGTGTGGGGGCCCTGCGAAGTGAAGTACATTGGAATGTGCTTTGTTCATCGTCTACACAAGTGTTTGAGCACCTTCTGCCATCGCTGAAACCTTGAGTCTGACTGGCACCAGGTAGGCCTCTTATGGGCGTTGGCTGTACTTAGCCGG
>17 718 GACTCCATGTAGGGA
GTACTACCTAATCCGACCTATTGGGCTCGAAGGACCTGATATCTTCGAGGTCAAGGTCGTGCTTCAGGAATGAACAAGGACCGTAGTGCCGGAAACCCAGGCTGTAGAACTGACTCCTTGCGGGAGGGCGAGTGGGGGCGAGATAACATCTTGGGTATACATACGGGGAGCTTTGGTTGCCACCTCAGGTGGCCAACCACCGTCCGGGTTTCCTACACCGTAATGTTTCGCTCACATGTAACTACACAAGTTAAACCGACTACAAACATCCGAACACCTCGTGGCTGTCAAGACATAGGGTAGGAGGCCAACAGCAGGGAGGGAGTCGACTGCACCGGTTCTATCGCAAGTATGTAAAAGTCTATGCGGCTTGTCCTGAGGCATGGTACTCCCCTCCAGGACACCTGCACTGCGGCATGAGGGCCCAATTTTGTTTACGTTGTATTAGCGCGGGTCAGAGGAACGAACACTTTGGCGTAGTTGTATTGCCTATCGCCTCACATTTCCAAGGTGACGACAGGTGTTGCAAAGTTCTATAGTTCAAAGTGTCCTATTATCGCGCGTAATCCGTGTTCAGTGTAGCCCGAAGGATACCAGAATCCACATTGCTGGTTTTGTTCGAATGCTATTCCGTTCATTATAACTGGGGACTCACGCGAATCTCTACAAGGAGACTTACGAGTACCTTATTAGCCAGATGCTCTCAATTCGACGGGATGACTCCATGTAGGGATCAGGTACCTAAAAAGTTGTCTGCCCCGTGTAGGGCAAAGCAATGATTTCGTTCGAGAGAGGACCCC
>18 615 GCCTCCACGTAGGCC
TAGAAGCGACTAAGGACTTCCGATAAAAGCCAATTGTGAGTCGCTATAGCACTGGCAAGGCAAAACTGGTGCCCGTTCCTTGTCACCGTATGCTATTTGACTCGACTCACCCCTACCAATATTACCTCAATTACCGCGCGGGAGGCAATGGATCCGTATTGGTGGCTTTGAATCTGCCCACATGAAGCCTAGGCCCTACCGATCTCTGCCATGGTAGACGGACGAGTACTCGAAGAAGCAATGGTCCCTCTGACCTTCTGCTATCACTGCGGCTTTGTACATTGCGACCATTAGGCATAAGGGCCCAGTTAATAACAGTGACATCGCTTTATGCCGTCACAGCCAGACTGATCAGGCTAACGAGTGGTGAACACAGACTGGTCTTAAGATTAGACGCGCGCCAACCGTTATTGAGAGGAAATCCCTCATCTTGCGAGGCCGATGTATGTTAAATTTGCTCTGCCACTATGTGTAGCCTAAATACGTGCCACGATGCGACAAATATATCCCTCGAATTGGTATCACTGACCCAAAGCGTGCCATCGATTACCCAAAGACGCGGTATTCAATTGCGCTTGTTGAGTGGTCGCCATCATTTGTTATCGGCCCGTGTCCGCCTCCACGTAGGCCCTGCTCGTGCCGGGACAGCCCGGAGACCTGGGTTTGTCCTGGGGTATAGGAGACTCCCTACGTGAGGAGTCATTTCGTGGATAGGGTGACGTGAGCCTAAGCAAAAACCAAGGGTTTGATTCGTTCCGGGCTGGATACACTACTCGCATAATCAGGGCAGGGGGGTAGCT
>19 667 GGCTCCATGGAGGGC
GGCTCTCGGCTAGTGCGTAACAAGGTCGCCGGGGAGCAACTACAAGCGGTAGAGATCCGCGCCACTTCGGGAACTGATACCATCTATAGGGAGCTCTTGATACGGACTAGCGCGGAGTTTGTGCAATTAGAATGAAATCATGACTCGCGGGTGCTGGGTATGTGAAACCATGATTGGTTCGGGTCTGCCGCAACAAGGGGCGTAAGTCGGGCCCCGTTCTGACCTACGCGTGTTAGCACCCACCGTGCCTTGAGCAGGCAGATATCTCTGTGTCATCTTACAGCCAACGCCTGCGGGCCTATGACTCAACCAAGCTACGCCGGGGGCAGGGCCCACTATTGTCTTCGAGGTAGAGTCAACCACCTAATAACCCCGATGACTTACACCGCGTCGTTTAAGGACGAAGCGGTTAAAGAACAGATAGTTAAACATATTAGTTGGTCATAAATAAGTCGGTGGTGTTGATCGTGTCATACCAGGCCCCATGGCGTAAGGTGAATTAGAAAGCAGCCTTACGTGCTGGTCATCCTCCCGACCCAGCTAGAGATTAAATAGTACTGCGACGACGGTGAGCGCGCCTACAAGCGTACTCAAACAGGAAATACAGCTTTAAATTCGTAGTCAATGACGAAGGTGTCCGGATGTCGACTAGATTTTCCCTATGGGCGGCTCCATGGAGGGCAGATACTCTAGCTGCACTCTTCGCACACGCTTGGCCTAGGCCCGAGCCTAACTCCTCGAGATGTGGGCAAAAAAGTTACCGAAGACTGGGGTAGACAGTACTCAATCCAGATATTTTG
>20 422 GGCTCGATGTTGGCC
TTACTACCGGGAGTGGCTTGAATCGTTCAAGCGCGAGTCTCCACACCGTAGAGGGGCCTATGACTGCGCCCTGACCGATAATGCAGGTTCCCATCATTGACGATGTCTTTCAAGTATACCAGCCGACAGAAATGAGGTGCGAACTCTTTTGCCCCTGCACCGACCACCCACGAAAGACGCGTTCAACTCGGGAGGCCTGCCTACATCTCAAAGGGGCATACTTAATTTTATATAGAATTCGGATGGCTGAACGTACTGCTTCCGCTGCATGGAATTCAAATGGCGGCCGGCCTGAATTGTCACGTAGAATTCTATCACTGTCGAGGGGTGAAGGCTAGGGCCTGGTCGTGGACGAGGATCTGCATAAAACCAAATTGATTGTTATTTTGCTTAAACAGCAAGGTCTCTAGACGTTCTGATCAGGCTCGATGTTGGCCCGACGCGTCGACATCTCTGACGGGCCACATAAGTAGCCTAGAACGGCATGTACTCTCCTGATCTAACTGCCGCGAGGACGTGTATGTTGTGCCGTCTACATAACATTCTGACGAGGCGTGGAAACCCCGTTTTCACATGGTTCCGAGTTGGCGGCGGCGAGGAAGCGGATCTCATACCACTCTCTGCTTCCCCAGACGTGAGTCGCAAAGCCGACGACTCACCAAGTTGTCACTGTGTGTGAGAGCATACCACATCGCCCTGGGCAATGTCCTATTAATGGCTGTCACTCTGTTTATCAATAGGTGTGGCCCCAAGCTGCCTCGGTCGGACTGTCCGCTTTAGTACGGGTTCTCCGTCGACTG
