# Supplementary material for: A particle swarm optimization-based algorithm for finding gapped motifs
Source: BioData Min. 2010 Dec 13;3:9. doi: 10.1186/1756-0381-3-9 (PMC3022572; doi:10.1186/1756-0381-3-9)
Supplement: Additional file 2 — Experimental Dataset. The synthetic data sets and real biological sequences used in the paper. [file 1756-0381-3-9-S2.ZIP › synthetic/non_gap_motif/fix_motif_length/Seq_800_20_15_4_6.fa]

>1 689 TCTACTCGAAAAGTT GCTACGCGAAAAGTT
CTCGTTTCCGCCATCTTCTCGTTGCAACGGGGGTGAATATTACGTACCAAGCGCGGAGACGTGCGCGCACGGCACCGCGAAAGTTCGACCTCCAGTTGGTTAGACTCCGGACTGACTGCTGTTGGCTCGTAATACGAGAACAGGCTCTTTAGTTGTGGCTTCCAAATCCTTCACGGCCGCTCTGACGTCGCTCTGTGCGCCGCTACAGGATAGCTTAAACTTCTTTCGATCACTAGTCACGTGGTAGGCGTACCGAATCCCACAGGATTGCTCCGAGAAAGAGTAGCAGCGCTCAGTTAGTCCACCGCTGCTAATCCTGGCACGCTAAATAACTTCCTACCGCTCCACCTGCCGAAGATTTTTTTCCGACCTATAGTTGCGATTAAGGTAAAGATTCATCTAAGGCGTGGGATTAAACAGACCCTTGAAGTGCCATCGGCTTCAACAGGTAAAAGGTCCCGCGGCTGGCAGGTCCGCAGGTCACGGACGAAACTACGTCTCTCCGGTAATGCCACTCGGATAGGAGCCCTTCACCGCACGTGTGATTAAATAGTAGGGTTCCGTCGGTTCTCATGGTAAGACCGCGGCGGCACATCGCTCAATGATAGACTTCGACGTTTATCCGAAGGCTATTATGGTGGATGAGCGAGGCGCTGAACTTAGTGGTGAGCAGGTGCGGGTTACTGTTATCTACTCGAAAAGTTAAGTCTATTAGGTCCTGGGCGCATTACAAATCTTTCTCATCAGTTCGGATCGCAACCTCCGTACCGTACGCCATCTTCCGGTGTGGCGGAGGGGCC
>2 102 GCAACCCGGAAATTT
TGTGCACCCTACAAACCCTACACGGCGCACTACCGCACGACTGCGGATAATTCGCGGCTAGACGGTGGATCTCCCACATCGTTATCACTTCAGGAGAGAACCGCAACCCGGAAATTTCCTACTGAGCTGCAGCATGTACGGCCTCGCCTTCGCACAATGCATTAAAGAAGTGGCCACTAACTTTAGTTAGTGGTCACATGCGGAAGGTTCGTCATCTGACCTTCCATTAACGAAGCTGGCTGAGGTTCCCATATTAGAGCCCATCACTACGTGATTTACATATTGACGATTATAAACGCGACGTGTAGGTGTCTTTATCAAGTTTCCCTGTCAGCAACTAAAACCATGCGTCTCCTTTAACGGACGTATCCCGCGGTCGCGGGCGTTTTTGCCAGTGTAAGAAGGTGTGCATTCTAATGCGCCGTTTACACCGCAAAGAGACCGTCGGCGCACTTCTTCGTATGGCAACCAGCTGATTCCAGTGAGGCCAATGCGAATGATTCAGCCTTGGTCAAATATGGCGTGGGAAACACGGGCACACTTGATAGTTTTGTTCACGCAATCGTGTGCTCTTCCCGTTTAACTAGCTGTAAGGGATGGATATTGCTACTCGTTTGAATCCTCATTTTATCGTAAAACGATGGGCGACCGCCTTCAGAATGGTTGATCCAATGTTCTGAATCGTGCTGTCCAGGGGTTAGACCGTTTATTAGCGGATAATTCATCTGACCCTGTAGAGTTCTGGTTCCCACAGCTATATTACAAGGCTTGCTACAGTCCTCGGAGGTATTGCGGGACTG
>3 327 GCTTCGGGAAAAGTT
AGATCGACTCATCAATACGTAACACAGCGCCGTCACCGAGGTCGCGCTTTAGTTTTGTTCAACCGACTGAAGGGAGGTCTCTTAGTGTAAAACACAAGCTATGCTTCGTACCACACAGAAAGCATGTCACGACGCTACTTGATGACTACACTTGACGACCATGTGTCGCTGAATAGGATCGAGGTACAGACGTCTAGTGTGGTGACAGCGACGGAAGGAGTCCGCGTCGAAGGTGGGTTCCTCGTCACATTGACCGCCCCTGCATGTATACAGCTTCATCACTTAGGTTTTTGGAATCTGTCTGAATTATAGATCGCGCGTTAGAGAGCTTCGGGAAAAGTTTTGAAGGTTACAGGGCGCTTTGAGAGAGACTCTGTAAAAACTCTATGCGACGCGGCTCCCACAGTTGCCCCGCACGGTGTTTGGCTATTACACCCGAACACCAAACGTAAGTTTTGTGTACCGGTTACTGGTGGGGTCGAGATATACACTAAATGCACATACGTACAGTCTCGTGGTGTAGGCATTTCACATGTCTCTTGGCCAAACGTTAGTTACGCCCCTATCACAGGCTATTCGACATAGCTCGAGAGTATCGTCAGCTGTCTCCGTGGGGGGGGGGGTCCTGAAGTACAGGACGATGGCCTAATGGTGTTTAGCACCTCCCTCGGCAAATTGCGGCACGAGACCCCGAATAGCCCGCTAACAGGCGACTGACCAATTCTCTTTTCCCAGTACATCGCGGTCGCGCTCGGTGTCTTCGACATTAGACTGCCCCCTTTGGGTTACTACTTTTTGGG
>4 740 GGTTCGCGACAAGTT
AAGGTTTGGGGTCACACACCACCCGTACATATCGGGCTCAGCAACTTACTCCCGCGCGAGTACTCGCTGATATACCATGACGTGCACCCCGCATCCCGCGCAAAGCGACCTACCGCGGTTCGCTAAGGAGGTTAGTCCGAGATGTTGCACAGACGCATGCGGTTTGCCGTAGCGGTAGCTTACCAATCCCTTAGATTGGAGATTCTCCGAAGGCTGTTACCCAGAAAAACCACACACACGCACTGAGGTTATGTCCAAATTTTCAGGTCCGCAGAGGTTCCACAGCGTGCTACTACACTAACGGTTTGAGATGAAATAACCGGGCTCGCCTCTAACCCTGTGAGCGACTAAGCGCCCCAAAGGTTACGAGCCCACCCTACGGATGCAGTAGGTCGCTGACCACAGTCTTGGCTGGTATTATCGGGTAACGCCCTGCCGCGGTGCCGAGCGAGGGGATGACTCTAACACTCCAAGTAGGGGCTAGGTATTCATAGCCACAAATGCAGTCGTGATAAAGTGTCTTAATTGGTGTCCGTCCTTCCGAACGGGAGAGCACTGATAAGAATTGGTAATTCCCCTCCAATTCCACTTGCATTATGGTTGCTGCTAACTAAGGTGGCTCGTTGCTCTACTGCGAACCGCGGGTCGCGGGCATACCACACCGACAGTGGCAAATTCAGACACGCAGGTCTCCACACATGCAGTGGTCATTAAATCAAATGCGTAGGCTTGAATCGCCAGGTTCGCGACAAGTTCCCGGAGCATTCCGACCGAAACGAAACCCTCGATCTCTGGTCATC
>5 717 GCCATGTGAAAAGTT
CAAATGCCCACGACCGTATCTCAAGCTCGAGACCCACAAATCGGGCTTCGCGACAATCCTCACTAATTCATCCTGATCTTCGTAGTTAATAAGGAGCGACCGTGCTCGAGTCGCACGGACTAGCTATAAAAGCCTGTCCTAAGAGTCCAAGACTGCCACAAGTCTTTATAGGGTTTAATTTGCAAGGACTTATAGCAAATGCTATCAACTCCAGACTTCACCATTACGTTTCGTTGTGTAGCGCAAGCCACGCGTTTGCTTATACACTCCTAGCGGAAGGACGACCATCGAGTCGGGTTGCTGCACGAGGTCGCAGGCCGCCATTCCCAGTGGGTGGCGTCGGCGGTTATCTGTAACACTCAGGGTAGTGCCTTGTAAGGACGCTAATCCTGAACATTTGCCGTGTTGGTGCGAGCGAAGGCGAGTGGCTCTCTCAACACCCTTAATCGGCCCTACCGGCTTATTTAGAACGCTAAATCACCAACTCCCGATACTCCCTAGCAACACATCTATGACACTCCTCGGTTTAGGTAAACCAACTTCGCGCAGAGGCTTATCGAGATACTCTGACATGCGAAGACAAAAAGGAAGCCAAGCTCAGCCGACGTCGGCGCTCATTGGAGCTTTGCTCTACCCCCTGTGATTAGGAATTCTATTGTCATTATTAACTATGGAAAAGACTTGGCTCCCCCATTCCCTGCTCCAGAACGGCGCGTTGCCATGTGAAAAGTTGATCATACCGTGCCCGTCTTTAACGTTCCGAACAATCTCGGCCCCGAATGAATCGCGCGCTCCTTTGA
>6 127 GCTACTCTACTAGTT
TCACCGCATATACTAATAATCGGATCCGCCTCGTCTACGGGCGGTTACTATCGAATGCGATCCTCGCCCGTCCTATTAGCAGATATTATTGCGATTCTGCCTCCTGGCATATTTTGGAGTCCCGGCCGCTACTCTACTAGTTATTGTTAGGGGCCCCCTGGTACCATAGGCGCACGTAATATCTGTTTGCAACTCGCTACATATTACCGCCGTTGGTGCATGCTTTACCCAGCTATAGCCCCGCACAGTGTTTCCGATATCGTTTACAACCGTGATCTCCAGTTGGCTCCCGCTGTCCTGTCGCGGTAAACGCGGGGAGGCTCGTTACCTACGTATTCCCGTTGCCCACCAGCGCTCTAACGCAGTGAGGCATTCGTGCACAAGCACAGCGCTCTGGGACTCCGTACCAGAACTAAATCCATGGGAACACAGATAAATTCGAGAAGCACAGCCCCGTTCTGGGCAAAAAGTAATCTCTGAGTCCAGTGTAGTAAGTTATCGTTTGATAGGAGATGAACCAAGTTTCAAGCTATAGAGCACTATAATTCACATGATAAGGGACCCCGGAGTTTGGTCCACGCACATTCTCGCCTCCGTCACGTGTAAACCGTGAGTGTTATTTGCAGTGCGGTGTCCCCTAAGGTGATTAATGACGCAACGACAGACCATAACGTGGAACTTGGGTTATGGAAGATGCTACATCACTTTGGAGTGTCCGACGTATAGCATTATGGAAGTGCCGGTCTAGCTCCGGATTCGGTCATATGTTTCCTGAAAAGAGTCCCACGAGACCACATGCC
>7 223 GCTACGCGAGACGTT
CGACCCCAAGTTGGGTGCCACATCCAACGACTCCCATTATCACATTCGAAGAGCCTAGTTTGGTTAACGGCAAGAGCATGCTGAGTGGGTCTATATTGGCCTTCTGTGTGGTGCGGAACACGGAAAGCTATGATCAATGGAATAATACTGGTCGCGCTCAGTACTTGGATGATACCAACTGACGTACTGCAGTAATGTATTTAACCGCCGTGCGCCACAGGATGCTACGCGAGACGTTCATAATTAGATTATTCTTCCTGAGGGGGTGAGAACCGTAGTACCAGACTAGTGTGAGCGTATCGTGGTGCTATACAACTGTTGCAACGACCACCACATGCTAGGTCTACTTCCCTTCCCAAGTGAAAAAGCAGGTAGCTGCCTAGGCACTCCTTGGACGCTGGTTGTCGAACCCAGCCCCCATAGGTACCTCCGCCTCAATCTAGCACGAGGTTATTCGTGGGCGGGGCATACCTTTAGAATCGGGCTACTAGTTGCGATATCTCGATATAAAGATTATTATTAAGCTTAACCTGGACTCTGGAACGGCGTTCAACGAACGCTCTGTCACATCGGGGAGGAAAGTGAACAACTTTAGCTATTAAGATCGAGTCCGTCGCGAGGCATTCATTCTCTGTGTTCATTGGGTTTGCTTCTTCCGCATGCCCCGGTCGTTAGATGTTAGCGACGACTTCCTACGAGACTAGTCGAACCAAGAGAGGAGAGTTCAGTGATGGTTGGATGTCCAGGAAGCGCGTTGTAACGGTTCACATCACGGTTAACTATCCTTTTCCTCTCCGTTC
>8 266 GCTACGCGAACAGTT
GTCGTACAGCAAAGCGCCTCGTGAAATCTCATTGTATACATGGAGAACGATCTTGTCTACAATTCATCGTACTTAAGAGTTGTACTTAGCGGACTCTTTGCAACGGTTACCCCCAGTAACGATGCCATACGAGGATAGCACTGGCTCGTGAAAATTTCGAATTCTTAGCGGACCATTCTCAACATTCGTTCCGTGAAGAGCATGGGTGCTTCGGCAGCTCCCAGGACATCCCACTGCTCAATCCCGGAGTAGTTAGGGGCTAGCATGCTACGCGAACAGTTCGGAGATAAATGGGTTGATGGCACCGCGCATACCGTCGGGTCTGGTATCCCATTTGTCGATGGTGACTCTCAGCGTTATAGGAGCTTTCTAGGTCAAGGCGTCACAGACCGGTAACCTCAAGCATATTATTGCGAATCTACAATTAGCCTAGCTGTCTGTGGAGCTTTCTTTCAATAGCCAAAATCAGCGCCGGTTAGAAGTTGTTCCGGAATGTTACGATAAATCAGAGAACTCAGCTTGAGACTACAGACGCAAACCGTGTGGTTAAGCATTATCCCGATCGGTACAGACGAACACATTGAAGACGCATCGATCAGATTGTGCGAAAGTCTACCGGCAGAAACATGGCAATGAATTTCTACACCTGAATGCCGGATCATTGAGTCGAGTTGTTAATAAGAACTGCCCACAAAAATACCCACTTAGCGTTTTTCACTTGATGGGCTTGGGCGTCCGTATAAAACGCCTACTTAATGTATATTGCCGCAGCAACGTTGTACCCTCTACTCTCGGTACAG
>9 37 GTTACGCGAACAGTT
TTAGGGGTAACAAGGAGGGGAAATCCACAAGTTGAGTGTTACGCGAACAGTTATTGCGTGGCTATCTAATTCCTCGGCCCGACAGGCCCACTATTAAAAGAGAGTAGACTGTGCCTCCCTGCGAACGGTAAGCGCTACATAGGGTAGGTCTTTCGATATCACGAAATACGGTCGCGGTCTCCGGTGGACACAAGCAGGTGCGTACATGGCGTCTCACCAGCGGACGGAGGTAGAAACGCCGACACCGCACCAGGTGTGGCGCACACTCAGCGACTATTCCTCGTTAGATACGATCGCGTTTAGGGTATGTCTTTTTAGGTCATTCGAGCATGGGCCCCAAGGCGTAACATGCTCACAAAGGAAGGACAAGTTTTCTCGGATTGCACGTGGCTTCAGTCAATAGTCTTTTCGGGCCTGCGATCACGACTGATGTGGCTCACTGCAGGTAGAGAACGATCTATAAGGTGCCAGGTAATAAGCAAGTCATCGTTTTATTTGTGATAGCCTGTGGTGTCGTCACCATGGGTAGCATACTTCCTATTCCCCCCGTTCGAAAAGACGAGACCCAGCTGGGAGTTGTAAGGGGAGAGATAGGTGTAAGTGAGAAGGGATCAGACCCCCAATGACTCACTACAGGTGGACCAACAAAAGCTTTCGATCAGCTCCGTGGGGCCGCCAGAGCTCTAACCAGTGCACATGTTGGCACAATAGAACGGGATATTGTATGCCTAGGTGCACTCTTGTCGAACACGCAAACAACGGCGAGTCGTCGGTGAGCTAGAGTCTAGGACACTATCTCG
>10 175 GATACGCTAAAACTT
GTCCAGGCCGGCTGAAATCCCACCAATGTCCCGGCTGGTACGTTGTGGTGCGTAAGTACGGGCGATTAGATAGTGAACGACCGTAGAGTAAAAGGGGCTTGCGCTTTATTTACCGGGACACTAACCATAGCAAAATGATCACCTTTCGTCACACATTAGTTACAAACGTTATCCAGATACGCTAAAACTTGAATCAGCTTGCCTGGTCACTGCGCCGATGCAACGACTGTGTATGTTACCTGTTCCACAACACTATGACGATCTGTCCCGGAGTCCGCTACGCCTATCGCCAGTCCCTCAGTGAAATGATGGTTTCCAGGATATAATAGGGGTCCAAGAGCGTGGATCCAGGCCGTTGTCGGTCAGCAAAGTTATGTCGACGACGTAAGGTTCCTTCAATGCATAGCACTTTACTTGGCTTGGCGCTCCCAGTGGGGATCGTTGGGGACGACTACTCGCGCCGGCGGAGACTAGTCCTAGGTTTAGAACAGTGGAGACTGATCCAGGTCGATCACAATGCGCGTGTATAATCTGCGGGCTCTTTGCGTAAGAGCGCCAGTTGGAGGGCCGATAGGTCGACCAGGTGTTTTACCCACTGGGGTCGTATCCAATGCCACAAATCTAAGGGATCGGCATTCTTTGACTCACGATAACGCTCATCGGCCGGACGCGTCTCTTGTTGCATCCTAGCTAGTCGGTAACCGGGGGATTGAGTGAGATTCATTAGCAAAACAGCTAGTCATTAGCCCACGAACAGTAGACCTCGTGCGCACTACCGGGGAGGTTAGGAACCTTGTTAG
>11 680 CCAACGCAAAAAGCT
CGACATTAGAGACGAAATTCCCCGCACCTGTGCAGAGGGGTATTCACAGTCTAACACCTAATCAAGCGTAAGTGATTTCCCTTGGCTAGGGTACACATCCAGGGGTCCACAGGGATTGGGTGCGTACGATAAAGTGTGTTCCTCAGGAGTGCCCGTCCGCCGGCGTCTGTATAGAACGAGTAGTACTCTGGTCATCGTACTCGTGAAACATCCGAACCCTCACGGAAGTACGCGGTATACGCACAAACATCTAAATTGTCTTTGACATGAAGCAGATAGAATGAGAGATTGAACGATAAAGGTGCGAAAGACGCAGTCTCGCATTACGTCACTTGGCGCCAGGATATTGCATGTGAGATTCTCAACGTGTTGGTAGAATAGTCGTAGCCCAAATGCAAAGCGAGCCCCACAGGGCTATTAATGGACAAGGCGACTACTTGCACACCGCTGAACCCTCTACCTCTTCGCGCAATCTGCCATTTTTGAGGGGATTGTTCGACTCGCTCATGGGAGTGTACGCCTGAGTATCGAATTGGTTCGCATTCCTAAACCGTTGATCCCCATGTCGGACCCCAAAGCCGTCTGGGACTCATTGGTTCAGGTCGCAATCGTTCTTGGTTATTGACGGCGGATTTATGCACGTATTGTTACTTTTGGCTTGGAAGTCCCGCGCGGTTTGGCCAACGCAAAAAGCTTCACGAGGGAAGACAACACGGCTTGCATGCCAGAGGTCGTGAAACAGAAAACATAGTGTCTTAGTCTATAGCGTGGTGCGGTTTCCTTGCCCGCTCAGACTATAC
>12 533 TCTACACGTAAAGTT
GAGTGTGGGTCCTTGCGACCGACTGCATTATGATGCGGTCAGACGACCATGATTTAACGGACCACATGGGGCCGTTTTAGGACTCCCTAAAGGCAGTGAGGTTTGACGCACTAGAAGCAATACACGCCCGAGGCATCCACCCCAAGTACATCTCGTGGGCGCACTGTTACCACCGCCCATCTAACGCAACCCATCGTCCATTGACTTTCAATCGAATATTATGCAGGCGTTAATCGCGGGATCGACAGCAATGAACTGTCCCTCCCGGAGTGTACATGATCCACACGTACGAGGCATTGCGGTTTGCACACGGCAGACGAGCTAGTCAGCCAGAATGTTGACGGAATGGCCTAGTATGAGCTAACCGTCGCTTACTGTAGCAAGGATCTTGGGGACTAATTATTAAAATGGGGAACATATTGCGTTCCTATCTAGTTCCCCTAAAGGGTTTGGTCAATCCGGCTAGAGCATCGCCTGGCTTAACGTAGGCGGCTAAGATGTTCTGAAATAAGTCAAGTTGTGAACTAGCCACTTCTACACGTAAAGTTACGAGGTGGACTGGTCGTCCCGCATTTGACGTTTGTAAGAAAAGAATTCAGTTGGCCACAGGTGCGCGTCCTGAAGCGCGCCTTAAGCTAGAGAGTATTTGCCAGAGGGTACCAATTCCAAGCCCTGCTAATACTGGCCACTTTATCTTTGATTTGTGTGAGATGTGCTAACACAGCACAGAAAGTCACATCTGACGCAGAAGCGTTGTAGCCCTGATTGACATACTAATACGATGGCTCCCAGTGCCTCGC
>13 0 ACTACGAGTAAAGTT
ACTACGAGTAAAGTTCTAGATACGCCGGTTCGAGAGTGAGCTCAGCAGGTTCGTCGATAAGTAACACAAATTGTAGCGCGGCAGTGATTGCTTCAGGTCTCTGCCCAGGACTCAGGACCGGCCGGTCAGAGCCTAATGGCGGACGCAGTGCATGGAGGTTTAATTATTAATGCACCCAAGGCCCACCTAGGCGCCTGCTTCTTAACGTGTAATGTGTTCAATGGGAATCTGTGTGGTTTATGATTTGGAATGCTGTGAGTTAAAGTTCTGCCAAGATTTATAGAGTGGGGTATTAAAAGGACAGACCCCCTCAATAAATTTTATCGTACCTTTGTTACATATCGGTCGTTTTCCAGTACGGCGAAGATCTACTCTCCAGGGCCCACTATTCTTGGAAAGAAGGTATTGACTAGGATCCCTAGCCCAAGGGTTAGATCCACGGATCGGAGCTATGGGTCGTGCCCAAGTCGAGGGTCTCTCACTCGCCTATGTTGCCGAGTTACAGTTGGCGACCAAGTCAGTGGTTGATTATAAAGGCCGGCAACTGAATATACAGGGAGGAACGGAGGTGGTACCTATAATCACCTTTTGCTGCGGCCTCAGATCCTCATTTCGACCCACTGCACAATTTAACCAGAAACGATTTGTACATGTTAAGCTAACACGTACAAACACCATGGGAAACCCTCACTCAGTCGTCCAACCAACTTGCGGACCAAATAACCTACGTAAGCGTAACGTGGGCTTACTACATCAAGTGGTAATCGTGCCTATACATGGGCAATCGCTAGCTTATGGTT
>14 110 GATAGGCGCAAACTT
AGGTCCCGTGGACAACATATTATTCATGCAATCGGACGGCTGTGTTGCGGTTCTATAGCGAATTAAGCCTCAACGTAACTATAACACTTCAAGGACAGACGCGAGTTCGAGATAGGCGCAAACTTAGGATCTTAATCACGCCGATGGATCGCATTCAATTCGCACAGTTCAACTGTATCCGTCGAAATTTGCTACGTCGTTCGAATGGTGCAAAAAACAAAGCGGCAATTGCCTTAAAGGTCTCCAGTCAGCTGCTGGACTGAGTGAACTCCCGTGGATCCGCGCAAGCACTCCCGGCCATGCGAATAGACCGCGTTGCCTAATAAATCAATCTCTCGTTACGAATTGAATAGTAGGGCCCGTGCCCTAGTGCTCTTGAGTAGTGTCCATGGTCGCTAGCGAAGTGCGTTAATGACCGGCCGTTGCCACAGGGACCATGGTTAGCCGCATCGTACACTACCAACGACTGACTAATCCCACTCCTGATACGGACCCTCCCGGGCCCGAATTTGTATCTTCAAAAGCAAACCACCATAGTACGGTAATGATGGATTCTAAGGTACGCCGGCCGCGGTTGTGGGAATGAACTATTAAAAAACTAGCTCCGTTCCCGGTACGCTTCTTGTTTGTACACCTAGAGAACACTCTCGTCATTCTGCGCTATCACATAATAATCCTGTGTGTGTGGAGACTACCAACTAATCTTCTAGTGATGCTGTGATGGGTCCCCTAGGTAAACTACATGCAACGTGAGCGACATTGGGACGGCCTTCTGCAGCGATCTAACTTCCGCGGAGCAC
>15 449 GGTACGGGAAATGCT
AGCCGCCGCCATGGTGCATAGTTTAAGGTTGGTTCGCCATTGGGGACGAGGTATTGATTGACTATTAATAGCGCTCCGCATAGATCTTAGTAGGACGTTCATCTTGCCGCCATGGAGGCTTGTGATGACGTTGTACAGCGAATAGTACTTGAGAACTCAATGTGTGCCTCCGAGCAAACGAGACATGCATCGAGGAGTTACCGAACAGCGACGACCACCAGCTTAGCGGTTTACACGCGGCTGCGTAATCGAGCTTATATGCATCTACAATGTCCGCCGGGCTCGTCGGCAGAGAGTGAGGTAACCATGCACTCGGGGCGGACGGTTTAATCGAATCCCAAACGGTTGGTCGTGTCTTGGCAGCAATTGCTTCCTCCGTACTTAGGTCCGAGATCGGCAATAACTGGCCCGGAATTGAGAGACATAGTCTTCAGCGGAAGGCCTGCGCCGGTACGGGAAATGCTACCGGGGAGTGCAATTAGCCACTTAGTGAAATGTCAGTTAACCGGTAAGGTAAATTCCTGGTGGTGTTTAGTGGCAGCATCCTACCGATGTATCGCTATTTACTTCTCAACCCTAATCGACGACTGCTGGCGCGGTGGTTTTGTCCGTGCGGTGCCCGCTTTAACAGCTAGTTGTCTGCCACCCGCAAACCCTTTGGGCACCTCTTTAGTCGAATCGTTGGGGGTCCCTTGCAGGCTTTAGCCAGAGTTAAGGGAAACCCGTAGGCCGGCGGATTGACCGCAGTAGCCCGAGAGAGTCTGTGTCGCTGCTGTTCGACCGCGAGACGTTTAGTCGAC
>16 49 CCTTCGCGATAAGTT
GGTATCTTACATACTGGGGCAATTACGGGGTCAATGATCCATGCCTATGCCTTCGCGATAAGTTGTGGGCCTTAAGCTTTTATCTGATCAGCGGTGATAGAGACGTCATCATGTCATTCAAAGGCGTAATCCCTGATCTCTACACTGGCTGCTTTCCGGGTCATGTCTAGGCCAATTATGATGATAACTGCGTTTCCTTAGAATTGAAGCGCGCCTCTTGTTAATTCTGTTTTTCCAAATTATTTTCCCTTGTCGTTTGTAAGTAGGTGAGGACATTTCTGCCACAACCAGACAGGACTATCACCCTGTTGTCTACTGGAGCGAACCTCCATTCCGCCTCCGTCATTCGGGCAGGCTAGACTACGCCACTTCGACTCAATAGGGTTAACCTGGATATGGTGCAGAGCGTCCCGCCGGTTAGATGCTTATTGTATTTACTCACTTACTTCCGGCAGACCTAAACGTGGGGCTAACTCCGAGTGTTATTTTAGCAATGCGATCATTCGTTCTCCATTAAGACTGTAGGGATTCTGTACTGTGGACACCAGACACTCCCCCAGAGGTAGATAATATTGCTTCGCGCCCCATCAGTCGGCATGCTCATACGTTCCCTGAGCACTCTTATTTCATTGACCTTAGCGCAACCTTTGGGCGCCCTCGGCATGTGGTAGGCTGCTGCGGTATTTCGGGTCCGTGGAGCCGTTTTGCCATTTTCGTAGTCGAAAAACTTGCGTGCCAGGCAGGCACTTCACTATATTGGTAGGTTCCGGGGCTCATGGGAACGACGTGCATTACGCCCG
>17 599 ACTTCGCGAAAATTT
GCTTACACTGGGAGGTAGGAAGGGACGTTGTATATACTAACCAGCGCTGACTTTGTACGTACCAGAGGCCCTGCGTATTATAAAAAAGGCGCCCCGTCATTTTCGTGCGTATGGTCAGTGCAGCAGACGACCGGCCGTAATAATATCCCGTTGGAAACGTGAGCCATGAAGTAACAGGTAAGTCGTCCATCATATTATCGATAAATTTTTAGGCGACCTTAAGAGTCCATATACAAAACATTCATGGTGTACCGACAATCATAAGGGTCAATTGTTACCTCTGGCGCGCGGTACATCGGTGTTCACCGCGCACATATGGTGACGGCCGTCCCGTGTCCTTCTACACTTAAAAAAGGGTATGGTGCCAACTTTCTGCTAGGGCAGGCCTTCTTTTCTAAACAGTTGGAAAGTAGACATCCCACCGGTCCAGACGAGCAGCTCCTAGGATGTAGCACCGACGCGTCTTACTATGGACTCATGACGCTCACGTAAGAAATGATGATACTTGCGTCTATGAGCTTGGTGTGAGCAAACACTGTTTTATGCAGACTCCAAGTGACGTTCGAGAACACTCCCACGGGGATCATTGTGAGTGATACACTTCGCGAAAATTTTGCACCAACCTAACATAATAATCCGGCTTAGGCCGGAGGATATGGCCGATCGACCTCTAGGTCTCACGCTTTGAGTAGAGTATGAGGTAGACCCAAGTCGGTGTAAAGCGCCGCGCCGCTAATAGTAGAGCTAGGAAACAGGGTACGGAGTGAAGTGTGAGCTGAAGCAGAGGCATGTTCATGAAG
>18 451 ACTACGCGATAAATT
TCCGCCTGGCTGAAGTGGCGTGTCTTCACACAAAATCCGTGCTGGGAGCTCAACCGTGGGATCGTATAGCCACAGGGCGGGTTAACAATGCCGGATGGACGAAAACCTTGCATAAGGTCATATATCCTCAACTACGTCACGTGGCTTTGGTGGCCCTTCTTGGCCCATCGGCTCCTCATTAACACATCCTAAGCATAGATCCACTGTTCCAGCGCGAAATTGCTGAGACGGTGTATCGCCTATTCTGTGTATGCAGGACTCCGCAGTTGGGAAGGCGTTTGAATGTGGGTCCTAACCGTAGGTTTATTATTAGCACCACGTTGCTGGCGGTCCCTCTCCGGATAATCCTGGGGTGTCCTACCCTACTGGATGTCGAGACGTAGTGTTCTCCAACGCCCCGTGTGAGATCTTCGATTGGTTAGCGTCGGCCATGCGCTGCACGAAGACTACAACTACGCGATAAATTATGACCGGAAGGGTTCTACCTAGTCCTCTTAGGGCTGCTTAACCTCTAGGAGCATAACGCGGGCCGGTGCCACATAAACCAGTCGGCTGTACTATATGCCGAACCTACTTCCTTTCATTTAAACTGGCTCTTCTTCCCCCAATCGCCCCTAAATGGCGGTTGTACCTCAAGTAGCACTCTCCTTAGCCAGAGGGAACTCCCATATTCTACTGTCTATGCAATTGCTCAGCGGGAGTAACTGGTTCGAAGCCCGGAGTTACATCGCGCCCAAACGAGACGGGTAGGCTGATGTGCGTAAAGGATACGTGGTGCCCCCGGGCAGTAAAATAATCCT
>19 691 GCTGCGCGAAGCATT
TCCCGTATAAGGAAATGGGCTCTGCTCCTTCACCAATTATGCTTGCAAACGATTGAATCATCCTACGGTATGCATCGCTTTCACATAAGTGTATTGCACTACGCAGCGATATGGAGTCGGCGGGGTTTCGGAGGCCATCTACAACGCGGCGTGGAGAGACTGCGCTGATACTCAGCCTTTGCTCCGTCCCTTGTAACGATTGAACCACACGAATTATCACAGTCGCGTACGCGGCCAGAGAGCGGGTAACCCCAGATGGTTTGTATGGAACTAGCGGCGGGTTTGCCAGCTTAACCAAGCCGAAAGGATCAATGAAAATACTGTCTTAAGGGCATGTCGGAGGGAGTCACTGGAGAATTTAACGCATAGAACCCCTACTCCCGTTCGCGGACCCTGGATGGTGTCACGGATTTAGCTTACCGCGTCTAAAACATAGCCGGCTGCATTAACTCCTTCCGAATGTGAAACAGGTAGCGATTATCCTCTTCCCTAAACGGATTAACCCGTAAATAAATGCCCGACCGGATAGAGGCTGTGGCCGTAAGACCAGTAGGCTGGCGCCGATCTTCAGAATGGGCCGAACCGTACCAGTCAAGTGGCCTGCGAGTAGAGTCGAGCATTCTGTAACTTCAAAGGGAATTGGACGCTATTCAGCGACTATGAGTTCGAAATGCGTGTTGTTTTGCCCTCAGCTGCGCGAAGCATTGCGATTCCTGAGCTACTATCTACAGGGGACATCGGGCGAAGGCCTACCGATACCGGATGGGGTGAGGCAAGATGAGCTTGTAACGATGTGAGTT
>20 404 TGTACGCGAAAAGTT
CCCTTAACGCTCTCCGGCACAGCTGCAACTTAGGCCCTAATTCTGGCTAGGAGGCGTGCTAAAGGTAGAGTTGGTTTAGGACTATGACTCATTTGTCCAACCTCGATCTGTCTTTCCTAGCACTCGTAAGGTCTAGACGTTTATGGCGCATCAAACTCGTAGCCCACTAAAACAGCTTCGAGTATGCGGTCGCGATTCACCGTATCGGCGGTAATCTACCCCGGCCTTAGTGTTTTCACCCCCAATGGCGAATAAGGTTGTAGATACGGTGTCTCCACATAAAAAGTTAGGGAACGAGAGATCCCTAGGTCCAGTGACATCAATTACCGAGGGGGACAGCGCAAGGGATACCCGCTTTTGGTAAGGACTTTAAATTTCGTTACATATCGTCAGCCCGGCGCTGGTGTACGCGAAAAGTTGTTCGTTGATTTTTTTCAGGGAGTTTACGTCATAGTGATTCGCAAAGCACGAATTTCTTAATGTAACGGCTTGGTTGTTATAAGACGAGTTTGCCGCGATGGTACCTGGACGGACGAAACCCTTGCACCAAGTGTAAGGCCTAAATTCGTGATTTTACAATCCAAACTCCACTGGACCTATTTTTACACGAGCTCTGATAACCTGTTCATCCTTTGCCCGTAGCAACCAATAAGCGAGAGAACGTCAGCATGGACTAGTAACAGTTTGTAAAACTACGGATACGTAGAACCCTCTCTAGACAATCGAAAAGTTAGCGCGTTTTGGGGGAATTCTCCGACTCTGCTAGAACTAGACGTTGTCTGATGTCTTGTCCAAGACCG
