# Supplementary material for: A particle swarm optimization-based algorithm for finding gapped motifs
Source: BioData Min. 2010 Dec 13;3:9. doi: 10.1186/1756-0381-3-9 (PMC3022572; doi:10.1186/1756-0381-3-9)
Supplement: Additional file 2 — Experimental Dataset. The synthetic data sets and real biological sequences used in the paper. [file 1756-0381-3-9-S2.ZIP › synthetic/non_gap_motif/fix_motif_length/Seq_800_20_15_4_7.fa]

>1 174 GTTCTGCTATCACTG GCTCTGCTATCAACG
CAGGAGGAGAATATAGTTTAGCCAATGCGCTGTCGCCTGTCAACTGGTTCCAACTGTACAATGCGGGCTCCTCTTCAGCGATCGTGTGACGTTGGTTATCCCTCCCAGTATGGAGCCCGGCCGGGAAAGCGCTCAATGAAGAGAGGTGGTCCTGTAACAACCGACGGTGAAACGGTTCTGCTATCACTGGTCGAATAAGTCTTTTGTGATAAGCTTCGCAGGACTGCAGCTATGAGTCATCTCAACCGAGTTGCCAGGCATCAGAAGATCCGACAATTTGAGCGATAAAGCCACCGCTCACGAGCACAGAAGATCGAGGGGACGAGATCGTAACGCAAACAGCCGGAAATTATATTGTTCACGTCGGGTTATTACGTGCTCAGTCAGCAAACCACTGGCAAACAACTACCATTCCCTGTCCCCATGAATTTTCATTCTAAAATACATAGAACTTACATTTCTACGAGTCTTGTTAGTTGTCTTCCGTTTCTTATAGTTGTTACGTACTCGATAACGGAAAGATCCGACAAGTATAGAAACCCAACGTGTTGTATACGTGATTACAAACGCTAGGCTGCCAAGCGAAAGCTTGTCAATTAACCTCCTCGGTCGCATGAGTGCGTGTAACATGTACCCTGGACCATGGTCGCTACGGCCCAATTCTGCAGCTCGCCTCCGCCCTGTCCGAGTGTCGGAAAGGCTACGGGTCGACCGTTTACGAGCCCAGGCGGATGCATAGTATTTGGGTGCATACCTCTCATTTTGTACGCCTCGAGTTCACGCGACCTAGTTAGTGCGCT
>2 747 GATCTGCAACCAACG
GGCTGAGGCTCTCATTAATCAAAATTAGGGGCCGCACCATTAGTTCTAAAAGTTAAAGCGCGGTCTATCCATAGACTACTGGGCATCGCTATATTATCACTGGAATATCACTGGTTTGCATATTACTGCTCATTCGGAGGTTATCTGACCCCTTGCCAATTAACTTAGCGTGTTGGCCTCTTGGAGGCTGGGTCTTGTGTGACCTGCGTTCATAGGCCAAGATACCGGGTATATGATCACGGCATGTCCAACTCTGGTAGAGTTGCGGATGCCGTTGAGCCGATTAACAAGCAACCCACAAGGCCTCATTTCACATTGAATATGAGGAGTAGGATATCATCGAGATGGACCATCAACTGCCACTAGGGTCTGCCTTGGGTTACCCGACAAGGTCAGCCCCAGCAGAACAGGTATGTCCACCATGGATATCATCCGCTAAATGCTCGTTCCGCTTTACCGCTGGGCCGGGCACGGCTTTCCCCCGTCCTGTATGAATTCAACGAAGTTATGGCATCCAAAGTAGTTGCATCGTGCTTATCCCTAAGACTCGGACCCGAGACGAGTGAGTCAGCTAATTCAAGCGGAAATCTACTGCGTGGGGGCTCCACCTCAATCGTGCCCACCTACGGCTGAAACTTCCCATCAACGCTATATACAATTGTCTACTCTAGGAAAGTCTGGATTACACGAAGGACCGATTCCGTACTAGAAAATCCCCGCAATCGCTCATACGCTAGATCCGAATCGGATCTGCAACCAACGTGCCAGTGCTCAGTTGAAGTGTTGCGGTTTAGACGGTA
>3 682 GCTCTGCACCCAGCG
TTCGCTATTATGCGTTGTTTTCCCACTCAGGAGACGCTGGAACCCCCCCTCTTTGAGGAATCGGCGCTTCGATGACGTATTACTCTCAGAGCTAGTATGTCAACAGAGTGTTCCTGGTCGGGGGAGAGTCTCGACGGGTGCACATTTCCCCAGAGGCTACGCGGTCTCACAACAAGAGGCCTCATATATGTGCCCAGATGTGTTTTGACCGGATAACTACGTAATGCATAACGAGATCCCTCGTCATGGGGTACACCACCCTGTACCGGGGCACGCGTTACACCCAGAAGAAGTCGTCGGGCCACGTTATAAAGGATTACTGCCTCTCTTCAGTGGAAAGTTACATAGAGTTTACCGCCTGCGGTGAGCGAGCTAATGATAAAGAAATCAACCGAGCGCTCCATTTTGTACCATCCCGGGATGTGGCTCTGCACGTTGCAGTAGCAACCACTAGCTACGGAGGGACCATAAATCTAGAAGAGATTCCTCACAGTATTGGAGACCGTATGCAGAGGGCATCTCGATTCGCTCGCAACTGTGTGATTTATGGCCTGCCTCTAAGATGCCTTTGTTGGGTTTTAGTAGGGATAATAAAAACGGATACCGGTCGTAATGAAACCCGATTGGGAGGACCGCGTCCTTTTAAAACCTTACATGTTGGCAACTAATGGTCTTTCAAATTGCTCTGCACCCAGCGCGTCGGTAGGCGACTCTAGTCCGACACCTCCCTCGCGACAGATGCCGTAAAGCGGTAGTCCTTTTTGGGCTCATATGGCCAAGCTGAGCACTTGGTCCGAACG
>4 160 GCTCGGTTATCACCG
ATCTATAGTTTTTCGGTACTTTCGGAAGGGGAGGCCCGCTGAACCCACCAGACCACGCCTTTGTTTGTAAATCTGGGAAACGTTGTACAGGGCCAGCAGTTGACTCAATACTTACGAGATACCAGGGGAGGAAAAGTTAGATTTATTTGCCTGCACTGTTGCTCGGTTATCACCGCATGGACTTTGAATTGACTACCGCAGGACTGCGCAGCATGGATGGAGGGCTGTTAGCCGTTCTTAGTTGCTCCCGAATTAAAGAACGTACAGCCTAGCAGCAGTTGCCCGCATTAAGCGTGCAGTGGTGTGAAGCTATATCTGAATGTCTGGATAGGAAACAATGGTGGCTAACTTTCTCTAATCGGAGTGCTTTGGTCCATAGGATGCCAGCGTGCCTTATCTCTTCACGAAGAAGAGAATAGAAAACTTATTCAGACCAGAGCTGGAGAGACTTGCAATGACCAGTTATGGGAATGCTGGAACCCGCTGTGTATCCGCGCAACGTCGGATTAGAGCGGTCTGTGGGTCTAACGTATGCAACTCAGTCGCTAACGACGAGATAAAAGGAGTCCTCTGAGAACGATCTATTATCTATTCACCACCCGCGCTTCGGATCACTACTTGCAACTGCGTATCCCCTAGGCCCTGCGCATCCTTGCATGCTGTTTACTATGTTGGACGGTTTGCGTTGTGTAAATGTTCTGGACACCGTTCGATAAGCAGTAGATCACATGTATGTCTGACTGCTCGATGCTTCGCTGCGGCGCATCCCATTTCATTTCGCTCATGCAGAAGCAGTTTTG
>5 681 GCTTTGCTCTGAACG
TTTGAGCCTGGATCCGATCTTTGCGAACGTCCTGGGAGATATCTTACCGTAGGCCTCAGTCACTCGCGGCTGACTGCATGAGACAGAATATATATCTAAGGAATCGACCGGTTAGCAAAACTGGAGTCAACAGATATCGATACGCTCACGACCTGGCGGATGGTCTTGGGTCCAGCTTGAAAAACAGGTTCGCATCTCGTAGCCTACCGTAGCCGGACAGCCGTTATAACTTCAGCTGGGAAGTCAATTCAATGGCACTTCTCCGGAGAACATAACTGGAAACAATCATTCATCCTTGCTAACCAATAGAGATATTGCGACGTCGGCAATATCAGATTCAGTCAGATTAGCACTCTAATAGAACTATTTATACCACGGCCGTACAACTGCTTCGACCCTTATCGCGAACATCCGATCGCTCTCCTTAGGCCAGTCCCGAAAAGCATCTTCTCAGCCAACGATCTCGGAAACCCGTAGATCCGCAACAGGAAGTGGAAAGGCGGTGTCGCGCCACGAGGGGGAGCAACTTCGCGGCAGGCGGCTGTATCGTCACGGCGCCTCGTAGTCAGTGGTGTAGCTCGTGCAGCTACTGCGATCAGCTTCAGTCTGAGCCCTGTTCCGGATCCTTTTTTATAACCGACTTGGCTACTTTACGTGCTTGTTTCTTCTCCCCCAACATAGGCTTTGCTCTGAACGTAGTCGAGTCCTGTGTGTTGGGTAGAGCACCGAACCGCGGTCAATAGGGGCGGGCGCGGGTTCAATTGGGAAGAGCCTCTAGCGAAAAACGGATTACAGGACAA
>6 169 GTTCTACTTTCAACA
TGGATTGGGCCGACTAAAAAGTGTCGTAGGCGTTTTTTACGCGGCGTTTGATCCATTAGTATTCCTCTTAAGCTGTCGGGGCCGCTCCGCCTTGTGGCCCAAATCTTTAGCCCGAGGCTTCGAAGGCTAGAATGAACATAGAAAACAGTGCAACACGGCGGTGCCATCTGTTCTACTTTCAACATTATTTGATTATCGGCCCAGGGCTCGTGAATAGTCAGTACCGTAAGTGCGAGGTCTCTTCATTCACAGTACCAACGATGTAATATAAGAAAGCTTCCGAATTCCATCATAAATCTCCCAGTGACAGATGCGCTTTAGCGGCCTCCGTCTCGTGACGCCGAGCGGACGTTCGAGAACGTGAACCCCGAGGTCACACGCTGTATAGACGCCGACGCTTTAGGGCCCTTTGGCTTCAGCGACATCTTGTAGGCCATAAAGTACGCTCTGATCTTCTAATTAGGCTACAACGGCGTTGCCAGGATGCGGTGCGGCAGACAAGCGGAAGGGCGTTTCCTCACAGTTGCCGGTGGTCACAGGTTCTGCCTAACGTATAGAGGAGCTTTCCCTGTGACCCGCGATGCAAAGGGAATGGGAATCATCAGACCACCCCATTCAATCTACTTCATCAACGGGCCAACGGTACAATCGAAATCCAAGACATGGGTCGTATTTTTCATTCCATAAAGTTATGGCTGTGCACCACAATACACCGGATGTACAGCCCCACTACCGCGGCGGGGAAGTCTCTCTATGCGCACTTGCCCTAAGATTAGGTGTTCCTCCTTTAATTAACGTCC
>7 182 GCTGGGTTATCAACG
TCAGTGAAAGCGGAACAAGTCAGTCTATATGCCAAGCTCTACCACCGTACCCAAGGTAGAATAACACTGATAGGCGTCGCGTCGATTCTTTCTAGTATAAGAATCCTGTAGCGGAGGAGGATCCTGCTGGACTAGGATTTGTGGACGAGCTATTCAATGTGCATGTTTGTTCGGAACACACCGCTGGGTTATCAACGACTTCAGCGAGGCCTCCCTTTGGGAACCCGAATGAGCCAGCACATGCCGCTATTTTACCATACCGAGAGGTCTACGAACTAGGGCAAGGCAATAATAGCCGGGTAGACGTATTACATCGCAGTACTGGAGAGAGGCTGTTATTCTCCGATGCGCGTGCCTCCAATCGTCAATACAGTCGGCGCTAGTTGATAGCCCACGCCCAAAGGTTCAATGGACCCCAGGGACCACACTAATTAGCGGGAATCGGAGTAAGTTGCGAAACTAAGCAAGATTAATTGTAAAGCGTGCGGTGAGTAGGAACGTGCAGCACCGACGGGGTGAGGATGTAACGAAAACCCGGCCATCCAAGTTGTATTAGAGTGGTAAGGTAAAGAACGTTCAGCGAAAAGAGATGGTCATATTTGAACATTTCCGCATGTTGGTACCCCCGTAAACCATTTAACAACGTGACACACGCCGTCGGAGTTTAGGTTGCGATGACAATCCCAGCGCGACCGCCAACGCCAATACTCAGCGCCTTACTGATTATATATAGTAAGCGACAGTCAATGGATCCACAGTACTCCACATCCTTCCCATCATTGCGTCTGTCCTCAAGCAAC
>8 681 GCTCTGCTCTCAACG
TCTATCGTCCGTTTGAACAGGTTGGACCGGTAACAGTCAGGCCGGACTCAAGCCTCCACTGGACGTCTCCCCAATGTGCCTGTAGTCAGCGGTAGCTCCTGCTGTGAATGGAGTCCATCTATGATAGACGTAGTCTAACTTGTCCCCTTGCACTGTGATTCGTGCTATAACTGTGTGCGGATATTTAAGGCAACACTTTCACAAAATCAGTAAGTCCGAGGCCCAGTGAATCCTCTTATTGAACTGACGATCAGGATGTCAACACGAATGTACTAATCCGTTTTAATACTTGTCATGCTATACCTATAATCGTCTGTGCTCTGGAATGCAACCAATTGGACGATAAACTCTCTCCCGAAAGACATAACCCAAAGTATACTTTTCGCGCTACGGAGATAAGCTGATCTCTTGTGAGAATTCCCACCTTAAAGAATCAACGACGCACACAGATGAAATATTACATTCTCCAGGACCCCTTTCTCTCCGCAGTGCTCTTTAGTCGACACCGTCATACAACAGCGTCGATCACGGGTAACTTTGACACGATCGTTCCGAGTAGGGATCTCTACTCGTAGGCTAAACTTCGGCGTCAGTGTGCTGATTCGTGGAACCTGCTTCGGGCGCTAGAGACGGAAGTAGATTCGGGGGCTGCAGTATAAGCCTCACTGGCATCTTGCTCTTGCTCTGCTCTCAACGAATGCGCGCCCCACACGACCGGTTCTAGAGAATTGACATCATGTGCTAACGTATGACGTCCATTGGATATCACGACGACAATCAATACGTAAAACTATCGCTCT
>9 447 GATCTGTTACCGACG
GTTACCTGTCGGAGACTAGAGATGTGCTAGAAGCGCTACCGACGTCGATTAGCCTGAATCTTCCAGATTTTGGAGGTCAAATCCGCCTATCTAGCGGTTGCCAGATTCTCTAAAACATTTCTTAAGCTATATCCCGCAGGAATCATGAAATTCGAGGCTTTGCACCTGTTTAGGACCAACAGACGATGTTCTCACGGTCGGGGTCGGACTGGTCCTGTATACACGACACTACTCTACCGCAGTGACTTCCGTAACTCAAGCACCGAGTCTTACCCCGGTATCTTACTCCAGAGGAACCTATCCTTAAACCATGGTAGATCATGGAAATCCGGCTCGACGGTAAGTACCTTATCACGCCTGGATGCCGTCCCGTGCCGAGAATGTAACCGCGGTGAGTTACACGCAGCGAGCTCACCATTCTCGATGCGTGCACGTCCGGCGCATGGCGATCTGTTACCGACGGGCTATAGTACTGAGTGTCAAGCCTGTGAGCAAGCGCGCAGCCGCATAGCCCCTGGATTAATGACAGGGGCCAGGACCCAATGAGGGAGACCGGTGGGACACGACACGTCAGCGGCGATTCCGGATGAATTGGCTCAAATAGAACAAGTTTCATTCCCTGCCTCCTAACCGGGCCTTGAACTAAGTGACCGGACGAAAATCTCGGCAGGGTCAAAAGGCGGGATGTGATGCAGCCAGTAATATTAGAGCATAGTCAGAGCCGCACGCTGTACTTAGGAATTGCATGTATACGTCGCCCCCCCTTCTGAACGTCTTATGCGGTCTTCCGAAACGGGCGT
>10 425 GAGCAGCTATCAATG
GTATGGGGCGGATATTGAGTACGAGTACGGTGTTGCTGTTATGTTTGCTCGTAAACAACTTATAACAGCGACGTGCGCGTATGATGAACAGGATTTGAGGTGTTACTCGCCCACGGCTCCCCTTGGATTGGGCCCATTCTTAGTATGCATACATTCGGAGAATACGGCCCCAGGACCAGGTAAGACGGACGTAGCGAACGCCTTTTTGGACACATCGGACCAATTAAGACATAAATTGTGGCAGCCGATGGGTACTTCATCCAGAACTCGCCCTTGCACTCTGTCGTTCACGTAGGTAAAATACCCAGAATGACATATGAACTCATCCCATTGGACTACGGTGCATCAGCACAACACTCCCAACCCAATCAAATCTCTGGCGAACTTACTGAACATTAGTAACGGTAAGCGGACGCTTAACTCGGGAGCAGCTATCAATGACAGCCTGACTAACATTGAACGGTATGCTACAGGACCACTTACGCCTTCGTCTGACCTAATCAAAGCCGCGTGACTCGCACGTTGCTTCGGCAGTGCAGTTGTGCATCACTTGACAGCAGTACGGCTCCGGTGGACGTGGTTGGCCTGAAAGAGCGGGGAACACGAAGCTGCATCCCAGTCCTTGGGCACAAAACCAAATACGCGAAGCTCAACGTGATATATAATGGCTAGGTCCAATTTTTACTGCCTCTTGCGTAGGGAATCTGTAAGGATACCTGTAGAGCAATTGTTAAACCTAGATTACGGTCGATTCGACGCACCGTTGATCGTAAGTCCTCAGGCCAGCCGATGGCTCCGCC
>11 432 GCTTTGCTATCAACC
CTATGTAGTGTCTACCCAGAACACGTAATGCACCGGACAGAAGAGCCACGGGTGGATTCTGTTCACCATATTCTAACACTGCTCTATAGCTCCCCGCGATTAAGGATAACAGACGGGCGGTACGGGCTATGAACCAGCCGGTGCCGCAATCTTTAGGGGGTCGCCCATTTCGACGCGAATGCGAGGATTCGTTATTGGTCCACCACATTTCCTTAAGCCCGATTGAACCCTCGGCAGTTCCCAACAGGAATTGAGAACTTACGATCTAGACACGGTTCAGGGACTTATTCCGACCACGATGACCTGGCTCCGAGGCTGTTCCCGGCCATTCGCTATAATTCAAGGTTATGAGTATGCTACAAACCCGGACACGCCTTTACACTGGACAAGACTGTCAAAAAATTCATACTGTCTCCTGTAGCCTAGGGCGCGGCTTTGCTATCAACCCATTAATTCGTACTAACGCACAAAAACCTATTTAAGATGAAGGTTGCATCACAGTTGGGTAAGATCTAGGGCGGTCGAGTCCAGTAATATCCAGCCTAGCAGATGTAGCGCCAGTCTTGCGTTAGCTGTCTAATCTGTTGTCCCTCTGGTTCCAAGGCTGGCCATCTGTAGGTTCAATTGAGCACACAGATATGTGTCACGAGAGGCGTAAGCTTAGAACGTGCGCCAATGCGTGCTGCCGATCAACCGAGGAACGCCTACATGGTTTCTCTCTCTCCCTGCTATCACAACTTTGGTCGTGGAGCAAACAATATGTCAAGAACACTCGAGCACATGTAGGAGTCCTTTATCTG
>12 209 ACTCTGCTAACAAAG
ACCGCCTTGAGTGCCGACATTCCTCCCCCCAATGGCAAACTTCTTCAGTGAAGTAGCACAAAACCCGTGGTTGGCGACTATTTCCCGAACTCTGGACTCTACTACTAAGCCCAGGGGTTGTCGGACTATCCCGGTTGGGAGAAAGGTTTCTTATATACGCGGCATTTGAAAGAAAGCGAAAAAGCTTCGTTTGCAGCGCGCGCGCTTGGACTCTGCTAACAAAGGAGGGCGTATCTCCTTGAAAACCTCCTCTCTATGTAAGGATTATCCGAGGACTCCTTCGCCGCCATGGATGTGACTTTATATTTTCCACCTGTAATACCTTAGTCGTGTGCCCGTCCTTGCATTGTTGGTTATTACAAGCACTCTACTGATGCCATCTCCAGCGTGTACTTTGACGGCCCAAGAAGAGTGGTGGCTGCCGGGTTCAACTGGGCACAGGCCTGCACTGTGTAGAAAAATGACCGCTAACCCCAAGGTTACTCTCGTTTGACAGATTAGCCGCATTGTCCAGGTCAGGCCTACAACCTGGGTTAATGGGTGGCGCTCTGTACGCGGGACGGTCGTCTCCGAGAAAAAACAACGCCCGAAGGGCGAAGAGAATCCTGCTCGCTGTCATACCTAAGTCCTCGGTAATTGGTCAGTCTGTTAGCCTGTTTCTCTCTTCCACATTCAATCTTCTGGGAGCGCATTACGCAGGTTGATTTTGGTAAAACAAGCAAGCAATGCGGCCTTCCTTGTGTCAAGTCTGTCAGGGCCATCTCGGCCAGGATGGCACTTCTCCGTCCGATCACGAGGCG
>13 509 CCTCTGCAATCGACG
GGAGCAGGGACGAAGAAATTTCCAAAGCTGATTCTGCAATGCTCTAGTTTCCTCATAAGAGAAATCGTAATTTAGGCTGATGGGAGTGCTGTGGCGGCCTTGAATTTTTAGACCTGGGCCGCGACGAGGTCGCGATAGTGCTTACACTGCATTGAACCTAGGCCGCCACACAGGTGCGTGGCGCCGTCGAATCACCTATAGTGTGGGTTTACTTAATAGAGGTTATCCCGTAGGCAAGGCGGCAACGCGTGTAGAATCGGGCCAGCTCGGCGAGACCTAGTAAATTACATAACTAAGGGGTCCTAATTCAGCACGTGTACTGCCGAGCTCAGCCGATGGTATTCTCTTAGGTTATAGCGACCCAGGTTTATCCATGTGATTCGTACTCGCTAAATTGTCTACGTCTAGGTACAATAGACCGGTGGTACCGAGGTATCAGGCGAGGGAATCTCTTATTCACACCCATATGTGCCTCATCCGGCCACTTAGGGAGATGTCTGAAGTCTCCTCCTCTGCAATCGACGTCGTGCGAGGATCCGTGAATGGAATCAGAAACACTTACCATGACATAACACACATCATAAGCGATCTCTTCCGCAATTCAGCATCGTCCTAGGTAAATGGGAGGGCTTGTTCATGCTCACGTGCTCGTTGGTCGGTAATATTCCTGCTAATGTTGCGTCCATGATGTGATACTTAACGCAACTGGTGCACCGGCCTGATATCAGGACGAAGGGAGCATTATGGCCATGTCGCGTAACCAGTCCAAATGGATCACAATACCACTTCTGTATCAGAAC
>14 206 GGTCTGCTATAAACG
TTAGGCGGTGGGAGACGTTCGCATTATCAGCCCTTAATAATTGCATCTTCGCAATTCCGCGAACGTACTTTATTCTGCGTAAAACTCTGCCAACTCTTTTGGTCCTCGTCGGATGCTCTCGGGCTATCCGACTAAATGAGTATCGCTGGCGTTAATCCCCCACATCGATTGCCACTTATCAGTGGCGCTAGCGCATTATCCCCAAGGGTCTGCTATAAACGTATATCGTCACTAATGCGGCAAGTGATGGCAAAGGCCGTAGGGTAGCTGATTTTTGTCATACGACCCTCTCGAGGCGTAACGCCCTATACTTTGATACGACTTTGGGTGGTTTCGTGCAAGCTCGCCGGACCGGCGAGGTTCTTCTTCCGAGCCCGATGCGAGTCGTGTGTTCTTTCCACTAGATTGTGCTGTAGATCTGGTGCATGCGTTTCTAAGTATGGTTTTATTTCCCGAGTGAAGAAGCGTTCTCCCATCCCCGAGCGACCATCCCATTATTCCGAGTAATAAGGTGCCCCTCATGGGGGGCGCCGCTATAGTACCTGGGTCGGTTCTCGTCCATCCGATACGGGATGTCACGGACCCTTGGACTTAAAGAGATATCCATGGGGACGGATCGGAGTCTCATTCACCGACACGGGGACATTCGCTATACATGTGAAGACTTAGACATAAATTCATTGGAAATCCATTAAACATGCGTGTGTTGGACGACCCGAGCCGATGCGGGGCGTCTGTGGATTAGGATAACTTAGGATGAGGACATGGGATCAAGCACATATGCCTTAGTACTCTCGTAT
>15 92 GCTCTGTTAACCACA
TTGGATAATTCCGATTCACCTTTACTTGTGGGAGCTGCTCGACCACGTACGGGTCCATTCTAGCGGACGATGTTTCCACGTAGGACATTCATGCTCTGTTAACCACACATTCCCCATATTTTGACATTAGGAGAATACGTTTAGAAACACATAGTGCCTTTACTACGGGGATAGGCTGTCATACTGGAAACGCTGCGCTCTCCGACACACGATTGGTCCCACCGTATGGAATCTGGTAAAAAATCTCCACGCCGGGGGGCATTAGTCTGCCCGTCCTGGGGCGTAGACCTTAATTGTGGATGTCCGTTTGAGCGCTCCAAATAAGAGAAGTGCCACGCGACGGGCCTCGATTCCTGGGTGTCCCTGGCGCACAGTGCGCCAGTCCTAGCAACTCGGGCCCGCATACTGGTATCGCCGGAGACTGATGACGTGCACATTATGACCGTCGGACATTGACGTCTCGCGTGCCCACACATGGTACTTGTTGATGAAATGTCCAGTGCGATTTCGGCGCAACCGATTAACTCGACTTTTGGAGGCCATTCGTGCAGATAATATCCAATTCAATCATCATATCTCAACTCCTCATCAAACACGGCATCTAGCTGTGGTAATGCCGAAACGTTGGGCCGTATTACAACAACGCCGAAATACGGTCTACCCACCTTGACAATGCGTATAGTTTTAGAGCTGCATCAAATCTTAGGTTGTATACCTGCCGAACGTTCTACAAGATGCCACATTGAGTAAACGCTCTGCCCACAAGCCTTTTGGATGGTTTAGAAGCGTCACTGAATAGT
>16 88 GCTCTTCTATCACCC
AATATACGTCCGTATTCCGTGCAACGTCGAACTTCGTGGCTTTAATCGAAAACGCGAATGACTCTGGGCTAGATAAAGAGCTCTTACTGCTCTTCTATCACCCAAACGCTATTGCTAGAGTCTCACGTGATTGCTTCGTCCGAGTAATGAGCGACCTGTAATTGTGCATTCCCTCGGAGCACTCGCGGTTGTGAAAGAGAATTCTGCACACGCGTTGTTGGCTCCACCAATACACTGGCAGAGCCACGAGGAGTGTTCTTTTATTGCCCATGTGGCAAATTAATGGCATTGCGGAATGGGGAATACGGATCGTCTGCGCGTTGACCAGCACATAGGGTATACAACACGCCCTTGTGGTTATAGTTCGTGATGCTTGCTAAACGATAGGCCGCACTTTCACTTCCCTACATTAATGTTAATTAAAATGTTCAAGCAGGGCTGTACCAATGGAGAATGAAGAGCATGTCTTCTTTAGATTTTGATTGTTGGCTAACCTGCGTTGACTTCGCAAGAACGCGTCCAGCCTACATAACCAAAGAATACTTACCCGCTAAGATTGTGCCCTGTCATACTACGCGAGGGGGCGTTGCGGTTCGACTCCCTGGCCGTCAAAGCCTATATTCCTGGATGAAAACAGCAGATCCGGGCTTTTTATTGTAGGCAGTCGCCGCAGTCACTCGCCTAGTACCAGCGCATCCGCGACGTTCAGTAACACAGACCAGTGTGTAGTCTCTTCCCGCAATCCTCTCGTGCTAAACGTATCGTCGGCGGCGCGGTCGGGGAAATGGGTGCACTCTGAT
>17 248 GCTCTGCTAACTGCG
GGAAATCCGCAATGATAGGTTTCGGTGTTCAATCAAGAGTCGCCAGTATCGGTCGGGACACCAACCAGACGGCGGCAAATTCTCTGAGATCTCTGGCTTCGGACTATAGGAACGTTTATCGACGGCTTACTGTATCAGTGGACTCTCTGTGGTCGTAGTAGTTAGTCGATAACCCCGCCTTCTGAAGCATTGTGGAAGGAATTACTGACCGAAACGAGCTTGGGCCAGGACCAACCGGCGAGGCGAATGCTCTGCTAACTGCGTCTAGAAAGCTGGGACACGGGGGTTTGAGTCTTATCAGGCTCTTGCGACGCACGTACTGCTGCAGAATGGTAATGTAAGCATTAAGGAATTCTTCGACGAACGCGGTCGCGCAATATATAAGAGTAACCGAGCCATACTAGCGCAAGTCTGACGGCTTATGCCACCACCCCCGTCCGGATGTACCAGGCTAAAGATTCTTGGCTGACATATATAATCCTTCTCGTCATCGCCTTTGAGTTGGTCCACGAGAAAGAGATATATCGAGCTAAAGCGGTCCAGTAAGAGCAATTTACTCACGCAGCAGTGTTTACCGCTTCATCGTGCCTAATCCAGCTCCGTTGATACTTGCCCCAGCCATTGCCCTTCCGGGTATCGGATCTTGAACGTACAGCGAAAGCCAAGGGGTCATATACGTACATAGAGGAGATATAATCTTGCATTCCGCAGACATAGGCAACCAGCTAGCGATGACGACCTATATCCCGTTGGAGCTCGCCGAGCGCGTCTGTCTAGAGACAACCCTTGCACAGATTGAA
>18 455 TTTCTGCCATCAACG
AAAGCCTCCTCCGCGCTGCGGATCCGCGCGCTAAATCTACACCCCAAAAGTAGTGACGCAGGATCCTCTTTTTATCAACCGGCAGTGGTATATCTAGTTCACACACTAGGGCCTCATCCCCGCATTGGACGTCGCCACCTTAGTTAGCCGCAGAGCTTTGACTGCCCAAGTTAAGGAGATCTGGCTACGTTTTACAATCCTCCTAAATGTTGGGCGTTGTAGATGTCGAAAATAGTAAACTGCAGATTCGATTGTTGGAAGTCATGTGAGCCCTTCGAACTCCTGAACAGGGGCGTTCCACTGGTTGCGGGTGTGTTTATGTCTTAGGCGGGGAGACATTTCGAGTGTAGAAAGCATCTTTAACGGTCCTGGGGAGAAATTGAGAAGGTTTAAGCAGAAAGCCCTGCGAAAGTGATCAATTGTTCTGAATGAGTATACGCCTAGCTTAGAGTAGCTTTCTGCCATCAACGACGTACTAGTAATTGACAGCCGCAACTCCCAGTTGGGAGTTCACGTCAAGAACCTTCACACTAAGGGATTGACCTCGTCCCGTAGGTATGGGCTAGGGTAGTTTCTCCTCCCAAAAGAGGCTAGCAGTGATTAACCCTTTGCTGCAGTCGCTTGGTTCTGACGTACGATCCTCACCATTGTGACAGTAGGTCAAGCCGATGTGGCTCGGAGCCACAGCTATCGTTCTAACCCATGCAAATTGCGTGCCACATGGGTACCGCCGCTCGGACGAATTGCTGCCGAAGGATACATTCGGGGACAGGGCCATGCTATGCCTGTGTCTCAGGCGA
>19 641 GATCCGTTATCAACG
TCCGCGGATGATCGCAACTCCCTGAGGGACTATGGTTTCATAGTGGGACATAGGATAGCACAGAGAGATCAACTAGTGACCCGGCCCTCGTTGGACATACCAGTTAAGGGTCATATGACTATCCCGTCCCAGTCGAAATAAATCGGGTACTTGAGCAGGTCTAAGCAGCTTGCCCTCAACTTGCAGCGCGTCGAGAACCGCAGGAGACGCCGTACTTTTTACCTCACCGGCCATCTCGCATCGCACCACGTTACCGCTAACGTACGTAAAACACTATAGGTCCCACGTAGTCGTCGGTCCGATAGAGGCTAGAACCTTTCGATGAGCTTGACGACGTCGATGCTAGGCCACAATCGGGCCGCCGTTCCACTCGGTAATATACCAACCAGACAGGGATCCTCAGGGATGAGGTGACCCGGTAGGTGTACGTGGCAAATTATCTAATGAGTACGAGTCGCTTTCTGGACAATGTTTTGTACTCTGAGTTAGTCTGTGCCTTAGACCTGGGCCACCTCCGTGCGATCTTTTAATGGCTCTGGCTCAGGTTTCGCTTCAACGCTTGTAAAAGAGCTGGTGGTCGGCATTAGAATAAGGTGCTCACCAGTCTCGCAGATGCCTGTAACCCGTCCGTCCCCCCGGGCGATCCGTTATCAACGCTTTGTTAGTCGAATGTCCGATGGGCAGCCTGTGCTCTAAATAGGTGCCACCAATTATGAAATGTCATGGCTGCCTGGGATTGATGTACTTACTTAATGCGCCCCCAGTCGACTGGAGTGTTAGAGATGAGGCTCAATAGAGCG
>20 450 CCTCTACTATCAACG
CTATTCTTAACCTAACGTGACTAATCATGTCGCTTGTTACCACTGATGGTGGGTGGATTGCTCTCAATGTGTAACGGCTTCTTCAAATAACTAAGGTTCGCGCGATAGGCATGCTTCCTGGCCCCATCCTGCCTGAGGGGCACGTATCGCCATACGCGGGACGCCTGGCCCACGGGTTATGGTGTTGCACGCGTCAGTCGTCGCAAGTGGGCTGTACGTTTGAAATTGCGAGATACCAGTTAGGTAACAAGTAGGTTCTCTACAAGATACGGACGACTTCGGTCGAGTTGTACATGCACCTTCACCCCCCTCCGACAGGTCAAAGACGGGGTATGGGCTAGATAGTCCACCGCTCCAAGGTGGCTGTTATGTGAATTTCGTTTGCCCCCATCATTGCTCGTTGCAAATTCCTAATGTTAAAGTCGGTTGGGGTTTTTCAGCTGGCGGCGTCCTCTACTATCAACGCATCTCTATGAACTCAATGACTAGGCTGCCATCCCGTCAGCGCGTAGGAGATTCTCCAGCTTCCGTGACCATGTCATCCAGCGCGGGATTAGGGAACATACCGGGAGAGTGACTAATACGACCCAGATCTGCTAGCAGTATAAAAGAGGTGGCAGGCAGAATTCATAGTATAGTGGACAATTAGTCGAATACTTCCGGTACATAGCGCGTTAGGTTCTATGATAGTTTACGAGTGAGATAGTTGTCAGCCTCATACGCGATGCCTACGCTACCGATGTTACGTGCACCAGCAAACGACTTTCGGAGGATGGAATGAGAGTGTTAAGTATCGAACC
