# Supplementary material for: A particle swarm optimization-based algorithm for finding gapped motifs
Source: BioData Min. 2010 Dec 13;3:9. doi: 10.1186/1756-0381-3-9 (PMC3022572; doi:10.1186/1756-0381-3-9)
Supplement: Additional file 2 — Experimental Dataset. The synthetic data sets and real biological sequences used in the paper. [file 1756-0381-3-9-S2.ZIP › synthetic/non_gap_motif/fix_motif_length/Seq_800_20_15_4_8.fa]

>1 238 CTAGGATGTCAAAAG CTAGGATGTGTAAAG
GCGGCGTTGTCCAGATTCCCTCTGCGATCCATACTAATGTTGCTAAGGTTTTTTGGCCAGTCCTCTCCCTCAATTTCTTATCCAATTGTAACATCTGTTACGCATCTGGACCTGCTCGCGTAAAGGCGAATATGCTAAAGCCGATATCCCGGGAGTCACTCATCCGAATCGGAACTAAAGTCTATCTACGCAAACTGAAGTCAATATAGTGCAACATTGAAGTATACAAAAGAACGCTCTAGGATGTCAAAAGTCTAACGGCTGCCGTAGTGAGCGGATAAACGCAATAGGCCACACGGGGATAGGGTCCCTGGCGTTCTCCGGAGTATACGGGGTCTCAGTGACGTAGACCAGGAATTGTAGCGCACTACAGTTAAGACGTGGAATACAGAAGTCTTTCATTAGTCCCCTGGCAGCACGAAGTACTAGAAGGATGGATATTACGACAGTATGACATCCACCTCCCTTTGCTCTAGATCTGTTATAAAACGACATATGCATGGAGGGCGTAAATCTAGGCGAGAAACGTGCTTAATCATAGAACTGGTGAAACATATACTCAGGTCCACTAGAAGTTGTTAAGATGTAAGAGCACTGCATGTTTGATAATGGCGATTTCTTACGAATGTAGCGCTAAGCTACTGCCTGATGCGAACCATAGAGTGCATGTCTCGGAGTTACTCTGCCGCGGTTGGTATTTTTCCATTGAGGTTTCATTGCTCGTGCGCGGGCTCGGCAACAATCGAAGTTACCCGGATTTACGCTCATCTTTCGGCTCTTTTCTACCGGGGGACTATGCG
>2 163 CAAGGATGTGATAAG
ATGTTTGAAATGGCACGTTGTTGACTTTGGAGAAGACAGAAGCGCGATGACGTGGAATATGACGGTATTCCATAGACGCATTCGCCCGAGATGGACAAAACACTAACTGTGCGAGTGCCGCCGAGACATAAGGATTTGCCCAGTTTATTCGTCATCAGGCGAACAAGGATGTGATAAGGGAGAACTTACGTGAGGTTTTACTGCATGCCAGCTTATACCGGAGCGCGGCCCCGATCAAACTGCTCTCCTCTGTTGTGCTGCGCTCTCACCTTAGACCGCTGAATACATAAGGTTCGCAATACCGTGATACCCTCAATCCTCAAATCCCTATGTTGAGCCTCGTGACCGAACTCCTCCTATTTACTCGACCCCTGGACAATTGTGCCACGTAGGGGCCGACGTTTATGGAGAAAACATGCTCTTGCGAAGATCATTCGACAATGTGGGTGTAATCTAGCGGTAGTCATAAACAGGCTCCGCGGGACGCCTTATTATGACGGACCAAATGGATAGAGAACATCGCGAATTGAAATGGCACGCGAACCATGAGGCATAGCTTAGCTCCTTGTTCCATGACGTTCGTCTACGCAACGATCCGCGGCTTTCCGCTCTAGATTTGTTTTGCGGATCATCAAGCCCCACGGTTGAAGCCGACCCACCTTCCTTAACACGCCCCAAATTGAAGTAAGAGGAGCGGCTTTGAATCCGCGACAGCTACCTTGTCTGTAAATGTCTACTACGAGCATAACGTTCCCGTAATCGTTTTGACAGTGTAAGGTATGCCTAGATAACGTGTTCGG
>3 158 CTAGTATGTTAAAAA
GATTCATCCAGAAAGAGATCGCCGCCTCTAGCGGGCGATTCCCATATCTTCTCGGTTGTCTCTCCCCGACAGCTCTCACTATCATCTTTGCGGGACTGCCCTTGCCGTCAGCCCAAAAGGGAGGTCCAGTAGAGTAATCCAGTGGGACACCCTCCAGCCTAGTATGTTAAAAAGATATGCAGATCGTAAGTAAGAATCCGTCTACGCCTCGCCGTTCAAAGGTACCGATATATAAAGCTCAACTGCACCTATCTCCATGCCTACTGTCCATCAACGTGTAAAGCTAAAGTTGTTAGTGGTTGATGGATTTGGATGTTTACTCTCAAAAGTTGGCGCAAACTATGTCTCTTTCGGAGACAACGGGAGGAGGCTGCGCGAGCCACCACCACAGTAGCACATCTTGAGTAGCTTGCGGAACCGGATTTTAGGCGACACTACATAGCACTAGCGCCCAAGAGTGCAGCGTGAGTAAAATATACTTCATGCTTTCGCGCGATGCTGCGTTCTCGTACTGCAAACAACAATTACTCCAGCCCGTGCTGGCAATGCGGCTCAAGATGGTATAGCGGTGAGCTGTTTTACGCTGGGAGCGCATCGCCTTTGATTAATGAGACGACTCGCTAACTTGAAGAGGCAAGTGTCGGTTATTATAGCTTAAATACTAGAATGGTCAAAGCGCTATTAGAGCCACCGCCGCAACTGGCGGTTCCTATTCGTTTATAAGGGAGGCTCTAAGGACCGGAACCTACCAGCGGTATGCCGAAAACACAGTATTTTAGCACGGAGCTGAATGACTTAAT
>4 579 CTAGGATGCGCAAAG
ACGCAAGTCTTGTACTTTGGGCGCCGTCAAGTTCGCGAACTGCATGCTGGACCGGATGGAAAACGCTTATTGCTTTGAACTCAGCCAGGGTTAACACATTTGAGCGCTCGTGCCCGGTCACCCGCTTGCCACTCTTGCAATTCCATAGTTAAGCTCTCGGAAGTTTTGATCATTCCGAGATATTATTTGTAGGCAACCTAAGCCGCCTAGCCCAGGGATTGTTTATTCACCTCCTAACACTCGGTCTACACATGCTTTGGGCAAGGTATCAGCGTGTTACCTAAATTTTACGGAGTTGTTCAATAGCATGACCGAGTCGCTAGTCAGGTACCCAGATATAGAGGAAACTGGCGGGTTAGATTAGGTTGTGCCGCTAGTTAGCATTAGTCTACTGGCCTACGAGCTACGTCGGACGGTACCGCTCTTAATAGGCACAACCCATCCAAACCGTGTACTTGTGGTCCCGGCAGCCAACGATCTTGAGTTCGTATGTGCTGGGTGGTGACCCCGTGGTAACCATACATTTTCAGGGTTAGTACCAAAGACGATTTGAACGGCGCAGCATTAAGTCGTCGTTGGCTAGGATGCGCAAAGGAAATTTCCTGCTTGGGTTGTGGGGCCATTAGAACATTGATAAAGCTGATAGGGCGGTTTACACTGTCGCGGCTCCTACATTACCTTCACTGCGGTCCCCAATAACTGACATCACTGAGTTATCGTGCTGAGTGGTGAAATACTATGGCAGACGTACTCCCTATCCGTGTTCTCTCGGAAATCCCGTCTGACAACTCAGCTAGCGC
>5 18 CTAGGATGTACAAAG
AGAGTCTCTAGAGGCTGACTAGGATGTACAAAGGGTGGGGATTGTTCCTGACACGTTTAATTTGAGCGTTCCTGGTCAAGATAGATATGGTCATAGGGCAGAGGCTGTAATCGTCCAGGATGGCGTCAGCTTGGCGAAGAAGGCGCGTAAGGCATGTATGATGTTGATTGTCAATTAGCTTAGTTCAACACGCACGCAAGCCTTTCATGCATGTTACCACTAGGCATCTGTCTATGTTCCGGGCGATGCAATGATAGAAAGTGAGCCGTCATTTCTTGCGTGCTCAGTCCAGAGACTCCCTGTGTCTGCCAAACATTATAGTAGGACCCTAGATAACAGTCCGCGACTAAGCTTGTGTTTTTGCTTCTCACATAACTACGACCTGCACAAGATCGGACACAGGCGGGTCCGAAACAGGCCACCTAAATATGGGTGAATTAGTCACCGCAGGTCTCCTGTGGGGCAGCGCCTATGGCATTGCCCCCATCCATATGAGCTTAAGTCGACAGAACCCGGAACAACCAATATCAGTTAAGGGCCACGCTCGCCTCCCGATATCGGTTCGCTCCGATCAACATGTCTACGGACCTTTGTAGTCGTTACTGCATGAAGGAAGCCGAGTTCCCGAGCTTTACAGGTTAGCCTAGATCCCGGTGGGCTCTGAGAGTTCTGCCGTTGCTAGGATGATGAGTGCTTGGTGAAGCTCCTCGCTTCGGGGAACTGCTACTATCTTGCTACCAAGGTGTACGCATGGCTCGTTCTTGTCGGCGCTAATCCGTACTAACCTATTGATTGGTAGA
>6 588 CTTGGATGTGAACTG
CGCGTAAATTAAAGGGAGATCCTCTTTAGTTGGAGGGCGAGTGTTTCGTAACTGCTACAGTTTCATACGCCAGTGGTACGGCTTGCTAGAGCCTTAGGCATATGTTTCGGGCAATGTAGTACGGAACCCGCTGTACCCCCACCCCCCGCACCGCTCTGGGGCCGGGCCTAGCGCACTCTTAAAGTAGATACGTAACGTCACTGAATATTCCAGAACATCTGCATTTAGGGTAACTATCTCTAGCAATGGGCCAATCGCCCATCGCCATAAGATCCAGATGTCCCCATTCAACTTTACCACGATCCGCGAAGGCTAAGCAAAATTTCGTTAGGACGGTATTTCTGCAGTGGTCTTGGTTTACACTGATCGAGAAGATGAGCTCCACACGCAGGCCCGAGGGAATGGTGTACGACTAATTGTGCCCCGAAGGACTGACGGGCGAGATAATACATCCCCTACGACTCGAGGGGTATAGCGTATAATTCTTCTGAGGAGCTTAGCTCTAGCTTAGTGCCCAGAGAGGAATCGTCTATGGGGGCGAAGACTCGGTGCAACGATCTTTATCCTAATGGCGGTCAACTACGAAAACTTGGATGTGAACTGGATGAAAAGTACAGGACCAGCAGGCGAATATTATGGCTCGGTGGTCCTAGGGAATCAGGGAAGCGCGACCCGAAAGCATGCAACCTCGATTTACGGGCTCCGACGTTCCGGCATCAAAATAAACGCCGAGAGCTTAGGGGATGGTAGGGAACTATTGCGAGTTCTTTTCGTCGCGAACTCGAACGTCTTCCCTTTTA
>7 543 CCAGGATGGGGCAAG
AAACGTTCCTCAAACGTAAGGCCAAGATAGCACTGCCGGGAATTGGGCTGGTGACCATCTACCCGCTTGATGATCTAGTTTAGCACACGGCAGGACCACCAGAATCCCCTATCCGCCCTCCCCATCGAATGCCAACGCGTAGTAATTTTTAATAAAGATCAGCGCAGCAGGCTAGTCCATGTTACAAGGTTAAAGAAGGCATGTATCTATGATCTTGTTAATTGAGTGTCGGCGCTATGGCATGATACTTATTTCCAGAGAAATGCTCAGCGTTATATCTGGAGTTGCTACGGATCAACGTAACCGTTGCACTCTTTCTCCAAAATAAGCACCTGACCTTACACATGCGCCCCTTGGGAGTTGTAATCTCCAGTAGGGAGCAGCGCATGGTCATGGCAAATAATAATCAGCTAGGAGTCTTTCGCAGCCGCGATTACCAGCCCTATATTAACTCTGATCCTTGGGTATGGCTCTACATCTCTCGTCGTTGCCTTAGCTCCGGGCGATGTCGTAACCGGCGTGTGCTTGTCTTCCCGGCATTCACCAGGATGGGGCAAGCGAAGTGGCTAGCTTATATTCCTGTGGGGTTTGCTAATCATAGACCCACGCAGTCGGGCGTGAGATGACTCCCCCTGGGTTTAAATTGCGTAGCACAGAGTGCTGATGAGCACGACAGAGCACTCTACCATGTCTGCACTATCCGCAGACCGGGGTTCGAGTATTATTTGGATGGAGTAGAACCCTTATGGGTCATAGATACATTATACCAAGCGCACCGATTCCTCCAAGCACAGATGATA
>8 184 CTAGGATGTGTACAG
AACAGGAGGTGGAGACTGGCCACTTCCAGCGGTTGCTGTAACTTTTGTAACTCGTTTGTGTCGGCCGCAACTCACGTCAGTTCAGAGTGCAGCTATGGACTGAGGCCTTCTAAGAATGGCGAGCACACGGGCTTCTTCTCGTTGTTTTGCTAGACATTTCTTCAGGAATACCTCAACAGAGGTCCTAGGATGTGTACAGGTCGTACAGCCTGGACCTTTATAACAGTAGGCACTTGCTTTAAAACCGCGCCTGCAAATAAATGCTTAGACGGGATGGAGTTGGAACCGACGGCATAGTCAAGAAAGTAAATATCCGCTGGATTCGCGGAGCCGGGGAAGATGCGCGTTTACCTTGGAGCGCAGTTTGTAGATGCACGCTATTCCGTGTATCCTCTTACGGCCCACCGGCCCATTGGCACTTTCTTTCCTTCAACTGTCCGATTAACTACCGGTTTACTCACGGGGAACCGGGAGCTTTTTGAGAAACCATCCCCGTTTCCTCCCAACAATCCAGGCCCTAGAATAAGACACTCTTCTGTAAAGGATTCAGCATCGGGTTGGACGCATTATCACGAGCGTCCCCATTTGTATACGCGGAGAGTAAGAGATTTAAGGAACTAAAAATGATGATTGTATGAGGGTCGTATTAGCTTAATGAGAAACTCGAATATAAACGGTTTTCAACGATTAATTTCCCGGAAGACCCTGAAATGCCTCAAGCTTTTCCGCTTCGATCTTATAGAGAGGGATAACTGTGGCGCAGATCCTTCTACATGGGTGGTGTAACGCTCTGTATTAGG
>9 171 CTGGGATGATCAAAG
TGCACAACTGACTAAAGAACACAGCGAGGTCTGGGTGCGTTACTCTCCAACTGAGAGACTTAACCGTATCGGCCGCTCCGCTGTTCTCGAGAACAAGAGCACTCCACTTATGCAAGCCTAGGACATGACTTCAGTATCGTATAGAAACCACATAGTCTAAACCGTTAATGTCTGGGATGATCAAAGCGGGTACTATGCGGACATACCGTACCAGCCTATGTTTAGCACGTTATCCGGCCCACCGAGTGAATGTCGGAATTGTGCGGGCTACACTTTATATTCATTTTCAATCACCCACTAATTATGGGAAGCTGTACGCTAGTATCAGTGAACTACTGTCACTTTTACCTGATTATATAGTGCAAAGACAATAATGCTTTCTTTACCTTTTCGTTTAGAATTACTTTTTTGTAAACGACGAGAAAGGGATATGCCACGTAACTAAGGCCTAATCCTATATGTAGATGCCAAAGGCCTGCATTTCGGGCACGGATTCTTACCCTTCCGTCCTGTTGGGGCGCGCGAGCGTCGAGAGTCAGTACCCTGATATATCGCTAACCTTGGGAAGGTGCCATAACTACGACCGGGAAAGTTGTCTAATGGGTAGGTGGTTCTGCATAGATAACTGATAAATAACAGTCCGAATGTCCATCTCGGCAAGGGCAGAAATTATCTAAGCGATTCTAACTATGGGGTTAACGAGGAAGCTGTATCCTGGATCGTGCCGTATACTCAGTCTTGTGTGCGTTACCTGACGCGGTGCGATTATTAAACTGATGAGAAGTAGTTTCTAGTGGGGT
>10 82 CTAGGAGGTGCAAAG
TCTACAAGTTCGGGCAGCCCAGAGGCAATCAATCAGAGGTATAGCCATGCTCCCTCTAACATTGCCCCACTTGTGCGTTATTCTAGGAGGTGCAAAGGTCTACGGGCAATTAGACGTTAGAGTGGACCTGAAGTAGGGGGATCGTCAAACCGGTTGACGTAGCCGCCGGATACCCGAAGAATAAAAATTTTGACGGCTGAACGATCCCATTGGGCCGTATTGCAGTACGGGTGCTATACTATAGTTGGAAATGTCGAACGCTATTAGCGAGTTTCGAGCCTCGTATTACCCACCCCTATAACGTTGTGGTATCATGATGGCACTTGCGAACCGCCCACATGCGTATAGACATTCCGAAGATGTCTCTCGTAGATGCCGATATGTGCGCCTCATTAGTGCGCCAATGACCTCTTTAACTTCCAGAGCTCGATGACGTGGAATACTCCCAGCGATGGTTACATAGATCATCAGTTGACTTCAAGTTAGTCTTCTAATGCCCCTCATTTATGCGCTAGGGTGATAACCTTATTATCGGCAAGAGTTAGGGCCCTGTGGCCGTTATTATAGTAGAGACAACGTAAAAATAGGTCACAAGCGGGCAATGAATCCTCACGGAGAAGTGTGCGTCACTATCTGGAGGCTGACGATAAAGTCCTGTAGTGTACTGGATACCTAGCCTTCCATCTGGGCCAGTCACTCCCTGAACCCCACGCAAGTTATGAGTATAATTGACCCAGGCTAGTACGACGTCCTAGTTTAACCCATACCTTCAACGGACTTCGGCGGGTTGTAAGTCCATA
>11 437 CTAGGATGTGTCAAG
TAACGTTTTGATGACAGTCATGCATATGATGCAACGGACCAGTGACCCGATAGTTATTCTGACCTTAGCAGTGATTCGTATTAGTTGAATTAAACACGCTAGGTCAGTCACTGCGGACCGGCTTTCAGGTTGCGCAAGAGCATTTCTCAATTCATTTTATTACCCCAATAACTAAGTTTGATTGCTCCTTGGCTACAACATAGATCGAGCGTATAGCGTGTGCCTAGGGGGTCAGCTCAGAGGGACTGAAACGAGACAATTCTATAACGCGGTTCCAGCAACCTTAATTTCATGCACCATTGCTTCATCTGCTGATAGGACGGACTGCCATTGCGTAACAGGGCCACACGCTGCGAGTCACAGTCGTTCCTCTGGGTAACGAAAGCAGGAACGGCAAATCAGGGTCTCTATCCAAGGTGTGACGCTGTAATTCCCTCCTAGGATGTGTCAAGAATACTGCCTAGTCTACTCGATGAAGACTCGTACAGACAGCAAAATAAATCAGGAAGAACATTTAGTACTGAGGATTGTCATGGCATGACTTTATTTATTACGGATTGAAACAAGCGCTAGGGAGAATATCCGTACGTCCTGATCACAATGGTCCATAATGGCACCGTCTTTCGCGCCCGGATTCATCGCTCTTGCATGGCCCTTATCCTGAGTCATTTATGGGGTGGAGTTCACTCAGGGTCCTGCCCCCGTTCGAATCCCAACTTAGAAAAGAATATCTGCTTCGTAGTACCAGTCATGTCTTACGGTGGTAGGTGACTGTCAGGTCGGCGCGGTTTCACACAGTG
>12 53 CTAGGATATGTTAAG
GTACTATTTTCCGTAAATGGGCTTCTACTGTTTGTATATCTGTATTGGGGACTCTAGGATATGTTAAGTTCTAGAGCGAGCGAGTAATTATTTCCTAACCCCTAGCCAAGTAGTTCGTGAATCGAGACAACTGAGGCGGGTGACGTATGTCATACCAGTCACTCGGACTGGAATTATTGCCTATACTTGGCAAGAATACGCTTCCTGCCGATTGAGCAATGTAGCAGCGCACACAAAATGTAGATTTTAGCTACTGAAGGTCCAGGCGCCTTCAAAGGTAGGTTTGGTGATCTAGCCGTCCACGTACTCTGCGTTGGTAGCATACACACAGACGGCTCTCCTTTGTCGCATAAGTTGACGGTCGACCTCGCCCTAACCATACGTGGGCTGGTCCCGGCGGTCGGTTCTAGAGGAACTAAGGTTGCGGGGAGATTACAGTTTCTTTAGTGTGAGCATGACGCCAAGGAAACGGGGTGCATAGCCGATGTCGTGAGGTGTCCTTTCGGCGCTCAAGCTGAGGCTTAGCCGGCGCTACATGGTCCCGTGTCATATCAGGCGCCAAGGCATTGGCGGAAATAGTCGGCTCTAACCGACTACTCGCCAGGAATATCACCATGATCGAACGAATTTTGCATAGTTATCGTCATCCGCGAAATGGCACAAAAGGGGCGATTTAGGTGCCGAATGCTCCAACACCGTTTCTGGCCACCAGCACCCTACCAAGTTCTAACCCGTTCCGTCGAACGCCCGCACACCCGTACGTTTACACCTCACAGAGCTCATGCCCGGAATTGGTATTG
>13 625 CTAGGACATGTAAAG
TCTGCTATATAAATGATGACCAAGTCGTGCGTCCGATAGTGGAGCGGCACTCTCTTGGATGGCAGAGGCTAAAGAAAGTGGTTAGCCCCGGCTACGGTAGACCTCTCACTGGCCGCAAGTACGATTGTGACAGCAGACTTCTCATTGGGGCAGATTGAGGACAGTTTCGGCTCTACGGGGTCTGCCATGTGCCCCTTCAAGCATCTCTCCATTCAACCTCGACCGAATAGGGCATTCTTTGAGACGGTAGGCCCTCAACCCGAGGTCGGCCCGCGGCAAATAGCGGATGCGGGCTATTGAGGGTCTGGACAATTTGAGTTTGTCTGTTCCATGATAGAAAATGCCTAGCATCGTGGCAAGACCACCCTGTTTGATCAGTTCGCGACCGGTGCTTAATCTTCGCTACAGGGGCGAAGGCATTTTAGAGAAACTAGGATTGTCCCTACTCGTGGGGGTGTGAATAATCGAATACGATTACGGGATGTTTAGCGAAGATGCTTAGAGCGCTCAGAAGGTTGTCTTCCAAGTTATAGCTATCATGAGGGACACAGAGATATCCGTATCTCCTTTAAAACATGCATTCCATTCACAACAATGACGGCCGTGCCTCTAAGCCGTACTTACTCTAGGACATGTAAAGCGTCGGAGGACCAGGATCACGCTTGGTACTTAGCTAATGATCGTTAGTGCGCACCAGTTGCAATTAGGGGAGCAGGGGAAACCGCCCGAACATAATTAGGTTCTGTCTAAGCCTCCATCGTTAGCCCAAAACTTCCCGGAGGTTTGTATGACGGTCTCTA
>14 107 CTAGGATGTGTGAAG
GTGTGTTGATGCGAGACCTAGGTCAGGCCTACTCCAGTGTTATTCTGATCGTATGGAATGGTTTTCTAGTCGCCGGCGTGTAATTAAGTTTGGCGAAGCACACGACTCTAGGATGTGTGAAGTCTCCAGAGCTATGTGAGGCCGACACCATTTTCCGAGTGTAATGGGGGTGACGTAAGGAGTAACGATTGGTGGAAAAACTGCCGGAGACAACTCGAAAAAGTACCAAGCCGTCCCCACGGTTAGAGGCTGTGGGTTTGCTCGAAGTATGGTTACACGCAGTTCAGCGCCTAACGAAGTTCCTGCTACTTATCGACTAACCGAAATGGCCGACGACTATGTTTTCCACAAACTTCGGAATGCTCGAACTCTTCTGAACTCCTGGAGGTCTTAATTACAAATCCACATCCGTTCGGTTGGACAAAGGCTCTCCTGTGGTGTTGTTCACCGAAAGTTAGATTGTCTGATGTAGGAGACTCCCTGATTCTACCGACAGGGGCCCCATTTCCGATGCCAAAGTTGGCAAATACGTACCAGAGCGAGGAGCTGTTCCGAAAGACAATTAACAGTCTCTCATTCACAATGAGCGTACAACGCTTCGAAGACGGAGGAAGTAACGAAGCCATTATCCACCTTCCTGTCGCGAGTCTTCGCAGCACTAAGTGCGACCGTAACCTGGGACGATTCGTGCTTTTGGGGCTTAAGGGTACGCTCTTCCACACGCTTAATTTCAAAAAATGTCTTCTACGTTAACAGACCTAAGCTTTTTGATGTCAGGTCATTTCTACCGCGCTTTGCTT
>15 580 CTCCGATGTATAAAG
CTGTTTGAACGTGTCCGTGGGGGCCTGCGCGGGAATTTCGGATCCTGGGCATTTACCCTCATACAGGCAATAACACTAGGCAATTATAGCGCTAACTGGCCGTAAACAGATGACGCTTGTAGGTCCAAAATGGGGCTAGGCCAAATCTGCGGTGTCCGAGTTCCATGGCAGAGTTCGCAGAAGGTTGGGGACAACACGTCAAGGCCAATCTCCCGTAGGGAATGAAGCTTCATAGACCTTATCCGTCTGACACGGGTAAATCGGAATTTGAAAGCTCAAAGAATGCGGACCTGGTATTGGCCTCGGAAACCGGCGGCTGTATTCCTGCCCCAACCGTCTAGCGTGGCCCATCAAGCACTGCTGTAAGATTATCTTCAGCCCGGTACCTGAGTTACCGCACCATTATTAAGCTCTAAGGATCTGTTAATGGTCGAATTCGCCTCGATAACACGCTCGTCTCCTGCTCAGTAGCCCCCTATCAAAGTTGTCTTGTAATCACGGTGCCAGTAGCTCCTAGATCACAGACGGTTATCGCCCGCATCTCACTATCGCCGAGCGGTCTACTGTTACGAGTTGTGGGCTCCGATGTATAAAGTTCCTCGAGAATGGTTACTTGTCGTGATCGAGTAGCCACGTATGGCGGATTTGTATATAAACACCCGCAATGAGCTCTTCCACAGACCTAAGCTGGTCCTATGCAACCTCTCTCTGCTAGGTGCTGAGCACGCTCTGAAGAAGGGCATAATGACTACTTGGAATTATGGCTACAGCGGAGCATGCGTAGGGCGCAGCAGATTGTT
>16 435 CTCGGATGTGTAAAG
GGTGACGAGATTGAATTCGGCCCCTCGTGGGAATAGAGAAACTTAGATCCTCGAACTAGACACGTTATACTAGGTGGATCACGGTACTACATCTGCGATCATGACACCGACTATACAAATGATCTCCCTGGCAACGAGTTCCCACAGCTCCGACACCCAGTGACCAGGCTCTAGCCGATTGGTGCCCGAGTTGCGGTGTCAATTCCTACAGGCCATTCACTTGAGAGCGGATCGCTTTCAGCTGTATACAAGAAAAAGGTAGTTTACGGCGTTGCGAGTAGGCGTATCGTTCTTGTGCTGTTACTAGCGTAATGGGGTTCAACACTGACTGTCAGCCACACCCGGATTTCATGGATGAAAACAAGATGCGTCACCGGCGGGCGACTTGTTGCTACTGTGCTGACGAAATAATAATCAGATGTGTGCTCCCGTACACTCGGATGTGTAAAGGGAGCAGCTTCGTAAGGGAACGTAATTCTCTCTAGCCTATGATTAGTTTACGGGCTCAGGGGAACAAGGACCCGCCACTTCCAGAGGGCCTCACAGATAGTATATGCTCATCGTCTATATCCCCACGTTAAGAGGGAATACTCATTCGGTTTCGTTTTTATCATGCCAGTAGGTGCATCGATAGGCTGATCAACCACGATTCATGCGGGTGCGCAACAAAGTCCCGTTCGTCTAAATGATTCGGATCGAAGCCTAGGAACTGCCGTCATGGCTTGAAGAGAAGCGGAGGGCAACCGCAGGCGACTTGAGGTTAAAAATGGGAAACAGTAGAATCCCCAGTTAAGTCCCGG
>17 513 AGATGATGTGTAACG
TAAATGGTTTAACCACCTTCTGCCGATGATACTCTCAAATGGTAGCCACGCTGTATGCTTAAAATATTGTCGGACGCACTCCAGGGTTCACTCTTTCACTAGGAGACGGCGAGTAGAATCGACCATAAAGGCCATGGCAGTCTTTTAGGAAAATTCCGTTGTGCAGGGTTAGTAATACGCCACAAATCTAGGCGGCTGTATAGCCATAACTATTACACATGAGTTTGGCGACAAAACGCTTACACGTCCTCGAATAAACTCAATTGTAGCTCGGGGATGATCAAATAAGAGGTAGCATACGGGGTCGCTGTACTAAATCCCCCGGGTGTCAGTTAGCGTATTTCTTAAGGCTCAGCGCATGTCTGTCTCATTTGGCATTCTTAGGATATCTCATTGGCCCGATGCCAGAACACGGGGAAACCCGTCACCTAGGATCCCTCTACACAATTGTTGACTGCGTGTGTGTGATTCACACCTAGCCCCTGGGAATTGTCCTATAGGATACCTGGACTGAGATGATGTGTAACGACAATTAGTAGTGCGAGCAGATTAAATGAAGATGGCCCCTTGCGAGCCTCTGCCACCGGCGAAGAACCCTCCGCGTCGCTGTAGGTTCTTGCAATTACATTACTTTTGACCCGGAGGGGCGTGTCGCACGATAAAAATCTAGTTGGTTAGCCACTCCAAACGCGGCGCCTTACTCAACTAGCCCTAGGTTCACTGCTAGCGCCAGTCCCGAAGATTTTATTTGCCCTTACCGCTTCAAACCGCTCAGGGGTACCATAGAAAAGATGTTTGTG
>18 130 CTAGAATGTGTAACG
TCACACGGAGTAATTGCCATTCTCAGCGCTGCGAGTGCACAATTAGATGATCCGACAACATGTGCATTGTAATGGGACGCCTGACTTGAATGAGGGGGTCCCATTTTACCTAGAGTATCATAAGATGTCACTAGAATGTGTAACGGAAGAACTTTCTTCGTTATCCCATCGATCACATCCCTAGACGAGGAGTCAGGTAATAGCACCGGGGATCGTTAGTGGCGCCAGCTATGCCTTGGCGCTCCGCCGTGCTTCCAGACAAACGAGGGACCCTCACATTAGTTAACGTTACTCTGCATGCAGCTTCCAAGTACTACTACGACTCTGGTGAGGCGACACTCCCGTAGGCTACTTGACTTGCGTAATCGATCTTTAAATCGACGCAAACCCTGGGATTCAAAGGCAAGAAGAGTGAGCGACAGAGGACAAAACGATGATGCGACACATTTTGTTCACATTGCCGACCCCAGGATAGCGCGGTCCGTCTTATTCTGCTAGTCGAATTCGTAGTACCCGCGGGTTGTAGTCCTAAGAGTCTACTAGGGTACGTCCAGTAGTCCGTTTATGCAGCCAGACGGAACTCTCGAATTGGAAAGCTGCCAGGGAGTTCACACCACTATCTTTCCTGATATGATTTATAGTTGTTAGTTCGATGGCCCGGGGTTCCATCCGGATCAGCTCACCTACTTCGGATCGTCGGGACGTAGGTCGATTACTCTGAAACGATATCCCGTTACAGGGTTGTAGGCGCTCCCCTCGATTACGATATACGCCTGAGGCACGTCACGAAATGGATTAGA
>19 581 CTAGGCTGTGTTAAG
GGGAGCATGCCAAACTCATTATCTTTCGGCGAATGATGGGCGATTACATAAGGGTTCAACGCTGAACGACCCCAGGCGACCCTTCCCGATTGCTTGACGCTAGGGTACCTCGACCATACTGGGGCTTGGCTGAGCGGCCAGATTCACAGCTGAATATATGTATGGCTTCGCCCCAAAATCGTCGATTTTCCTTCAGGGCGACATCAGAGGAAATAGTTCCAGTCAATCGATATAAAGTCTACCGTGCCAAGAGGAGGATTTTAAAAATATTGCAGAGATACTATACGCATTGAATCACAGCAGGTTGTCCCCGTGTTCGATTAAGGTAGTGACATCTCTAGAGCCTTGGGGTGAACTGTAAATATCATCCAAAGTATATGTAGATCCTACGTGAGGATAGCACGGATAAGTTCTGGATAATGAGTGGTCTTTACTCTATTGCAGCTTCATGATCTTGCTTTGCATCTATATGTTGGTTGTCCACAAGGAAGGACACTGTCGGGTCGGGTATCGTTTGCTGGTTATATCAGGACGCGAAGCGGTCATAGAAAGGTCCCTATGAATTATGCTGAGAGTGTTCCCTAGGCTGTGTTAAGTATGGGTATTCATAATTAGACTGGTATGTATTGTATTGATGCGGTTGCCAGGCGACCTTCTCGTCGGGATCCCTGTTCTGACGGCGCGAACCTCATGAACCGGCGTATTTCGCCACGTACAATGTTTCACCTGTATGGTCCCCGTGGGGTCGGAACTACATCAGTCCTGTGTAACTATCAGCGTAAGCGAATCATGTGCTCTTC
>20 732 CTACAATGTGTAATG
GCAAAATCAGAGTAGTGCTGCATGTGAAATCGCTCCTAGCTAATGCCTGAGGCTGAAGCACTCCCAATTGGCGGGAAAACTACAATGATCACGAGTCGTCCCTGTTAAAAGCATGCGGACAACGCCCTCTCGATTTAATGGATATGGTAAGGCCAACTCAAAAGGTGCATTTGGACTAGAGGAAATACATCATGGCGCGACGGTCCCATGTGGGAATCCTGGGCGGTCCTATCGTGAGTGGAGAACTGAGCAGGTGTTGTGTGGGCCCCCGCAACGTTGGTAAGAGGCCAAGAGCCCATTTTTCGACTCCAGCGTGGGCGGGATACTCGGGACACACGATAGTAGACGTATTCACAAAACTCCTGGACCGTCGCACCTTAAGCCCACAGGCGTTTCTGGGCACGGTGGACTTATGGTCGTGTCCGATAACAGAGGGAGCCATTTGGTCGAACAAGACGGACCCAGTTGGCCTAGTCGGACATTTGGCAGGGAATTTTGGTATATTTTCGAGATTGAGAGTCGATGTCCTTAGGTGGCTTAACAGCACCCTAAGCCTAAACGCTGGTGTGCGCGAAATTAAAAAGTCGTGTTTGGATCATGCAATAACGTTAGTTTCGTATCGAAGAAATGGCCTCGCCAAGACTGCAGTTGTCTCCCATCTGCCAGGACGATTTGCTGACAGTCAATTATCTATTCTGACCACCTGGCGAACGGCCTCCGTATGAGTGCTCGCTACAATGTGTAATGCAGTCGAATGCAAGCCCCCGTCCTTGTTTGTCGTAGTTCGCTATCCGTGACGC
