# Supplementary material for: A particle swarm optimization-based algorithm for finding gapped motifs
Source: BioData Min. 2010 Dec 13;3:9. doi: 10.1186/1756-0381-3-9 (PMC3022572; doi:10.1186/1756-0381-3-9)
Supplement: Additional file 2 — Experimental Dataset. The synthetic data sets and real biological sequences used in the paper. [file 1756-0381-3-9-S2.ZIP › synthetic/non_gap_motif/fix_motif_length/Seq_800_20_15_4_9.fa]

>1 55 TACGAGTACTCCCGC TAAGAGAACACCCGC
TAGTATTAACAATATTACGAATACCTTTCCTAACTATCAGGCCGACCTGCCGCCATACGAGTACTCCCGCGTTAACGCCCTTGTTCGGGTTAACGGTCGCAGGGGCGGCATGCCCAGCAACTGATCATGGGGGGATAGGCCAAATTCCATGCGCATCATCTCTGGACCTGTGTCAAAGGTTCCATCGGGCACGGCCGACCTTCCAACTCGTTGGGGGCTCTGACTTCGTCGGACCCCAATACATAATTCCCAATTCGCATCCATATCTATTGGCTTTGGATCCGCCGAAGACTAATCAGTCGCACTGTTGTTTTCTTTAATAGATACCTCATACCATGACCTCCGGAATTATATGCGATGACTTCACTCCCTCATGCCACTTAGGCTGTGGCTACGACCAAGCAATGATGTCGACGTAGGTTGCTGATCGCTGTGCTCCCGATGTGCAGTTGAGGTAACATTGAGCAACCGGCGAGCTTTACCCGCCAAGTTAGCCTGATGACTGTTGCGTGCATAAGCCTTATGGGCCAAGCGTCTACCCGGATGCTTTCCGTTTATAGACCATAACCCGCGGGCCGCACGATTAGTCCTACCACTGTACTAAAATCGCTGATGCAGACGCATCAATACGAGGAGCACTCGCTGGTCAAGTACTTACGCACACGTGTCTCATCTTACGAGAGGTAACTCTAACCATCATTTCGACGTGCGCATCGGGGACGGACTAATGACGGCCGATCGCTAAAACCGTGCAGACGATCCATGTGCGAACGTACTCATGTCTGAGTGTCCAAAGCTCG
>2 144 TAAGACAACAACCGC
ATCCATGCGGTGTACCGCCTTGCCCAACGTTCCAAATCGATAACGTTGTTGTGATAGTATATTTAGCCCGTGCGACAGAAGAAAAACCAGGGCTAGGCGGCGGAGCCGAAAATTGTTTGTGTAGTACGCATTCCATTCTGCCAGTAAGACAACAACCGCTATTAGGAGTATACCAATATCAAGGACATTCGCTGCTTACTCAGACTCTGTCACCGTACCTGAGAATCTAACTGGCATACCTCTGTTCGAAGCGCGTTTTTACTCCCTTAATAGTCTTCCTGATGTTCCACATCTCCAGAAGCAATACCGGAATTCCCGAAGGAGATATTCAAGACGTGGAGGCAGACATCTCATTCCGAACGTTGAAATCCGTACACCAATCGGAGTCAGTACCTCTCACGCCGCGATTGCCTCATGCAGCAGTCGGATACATAATAGAGGGCACATGGTATCCTTGCGACTCACCGTGACGTCTCCGAGGTGGTATTATCTCTTAAACCACTCGGGCCATGCTTCTCGGAGACGATTCTCCCCCCGGTTCCTGACATGGAAGATCCGAGACCGATTTGCGTCCCGCTGCCGCCGTCGAGGCGTTCCAGCGCATCGCGTAATCCGGACTGAAATGCGGTGCCGGTAACGTCATCGATGCGCGTATGCTGAAGGGCGTCGCCCAAAAGGGAGTGAAAGACCTGCGCGAACACAGGATGCCCTTGTCCCCCGAGACCCTGTCCAGTGGCGCGTCTACCGTCCGATTGCTTATTATTTTTCGGGTGGACAGCTCGCGAAGCATTACTCAGATG
>3 463 TCAGATAATACCCGC
GCACACTCACCGCCAAATAATGAACCCTGATCTGAGGATCGTTCTAATAACTTCTAGGAAAGCTGCAGAACATACTCGCAGCCGAAATCGGTCGCATTTCCGAGATCTAAAAGAGGCGTGTCACGTGATAAGGTAACAGCCCAGTGTAATACAGTCAGCGTTCCTAGTATCAGCCTTGAGAGTGGGTAGGGGGATGTCTAATTTTCCTCGCGGAGAGCGGGGGACCGTGGTTACGCCTCCGAGATAACCAAGGCGGACAGACCAGGTTAACATAGACGGTGTTAGAAGCCGATCCACGACCATGTTAGCTGCCTATATGGGGATAGCTAACTGAGTCGAAAGCAATCTTCCAGTGGAGTTACGAACATAGCAACTCGAGTACCCACCTACTAAGTTACGGGATCTCTCCCTAAAACAGGTTGTATCCACCGGTAAAGCGTAGGGACTCCAGGGACCACTCGGATCAGATAATACCCGCAGCTAGCTACTCAGAAACATTTCTAGACGAAGCTCTTACGCACGGCGAAATCTGAGCCCACGCCCCTTTCGACCACCTCTAAACCTCGAAACAACACTGGTGCATCCCCGCGACGGGGCATACTTGGTGAGTAAGGTCCAAGTCGCTCCGAACACTGACATAGATATATACTTCCGGTCATGGGGTGCCGATGAAGTGTGACAGTAAAAAAAACTCATTACGCACCAAGCCTCAACGAGTGAGTATTATCTCCTATATACCGCACCTCATTTTGGCGTAATACGTGAAACCCACAGAGGCATAAGCATAATACAAGTCTCGG
>4 146 TAAGAAAACACCCAC
GCAGTAGAGTAGCGGTCTAACTTAGGCCCGACATCTGATCTTGAGATACCGCTTGTGTGATACGGGTCCAGAAACTTTTTAGCAAATCGCTGCCTAAGGACGAATCAACACGGATGATCCTGCGCAATGACCCTGCGCGCTCCGTATAAGAAAACACCCACGGGTCGAACCGTGGAGGACAGAACTGACGCAGAACAGGGCATGAAGGGGTAATAGCTCGAGTGAACTTAACGAATATTAGACACTACTCGTCGCAGTGCTTAGTACCGCACTGCGATAAGACCATGATGGCTGGGGTATCTTGTAGCCTCCATCTCAGTGAAGTGTACTGACAAGAGCGGGTGGGGTCAGGTTTCAATCTCCTGGCTCGATATGTGAAATGCACTAGTTTCCTCTTTGGATATTGAATCATTATCTTGAAATAGTACAACAATGTGTAGGCAAACGCCCGCTCCTGGTTCGTGAAAGAATGCTGTTTCGGATACAATTTGTAGTTTCCCAGCCCCGACTGCTATGTATTAAACAAACAGCGCAATTCTAGTCTCCGGTCTATCAGGTCTCGTCAGCAGTGTGCTTACTCGTTATGACAGGCCCGCCTCACGCGTGCTGGATTTATGTGATACGTGACAGGGCATCGGGTTTACACTCTAATCCCGTCGGACCTGTCCGATCGTCGAGATGTTCGGTCAGCGGAATTCTAATTCTTAAAAAGAGTGTGTGTAGATTTAGCAAGGGAAACCATGATCGGATGAACGCTTTGCCCCACATAAGTGTGTTTGTGGACCGGAAGATTGATGTCG
>5 610 TAACAGAACACCCGA
ACTGAACTGGTGCGATGCTTGATCAGACGTATGTACCGAGCGGAATCTGTGCGGGATGATAAGCTCGCCGCGGCGGGTGGCGTGTGCTCCGGGGGGGCTGACGCAGACAATTTTAATCAGCCTTGCAGCTCCACGTCGAACATATTCTATACCATCATCTACTTCTTGACCGTGTGAAGGCGTAAAGTCCCTTCGTTCTCGCGTGGTCCCCCCCTGTTACGAACTTTGGAACACATCGCTGTAAATAATATGACACGGCTCTTCTTGCGCAGAGCCGCAGTCTATAGCTAGCGCTCGGGCTCGCAATGCCAGTTCTACACGCTTGTCAGTGTTGACATTATACACATGGACAGTGTCGGTTGGTAGCAGGGTTTGTATTATCCGCCAAATATCCACACCTAAGTCGCTTGCTCGGTGAGACGAGAATTCTCAGAGATGGTTCAGACAAAAATATATCTCTCTAGGGTGCGACGGAAATACTTGCAGTACAATCGGATAATATCGAAACGGGACGTACGGACTCTCAGGACCAACAAATAGTCAGTAGCATACTAATTGGGTATGTGCGGACTTACGGCGACGATGCCCCCTCGTACGAACCGATTATGAGTAACAGAACACCCGACCGAGGCATGCCAGGAGATCACCGACTCAGGACGACTCCCTGCGCCCAGGGGAAAGATTAGGTTGTGATCCCTACTTATAACTCGGAGACGTTGAGACTAAGTGTTCAATTTCTTGGTCTGGGTGTTGATCAAATGCTCGGTCTTGACGGGGTGGGGCTAGATGCTCGCGGGGTC
>6 570 TAAGGGAACGCCGGC
CACATCAAGCACAGAGCCGGTTGGATTGAAACCGGTTAGACGCCATAATACAGTAGAATCGCGGTCACGCGTGAGGGTTATCCGAAATGTCGGACTGAGAATGCCGCCGTGACTAGCGGCCCCGTTTGGATAACTCGCCTAAATAACTGGCCGGGAACGTCTAAAGTACCTGAATCTTTAGGAAACAAGTTGGATAAGCTTTCCGATAAGACCAGCCGAAGCTCTTTTGATGGATATTCGGCGGAAGCGTTCACGGTTCATTGGAATCTCGCAGAGTATGGACATTGGAAAGCACGCCGGTCGACTTTCTATGCCCCCTCATGGTCAACTTAGGGTGCACAGGTCTTTTGAAATCTGGGTCGCTGAGAGCAGCTGCGGCAACATAAGGACATGGCATCAGCTTATCCGCCGGTGCAGGCGGTCTCCTGCCCGCGCAACTCTAGGGATCTCCCTCAAGGAATCTGATCCTATCGTTACCTGTTATCTTTTGCATGATACCGAGATGCGCACTCAGTTCCTATCGTCGATGCCCGAATCGAGAAGCTGGTAGGGTCCTGGCAGAAACGACCCTAAGGGAACGCCGGCAACTGCTTACAGCCTGACATTAAACATTGGCGAGTGGGATCCGAACAACTCTAACGGTCCGTTACTTCCTATAGGGTGTGGCGAGCTGTCCGAGCGTCCGAGGCTCTGGTTCGCTGTCAATACTTCGTTGAATGTACGTATTCCTGCTCCCTGCCTAGAGGTGAATAATTCGAGTGGCCGGTGCAATGTTCGCACTGATCAAAGGTAATCAGTGG
>7 85 TAAGTGAACACTAGC
GCACCGTCGCGCCGCCAGAATAAGTTCGTCGATGAGCGACCATGTCTTGATCTATCAGATTCTGAGGGGGCATTTGCGTATAGCATAAGTGAACACTAGCGCAAAGCATGCCCCCCTGAGGAATATGTGTGAAATTATCGGACTAAATTTTTTGGCTCTGGCTGGCTACAGAGGACCGCCTCCGTGGTATTTCCGTGACATTTACCCGATACGGGTGAGACACCGTTGAAGGGTCTAGCGTGAGTGGAACGAATTGGACTAGAGTCTCACGTGTACCCACAGCAGGGTTGTTAGCTAATCAGAAGACTCCTCTGCGTGGCGCGGATGAAGGTCAGTATATTCCCAATGCAAACTTTCACCGGCGGGGGATATCCTGTGTAACGTAACGAAATCCCTGCTGACACATTGTGCGGGTCAAAACTCAAATCTATGCGTAAGTCCGTTTTCGTCAAATACCCTCAACGAGAGGCACACACCAGACAATCAATCAAGGTCAAAACATAGATCTATTCTCTGTTGGTAGATCGCCTGGCACACTACGTCTAACGGCTGAATAAGGGTCAAACCCTCCGCGGTTATAATTAATGCCTCTGGTGCCCCGCGTAATCGGACGCGTGTGGTAGAGTACCCTGCAAGCTCTTCTTCGATTAGCGTGACGAATCGATCAACGACAAACTCTAACCCTAAAACGAAACACAGCGAGTGCCGAACGGGTTAGTATTTAAAGTATTCCTCGGCGAGAACTCTCGTCTTAAATGGCGCAGCAACTAGTTTCCAGACTTTCGTGAATGACATGCTAG
>8 361 TAAGCGAGCACCCGT
GAATTCGGTTAGTCAGTGATGCCGTGCTACGTCAGGTGATTACATCCGTCTGCACTCGGATTTGTCGAACTATAACAGCCTCATGAACACACGTTGAGGGTAGGATACATCGTTTTTTCCACGTGTCGGATGCTACAGTTTTCAAAACGTCGGTTAAGAATCGGTATTTTCGAAAACGGTCTATGGGCTTTTCGAGTCACAGTAATGCGGAGCTGAGAACTCGTCCGCGCGCACGTTGCTTCAGCGCCATGCGCCCGTATCTGTTTACACGCACCCGACGGACCTCCGCAGCGAAACTGGTTGGCACGCCAAAGTCCGGGCTGGACACATGCAACGGTCGTTTACTCGAGAGGATGCAGTTTAAGCGAGCACCCGTAATCCATTCTCTGGAACGAAACGATATGACCGAGCAACACCATGAATGCAAGTCCATTGAATAGATTCTCCGTTCAGGAGGACATGTGTAACCGCACCGACAATGGTCGTTCGTAGGGACTCCGTACTACTCTCGAAAGACGGCCAAACACCATTCTTTTCTGAGAAGTCCTACAAGCCGTTGCACAATCTTACGTGACAACTGTATGGTCTGATGGTTTCGTTATACTTACGAACTCCCCGTCTAGAACGTAGGTGACTTTGAAAAGGGTTGTAGCTGCACGAGGTGGGGGGCCAGGGACACGGAATATGGTAACATTCCCAAACCAAATAAATGACACGTTAAAAATAGATCGTGCTAGCGTTTCATAAAGCTTGGTATTGGTCAGGTTCTTCAATGGATAATTAGCGCTGACGTTCATGTC
>9 48 TAAGAGAAGACCCCA
GGCCCAATCAGCAAGGCTTTAAAGTGATCCAAGAGGCCCGACGGCGCTTAAGAGAAGACCCCAGATGCCCCAGTGAGAGTACGAAAACCAAGCCACCTGAACAATCGAACCCCTATGTGAGGACCCCAACGGTAATAGCGCTCGGATGCTTCACACCTCCTCTATTTTTCATGTCTGGCCGTGTTACCTGTCCGGGTTCAACTGCGACTGCTAGTGTCCATGCGCTAACGAGTGGAGCAACTGGGCGTGAAGCAGAATTATTGATCTTTTCTGTGAGTTTTGAATAATACGCCCCTGGACCGATTTTGAGGAGTCCCGAGAACGCCCTATTTGTTGTTCTTCCTTCTGCACACGGGTGATTTTTCCCGGTGTCGAATCCACTGTCGCTTAGCCTCGGTTAATTTCAAGACTTTCCTAAGGGTGCACACCCAGGTCGTGGTAGGCCTTTGATGGCAACCATTCTAGTTCTGGGGAGATATGGGATTCGCTCTCGCAAGATCGCCTGTAAGCCCGGGGCGGGTCGTATCTGTTTGAACGTCGTTAGGTCTTTCATTGGTGGATTTTTGGGCAAGCCGATTATGTCCCTCGGTGTCGAGAATGGTTGTCACAAATGGAATACAGACGGACTCCATGATATCGCCATATATACGGCGACCTACTAGCAAGCTCTTTCTACCTATCCCTGCGGTGTTGCCAGCTTAACCCTGACATTATAACTTTGATGAGATAATCGTTAGTGCACCTGACTCCGGAATTCTACTCGTCTCAACTCGGAAATTATGAGAACTTGTACTCATCTG
>10 139 TCTGAGGACACCCGC
AATAACGTTCAGTTTGATAATCGGGAAGCAAATGTCCTGGCCGTGGGGGTACAAGGCACAGACACGCCTTGCTTAACATGTTTCGGTTCCTACCTGGGTTATTATTGTAGTTATCGTAGTTCGGATGAATAATTTCGATTCTGAGGACACCCGCTGGTAGACAGGCACTTTTACATACTATCCTTCTCGGGAGTACTGACCAAGTTGTTCTGACGGTATTCTCGACTATGGCCTGGTCCGGAATAAAGCTGACTTAGGATCAGCCGACGTGCGGCCGACATGTACTGAGTCCAAACCCAATAGTGTTAGTGCGGCCCTGAAACTAGTAGCTATCTGTGTCGGTCCAGCCCTCCCCCGCATTATTTAACTGAGATACATGCCCAATGTATGTGGTCTAACCATTCGTTTTTATCAAGTGAAAAATCCAGGTACAGGTCTTACAACATATTAGACAGAGTTTTAACATGACAGTGTGACTCTGAGTGCTCATGTGTTAGTTTGAGTACAGAACAACGGGTTCTGCGTGTGAGGGGGGTGAATCCTACTCACAAAGTCGTTGATAAAAGCAGAGGGGACCGTGGTTTACCTTATGTCACGTCAGTGCGCGGAATGGAAGCAGTGAGGGACGAGCGCCTTGACTTATAGATGGTCCTTATTACAAAATGAGCAGTGAAGCTTTTAACATTTGTAAACTGGCGGACCGTAGAGAGTCATCGTCCTATGCGTTGCGCGGGTGAACTTAAGTTTTCGCCGTAAGCGGGCAGAGACAATTTAGCGCCCATTTCAGTAGATAATGGTGT
>11 332 TATGCGAACATCCGC
GAAAGCTATCCAGAAATCTCTTGACGGCAAAGGATGAAAACTAAACTAGAATATCCCTCCTGTATCTACGGCAATCACCGCTGGAGCCCCGCTACTCCTGATGGCGGGCGACTCCGCTTGTACCCCTCGAGATCCCACGCCCTCCATTCTCGCCGTGCAAATAATGACAACACCAACCCGGTTCCAATTACCCAAGCGAAGTCCAACAAAGCTCTATTGGTGCCTACATATCGAAAGTAGAAAGAACAAAAAAGTAAGTACACCCCGAGGTTCACTAAGATCCATCTGGGTTTTAATTGAGCGGCCTGACCCGATGTATAGCTTTTCAGCGCTATGCGAACATCCGCCTTGGCTTTAAAAGCACCGGGGTTTGCCACCTCTAAAGCAGAAAGGACCAGACGAGCTTGCTACTATTGATCCAGAGGCCCATTGCTTTTGGAATGGAAAACGGTCTCAGCGACTAAGGGGTCTATCGATTGCGGGTATACACAGCTGGTTAAACAGACATTACTTGGTTTTTTCGTGGAAACACGGACAAAGGGTTTTGACTGTAGATCGTGAACCCTAGCTCCAGAAGCACCCGCAGCCGCTCGCATAAGGACATGTGCTGGCTACTTAATGCAAAGGCGAAGAAGAAACTCCGCCCACAAGCGTAGAGCCTGCTGGTCATGCCGTCACGTGCTGGCTCCAAGTGGGAGAACTTCGCGAGGGAGCAACGGCTTTGCGAACTAGTACAAAGATCAAACGAAATCTCGCTTCGGCTTCCGCCAAATACGCAGCACCCTCTTTTCGACGTCGCG
>12 514 TACTGGAACACCCGC
TTCAGAATCCTCCCTGCCGAGCACGGCGCGTACCACGTTGTTGCGTCTCCGGTTCGATTATAGGCCTGAGTACCCGGCGAATCGCTGGGGCACGATCGGAGCGAGCGACGGAGCAATGTCAGATACAACCAGGCGGAAAACCGGCCTCAGGACCCCCGTAGGGGTTGACCGAATGTCACAGGCAAATCGGTCGATGCACAGCTCGATGTCGTGCTCTAAGAAGGTTGCCGGGGCGAACTCGAGTCATTCCGTTTTAGTACGGTTCAGGATGCAGCCAATCCTCTTAGCACACCCAGATATGCGTTCACATATGCGAATCTGTCTTGAACGGTTGTCGCCCCTACAATTTTAAAGCGATCGCCTCTTCGATTGTCGGGCCGGAGGCTGGTGACATTTAACATCTTCCCGCCGGATCCCGGCCGACCAACGTGACAGTGGGAATGTGCCACAGAAAGTGCCGTTTTCCTGGACTACTTAGCGGATACTCGAGTCGATACGGCGAATTTTAGCCCTTTACTGGAACACCCGCGGGGAAGCAGGTCGGCTATCTTTCAAGAAAAACCCTAACAACCAACCTCGGAGCTGAGAAAGAATTTAAAAGCCGATCAGACGAATCCAGCCTGGATCCCCGGGTGGGAAGTCAGATTCTTTGCACTTCCTTCAATGCCGATTCCTGTGTACGGCTTGTTATTGCTTGAGCTTACGGTCAACGACCCGTACGAGTCTCCCCAGCCAGCTGCTAGGCCTACCGACTCTTAGGTTGCTAGTGGTTGGCTGAGCTAGACGAGATGTGTGTAACG
>13 497 TAAGAGAGCACTCTC
CACGGCAGCTCCCGTCCGCACTTGCGTCTTCCCATCGCTATGAACCTGTGTTGCAGATGGCAATATCTCGTTCTAATAATGTCGTGCTGCTACATGCGCGTATCAAAGCCCAGGCAAGGTCTCCTGTGTGGGCACGAGCCTGCTCCTGGCCCTTTCGCGAACGCGTACCTTTCCCGGACCAGCTCGGCGAGAGGACCAATAGCGGTTGGCGACCTTATGCTTCAACTCCCAAACCCAAATTTGCAAAATGATAGCGACCAAAAACCTGGCCCGTCTGGAATAGGTAGAACAAACATCTCACATCGGCTTAAACACGACGAGTGAGAAGTAGAAGAGGAATCGTCACACGGCCGCTGACGCCGGGGGGCTACCAATCGCCCAGACGTCGGCTAGCAATTGCTCCTTGTAACCTGGAAGTCGGGGGGACGCAGTGCCAATCCGTACGGGGATACGTAAGGAACTCAAATTGAACGTAACTATTTCTGGTACTATCGAGATAAGAGAGCACTCTCCGATCGAACATTAATTATGTCTGCGTGTCATCTTGCGGCGTTTTTCCTTACAACGTTGGGTAGTGCCACAAGGGAATTGATATCGCCTCGCGAGGTGGAACCCCCCCAATCAACCGGGCACTCAATACTGGGTACTGGTAAAATATTAGGCCTAAAGGTCACGAATCCCTGGGCTTGGTGCCGTCCCACTTATAGGGGCGGAAGGATCGGTCCCTATTGTAGTGCAGTCCTCGTCCGTGATTGCTAGTTTACTGCTCACCGTGAATGCCAGTTCGCGAAGCCTCTTAC
>14 583 TAAAAGAACACCCGC
GGTAACTGGACTTAGTATCACTATATATATGTAAGGAGACGCAGTTATCCGTATAGGGAATCATTCTCATCCACTGGCGTCTGAAGTTGCGTCTCTAGGTAGCTGGGCGAGCTGCATTCCTTCCCCGATTGGGCTTAATATACTCGTCGGCGCGATGGAGCCTTTCTGCATCCGTGATCTTCACCATCATGCTCACCCCGTCTCCAACCGAAGGCGTGGCTAGTTTCGGGCATTGGCGACAGAGAACGGCCCACTATATTGTCTAACTTTACACCTTGATCGCGTAGAAATCCAACGGAAACCCCTTTATTCACATCCGTAGGGAGGCTTATGCGATGAGGGGAAAAGCCCCGATCACAATTCTTCTGATTTTTCGAATGTTTTAGAGATAGGTGCATTCGGGATATTAACGCTAGTCTTGCGGTACCCCTCATCGAGACGTGGGCCCGACAGACCTCAGCAGCCCGTAGGCCTTATCAGTAATATGGCGAGCAATCGTCACTGGCATATTTAACCCGTCTCATAACTGGTTCGCCCGTTAGTTTGGTTCCTGAGCATACAAGATTAATTCTGGTGGCAAAAGTAAAAGAACACCCGCCTCGTTTGGTCCAAAAAGCACGCGCACCCGTATCACGAACAGTCTGACCCACCCGTGTACGAGTCGCCCCCCCCATTAGGAGTTGCCTGTCCCCGCCCAAGGAACATTTGTCACTTTCATACAAGCGGTATCGTCGGTCACGGCCATCTATATCTTTGGTCCCAGCGGCGCACCTTGGCACTGGAGAGTATTCCCCAGACGA
>15 615 TAAGAGAATACCAGC
ATAAGGAGCATGGCGTAGTTTCTTCAGCACGTGAGACGCTAGGCGCGCCGGGATATAAGAGCATCGTCATGCATGTACGCATCATCGAGGGAAAGTCGATATGATAGGTTACCTTGACGTGTCATATTCAGAAGAAGACGTTATGCCTCGACCCGCAGCATCCATGATCAGATTATGCTAGTATGGGGCAAAGTGTCAACGGCCATGTTTTCTCAACTACACGTATGGAGTTCGTCGCTGGTTAATCGAGCGCCTAAAATATACCCAGTGACAGCAATTACCCTCCTGCTTGATCGGACTGGTTTACAACCCCCGACTCCAATACGCCAGCTACTATATGCATCCCTGGACTTATTATTACGGTTGCTCACTCGTTTACGGGTCATTATTTAGTGGCCGCTGGAGAGATAATCCAAGCCCCGCCATCTAGAGGGATCGCCTCTGACACGCACGACCGACCCCCACTTAACCTTGTACGCACTATCTGTGCTGGGCTGCGAGTATGTCATTCACATACCACGTTTCACGCTTCCAGCCTTGTTGTAAGTGCTCATATAGTTCTGTAGGGTCAAATTTACGCGCATGAGTAGTATGACGTATATTAATTTCGTGAATTAAGAGAATACCAGCGGAGGAGCTCCCCGTGTCGGCTTGATGTTGCCTTGGCTTTTTGCTTCCTCGGCTATATTACAGGTTAACTCCGGAATATCCAGCGCCAAAGCGCACCTTTTGACAATGAAGAAATCGTGACCGCTGTGGCGACTCGCTGGTCCGGCAGCTTGAGTCGTGTTAAGGGATTA
>16 782 TTAGAGAACACCCGC
GAGCCCCTGCCTAATCACTTATCCAGAATAGAAAGAAGCGTCCGATCAGGCGAGTGGCGTGAGGCCAAATTTTGATTCTTTGGAGTGCTCTAATCTTTAGCCACGCCTGGCCCCGTCGACGTCTCCGGATAAGCAACCGACCAAGTACATGTCCCGTGGCACCTCTGTTAGTGAGGCTGAGTTGCGACGGGCAAAATTAGAGCAGCCTAACTGCAGGATTTCGTTGAAGTATTCACATATTAGGAGGTTGCCTTTGTTGGCCCGAGTACATAGTGACTGGACCAGCCTCAAGTCCCTCTAATATTCCGCCGAGAGTCAGTTAGACGTAACGTCAACTCTTCGGTGCGCACTCGTTCGGTAACTGCGGTGCGGGCCAGTGTGTTCTTGGAAGGTCCCGGCACCATGGAAAAGAAACGCATCACAGTGCTGCTACTATCGAGGGAAACGCACGAGCGAATGATCCATAATCATGAAGCAATACAGAATCGCTCAACTTAGTTGTCAGCTGTTAAACCTTAGTGTCTTGGAGGCCCACCTCATCCGAGAAAATTGCCCTATGAATTATCTCCAATGCGGTAATCACCACGTACAGCCCCCCGCTTCGTCCGTATCACCATCCAGTTGTGAAAAAAAACAGATAGATGAGCAGGCTTGTTGTGTGAAGCCCCAAGGCGAAATAGATAGGTTATTGACAAGCGAGTGGACGGGTCATCTTGGATGCAGTGTTGGGACGTACGGAGGCTCCGTCAAGAGGGTAGTTGAGCTGAACATCTCGCTTCAGCTTAGAGAACACCCGCGAT
>17 622 TAAGATAACGCCCCC
CTATACTACACGGGCATCCAGCGGAGAAAATACACACGTTCCCGTAGCCGCATGAGCGTTACCGGCCGTCACCAAGTCCCGGGACATTTTATTTTCATCCTCAGAGCGATCCCTCCGAAGCGCTTGGGCATCAACCTGCGAGGCTAGATCCAAGAGACATTTTCAGGGCTTTAACTAAAGCGTTAGTGACAGCAGGCTCACTTGCAAAGATGCCAAAGTCCTCGCGAAGCTGTGTAGGAGCCCCTTGGAGGGCGGTACGGCTGGCGCCCAGCCTACACTACCTCATCACTAAACATACTTCCAAGACAGTCCTCGAACCGGTCACTCTAAGGCGGTCCCTGACTGTCGCTGGTAGGGCCTTAAGTCGAAAGTCTTCCTATGCGAACTCGGGACCGACTACTTAGTTGAGGTATCATGTCGCCTATTGGTGCTCACACTGGTAAGCGCTAGGGTCTCCAACAGACTAACCTAAGGCCCGAAACTCGTGTCGTCGGAAGGCACTAAAGCATACTCAGGGCTGATCTATGAAGACCCGGGACCGTATCCGTGCGAGTGCATAACTGGGAAACCAGCTACGTGCTCAGCTCCACAGCGACGCAAACTATTGATCTAATGTCCTTCCTAAGATAACGCCCCCTTACCTATCACCGTCGCTCCCATCTAGCAACCTGCTTTTGATTTTGGGGTACTAGTTGACCGGCTCTCTCGGGCAGCGAGCAGTCGTCATAATCTCGGATGAATTCACGTCCACACTTTGCTGACGCAACTGATCGGGGCCCAAATACAATGTCGAGGACGCG
>18 385 TAAGAGCACTCCCGC
TCTCCCGCTACATTGTAAACGTCACCTTTGCCCCCTTTCGACGCTCGGACTTTCTTAAAGGCTAGTACGGGCCTATCGCGGTTCTTGCCTTCAAGGCGCGTAACGCCTAGTTGATCGCCGTGCTGCACCTTGCCCCCCCGAGTCTTTATGCAAAAACTTCGAGAGCGTGACCCGGCTTGCTCCCTTTTGCTTAATGATACATACTCTACGGAGGCCATGAACACATTGGAAATAGGTGTATCCAACCTCTCAACTCGACTCCATGTCACAAATTCTTTCCGCAAGCAGTGCGGGATAAGCGTTCTCCAGAACTCCGCCTATCGTTCCAATCCCCTGGTCAGCGGATGATCGAGAAATACATGTTTTTGAAGCGGCATTTGGTCAATAAGAGCACTCCCGCACTTGCTCTCTTTCAGCGCTAGAGGTGTTTTCGACTGCCCCTGGAAGTAGTCGGTATTTGACGGTACCCCTTTCCAAAGAGAGATGTAACTATAGGCTCTTACTCTATATGCGTGTAAATCCCCGGAGGCTCTTACGGGGTTTAAACTATTAAGCCTAAGTGTGGAACGCCCTTAGAGCTCCAACTGGGTCTTTTCACAGGGTGGGGCAAAGGGAACCGGACAACGCCTTGAGTCCCCTATTGCATCGATCCCGGATGTCGGTTCCGACTTTGTTATGACTTGGCCTGCTCAGTGTTCGTAATTAGAGGAGACATAGCGGTCATTTTCCGTTTGCCGCAACTGTTCGTTGTAGCTTAAATAAACTTGTTTGGAACATCAACTGGCGAAAAAAGGAGATCA
>19 413 GAAGAGAATACCCGC
ACACCGTAATAAGCCTGGTCCCGAACCTCCGCTTCCCTCCTCGACCTACTGGATCGTACCGGGCTACAGTGAATCGCCTAGCTCGTCGTATGCAGGATTGGATTGCAGCCAAAGGCTCGTCGCGTTGCTACGGAAGCAGGAATCATAGAGCAAATCAACTAATTGTTAATATTTAGAACAAATGAGGTAGTTATAGATTAGCTAATCTCCACCAAAACGAAGTACCGAGGTGTGGACCGTTGATCTTGCATGAACGTTCTTCCTTCCTGCGAGCTGTGCTAGAGAATCTGTCTAGAGAGGAAGGTACGGAGTTGTGTTTGCTCAGGGCATCGATACAGTGCTGCATCTGAAGTTCAACGGCGGTAGCCTCTATGGAGCTTGCAGGCGGGTCCGGTGTCGGTACAAGTGGTTAGGAAGAGAATACCCGCTTTACTTCGCCAAGCTCCAAGCCCCTCGCATCCCCGCCTCTACTCATCCTATCCTGCGCGAGGGAACTTGTTTTCGGTGTGGCCGACGTGGCGTGCCGGATGCATCGGGGTAACTGCTTGAAGATGAGCTCGGAAAAGCGATTTCATCAACCCCCACAACCCCCGAAGTGTACAAGTGACTCGGGATCCAAACGTAACTGCTATTCCACCGGTGGGCGACATGGCCATTCATTCGCGTCTACAGCGTTAAGAACTCGAGCCTGTCAAATCGTGGGAACGAGTGGGGTATTGACCATAACGTTTTGTTGCTTGAACAACGCCCCAGTTCTATCATGTTACCACAGTATTGTGGACGGCATTCGTGCCTCTATC
>20 314 TAGGAGAACGCCCCC
GAGGACCAGGCCATCTGGATTACCAGCGACTGCGTGGTTTTGCGGCGGCGGAGCATTTAACGGACGAACTTGCAAATACAAGATTGGGTGTCCGCCTAATACTCTGTTTCGGAGATAAGTCCGCCCTGGTGCAAAAAGGATGACCGTTACAGTGTCGCGTGCTCTATTACCAAATTAAATGAGATCAACCTGGGATCCTAATTTTCTCGACCCAAGGGTTTCACAACCCGGACTGGATTAATATTGGTGGCCGACGAAAAAAGAGCAGCAACAAATTTGACGGAGGAGGATAGCGCTTGCACATGTCGACGTTTTAGGAGAACGCCCCCGTAACAGCACAGTTGATTGTCTACGGTCAAGCAGACCGGATCGATCCTGGGGCAAGTGCGCACAGAATGATTTGTAGGATTTACCATAACCAGATTAAGTGTAGATACTGCCAGGATAACCGTAAAGCGAGGGCTCGGTACAATGTAAAACGTTAATTGGCAAGCTTGTCGAATCTATAAAATAGTCGCCAATCTAGCTGAAGGAGGTGGTACGGTAAGCTTTAAATCATGTGACCCCAAATGGACAACAACAGATCGGGAAACATCTCAATTACACCTGCTCCCGAGTAAATTAACTAGGATCTCTTGACGATTCGACAAGCACTTTTGCAACCACCGGGGCCCCGTTGGGGAGGTGCGACAAGAGCAAGCCGTTGAGGCTTTGGACTCTGAGAATCAACGATCTATAGTCCCTCCCTGGATTTCTGGACACCGAAGTATACGCTCCCCCTTTTGTCGATAGATGCGTTA
