# Supplementary material for: A particle swarm optimization-based algorithm for finding gapped motifs
Source: BioData Min. 2010 Dec 13;3:9. doi: 10.1186/1756-0381-3-9 (PMC3022572; doi:10.1186/1756-0381-3-9)
Supplement: Additional file 2 — Experimental Dataset. The synthetic data sets and real biological sequences used in the paper. [file 1756-0381-3-9-S2.ZIP › synthetic/non_gap_motif/fix_seq_length/Seq_600_20_11_2_1.fa]

>1 316 TGAAATACCGC TCAAATACCGC
CACCGGTGCTTAAGACGGCGGCGAGTTTCGTTTGCCTTAGGCAGATCGGATTAGAAAGTTCGCACAAAACGGAACCGGACTTAAACCGTACACGAGCAACCAACGGAGGCAAGCTCTGGGTCGGACTCGCCTCAGCTGTAAATTCCTTGCCTAGGACAGTTATCGAAGGGGATATGGCCCCCGTGGTTTTATGCCGTTCTGAGCGTCCTCCCTCGCTTACAGCGATCACCGTGAACATACTTGACTATAGTTTCTGATTATTCAGCTGAGTTATATTCGCTCTGTGTGCGTAGTTCTAAAACACCATGCGTAGGTTTGAAATACCGCTCGAAGACGGTGGGTTACGCCTAAAGACCGCCGGGGTAATATGGCTGGCTCGGAAGTTACCGATGTATCTGTTTTGATCGAATCTAAGTTGATGACGTCGCACCTTGCCTCTGCTGGACATGGTTATAATCCGCGACGGACCAAGCGAGCTCCCGCCTGGAGTGTCCACAAGATTGATGCACGTCATACGAGAGCCAACTGCTTTCATACAGCGCTATTTTATTTCCCTTTTGCCCGAGACCGGTTGAACCCGATGCCTACAACGATCCTGGC
>2 427 TCAAATACCGC
GTATCTAGTTGCGTTCTAATCCTCGAGTCGACGGGGGTTTATACAGTCGCTCCATGTGCCCCTAAGAGTCAAGAGTCAGCGTGTAGAGTGAGTAAGACCTCGACCTTGCGGCTACCATCGTAATCTTCGAATTAACAGTATCACTTGTGAATACAATTGTTACACGACACTGTTTATGTGGCCTCTTCATTATAGTTACGAGATGAGGAAGATTCTACAATCAGATCTTGATTGGTAGGCACGGGAGAGATGCGCCACTAATAAGCGACTATCAATGATTGCGAATATGTGTAGATAGTTTAGGCTTTGTGGCCACTACGCAACGTGATATGTCCGCATAGCTCATACGGCCCCACATGATTTCCCCCATCAGTGAGGCAGATAGCTTCGGTCAGTGGTCGGCTTCATATGAGATGACATTTCTGTTTCAAATACCGCGCAGCAATCAGATAGCCACATCTAAGGCGGGGCCACGCTCCACTCGACAACCAGGGAACTTGAGTGGCAATACAGTGTGCTGTATAGCTTTAGACGGAAGAACCACTTGAGTCTCCCCACCGTTCGTGGTTCAGAGTCGCCAGGACACTGGCCACGTGTCCA
>3 528 TCAAATACCGC
TCCACCACGTACCAGTCACTGAGATATGCCGTTCGAAAAGGCTAGTGTCGATAATGACCTTGTCTTAAGCAGTACTTCCATCAGGTTTGTGATAACAGCGAGCGAGTTATGTCGAGGAACATTAGAGAAACTCCTGCTCAAGAGACTCCACCCAAAGGAGTTTCTGGCACTTGATAGTGCCACAAGGATTACGGATCTGTGTATAAACGAGGTGTAGCGATGCGGCCACGGCGAAGCCCCTGAGAGAACACGGCTGCTCGTGATTTATATACAATCACTCCGCAGGGCGTAGCACTGCATTCGGCCACAATTGCACTGCGTAGGGAAGGGGGAAATGACCCCTGTGAAATTCTCACCACGAGAGATAGTTGATTCGAAAGATGGCTAGACATGCTGCTTCACAAGAAATGTTTGCTCCTATGCGATTAGATCACGCCGTTATTTACCAGCAAATAACGGGCTAGAGATCGCCACTGTAAGCCCATTTAACGTCACGGATCTAGCAATTCGCTCACGTATCGACCGGGTTCAAATACCGCTGACGGTCTACGTATACACCGACCGTGCAGATTCCGTGTAGTCGTGTCCGTTGCGTTATAG
>4 67 CAAAATACCGC
TTTCTATGACCGAGTTTGTAGACGGCCCAATTACTAGGTTGTCGCAAGACACCCATGGGGAGCCAGCCAAAATACCGCAACTGGATGGCGCGGTTAAACTTACGGTTACCCCCATGATCAGGTAACGAGTTTCGAGGATTCTCGTCACTTGGACTTTTTGCTCAACCGAGTTACGCGGGCGAAGAAAGTCCAGTTCCTCGCTTCACCGCCATCCCATAGAGGACACTGCAGCCTGAACTACACTCACTATTGGTTCTACACGCCTTGCCGTAGGAGAGCTGAAAGCGATATAGACCCATTTCCTGGTAAGAGTCGGTTCCTCCGCCGCATGGCTGATTGCGTGAATCGCCCCCTCTGGTGCGATCTCCAGAGGGGGTACTGAGCGCTGTACACATGCGGTTCCATCTATTCGTTCATATAACATCATTTTCTTGCTAGAATTGCGTTATTAGATCAAACGCTACCGTTAATTACTATCTATGTTATCCCTGACATTTCAACGAACTCTAAGACTGTAGCCCGGTATCACATGCAGCTGATATTCGTCTGGCGCCCCCAAAGAACCTCGGAAATTCGCAGGTACATAATACGGGACTTGTG
>5 29 TCAAATGCCGG
TTTCGAGATGCGCTCCCATACCCCAATGATCAAATGCCGGCGCTCGTGGCGTCCTGCGGGTTTCGAATTGATACCTTGTTTTCCGAGAATGCGGGCGTCCCGTACCCGACACCCAACCGAAAGTGGAAGCGCCCGTAGGGTCACCATGTTGCAGGGACGCTGAGTACCCCGTTGTTGAACATTGGCTTAAAAATGAAACTGATCGACCTTTTCTCATCGCTCCTTAGGACTCGGTCGTCTCTGCGGCACTGGTTGGCGTCGGCATATACAGGAGTGCTTGCCGCTGGTCCATCCCGCAAGAGGGCCAATATACGGTGCGATAGAAATGGATATAAATCAGTTCCGTAAGTCCGGGTGCACGGAAGGTATCCCCCTTCCCGCTAGTCTAAAGTATTATGGGTTGGCGTTCCGCACATCACAAGGTTAGTGCAACGCGTGCCGCTGAGCGGGAGTGACGGATGAGCACCAGATACCAGGGCGCGGTGCGCGGAAAAGTTCTCGATTAATAGTTCTAAGTTTAGGGGGCCATGTACCTGAACCTCAGGTAATCATGAAACTTGAAAAAACTCGATGTAAAGTACCAAGAATAAACAAAAAAGA
>6 28 TCAAATACCAT
GACTTAACCCGAGACACTGATAAAGCGTTCAAATACCATCAACACCTGTATTTTTGCTCAGCGCAACGGGTTAAACAAACACGAACCGCAATAAGCAGCTTACGCCTAGGGGTTCAAGAATGAACAGCGCCGAGACATGAGCCCCCTAAGCTACAGGTTTGGAGGAGCAATCCAGAACGTCTGTTCTGTGCCCCATAGATAATTGGCTTTATCGGCATTCACGCTTGAGAGGTGTCTGCAATGATTTGCGTGCCCGCATGCGTTGTATCTTCTTATTGCAGACTTACTTACGATACTAATGCGCATATAGGAATATGATCCCTATTCAAGAGGTATGGATGCAAGATTGAAATGGTTCGCTTATGAAGACCCTCCTTAGAGCTTCAAATTATCCATGGCCACGTTGACACCGCCTCCACAAACGAGACGTGTACACGGGTCTTGAGGTTACCATGGGCAGGAACACGGATTCAGCAGGACGCTAAACTTTCCTCGTACTTCGTCTTTTCTCTTTAATAATAAAACAATGAGAGGTCAGAGTATGACATGGCATGACTGGTGTATGCTAGCTGATCTAACGAATAAACTGGTGGACCACTC
>7 58 TCAGATTCCGC
AACTGAGCCATTTATGAACGACGAAGCGGGCCGGGTCAAAGTATGATACAGTCTGGGTTCAGATTCCGCCGACCACTAGCGTCCGCGCAGGTTTGCATTTTTCTTTCTTTTGGCCTATCGCCTACCTACCTTTTATAATTGGGAGATTTTAGATCGGAGTGACAGAATTTGAGGTGGAGTACGCCTTCCCTATCCAATGGCCTGACCCGGCCTGATGTGGGGTCGTACTAAAGGACTTTACGCGGCTAGTAAATCATTCTTTAATCAGCAACACCCACGTGGTAAGACGATGCGGCTCTTGAAGAGCTGAGGCCCCTCTCGGATGCTGCATGGCAACCTTAGTTGCATTTAAGGGCTACCATAAGATAGGATCCACGTAGCTTCGATTGTTCATAAGCACTGACATACGGCGACTCGGCGGACCCTGTGGACGCGCACTGCCGTATGCAAACTCTATCTGACAGCTGTGCCAACGCACCCTTATTTGGATCACAATTAAGACGATTTATTGGACCCTATGCATACTTTCCCCTGAATCAGAGATCTCCGAATACTGATCCGTCAGTGGATCGAACATCACACCGTATACGGTACATACAA
>8 160 ACAAATACCGC
TTTAAACTCCGTGCGACAGAAGTGTCTAGTACCCAGGTCCGATCCCAGGCACCTCCCACTATACTTGCCGGAACTCTTTGAAAATGACTCCCACTCGCAAAGGCGAGGGGTCGGTCGAAACGTTCAGGTAGACTTGTTTTCCTGAACTGAATCACCGCTTACAAATACCGCGATAGCCGATCTCATTCATGGGCATGGTGTAGTACCTAAATTCGGTGCCGTTGAGCATCCGTCTAAACCAAAGGTTTAGGCAAGCGGCCGCACACTCGCAAAATCTCTTAAATTTTAATAGAGCACGATGCGCTTACTGTGATGTGGTTTTAGCAATGCTCGTTACGCTTGCGCCGGGGTAAGCCGAGTTCTTGTGTCGTTTGGGCTAGCTCGATGGAAGACGCAAGCCCCCAAGCATCAGAGATGGAACTTCCGAACCTTCATTGTGTTCAGCTGGAGCTTGTGTAATATTAAGACTGTTCCCTGAGAAGACTTATGATGACCTGGAGGATTAGAACAAAGATTGGTACGGTGGTTTTCTATTCAGTTTTGACATCACGAGTCGCTCCGGGTTAGATGTGGGTGAAAGGCTTTAGAACTACCTTGATC
>9 588 TCGAATACCGC
TGCCGATGGAAACGTACTATAACTCTCTATCAATTAATTTTTACAACGACACAGCATTCCTGTGAAATTGAGGGTGCCGTCGCATCAGTTTTATGCCTGCCGCCTACATACCTTGGCGGTACGGGTTCAGTGTAACTGCGTTTTGCACCGTGGCTCTAGCCAGACACCTCCCCCGACCCGATCCCGACTTCGATGGGAGTAGAGACGAGCCCTTTTACGCATTAGGTTAACGTGCAACGGTTCCCTTTGCCTTTTGAGTTACATGCGCAGGGAATAGCAACTTCGATATAGAGGTAAGGGATACGGAATTTCCCGATTGGCGTGATTGCAGGTTTCGACCTGTGAGGAACAAAAAACCAAACCTTTCGATCAGCTTAACAATACACCGACAAGCTAGGCGTAAGTGTCGGCCGAAGGCCTGTAGACATTCTGCCCTATCTTAAGTAGGACATCACCGGGCACGTTTCGAATCTAGCTGCAGCCCGTCTGATAGTCCTTTCAAACGCACAAATGCCTGGATGCCTCGTTCCCTACCTAACACGAGCATGACTAGCTATCCAGTCTAAAGACCCTAGCAAAATCAACAACTCGAATACCGCG
>10 373 TCGAATACCCC
CTGCGGCGACATGTTTAGACTAGCGGTGGGGCGAACCGGATAGGCACAGTCTGACCTCCCGACTTTGCCAATGCACGCTGATCGGCCAAGAAGGCTTCATCATGCTTACTTCTTGTTCATTGGGACCCAGCGCGCAGACGGTAAACGAGGACCTCCAAAAGTCGCGCCCTTAAATCCGTCTAGTCGCATAAGTACGTACCGGCTGCGTTTGGAGGATCCGAGAGTCACTGGTGGATGAACTGCTCAGAGCAACTAGTCTGTCGCGATGCGCCTCCGGACCGGGATATACTGTACCATCCCTACTTGTTGGCATACAAATAATAGAGCGAGCAGGTCGTTGTCGTAACGATAAATGCAGCTCGTCGAAGCATAGTCGAATACCCCTGAGCATAGATACGAGTTCGCGACACGAGCCCCATCGAAAACTTTCCCATGGGAAGCGGCAGCCATACCGACACACAGTCTGGTGCTGTGGGATTTGTCTCCGTTGAGATGGAGATAATACCTAAAACGTCGCCCGCGACCGGAAAATCTGATGAAGCGCGAAACTTCAAAAGTGAGATTATGGGCTGCTACGAAAAAGGCCAGTCGGGTCATCGT
>11 430 TCAAACACAGC
CATGGCTACCTATGGTTGGAACCGCTGAGCCTGAGTGTACCGCCCATACAATTCCGCATATGAAATACAAAGTGTGAGTTGTGCGGGAGAGATCTAACCAATTTATAAAGGTCCGGACAAAACGCATATAAATGAAGAGGAGCACTCGGAAATCGAATCGCGATCGCATCAGCCTTAGCAAGATTATCGAGCGTTTCCTTAAGTCCCCTAGCTGACACAGTGGACCAGCAACATCAGCTGACATCAATAGGGGTTGCGTGTACGGTAACGTCACCTAGCAGACTCCCATTAGGTTTTGAAGGGAACCCCTCAGGACAGAGATGGCAAACTGGTCGCATCCGTAGCCAGGTCATATGACAGAGAGTAGCCCGTGTGTTCCAAGCCGAGCGAAGAGCAGCGGATCTCAACCTCTGATTCACCGGTGTGTGATTCAAACACAGCGGACGATCTTTACTGGTAACGGGGTTCCTGTAGGAAGCAAACGGTAGAGGATCCGTGAATAGATTCCTTCTAGAGGTGAGCTTTATAATTGCAACGTGCATAACAAGGAGGGAACAAGCAGAAGATTCACGGCGCATTAACCCGGCTTAATCGTAGGAC
>12 521 TCAAAAACCGC
GTAACCGAAACAAAAAAACTCACGCGAGTCACGAGGAGATTGGGGTAATTAGATAGGATAGTTTGTTTACATGAGATCGAAAGTGCATCTAGGATGGGTCGAAACTCCACGATCACTCGCACACGCGCTACACCCCTTCAAGCGTGACTAACGAACTAGATCTGGACGCGGAATATACCGTAGTCTATTTGAGCTTATCCCGTCTCGCCTGCAACGAAGATCGCCCCCCCAAAAATCAACGTCGGCCTCCAAACCATCTTCTCGTTTAAGCTGGGGAATTAACCATAGCGTACTAGACTTAGCCTCTCCATTTGGCTTCAGCAGCGTAGCGCGTCGCGATTTGACCAGAGACGACATCTGCTTAGCCCAAAGCCAACGTATTGTCGCGGGTCATTTTTGTCGCCCCAGAGAACATTACATACTCTTTGTACTTAGCAATCGCCTATGTCGTGGGCATCAGTGGGCTTTACGCCGGATCCGGATTATCATAAACAGCCAGGCAGGCCCCTCAGTAATAGAACTCAAAAACCGCAACATCGTCTATTAACAAGGCTCTAGGTTGTAGTAAAGAAAGTGTCAGAATCTCCTAACTTAAGTACC
>13 121 ACAAATACCGA
GCGGGTTAGGTTAATAGCCGAAAAGGACCCTCAATCCGTAGATCACTACAAAATCTACCTCGACCCACCCTGCATAACACGGAGCAGAATAAAAAGACACTTCACACTCATCCGTATCATGACAAATACCGACTATTCCGTCGCATCAACATGCATTTAAGCGAGCCAACGCATAGAGGGCATGCGGGCCAAACTTAATATGGTCTGAGCGCATAATTTCGTAGGCGGTTCTCTATCTAACGAGGCAGATAGTCTCCCTCCCATTAGCAAAGTAAAGAGTTGGATCCTGGTCAACAGCCTCCGAAGGCTAGTAACATCGATTAGCCGCTCGATTACGGACTGGCCGGACTTGGACGCCATGAGTCGCGCTACATACAATGCGGTCCGCGCCGCGACCCGTTATCACTCCTCCGGATCCCTGTTTGTTTAAAGTGCGTCGTAGTGAAGGGTATTGTAGTACCTATCGCGTCGGTTGTTCTATTAGTATGATTCCACTGCCCGATCTAGGCTGTCGGATGGAACAGGTTCTACCATGACAAGTCTATACCGCGAGAGATTATTACGTCCACCAGGCTACTCTAGCATGAAATGTATCAGAGC
>14 110 ACAGATACCGC
CTTAGCGAGATGCTCGTGTTCTTCTAATTCGGTCTCATAAGCACGCCCTATGTCCTGTAGACCCTTGTAACGCCTTTATTGGGGAGCCGAGGGTGGCGGTCTAGTATAGTACAGATACCGCACAGCAGACCTTAAGAACTGGGATTTTAAAGCGAATCCTTCCGGAGTATCTCGGCCAAGAGGACAAGAGCCGGTGATCCGCTGCGCTGAGTATTGAAGTCTTACTAGACTGATAACAAGTGGAGTAAAGCGTGTAGCGCGAATTATGTCGGGTGGACTATCCGATTAAGCAAATACCCTTCGAACCCCCGGTGCCGTAAAAACACTGCCCTATTCTCGAGAAGGGGTGTATCGCCATATGGACCTTGGTATGTGGAAGCCTGTCGGTACCAATGTGTCGACACCTCGTACTAATAATATTCACTAGCTCGAGCCTCGCGCCATCGGCCGAAGCAGATCAACTCATCGCTCTCCCTCGATAACCTCCACCCTACCAGATCCTCACGCGTACGGGTAAGCGATCCATACCGTGTACCTCACCCGTCCTCTGTGTCTTCTTAACAATCAGAGCTAATGGTATCGACGCCCCGGTTGGTTGCT
>15 59 TCAAATACCGA
CCAGCAAGCTAATGCGTAGTATTACCTAGTAAGAGCTAAACGTGGTAATTTTAAATTTCTCAAATACCGAAATAGTTGAAGCGTATTCGTAAGAGGATGTATCTGTTTTACGGCTTCTTCCTTCAATGGGGCTTACTCGATACAAGCCTAGCCCTATAACGGGAATCTTTTAGCTCTGATGCCCACAGCGGAAATTTAGATGATCGCCTCCCGGAGTGCCATTCCGAGGCGCCATAGCCTAGGCCATTGATGTCCACGCAGACGGAGACTACTAGGCCCGGGTAAGTGTCATTCGGCAGGTGTACGTGGACCTGCCGACTCCACGGTCTCTAACCTTATCCACTCGGCCACCCGTTGGGATAGCCTGACCCGAGCCCCGATACACAACGACGGGGATAGTTAGTATGTCTGCGTTTGGGTTTTCAAGGTCAAATTGCTTTTCTGTATGTGGACGAACAACTCCCCCAGAGGATGATCCCGTCTCACCACTTAGAACCCGCGAGCTCCTACTGTCAGTGAGAAGGGTGATACCGGGTGGGATTTCCGCTCGTCTCCAGACGATTTCTAAAAGTTTTCCGGAATGCCGTGAGCACTCATCCC
>16 30 TCTAATACAGC
GCTCGCATGCTGACGTTTTGCTATGCTTTATCTAATACAGCGAGACATCGACTAGCCATGGCTTAGCCTGAAGAGACTTCGCCGCGGATCCCAGTGCCTCGACGCAACGTTAAGCCTCTTGTTGCGTTCCAGTGGTGAACAGGGTTCTTACATCGCGTAACGGAAAGACGGTCTCTTGCATGAATCTTGAATGGCTCAGATCAGATTCGATCGTTGGCCAAGCAGATGACGTGATCGGTATCGTATGTGGCGACGTCGGCCAACGGATCTTCGTACGGTTAACCTACGTGACTTGGAGCTACGTTGCAGTGGCAATTGGTCAGCTTAACAAACGCACGCCGGCAGCTAGAGACTCCGTCGCTTTAATAATCGAAAGGATTTGAGTACCCTGCTAGATCGCCAAAGTGCTGGCTGAAGGCACCATCCCTAAGGGAATACGCGTTGAGAGTAGAGGATGGGACCGCCTTTCTTCGCGAATACAGCACGTGGTATCATGAAATGGATCACCCTCAGAACCGGCTCTGGCGAGAAACAGCTGTCAAATGTTTGACCCGATGTAGGCTTAGTTGAAGCGGATTAGCTGAGACCGGTCGAGGTGGG
>17 89 TCTCATACCGC
ATACCATTGAGAACTGCTGCCCGCTCGTTTACTTGCTTGTGATGGTGGATTACACTCATCCGGGAGAAAGGTAGCATTCGTCTTCGGATTCTCATACCGCGTTTTATTAGAGGTTGTCACACACAACTTCGCTAAAAGATTGAGAGGTGAGTCTACGTATAACTACCAGTTATTCGGCGTTCCTGAAGGAGCGAGCAACCATGACAAGTCACAATCAGTATATGAGTGTGTATTTGTGGCGTACGTACGTGGCTGTATAGCCGTGGAAAATCCGTGTCGCCTCTGTCGACGTGTGGGGAGGGGGTAAGGATCAGAGTTGAATGCCGTGCATTTTCCTAAAGTGGATTGACTATAGAGCCCAGCCACAGAAGCCCGATACCCAGTACTATCGTGCAGTGGCGGTTCATCGTCCCAGAAACGGTCGTGCCATGCCAATTTTATGCTCTACGATTCATGTGAGAACGGGGTAAAACCCCCTGACCACTCAAAAAACTCTTTTGTCCACTGACCTGCGACAATAGCGCTCCGAACAAGGTCCCTAACGCAGGTTACCCAGCTACTGCGACAGTTTACGACCGTGGGCGTAACATTGGAACAGCA
>18 76 GAAAATACCGC
CAAAGTATCTTTGATGGATCACGAGAAGACTTGTACACAGCCACACTGCTACAATCAGCAAGTGCCTGGTAGTGCTGAAAATACCGCGTGCGGGATTCTCTACGTTCAACCTGTCCGTCCTAAATTAGCAGGGTCTTAGTGGGGAATTGCGCTGCGGCTAACTGCTCTACAGGGGGTGGTGGACCGCAATGCGCTGTCGACTATGTGCTTATGAACTGCCCTTAACTAGGCGCGCCGAAGGTCCTTAATATACCCACGGTTGGCTTTGGATATTCCCGACAAGTTTCTAAGACATCTCTGCGATGTGTGACGTAACGAGGTCATCATGTGCGGAGTTGAGACGAGTCTTTTGACGTTGGTTTTTGTGAATGGGCCACTGCGCCTTTATTCGTCCCCTCGAATACTTAGGACATCGGTGTCCTAATTCATGTGTCGGGCATCGCCGGCGGTCCACAAAAATATAACCCTAAATTAGTGAATCTGGTAAGTCTGGGACACTTCTGCCGATGGTGTTGAGAAAGACGTATTTCAGATACGGTAAGATCTCGGTCAAATACTGAGAGAGAACATCCCGACCACAAAAAGCGGCTTCATCTTTTC
>19 97 TCAAATACGTC
CGGGCAATTGGGGGTTAGTTTTATACATGTCACCGCAGAAGGAAATCATGACCTATCTCTATGGCTGATCCTTGTTACGCGTCACACTGCGTTTCGATCAAATACGTCGATATCCCCGAGAGATTAGCTGGGAAAAGCACCCCCGAGCGACTTACGTGGGTTCCCCTATTAACGGGCCGGTTCTTTGAGAACACGTAGGGTAGTTACAGAGTCACAAAGTCTTAACAATTTTTTGCAACTTGCGGAAGCAGGAGTAAGCCCCAACGGATTATCCTCCTTCCCGGGAGTCTTCTTGATAAATGAGTGCACTCTCGGTATGCGTAGTGATCGAACTCCTTTAACTATAGTTCCAAGACTAACGATTATGGTCTCTATAACGATACGATACTTGACGGTAGCTATGTTTACCGGACATTCACATGGGGAGCTGAAGTGCGCTAAGGTGAAGAGCTTAATTGGCAATCACCCTCTCTCCTGGTGCAGGGGCTCCCGCTGCTCAAGCAGGATAATGGGAGCTAGTGTCCGTGGAATTTGCGAGTGAGCAAAGCATAATCGGATCGAAATCTGAACCTGACGGCTGTTTCGGTGCTACCCAGTCGG
>20 121 TCAAATCCCGC
CACGCAGTTCCTAGTTCGTGAAATCTTTCAGCCGGAGACGGCGATACACGCGGTCAGTACAGTCCGTTCGTCTCGAGGAGTGTCTTGTTTCCTCCGTTCCCCACTGATAAGCTATCAGCACTCAAATCCCGCGTAACCTAAAACTCTTGAAGTAGCAAAATGACAAAACCCGAATTGAATAGTCAGCCTATCCAAGAACACTAGGTAACGCCTGCTTCGTGTCTTTAGTATTGCTCGGCAGCGGGCGATGTTCAGTGGCTGCTCCATGTCACAGTCAGAACTGACCCGAATGATCGTTAGCAGGGAGGTTAAAAATAGGCTGGTTTTGCCCAAGATGGCTTCGTTATGAGTGGCTATAAAAGTTACGTCGCCCAAAGGGATAAAAGTATATTCTGTCCACGAAGATCACATAAAACGCGAGCGTTATACCCTTCGAGACGGCTTGCACAACAAAGGTTTTTATGTTTCCGCTAAGCTGCTGATATATTGCTTACTGTTCCATCTAGCTACTGTAAGAAGATTGTCAGCGGATAGAAACCAGTGAGTCACAGGATCAAGTCAGGCCTTTCGCCTACTATGGCTGCACGCGGCCGGCGCATC
