# Supplementary material for: A particle swarm optimization-based algorithm for finding gapped motifs
Source: BioData Min. 2010 Dec 13;3:9. doi: 10.1186/1756-0381-3-9 (PMC3022572; doi:10.1186/1756-0381-3-9)
Supplement: Additional file 2 — Experimental Dataset. The synthetic data sets and real biological sequences used in the paper. [file 1756-0381-3-9-S2.ZIP › synthetic/non_gap_motif/fix_seq_length/Seq_600_20_11_2_10.fa]

>1 509 AGTTAATGTCA AGTTAAGGTCA
TTCGGCTCACGACGCCCCAAGGAGCACGGGTCCCACTTTGGCTAGAAGGTTTGCCGGTGAAAGTGGGTATACCGACCGATATTTAGGTTTCTGACTGCAGGATTGGTACAGTCCATGAACCCTACCTGCAGGTTGCAACTGCCGACCCACGTTCACGATTTTTGGAAGCAGGCAGGTATGACAAGAGAAAATGTGGTATCAAAATGTCGATACGGACCATTTAGAATGCAGTGATCCCCGATTAAAATCACCCACAACAAGTGATAACACCAAAATCGGAAACGGGCCTCGCAGAACAAGTTCTGGAAGGGTTGGTGAGTAGAAGCAGTTGGACGTTAGGTTATCAGTCTGATGGGAGCTATGCCTACTCGCCTCTTTTAGGTACGGCGACATCGGGGTACTATGTCCACTCTCTGCAGATCGATCCCGGGTTTTCCCCGTCGATGCGGGGTCGAATAGGGCCCACGTCTTGCAGGCCCCTTGGGGCGATGTCACAAGCTCTTGTAGTAAGTTAATGTCAAGAGGTTTGAGGACAATGGATAACGGATCCAAGGATACGAGGCCATTCAGTTTAGCCGTAGACACTCCCCATATGGACCC
>2 63 AGTTAAGGTCT
AGAAAAGAAGACCTTTCTGTTGATATAAGTATCTCACTACACATCTCGGTAGTCCACCATGGCAGTTAAGGTCTTTTCGGTGGACTCCTCCAGGCTAGACGGCATTTGAAAGATATCCGTAATTTTCAGCCTGATCGTTCATAGGGATTACTGGTCTACTCCGTACTACTCAGGGTAACATCGGATCTTTCATCATCGGCATTACGCCTTGGAGCGCGGTCAACCGGGTGCCTTGGATGACTTATTCTATACTGCCTCGGTATAAGAGCTCAGGGAATCGGTATCTATCCTTCGACTTTCGCTAGCTGCTTTCACTCTCCGGATCTTGGAGGATTGAACCTGTGCGAAGAGTATATCGCGCCGTATATTTTGTCTAGAACCCGCCCGTAAGTTTTTATTAATCCATGCACCCGCTCGTGTGCAACGACGTATACAGGCGAATTCATGTCAGGAGTATTGGGCGGTACGTGATGCTGGCAGCGTACGTGCGGGAAGGTTTATTTCGACTTCAAAGCATTTTAGATTACTTAAATTACTCTAAGCGTAAAACAAAACTGCATCATGTATCAGGACATTGTGCCGACTCAGCCACTAAAAGCG
>3 48 AGTTAAGGTTA
TTCAGGCCTCGCCGTCGCATGGTCCCCGCTGCCCCAGAGTCTGACCAAAGTTAAGGTTAGACCTAGTCAATGGATCTCACAAGACTTTTCAATCGGCTTCCCTCTTGTAACGAAAAGCGAACGTAGCGGACTGAGGCCGACTTAGTCACGACCTTTGCCATAGACAATAAGTAACCGGGGAAGCATTCACCAAGTATAAGTGCCTCAAGAAAGGGTAGCGCCACGGACTCATACCATGCTTCGGCAGTACACCAGGCCCGGCTACTTTAAGCTCTACACAGCTACGACGATTAATTAAGGCGCGTAGTTGTGATCGACCTTCGACGGTACTTCCCGCAAACTTCATCGACGACGTGAACTAGCCTCGGGTGGACTATTCTTGGACTTTTGTCCCGGGAAGGGCAAAACGTCGCTCAGCTTATGGACTGAAATCCTTCTCACGTCATAAGACAACGGTCGCACTGACTATCATTTGGGGTTGTGCTATAGGCTCACGGTGCATAATGATTCGCACGGTCTCAAGTAATGGGTAACTTCTAGCACGGATGTGGAATGTACCGTGGGAACATGCGACGGCTCGTTTCAATCCATTGGACTGTC
>4 522 TGTTAAGGTCA
AAAGAAGGCCCCGGTCAAGCGGCAAGTACATACCCAAGTGAGCTACGGAGGTTACGCCTGCCGTAACGTATAGGTAACAGCATTGAATTGATTAGTACGGCTATGAGGGCGCTACCGGATACCCCCACGGTATCCGACCAAGGACAGTTCCATGAGAAACCGCAAAAGATCACCGTTGTCCAAGTCACCGAGGTCTTTACGCTTGCCGTTAAGTATAGGACTGGTTGGTACTCGAGGGGTAGAATTAACAAAATTTTTTTGCATCCTCTCCTACGGTCCGTTCCAGCTTTAACGATCGGTGTGCATGGCCTCCCCGGATACGAGATAAGATGTGCTATGCCGCTATCCTTGTGTGCGATAAGTAGTCGCAATTAGTGGTACATCCAAGGGACACCACATATCAGTCACACGCTCGTGAATGCGCCCGCTCGCAGCGATAAGGAGACAGGGCGACCTAGCGATTTTGGAGTGAGAATGACACCGGGCTCTTGGGTCGTGTAGCAGTCGCGGTTGACGGACACATGTTAAGGTCATTAATCCACCGACGTTTGGCTTATGCGGTCAAGACAGGCGCTTCCGAATGATCAGCTATGAATTACG
>5 423 AGTTGAGGTCA
AAACTGTATTGATGGTCCCGCTGCAACTGATGACCTGCCGGATGCCGATGACGGATATCGTGTGAGATCATGAGTAAAGTCGTAGATAAAATCACGCGGACCAAATATAACGAGTACTAGACGCGTTCCGAATCCCTAGAGTGGTAAAGTTGCGTCAACGCGTAACGGTTAGATAAAAATCCGTAGATCAAGTGAAATTTCGGAGATGTAAGAGATAAGCAAGTGGATTCTAAACCGTTATCTTGGCCAGCAGCCGACAGGCGTACTCCCAGTCTAGGCCCCGTAGACCAACAAGCCGGCATTACGAGGTTTTCCCTTGAGCGGATTCCCTCTGGTTTTCGACTGCGACGGCTGGCACAGACGCCCCGGCTAGTACAGATTTCCACACCCCTGTGACTTTGTCTCGGTCATACGAGGTCACCTAGTTGAGGTCAACCTCGTTATCTGAATGCTATCCTCACAAGGCCACATAATTTAGTGGCATTTTCCGGCCCTACATCACCCATAACCTTACTGGGGGTCTAACAAAACGGCGCCAGGCGGAGCCGTCTAACGTTGTGGGCGTAAAAGCCTTAACTCGCGGGAGTTCAACCCGCTGTC
>6 412 AGTTAAGATCA
TCTTAGCTGCATCCGTGAACACTTCGTCGCCTCCACATGGACCTCTAAGCATCAGGATACTGAATCCTTAGGGCGCTAACGGGTCGCGTCTCGACACCTAACGAGTCGTTACGCAACTCCGATACCGCATAGAAACCCCTTCATCATCACTGCATGTTTAGGCGGGTTAGGAGACCAAAACTCGGAAGCGTTCTGTACGCCTGACTCCTCCCCACTGCATGAGGGTGTCCGATTTTAACGCGTAGTCACCCACTATAATAGATCATCTCCTGTACGGTAAGTTTACACTATGCACATGTTTGCGACTTCACAATAGAATTGCTTATCCATGTGATCCAGTCATCTATGAGACTGTCTTTCTACTCCGCGAGTCGCTAGACGGGTGTAGGAGAAACAGATAGAACGATGTCTGAGTTAAGATCACCCGCCCGCAGGTTAAAAGCTCTGTCAACATGCAATTACCTAAGTGTACCAACCTAGAACCAAGACCACTACGATCAGCCTAAGTCGTTGGACGTACAGCCCCCCTGCATACCTGGAGCTTGGATGTAGCACGGGGTAACAAACGGATTATGTACCCCTAACCGGCTCCTCTATTCG
>7 402 CGGTAAGGTCA
CCGTTGCGGGCTGACCACTGCCTGGACTACACTAACTCTGTCTTGCATGTCGACGTCGAAATAAAGGCCCTGAATGATGTGATGATTCCCATATCGTGTCGGTTCTCTGAGGAAGGGGTCTGAGTTTATCTTGACCACAGCTCAAAAATGAGTCAATATTCAGAACCGGCCCCGTTTGTAGATTAGTTAGAGGGGTCCTTAGGCATAAGGGAGGCGAAATGGAGGCTGGACCCTTTAACTTCCTTGCAATAAGAGACCATTTAGGATACATCTCATGGATACAACCACCGTCGAAGAACCTCCCATTTCATCCGACACCGGTGTCGCCCTGGGAGCCCTCACTTGTGGGGGGCTGACTTAAGTAACTCGTCACCGCTATCACCCAGTACCGAATTTTTTGCTCGGTAAGGTCACGCCGATACCTGTAGGGGCGGCGCAGGTGCCGCGTAGTACCTTGCCGCACTGCTCGTCGATGAGTACATGATGGACATCTATAGGAATACGCGGACGGCTAAAGAATCGGTTGGACTATACTTCTATGCGCTGACGCCTGACGGGTTCCTTTGGAACTCAAGTCCGATTTAAAGTTGTGCCAATTTA
>8 339 AGTTAAGGTAA
ATGACTTGACTTTTAAGAATCCAGTCAGGCACGCGCGACCCTAGAGAGGTACTTTCTACTCCTTACAATGCACCGCCATTGTATGGTATCTAGTTGTAGCGTCAGGGCATTTGCGAATTGTGGCGAAACTGTATACTGCGAGCTGGTGTAGCGACTATGGTAGCCCGCGGTAATTGTATTATACTACTATAGACCCCCCATGTTGCTGGGGAGTTCGGGACATAGTTTAACAACCGCCTCTCTTTAGGGTATCGCGGTATAGTCTCTTTAAGCCCGTCGCTTCCATCATAACACATCGGTACATGGGGCGACGCGTACTACTTGTCGGTTCTACTCTTTAGTTAAGGTAATCGTCCAGTCATATAGCCTAGCCTCAGTGGCATTGACTCATTCAAGTACAGGTATTACATGATGGACACGTGCTATGAGACTCTCTATGTGTCTTCTGCAACTGTTCGGAATGCGCCATTGCTTATATGAACTAGCACTCTCAACACCATCTTAGTGCTTATTACGCACCTATAGGCTATCAGTCGATATACAGCATTCCTTTTACGTGTCCTTTAAAGACGCACAATACTCGTCGAAGAGTTAACATTT
>9 170 AGTTAAGGACA
CCTCCACCTTATAGGATGGGTCGGGGCCCGGGCCAGAGAGCACAACTAATGGGTTACTTTCTTTCTCTGAATTAATCCTAACGGCCCAAACGGTCGGGCGCTCTTTAGCTCCATACGGAGGGTTCAGACACCCGTGCCACAAAGACGAATTGCTCTTCACTGCCGAGCACAGTTAAGGACAACCTGTACCTGGAGGCGAGTTTCACACCTTGATGTTTCCCCGAGTCGTGTGCGTTCACCAGTTGTGGGATATAATTAATGTAGATCCTTACCATACCGCCTCATCTGACTATTATATTGAAATGCTTCCTATGTTACGTGGGGACACCATGTTGTAGTAACAGCCAGTAATAGATTGCTGAATTATTTGTGCCGTTTGTCATGAGGCTAAAGAAGGCTTCTCCATTGAGAGACTAGGAGACACGCCGTCGCACGAGCACGGTGTTTAATTCTGATGCGTTGAGCCTGGGCGCCCCACGCGTAAATCAGATCGTGGTGTTCTCCTGGCCAGAGTTCATTAAGTAGATTCCCATGAGGTACTAAGGGAAAGAGGAGGCTGTGCCACAAGCAAGGGTTGAACATTTTCATATCCATATCGTT
>10 47 AGTAAACGTCA
TCACTAACCTACGTCGTTCCTCAGAATAGACGTGTGGGGGACGAAACAGTAAACGTCATACGGATTTGTACTGTAAGGTTAAGTTTTTCGTGGGTTGCGGTAGTATTAAGTTAACGTGTGCCACCCCGCGGACGTAAACCTCCGGTCGCTCGCTCTTCGTATCCGGCTTTAGTGACGGATCGTAGGGAACCAGATCGGCGGGGGTGGTGACTTTGTCGCAAAACCGCGTACGTGTGATGTGTAAACCTCTGCATGAGAGGTAAGGAGCGCGGGACTGTCCGGAGTTAAGGTTCGAGGGACCACTGGCGTCTCCCCAACTCCATGTACCGTTTTACGGAGAAGTTAAGGAAACAAAAGGGTAGGGGGATCCTCCGTTCACACCTGAGGGCTACGACGCGTATCCACGGGCTGACTGAACCCACCCGCGTGAATACACTTGCCGGTTGTGATGGTTAGGTTTCTTACCGTTAAGGTCCCAGCCGTGGTCCCACTTCGTAGCGAGATCTTACTCATCTTGCTTAAAAAGTTATTCGATGGAGGCCCGGGAGTGACCCCCCTGTCAGTTGCGGGATGTTATGTCAACTTCTACTGAAGCCTTTT
>11 562 AGTTAAGGTAA
ACAAAATCTGTTTGATATCGTTCCACAGTTCGGTGATATGGAGCGTCAACCGGCCCCCTGGATTTGGTTCAAAAAAGGGCGTGAGAACGGCCCTTGTCCTCGCTTTGAAACTTAGTCTTTTTACCATGACCGACCGTTAGCACGGAGTCTCGCACCAACATGAGATTTCATTACGCACTAAGAATATTATCCCTGCTCTCTCATTGCGGCCAGTACGCTCTGAACAATTGTGATTATTTCTAGGACTGTTCGACTCGCTTCGTTCCGCGCACTGATCAGGTGCACCCCGTCCGTTCTCCCCAAATCGACGCATTTGGGCCCTGGCAAAGCTCGACGTGGGAAAACCTCTCACTTTGAAGGGGGCTGTAACCTTGCACTAATTTGCCGTGACTAGACCTGGGTGTTGCAAGATTCTAATTCACCTGCAAAATGTGAGTAAGGCACGCTCCCTAGTATTAACGTAGTCATATGCAGCATTGATAGTTCCGGGAGATCACACACCTACGCGCGGTCTCTCACATTTCCGACGGATTAAGGGGGTTCAGTATTTTCTAGGGAGCGGAGTTAAGGTAATGACTAGCCATTGTGGATGAACAGATT
>12 409 AGTTAATGTCA
TAGTACCTACTTGCTATTATGGAATGTTAACATTGGAGCGTCTCTATCCCCCATGATCCGAGTAATGCGTATATCAAGGGGGTGGGCGAAAACATGTGGTTTAATTTCCGGTGGAGCATCGCTCTGTATCACCGTGACAGCTGACAATTACTACTGAAACGATGACGCATATAATTACTAAGAATTCGTTCAATGACTTGCTTTGGTTTTACAGATTAAGCTTTGGAAAAGCGAATATGTTGGGGACTCCAATCAAAAGCATCTGCATGATGTTTCGGAAAGCTGATGTCGCCAAGGTCGTCCTATAGAACCTTAGTTAGTCTATAGCTAGACGAGGTGACCATCATGTATGCAGTCGCAAACTAGGAACCTGTTGAGCTGGGTTCCAATAAAGTTTCATCATTCGTTCAGTTAATGTCATAGGGTCTTATGAACAGCTATAGATACAGAGCCTTGCGATGTTGCCCGCACCGGTCGATAGGTTGCCATAAAGTCCCGATTGTCCCCCTTTAGGCATTTAAGACTAAGTGAACGTTCTGTCGAGCAAAAAAATATCGAACTAACCAGGGCTCATCAGGTGGACGTAGAACCGCAGGCTCT
>13 191 AGTAATGGTCA
AGGGGCCGGGTATGAATGTAGCACATGTCTAGACGGTGAAGCCCGTTTCTTGGGTACCTCGCGAAAAAGTTTCTCCGTATGCAGGGCTACGCCCAATAACTTGCAGGGCCATTTGATATTCCATGGGATTTTAAGTGCATTTGTGCCGCTATAGCCTGGAAAATTACGACCGATATCTTGGGGCTGTTTAAAGTAATGGTCAAAATCTGTGATCTGAGCATGCCATCATAGTACGTCAACGCCTTACAGTAAAACCATTGAACTGCGCCTCTTCCGTACGACCACGAGGAGCGAACTATGGCAGGATTTCGATGACTCCGGCTCTCAAAGTTTACGCACAATAACACCAGTGAAGCCTGAGACACGCAGACGGCGTGGCAGAGCATTCATCGATGTACAACGCTATAAGCCTCGCGGATGAAGACCCCTCTCTCCTACGCGTTTCGTAAACCGATGACCATCGCAGGTCACCATCAAGGCGGCAACGTGAGGTGAAAAGTACTAATAGCATCTCATTGTCACCCCACTAATGATCACGCTGAAGTGCCACTTCTATAGTAGCCGAACATTAGTCAATGTAAACTGGAATTCACGTATCCC
>14 583 AGTTAAGGTCA
GCGGTGGTCACGATGACCTGAGTCCTGGCAATCGTGACGAAGATGAGACCAAACCCGTGCATTGATGGCGTGTATGATTTTCCAGACACATGCACGTACCTTGTTCTAATCGGTACGACATTGGGTAAGTGTTGCGGTGAGCCTTTTTCATACCGGCGGTGTTCTAGGGGGAGCTGCCCTTCGCGTATGCCGACGAGCCGTATTAGGATACAGGTAGCTCTGTTACCGTGTCAACTCTATAATATCGGGATTGATTACTTGAAGGTACGGAGAGAATTCGCAGCTCGCTGTTAGGTTAAAAAACTCGGTCTCTCATAAATATGGAAATTATGGGAGGGATTCACGTTTAAGGTTGGTGAAGCAATTGGCGGTCCAAACGATTGCCGGGATTTGTCAGGTAGACGGGGTGGTTCTGGAGGGGTGAGTACTGAGCTTATCCCCGGACTGCACCAGCCAACCCGCTAGAATTCGCGCCGGCCTAACCATCACAAGCCGTGTATAAGGGTACGAGGGAATATAGGGACAAAGATACCTCCTCACTACGGAGATACATGCTTAGGCAACGGAGGGTCTCATATAATAAAGTTAAGGTCACCTGAT
>15 218 AATTAAGATCA
TTTTTTCCGGGCTTCGGCTGGCTCGGGATAGGAGGCCACGCCATGTAAGTCACGCTGGACTTGTCCTGCATCAAGCAACACCACAACAGTAGCCAAGACACTCAAGCTCTGTCCTGAAAGTCGGCATTTGGTTGCCACGTACTGTTTGATTGGAGGGCAATAACAGGCTACTTGAAGTTATCTCGTCAGCTTCATCTTTTGTGTCTCTCACACTAACCAATTAAGATCACCTGCGGGTATTCAGCCGAATAATCGTTAAAATTAGAATTCGAGTTTTTTCAGCGTCCACGATCTGATGCGTATACACCCTAAGTCCTAGACGCTACCTATACTGACGACCTGGTCATAAATAGTCACTGACGGTGGAGGGAATGTAAGGGATGGTACTAGAAGGGCACCAATTCAATCCCCACAATCGGGCAACCTCAATCCCGGTCTAAAAGGCTCCCGTCGGGATGGTATCCAAATAATAAATAAGGCATCTTGGGACTGCTCTACAAGTTAGATGTTTGCGGATGTGCCTACGACGCGACTCAAGGATGTATACCATAGTGCCTACTTTGCGCGGTATATCCTCCTTGACCGTCATAACAAACTAAG
>16 368 ACTTAAGGTTA
GATCACACAAGTTAACTGCCAGAGCTCCTGTTCCAATCAGGCTACGATTGTAATATGGCGCGCTATGACTGCGTACAGTCGTCAACCTCTTTTACAGGGGGGGCTATCCAGACGGACTCTGCTGATTCCCATATGCTTGAGGGTGGTTAAATCCTCCTCACATTGAAGAGAAAAAGGGCATGGCCGGAGCGCGCCTTTGGACTCCTAATAATAATCGCTGTCTAATACACAGGGCTTGAGATGGAGCTACAACCCCTACGCGTCCCGCCACTCGTAGGGTGAAAACTTTTAAGACCTTTGTGAAAATTTTGGCCCCACCAAGAAAAGAATCGTACGTGGTACGACCGGTATGGCCAGTAGCTAACACCACTTAAGGTTACACGGCATTTCTAAGCAATTGTCCGTTTCCTTTGTAGTGGATGGATTACACCCCAACTTCCGATCCAACGTCACCGAGACGATTATACAGTAAAATCTATGGGGATCGGGTTACGTGGGGATCCGAATAACCGACACATGTGCCCCAACAATAGGTGTAGAAGCATGTTGACAGTTCTAGATCTATTCGGGCGCTTGTGGTGAATGCGTACAACAATGTGT
>17 450 AGCTAAGGTCA
AGTACTCAGCAGCAACAGAGCGCGTTGGGATCCCTCTCATGGTAATTCTCTGACAGGCTTAGAGCAACAGCTTGATTCCCGAAGTAACTGGTGTGCGACGTTTTCAAAACGTGGGGTATGGAAGCGGTCATCCGAATCAGGCAAACCATCCGCTGTGTGGATATCACACTTTGTTTTGGTGTCTCTGGGTTAAGTATATATGTTATCCTAGGAAAGTCAGGCATGACTAGTAACTCTTGCTTCGGGACGACCTTTCCCGAACCTTGCTGTTAGCGTATTCTGTGGTGAGCTCGTAGTGGAATTGTCATTTTGATCTATACGCAGATCCCATCATGCGTAATTTAGTGTTGAGCTGGACTGTCAGTCAGAGAGAATAGCAACTGGGTTTCCTAATACGTTTTGTAGGTACTTGACGAATCGGGGGTTCGGATTGTCCAGACACGACAACCGAGCTAAGGTCATACTAGTCTTCTGTCTCAAGACACACCAGGTTGCATGCGGTTGCACACCTCTATTGCGATCCAGCTGGCGCTTCCACAGCGAGTCCAATGTAGTGCACTGAAGAATGTGACTTGATCGCGTCGATCCCATAAAGCACAC
>18 381 AGTCAAGGTCA
ATGGACGTTCCAGAGACCGTTCTCGAGTCTTGTCTACCTCTTTAGCTATTATTGTGTGAGCAACTTGCAAGTATTAGTTCAAATATCTTCTTCCTACAGCGTGATCAAGAAGAGCTATTACGCTGAGACTTGAGCTGGATGGTTGACAACAAGCTTTGGCGTGTCGCAAATCTGGCGGTTAGGTCCCAACTTTTGACCAGGACAGGAGGGGCCCAAGATCTTTGCCGGCTGACGACTAACCAAATACATGGACAGGCTGCCCGGATGACAATCTTTATGTGATGCAAGAGCTTCATCATAGCTTTAACGGCGGGGGCTCCTTCTCTCGAGGCAAGATAGAGCTTTTTAGTACCGAGCTGTCCCAAGAAATATTTACGGAATAGTCAAGGTCATTTAAGCAGTGCTAGACCAGTGAATTGTACGCTCACAGAATAGCGTTAAGTCACCGCGTAGGCCAACGAGTTAACGTTTCAGGAAGTTCAAGAAGCGGCTGGCTCGATATCAAGCGCCCTTAGATCTTTTGTGTGCTGCGTTCGTTCTTCTAACTAAGCTGGGCTTCACGAGCTTGACTCTTGATGATTTGACACTCACGAGCTCCAT
>19 201 ACATAAGGTCA
TAATTGCGTGCCGGGGCCTGACGCCCGCACTACTACGAGCTCGTTGCCTCGAGACGCCCATACCGGTTGTAATCTAACATACTACGTGCCGGCGTGCAACTCGAAATTCAGCGTAGTATTAATGCAGACAATCTGCTGGTTTTGCAGAACAGCTCGGTCTCGGCGATTGTTTTGCTGGGCATTTTTGACTACATAAGTGAGACATAAGGTCAAGGCGATCAGTTTCGGATTATTCCGTAAGTTCAGGCTACTGAAGCCCGAACGAGTTACCCGTGGAGAGAAGCTATGGGTGGTATGCCAAGTGTGCAATCTGGCCCGTACCTCCGAAGCCAGTAGTGGCCGGCTCCGGATCCTGCTGGTAGCCAAGTTCGTGTTTCGGTCAACTGGACATATGCGGGGGGGTGCGCGTCCGGGTATAAAACGTGGTGAGCGAGTTGTGTATTGACGCTTAAAGTAGGCGAGCGCGGGTAAGGAGCAGCATATAACTTTACTTATAAGTCTCCAAGAAAAACGCGATGGTATGTTAGGGACGGGCCGCCCTAGGGGAAGGAACGACCTGTCCGTTAGAAACCGTGTGCCGCACACTGTAAAAGGGGTGTA
>20 257 ATTTAAGGTCA
TCCTATCTGCAGAGCCAACTTCACGCGCATGATAAGATAAAGACCAATTGCCATTCCTGGGTTACAAGCGGGAAGGGATGAGTAATCAGGCTCAATAACCGGACCGTAGACATCACCTTATACTGAAGCCCGTTCTTAACACTGGTAATAGTGTCGCACATCGAGCCCGCTAAAAAACCCTTCATCCGCAAGTGATACTAGAACTTGCAATCTACCTTTCTTTTAAGCCAAAAGCACTGATGACCAATCGGCGCCGCATTTAAGGTCATTTATCTTACTGCCCACCAGCCAATACGTGGCCACCCTAAGGTGCGGCTGCCGTCTAGTTGCGATAATCTTGAGAAACCCCTCAGACAGCTATACCTGCACGCTACCCACCACCCACCCTCTCTGCTCTTTTCAGCTTTATCAGGTAGAGGGAATTCCTTCGATGAATATAAATATCAGATGAGCTGGGACGAGACAAAGCGATACAGACCTCCTTGGGAAGGTTGCATCGGTTGTGCGTTATTTTCATTCTGTTGAGTGCCGCCTCGACATTACCCAGTTCCGCGGCCGAAATGGATGTTAAGGCGTACAGGGTCCTATATGTCCTATTTC
