# Supplementary material for: A particle swarm optimization-based algorithm for finding gapped motifs
Source: BioData Min. 2010 Dec 13;3:9. doi: 10.1186/1756-0381-3-9 (PMC3022572; doi:10.1186/1756-0381-3-9)
Supplement: Additional file 2 — Experimental Dataset. The synthetic data sets and real biological sequences used in the paper. [file 1756-0381-3-9-S2.ZIP › synthetic/non_gap_motif/fix_seq_length/Seq_600_20_11_2_2.fa]

>1 148 ATCCGCATTAA ATCCGCATTAT
ACAAGACGTAGGTCATCACTCTGCATACGCGTCCGATGCGGGAGGTGCTCGGGGGCGGGTGCTAAGTGGACTAAACGTTATTCCCAGCCTATCAAAGTGGACAAACACGTCTCGCAGTGTTAAGAGTTGCTACCACGACTATTTATGTATCCGCATTAATTGACCACCCTAATCCACCAACACTATCCAATAAGTATACTGGTAATATTACGATGTACGAAACTCTAACGTACGACGTGGATCTCCCTCGTACATTACTCGAGCTCCTCGCATGTTACACTTGCACATCTCGAGTCGCCGTGTGATTTAAACAGGGATATGTAGTAAACGTAACAGCGGATGACTAATCCATGCTTTGTCAATGGGCGCCACGTAACTCTACTCTCAGATGCGCGGAATGTCCAACAGTGCATCAAGTGTAAGCATATCCCATAGACGAGCTTAATTCCAGCAAGTGAATGCCCAGTCAGGATTAAACGAAGATTCTAACTCAATGGCTTCGATAACCTGTCGTGTGCGTCAGCTCAAGTTTGCAGGATGATCTCGCCATAAGGACCTGTTCTCGTCGACGCAACCTGGGCTCTTCTTCGCCGATGCATG
>2 348 ATCCGCATTAT
CATAAGAACGTCATAACGTGCCTCGTCTCAATCCTGACTGAATGAGTTACAGCGTTGAATTTCGTCCAGAGTTGGACAAACCCGAGTGAGAAGAAACACGGAATGACAAGCTTTGGTGTTGACTTCATCCAAAGCACATCCCGTGAATGTCTCTTACCTACGCCGTCCGAATTCCAGATGGTCTACTGCGACCCAAATACTATGTGGAGAGCCGCCTTTTGCTGAATTCTCGAACGGCGATATTTCCCACGCTGCGTATGGGAGAAACCCCAGATTACGAATCTCTAAGGAACCTATCGTCAGCCGATTTAAGGGTCGCGACATCCCACAAATCGGCCAAACCCAGTAATCCGCATTATAGATGTTATATATGGGTCTATGCTATATGCTAATTGGGTGTAGTCTTGGCTGTCTGGTATGACTGGTGTGCGGTCGCAAGGCTCGACCGAGGTTCGTTTAGATTCACGTATAGTTGCCACAGCAATCTTATCAGGCGTAAAATCCGCTACATTTAGTTCAACAAAGGGGACGCCGAACATTAGCGCTTGGCCGATCGTGCGCGGATGGGAAAGATTGTTTGCGCGGGCACAATGTGCACAG
>3 580 CTCCGCATTAT
CAGCCGTGGACAATAAACGGGTGCGGAATTCCTGCGCCTTGGCATTAATCGTGCCTTCGAACAAATTCCCAACGCCGATCATCAACGGCAAAACCACTACCTCCATCCAAACTAGCTTCACTTCGTGTGCGCCACCAGTCCCTGACTTGGGTACGTCTCGCATTGGCATTGGCGGATGCTCGGGGGCGTACTGGGAACCACACAGACCATAAACCTGAACACCATTCAGCCCTGGGACGTTCTTCCGACGATCGATTAGCCTCTGTATATATGCCACGCCATCGAACACGAGAACTCTTTAAGGAAATACACGCTCATGGGACGGTGGGTCCCCTTGTAGCAACTCCACAACGGCGCGCCACTGGTTAGGTCCAATTGGTCAAGGCTGTCCGCGACACTGGTCTCTTAAAGGTTTATACTACATTATGAGTGCAAAGATTTAACATACTGTCAGATTAGTCCTAGGAATCCGTGTTACCTGTTATGGCAAATTCACGTTCTTCTCGCCAAGTGGTTGGATTTGCTGATCACATAACTTCGTGCCGCACTATATAGTGAATTCATACGCCTACCACCGGTGCTCCGCATTATCGTTGTCCC
>4 429 ATCCGCATTCG
CAAATACACTGAATGTCGTGACCTCAGATGTAACACAAAAGAACAGGCATCTCCCTTTAAATGACTCTAGGCAGACCTGGTCTGAAGTGATACGGTTTGTGCCCGAGGCCCCGCTGTTGCTTATCTCCGATTACCTCTGGGTCTTTACTGAGACCTCCGGGCACATCATCAAAGCAACCGGCAGTTGGAAGTGGTTTGGCAATCTGCCACTGCATGCATCAAGAGAGCATTAAGTCTAGCCGAAGACGTCTTGGGTGGGTGATTTTCGTCCGATGAGTCGAATTTGTCGGATGCCCTCGCTCCACTTTAGAGGCAAGATGTTCGCGATATCAGTGGCGTAAAAGTGACATGAGGCCGACAATCCATCCCCGGCTTCAAACAATCGCGTCAAATCCATGACACTTAGCGCTTGCATCAGTACTGTTTCTAATCCGCATTCGAGCCAACCATCTGTGATAAGTTTTGCCGGATGAATCAGCGATATCACTTTCAGCGCCGTGGGTCAACCCCTCTCAATTCTGGTAACATAAAGTAACTATTTTTAGTATCCCCTGGTGATCGGAGTTTGACGTATGTCCAGGTAGGCTCGGGCGAGCGTAA
>5 423 ATCCGCATTAT
CCACAAGGGTTAAAAAAAGGCTGCTAACTATCAGCGAACTCAGCTATGGAGCCCCGCAGCTATGGGTGGCCCATGGTCCCAAAACTGGACGGGCGAGAGTGACTGCGCATACGCCCCACAATCTGACCTGCCGGGAGGCCTAAGGGAGCTTGATCTACCTAGGCGTGAATACAAACCACCGATTTCATGCTGACTTAACATAAGGGGACGAGAGAGATAGAGCTTGAGGCTTTTTTCCAGCTCATGACGCAGACGTTAGCGCGCAGTAAGTAAAAAATGTTACCCAGAGCCCATAGACGAGCTTTCCGGCCGTGGATCTGTTGTGGTGTCCATTTGCCCCACGCACTGCGCTCAGAACCAACTCACAGGACACGCAAATATGACTAGACGTAGGCGGATACTTCGTCGAAGAAACGAAGAAACATCCGCATTATAACGGTCTACTATACGGAAGCTCATAAGGCGACAATTACGAGAATCTTTGCCATAACAGCAGGAACCGGTGGAAGTTGTGGACATATTTGAATCGAGGCTGTATGAACCCGCTTTTCGGAGCGTGCTCTGAACCTGTTGCCCTATCCTTTTAGATGCGACCTTATA
>6 530 TTCCGCATTAT
GCGTGAGCGTTCTGAGTCTCCCGACATTTACAACCCGTCTAAGGGCCAAACAGAGTTCGCAAAGCCACAGAACGTCGAAAGCTGTAATGACTGGTAAGAAGCATACTATATTTATGGGACCACCCCTGCGTTTGCAGTCGCGGAGTCATGCAGTGATGATACAACGACTTATTCACTTGCACATAATCTGGTACGTGGCGGCAGTCCCATAACTCAAAGTATTATAACCCGCAACGGACCCTGGCGGTTATTACGTGACTCCGTTGTACCGTTGTAAGATTTTTTTGGTGGGAGCGCCAGATTATCAGTAACAGGCTCTCAAATCTGATCAAGAGCCCCTCACGGTTCGGCTCACAAGGTCCTATCCTAGCGGCATGGTATCAGGAATGCGCAGGCTAGAGAGAGCTGTAGGAGGTTATAGGGCCCTCGATATGAGAGAGCGCATTGTCGACAACGGCCGACGACTAGCAATACCTAAGAGACCAGGGCCGTCCGGCAAGATCTGGCTTCAGTATCGTCCAAACATATTTTTCCGCATTATTCCTGCGAGGGAATTTATTTACGCCAACTTGCTACTGCTGAGTAGATCTAGGATGTTCA
>7 208 ATCCACGTTAT
ATACAGTTGGTTCTAGTCTCCGCTTAGCGACTTACCACCCGAACATGCAAACCGAACTGAGCCTTGTCGGAGCTGATTATTATAGAGAGCAGACGCTAGGCCTTTATTCTACGCTTAAGAAGGAAAGGACAGATAGTGCAGAGACCGGAAAAGTGCGGCTTTGTCTTCGACGTGTTGGACCTTGGTAGTGAGCGCAGAAGGCATTAATATCCACGTTATAGTGGTTCTAATGCTAACTTATGGACGGTACGGCTGAGTGCAAAGTCATGTGTTCGGTGTACTGATAGACATTGCTCTTTGATTGGGAAGCCGTGAATTACTCGATTTCGTACCATTGATAAAACTCCTAATCATACCTTAGATAATGATGGTGGAAGACAAGGTCCCACTGGTCTGCTCCGCCCGAGGAGTCGCATAAGCTACCCCCTGGACATGTCAGGGTTTAAGTCCGCTCCTTGATTCCGGCGAAGCAACTATCCTACGCAGAATGGCCGCAATCGTTGTTAAAAGAGGGACTTGCACTGGACTGACTCCTGAAAGTAGGGGGCAGAAAATACTCTGATTTTTTGCTGTCTCTGCCAGTTCGCATGAGGGTCAGTT
>8 101 ATCCGCGTTCT
CATACGTAGTCCCGATGTCCTATGCATTTGTCCTAATATGTGAGGAAGTCCGCAGGGAGCGTATACGCCCCTTAACCTCTTCATAGAGGAGCTAATCACGAATCCGCGTTCTCCTATCGTGAGTTTAATCGGATCAACTCTTGTGCCAGCGATCTATGAAATACACCATACCTGCCGCGGTGGGGCACGTTCTGTAATTATCACTAGATCGACTAAGAGCAGCCGTTAGTTGTAAAAGTGAGCACATTCCCGACTATATGCATCTTCGGGCCTATAGGGTCGTATCCCGCTGGACCGTGGTATTGTGGCGGCAAAACACAGTAGACCGCTACCTTCGTATTTCGACTCTGCGGCCATACTACAGCGATACACGTATAATGCGGCCCTCCACTTTTCTCGAGTACTTATCAAGCTTTCGACACTTCATCGGGGGGAACATCGGTCAACCTGCCCATTATCTTACGGTTACACCGGCGGTAAGAGGATACCCTTACGGCATATCTTGCCATCAGAATAGGTAAGGTTCACATCCGAAGACTAGGTGCCATTGTTCGTTTGGTATCACTATCTTCAGCGCCACCCGCAACTATTAAGACGATG
>9 71 ATCCCCATCAT
CTCAGTGTGCGGCACGCACTTAGAGTTCTATTACTGATACAGGCTAGGGCGGAATGCGGTTAAGACGGTATATCCCCATCATCTCAGGCCATTGACGCCTTCGCCGTTGCTATAGAAGAGGGTGGAGTAAGTACAGCTACTGTATTGTGGTTAAAGACTTGCCCTTTGAGTAATATTAGCGCAGCGTGATGCGTCTTATCACGTCCACAAGATCTGGTATTGCCAGTGCCTGACACCGGAGACTAATAGGCGGGCGGACAGATGGCAGAGGGACCCTATAAATGCAATAAGAACGATCACTGGCTCGCCATCATAACGGGCTAGGAGGCACGTTGTGGGGCCTGTATAAGTATCCGACTTAAATTCTGGTGGACTAAATGTGTTCCAAGGCGGGCGTAGGCCAAAGGCTCGCGTCACGGGCAAGTCTGACGTGCCCGCACTCGTACATCGACATTGAAGCAACCGCCAATACCTGCAGTTTCGCTGTTACCACACATGTATCTAATATAACCTCCATTAATAGTATGGGGCTTACTATGATCAAGAGTGATCGTTTGGATTCGGAACGCTGAAAGGCATAAAGGTATATGGTCCGCTATA
>10 117 ATACGCGTTAT
TGTTAAGCATTAGACGTTTTATTGTCTAATGCATCAGTGCTACCCGATATTGAGCGATTACACCAGGAGCTGGTTCCAGCCATTCTACTGCGCGATGCTAAGAGATTATCATGCCTCATACGCGTTATGAGGCGGGAGTCGTAAAGTCAGGTTCCAATATTTACTGCCTGCCTAGGGTGTGGGCGCCTGGTAGCTATACACATTTCAGGACAAATGTTGTATCGTGTCGTCTGGGGTGTCATACACCCGGGAGACAAACTTTCCGCGGAGTTTGCTTTCACCAATCGTTAGACCAGTAACAGAATAGGGTCCACCCATAATCAGACAATACTACCATCGTAAGCCCCCGGTACCCACATTAAAGTATTAGGCCCCGCAAAACCGCCCCGTCTACAGACGATTCACGGTTTCACCCCGTCCCTGGAAGCGAATCAATGTAGACGGACGCTGGTAAACCTTAGCGAGGATATTCGCCATTGCTGAACGCGATACGATTAAGTCACCTTGTCCCTGAGCGACCCAGGGGCTCCCAAATTACGCCCACTTAATCGGAAGGTATAAACGCTTCACTCCTTGCAGTAAACCCCCCTCTTGACGGCT
>11 399 ATCCGCATTAT
TCAGGCACTTGCCGTATGGTGATTGTATTGTCGAATAATCAAAGAACTACGTTAATTGAAGTAAGATCGTCCTACTTTAACAGAAGAATTTACGCTGCATAGGGGTGGACAGCAATCACAAGCAGCTTCAATATAATAGACCGGCGTGTAGAATATGTCCCCCTCAAACATGCGAAAGCTTCGTGTCGTCGCAAGAGCTTCCGCTTCTCTCCGCTAAAGATCGTCTGTCGCCATTGCCTTAACGATCTCCGGGAAAGTCGTTCCAAGAAGACGCTGACCAGGTCTCAAATCTGTTTCACATTACAGGGGATTTCGTAGTTCATCATTTTTGTTGGTGTATCTCGTAACGTGATAAGTGGTACTTCGCAGACCTTGGCGCACAAACTGCTTCCTAGCTACATCCGCATTATTATGGCTCAGCGATGCAACGAATGTAGAGCCGTCGTCAAGACACGTTTAATTTCCCCTAATATGTCAACCTTCGCTGTATTTGTAGTCCGCCCGCAACACTCAAGCCGAGACAGAGCCCCAGGTACCTTGTCCGGGCGATCCTGGGCCTGCTAAATTTGACCTCTCAGGGGTTGTATACTCTTGCTCAAT
>12 100 ATCCTCATTAC
TGCCATAATAACTCCGTTACGACTTTTATGAGCTAATACAGTTACTCTGTCAAACGGTAGATAATAGATAGGCGATACAATGGTCAAGTTCGTAAGAATGATCCTCATTACGACTCTTTCCTACAGACCTTGCCTCCGCGAGCAGGACACCTTCAATCGCGAGAGCCTTGAAGTCTGGGGGCATTATACTGATGTTAGGTCTTCAGCTGTAGGCGAGCTGATACAGTTTTGCGTGGTTCGTGTTAGGAACAAAAATGCATGTCCCGCGTTATCCGGTTAAGATTTACTGGTTCCATTAGGTAACTCCGTGGGACCCTGTGCACTGTTAGCATTTGAGATTTGACGCGATATAGGGCCCTTGTACGCCGGCCTGCCCGTAGCCTCTACCGGCTGCGGTCGGACAATGGGAGGGAGGGTTTTTGGGCTGGCGCAACTTCGGATTAACACCATACAAGGGAGCACCTCATCTTAGTTTTGGCTCAGTTCACTCGCCGGAATAAATAAGGGAGCGACATGCATTATGATGTGATCAGTTGCGCAATGCGACGGGAACTGTCGTGGGGGTTACCTGCAGAATAAAAGTCGTCTAGCCTTGAACAT
>13 438 TTCCGCACTAT
TCGCGCAGTGGAGGAGGGGAGACGCATGTCCGCTGTTGGGCGATTATCAGCTCGTGCCCCCTGTCTTCCAGTGGACATCCGGGACTCGTACTGATTCGCGGCAATTACACGAACTCTGGCGTACTTATTGGACCTCTAACGTATATAAGCAACTCAACCAGTGATCCCCCGGATCAGGACCCTGAGCATATAGAGGGTGCCGTCGGTTTGTAGGAATAGGCTATTGAGGTGCTGGACTATGCATTGCAATCGAATTTGGCTGTCTTTGGCCGGTACAGCATAGGCCTTCAGGCACTCCAAGCTTCGACGGAGGTAACCAAATTCTTCTTCTGCTAGTTATTAGAGGTCACCTGGGAAATCTGGCTTAGTCCTTCCGTACCCTGATATTGAGAAGTGCGCTCGGAGCAGACTGTCGATTGTCACAAGAATTCGGTGATGTTCCGCACTATGTTATTTCTTGACAACTATCTTGGCACCCTTTGGATGTCGCCGCATTTTCGTGCGAGGCCAGACACACCACCCTCAGCGTTCGAGGATGTGACACTTTAAGAGCTCATACCCCGGTACGCCTTGAAGCACAACTTCAAGACGCGATCTTGA
>14 389 ATCCTCTTTAT
GCCGTGACCGGACGAAACCCCCAAGAGCTCGACATTACATCCGACCTTTGTCGACATATATATTATCCTGAAGTGGTGGTCCAAGACGGGATCGTTTCTTTGTGCCTAAATACGAACGTTCTGTTACCCAGGTGTCACCGACTTGTTTCCCATCCACTTCAGACCAGGCTCGACACTGCAAGTGTGCAATGCGTCTATCCGGTAGACGATAGCGACTGTGCCGCCTGGGCAGACGAGCTCAGGCCCGCTTAAGGTTCCGTCTTTATTTCAGTATTAACGTTTCTGTCCCCGCGTTATGTCTAGTAATGCGCATTGTATGTTTGGGTCAGCTCTCTCGTGATCATAGCGCGGATGGAATCGTTAGAGTGCTATCTTGTACCCTATTGTTAATCCTCTTTATGACGCTAAATAGCACAAGGTGAGGTAAGCGCCGCCGAGTAATATCGAGCTTGTCAAATGCAGTTCGGGCGTGCCTAGAGGCAGGAGCTGTGTAAGAAAACTGGAGGGATAGGGGTTCCTCCCCAAAAGCCAGAGCGGCGTAGAGATGCCTAATTGCGCTCGTAAGGGGTTAACGAGTTAGGTTCACGTGGTATTGCCAGC
>15 264 ATCCGCCGTAT
CGCAAGGCCCTGCGACGGCCGCCGCGTCAAGGGATCGAATGGTCGCCCGCCTTCCACACGGAGTACTTACGTGTTTTCGGAAATAGGGTCGGCAGAGTTCGCTAGACATTCTATAGCACCGAACTGGGTTCTGGACCGGGCTCTTCCATGAACTCTTAGTTACTAGCCCAACTCGGCAGGTTCATAGACCTTACTGACGTTGCGGCTGAAACTCATGTTCGCGGCATAATTGTTCAGCTTTATGGCCAGGATAGCGACACTTGTATCCGCCGTATCGAGTCTTTGGCGTCAGACGAGGGCAAGGGAGCAAGTCTTGGCCCTATGGTGGAGAAAGGGGGGTAACCTTGGGGCACTCAATAACTAGCAGGATAAGGGTCTTCCTCACGTATAAATGTTGCCGCACTACTGCCATATTTGTCTATAAAGCGTATAAATGTATGCAACGTTAAAAACTTCTGTAAAGGGTCGCTTTGTCCGAATCGTTTTAATTGTTAGAACCTCGGATAGTCTGTCTTTACTCTCTGTCGTAATCTGCAACTGGCGACGATACTTTTTCCTCGTTATATATAAGACATGAATTCATGTAAGAGTGTGCCTCGA
>16 28 TTCCGTATTAT
TCACAGAGTTTCCGCGACAGAGGCGGCTTTCCGTATTATGAAGGGTACCTCGGATAGTACACCTGGGATATGCCTGGCCCGCAACACGATACTTCCCGATGCATCGTTTCTCTGGAAATACGGATGGTGAATTACCTCACTGAGATACGATAGCAATCCTGGTTAAATACTGATCACTTCACTTTCAGGGCTATTATAACTCTGCGCCGCGTCGCCCCAGGAAGGATCTACCTGATAGCTATACGGTGAGCTGGTAAGGGAAGGTCCGTTTATTATTAGGGTCTGCCTAACTTGTTGCAAAGCCGTCCGGAGTTTCGTGCAGCAGCGGCGTGACTTGTCTTAGTGGCGTCTATGGATAGTGATTGTCGGTGCTCAATCCCAGCGGACTAATCTCACAGGTAATGTGAACTAAGGGCGCTATAACCTCATTACTTCACCGGTACGGGTTCGATCACCATCCCGCAGTAGCTATTAACTACAAAGAAAACATGCTTACCACTATAAAACATATGGGAGTTAGAAGATCGAGGTGAAACAACTTCCGCAGCGCCCTCTCTACTGGCGCCCAACGGCCTGTCTTGTGCTCAAAAGACATCGCGA
>17 17 ACCCGCATCAT
CGCCAGATAGAGATCTTACCCGCATCATGCACGGAGCACATGCGAAGATGAGATAGTATATACACTCTGTACATTACAAGTGCGTTTTATTTTCGATTCGAACAATGTTGAGCTCACCATGGAGCTATGTAGGAACATAACATTGTTTTATCTCACAATCACAGCAATAGATAGACCCCTCTTATTCGGGGAGCAAGTGTCTTGCTGCGGCTCGGGAGGTGGATAAAAACGGTAGGATCTGCCCCTCACCCGGTATTATTGGCGGTGCCAATATTAACGCGTGAGTCAGTGCGGGACCACGGCCGTGCTAGCCGGGGAGGATAACTTACACTCGTCGGAGGCACGCCGTTGGGTTAAATCTACTCCTACAGGCGTCCAGACCTCGACGTTCCACAGCCAAGGTTTGTCACTCTGGTAGGAAAACACTTGACGGGACCTACTTCGACCCTTGGTTTAGCCTGAATTATTTTTAATGCCCATCGCTATTGGGGGCCTGAGGCGGCCAAACAGGCTGCGTTCTTATCAAACGAGGGTATCATACTCCCGTATGGAGTTGTTTCGGGACATTCGCCTTTACGCCATAAATACGAACATGCCCTA
>18 403 ATCCGCGTGAT
GAGGCATAGCTTCCTTACTGCGCAGCGATTTTGGATGCAAGGGCGGAGGATTTTCAGCTGTAAAAGTAGTTGCCGCGAAGTCTATCCCCCATAAAGCATATCTTATAATTCTGGCGCACAATAAAGCCAGAGAATTGGTATTCAGACCGGAAGCGTCCCTTTTCCAAAAGTAAGAGTATATGAATATCTTGAAACTACTAGGCATACGGTATGGCATAGGAGCATTATATCATAGTCCGTCGTCGGCTACCCCCCGTCTGGCCGGTCCTTTATCCGTTGGGCGCTCAACAGTACCCGACGTCCTCACTAATGTCCTGAAGTTTTGGCGAATTGACATAGGTAGAAGCACTCCCTTAAGAGTTTAATCGAACAGGATGGATGCAACTCGCAAACTGCCAGTATCATCCGCGTGATGGTATGTAGCGCCATGAAACCTCAAAGTTGCGATATAAGCAGTGCCAGGCATCGCACTTATTGCACTTGTCTCTTTGCCCTTAGCAGTGTTCTCAGCCATCCTAGGTCGTTCCGATGCAAATTTTACACTGATAGGCCGCGTCGTCGCTCTAATTACATGAAATTACTCGATTGGGTACTCACAAA
>19 499 ATCCCCATTAT
TTTGGCGAGGGGGTCTAATTCTTGACAGTGACCAGCCCGCGGGCAGGGAGGCGAACTTTCCACCCGGACTCGTTCAACATTGAGCTGGCATGTGATAGTTCTCGAATAGTCTCACCGTGAAGCATTCATGGGCCCCTGGTATCGGTTAAGCAAGGGAGCAACTCATGCGGGGCAATGGGTCCTACTTGGGTTCTTTAGAATCAACAGCGACAATCAACGAGACACACATCGTTTCCACCACACAACCTGGCCCATAACGCACGCGGTACCCACGGTTAGAACAGAATAACTGGTGCCTCAAACAGCGCATGGTTACTGCAGGGCATACTTGGCTCAACAGAATTTGTACGCTTTTACAGCAATCGGGTGGTATGCGGTTCGAGGACAGGGTCCACCATGGTCTTCTGGCGGTAGGCGGAGGTGCATGACCTGTCCGAGTTTTCAACAGCAAGGTGTAGTAGCTCTCCTGCGCAGTCAGTTTACACAAACGAGCATAACTATCCCCATTATCCCCATCGAGATAAGATCACGTATAGGGAGTATGCGTATAGACGTTTTCGGCCAACGTAGAATTTGTAGCCGCCGCGGAGTCTAGTCTGC
>20 512 ATCCGTATTAG
GTTCATTTCCTCGCACAGGTTAGCTTCCCGTCAAAGGGTTGGTCGTACACTTCCACCTGGCGTCCCCCAGAAGGGAAAACCAGCTCTATGAAAAAAAGAACTGTGGATCATCGGTATCCGGATGCCCTAGAGTGGTGCGACCATATAGTTGTGGTGGTACCAACAAGCGTCCACGGAAAGATTTTTCGTCAGAAAAGGCAAGGCGCTGGAATTGCCCAGTCACGACCACAATTAACGACGATGCTTCTTACACGAGGGGCTAGGCAGCGGTGTTGATCGACGGTAGCACGTTTTCCCGAAGAAGATACAATGAAACTAATACAGGCGTCATCAAGAGACGGGGCCGTCGCAAATGGCGATGTCCACTCGAAAATCCTAGTGGCGTGCGCCGGGTCCGACCAACTCCGGTCATTTCCGCGTACATAGCCATGCATGTCCACTCTGCCGAGAAAAGTCGGGGTACAATCAGTTCGTATCTAGGTTTTGGAGATGACAGACCCCATCAAGGCAATATCCGTATTAGCGGGTGTTTTCGTACGCGATACTTGACCCTGAGCTCTCATCCTCGTCCCTGCTGGTCTTCACGCCTAACGCAATACC
