# Supplementary material for: A particle swarm optimization-based algorithm for finding gapped motifs
Source: BioData Min. 2010 Dec 13;3:9. doi: 10.1186/1756-0381-3-9 (PMC3022572; doi:10.1186/1756-0381-3-9)
Supplement: Additional file 2 — Experimental Dataset. The synthetic data sets and real biological sequences used in the paper. [file 1756-0381-3-9-S2.ZIP › synthetic/non_gap_motif/fix_seq_length/Seq_600_20_11_2_3.fa]

>1 471 AATAGAGGATA AATTGGGGATA
CCCGCCCAGGGACGATGAATACGCCAGGTAGCGTGCAGGACGCATAGTACCTTCTCCGCCGGTAGTTAGAGTAAATACTTTCAAACGGATTAGGACTTCGTACGGGCCCATTCGGTTGCGCCACCCTATTTAGCGATACAATAATACATGGTGACGTTATTACGTGGAACTCCTTACGGCTGTTCTTCCAGCATATACCGCGTTATCCCCTTGCAGCTGGGTTCGGTTGACTGCCCGTTAATGCAACACCTGGTACTCTCCCTTTGAGCATCTTTTCCAATCCGGGCTTGCGCTTCCGTGTACTGGATGGCAGGGCAGGATCCAAACATGCTCGCTTCTCTAGTTCAACTCCGTTCATCTCGATTATAACCGTCTTACGCAGGAGTAGAGGACCACAGAGGAGCGGGGGCTTGTCATGGCTAGCGTGTATCGATCGTTCCCCAAACGGTGGCGCGTCGACTTGCGATGTTTAATAGAGGATATTAACTTGGAACCTCAAGTTCCTTGATAAGGCACCGAGAGAGACCGACAAAACGAGCCCTGAGCGCCTTGATCTGAGCCGTACTAACCGACGGGACTAGTTGACCTTCGGACCAGCTT
>2 502 CATTGGGGATA
ATTCTTATCACAATCCGCTACTACCACTCCACGTATTGCGGACCGCTCGGGGGCCTAGCTTAGAATTCTGCCACATACAAAAATATGAGTGCGCAACAGGTGCTTCAGTATCAACCCTGTCTCAAGAACTATGTTGGTGTGGGAGCTGTTAACGAAATTAGCAGTTAAGCGCAGATCTCAGGATCGTGTTGATTCGCGGGCTAATCACTCAAGCGACCCGAAGGTCTTCTAATGCATAACTAGTCATTCATTCGGCCGACCCGATGAACGAGTTAGTTTCCGACGGGCTTGACACCCACGCCTGCGCGCATGAAATCTTTGCGGTTCCTGACGCCCACCCGCATTTTACATAGAAATGAGCTCTCGATTCCGCGTCTCCCCTAATAACATTAATCGTGCCGTACGAGACCGACGCGGCAGAGCTTGTGAACCCGGTATGCCTCTGGTGACATTGAAGGCAAGGCGCAGGGTCACTTACCCCGAATGCAGTTCCGTCTAGTAGCATTGGGGATAACCCACAGCACCAGCAGGACGTCATTCAAATACAAGCTGCACGTAACTCCTAAATTTACGCCCGGGGAGTTCAGGGTCGGTCTTAAA
>3 572 GATTGGGGATA
TCTCTCCGCCCAGGCAAGTGTATTATTCGTGGCGGCCCTTCAACGTGACCCTGAATCGCATGTGAGATAGTATCCAATTGGTATGTTCCGCCTGTTCCAATTGGGCTCCTTCAACATCCCACGTTTTAATCCCTTTCCCTAGGCTCGGTTAAAACCACACAGTCTGTCGTTGCGGCCCAATTACGCAACTCGGGATGTCAACTGAAGAGACATCTATGCGGCTCGCCTCACTCGTTACACACGCTAAATGAGGTATAACTCGTCCCCAAAGAAGGCCATTTTCAGGGGCTAGCGTCTCGGGGGCGTATCGAATCTCCCCTCGTATCTAGGTCTACTGGACTGTTACTCCAGGGAATGTGCAGTACAAATGCTGTCCCGCAAGTTTGCGTTCGACCCCACGTCAAAGTATGACTCGACCTGTCAATACCCGCATGATATCGCCGCCTGATTGTAACTGTCTCTTTAGGACCCACACCTTCCTGTGGCAATAGGGTACTCCGCCCTGTGCCTGCGTAATGTGATCAAAGACCACATGCCGCCCGCTAATACGTGTCCTGAACACCAGTGTCGTCGATTGGGGATATACCATAATAAGTTGAG
>4 188 GATTGGGGATA
CTGACTGTGCTTACAAATGGGGGATCGGTACTGACTCAAGACGACCGTGCGAGTGTTTAGAATTGCGGGTTAAATCGGGCTCCGTGTAAGTGTCTTTTACACCGGACTGACTTAATAAGGGACTGTGTTGGAAGCCCCCGAGCATTTTGAGCCATGAATGGAACATGACCGGTCTGGACCTTCCGCAAGATTGGGGATATCTTTATCTCGGTATGGCACACGTTCTCCCCTGTGCTTGGGGGGGCGAAGGGGCGGCGACGGATGGAGAGTCTTCGCGGTGCCTCGGAGCGCTTCGAATGTTAGGATAAGGACTATAAACTTCCCCCGATCCGTGATATGGGACTACACGATCTGGACACTAAAAGTATTAATGGTTGTGGGGGCAAGTGCGAGCACCCGATCTGACCTTATACTATGACTACCGTATCCCGGCCCTGACACAATGCAATCCCGAACCATCTACTGTTTAACCATTTGGGCGTGCTGACGCTCTATGCGAGGATCCAGCTTGTATTCCGCACAGGATTTTGTGAGCTTCGCTGGGCACAGAAACATGAGACCCGTCATTACATTATCCCTAACCCCAACATGCTTGAGCCG
>5 144 AATTGGGGATA
TCTGATCTCACTGTCGCGTCGAGGCATTCTGAGCATAACGTCTAAGGTTGCCGTAAGCCGAGACAGTCGGCTTAGAAGTCACGCGTGGAGAACCAGCCGACGGTCTCTTGTCATGCAGTATCCCCGATGAACTATCAGGAGAGCAATTGGGGATATCGTGTTAGTGATCACACATTCCCGAACCACAACCTGATACTTAAGCGTCGTATAATAGTACAAACACCCACATACCGACCTGCTATGACGTCATTAATCGCGATTAAATCCTTAGTCCAACCGGCATGTTTAGACAGACCATTTCATCTAGATGACATAGGTATACCAACGTCCTGTTGTATTTTACTACGCCACATCGCGTTGGTGGCTTGACCAGTGCGTGTGCTGAGATGCAGCGACGTTCTAGAGCTGGACGCCAACCAATGGGGCTAGCCTGGCAAGAACCTGGCGAACAGTCAGCCCGGGATTCCCTCCATAATATTTCCGCCGACGCGTTAGAAATTTTTAAGACGTTAGTCGAGCCGACGAGTGAGACGTTCCAGTATCGTCCACGTCATGATAGACGATGTCTTAAGAGTGCGCTAAAGAAATATTTCGCACAAC
>6 504 AATAGTGGATA
TAAGTCCCTCTAGTTAGGTTGCATGACAGCATCTTCATAGGTATGTGTGTTCCGCCCTTGGGTTCCGACGCCAGCCGTCGGGTCGCATGCGAATTCGTCGTTTGGGGGCCTTGTGATCCGTTGAACAATAGGATTCTGCCCCGCTTCGGGGGTTGGCTGCTCCTTTGTCTGGGGAGTGTGCTCACTATTATAGTGTGGGCCAGACGATCCAAAGTTGAATACTAACACTACCTACGCAGATGGTTTTCTGCCTTATGGGATTTTTTTTTGTACCGGGACTCCCAAGATTTAAAACGTGGTGCCTTTGGCACAAACAGTCCAGTTCTGTCAGTTATCGCCCACAAATGTTGTTCTTGAGAGCTCTGCATCATCGCGTAGGTCCCTCGCGGTGTTGTATTCGGCGTCTGTCAGTGGGGAGATTACGTTGGGTCGTTGGGCATAGCATGCGCTCACGAGCTATGGTAGCAACGACGCTATTGCCAGTCAGAACGCTAACCTCGTTATAATAGTGGATAGGCCGCTTCGTCCACATGCTCAAGGAGTTTAACTTATGGGAGTAATCCTTTAGAAAAAACTCAGCGCTTAAATGAATGTCGGCAG
>7 52 AATTAGTGATA
TGCTTGAAGCGATACCTTTCAAAATGTCGTACTCAACTCATACACTATGCGTAATTAGTGATATCGATGTGGAGGCAGGCAGCAGGAATGACACGAGTACCTTTACCAGCCACCTCGTGAGGAGTGGATAACTCTGTAACGTAAGAATTTTAGGAACTCGCCTCGATCTGGTTTACATACTTAGTACGAATCGCCAGCGGCCTCACACCCTGGGAATTGCCACGGTTATTTTGGCCGGCTTCAATTTACGAGCGTTCGTAAGTCCTTGGCGCTTGTGCTCAATGGGTCCTGGGCTCCATGACATGTTAAACCGTCTTGAGCAGCCCAGGGACAGAAAAGGAGAATACCTAGGCCCCTTTTTTAAATGGGAGTACTTTTAACTATGAAATTGACATTTTATGCAGACTGTGGTGATGGGCCTCTCGTTCTTGCGTCTTAGTGTAGAAGTAAGTTTCTTCTCTAGTAGGAAGTGCCGGCGTAATGGGTCAGATAGGCGACTAGACATGTCATCGGCCCCCTGCTCTACGCTAAGAGTATTGGACTTAGCAGGATCATAAACCCCACCAACACGGTTAGTCATAGACTGCAATCGGGTACACC
>8 530 AATTTGGGATA
ATAAAACTAGTTTCAACATAATCATCCCCAGAAACGCAAGTGTTATTGGTATCGCTCGTTATACCAGATCGTGGGGGCAGGACAGTGATCCCTCATCACGTACTCATCTCTAATTATGTCCAGTCGCCCCCTCAGAAGCTGTAGGTTATGCGGGCGTGGCGTCCAAGCGCCTGGGACGCCAGTACTCGTTCAGGCGCATCCTAGACCGAGCTGTGCAGACCGAGCGGAGTCGTGGTTTAACGAAAAGATCCGAAGTGTATCCCGGTGGGATTCTTGCTTTATCTTTAGACCCCAAAATGAGTAGATCTTGGAAACTTGGACAGCTGGGGTCCTCCCCCCATACTCTTGAATAACGGACTTGGCCTAACGAGCAGAGGCAATAGAAAATCCAATTCTGCTAGGCCGACTATTCCGGCGGCACGCTGAGTTCGGGGACGAGCGACTTCCCAGCAAAAATGAGGATGTGAGGAAGTGTGATCTTTCAAGCGCCTCCTGGCTACGAAAGTTGTTCCTTACCGTAACGAGGTAATAATTTGGGATATCCGCATTCTTAAAAGAATATGCACAAAAGGAAAGGACCACACTTTTGTGACCAGACCG
>9 68 AAATGGGGATA
GCTACATTAGACGTCACGCACAAGAAAGGTAACGTCTAGATGCATTACTTGGCGGAAGATTTCAATGAAAATGGGGATATTTGGGATCCATGGACAGTAAACCTGTCCTGTACTGTTCACGGTTCGGAGTAGTAGCAACATGGAAATGCACCAGGGCATATGGAAGCAGATTCACACACTGGAGTACTGTTGCTAACGGAGGCATCGAGACAGGTAATATCAAGTATCAAGCTGGATCTGGATAATACCAGAAGGTCCTTGCAGCTGCCCAGCTACTCTCTTGGAGGATGACTTATACCGGAAGAATGTTAGGATCACAGTGGTCAGTTCACGATCGTCATTCTTCGTACAATGCACGGCGACTGGATGACCTGGGAAACCTGAACCTCCTTTATATGCAGGTGCAATGGTTTCTGCTAAGCTTAGGGTACTGTGATCGGCACCCAAGGACGGCGGTTTACGCGTAAGTGAGTGAGTCCGCCATCCACACGGACGCCGGCACACTGGTATCAATGTGACTTCGCAAGCATGTATCCTGCTTGTTCTGAGTGTCGTCTTAACGAACATACGAAACGACTAGACGCGATATGTTGCGAGGTC
>10 547 GATTGCGGATA
GCAAGTTGTGAGAAACGACGGTCAATGGAAGCGCTTCTGGTTCGTGCACGGTCTGTGTGTGTAAGCCGTAGCCTTGTCAGGTATTTTATGTGGTAACTCAGTTGACCGGTTATATGTTGCCTAGAAAGCGGCCTAATCCCGTCCTGCCAAATTTGCTCGTATACTGTCTGTCCGCAATACCCCCGGGGATCTTGGTAACAATTCTGGAGTGCGCTTGCGTTTATCTAGTGGGCGCCCGTGACACCCCAATTCAAGGCGGATGCGGAACTCAGAGATACGGCCGACTTACTAGGCGCCAGCGGTACGATGAGCACTCTCTGATCTCGGAGTTAGTAGCCTCCTAAGAAGGATTCAGATGAGTACTGACTACTGTTATGAACTACGGATTAGTAACATAAAGCCCTGATTTTCGGGAATGCCGGCATAGGGTTCCTGGCCTCTCAGAATTTAGATGAGGCTATTAACTTTGACCATAACCGGCGCAGCACATGTACCCCGTGACCGCATGCCAGCGCAACGCGCTGAGATTTAATGTGTAAGGAGAATGGATTGCGGATAGATACGATGAAACGTGGTATATCGCAATCTCGGCGACACGGT
>11 5 AATTCGGGATA
CCTCTAATTCGGGATAATGTAGGACAATTATCGAAGCACTGTGCCATCTCTTGTAAAATCTCGAGAGCCAAGGCCAATAACCGCGACTGTTCTATAATCTTTCCAGTAAATCATTATATTCCTATCTAAGTCACACAACGGGGACGCTCACGCGAGCACGCGTCCTAGAATTCATACCTTGCGTGCAAGGTACCCTACGCACGACCGCAGATGGGCCATGTTCTTCATCGAGGAATACCCAACAAGACGACGTATCGTTATGGCGCGATCGAGACGATGGGTCTCCACCAATGACACCCACAATGAGGGATGACGCACAACGCAAATTATTTGACGGGGTTATGGGACTACGTAGACGTGTCCACACAAGTTTTTTCGACGATCGGCAAAATATATAAGGATGAAGGTACCATCCGTGAGGTGTTATCCAATTCGTGCTGGCGTAATGATTGATTTTGTAACTATAATCTCTGATACTAAGATGCTGGTATATCTGTTATTACACACTCCAGATCGGAGTTACCGTAGATAATACCATTATGTATAACCCATCCCTTCCCGTTAGCATATCTATGTAGATGTCGACGGGAGAGGTAACCG
>12 32 AAGTGGGTATA
TGAAGATGCTGCCACAGAGTGATCTGGTTTTCAAGTGGGTATAGTGAGTGATGTACCATTATAGATAAGACACCAGCTCGATCTCGTAACTACCCCGTGATATCGAACGTGCCCCTTACGTTTTAAACCTACCTCTTTACTGGTTCGCCCCGCGACGAAGCCGCAGTTGCGTCTAGGAACAAACACGAATATAACTCCCCTCCGCCGCATAGCTAGACAAATAAGGGGGTGGGGATGCAGTCAGGGCGCTGCAGAAGCCGCATTACATTTGCAGGGGCGTCATTGTTATAACGCGATTATGGCGCCGATTACACTCTTGTGAGCAGTGACGGATAGAAAAAAAGAACACAGCTGGAAATCTACAAAAAAACTGGGCTGTTCCGGTACGGAGATGCATATGCCTCGCTTTCGGAGGCATGGGTAAGATTGCGCACAGGATTTGCAACTGAGTCGTTAGTACGTCTTATCTGAATATGAAGCTTCTCCGCTACATCATATAAGAACAGTGGTGGACCCAAGTGTAGCGCCATAACACGTGATCACATGCAGCGATAGCCGTGCGTTCCAGTGCGGGGGAAAGCCTGGTAGGGTAAGTGGGAC
>13 123 AATTGTGGATA
CTCAATAAGTGAAAGTTATCTATCTTGGTACCGTGCGCCTAATGTGAGGAGACGTCTCCGCGGTGGATCAAATCTCGCCCTATCTGTGGGGCCTACAAACCCAGTCTAAAGGCGCTCAGTTAGAATTGTGGATATAAAGGACGTCAAAACGAGTGTGATGGAGCCCAAATAAGGGTGTGACAACGGTCTAGTCTCACTCAGAAACAATCGGCTTATGGCTATTATGCCTCTCCATGATTCTGCTAGAAGATGCGTTTATCGATTAAGCAGCACTTACATGCCGAAAGTGTCGTAATATTCTAATTGTCCCCCAAGTAATTCGTAGTATTCCACGGTGTCTCGTACGTGCAACAACAGCCTGATGGAGATCTGTGCAGTCTACTGTACTCGGCTGGGTCGCCTGCAGCTCACTCGGAGAAGTCGCGGGACCTCGCGGGATCCCTAAAACGCCGCTCCGGGAAGTAAAGTCAGCAAACCCCCACGCCCAGTTTCACGCTGCCAAGTTATATTCGTTCATGTATACAGCGACTTAGGGGCCACAACTTACACAAAGCCGTGAAGATGGAGTAAGGGGACGCAGGGCTCTCGGTAATCGATAGA
>14 398 AATTGGGTAAA
TTATCTCAAGCCGGCGAAAATGGGGGGCTAGGCTACTGTAGTTAAATAAGCTGCATCGCACGTTGAATAGGTCGTTCTAATGTAGTGGGAGGTTCCAACACATTTCGCAGGGTAGGTGTTCTGTTCGGCGTAAGGCAGTGTTAGCAATTAGGGTGAGGGGATTGTGCACACCGATCACAGCTCTCTACACTACCATTGAATCTGGGCGTTACGAATATTGGACAGCTTAGGGACCCCAACGTGGCTCGGGCGACGAATCATGCCGAGAGGGCATGCATTAACTCGACCGGAAGCCATGTAGCCCTTGCAGTAACACCAGGACCGCTACGTCTGGATATCAATAACAGGGAGATAGCCAGTCGCATCACGCACCAAAGATCCGTGCGAACGTCACACTTAATTGGGTAAACAAGCAAATATCGGCTTTGTCCTGCTCGACGTCTTGTTCTGATACCCATTGCCCTACATCCATTATCTTGTAATGCCTTAATCATGTAAGGGCGACTCGGTAGCGTTGCATGTTGGGCTGCTCTGGTTGGCATAACCGAGCCGACTATAACAGAACACTGGCTGATTTCAGCACCCATCGGCTGGTAGGTC
>15 357 GATTGGGGATA
ATACACGACCAAAATCAGGTGGCGCGTATTCTGAACCCAGTACCGCGCTATTTGTCTCCATAATCGGTTCCGACAACCAGTATTTGCTCCGTTGGGCGAGGTGCAACAGTTCTGTCGCCATTGAACCTAACGAGGCCTCGTTGCGGCGGGTTGATTAAGCCTGTGGAGATCTGTTTTGGTATGTGCAAACGAGCCCTAGATAAGACTTAGTATCCTCAAGTCTGCACACTGTTTAGAACCTTGAATCCCGTCTGTGCTAGGGCGTACCAATAAAGGACAGGAGCCGGCAGGGTATAGTAAACCAAATATGAGGCGTATAGCGCTCATTCAATTAATCTTGTCTGGAAATGCCCCATGGATTGGGGATACCGTCGGCGGGTTTAGCTGAGGTGTGGATGCTTTGCCGAGGTTACGGGCATAGCACGACGGGGTAAAATTATGATGGCTTCTTGAGCATCGGAGATAGACGAAGTTCCTACTCAGAGTGTGCCAGGTGGTTCACGTTTTCCCCGTCAGATGTTCCGTATTAATTGATTGAACATCTTTGAAGGTTTCCCATTTTTTGCGTGGCGTCGCAGGCCTCTATGAATAGCGTCAGCG
>16 529 AACTGGGGACA
GGATCATAAGATAGGCCCTGGTCATCAATCTTTATTGAGAGCCTTGCCGTTCCATCCGAATGTCAGGGATTGTCTAGATCGAGAGGAGGGGTGCGTCCTCGTATAACATCCTGCCTCTATGACATGAAAATGTGTCGATGCCCTCTCATAGCGGGGTGTCAACAAGATGTTCCTCGATTGCCTTCAGAGGGGTCAGCTGCCACCCAGGAGCCAAATCGACGATAACTCGTCAGTGCCGCGTTCGAGCATTCCGATTAGAGGTCATGCATTTTTCCTATTTCGAGAGGATTACGCCTACCCTCGTTGTAAGGGCATTAAGGTCGAGTCGAAAGCCTTCCCAACTCGGATGAGAGAGGGCGTAGGGTCATCGGTCTGGTACGCGGATATCACCGTCGCGGAACATACGGGTACTTGCATGGCATGCAATGAAGTTGTCTCTTTTCCAAAGTGAATTACTACTCACCAGGATGGATTTGAGGGGCAATCTGTGTGGCACGTCCAAGACTGCGGCACGTAAGACACGGGGCGCAACTGGGGACAAGCAGCAGCCATCCCAGGCCGGACACGTACGTACTGACACATGGGATCCACGATTATTTA
>17 341 AATTGAGGATA
TATTTCCGTCTTTGCCCTAGGGGGTCGGTGAAGATTTACATCTCATATGTTATCTCGGAAACTAATGACCTTACCGGTGGTGCGCTCTTAGCGGGAGTAAGGCAGGTATTTGGCAGAACAGGCCGAGACGAGACTGAATACGAAAATACAGTCGTAGGGCTCACAGCCTCCGTCCCGAGGTAAGCTGACTGCCAGGTGAGGCCTTGTACCCCTTAAGGTCGAACGGATCATATCCTAAGTCATCATGATTTCTGACACGCACGACTCAAACTCACCGCTGGCAGATCCTCGAACTGTCGTGCCATGTAGTTTCTGGCCCAACGTCCTTTATCCCGCTTGCAAATTGAGGATACGCTGGTTGCGGCCAAATTGAACCTATGAGTCGGAGCTCATGTTAGTCCTGGAAGGTCCTCACTAGATATAGGCTTTAGAATTCTTTGAAGATTTAACCCTGTCTGCCCAGAATAGGGTAACTTACGACAGCAACTATGGTCTTGATGATGCCTATAAACGGGCGATTTTAGACGTCCCTGTCTGCAATGGTGGGAACCGTGCGAACGGCGTGTGTTTACATCATCTACAATTCGAGCTTTGTATTTC
>18 493 AATTGGGGATT
GTTCATGCTAATCCGATTTCCTGCCGTTGGTCCATGTGCAGCCATGGCAAAGGGGTATCGACCCCCCCACAGGTGTGAGACAGAGCTGAGGTACAACGGTCCGTTGGTTAACCCTGGGCACTTGATATGTGTCCACCGTATTCTTCTTCGAGCGCTAAGCGGCGATAACACTGCTCCATCCGAATCAAACTTGTCGAGGTCACTTGTTGCACACTTAAAGACAGAGCAGCCGTCGCGAGCTCTCATATTTAGGCCCACATCAATAGCTCCTGGACCGTAGGACAAGGCCCTACATTCACGTCTGGTTCTGGGAAATGACCGACTAAGCCCTCCCACGAGTATCTCTATGTTCTACAACGAACTACAGTTTTAGATTCCCGCAGCAAAACTGAAAAGATGACCAGGGACGCAGGCATAATCTGTCTCAACCTCCTCTTTTTTTCTGCATGTCGCCAATCCAGAAAGGGCGCGGGACACAATTTATACGCCGTGGAATTGGGGATTGGCCGGGGTGATACCACTACCAATGACCCGTATTAGTATGAAGTTTAATCGACGGACTTCCGGCCGTGTTTGATAGCTATTTATGGCAGAAAAAAT
>19 74 ACTTGGGGTTA
TATATACCGCGATGAAGCGACTGGCCAACGTAAAAATGCCGGCGTATTGTTTTACAATGATCTTACGGGGGATCACTTGGGGTTACACAGGAGGAGCGTTTCTGTAGGTGGTATGCGAGAATTATACTCAAAAGCAACATTGGCGTACCGTATGACGGTACCTTCAACTATGGTCTTATGGCTCTCTCACTTACGGTTGGTTACGCGGCGGTTGGGGGACCCAAATGGTGTTTTCGGTGAACGTGGTGGCAAAGCTTTTGAATAACCGTCAAGAGTGAGAAAACGGACCGTCACTGGCAATCGGTCTCAATTGAGGCTTCGGGGTACTAGTTAGTACTTCGATGTGCTTATCTCAAGCTAGAGTAGGTTAGCGAATGAAGGGGATACCCCTGGATGCCCGGGACGTAGATCTGAACTGCTCCGTACTTTTCTTCAACAAAACCACCACAAGCGGGGAAAGAGTGCCTACTTCTATTCCGTGCCGCGTCGCTCAACGCTAGTGAAAAAATTCACCTTCTGACCCGGTGCATAAGTGAGTGACCTGTTGTGGCATCGATCAGGTTTATTCGAGGTTCACAGGTCCCCGGCGTCAACAGCGTA
>20 185 AATTGGAAATA
ACACGCCTCGAAGGTTGCGTTGTCGGTCCCACGACGTATAGACTAATGATGCAGACCACTACCCGCTCGTGGTTCCGTAACGAACTGAACATTTTGGGTGGAATTGGCGCAGGTCCAGCCCGACAGGACTCACGACCCGTAGTTCCAGCAAGTAATGGTAGCGCCCGGGCGGACCGCACACGCCTAATTGGAAATACTATAACCACCCACCGACGGCAGTCAGCGCGGATATTGCGAATTCAAATAGATGACCCATCATCCGAGAGTCTGAACTCAAAACACAATTCTATGCTGCCCAGTTGTCATGTTGAATCTTACAACAGTTTTATCTAAGCCTTACCCTGGGGAAGGGACGATGCCCCCCCCGATGTCGAGCTATCGTCCGGGAGCGGCGGTTAACCTTGGGAGTGGTGAACACTGACGTGCGGCTTGCTGTGCTTCATTGAAGGATGGCCGTCGTGCTGTACGACAGCTGCTAGTGGTTACCAATGCAACCCACTATTGACTGTCACTCGCAGTGAATACCCTCAGAGATAGCCCCATGCTTAGTTAGGTGTCTGCTCATGTGTGGCACGGGAACTTCACACGAGACTGAATCCC
