# Supplementary material for: A particle swarm optimization-based algorithm for finding gapped motifs
Source: BioData Min. 2010 Dec 13;3:9. doi: 10.1186/1756-0381-3-9 (PMC3022572; doi:10.1186/1756-0381-3-9)
Supplement: Additional file 2 — Experimental Dataset. The synthetic data sets and real biological sequences used in the paper. [file 1756-0381-3-9-S2.ZIP › synthetic/non_gap_motif/fix_seq_length/Seq_600_20_11_2_4.fa]

>1 86 CGTTCTGTCTT AGTTCTGTGTT
CCTCTGTGGTGGCAGCATAGTTCATACAACGTCGGCATACACTAAACGGGGCAACAGCGTGTTGCAACCGCGTCCATAAAAAACACCGTTCTGTCTTCGATGTTCCATTTGCCTAAGGGGTCCCATTGGGATGCTCGAGCAACTCCGCTACGTAGTCACATCCCCTTCCATCGCTAAAGAACTAGCTACCCGTGACATCCCCGTTGCGCGCAAATAACCAAACCCCCAAGCGGCCCGGGTCATTGCCGACCTGACAGTGGAATGGGAGGCGTTAACTAAAATAAGATGGCTCAACGGTGCCATAAAGGGGACCGAGGCGCTGAGCATGGAGCTAAAATCATCGGGACCCTGGATGCTCGCTATAACCGCAATGCCAAGCGGCGCCCCCCGTTCTGTGAGATTCAGGACCCGTGTCTGAACCACCTTCAACAGCGGTTGGGCTCGGGCGACCATGGACGCGCCGAAACTACGGCCAGCTCCGTTTACATTAGAGCGGGATATCGGACAGCTGGTCTATTGCAAGGCTGCAATGAACTCCACGGAGCGAGAACCGTCAGCATGTAGGACGGTTATTGAGAGTAGGTGTTTTCCGGATGAGAT
>2 301 AGTTGTGTGTG
TTACTAGTTTCCATTCGCATTTGTAAGGCCTTTCGTAGAGGCGACGCTTGGGACTCAGCAACCCAGCTTGCAGACGCGGGTAGGCCCGGCCCCTTCGCATGGCATACGCCTTGCACTCTTATCGAAGCGGACGACGATCGACTTACTCTACTAGATCTCGACGCTGCGAGCTACCAAATCCCGTTGGGTGCAAAATGACTGGGTTCCCGTTACAGACTTGGTACCTCCCAGTTTTTCGAATTTACCGCCTCCCGTGCTTCAGACGCTGAAATCTGGCTCAGTCTTCAACAGCATTTCTTCGAGTTGTGTGTGTGCTATTTGCGGTTACCACGAATCACAGCGATTGTGTGGCTGTTCAATACGCGACTCCCGTAGGCCTTCGATCCCGAGCCGATGTTGGGAGTGAGTTGGCCTGGGGCGACAGATTGGTGGTAGCCGAAATCGCGGGCGGCGGACCCGTGACTTATGGGAGAGCTATGATCTGGTCGACGTCCTTTATCGAGTAGCGCTTTAGGGTGAGAACCTTAGGTGTGCAAAACCCCAGTCAGATAAGCCAAAGGTCAGCCCGGTAACTATGCCCATTAGTGGCCGCGTTGAAGC
>3 239 AGTTCTGTGTT
ACATCAGATCGTACGGGGAGGAGTCTAGATCGCAATCAAATCACACGATGCCGCAGGGACGGCCTGAGCCCGGTGTTACGCTTTCGTTACAGACGGTCCTACGGTGCGCTAGCATGAAGACGTATCAAACGTCTCAATTCTCAAATTTAATTAGGAGCCGCCTTGTTTCCAAGCTGATGTCGGAGCGGAGTTTGTAGATCGTGCGAGAGGACCCGTGGGTCGGACTTAGCTAATATGTGAGTTCTGTGTTGGCTGCAGGTTTAGTATAGCACCTATTCGATCGAATAAGTATATATCCATACTGCCATACTAGCCCACTGAGACACAATCTAGCGCATATCGCCCTTGAAAGCTTGAACGCTCCCTTAGAGTTAGATCCCAGGTAGACCGTTCTCCGGTGGGCTTGTCTTCTTCCTTTGCCCCCGCGTCCCTTCGTTATTTGTTGCCTATAGGGCTGGATCCCGGCAGCCGGAAACCATCGAGATAACTGCCCTCTCGCAAGTCGGGCGGGCACTTGCTATAGAGCCATCCCTGGTCCAGGCGCCGCTTCCAGCGGCAAAGGTCAGCTATGAATCAGTATAGGGAAGCACTCCCTTATTG
>4 124 AAATCTGTGTT
CTCCGACCAATCTACAGTACGCAGTGTAGGGAGAATGTAAGCCAAGATCTCATGCCGACCTGCAATAAACGCCTATTCATGGTTTTGGTACAAACGAGGCTGCGCTGCGCGATTGTGCTTAAACAAATCTGTGTTTAATATAATCATCGAGTTAAGGAAACACCAGAGGCCCCATTGTCTGGTATTGCAGCGGACACCCTTCGGTACACTGCCTATTTGAGATGGCACGCATCGGAAGGGGTAGCACCCCTGTGCCTGCTAGATAAGCCAGACGGATCCAGCATTATGTCGAACCATGCGGATTCAACGTGTACCCGTTTTTGAGACGGAGCGATACGCTCACGGGCGCGACATTCTAAATCGCCAAACTCCCTGCCTATCGGGCAACCACTTCATTGACCGATGATTATCCCAAGATCGAAGGACCATATCTAAATTGGATAGCTGATCTATTCCGGGAACGATGGAACGCAAGTTCTAATAGCCGCCGGGCGCTTCCCTGGATAAGTGTCCCAGTAGGGCGAGTATCTTGGTATCGAACCTGGTTCCAGAAGCCACCCGTAACAGCCTCGAACAACCATTGGCGCATGCACATAACTT
>5 81 TGTTCTGTGAT
TGCCCAAAACATATCATCTTTTGTTAAATCAGTTTTGGTACTTCTATGACAGAGTCGGACTTCGGACATTGATGTCGATCTTGTTCTGTGATAGTGGAAGGACAGACTAGCGTCGACGACAGACCGTTTACATGGAGCCATACAGCACATGCCCGCGATGTCTAGGCTATTGTCCTACCTATATCTCCTAGGATGTAAGCAGGAGTCTGCTTCTCACCGCATCCCATGATGCATTTGTAGCAAAGACCTGTTCTGACGGCCTATACAACCTGGCGGCAGTTGACTTCAAGAGTGGCGATATACCGCTTCTCCCCTACCATAACGGGTAACGTGGACGAGATCGTCGTTTGGTTGCTAAGATCAATACTATAGCTCACCGAACTCTGACGTATTTTGCACAGAAGAGCGGCCTGTTCTACTTTCCTACACCAGAATTGCTCGCGTGTTGGTGCTCCTGTGTCTCGTGCTAACTTTTTACCAACCTGACGTATCACATGACTTTCCGATGAGTTCGTGCCGAACAGGTTCACAAGAGTCTTAACAAGACTTATGCCTATTAACGACGGCTAGCGACTTGTCTGTGGGGTAATACATTACTGA
>6 360 AGTTCTGTTTT
ACCGGCGTGCTGCATTTGCGTCTTCGCCTTATGGAAATCTGGATAACGGCACGGGTCGCCACTGCTACAGGTGTGTGTTGCCGTTGCGTAACACAATGCGATGAGGCTTTTCCAGATACTGCTATCATGACTGCTGTGTAGGCGCATATGCCGAACCCGAAAACGTGTATGGATACAGCAGCTGTCACAAATTCGGAACACGTCCTCTCTCTATAGCCTCCCCGCTGTCTTGTGCACGATGTGTTGAGCATACAGCAATCCTCGCTACATGCACTATGACAGCTAAACCGCGCTCCCCGCCTTTCGGAGGCGAGGACATGAATCTCGTCTAGGGAATCTGGGCTTAGGTGCATCTTGGAAAGTTCTGTTTTGAATGCATTAGATTGTTAGAGAGAGTGAAGATAAATGGAAATATTCGCAAGGCACTGGTGCGCGTAAAATCTGTAAGAGACAGAACTTCCCAATTTTGACTTAGTAGGCTCTACCGCGTTCAGACGCAGGAGGAAGATACTGGCGCACGCGATTGTAGTAGCAACACTACTGCTGATGACTGAGGTTGTGAGTTACTCTATGTTTCTATAGGAAGGATTATTAATCTTT
>7 575 AGTACTGGGTT
GGAGCCGAGCTGTCCACCGGTTCGTTACGATTGAGCATCGTCCCCTTCAAACTCATCTAACTGCGCCCTCCATACCGCCTTTTCTTATCGACGAAAAGACCGGACGAAATATTTCAACCCGTGCCCCCTATCTGAAGGATCCCAACGGGCTCAGAGCCAGGGTTTCTGCGTCGTGTGGGCCGGACGATGACGGACAGGGATGTCGCCCGCGAACCACGGGACCGACCACCTAATATTCTATAACTCAACGCGTTCCTTAAGCGCGGGGCATACGGTCGCGTCTTTCGTTCGGTTAACGATACGGCACCTAGATGTGGTTCTCAGGGCAGTGCGGCGGTGTTCCTTCCACAAAGCGACATTAATTTGGGGCTATCCTTGCTGCAAGGAAGTGCTTGTCTGCTTGCTTGTCAGAGCCGGACATATGGGTGAGTCAGATTTGGCCGGCCAAGAAAGACCTTTCGCGGTTTTGTTTATTGTTAGGGAGCCATCGTCGAAGAATGCTTTGTATCGTCCAGTCGATCAGCCGTGGTACCCTCATAGCGTGGGCCCATAATGTGCCGTGAAACGCTACTACGAGTACTGGGTTTCCCTCTACAGGCT
>8 18 CGATCTGTGTT
GCAACGTTATACTCGAACCGATCTGTGTTCGTGCATTTTCCATCACTTTAAGTCTGTGCCCTCATGAAGATTACGCTTCGTTAGTCTGCCCACAATCCAATTGGAGCTAGACGAACCCTTGGTGTCTAGGTAACATGCTATCGTAATAGGGTACCAGGAGACTAGGGGATAGAGTCAGCAGCTCAACGTCCGCCTAATAACCTTCCAATGCCCTTTTCTGGTTTAGTTTAGTATGGTTCGCACTATCCCTCAACCCCCGAGTAGACAGTCTTAACCTCCGTTGTTAACAGGCGGTCACCAACTCAATCGAGAAGCCTTTACGTACTAGCTCGAGCCCCAGGCAACGATCTGCGAAGTATGTACTACTTTATGGTATGTCGTTTAGACGTATTAAATCTACCTGGCCCAGTTCGACACAGTGCGGAGCTCCAGGGAGAGATCCAGTTTGTTCTGCACAAACGTGCTAAAATTCAAGGGGTATACCACCGTACTCGTAATGGACGTCACGGCAATAAAACCCCCATCTAATGCTGCGTCTTCGCGCAGCGGAGGTATCGTCTTGCTCTCGAGTCACCGAAGTCCAGGCATGCTGTAATAAGT
>9 568 AGTTCTGTGTT
GCGTAAAATGGTCGGCCCTCCCCTATTAAAATGGGAGCCATTACCCGTGCTAAAAGGCCCCAGGTTTCACCGAAGCCTCACCATTTCATTCGAACTCGGTGGGGCGCAAGAAGCGATCGCATGCCGCTTCACTTGTCATTCGGCAAATGTCTAGTCTCACCACGGCACCGCGGAGAAAGCTCAGACGATCAAGGCGATGCACTATGATCGCCAAGAGCCAATGTATGTCGATCATGTAGCTTCAATGAGGCGCTGCGCGGTTTTGGTAGGTCGGTGTCTATCTCCTAGTGGAGAGAAACATACTTTTTAGTCGTGTAGTTAGTCTTCCCTCCTCTGGTGATAAATGGCGGTCCGATATATCGATACACCTTTGACTGCCCGCTCCATCCACATGGGGCAATAGGCTCTTTTGTTCTGAGGTACACTGGCTATAGCTAGGCGTATAAACAGCGCTCGACACCCACCCGACAATGGACGATTCTAGCGTACGACAGGAGGGGCAAGTAGGTACCCGACTGGACGTACAGGCGATGCGGATCTGATGACGTCTTTGCTATGCATTGACCCTAGTTCTGTGTTCCGGAAAAAGCCGTCGCATTC
>10 224 AGTTCTCTGTT
CGACGGGCAGGACTGCTTCTATTGCGCTCGTGTGGTAGGGCGCCCTGGGGGCACAACGTTCCAAAGACGGCGTGTTGATTGGGGACTATTACCAGATTCCACCCGCGGCTGGAATCAGCATCTGCTAGTAACCCGTCCGTCAACAAATAGGAGCCAACATCACCTGCAAATTCATCCATGATGGTTACGACAATCGCCGACCGCTACCGTTTACGGGAGAAATAAGTTCTCTGTTGGATACTATAGAATCCAGGGGAGGTTAGGATCCGGGTGGGGCGCTAAGCTCCCAAGTAATCAAGATTACCCTGCCTACCTACAACTGGAGAAGTAGCGAGACAAGACCCACTAATCACCGCCAGCATGCTTACTGGGTAGTGGTATAACATGTATTGTTGAGCCATTATTTAGGACAAGAATACATAGCGTTGTCGCTAACGGAGAAACAACGACAATCTATTCGTAATCTACGCGGGCCGCACATCAGTCCTGAGCATGATAGGCCCGCGGGCATCGTCTTGAATCACATATACTCGACGTACTTCGCCGCCATGGGCCGCCGATTCTGCCTAAGCACCGCGTGCGTAGGGTGACTTAGATTGA
>11 153 AGTTCTGTGTT
TGAACACAGGCAACCAAGCTTTGAAAATAGGGGGGCTCTATGTTTTAGTGGATAAGAACCTATTAGCGAAAATAACTAGACGCCTCTGACCACGTAACCGGTGAACCCGATATATTCTTTTATCTTATCATATTGTGCAAATGAACCCACATGAGTTCTGTGTTGCCTGCGTTTAGCCATTCCGATTGGGACATAGATTGGCTAGCTGGATTCCACTGCGTAAGGGCCGTCATTCGTCTCGTTGATGGATTCCGAGGTACAGCAGCCCGAGCTATCCAAAGGATGACGTTCACGCAGGGTAATTGCCCATGAATCGGGACGGATTATCCTTCTCCAATAGGGCGCATATTGATTTAGTGTAGAGGTCCCTGAGCATACTTCATATGATTCTCTATTTAACTCTTCTGTGCGCATGACAGGGGGATATCGCAGCAAAAGTGGCGACAAGTTGTCTAATATTCGCCTCACATATTCGTCCTCGTACCGACTAGTGCCCCCTTGGGCTTGAATCAATTAGTACAGTCCAAGTAAGATCGATGAGCCTATTACATGAACGGTGCCACTGCGTCTTCTAGCGCCCCACGTGCATCTACCCGTCGG
>12 427 AGTTCTGTCTC
TTAATGGCAGAGTACGTCTACACGTGGCCTGTATTGTTTTAAGTATCACGTGATGCTTGTAGACGGCGAGGGCGATCACCACGTCGATAATAGGCGTCTATCCCGGCTTGCTATTAGCCATCCCTGTCGGTCCGCATTCCGGGTCGCTCGTTGGGTGGAAAGGAATTATGCCTATACCATGAAGAAGTATAACCGTGCTTGGATACCGGGGATAAAATAATGCAATAGCAGGGTTAGGAGCTCCCTATGGGCCAATGCCAATGTATGATCGTAGCATTACCATCTTCAGCGATAACACCGTGTCAGGTGATTGGATTCCAACCGTTATTAGCCTCCCTACATGGTGTTAGTTTTCAATAATGATGTACGTCCTCAAGTGCGCGTGATTCGGTTCCGAGCAGCTTCCGGTCGGGAATTCGAACCCTCAAGTTCTGTCTCCCTATATAACACTGGCAGATCGTGATTATCTTGCAGCTAGTTGACATCCACCTAAAGGCGAGTTATGGCGTAAGCCACCCGACAAGAGGACGACATCATGACGCCCACGCGTGGACGTCGGCTTAGCGTTGGATCTACGAAAGCGTCTAATTGATAAGGATG
>13 50 ATTTCTGTCTT
CTGCCCCAGGCCTTTAATTCTGTAACTATTTCCACATATATACGGTTAGGATTTCTGTCTTTTAGCACCCGGCGGTGAGCTCACACCTTCTCATAACGGATGTTTCCCATTGCGAGGAATTTATCATGCTCATTTACCAACAATTCACATCGCTCGCAGACATATCTGTACGAAATTGGCTGATCATCCTGATGTCTGCATAGCAAAGATTAGGCCGGTACTAATTCTGGCTGTTTCGCCCGATGCGCCTATTTGGGCCACCGCGAATTGGCAATTGCCAGAAGGGAGCCAGTTTTCATAGAGCCTTACCCATAATGACGGGAGTGAGTGTCCCTCGCATACACGCGTCAAAGTCTTGGGAAAAAGGCGTTATCTACAAACGTATTGTAGAACCACGGGGTTGGACAGCAGGTGTAGTGAACTGTCGGCATCTCCAGAACACAGCCAGAACCTTCTGGTATCTCCATTGAAGAGCCAAATTCTAAGATCGCCGGCTAATACATTTCTGCTAGGATCCCAATGGGAGCCGATCAGTGGTACCAGACCAGTCAGGGCCGGGATGGCAGCGATTCCACGATGCAAGAGAGGCCTGAAAATTTG
>14 318 AGATCTGTGTT
CGTAGCACCCCTGTCCTTACGGCGACCGAGTATCATCGACGTAACAGGACGCTTATCGATTCAGAGGCGCCTGACCCCGTAGTCCACAGGGGCGGGCATTAGGGCATGCGCTAGCGGCCGCGTCAACATAATTTTCAGACAAGCCCTTGGCGTTCGACTGGAATGTGAACACCCGGAGCTCTAAGGGACATGCTATTGTATTCGTAGAGCCTAAGCCTAGGTAACCTTGCCATCAATCTGCGGCGTCCATATTAAGATGTCAACACATATTCTCCCGATGCTATACATGATATTAACACCGATTGCCTTCCGTCCGACAGATCTGTGTTATCGAATGGGGGTGTTGGAGACGAGAAACCCTAACGAATCGCAGGCAAACCATTGGCCGGGCAAACCGAGCGACTCGAGGGTGGACTGCCCACGTGACAACGGATGGACGATACACGCAAATATCGCTCACGAACTCGCCCACGTTACCCACGGGGAGAGAACTCACAGCAGCGCCGCACAGCCCTCTATGATGGTTGCGCTTCTCCGACTGAGCCCGGTATCGGTCGCTAGCGTAACGGTCAATGAAGCTCATGAGCGAGAGCAGTTCGT
>15 401 AGTTCTGAGTT
AGTGGACGGTTTTGGGAATGACCAAGTCGGAGTGTCGATCGGTCGGAATTTGCCGATCGTATGGCACGAGCCATCTGCGGAAGAGGCCGACACCGAAGCATCTGTTGCCCTTTCTAAGAGTGCGCTGTCGGAGTTCACTAAACTCGTGTTAACTGCATTCTTCATCAACCTCGCGTCATTCGCTCCTGGCGGCTGATGCTTGGATAGAATCAACGGACTATTCTAGCCGATTCAACAGCTAACTGTCGTGTACGACGAAGGCGTAGAACAGCGTGTAGGGAAGCCTGTGGAGTAACTACACGGGCGCGCACTAAGTAATTTGCGATTCCGAGCGATAGAAGTGACGGCCGAGACTATAGCTTCGCGCATGGGTCTATCTGCATTAGCATGCGAGGAGAGCAAGTTCTGAGTTGATAGTTTCTGTGGCATTAACCAAGGGGTCTTGTCCGGCATCGTGTGAGCTTCCTTCGGCGAGAGGGGTGCTGCTAACTCTCTGGAGAGCCACTTGCGGAGTCGTATGATGGGGGTCTTTGCACTTGTAATAAGTCAAGTCCACACCGCGGGTCGCGTCATACAGCTACGCCAATCGGAGTCGCCCTT
>16 584 ATTTCGGTGTT
AGTCGGAACACTCGCGATAAGCCACAAGCAGCACTGCCCCGCTAACGATGTTTCGTGAGCTAGATTAACGTAGGCCCAACGGCCTGTTAGCCCGTGCTTCTGACTCAACGATCGCCTGAGTCTTTTAAGTCTCAGCTTCTTATCCTTACGGCGACAGCAGTTACGTGCTTGAGAGTGAGAATGGCAGGCGCGGAGACCGTCGCGGGTGACTCACCCAGGTCGGCATGGTAAGTGAGGAATAATACAGAGGTGCCAGCCCCAAAGTAGAGACATACGCTTGGTAGACTTCGCCTGCTCATATTTGCGTTTCCCATCAGACTGAATTAACTTACGCCGACTCCCTCCAGCCACCGGTTATAGCTCATATCCCAGGACGGCTACCATGGTCAGATTACCGCACCGATCCGTCACAATTCGTGTTCTGTAGATATGGACATCTAGGTCGATTGAATCAGGACATAACTAAAGCCTTTAGGTTTGTGAGAGTGCCGCTATGATCCTCACAGTATAGTATTATTCTTATAGGACCGAGTCGCATGGCGCAAGCCATACCGTCCCCTGCTGCCATTGGAACAGCGACCGTTATTTCGGTGTTATCGC
>17 586 AGTTCGGTGTT
TTCAGCAGCAACAGAAAAAAACCAACACGAATATTTCCACGGTGCTACCGTCAGGAGTAAACAGCTCCCAGAAGTTCAGCTGCGTCCACGGTATTTGTGCGTGAGCAAGCGCCACAATGGATGTATATGATTCTGTGCCAGGATTAAACCCGGAGGCAACATGGCGACAAGTAAGTTTACATGTCTAGAAAGAGGTATCCCTACGGTAGAGACCATTCCACGTCATCGAGGTAAGGTTCTGGGTTGGTGATCTCAGGCGGCCGCGCGAAGTCCGGTGGAAATGTATGCCGGTAGGGCAGCCCTCGGCTGGCGAGTAACGGAACCACCATATTCACCAGATTAAGGCCAACAGGAGAGATCAAACTTACGATACGGCGGACCGATAACTTACAAAACGTTGGTTGCAGGCCCGTGGAAGATTGGAAGTCTTCCCAATGGGGTCACTTGTGTGGTGTGACAAGTCCAATGCAAATAGTCAACCGAGGATGCGTACAAGGTGACAAGAAATGACTCAACTCATCCTATCCCAAAAAATACGGTTAGACGTCATAGTCACGTAAGATTGCTACCAACATTACTTTAGCACAGTTCGGTGTTCGC
>18 396 AGTTCTGTGAT
CAAATATGTGGATACGAAACACAGATTTAAGTATTCCGGGAAAGTGGAGTTAAATGCCGGTAGTCCTGATGATTATTGCGCGCCCCTTTGTAACACGGGCGTCGATGCGCTGCGATAGACTTAAGTTTCATAGGGCATGAACGTATGACCGCGTCGGAGTTAGGCCGAGTGTAGTTACTCACGTTCAAAGATTCCCTGGGGTTCGGACCCGAGTGCCGCTACTGGCAAAAATAAATTATTTACGTGCAGACGGTGCCATGGGTCTTCTCCCGGCTAGGGGGACATTCGAAAATTGACGTATCGCTACAAGCATACCGCCACCGCCTAGCGGCATACGACGCACGTACAATCTGCTCTACTGAATTCGGACCTTGCTGACAGTTAACTGAATGTGCTAGTTCTGTGATGACCCCTTCCAGAAATTAACATGGATCATGTAGCCCAACGCTTGAGTCCCTCTTTTTCCTCTGGTAAACTGCGCAGTTTTGCCATTTCAGGGCGAACTTTGGCGAGGCTACAAAATACATCCGTTGACCTTGTCCTGGAAACTGTTTACTATTAGAAAGAGCGTGTTTATCTAGGGAGCACGCAACAATGGCT
>19 291 GGTACTGTGTT
ACAGAGAATTACATATCGCTGGTGTCCTCGCAAAGGGATCGTGACGTCTATGACTTTGGCATTGGTCCCGGGTGGAAGGCGTTCGCTAGAGATGACAATCTCGCTGTACATGATAATGGGCGCGGCGCCGGCCTGCACCGTATTCTTACGCCAGACAGGCCTTGCAAAACCAGTGCCCACCAAAACGGACGGTGTCTTCCGCCCTCCGTGAGGCAGTTTTCAGTGGGAAAGTCTCTAATCAAGACAGCTGACTAGATTAAACGTGCGGACCGATAACAACGACGAGCCTGTGGTACTGTGTTCTACTGGACGTTAATGTCCCGCAGCAATGGACTCCCGCGAATGTGGCGGGAGAGAGGGGAGGCTATGGTTGCACGCCAATTTCATGCCGACCATTAGAAGGTGCTAAACCCACGTGACACACATAAATACTTTTACCAAAACGGGGGCGTAAGAGTCATTATGCACTAAGCCGGCCGGTCAGGATTTGCTCCTACTAGAGGTGTAGTGTGCTGATCAGTCGGTGCCCATAAGTTCTCGCGGATGTAGCGTCAAGAGAATGCGCCGCCGCACTTCAGTTCACTCACCCGAGTTATCTAA
>20 392 AGTTCTGTGTT
TAGTTCCACTGCTACTTGGTTACGATCGGGAACGGGGAGCTGGCTTTCCAGTCGACGAGCAAGGCTCTTCACGGTCCTATGATCATGTTGAGGATCTGTTTATTGCGCGCATCACTCTGTACACCCGGCCGGTACTTGCCACAACTTTAGGACAACACATGAACTATATAAGACGCACCCGAAATGGCGGTTCTGACACGAGGTTCCGTTTTCCTTTAGCTCAGGTGTCGTAGCGTCGCGACCTTCGATAGTCACCAGATGTCTTAACCACATCAGGAGCCAGTTCGATCACACTCAAGATGAACGCCGCATTTTGCTGCCCCCTACATATGCGCTGTAGTGTATCTCAGAATTCTGAGTATTGCCTGGCGCTTAGTTGTGAGACTGATTTGAGTTCTGTGTTATATTACTCTCCGGCTATGTATAACTCCGGAGACGTCACAGGAGACTCAAGATGGTTGAAAGTGTGTGCTTTGGCTTGTTCAATGCGGCGGCCGTGCAAATCCCCGCACATCAGCCAAGCAATCTTGTGCGATAAACCTCATGGGGGGTGAGGATTGACGCAGCACTTGCAGACCTCTTAAACTTCATGCTGAATTA
