# Supplementary material for: A particle swarm optimization-based algorithm for finding gapped motifs
Source: BioData Min. 2010 Dec 13;3:9. doi: 10.1186/1756-0381-3-9 (PMC3022572; doi:10.1186/1756-0381-3-9)
Supplement: Additional file 2 — Experimental Dataset. The synthetic data sets and real biological sequences used in the paper. [file 1756-0381-3-9-S2.ZIP › synthetic/non_gap_motif/fix_seq_length/Seq_600_20_11_2_5.fa]

>1 400 TTGGCTTACGA TTGGCTTACGA
CATTCCAATCGTGTATAGGCTTTAACACTTGGCAACGCAGAAACAAATCAGCCCGATACGTTGGAGTGTAGACAGACTCATAATTAACAAAGTACTTAGTTTTATGCTAAGCTCCCGTCAAATGTGGTCAGGGATTCCTGTATGCGATCACACAGGTCCCCTGAGAAGTCAAAGGGTGTTGCTCTTTTATGAGTCGAGTGTATCCGTTCAGGTTGCGATGCGGTGGACCGTTGCGAGCAAAGTGTGTTCGCGATGGAATAGGGTCATGTGCTCAGTGGTTATTTTCTCATCCAATTCTCCAGTGGATGCAACCTTGACCGGCAGAGCTTGGATTTGGACTCTCTGAGGCTCAAGTGCTGGATGCCGCAGCATACTAAGCGTCATCACTCAGTACTCTTAATTGGCTTACGAGACGGCGACACATTATAACCCCGCGAGTACTGGCGCCGAGAGCGTGTCGTTCTAGCCTCTAAAGTATGCTCACGGCAACCTCTAACATAGGCTACACTGTAAATCTGAGGGCTCAGATCTGGAGATATACCGGTAGACCTTAGACGGTCTTGGTATGTCTGTGGTGTAAATTTTCCATTTCAATAGGTG
>2 359 TTGGCTTACGA
GCGGGGCGCTTCTCTCGTCATATGGGATACCTGTGGCCTCCCTCTGGTCATATGTAGGATTATGGTTGCTGCAATAGGATACACCTACTCCGTGCGATTAGTACTTTGAGCATTGATTGTCATGGGCATTTCAAGCCTAGAATGGTTACCACGTATGGCCCGGTTTTGGTTGCCGTGTCCACTGAGTGATGACAAAAGAGTATTGACGAACCCTCCCAAAATAGTTAAGATGGGCAAGGCAACGGACACCATGCATCGGAGTGAAGGGAGCATCCTTAGAACAAATATACGGAACTGACATCCAAATTAGCTGCCACGGTCGAAAGAATGCCGGTCAGCCATGCACGCACGGTACTAGGTTGGCTTACGAAACAACATCTTCCTGAATACCGTACCATTTTTGTACCGTCTGTAGGTGCGCCACGGGTCCGTGCTTGGAATAGCAATCGCCCTCTGTAACACCACTCGGTATAGAGACACCAGGCCAGAATCAACACTGCGCGAGGGACAACAAAGTCCTTAACACCCGTCCATATACGTGGCTACATTACGAATCTCACATCCTGGCAGAATGGCATGTTGTGCCTTTCCGTCTACAGT
>3 465 TTCACTTACGA
GACGGTGGCTCGGACTATATGTGAGCTTCCGCTGACATCCGGCCTTTCGCTAACAAAGCAATGCTCTAAACAACTCTCCTTTGTAAGAACATCAGGGGTACGTCGTACTTATCGGGTGAAATTGTCGGGAGAACCCTAAGATGTATGGGCCGGGCTTCAGAAACCACCGGATCCGAATAAAGTTTCCTGACACCATTGCCCTTCAACACACTCAGTCGGGAGGATCCCCAAACCGGCTCGGAGACTGAGTCGAGCCGCAGTGATAGACGTGTTATGCAATTATACTCCCTCATGCCACTAATCCATCTGAGACCCGTCTACAACTGATGGTTACGACACATGATGGACAACAAAATAGGTCGCCCTCACAAATAGCAACACTACTCACTTATTCCGGCCATCAGTCGCATAACCCGGTTACGTTTGAACCTGAGTTGTTCCATACTGCTGCTGAAAAATGACGTATTCACTTACGAATAAGCGCTTACCAGCACTCGACGCCTAACGGCGGTTTTCCTGTTGTGGTTGCGCGGGCTGTCTCCCGGAAAAGCATTTCACCTTCCCGGCTCCATATGCGGATATTACGTTGCACTATAAGCT
>4 519 TAGACTTACGA
AACGGAAGAATCACTTCTAAATCTACACAAGGCACGTTATACCTTGCGGCGGCCTCGTCGTGGAACATCGTCAGAACTAGTACTCAAAGACCCCGCTCAGATGTTTTTTGGGGGCCCGCTCTTATCCCTTTTGCTATTACTGCCTGGAAAACATTTCGGCGTTCCTCATATGTTTCACAGGTCGCCGTATAGTAGTTGGCTGACAATGCGTTAGCGAGCTTATGCTGAAGGTTTAAGCCTCTGCCCCGCTTCTAAGGACAAGTTCCAAAGTTGTTACTAAATTTCTCCGTAATGAAACTAGTAAATGTAGGATGCGTTGGGAGCTTCTATGTAGCGGGGGGATCTCTACCCTCGCTGGTTGGGTGATCTCGAGCGGAATGGAGACTTCGTCTCATCCTACGATTATAGGTGAAGTTCGGGGTGCTGTACTCCGCTTTGTCTAAATTCCATTGATAAGAGGGATGCCGGCCATGATTAGCCGAAACATATAACAAAGCTTACGTCACCCCATAGGATGCATAGACTTACGAGTGTTGATCCCAATATGCAGTGCTCCAAATACAGTTAGCCGACCGGTCTTGGGACGGACGTACAGCCTGC
>5 112 GTGGCTTAGGA
TGAGCGTATCCAAGGTCCATCTGAAGGCAGTTTAGCTGGTAACGACGCATATAGCACAACATTTGAGCTAGTCACAGTTGCTAACTGAAAAGCTCACGTAATAAGGAGTGAGGTGGCTTAGGAGAGCGTATCGCCAAATTACCCCAGAAATATAATATGATGTTTCAAGGGCCTGGAAACCACGCATCTCTTTAAGACTGCGATTGACGAGGGGACTAGCTTATGACAATAATTCTATAGTAGAGATGAACCTGAGTTCAATAAGTACTCTGACTTCTTATTAGACCCTCCAGCTGTAAATTCAAGTGCTGCTACTACATGTAACGACGCCGAACCCCTCCCAGGAGAGCGTCAGAGGTATACAGGGGTTCCTTGATAAGTTGGCCCGTCTTGTGGAACTGGGCTTGTTCTTATCCGTCGCCATGGCTTATTTAAGGTGAAGTTATTAGAAGCGCGTCTCTTTACAAGATTTGAGGGTCTTTTCTCAAACGCCGGCATCCGGGCCTCCGTTTTTAACCCATGTAGAACAGGAGCACAATACAGCACACCAAACCGCATGCGCGCTTTTATGGTGCTGTTAGAGTTCTTGTTTATTCGCGG
>6 110 ATGGCTTACGA
ATTTATACAGAACCGCCTGAGTGGAAAAGTGTGCGGGGCTACAACATACACATGTATGTCTACGCGCCACCGCCCTGAAGCTACGGCCGCTCAGGGATCTGGCCCGGACGATGGCTTACGAGCGCGCCGAATATACACGGCACGACCTCTCGGAGGAATTTTAGACGAAGCTCGCTGCTTACATGAACTAACTAGCGTAATCACCTTTGTACAGATGTTGTCCCTGTGGATTAACCAAGATGGCCAATGCTACTCAGGGCCAAAGCCCGCTGTGCGCCCATGACACACTAGGGATTCGGCAGTCCCAACCTTTCTAGGAAGACAGACCGCAACCAAACCGTTTTAGCGCTCCAGACGCGGCATAGTGCAGTTACATGTGGTCTACAAGGATTAGGCATTCATGGAGGCCAGATACACCCCCTAGGTCCGGGACACCGGTGTTTTTAAGGGCTTACTACCGGACTGGGGTCCTCGTGAGTATACGTACCAGGGGGCCACGTAAATTCTCCGATATGGTACGACCGTGACATAAGAAGGATGTCTACCACCAACCACCGGGGCTCAGGTCTTAAAAGTTTGACATAGGAGTGTCTGTCAATG
>7 468 TTAGATTACGA
TATGCAAACGCCGATCCTGCCAGCGTCCTCCTTCGGCCATTGGTGAAAATCACCTGCACCTGCGACGTCTAGCTCACTACCGAAGTTGATCAGCCGGTGCAGGGTATAGAGCCTGCCCGAGAGCGCGCCGAAAGAGTAGGAACGAGCGAATGCTATCCAATCTTGGTCCCCGGCAACTTTAGTCCGTCAACCAGAGCAGATCTGCTTGATCGGATGGGGAAGATCGAGTACTTTAACCCTCGGCGTCCCGTGCCAACAAACTAAGATTGTAGGATGTCCGCTGTCGTCGCTGTCTTCAATAAGACTTGGGTAAAGTTTCGCGAACAAGCTGCAGTCTGAGGCTCGCGTTAAGCTATCCCTCGTATTAAAGCGCGGTTATGACCCTTTATTAAAGTAAGAGAACGTGTTAGATGCTGTAGCAACCCCAGGACTTATACCAATTATGTGTGAGAGCCGAACAAGAAGACCTTAGATTACGACCAGTTATAGCGACCGGTACTCGCCACAAAGATAGGCGCCACGGAGCAGCCAGGACCATAGTTACCAATGCCAAGAAAGAAATTTCGTCTCGTTGACGTCCATGGAATTAGTCCATAATAT
>8 17 TTGGCTTACGA
TCTGAATCAAATAGTGATTGGCTTACGACAGCACTGTCTATGAGACCTGCGATCAAGCGGTGCACTCAGGTCACACAACCGAGGACCGGGACCAGTATAAGTTTTTCGCACTACAGTCGGTGGGGCTTGACCAATCCGGAAACTACCCTTTTCTGCAAGCGGGTGCCGTGACGAACGACATGTATACTTTGTAGCTTGGGCGGTATGAAATATAATTTAGGTTTTGAGATCAAACGCTGGGCCCAACCAACACAGCTCACGTAAGCTGTAACCACAGTGTAGCTTTGGATGACCTCTCGAACCGGGCGTAAGGGTCCATAGCGTACCGCAGAATGGATAAGTCTTCGAATCTCTTTTCAGTAGCCTGCTCCGCCCGTATAACGCACGAATTGCATGCGAGGCTGATGCCTCCAGAATGACGCTAGAGTCCCGACTTGCCTATCAACGTCGGATGTCTTAAGAGGCCGTCAGGGGGAAGTCACCGCAACTCTTCCCCCGGCGCTGCAAAAGTTAACGGTTGAAAAGCGTACGAGCCCACGACGAGGTAGACGTGGAAGACTGCATCAGTCAACATAAAAGTAGACCTTGCACTGGCATAGA
>9 377 TTGGCTCACGA
TTCGAGTGTATCTGTGGTACTCCCACAAGAGGCAGTAAGAACAGCGACCGTAGCGATCCCGACCGCTCTTCCCTGATTTGTGGAGTCTCAGCCGCAAGACGCCACGAATTTCGCATTATTACCCCGTAATCTAAGTTTGATTTTTGTTCCCTACCCCGCGGCAACTAACCTGTGCCCTTCCAATTGGTAATTGAAGCGCTGCGTGCCTGCGCGTGATCGGCGTGGCTGCCATTGACCGGCATTAAACACCAAACTCGGGGGGGGATATTCACTTTTCACCACAGTCCGGGGGCCCGCCCGTGCTCGAGTCCGAAATTGGTTGGGGCCGTACAGATGAATAACGATAATGAGATGTGACTGCGTACATTTGAACCTGCTTGGCTCACGATGCTTGAGTAGTTGGCGGGTGATTGCGTAAATCCCTATGCCCTACCGGTTAACTTAACGGCAATCCACATATAGTTAACCACGTCAGGCCTGTCCCGTGTCCCCTACGTACAAGTCTGTCAGCGACTGTTTTACTCTCAAGTCGTTATTCACTGCATCTATCCGCTACGGGCGCGCCCGTCGTGCCACCCTACCTTAGATCCAGCGTAGCCT
>10 118 TTGACTGACGA
GACGGGATTAAACGTTTAGCGGAGGCCGCCGACGCTGAGCTCCCACCGATCGGTGGTATTTAGGATCTCAAGGTAACTACGCAATTCCAATACGCCCTCTTCCGTGGCGCTGCGGCCCTTGACTGACGACGTTCCAGGGGTAGCGCAACCCGGACCTCTTTCGTTCTAGCCGGGACACGTGTCTAAGCCACTAGATGTGATTTACAGCCCCGCCGCAATGTTGCAGTTGATCCGGCTCTGTCGTAACCGATCCGTTCTCGTAACTATCAGTCACATGTTATGTTCTAGTGGTAGTCCAACTACTATACGACTTATTGCCCGAGCAACGCCCTAGTATCGAGCGTCCATTCTCCCAGCTACATTAACCGTCGGACAGATGGTAGGATCGGTCGGGCCGGGGTCTGCCACGGTGCAATGTATATTTAGACGTGATTGGCACCGACATTCTTGTTGAGACCGAACCTTGGTATGCTAAGACCACGATGTCCGTAGGTACTTATCAGAAGTCCTCGACTTTTTTTAAGGCGTCCCAGGCGATCGGATCCAATTTGCGAGGGAGATGAGTGCAAGCCATCAGGTCGACATAACGTTATTAGTTGT
>11 588 TCGGCGTACGA
AATGGGAGGCGTTTCCGCCTCACGGTGCAATTAAGATAGGTTTATCTGGTATCTTAAGAATCGCAAGTATTCTCTCCAAGACTCAAGGTAGTGGAAGGAATGATACTCGCTCTGGCATTTTCAGGCTGGGCTTATGGGTAGACGACGGGGGCATTTAAAGCGGACCTGATCGGACTTACCCTCTAGTTGACCGAGGCGTGTGCGCTTCCCGGTCAACCGGGGGCCTTGTATGCATACAGCATCTTTATTTACTCGGATTAGCCGTCCAGTCTAAATAGGACTATTCGTACGTAGTGTGCGCGAACCACCCATATCTATGACCACCGCAGATCAACTTTTCTTATGTAATGACATAATTTGGTTCCGGGAGCCGCGACTCCTTCCATATAACTTCACTAGAATGGCGGTAGTTCGAAGTTACGTTGCACGAGTGAACTGGCGGGGAAAGCTAGCATTCCCTTAGTCCGACATCCCGTCCTATTACCAGCATATGGGTATCTTCGCCACTGAAACTAGGATTGATATGCGTGTTTACTGGGATACTGTTGGATTCGCGGTGCCGCCTTCCAAAGGAAGTCCGCCGTTGCTTCGGCGTACGAG
>12 137 TTGGCTTACCA
TGGCGTGCCCGGTCAGGTGCAATGCTTTCGGCAATAATGATATGGAGCTTACCTCGAGCGTGGATACCACGATGATCAATATGTCTAGTACGGCTGTCCCCTCGCGACATGTTCAGGCTGGGTCCCGCATCTGCACCTTGGCTTACCAGTTTTTGGACCCACCGTTAATGCGGGCACGATGGTGCATCGTTAGGCACCGGGTGCTGGCTTACGGACATTGGCGGGACTAATGTATAAAACATGGGTCATACCCAACGGTTGTACCTAGAAGGCCGCGTCGCCGACTCTATCAGCCGATGCCGTGCATACCCAGCCTAAAACGCTCGCATATGGATGAGAGCGCCGTGCAGTTGCCATGGTAGGCGAAGGGTGTCGACACGCGCAAAGACTACAAATTTCGTGACCTGGAAATTAGCGATAAGGTTTGGAAAATTCCCCTATCGACCGGCTAAGCCACCCACTAGTAGGTTAATGCTCGTCTTCACAGTACCATCTGTCTGGCGTCCCGGGATAGCACCTTGCTCGAATTCTTTCCCGTTGAGACCCAGAATACCCTGGGTTCGGGCTAAGGCCGGATAAGACAGCTCTGCCCACAAGGCA
>13 40 TTTGCTGACGA
GTTTCTTTAGCATGCCCTGAGTCAGCCGAACATGACCGGCTTTGCTGACGACCGTCGAACGGGAGGAGGATAGTTCGAACCTCGGACGACCTGTAAGACCGTGAATGTGCGAGTACCAGGAGAACGTGAAAGTCTTCAACGGCGCATTATATAACAGCTTCGAATAGTGTAACGTTGCTGACCGTTACTGTCGCTTTACTTCCAGTCCGTCAAGTTTTCCGAGGAATCTTTACAACTGTACATCGAAGACAATTAAGGACCTGAGATGTATCCCCTAGAAATCCGATAAATGAGTGTATTGTCTTCTCTGTATAAATTGTGACTAAATTCCCGGTAGTGGCGGTTTCGTGGTCTGTATCGGGGGGCGGACACGTTATCGCACAGTACTAACTCAGTTGCAGGCAAGACTTTCGGCAAAAGTGAAACTAAGTCGGCCGATTAGTCCAAAGGGGGATGCGAGCATCCACGGAGTCCGCTCACCGGGGGTGAGCAATAGGTCAGGCGCACTATCCCGGTTAGGCGACCAAGTTCGCCAGCCCTGCATACTTCTTACAGCCAAGATTTACTCGAGACTTGCAATTTCTTCACCCATTCTAGCTG
>14 143 TTGAATTACGA
CCCTGGTAACTCAATTGCTGTGTTGAGGAAGAGCGAGATACTCTCGCGCGGAAACACTGGATCATTATGCTCAGATAATCGCTAAGCGAGTGGTTTACCCGATTGGAAAGCGTTAACTTTATTCTGCGAGCTAAGGCCCTCGTTTGAATTACGAGACGTCTACACCTAGAGTGCTATATCGATAACCCACTAGCTCGGGACTTTTAACATTTGCACGTATCTAGGCTAATAGGTTACCTGTGCGATTCCAATGACAGCCCGGAATTCACGACTTCTACTTATTTGGCTTCGCGGCGGTAACACTTACGTAGGCAGACGTGAACCAAGGGGACTTAGACCGCCCTCTCCCACCCTCTCTGTCCTAGCGGCATGAGCCCTGAGCCATCAGGAACTGCCGCGTTCACGGGTTAGCGCTACGGGAGGACAGCGCTTCTCCCACTAGATTCGCCTGGTCCCGTATGCCAAAGCCAATAGTGAAAGTATAAACGCGTTGCGTCGCTATGTGAACTGTTATAACCATTAGATCTGTGATTCTAAGTCCAGGGCTCTTCTCCGTAGGCGTTCCACTGTGATTACCGGAGTCTGCTTATATTGAACTGC
>15 553 CTGGCTTACGA
GTGGTGAGACAAGCAAGTGCTTATGCGGTGAATACGGCTCCACCGACGAGCGTAGCGCTAATGTTAGACATCAACATGGGGCACTGTCCAGACGTTGCGACTCTCGTCTTCGGTTGATGCCCTAAGATTTTCACCACAGGACTATTGCCCATAATTACTCAGGTTTTTCATGTATAAATGCCTGCGCAGAGATCCTTGTCAGTTCACATGCTGTATAGACGGGGATTGCATACAGCCCTTTCTCATATCATCGGCGCTGCAAGGCTGAGTATTGGTACGCTGCGCACCAAGAAGTCACTGAAATGCGACCCTACAACCGGGGTATTTATGATGGACTATGTGCGTAGGGTCCAACGTATATTTTGAGAATGCATACAGTCAGCCATTATCGTTTGCGTAATTTGGACTAGGCAAGTTGCGTTTGAACGCTTGATTATGGACTTTACATGATTACTGTACACTGTACTGAAGGTAGTGTTCAGTCTGACGGACTACGCGGGCATCCTGAGCCTTGAAGATTTAGATGTCTCAGTATGGTCGGTAAACAGTTGGACTGGCTTACGAGACCGGGAGATAGTTCACTACCCAATCAACTCGACT
>16 379 TTAGCTTACGA
CCGCAGCTGTAAGGTTCAGCATCGCTTTGAAATAATAGCAGAACTCACATCGACCCATGCTGTTTTGAGGCGCGATAATTCGAATAAATAATTTGTGCCCTTGACTCTACTTCAAATTTGAGTCTTACATACTACGTCTGCGCGCTTGTGACACTTAATATGGCGTAACAGGGCCATTTAGCGGCGTGGGACTAGGGAAAACAGTCACGATTCCGGCGGATGCCTATACTAACAGATTCTAATGCCTTTTCTCGGTCCGGCACGGAGCTTTGAGAATAGCCGTGGATCAAAACGAGCCAGGGCAATACAACACGTAGAGGCGCGCTTATACCTCGCTCAATAGCAAAGTAGACAACTGGCCCATGCAAAACCGGGACATTTAGCTTACGAGGGAAGCCTTACATGGACTATTCGAAGCGTGTCAATGCTGGACAGACCCCTCCGGTCACGTAGTAAACCCTTTCTCTGACGGTGGGAAGTTAGGGCGTAACCCGTGTTTGGACTTCTGTTGCTGTAGTTATGACAACGGAAAACGGATATGGAGCCTAGCGGCTTGGGAGTGAGATAAGTAACGCTCTCTATCCAGGGCTGAAAGTTTTT
>17 543 TTAGCGTACGA
CATGGCACTAATCCATGGGGCTTTCACATTTCTGGTGAATTTTCCACTAACTTTAAGGTCCCTCCTGCAGGATACCGGTATGGTGGGGACATCCTGTTCCCAGTTATAAAAATGAAGTCGTAGTAATCAAGTAAGCGGACATCATCTATGTAACTATCGTATCATATGGAATAGTAAGTTTATCCCACAGAGTCATACGGTACTGGAATAGTGCTGTTTGTGTAGCAACAGTTTTCCCTCACAGAGGAAAAATGCCGATTGCGGACAGTGCCCCAGTTTCCGTAAGTGACAATGGATAGGTTTTAACCTTCGGTGTGGGCATCTAAAAACATGCGTAGCTCTAGACGAAGTCCTAGAGCTTCTCTGGCAGTTGAGTTTGCATGGGGAGCAGGGCGATACAGTGATTCCCATGATGTAGCGCTCAGGCGACCCTTTCCATCGCCCTGCCTGCTTCTTGATAAAGGGCTATCAAACTTATGAAACGCGCGCTTTGCTTGCAGAGTTACCTCTCGATCGAATATCTTCAGTATTATCTCAGCAAGATTAGCGTACGAATCGTAGGGGGTGATCCGTGCGGCAACTGCAACCCGGTTCTCAAAT
>18 152 TTGGCTTACGT
CGTAACGTGAGGTAGCAGTTTTATTTCGTAGCCACTCCGCAGTCTCGTCTTTCCACCCGACTTGATACGCTCCATGCCATCCGCAACTATCCCGAAAGTAATTGGGTTAGCCCCAAGACACACTGCATGAGACTCTGTGATGCGTTGCCGTCTTGGCTTACGTCCAGCCCTCCCGATTATCGCTAACTTCCTCGTTAGTGAGTCCTTATCTTAAAGGAAGACTCCTCGCTCAACAAGTGGAAGTCTGCAAGTATTACCCGTGACAGATCCAGCTAATACATCTGCGCAAAACCAGGCGGCAAGATCACAGTTCTCCGTTGCCTCTACTCCCAGCCAAGCGAAGCACCCGGGTATATTGTTCCCGACGGCCCACTCAGTGCGCTGATCTTCCTACATATCTCTTAAATCGCGTGCAGTAAATTATAGTGGGACACACCTACAGAAGAGGGCATGGCGCACCCCAACTGATAAAACTCTATACATTAAGACACTACAGAGTGGTCGACCCCTGGTACCTCCACAAAGCGCGCAAAATTTGTCCTGCGGTAATCGGAACACGCAACACTGCGTGGAGACCCGACCCTGTAGTTCGTTCTCGCC
>19 418 CTGGGTTACGA
CGCAGTGACCTTCGATCATCGTAGCCTAGGGTATCATGTTGCACGGCGAATTTACAAGATTGGGTATAGAAAAATAGCTCCGCACCGTCAGTAGACGGCTCTTAAGTAGTACTCCTCTTAGACAGATAGTTTTAGATAGACATCGCGGCTCTACGGTTTTTTCTAGGCCGCTGGCGTCAGGTCACGAATGGCTAACGGCTTGCTTCCGGACAGTCGTATTGATAAGAAGTCGCAGGCTTCTTTAGGTGCCTGCAATTCGTTCATCTTAACCTACACTGGGCGTACGGCGTTGTAGTGTGCAGGATGAGGTGGTAACACAATTTCGGCAGCTCCCGCATTGTTCAAAGGGTGCGACATCTTGTGTTTGAAGGCAAGCCATGAGGCGATTCTTGAGCCCTACCCATGAAGTCCCCAGAATCTGGGTTACGATTGGTAGTGAGGGAATATGCCATGGCAGTCCACTACATCAGACTTTGTCTGTTTCAGGCCCCTCTTGGTCTGATTCTTGAGTAGAGTATCTGGGCAGAGTCTATAGTGCAAAACTATGATACCACTAGACAATGAGCCGCCGCCGAACGCGAGCAACCTGTAAAGTTTAGG
>20 186 TTGGCTTACGT
CCTCTCCCCTAGTGGAGGACATGGTCGTAATGGAGCTGCGGGTTACGAATTTCTTCAAGGATGATATGTGATTCTATAGCCTGTGAGGGCTACAGGTGTATTCCGCAAGCCAATCCGGCGTTGTGATATGTATGTATAGCTCACGTTGCTGTTGCATTCTATGCGATAAGGGTGGGCCCTCACAGTTTGGCTTACGTTCCACTCTATGTGCTCACGTCAATGGCGAGGAGGACATCGCTACTTATAACCCGTGTCCATGGCCGCTCGCCCTACGAGGGGAGTGCTGAAAAGGAGACCCGTCCCCGACTGCACGTTGTACGAATGGGTCGTGGTGCACTTTGACTGGGATGGGTTGCCATATGAGTAACACTAAGATACAGCGTGCTGGGCAGAAACACTCTATCTAGCTGCCGGACTATGACCCGTCACTCACGCTTTACTGGTGCGTACGTCGCTTGCTGGATCTGGCTATTATGTGGCAATCGGTTCAGTCCAGTATCCTTCAGTTATACCCAGAGTTGAATTTACCTTAACTGTGTTCTGGGTATTTACGTTACACCGCGGCTTATGATACGAACCTACAGTCTAATGAATGGCGCT
