# Supplementary material for: A particle swarm optimization-based algorithm for finding gapped motifs
Source: BioData Min. 2010 Dec 13;3:9. doi: 10.1186/1756-0381-3-9 (PMC3022572; doi:10.1186/1756-0381-3-9)
Supplement: Additional file 2 — Experimental Dataset. The synthetic data sets and real biological sequences used in the paper. [file 1756-0381-3-9-S2.ZIP › synthetic/non_gap_motif/fix_seq_length/Seq_600_20_11_2_6.fa]

>1 219 GTACCGTCTTC CTACCGTCGTC
GCGCACCAGGCCGTACTAAAGCCTTAAACACCTATAGGATTATTGTATATCCACTCCCTCGTCGCAGTGATATGCAGTCTCCGTAGTAGATGAGGCCTGAGCTCGGGTGGCCCTCACCCAGGGGCATGTGGCTGTTAGTCTTCATACAATGAGTCGAACAGACTAAGGACTCACCTTTGATGATCCTGCACACGGTACCATAGACGACAACGCCGCCGTGTACCGTCTTCAATTACCATCAGCAGATTATTCAATCGGTCACCAAAAGCGCGATGAGAGATATTAAGTGTCCAGTACACGCGGCTGGTAATTACCAACCTTAAATTATCGTCACGGCCTCGCCCGCATGCGATGGTTTCGCTACAACACGGTCTGTAGCTGCGACTTAAAGTGGCTCATGGAATACAGTTTAAGATCGGGTCTCGATGAAACTATTTGCTCTGTTAGCTGAAAATGTAGTAGTTATTCAACGTGAGACGCTAAACATTTGTTGATATCTGGCCGGCGCCAGGAAGTATTAGATCCAAGCCCGCGGTCGATGTTTGGACGAGGCGAAACTGAGGACTCCTCTGGTTTTGGTGAGTCCCGACTGGGAAATTC
>2 504 CTACCGTGGTC
AGCGGTAGACTCTTAATGGGCGCAGTCGTTGCCCTTGATAAAAACTCAGGTCTCTCTTCGACCCACCGATAGGTTGCAGAGCACTCTTGGTTCGAGCTGATAGATCCTAATAGATGGAATGCTGTACATCCCGTGAGACCGTACGTATTCCAGCGGATAGCAACTTGAAGCATTTTACCCGCGCTATCCTCGACAGCCAGGGACCTTAAACCACACGCGTCTTTGTTCGACATTATACAGTGAATGTCAAGGGGTGCCGTACAGTCCAATCACCAAGAGGCGTACAGATAATGAAAATGCGAAGTTGACAAAGTTCGCATTAGACAGCGTCCACCATCCAGAAGTTGGCACCCCCGGCGGCAAGGAGCAGAAATCTCCTAAGGCGATGCGGAGGGATGCAGGGCAATCTCATGATTCGGTGAGGCAACTGGGAGCCTGCGGAGCAGTTACAAACGCGTCACATCATAGCATCATCATCTGGAAAAGCGGTCCCCATATCCGAGGCTACCGTGGTCAACCTTTCGCCAAAATCTAGTTAGTCGAGTGTCCGAAGGAGAATAACTGATGACACATCTGCACACACAATCACTGTGTAATTAA
>3 343 CTACCGTTGTC
CTGTTCTTAATAAATTCCAAAAAATTGGGACCATTGAGAGTGGCAGAAGGCGTCCATTATCTCCGAGATAGTCAAAGCGTCTGCTTGCGTATTCCGTAAGTGGTTTCGACTGACGTACGTACCTATTTACGTGCTTTTTCCTCAGCCCAGGCGGCAATAGTCTAGCGGAAGCGGTAACGGCATGGTTTATACTCTAGTCAGTGAGTCCTAATCCGAAATTACTTCCGTGGATGACCTCAGTGAGACATTTGCAGAGGCCGTAGGGGGACCTTTCTGATTAAAACAGACTTTAGGTGCCTATATACTTTGGTAGAGGCTGTGGAAATCAGTACTGTATGTATGTCTACCGTTGTCATAATAGTACGATCTTAGACCGGGAAACTACTAAGCAGGGAACAGCAACCCACGTGCAACCAGTACCCACTATGCCAAGAGACCTGATCTCGTTCGCGAGGCAGTCTACGGCCCACCTCTGATTTGCGACGATCCAAGAGAGTGTACTTGCGTTTTGTGCGCATTATCCCTCGTTAAATGCTCGCCATCTTTACCGGCGAACTCAATTGTCATACTATTGGAGGTCCGATGACACGACTAACCAGG
>4 292 CTACCGTCGTC
TTACGACTGTAGGTCTGGCTGCGGTATGAGGACCACTTTGCAGATGAATCGTATTGAAACTTTCGACCCACACCGTCGTCGCTTGGAGCTGCATGGGTTAATGTTGAGGTCATACCCGCTACCGAGTAAGGGTTGGTAGCCGAGATCCTCACCGTATTCTTGCGCCACGGAAGGTATCGAAAAGAAAAGCCTGCGGGGTCGGAAACGCGAATAATGGGTGTATGAATTTGATCAGTTTCTCCCTGAGAGTGCAATTTCAAGAAGTTACGCAACGTCATCAAAACTCGAAAGGCTACCGTCGTCGCTTCTGCTCGCCAGAGAGGTTGAGACGCCACGCCTTTGGGATGCTTTGTAACGGTTATATTGACGTGTTGCTGGCCGCACGTATCAATGCCGTCACGTCTTCGAACTTCAATAAACCGCGGCCGGGCCAGACGAGGAATGACAGAATTCGTTAGGGTTGGTCGTTCTACTCAGTATATCTATAAGCTATACCATAATGCGTACATATCAACTTAGCATGGTACTTTTGCTGCGGAGGAGGAACGAATTCATACCTGCTTTCCCCATAGGATCATGGGGGAGTCATCCCTGGAGATG
>5 549 CTACCGACGTC
GGAAGTCGTTGGTTAATGGCTCTTATTGTTTGTTTTTATGACGCACCCCTTCCTCACGTGAGTCAACCAGATTTATACCGGTCAAGGCCCACCGGGGCTACGCTTCGTGCGCTCGTTCGAAACACTAGAACAAGACAATTCGACGAAAAGGCCCAACTATTCGGGCGTAACAGACTCCAGGTAGGATGAAGTGCAGGGGTGAACAGTTCTGGACTGAAGGGCCTAAATCGCGTCGTAGTCGCATGTCAACTTCCATAGATTACTTTTGGTAAATGGATTTGCCTGGTCCGGGTTTAAAACGAACCACATCAACAAGGGGGCCCGGAGATATGGTCCGCAATGAATTGATCCGGTGCGCGGCTGCAGTCCAGAGTACCTATCTTTCCACTCACTTATACTCGATTAACATTAAATCGGGAGTCCACTCCCTCACCGCCAGAAGGCGCGAGAATCTTTTTCGTCCTTAAACAAAGGACATACTGACGCAGAGCCGGGTGTCAACTCTGTTTAGAGCCAACTGGTTAGTTACAATGCCTGGTACCCTATGACCTACCGACGTCACCCCTCTATGCACAGACCATGGTTAACCCTCTTACTTTC
>6 52 CTACCGTCGAC
ACTGTTCGATAGTGTGCTAGCAGAGGGCAGCGGTTATAGGTAAGCGCACCGACTACCGTCGACAATTGCCGGAAGATACCCTTGGATCTATGCTACTCCAACACCTACGGAACCCGAGTCAGTAGGCGAGACTGCCAGTCATGGGGTCCCTGAATTAAGGCGTGCACCCGTTCAATGAGAATGTATTCTACAGAAATTCCACCCGGAGAATTGTCCCACTCGTCACTGGTAAGCGGGGGATTTAATACCGATAATTTAAAGAAGGCATCCGTCTTGATGCCGTCAGGCGAAGATCAACAGTCACCATTTAAACGCGAACGTTTTAAGATGGCGAAAATTATAGACACATGAGCGCGGAGTTGGGGGAAGCCATTCAGAAAACTACCCACGATTGGACAGCCTCTGCCCTCAACTAAGCAGAGTGTCGAGCAATCTCTTTGTGGTTTTCCGAATCCGAATGAAGTGTAAAGGGGGGTAACACGGCATTAGACATTATGAGCTGCCCGTGTAGTTAAGCGGCACCTATATTGGCGAATACTGCTACTGCACACCGATTATTACGGACTGATGGAGCTAGCAGATGTGTCTTCAAATCACCGT
>7 429 CTACGGTCGTC
CTGATGTATGACAAATACCACAAAGATGAGTCCCAGTCCCGTGATTTCCGGACTAGACCAAGGTTCCATCAGTACTGCTGCCATTACAAGCAATGAACCGAGTTGCCCTCGCGCAGTCTATAGGCTTCAGCGGTACAAATTACCTCCATACCCATACACTCTAAGGCTTTGCAGGGTGGCATGCGCAGTCTGGTCTCTATATGCGCATATAGAAGAGGCGCTTATACGAGATCTATCGTGAGTGTACGCGTGCACGTAGCCTAGTAACAACCACATTTTGAGGTGCTTTTGACTCGTCGTCACAGAAATCGCTCCCGGAGGGTGTTAGACAACCATCTTTCATATGAAGTTCCAACACTGTGTAAGGGAGCACCGGTCATCTGTGGGACGTATAGCTGCAGTTAGGCTCCTTGCAGGTCTACCTTGTCGCTACGGTCGTCGCTTTGACTCCGAAGATGCACTAAGGAATTGAGAAAAGATGCTGGTCTTTTGGGAGTCGAACATGCAACATTCCTGATAATGTGGGAGATCGGTACTTCGAAGTGGGATGTGAACATGAGATATCTGCGCCAGAAATCTTCATGGCTGCCAGGACGAGCG
>8 532 CTATCGTCGTT
CCGTGGGTATTGTTGTGACAGCTGAGACTGTTGCCGTCGGCAAAGGAGCTGCGCTGCTTTACCCGACTGTTCTGCCCTCCGTATCATGAGGACCAACCATGTATAGGGTGAAGGCGTACGGAGGTCCCTAGCAGGTGTGGGAAAGTAGTAAAATTGCAAGCCTGCCGCTCAGCTGTTAAAATAGTGCAGAGCTGGAGCTGTCGAGTCTACCTCTACTGCTCTCTATCCTATTAACTAATTCAAACGCGTTATGTATACACACCAGATTGACGCAAATGGGGAGGTGCGGGTCAATCCGTAATACGTTGGACGCTGTATCGAGTCATCATCGATCAGTTCAGGGCTATAATTAGTGCCCTATGGACCCAACGTTGCGGTATTGTACAGACAGCCCTGGAGACGTGAGAGTGTAGAATCGAGGGCATAGCATGGACCACCTCCCGTAATCGTCTAACTCGTACAGGTAGGACGACAGTGGTATGAAATGACGTTTCTGGTTTAGGAGAATGGATAAACATACCCCTAAAGATGTCTATCGTCGTTATATTCTATGGTACTGAGGATCATTGACTCACGCTAGCCCCGTGATGAGTGCGACGG
>9 432 CTGCCGTGGTC
CCCCTAACATCCCCAAGTCCCTGGTGATGCAGGGTAGACCAGGGACGCATGACCGGTATGCCCAAGATGACTCCTAAAATTGGCCGTACCACAGCGTTGTTGACCCGCTTCAGTACAAGACTTTTCTGCCCATTTGTGATATTTCAAAACCATCTACGAGAGACTCTGGCCCACGGAAAATAGTGATTCTGCGTTACGGTGTGTCTATAATATACAGCAATTCTTATATTGGAAAAAAATCCCACAACCGCTACAACATACTGGCCCCCTGTTTTCGGGTTCGCACCCCAAGGGAGATGATCGTGAATTTAAGTACCCTGCAGACCCCGTCCTCTGGAAGGCATAATGATCCCAGTCACTGAATGCCCCACGAGACTAGAGATGTGTTGGTCTCGAAAGCAAGGCTTTATATTATTTCGACTACCGGCTGAGCTGCCGTGGTCTGCCTCCCTTGCAGCTAATCAAAAAGGTAGGTGTCTGAGAAAGTACCGAACCCTCGACCAACCCAATATAGCCAGCGATCCTACTTCGCAACACTGCTGTCGATTGTTCTAGAGCATTTAGTATAAAGTAGCGTGTCTTGGGAGGTAAACTTAAGCC
>10 1 CTACCGCAGTC
ACTACCGCAGTCGGGTATTCGTCTGCCGCTGATTGTGTCGCCCTGGAATTCGCTCAAACTCTCAAGATTACCCCTCCTCACGCCAAGGAAGTAGACGGAAAACTTAGCCTACTGCATTTCGATAACACGTAAAAATCGAACAATAGGCCCGACTCGGGGACGGATGGTAGGACGCGACGCGCGTACTAGGATTTGGCTGATGGTGAAAGGTTTAGGGAGCCGAACCGTCCTACGTGCCGACTAGTTCTTTAGCCCAACCCTACGGCAACTTGCAACTACACGACGTCCAGAATTGCGTAAGGCGAATAGAGAGGGCCATCTAGGATATGCATCCAAAAATATCGGCTGTTGGCTCTAACACCAACAAATGCTTGAATTAAGTAACGTCTAGTATGGGGGTTCGGTCGTGGCAGCATGTGGGAACGCCCCAATGACGTTGTAGGTTCTGGCAAACACTCTCTCTGGGCTTGCATATCCGGCTCGCTCATGCATTTCGAGGACCCCGCATGAGTGTCTCGCTATCGTTAATACGTTCGCCTACGCGAAGTCGATCACACAGAAAATTTGCTGATGGCAGAAGCTGAAATCAAATGCAGTAAG
>11 232 CTACCGTCGTC
CATTGTTATAACGCGGGCTATGACGGTGTCAAAACCCGTTGCAACTAATCGGGACATTGTGTGACCCGCGCCCAGTGAGATTCACTATGTGCTTTCGAAACGATGGCTCATAAATGTTCAGGAGAGGCGACGAGAACTCAACACGCAAGCAGACATAACCGCAACAGGAGCGGACCACGGATTGGTCCCCGGAGAGACACGTTCACTTGTGAGTGATGGGGTGCAAGCTTTGCTACCGTCGTCCATGAATTTGTCTGGGCCTGAGGCCAGGCCGTAATTGTCCGTGTCAATGACAGAATGCAGCAGTCCGTCGGATTGCCAACATGCTCAAGGCGAGGGCTAACCTAGGGGTCATTGTGGCGAGTACGGACACATTCTAGGCGCACTCCCACACGCACCTCGAGTCAATATCAGTCAGTAGTTAGAATAGAACACTCTGACGGCATATGGGCGGCAGGACTTTACCGAAGAGACCAGGCTATCATTAACGCAGAATATCACGCCAACGTAGTCAATCAAAGGGTGGTGACACATTTCGTATTACGTAGCCTTGCGGATCGAGCGTACCGTGAGTGTGCGGACAACCACTCACGGACCCGG
>12 281 CGAGCGTCGTC
TTGGAAGGTGTGCAGCGCGAGTGCATAGCAAAGAGGCCGTGTAATTCAAGGCGGATAAGTGCGGGGTGCTCCCCCTAGATGTCTGTGCTCTTAGCTACAAGCACAGGGAATATCCAAGACCAACGCACATTTTCACACAGGAGTGTCGCTCCGCTCGTGGTATGTGCGCGGCTTGTATTCTCTAGACATTCCCTCCGCCGAGCATGGCCAGGGACCGATGTTTGAGATATCCGTACCACTGTCTCCCGGTACCTCTAGATGTTGATTTGTGAGGTTACAAGCGAGCGTCGTCCTCTGCGTAGCATAACCGGTGAGACCCCATTTCAAGCGACTGAATAACGTCCATGGTCACAGACGTAGACTATTTTCAACGCGCACGGCGGTTGGTTAACTTCTCCGATGCTATGCCAGGATTAGCTTTACGGTATTTCAGTAATTAATTACGATCTCCGATGGGGACTGCCAGTTATATCCTCCTGCCTGCTAAGACCCGCGCTTGTCAACTGCCAGCTAGCTGGTTAGCAACGGAGCCCTCAACACGACTAACATGTACTCAGGCGGCATTCTGCCGCTCTAATAAAAACGTTGATAAGGGTTCAG
>13 275 CTACCGTTGTC
CTTCTTAACGTATGAACTCGATGCCCAGCAAACACTGCGACAAACAGGGTGAAAATCAAGGCCTGTAGACCCATAAACCTTTCATTTGTGTACCGCTCCGGCATCTAGACGCTAGAGGCAGGTTAAACAACTCGGATCCGCTGGTGGCCTTGCGTTCGCTAACAATAGTGTTCGGCGTTATCATCATGACCGTGCACCCGGTATGAAAGCACATACATCCAAAGGCTTCCTTATATGACTCGGCGATTCTGGCAGGGTTTATGCAGGTATTATAGCTACCGTTGTCGGCCGCGTCGCGAGACGTGCTAAGCCCCCCTGTGGTAGGGCGGCAGCTTGCAATACGTCGTCCGCGGTTCCGTCGTCGAATACGTGACATCTTAGTCAACGGAGTTACAGAGGTTAAACTTCAACCTTGTGGAAACCACGATCAGAAGATGGGTTTTTCAGCGCCTACCACGCATGGTCATTAGGAAGCAGGTTACCCCTGACCGGCGGGTTGTGCTGACAAACCACGCGATGATAGCAGGGATAAAGATCACGGCTGAGAGCATTGGCCAGCGGTTGAGTAAGGCGCCTAAGTTCGTTCGTAAGAAAGTATGC
>14 571 CTACCGTCCGC
ACGAGAGCCAATCATCATGCCTCGTTTCACAAATACCTATGAGTGTTGATGTTTGAAGTGGCGCAACGATAGCCTCGTGCCTCCTGTATCGACCTACGTAATCATAATATTGTTTTGTCCGTACTAGGGAACCAAGCTTTTCTTGCAGGTGAATGTTACACCAACACAAGCTACGATGCGGACGAGTCTTCTCGGAGGACACTCACGACATAACAGATGGTCTATTCGTCTGGGGCGGTACACTGGATCTAGCGACGAAGACAAGGGCCCTCCACTGTAACCCCCAGTTACTCTGCTGCTGTGATCCCGCGGAGATCTCTGCCCGGTGCAGTTACCCGACCGCTTAGTACTGTTCGACGCGCTGAGAAAGAGCTCTCAGTCGATATTTCCCCGCGGTCCTCATTGGGCTAGTGGAGGATTTTGACTTACGAGGTATCGGGTCAACTCTTATTCCAGCCGCCGGCTGTAGACGTGATTCGTACCAGATGCGCCGCTCACCCATAATAACCTCTCCTCTTATGCGGGACGTTTCGAGACTCAGCGAGATCTTATACGCGTAGATTTTTGATCCCTACCGTCCGCACGTGCCGACGTGGGAAC
>15 423 CTGTCGTCGTC
CATATCTTCACTTTTCCTGGCTCCCTGTCAAGACGAACATGGGTAACTATTGGAGCTTCCGACACCGCTAGCATATGCATTAGGTTCGGGCACCCCATCTAAGTTTCATCGGGCGTGCTGCACAGTACCACAGCCTGTCTTCACCCCACGATGCGTAATCCAGTCCGGTCCACGTCATGAAGGTCGCTTCGACTCGGAGGTGGAGAGTGCTAGGATGATAACACAAATATAGAGGTTAAGCCAAGATCATAACCTGATCTGTTCTGGCTGGTGTAATTCGTCATTCCTTACCTTACTACGCGCAACCACGAAGTGTGCTTAGATGCTCTGCAGTTCCTCCTCCTGGTTGGGAACCCAACCCGCGCCAAGCATCCGTCTGGCTACGTTGACGTCTCTGGCTACGCGGGCGCACTTTGGGCAATACTGTCGTCGTCAGTATAGTCTGTCATCGGAAAGATTAATCTCAGAGCACCATCCGATGACTGTATTGACTATTGGTTCAACGACACTAGAAAACTATGTACCACCGGCTATAGGGCTAGAATCCGCTTAGCATCGGAGGCTTATACCCAGACTACTGTGTCGGGTCTAGTAGTCTGT
>16 28 CAACCGTCGGC
ATGCAAGCGGCTGCCCCGAGCTTTGGCGCAACCGTCGGCCAGTGCGTTGTGGGGGTATACAGGAGTCAGCAAAATATTGGGATGAACCGCTTCCGGTTCCGCTAATAAGTGTTACTCGCATGCGCGACCCGTGAAGCCCTTATGCTCAATCTTGGTCTCCGTGATACCGACTGTATCATCGACGCGTTGAAGCTACGCAAACATTTTATTGACGGTACGAAGTTACCAGCAAATCAGTATGCTGCATTGAACTCACTGGGCAGAGGCCGGAGTTCACAACGACCCATGTAGGCCGATTCGTTTTAGCTGAGGGCCCGGGAAGCCCCAAGCACAAAGTCCGGAAAGTTGGATTTCTCTAACCAGTGTTCTGAGTGTTTTTCGGGCAGAACGGCACATTAGACAGTCTTTGCTTCATGAGCGATCTAAGCAATGAATATTTAAGAAAATACTTATCCTGCGTGTGAGTCGTGGCAACACTCCACATCCAGTATGCACAAATTTGATCCTGCGAGAAGAAGCCGGGGTAGGCGCCGGCAATAATCTGAATTCTCAAGATGCTCCCTTACTTAGACATCGTATTTGATGCAGATCCATCCTTAG
>17 125 CTACCGCTGTC
TCCCTGAATTAGCCAGATGGCTTTGGATAGTGGAGGAGGGGGGGCAGAGATGACCCCAACAAGAAGTGCTGACTCATAACCACTGGGATAAAGGGGCTTACTTGCTCTAGTCTACATTGAGACCACTACCGCTGTCGTATAGGACGAAGATTCAATAACTTAACTCTAAAACGCCAGACCACTACCCGAGGGATAGCCAGTGCCTATGTTAGACGAGAACTCAGAACAGGGCGCATGCGATGAGTTCTCAATCGTCAGGCTAGAGGTATTATTGTCTATCCGGATGGTGCAAGTACTACCTATTACCCATTCATCAACACGACAACTAGAGTTAATTTCGGGGTGGGCGACGGCCTACGATAACAGTCTCGTGGTGTTCTTGATGGAGAGATTTAAGGTGAGCTATACATCCGAGACGAGCCATCGAGCTGGCCATAACGGGATAGCGCGTTGGTCACGTAACCGTTGTAGAGAATATACAACGTCAAATAACTTAGTTGGCCTAGGGAACGCGTGGGCTGTTGTTCTAGATGCGGTCCACAGTGACATTAGCTTAAGTCGAGACTGTATCCGCAGGATACCGAACCGTGGAACGAATTT
>18 416 CTACCTCCGTC
AGTCCGCAGGAGGAAGCGGGAATCCCATTAGAGGGCTTAGGAGGCTCATAAGGTTCAGCTGTTGAACAAAAGTATGCACGATTGGGACTCCTCGGCACGACCGATAAGACTAAGGTAGTACGGATACAATCCGTTTCGTGTGAGTCTTTCAGCCCAAGTTCGACACTTGGATAGAATGAGTCGTGGTATCCCACGTTCCCAAGTTAGGGTTGGACTACATTTACATTGTGAAATATAGAGATGCTTCGGACGTTTGTCTGAGACGCGGCTGTACCCGAACCCAGATTATCAGGTCTCCTGAGAAAAAAATCGCGATCCTATAAGGGCACTCTCAACCGCTGTTTTGCTGGCTAGTCCTGTAGCTCATCTCCGCGACCAACCACGTTGAGTCGATTATCACACGATCCACGTACTCTCTACCTCCGTCGGCTCCCTGAGATTAACAATATAACGACCCCGAGGCGGTTGTAATACATAACTCCGGATTATTCCAATTGGAGGGACAACGAGGAGTCTGCATATCAATTTGCCAGCTCGCATTAATTTAGTTATGTTTTCACTATACCAAACATAAATTAGCTGCGGGCAAGTCATCACTTT
>19 230 CTACCGCCGTT
TCCAAGAAGCCCCGGATCGCTCGGCCCGCTCAGTACTAGGGTCTATGGTACCCCCACAAAGTCGATTCCGAAACTGTCCGACGACCGCTCAGAAAGTTGCTCCGCGAACGCAGCGCCGGCTGAAAGACGCAAATTAACCCTCACTAAGATACTTTTAGACCGACCATACACCATCCGTCTAATGGCATTCATGGTCACATCGGCCTAGTCGGGCGGTAAACTCTGCGAGCCTACCGCCGTTGCCTGGAAGTGCAGAGTCAGGGAGCCCCTGATAGGCATCGCCTTCCACCGTGATTGGCAGGGCAGGCCACCTGGTTGTGCTTGAGACACCCTACAACGCTTCCAGGTCCAAGTTGATTAGTTTGCACTTACTTGGGGTAGGCCAATATTGAGGAGTCATCGTATTCGGACACATAGCACCCTAAGTGAGACCATGCATAATTGCCGGAAGCTATCCCTATATCCCCGGCGCAAAGTAGCAGTGATTTCCCGTCTTACTTATAAGCAAGATTCAGGTCGGCCCGGGGCACCTTGGAACAGCGTGCGCAGGGTAGCACCGCGGACCGTCTACGAGATGACTTGTCTGGTAGGCCCGCCCGA
>20 169 CTGCCGTCGTC
TAGGTCTAGAGTGGACGCTGTCCTTCCCCATTCACTGGTTCCTTTTTTAATGGCGGTTGGCTATATGGGTACGCCTGGGAATTCGCCGATCTTCACGAGGTCACCCATGTAAAATCCGGTATCAGTCCGTAGCATTTTTCAGGGATGCGCTCGAGAATAGTGTCCGTTTCTGCCGTCGTCATAATAAAATGACTTCAACTAACGGGAAACAACCCGTAATAATCGAAAATCGAGCGAACCGACAGCACGTTTTCTATCCTCGTGTTTTGCGTGTTAGCTTAAGTGTAGGAGGCCCGGGGGCGCAGCCGGAGTAGAAGGGGGCTGACGACCGAGTATAACCAGCCAGTGCCAAGCAGACCACTACGCCTGGGAACCAGAGATCCACCATATTCACCTCTCCGTTCCTACTTACCCGAGGGAAAGGCTTTTCTAGCAGTATGGCAGTGGCTCGTTTATAGCAACTTCGACACAATCAAAAAGATTCATTCGGGAACCGCGAATCTCCCTGAGGCGCTTATAGGTGTTAAGGCCCACCCCTTACTGATAGTTGGGCTTTCGGGCGATCTACAGTTATGTACTGCTTCCTTCACGTTTACGGCA
