# Supplementary material for: A particle swarm optimization-based algorithm for finding gapped motifs
Source: BioData Min. 2010 Dec 13;3:9. doi: 10.1186/1756-0381-3-9 (PMC3022572; doi:10.1186/1756-0381-3-9)
Supplement: Additional file 2 — Experimental Dataset. The synthetic data sets and real biological sequences used in the paper. [file 1756-0381-3-9-S2.ZIP › synthetic/non_gap_motif/fix_seq_length/Seq_600_20_11_2_7.fa]

>1 516 TGGTCGTCTGG TGGTACTCTGG
CGAATGACATGCGTCTTCGCAATAACTTGAACGTGGGCGGAGCTGAGTTTGAACCCCCGGCAGACAACTATAAGGTGCTTGTAGTCCTCCGAAGTGAAGCTACGAGTTCACTCCGAGCCGCGGACGAGACTACGCCAAGCCCGTTCGTCTCGCTAACAGGGGTTTGAAGAAACGTTATATACTAACTGTTGAACGAGACTTAGGGTCTGTTAGGCCCTCCAGCCGGTCCCCTGGGTCGAAGCGAGTTCGTGGTCAAGACATCGCAAGACCCCACGGGGTCGCTGAGAATCGAGCATAGTCGAATAAGCGGTGCCGAAGTTGAGAGGAGACTCCCGGCTTGACCGCTGTTGTGAGAGATGTTTCAGAGCCGGCTTCAGATAGTGAGACCTCCAGTCGCAAGAAAATATCGAGATTCCCCGATGCTTTTAAAAGAAGGCGACTAATGCCAACGGGACGCCTTAATGATCAAATCACGACCTTATCCTGCGATGATCTTACCTCTCATCGGTTCCTCTTTGGTCGTCTGGTCCAGGGTGGCATGCTCAATCATCATCTGTGTACTACTTGCATTTCGTAAAGCTATTGCAGAGGCTATAGGTC
>2 547 TGGGACTCTTG
AGGTGGGATCTCCAACTGGTGTCTATGCCTACCTCCGATCATACAAAAGAGGATCTTAATAATCGAACTCGGGTGGGCGCGTGACATCCTAATATGTAACTGGTTACCGACCTCGTCTTCGCTCCGTGGCCGTAGTCTACTGAGGGCCCGAGGTCAAGAGTAGTCTGAGAAGATAGAACTCAGTCGTCAATCCGCCGACAATTTCACTACATTTAGAGTCAGGCTATCGAACTTAATATTTAATTAGTCGGCACTTTGTAACGAACTGGCCCCAAGCATCCTTAGTGAAGATAGCTTGTTGAATAGCCTACCGAACCTCGATGCCATAGTCAAGTTTCCCTCGCCCCAGATCAGCCTACTTCAGCATTTCTTGGGCCGCTTATTATTGGACTCGCTTCTTAGCTAATCCCTGCATCATACTACCCAGACGTAACTAAGCCACTCTGAGTCGTGGTCCAGGATCCTTAACGAAAAGGTTAGGCCCCAGTATTGAGACGTGCGTTAGGGATTTCTAGGATTCGCTGGGAAACCGACCCCCTCCAGGAAGTGGGACTCTTGGTGGCGGTACGCGTATCGGACCGAGACGCTGGTCCTCGATGC
>3 589 TGGTCCTCTGT
AGGCAACCCCTGTCGATGACCCCCAAATTAAGCGGGAAGCTCTGCGTAAGTAAGTTACGCGGATCTCTAGTTTAATACGCAATACACATTTTGGTGTTCCGCACTTACCTTGAGGCTTGTGCAACTTGCTAAGATGGCAAATGTCGACGGGAAGCAGGTCAACCATATTTGTCCTGAGTCAATACGGCCAACAAAGCCGTTTTAAATCAAGCCGGGTATCTCCCAATCCCAGCTACCGTGCTGCTCATGGGATCCTACCCTGGGCATTGCTTCGCATAGTCCGAATTGAACTATTACAGGTTTAGAGGGAAATCATGGAAACACAAAAGCCATAGGCGGACTAGCCTATCGCTGGCAGCTCAAAAAGGCGCCGCTATTTATTCATAGCGGCCAACGCCCGCCCGAATGTTTCCAATGGAAAATGGTTGGAACTCCCCGATCTTCTGAATGTACCGGCCAAGGCTTTCAGAACCCCGGCATCTTAGTTTCCAGTATGCTAGTATTATCGGAACCGTGTCACCCCTATCAGTCGCCGCACACGCGCCACCGATTCTCAAGCGGCTATCCGTTACGTTAGCGGCTGACGACTTGGTCCTCTGT
>4 552 TGGTCCTCTGT
TATCTGCTTTGACAATTGATGAGTCTCAATAACTGAGGGACGGATGTAAAGATCGCCCGTGTTGTTTTAGGGCATTATCAGAACAGCATACAATTCTTAGGCTTGCCCTTTCATAAGTGGGCGTGAGATACATGAAAAGTAGACTGTCCGCTGCAAAGAATGGCGAACAGTCATGAAACAAGCAAATCAAGAAAAAAGTCACTCGGGGACTTCGGCGGTATGTTAACCAGACTGCTATACATACCGCATCAGATTCAGAACCGATGTATGTGATCAACCGAAACCAGTCCCTCGCCAACGAGAAAGGTCGGTGGGGCCGTGTTCTGTTTCTCTATAGACAGGGGCTGATACTCTTACAAGGACTTTTAATGGGGGGGGTGGGGACTACATCGTGTGAGGAAACAAGACAGAACACCGCACACATCCTCTCGGACTCTGTTACAAACTCCGAGCTGAGCCTTGGGAAGTCCAGAATTACTATGCATTCGCTGCTAGCGAACGGCCCCCTCGCTTGCAGGCAGTACACTTCTTGCACGGGATTAGTCTACAATATGGTCCTCTGTGCATTGGCTAGCCCCCGTATGCCCGCGCCAGATGTCC
>5 473 TGGGGCTCTGG
ACGGGACTCGTCCCATGTTTCTGCCTTAGTGCCAGGATGTTATAGTGCGTAAGGCCGGTTCCCGAGTATCACGGCAGCCGCTTGTATGCCCGCCTACTCCTCGAATGTGAAGGCAGCGCCGCGGTCGACTAAGAGCCTCGGTGACTAATATCGTCAACATGCAGTAAAGCTGATTTATAGACCAATACCGAACCGAGACTCGGAACTTTTAGCTGCTCGACGTGTGACTAGGGTAGACTTGCGTATATCAAAAACCACGATGTCGTGATAGTGCTGATAACCTTTCATGTCCGCGAATCGTCTTCTAGGAGTCCAAACAGTGTTCCACAGTTACATTCACGGGAGCGAACCCTTCTTTCGTACCTGGCACTCCGTTCTGACGGGTCCGTGTCACCACCTCTAGCAGTTTATAACGACTTGTACGCTGCGGCGGACAGAAGTACGAGCTGTTTCTTTGGACCTGCCTACGATTGTGGGGCTCTGGCTTCGCCTGGCGATCTCTTTGGTTTGTAGGGCCGAGCAGTGCGTCAATATCAAATGACCCTCCCCGACCTCTGTGACTATACGCGCACATAGTACAAGCCCTACCCTAACTTATTC
>6 505 TGGGACTCTTG
CAATCGGTGAGGAATCGGACACCAGTGCCAAGATGACAGGTACGATTGGTCCTTGTCGCGTACCCAGCGCCCGAAACTAGCAGATGGTACTGGAATTGTATGCGCATGACGCAGATGGAAATCTCCCCTGAGTAAAATGATCTACTGAGGCGTCGCACAGAGCGTCAGACGCGCAGAGTAGCGAGCGTGATCTGAGCGGTTACCGGGTGCATGTTCCTAGCGGAAAGGCGCCTTACAATAGAAGGACTCATCTCTTCCTAGCACTTGGAGATCCCGTGTTCAGTTTATAGCATACGTATATGTTTCTGTCGAAAAATGCCCATCGTGTCTCAGTTAAAATTGCAGTTGAGACACAGCGGTCACAATCTGATTGTCTTACGACATCCAGTCTGACCCCCCATCTAAGCGAGCTGCCTCAGCAAAGCGGAAACAGCAGCTAAACGCCGCCGTAACCGAGCCCGTTAAGCAGTTGAAGGCGCAATATGGAGTTTAGTTCCTTCAGAACTGGGACTCTTGAGAGAGAGGTTGGTGGTTGTTACTATAGTTAGAGCTGTTATAACACAGCCGCAATGTCTGACATTTTCAGCGTCAAGGCGCGCG
>7 133 CGGTACTCTAG
GCACGCGATGTACCTAACAGATACACCTGGCAAGTCAGGAGGGACTCACCCTTCGGCGTTGCGTGTGTCATCATAGGCCCTTCAAGGTCCCAACCATGACCTGTGTTCGAGACGTTACCTTCGCCGACCTTTGCGGTACTCTAGTGGTTCTCTGTACGGAAACACCCTCCCTGAAGACAATTAGCTCCATCGCCCCGCCGAACTTGATGAGATTGTTACACACGCGCCTTTCTCCATAATTACCAGCTGAGGGTACGCAAGACCAATTACTTCGCCTTACCCTGGATGATATCTCTTTCGAGTATTTACTATTGGGGGGTTCCTGAATCTTGCGATGTTACCGGTCCTAGGTCTCCAGCGAGATCACGGATAACGTTTTTTCACACGCGGCTGGCTGATAGCTTTGTACAAGTTTACATGCCTGGCGGGATGAATTTGAGTGTAAGTGGCTGTCGACAGGCCACCATGTTAATTACACAAAATGTTTCACACGGGGATGACATGTCGCCTCTCTTTTGTCTGCCGCGGACCTATGCTATCGTCGAGCTAGTCAATTGTTCCCAGCACTGCGACGTTCAGCGTCTCGCGCAGGCTTTGCTG
>8 452 TGGTACTCTGT
TTCGGCATCACCAATAGGCGGCAAAGCCCTCGGGCCTGATTATGTCACTATAGGAATTCTGACCGTCCCGTCAAAAACGACGATCTGGTGCACTACACGTATCTGTCGACTACTCAGTCGACTCAAGCGCCCACGTCTGCCCGGGGCTGAAGCGGCCCCCTTATCCAGTATAGCATATGGACGGCGCAGGTTCTCTCCAGTGATGGAACTCTTACTTCAGCTCGAGACCATCTGTGTGTCTGCAACCATCCGTCGAGGTTAGCCTGGCGATCCCCGTCTGTAGAAACGGCATCACCCAGCTCCTGAGCACTCTCAGTAGTTGATGTAGAACTTGTCAATCAGGTGCACCCAAGTCTAAGCCCGTAGTGAATCGAACCTCTAGTTGTGATCCCAAAGACTCCACGCAGGTCATGATTTCAGAGCTAGCTTCGTGCCTCTGGGCTTCGGGGCGGTGGTACTCTGTTCTAGCTCAAACATCCAAAATCACTTAGAGACTCAGCCTGGAGATTGAATGTGGATATCTCCAGATTAGCGCTCGCGCGGAAATAGAACACCACCGTTGTTCAGGTATGAGCGACCAGGCCGGTACCCCTAATGCGT
>9 69 TGGTACACTGG
GGAGCGTCATAAGTGAAGTCTACTCTCTCGCTCTAGGTAGCCGGAACGCCAGCTCCACCTCTCTATGAATGGTACACTGGGCAAGTTCATGCCATCTACGAATATTCTAGTCATTTGTCGTATATGTTCGATTCGATGCGTCAATTCGATCCAGTATAGATTGGTTAAGTAGGGGGGCAAACAACTGTCGAAAGGTGTCCTGACACGTCGATATGGACAACTGCCACGAGCTTGAGTCCATTGCGGAAACTATTACTACGCGATGGCCTAATAAGTACTATGGCTTTTGCGCGCTCTACTTGAATACTAATTCATATTTCTCATTGTGTAGCAGCCGTCCTAAGGTGAAGAGGTACGCAGAGACACCGGGCTGCTTCTTTCGGAGTGACTGTCTTCCGAACACTGGCCATTATGGTCATGAGTCCCAGTGGTGAGCGCCGGGCCCATTCCTCACAACAGTACGAGGTGAGACGTACACCTTTTCACCGCGGGTACCACTTACCTAATTACATTAGGTGGCTTACTAACTGTGCCGCTCGGATGCAAGAGAACCAGGGAGAATGGTCAAGCCAAGAAGTACGCATTTAGCCCGGTCCACTC
>10 538 TGGTCCTCTGG
TAACTATCCTTGTGAGTTGAAGGTCTTGTTACTTGCTACCAATTATTGGCCCAGCTTTAAGTGGCGGCAAACGAAAGCGCATGGCGTTGATGGCTTTTGAGGTGGCTACCATAAGTGGAGCGTGAGGCGCACTCAACAGAACACCATAGTTCGCGCTGCCCAGAGCCGCCCTACAGTTGAGGCAAGCGTTAGACAGACAATTGTTAAGCTTTAATTCGCACTTAATGAACCATGGAGCCAGGCATACAGAACGAGCATAATCATTAGGATTCTCCACGGAATCCGTCTGTTGAAACAATCAGATGTCTTGGCCCTTCACAGGATAGCTGCTGCTGGATTGCTTTGCTTCCCGCAATACGTCAGTCCGCGAAGGACTACGGTAGAACCGGACTGAAAGACTGTTCATTTAATGACTTTCCACACATATACCATGAAATCCTATTAAACAGCGTCCCCACTAGACATTGCAAACCCTGGTGAAAGGCTGGTCTGTGAGGTTGATCTTGGGGTTAACGATACCTGGTTTGGAAACGCCGGGTGGTCCTCTGGCAGTGGCTCGCCGCCTCGGCCGTGAGTAGGAAACCCGCCGCCAAAGCATAG
>11 206 TGGTACTCTGG
GGCTAAGCCGTGGGATCTAGGAGTCAGGACGTATCCAACTCACGGGGGGAGTTAACTGGCGCAGCTTCGATTTGACGTTGCACAACGTATTTAAACACTGTCGATATGTGAGATGATATCCGAACATCACGCATTTTCATGAACGGGTACTCGTTTCAAAAGATAAACGACCATCCGCGTTGTACTCTGAATGAACTATAGTGTAGTGGTACTCTGGGGTGCACCCGGTTGCGCAAAGTCATCAATTTTGTAACAGCTCGTGTACGGTTGCAGCTTAGCACTTTTATTGCCCATGTTAAGCGTGAGAACGCGCTACCTATATCTATCGGCCGGACGTTACCCTGGATGTCGGGCCCCACTTCATAAGAAGAGAGATTAGTAGACACGAATGGCCGCCCCGCCGTCGAACTTTCGCCAACAGTTGGAAGATTAGCAGGTCCTCCAAATCCAGACAGGAACCCTGGACGTTGCTGGGGCATAGATCAAGCGTAATTAAGTACGCAGGTGCTCTTTAGGGGCTTGCCCTCCCGCTATATTTCAGGAGCCTATTAACCCTTTTCTCACACCTACGACTAGAACTGGCACGGGTTGGACCGGCCA
>12 516 TGGAAGTCTGG
GCGGTATCATTCAAATCATCTGGGTATATTTTAAAAATCCAAAGTATCTGGGACTAGAACCACAAAGACCCAAAACTTGAAAATCACCTAACGTGCCCTAGCCTCCACTCACGTAATTAGAAGAGGGACTGCTTGTGAATGCTTGTTGCCCCTTTGCGCTTCCACCTTGGAAGACTTGAAATCCCCGGAGGTGAGCCTCGGTGGCAGGTCAGCGGCTTCCGGGGGTCCTCGCCAATCCACGACATTCATGGGGTTAGCAATGGACGGTGAGGTCGCGGTGCGGGATACCGCCGCAATGTACTTCCGTCGTTGCTCGTTCGGGATCGCTCTTGGCTCAATTGGGGATGTGGAGCTAGGTATCCAAGACATGTCAGTTGCGACGGTGTTACCGAGTGAAAGCATGCCACAGGCAGTAAGGAGCCAACAGGCCAGACGAGGAGCTATCATAGCCATGGGGGCTTTGTTTATAGCACACTTGGCAGGCGACACGCGCGCGTACGAGCTAACCATGATCCTTGGAAGTCTGGATAATCTGCCCGTCCCCGTCCACCGCACTGTAGCAATTTTCCTAAAGAGGTCGGTTACAGGTGAGTGAATTAC
>13 9 TGGTCCTCTGC
TTTTCCGCATGGTCCTCTGCAAGTAAATGGTTCTTAGCGGCCCGACAGGTTATCAGGTTCAGTTAATGGTACGCTGACTTTACTGTGCCCGTGGCTTAAGGTCCCTCACACCGCCGGTCCTGCATACCCGAAATGACCGACCTGCGAGTTGACTGCCTATATAGGTTACCTCTTCAGTAGTCCGACAAGAGAGATCACGTGCTAGAGCTGCATCTCAACTTTACGAGGTGGCCATAGTAGGCGTATAATGACGCGATAAATAATCAAGGGGTAATACAGGGGATGGGATGTTGCGGTCTCAGGCGCGGCACATCCTGCGGCCCAGGTAATACCTTCTTCTGCTCCAATGCCTTCGGGCCCACTGACCTCGCACGGCTTTAGTGCCGTCAAAGCACGGTATCATTGCCTGGCAATTCCGTCTGGGCAGCGATCCCGCAACATTGAGCTGCGGGAATTTACGCTTTTGTTGAATCAAGTACAAGGGCACACCGAAACTTCGATCGCCAGGAGGACTAAGCCGAAGCACGTCGAGGTGTCAGGTGTTGCTCGGTCTTTTTGTCCATCCAAGGGGAGCCGCTTTACTTCCGGACGTTGACTTGA
>14 374 TGGTACTTTGG
AATAGTCGATGTCCAGAGTTGAAGGTCTTGCAGTGGTACATGACACGCACGGGTAAGGCGCCTGCAAATCGATTGACGCTGGGGAGCGCACCACAACGTAGCCGCGGACCCTCACTGAAGGGCCGCATAGGCAGAACTATAAAATCTCACGTTCTAGGAAAGTGGGTGGCCAGTGAAGAAGGCTATAGATTGGTTATGCAAGATGAGATCGATTACGCTGAATTTCTGGATGAGATCGACTATATATTGTTTAAAGGGGCTCCACGTTCCTGCACTCTTGCCCGAACAGGCCGGGTTCGGTCAAACCGAGATGTATTCTCGGATCATTCTGCGTGTTCCCATATTCTGACACGGATCTGTGCACGAACCCCTAGTGGTACTTTGGATTCAGGGTGAGCTGGTGATAGTGACAGCCGTATCATTGATGGGTGTACTAGTGCTCTGACGCGAGATAAGTTGATCTGATTCCCTTCGGGAAGGTGGAGATCCCAATTAGCTGGTTGTACTCGGTGGGCGGAGCTTTCTGGAACCGACGATTTCGAGCAGTGACAGAGTGAGTTCTCATGAGTGTCTTTCGCCAATCCGTCTGCTGAGGCATCT
>15 66 TGGTAGTCTGG
CCTTCCTGCGGTGGAGCTCTTCCGGCTAAGTTCGCGCCTCAGCTTTATTTTCCGGCCCGTTTTTGCTGGTAGTCTGGTAGTGAATCACAGGGCGCACGGGTACACTTGTCTCCAGGATTGTTGCTAACGGTTTTCACAATCAACACTATGGACCGGCTAAATCCAGCTTCTCCGGGATGGAAAGCCTTCCCAATAACGTGATTGCCCGTAAGGTGTCCTAACTGAGCGCTTCTTTTCTGGCAAACTGCGTTCTTCTTTCTCTGACTTGCAAATGGCATCATTTTCTCTACGACCAAGTAAGTGAACCGATCTCCCTCATGGCCACACACGCTCGCAAACATTGTTAGCTTTTATGGAACTGACCTTCGTTAAGGTACGGCACATTAGGTATTCAAGGAATTGCCTACAGTGGGTGGGTTACTCCAGCCCTAGATAGGGGCGCTTGCGTTGAATCTTTAGCTAACGTTAGTAACGGGTTGGGGGCAGAGATATAGCGACATGTGCTAACAACACGCCCGAGCATGGCTCAAAAGAGGTCGAGCTGCAAACAGGCTTTAGTTCGGTGCTCGCGCGAGAAATTAAGATCTAGGTGTCCGCAAG
>16 72 TGGTACACTGG
CCATGCGCGGCGGTGATTTACCGCTCTCTACCTACGGCCGTATTCCATTGGAGGGATATTCGGGTACCCGCGTGGTACACTGGGCGACAGCAAACCTTCACCAGTCGTCACTTTAGGTAGTCATACAATGTGAAACCGCAGTCTTTAGACTACGAGCATAGACACACGCAATACAGACTCGATACAGGTAGTCTCTCCCCGACATAAGGGCCATCTCCCAGTGACTCGGCCATTCCCGGTTTCAAGGATAATACGTCCCAATTTATAAAATATCGATGAGACGGGGTGATGCGAGTAGATTGCATGGCCGATTGCTTATCGGAGCGGGCCCAAATTACTTGATACGAGCGATTCAGGGTTTGACACTAACATCTTATTTACTAGACTATTGCCGTCTTACATCTCGTACTGCGAGTTATACCTCCAATGTTCCGGTGCCAAAAGTTATTAAACGTGTAAAGTGACCTTGCTAATTCATCGTCCTGACGGTCTATCTAAGGGTGGCAAAAGAATTCGGCACGGAGGCCGCGCCCAAAGCCCACAGCTAGGGTAGGTAAATCTCTAGGTTGATAAGAATGACCAAGGAAGGTGAATGTCGTG
>17 21 TGGTACTCTGG
GCAGAGAGCCCCCTCCAAGTATGGTACTCTGGAACCCTTATTCCCCCTCTCCGTATGATTAAACTCGATCAAGACCGCGTGTGTTTTGAAGGGCAGTACTGTATATTTTAAACCATCGCTCGCTTGGCTCCAATTCGGGCGTTAGTAATCAGATCGTGTGTGAGCTATATGTAACACGTGTAAGGATAGGGTTCTTTTGCCCGAACGTCGCGCGGGCTTGACGTACCTGCGTTATCTCCGAATGCCAATCGTGTTCTCTTTAGTCCGATCACCGTCCGGTAATTGAGAGCAGAGTTTGATTCTCCGTACCTGTTTAACAACGATTCTCCGTCACAGACTATGTATGTCGTGTGGGCCAGAGCGTGTCACCACAGGGGATATTCGCCACAGTTTATAGCGCACATTCTCTCTCACATCCCCTAGTATCAATGTTAAATAGACTCGAGGCCGTTCCGAAATCCTGTGTAGCTTAATTCATTGCGCTAAATCAGTTTGGCCATTTCAAAAGCGTTTCTCAACCTATACATTTTATGTAGGCCGTAGAGATGGCAAGGGTTACCCCTCGAATTGGCCCCATCAGTTAGGGGTACTAACAGTGAC
>18 27 TGGTGCTCTGG
GCCTATATAACCATGTTTTCAACCAATTGGTGCTCTGGGTGGAGCGCCATCTCATCTAACCAATAGGCGTGTGCGGTCATAGAACCGCGGCCCACCCTGCTTGTCGCCGGGCTCAACGGACTTAGCTTCGAAGGTCCCTCGTTCAGTGCCAGGTCCTATTGATAGCACCTCTACAGATGCTAGCTGGGGACGATAAGACGTGAAGTTGCCTTGTAATAGACTGGGCTTTGGGGAGCCCGTTCGGTTTCGGTTGGTAGGCCGCGCTCGAGTTTAACCCGACGTACTCACTCGTTTGCTCAGAACGCTGACTACCTAGTGCGGGGGTCGCGGACATAGGCGAGTCAATGGATGTCGCCCATGAGGGTGAGACGGCCCTTTTGAGAGAATTGTAGGTTCAACGAAGGACTGGCTTTCCGTTTCAAGCGCGATTCGCATTGCGCGTCGTAGACTCGAACACAGCTCTTCAGCCGTTCATCATGTGCAGCCCCGGCTGACTGCTCATTTCCAATTACATGCGAATCCGTACAAGAAGATGGCTATGGGCTCACAGCGATATCCACTGTCCAACGCATGAGACATGATCTTCTGGCGTACGAGAAG
>19 218 TTGTACTCTGG
TACGAAGGACCTGTAACCCACTGACCATAGCACAAGGAGACCTGTTGTTGAAGGTCGCAATCCGAGCTCTAGACTCGTAGGTAAGGGAGACCAGGTCCGGGCACTTAATCTCCACAAGAAATCACTGGTACTACTCTTTGACAGGAACGCTGTCTATGTAGGATTCGTGATCCATCTCAGGGGTACACTTAATGTCCGCGGTAAGGATATTGACCCGGTTGTACTCTGGTCAACGCTTTGCGTACGTACGTATTGCGGGGGTCCCGTTTGCATACAACATGTGACGAGATGGGCATGGATGCGACGGTACCCACATTATAGTCGATGGACTGGGACCTGTGACTCTTGGCGCCCCACACGAGGGGCTCATCAAGGGAGCATTAACGTCTGTTACGGTCGGGCTCTGGAGCTGTTTATACATAAGGATTTCGTCGGTGGCTCTTGTGGCTGTCGGATTCTATTCGTATTAGATAACCACGTATATCAGAGCATTCGATAGCCGGGGAGCGAGGTTGGGCACAAGAGAGAGTAACCAATTCCGTTGCCGCTATTCTACTGTCTCACCTTGCGTGATAAACATGCCTTATTGATTATCTATAA
>20 583 AGGTTCTCTGG
TACCATGGCCATTTTGTACGGCCGGCAATGTTTATTATAGACAGGCCCCGGTAAGACTATTGTAAAAATCTGATCACGAAGAAGTCAGCTCGAAACTACTTGGACTGTCTTTTCGGAATGGCTCCGCCCACGTGCCGAGCTAATGTCCTCGTAGTCACTCCTAGTGAAGCGGAGACTTCCGCCCCCCCATCTGCACTCTGGGATATAGAGGCAACGTCGACCCGTAATTTTACGTGGCACCCTTCAGTTGAAGCGCAAAAATTGGAAAGACTCTTTTCCGTACGGGTTTTACATTGCATGGGGTCTGAACTGTGGCGAACAGCACGGCCTCCCTCGAGTATCATCAGGGGCTCTTACCTGATAGATCAATAAGACGGTTCAGGCATTATTGCGTGATCGCAAAACGCGGGCCCAGACATGGAAGGGACACTTTAGACCAGTCTACTCCCCAGGGTAAACCGTCGTTAGGACATATGTACTAGGCTAAGTTTGGTAGAACTTTTAGCTCTCTTAACGACACATTGGATCATCCCTATGACTACTTAAGTTCAAACAATCTATAGATTTGAGAAGCATACGTGCCAGGTTCTCTGGCGTCTC
