# Supplementary material for: A particle swarm optimization-based algorithm for finding gapped motifs
Source: BioData Min. 2010 Dec 13;3:9. doi: 10.1186/1756-0381-3-9 (PMC3022572; doi:10.1186/1756-0381-3-9)
Supplement: Additional file 2 — Experimental Dataset. The synthetic data sets and real biological sequences used in the paper. [file 1756-0381-3-9-S2.ZIP › synthetic/non_gap_motif/fix_seq_length/Seq_600_20_11_2_8.fa]

>1 90 GTGTGACCGGC GTGTGACCAGC
GGATCGTGTTGGAGTCAGAGGAGCCATGCGCTACATAATCGAGTCACTTCCTTTTCCCACGGCCAAGTTCATCTCAGTACCGACCTTATAGTGTGACCGGCCATCCTCATTTCAGATTCCGATTCCCGGCCACTAGCACCATCCTTTCCTCATGTCTGCGATTGACTCGCAGTGAATTAAATGTCCTTCGGTTCACATCCCATCTATAATGCCCTAATCCTCCCTCTCATTACCTGCAACGTGGCCTATCCTTAGTGAGCATCATGGGCTCAGCGGTCCACTCACTCTGTTAAAAGATGATGGACGTACTGGGCATCTTCCTACAATGGGGGATGTCCCATAGCCGCGTCCAGAATGCGTTTAGAGTCTTGCAACCTTGCGGGTTATTAAGATGCGGAATGTAAAAGCATCTTCCCTTTTGAGTCGCTGTAGATCGACCCGTACCTCGAGACACTCACAGAGTGAGGTTTAGAGGCCTAAGATGTTGTTGTGGCCTGTGCCTCATTCGCTCCGTGGCGTCTCGGAGACTTTGGTGAGGGGGGTTCGTCAGCCTCAGCCAATCAGTCATCACCATATTGATCGCGACTCCTGTCGAATGGG
>2 56 GTGTCACCGGC
CAAGAGAGGCTTCACGAGTCGAGAATCTGCTCATTAGGTCGACATCTGTCGCAATCGTGTCACCGGCTCGGTGACTGGCTAGTGCCCTAGATCGTCATAATTCAGGTTACTGAGTGCCGCGTGTCAACCGGTTTAGTGCTAACAATCATTCATAGCAATGGCGGCGGGACCTAGATCGGCATTTCCGGGGAGGGTCGGGTTATAAAAGCTCATTCTGAGCCAGCCCGAAACACTTCAGCGGTGAGCAGTAAGACTTAGTAACGCGTCATTTCCGCTAGTTATATAATGATACCATTCCTGCCGGAAGCAGTGCACTTGGGCTACGACCTACTCTGATAGCTGGCTCGCAAACACGCAGAGTGACCATGTATTGGAAACATTACGGGGTATTGATATATTAACCGCCAACGGTCGGAGGCGATACACGAGCCACGCGTGGCCTAGGAAGAACCTTGAGGCCAAGATGTGATAGTGCCTTCAAATTTAGGATGATCGGGCTAAGACGCCCTATCGCAACCCCGTTCCTCGGCGCGGAGCTACTAATAAGGATTAATCATTTAGGCGTTAGGTACCTAGGGGCGGCCCCCACTAGCGCTCGAT
>3 416 TTGAGACCAGC
TCCTGGTTTGAATCTTATAAGCATATGCTCCCATGTGAACATTCTTTAATCGGCTCGTGTTCCCATTGACCACATAAAGTTATAACCCTTACGGTCTCACTTGTTACCCAGTGGGATCTTACAGACGTCCAACAAGCATTCCTGTACTATAGGGATTTGAAATAAGTTGTGTCCCCATAGGACAGTTAAACGGAGTGACCATGTACACCCTCGCTTGGCTAGGATAACGAGGTTACAGCGACGCTCCGTGGCCTAAATTCCCACAGGCGTCAGGTTCAACACATTATTCGTTAACCTTGTGAATAAATTTTGAGTTCGGAGTAAGTAGGGGAGTCTTCTCAGCGCTTGTGGCTAAAGTAAACGTAAGGCTCCCAGTAATGGGCCGACGTATGCACGCTTCAGTCTTAGGGTCAAGGTTGAGACCAGCTTGAAACAGGCCCTCGGAAAGGGATGTAGGCTTCTTAGCCGGGGTAAGCGTCGCTCGCAATTCTACCCTCATTGATCATGGATGTCCACCTCAGGAGTAACCAGGAAGGTTCGCCATAGGTGCCATTGACCTCAAGCATAGTAAGTAGCTAAGCATGCCGACAAAGCAGCAAA
>4 423 TTGTGACCAGC
ACGATAACCCCGGTGATTGCAAAGGGTTTAGTTCTCTGGGGTGAGGGGACTTCTAGTCTTCAAGTGCACACGGCGCAAGTGGGACAACCCAACTTTAAAACGAGACCTCGCATATGCCCGGGCTATGAGCAACACGGTTGGGAGGAGGAGGCTCCGCATGACCCACGCGGGGTGTCGCCTACTTGTGAATGCCATTATGACAGACGAACGTTATCGGGACCGGCTGATTCGACCTTGCGGGTGCGATTCGCAGCATAGGAGAAATACACGATAGTTCAATGTCTGATCACCAGGCGTTGACCAAAATTAACAATAAAGTATTTGCGAATGGGGGGTGCCATCAGACGAGCCCTCCAATAGTCGCCGTACTTTACGTCGCACCAGGCCGGGGACTGGCGCGTTTCTGAATAATTGTCCCGATTCTTGTGACCAGCTTCAGATAAGGACAGGAGTCAACTGATTGTACCGAACAACCCTATCAGGCCCATCTGAAAAGCCCGGAGGGGTGCACCGACGGGCGGGGAAAGGTCTCAGTCTAACATTTAACTCGATCGCTGGTTGGACTAATCTGCTCGCTCGTGTCCTCTCTGCTGACACAGG
>5 142 GTGTGACCACC
CCGAGGCGCCCATCATACGAGGCTTCGTGGAACGACTACCATGACAATGCCTGAAGTGTAGAGATGAAGGTGGGTGTACTGCGGTCGTCATCGACCTGGATGGGGTTCAGCTGATTTGCCATACTAAGTTGAATCTCACGGTGTGTGACCACCGGCATTAGCCCCGTATTATTTCTCATGATTAAATCAGGATTATTCAAGGTCCTCCCCGCAGTAGACGGGAGATGTAGCAGCGTTGATATCCATCCAATTTCTGGATCCCGGCAGGATTGCATGCGACCTAAAGGCCCCTAACCACTCTCGTTGTAGCTGATTGTGGTCGCGTTTGTTAGGGCTGCAAGATCTGTTAGTTTGAAAAGTTGAGACACATGGCGCTAACGAGCTCTGGTCGGCCTATGTGGTTAGCTGTTGGTGCCGAAAGCTGCGCCGCAAGGTGAATATACACACGGGGTCGAAACGTTCACCTTAAAGTGTAAGGATCTTTGCTTTAACGGCTTGGGTGTAGACCGGGCCCAAAATGAGGTTTTGTACGGTTCTCTAACGACTCTAATTCGGTAATGGGATCGAGCTACTAATCCTTAGACTCGATAGTTGAACTCT
>6 54 GTGTGTCCATC
CCTTTAGCTGTCAGGTCGCTGTCTCGCCAGCACGGGTATAGCGAATACCTGTAGGTGTGTCCATCAATGCGGATAACGATGATCATGTAGCCAGGTGAACGCGGTAATTGCACGATGACATTGGAGTGCTCTCCTCCATCCTTGACTGGCGCTATAGTCGGCACCGCCCAGTTCAAGGCCGGGGGAACGGCAACAACTACTTCTACGTGTCACAAACACAAGGATGCTTTGCCAGGTTTAATCGGACAGGGCTTACGGGCCTTGAGGACTAGCACAGTCACCTACCATTGTTTAAAGTTGCATGCGACATCCTTTAGACACAGTAATAACCTCCTTCGACGTCCTGGCCATATCGTATCGTGCAGCTCTATTCTTTCTAGGCCCCCTCGTTATAATAGCCGTAGAGACTGCCCAAGCCTTGCCCACAGGTGCTATGGCGCCTACAGTCGTACACGGGCCGGGGTTCGGGCTCACATCCCGGCATATGTCGTTTTGGGATCCCTAGTTTCACGGCTCCGCTTACCTCCGTTCGCCAGGTCTCTCGTTTGTATTGTGTTCACTGAAGCCTTGCATATGTGTTCGGGGATCTTTATCCTGCAC
>7 344 GTGTGGCGAGC
CCTACATGAGGCAAAGCTCGGGGCTCACGACCCACGCCAGATGTATAGTGTAATGGAGATACCATTCTGGAAGGCCGGGTGGTCCGACCCCCCAGGCCGAATGGCTTAACCTCTTGTGCAAATGGACGCATTATAGACCTTCATAGGCCAATTGTTTCACAATACAAACTATAGAAGGTGACACGAATGGTCGGATATCCGAAGTTCTTCGCTCTCTGCATAGACCGATCCTAGTCCAACCAATTAACAGGGTAACGGACTAGGATGAAATTTAAGGCGGTAATATTCGATGGCTAGATGATAGGAAAGTCATGCACCCAACAACAAGCATACATGTCTGTGTTGTGTGGCGAGCCAATATTATTCCGACGACAATGCGAAGAATTGGGAACTCTTTGTCGTACAAGCCTCCTCTAAAGGTGCTGCCACTCACTCGGAATGTTCCGATAAGCTTCCATAGCTGCGTGGATGACTTAATTTGCGCTTCGGCCACCTTATCTTACGAAAAACCGTCGGGAAGCCGGCCGAATAAGCAAAAATTAGTTGCTCACCAGTTGGCAAACGATCAGCACGTGACAACACCGCCATCGGAGGAAAACA
>8 206 GTTTGACCAGC
TTACACGCGCAACTGCAGCGATTTGACCACGTTACACCGGGACCTTTTTCAGATTCAGGTACTACGGCTTGCAATGGGAACAGGCCGTCTCCGCCCGCCGACTCCGTAATAATATATTTTGAAGAAAGACTCTTCGCTCAAACACCAGTAGAATGAGTTCCAAACCGATACTCCACTGACGCGCGTTCTATAAAGCGAACCCGGATGTTTGACCAGCGGGGGGGTGGACACCGAATCTTTACCGTTCATTCCCTAAGAAGGCCGGCGTTTCGGTCATGTCGGCCTTGTGGATGTGTTCCCAGCGACTCTTGTCCTTCCATTGCCGAGTTACACTCAAAAAGTGCAACACTCCATCGCATTATTAGGCTGCCACCTCGTCCACATTAAATGCGGCGCGGGAGATTCTGACACATCCGCTATTGCTCGCTGATGAATGGACGAAACAAGTCGTCAAAGCAGTTCCCTATCCGCTGTCACCCTGCCATCGTAAGTGCACAAATGGGCAAGAAGGATATGGCTATACTATCAGTATCGCTAAGGAAACGGTCTGGTCCATTCGGCGGCCCATGTCATCGTTGGATTTTGTGGAGCCAAAGAAAG
>9 332 GTGTGACCAGT
ATCTGGTCGAATGTAGTCACTGTTTATCTTCGTTAGAAGACACGGAGGTTCTACGTCCTTACCAATGGTTCCTGATTCGACTCCCGAATGCAGCGCACAAAGAGATGCTCAGATCGTCGGTGACTCGCATTTCAAACTACGTGAACTATCGCAGCGGTAGGGGTCCTATAGCTCACTAGTTTACCTACGAGGCTTGCTTACTTGGTATCGGCCGACCTGAGGACAGGCTGAGCACGCTCTGGAATCTACTTGAATGCCACTGTCACAATGCTAAACTAAGCAAATGAGTAGCTTCACTAACTCATCCAAAAGATGTGCTTGCGTCCATCGGAGTGTGACCAGTATTGCTAGTCTTACAATAAAGAGCAAGCGGGATGGTAAATTGAATAATGGCGGCTCGTAATACTAGCCCAGGTACCTGCTCCGACTAGGGGTTAATCTCAGCCAGTCTTCATACGCTATTGGCTAAAGCTGCACCGTCAAGGATCTGAGATAATTCGTATAGAGTACTACGGAAAGTTAGAAGCTGGGGGTCCGTGGGTAACGCCAATACTAGCATCTATCAAAGAGTTGTGCAGTTGCATTAATCAGCTAGGATGG
>10 252 GGGTGACCAGC
ATTTCGTAGGTACACATGAGCGCTGATGATGTAAGTGAGCGTACGGTAAGAATACTAAAGGAACCCCTCAATACAGTTCGTTACTCGACGCTGAAACGTTGCAATCCAATTAGATATGAACCCGCTTTGTTGTACACCCTCGCCGTCCTATCACCTGTTACTGTGTGATGGAACGGACCCTCACACCCGAGACTTAGGCGGTCTACATCGTTCCATCTGATGTCTAGGCCCAGTGACCATAGCCTGCGTGGAGGGTGACCAGCCCACGGCATTAGTAATAGGGACGGCCCTCTGAGCCTTAATATAAATTACAACTGTAGGAAGCTCCCCCTCTTAGGGATTGTCTCGGACATACCGAGAGATATTCTAAAAAACAAACCTACTTGATAACGATCCATGGCCCGGCTATCCCTATTTAACTATGATATCACTGAAGTGGAGCATTCTCATCAAATAACATCGATTGGTGAGGTCACACCTTCCACGTGTCAGTGAATACACTTGGGCACCGGGCGTTATGTGGCCAGTTGGCACCAAGGGTGATACACCCTCCCTTACATTGTTGGAGTATCGGACTAATGACCACTTTTTATGAATGAG
>11 320 GTGTGACCAGC
TAATACAGTCGTCCGGTTTCCTATCTTACAGCAAGAGACTTAACTGACTGTGCAAGGCCCTAGCATAGTAGAAAGAGGGCCTCACGGACGGCGTACCTTCTTCCTGACTCGCGGAAACGATCTGTAGCTCGGGCGGAACCCCCTCAAGATGGAATGCCCCTTCTATGTGGCAGAATGTTCATAAAGTGAATCGCAATAAATTGCAAACAGTTGGCTGGCCGTTTTCTCAGTACAGCGAGGGCCGGAGTCCGTAATAACAGCCGGCTATCAACAGGGAGCATAGAGCTTAGCGGAAATCGGCAACCTCGCCACCCGTCTGGGTGTGACCAGCCTTCAGACTCACGGATCTCAAGATCTCCTAACTACACTATCTGTGAGCACAAACTGGTATTTTCGTTTTGGATCCGAATGTCCGTCTTAGCCAACCAGCGTGAAATTCTACATCCCAGCCTCTGTCGCCTCCACTCAGTGTCGAATTGCTGCAGTTGATAAACTGAATCGACTTACCATCAAGCTCGACTTTGATTCATATTTGCGCTCATGTCACGCATTGACACCAGTGTTATCACTGTAACAAAAGCACCGTAGTCTAGAATGATG
>12 27 GTGTGAACAGC
AATAGAGGTACATTCATGCGGAGCCTGGTGTGAACAGCTTTTTCAAACTCGTATGGTCAGTGCCCAACACACTACATCACGGCGTTATCATCATTTATAAAAAGTAAATTACGTATAGGCTGGACTTGTTCCCACAAGTCTGCCGCGGCGCGTTAGTGTCTATAGATAGGCTCCAACTTGATTATAATTCTCAACCATGCAATTGTAGCACCCGGAAATACATGTAAATCATGAGCTAACAGCGTCCTTTGGTTCCCTCGAGGCCATCACCCCGGCACTAAACTGTCTTGGGAGCGAACCGTGCGGAAGTGCGGGGTTGTCGCTCCTATATAGCTCGAAACCGCAAGAAGCTACGACTTACTCCCTAGCCAAACAGGAAGGCGTACTACTCGACATCCGGCTAACTGCGGCTACTGATACGAATGGCGGTTATTGTGTGTGCATAAGTGGCCGTTAACGGTTGTGTTTAGAGTGACACTTAACTACTTCCTATATCCGGATCTTAAGCGGGAGGGATATTAGGCTAGTTGCGTGTCCACGCTTGACACAAACGTGCCGGTGTAATCTTGGTCTGTGAGTGTAGTCGACGGGCGTGAGGTT
>13 3 TTGTGACCAGA
ACATTGTGACCAGAACTCATCGTGCATAGCCATTGTGGATCCACTAACATTTTTAAACTGCGTCCTGAAACACTCGTGCATAGAGTATGAAGGGTTTGCAGCCACCTTTACGTCGTTAACCCTAGGCGACAACTCACACGCCATCTCCATTATAATCTAAGCTTCTACTTTCGTCGTAATTATCGTTGCCTCCTGATATGGGCATTAACAGATACCGTTAACTCTGCAAGCATGTGGGGTCGGGCTCAGTGTGGTGCGTACTGATCCCAATCAAAAGCCCTACCGTTTCGCCGATCGTGCCATGAATGGTCCGGAATGTGACTATCAAGCTTGGTTTTGCGCTAGCTAGGTCACAAATGATTCAATGATACTAAATAAATTTATGCCGCTTCCCCCCATGGGTTTATGATCCCAGCGCGACCGTATAGTGATTCAGACTCATCGGTGGTGTCTTCGTACCGAGAAGCGTATAGTGCAAGAGTTGAAGGCTGCCACAAAAGGATGACCTCCCTGGGGGCGAATCGTTCCATCTTCCTAATGTCGGTAGTCTTTTCGTGAGAGGAAGCGCCGGGTTAAACGGGTTACGATGAGATGTCATGA
>14 526 GTGTGACCATC
AATCCGTTGGCGTCGGTTATTAGCACTATTGGGTGTTATGAGAAAGCAGGCCTGGCCCTAGTGGAGGACAGACTCCAGTACTTAAAGTTTCTGCACAAGGACCCGGCCCATCCTTTATGGAAATTGAAAAGGGAGCTCCTAAGTGCCTCAGTGGACGAACATCACGCAACGTGAGCTGGGGGTTGTCCGCTCGAAGAATCCATGACTTCAAATCGCGTTGGGCAGGGTTTGACAGATTCAAGTACGAGGTACCGTGTAACCCGGAGTAGGAAGCAAAAACCAGTTGGGTTTGCAAAGTGCCAATGCGGTCGAAATCTGAAACCTAAATCTTCCGGTATCTATCAAAACAGCGCCAAATTTCTGTAAGAGTCAGTTTCGAGTGACATGAAACCGAAGTTGGGACGGCGGCACAAGAATACATCATTGATCTGACAGAACAATAATGCTTCAATAGGATAGATTGCTACTTCAACTAGAGCAGGTAGCCCAAATCTATCTCATCGGGTCGGTGAGGCTAGTGATAGTGGTGTGACCATCAGCTGCAAAGAGTCTCATAGCCGGTCAGAGAAGGATAAAGATCCCCATGGGTAACTGTCAGAG
>15 274 GTGTCACCAGC
CGCTAGAAATTTAACACCCACGGCACACCACTGATTGCCCCTTTTACGCATAACTAATCAGCGTGGCAACACCAAATAGATGTGCACACACTACAAGTGGGTCCCCTTTATCACGCCGAGTACCAAAGTTGGATCAGCACACTATTTACACGTTACACGGCCATTCGCATCGGCGTTCCTTCAGGGTCATGGATCATCCGACTGGAAGTAAATGGCCCGTATTCAATCGCTCCAGGAGACGAACGCGCTCATAGTCAAGCCGATATAGTGGTGCGTGTCACCAGCTGGACAGCTGCTTACCGGGCTTAGTAAATCAGGAATGCTAATCGAGGTGCCCAGTAGCACACCCCCGATATCGTGTGTAGGGGTTGCTGACCTGCAGTAGGGGCTACGGCTGTATCTCAAATCCACTATTAACTGATGGTTTATCCTTCTCCCACATCCGCCAGGTACTTCTTCGGGAATATGACAAACATTCATGCCAGCGATTGCCTATCCTGCTGGCGTTTCCATTTCGGCACTACAAAGCGTGTCCTAGAGGAATGCTGGGGATCGCATGCTAGCTATCGGAGCGGTAGTGGTCGTGTTGCTGTTCCATGG
>16 86 GTGTGACAAGA
GATTCGTCAGGTCACTACGGACAGGACGCACGGCCATTAGTGTATCCCAGTACTATCCAATAGAACAGGCCATTCTAACGCTGGAAGTGTGACAAGATATAACAGCCGACGATGAGAAGATATATGCCAAGGGCGAGGACCTACTTGAGCCAAAGTTATTGACCGTCAGATGCATGGCACCAGGCCGGGGGGACCGAGTTTCTCAGTCGAAAACCAGAGGGGAGATCTACTACGCTATCGCCGACACCAGTTTATTCCGGACATTACAATCAACGTAGGCATGGAAAGCCCGGGCAAAATCCCAAATTCGTCACTCGGACGTTCTTCACCATAGGCAACCCCGGTGTGCTCTCCGTCGTCTTATCTTACGATGCGATTGGATAGGGAGCATCTACCAAGCCCCCATCGACCGAAAGCGCGACTATCGGCTGAGCGGACTCTGGCGCTCCCGATTGGGGGGATCACCTCAGCTCTATCGCCGCTGATATTATTAGCGCTTTCGCAAAGGCTGTCCAGATTCCAGTAGCTCGCAATGGAATGGCAAGCACTACGCTAACAGAGTTGGCACAAGCCTGAGACAATTTCGGACTTCTACACCAA
>17 261 GTGTGACAAGC
TTCTTATTCTACACTAAGTCGTTAGGTAACATTAAGTAAGCCACATTGAGACCTTGGTACAGCTCTTTACCTGCAAGCTCCGCTCTCACTAGAAGAAGTCCATTTTCGAGGATCTACGGTCCCTCCATTATCGTTTTGACGCAGACCAATAGATGTATTTAAGGCATTAGTCGCGACGGGGCTGATATCCCGCTTCAGCTGTCATCGGCCTCGAATCGAAATTCCGTATCGGTGTAGCAGGAGTGTCTATGAATGAATATAGTGTGACAAGCTAGCTAACGTTACGCGTTTCGCGACATGAGGAATTTGTCTCTAGGTTTAAGTCTGATAACGGCTACCGAAGGACTTCCATACACCTCACTGGACTGGAGACCTGCCAATAACCGTAATAGGGGTAGATCAACTCAGATGATGGGCGAAGCGAGCACGAGCCCTTAAGGCTACTTGCGTCGAACAGACGGCTTCCCCACTCGACGTCACTTTAGGAAGCCTGGTCTATAGCGTAGCCTTACGGAGTTGTAGGTCTCAGTCGCGCTTCTTGGGGTCGGTTCCACCGCGCCTATCGAAATCTAGCAGTATAAGTATCGCCCGTTGCTGGCG
>18 83 TTGTGACCACC
GTCTCGCATCAGAGTCCGCTTTGCCAGAACTGTCGGACTTGCCGCTGGTCGAAAAGAACACCTTGCCACGAGAGATTATTACTTTGTGACCACCCAACCCCCCCTCGTAGATGCGCGTGGAGCGGAGGTGCGCGACTCGTCTCAAGGAGTGGCCGCTTGACATGCTCTATCCTTCCCTACCATCCCCGATATGATTCGTACGTTCACTTTGGAGTAAGGAACAGACACTATGAAATGAAGCTCATCCGGTACCCTTGTAGTTCAAGAACGGCGAGTATTGCGCATGAACACAAGAGGAGTGCGCGGTTAGTTCTGCTCGTTGTCTACGATGAAATATGTACAGAGACGCATCAACCGAGTAGCGCATGATTCTGCGGTCTTCTATCTTGGGGTCGCGTCTTCCCCTCGATGTAGAGCCTGGCTACACTACGGTCCGTGGCATCTGTAACGTTATCAATCTTCGTCGTTAACGTTTTAGATGTGTCTCCTAACCCAGATTTCGATGATGTGGTGGTCAAAAAGCCGCTGAAATCGCCGATGTTATGTACGGTCATAAAGGTGAAATGCGTCCCGGGAAACAGCTTATCTGATATCCTTTGC
>19 255 GTGTGACCGGC
TCCCCCAGCTGGACTGCAGTTCGATGACCCTTTATCAGATTATACTAGTATGCTGTTTCTGCTTGTGAGTGGATATTGTTTGGTGTTCAGGCAACGCTCTTCGAAACCTCATGTGGAGGACGGCCCATCGCGAACACGTTCGTGTGTCATGTGGACCTGTGAATCTGGGCACTCCCCCCGTAAGGTAGTGGGCGTCGTGTTTTAAGGTTTGAGCGTGCGTAACCCGAATTCTGCGACAGTATCGCGACACCTTTTGTGTGACCGGCGGAGTTCAGTGAGGCTCTGGTCATGGTCTCACGACGTGGTGCACATCTAATTGATCCTGGATAGGGTCTAAAAGGCAAAATCGTCGCACCACTATCCGATTAGAGAACCAAAACTTATAGGCGCTTTTAGTCTTGATCATGTCGCCACGCGACAAGGACTTTCGCTACCTATGCGGTAGATGAAATTACACATTGTTTTGGCCATGGATTATCATCTGTAACATAGATTGGCAGTGGTAGAGTTTTGTGGGATAATAACAACGACACGGTGTGGAGAGCTACAGCCGGGCATATCGGTTAGCTTTGACGTCAGTGGCCGGAGCCAATCATAATG
>20 459 GTGTTATCAGC
ATGTCCAGAAGTCAACTGTGTAGGTTAAAGGGGCTGGTCTGCGGCTAATAATGTGACGTACCTGGGGAACGATTTTGAACTAAGTCGATCATTCTTATCTCCACGAAAACACCCGTCGAACACGGCGGAGGTACAGTGGCGGCGCAAGGGATTTTGCCAGTGGACTTCAGCTTGCTGACTGCTAACGAGGAAGCCGTTCCGGGTCCCGCCCGAATTTCCAGTCGAACTCGCTAGAGGCGTAATAATCCCACCCTTGCTATACACCGGACACCGGACGACTACAAAGGGCATTGCTGGTCGATAGGTGCAGATTGCATCAAGCCACTACGGCATTGGCGGGTCCCCAGGAAGTATGAAGTGACTCGGAATAGCCGTGCACTGCCTTCACAAAGACGGTTGATGCGCGACTCGTGTTCATGTTGCGTTGCCACTTAAATGCTGGTTACGCCAATCTAATCAGTGTTATCAGCAGTAGAGGTATTGTCACACTGTTAGGTCAGGTAGACCTGTTCAGTAACGACAAAAAGCAATTTCAGTTGAGTGGTCATGTGTTGTGACTGATTCTGGCAGATAAAGTCGGAGCAGTCCACGTTTGTCCTT
