# Supplementary material for: A particle swarm optimization-based algorithm for finding gapped motifs
Source: BioData Min. 2010 Dec 13;3:9. doi: 10.1186/1756-0381-3-9 (PMC3022572; doi:10.1186/1756-0381-3-9)
Supplement: Additional file 2 — Experimental Dataset. The synthetic data sets and real biological sequences used in the paper. [file 1756-0381-3-9-S2.ZIP › synthetic/non_gap_motif/fix_seq_length/Seq_600_20_11_2_9.fa]

>1 340 CCAATGTACGC CCGATGTACGC
ACAATAAAATGGATGGGACAAATGAGGCCGATAGGGTTGTAGGATAATAAAGTCGTTCCGTTGCACGCTTACATTGAGCCTGGATAGATCTTACCTATCATAGACCTACAATCTGGCAGGATTCGTTTAGGCACCCGCGATTAGGTTCCGGACCGCAGGGTGTCGAGCCTGGCGGTCTTGGCGGAGTCACGGTAAGCAGCGGTTAGTCGTTGTAGCTAATAGACAATATTTAGAGTCCTCCTTTTCCACTAAGTAGGAAACTGATATAGCTCCCAATGACGGGCGAGTCGCACCACCGACCTAGCTGAAGCTCCACCTCGCCGTGACCTGGACTGTACTGCCAATGTACGCTGCTCGGATCCACACGATCAAATGGCTTCGGCAATTCGGCGACGTTCCATCTGGTATCGCCGGGGCTTTAGAAGAGTAAGACATACGGGACAATAAACTCCGCCGTAGACGATTCAAAATGCCCCGGCAAGTGCACCTTTCAGGACGACTTTTGCGAAGATACAAATCTGCACTATTGTGTCAGTGACAGCTCGCCTAGAACGCTCTTAGTCCGCGTCGGGATACGTGCGCAGTTATCTAAATGTTATG
>2 77 GCGATGTACGA
CAGGCTTACCAGGAATATCGTTAATGTTTTAGCGTCTCTGATCACGCCCGGGTGAATGCAAACGGAATACAGGTAGTGCGATGTACGACACTTGCCTAACCAGACTGCTGGCCGAACACGTATCATGTGTTTCACTACGCTGTCCACCGGACTAAACGAATACATTGGTTACGGAAAAGACTGATGTTACATCAACTTCATGCTTCATGCCTACGTTAGTAGATGTTCTGCAAACGAATTTGACGCCCGACTCCAAGATCTATTCCACTCCCCGAGAAGATGGGAGCTTTCACACAACGAGTGCCATTAAACAGTTGGGCGGACCTTACTGTGGTCGGACTTCCTCTACCCCCTGGCGGACTACGCCCCCGCACTTGTGATATCTTACTGGGAAAATTGGTTTGGTTCCGGCAGTACCATTACTGTGTTTACATTACCAGGATCCACACTTAGCAGACCATTAGGCGATCAAAAGAGACCCGAGCCCCAACATAAGGGCTAGCTAGTGAGGGCCGCTCGAGGGGAAGACACCGTGGCTAAGCCCGACATTGTGTACGTGTAGGGTACGAGGCCACGACTGGGACGGTATGAATAGCCAAC
>3 248 CTGATGTAAGC
ATGGGACCTCGGTTCCCAAGTCTGTCCGGACGTACGCAGAGTCATGCGGCCGGGTACGGCCTATCCCAGCGGGCAAAAATCCAACTCACTCCCTAGTATGGAGTCGGGCTGCTACTGACTGTTGGCAACCTCCAATTTTCAGGTGCATTTTTTGTCCTCGGCCGTGTAGCATGGTCAGATTTTACCCACACCGCGTAGTGGATTCTCGTAAATTGCCTCAATTAAGGTTGTAGCATGATGGTAATATACTGATGTAAGCCACCGGCCCCAAGTCTACCGGACGTCCGGACCCAGCGGCAGGCGATCCTTTGCCTCAGAATGTCGACCTAGGGTATCACCAGCCTCCAGCTGAAGTTTAGGGTGAGCATCGCGATGCATTGGAAAACTTAGGGCCCGATCCTACACTTATCCGTTTGGTCTCCGTGCTGCAACTCTGCCTCAAGAGAGTGGGAACAGTCATGTTCAGTCAAACGTAAAAGCGACCAACATACGGGTGCGCAGAGCGCATGAGCAGTACGCCTATTGTGAGATGGCTCAGATAAAATCCTGGTCTATTTTGAAGGTGTCTGAATCCCTGGGGTCATTAACTGATATATAAAC
>4 200 CCCATGTACCC
GCCGTCGATGTTGACGGTTAACGTTGAAGGGCAATTTTAGGTCATGTTGGGGCAGCGCCTTCTTATAACCAAACACGTCTCGCAAGGCACGCTGACCTAACGCCGGGTATCGGTTCGTTCATCATTGTATTCTTCGAGTGTTTTGAGACACAGATAATTTTATAAGTACTAGGGCAGAGAAAGATTTCAATTGGATAATCCCCATGTACCCTGACATCCTCATTTGATCGTGCCCGCCTTGGTCCGTGTGCTGATGAAACATGTGAAGATTAGTCGGTGGGATGAACTACTCCACCGCATGCTCAAGGTTTTGCATAGGTGCAGTGGTGGTTTCGCTCTCCGTGAAATATAAGTCTTCGCACGGGGGATCCCTTACACGTAGAGTGCCCGGGTCCCGCCGAGCGTATGTGGTGACCGTTTAATTAACGACTTGTGCGCTACTCTAATCGCTCGGAAGTTCCCTGTGCATAGGTATGTTTCACATGCCACCGGTCTTTCCGTGCGAGGCACGCTGCAGGACGGCTCGCACGATAAGAATACTTTCGAGAAGCGTCTTAAGTGCAATTCGGTTGAGCAGAATCGCCGAGTATAAGAATTTCT
>5 457 CCGATGTACGC
CATCGTGGAATCGAGACCGGTAACCTCTGTTAAACTCCTGCTTTCTTAGCCCCACCCCTTCGTCGAACAGTCACGAATGGTCAGAACGCACTTCGTCAAGATTAGTCGTCATTGTTTCGCTATTACCCTCGGCCCGGGGTGCCCAGCTCACGCCGGCTAAATCCCGTTCTGCATCAAGGGATAATATTGAGTGGCGGCCCTTCTGTGTGGGAATTCAGTTCTTTTCCGCTTAGTCGCTGCTACCACTTAAGAAGCAGCTTCGGGGGGAGGAGATCGATGGGCTGGATCTCAATGTAAAACGTCAAACCTCTAATCGCGCAGTTCTTTGAGAGCTTGGTAGACTATTCAGTGCGGCGTTATTCGCTGGCGTTCGATATCCTAGTTGTATTGCCTTACTGGCACGGACGCTAGGGTTGCGGGTAAGTCACGGTCACGGACGTTTCTCAACTATAAGGTTCCGATGTACGCGGATGTAGGGTGGTGTTTGCTTTATTTAATTGGCTCCGGCGAATTATATTGAGCTCATTGCCCCGCGGAGCCTATAGTCCCTGAACACACCCCACCTTAGAGACGTGCACAGAGTCGCCGGGCGTTAGTGTG
>6 459 CCGATGTACGC
CGTGGGTTACGAACCCGGGATGGCTTCGGCACATACCGGACGGTTTAGTGTTGTACAAGGGAATAGCAGCCCTCCAAGACTAGTTGGAGGACCAGGCCATCACATGCCCCAGAGCGCAACCCGACCGGCTGTGGGGGGGCAGTGTGTCTGACTGGAACAATGGGCCCTTTTAAAGTGATTGACCGTCCCTTAGCGCGTAGTGAGTGCGTTGTTAAGGGCAAACGACTAGAAACGCATTAATGAAATACCTAGGCAAAGTTATCGGAGCACTCTAGATCAGGGCTAGAATCGCCTCGGAGAAAGGCTCTGTTCCATCACTTGTAAGTAGTGCCTAAATTAACTACTTGTCAACATGTCTCTAACGGCAGGTCGCATAGTTCGGCACAAGAATCGGCTAGAACAGGCGTTCAATTGGTCGATGTCTTCGCGGGCCAAAGCGGGACCTTAAGTTCCAAAGTACCGATGTACGCGTGCCATCGACGACGGAGGTTGATCGCTGAAGCGGGGCCGCTCCATCGCGCTCGCGTTCAAATGAATTAAGTATACCATAGGATTGACTTGACCCGTGGTAACCTGGGCCTCGATTCAGGGACTCTACGT
>7 499 CCGATGTAAGC
TGGCACCGTGAGGCAAGATCCACCAGGCTCGCTCTCAAGCGCGTTACAGGCAGATGCTGAATCCGGTCCCTAACGCCGGATGATGGGGGCTCTCTCGCGTGCCGTGGCGTTGATCCCAGCAAAACGTCGAGTTATGGAAAAAAATTGAAGTGCCGTTTCAATTGACCCCCTTTTGGTAGACTACTTAACAGCTGTGTTTATGGTAGCGTCAACGCTATATACGTCTTTGGATTGGCCAGCACTAGCCTCGCCACCGTCCTGCTTCATGGAAAACCTGTTCCTGAGGTAGGAACTGCCCAATAGCAACGTATAGCACTAATCCTTCAATACAGGTCAGGGGCTTAATCCTCTTCGGGTAGGAGGACCAGGCGTCGATATATGCACTCTGTTAGTAATCCTAGCCAGATAAAAGGTCTTTTTTTGCGAGATAGATGGACCAGTGCCATTTCCCACTGGAAGCTTCAAATAGCCCGTGGTGTCCTCGTGTACACCGTACTACCCGATGTAAGCGATTGTTGCACCGGACTCAGAATCTACGGCATGCGGTGAAGACCGAGCATGAAACGGCCGCTCAGATTTTCGGCAAACAGCGTACGAGAG
>8 336 CAGATGTCCGC
CTGTGGTCTTTGCTTTAGCAGGCCAGTCGTAGCCGCGAGCTTACAGGATGGCGTTACCTTGCCGCAACTCATTAAAAGAGACTCAAAAGAGTGTCACTATTCGCAAACCGCACCACATACTTAAGGACAATTCCGGCTCAAGAGTACCTTCACCGTGTCTTTAGGCTGATTAGACAAATTGGGAGTGTTATCCAGGCGTCAAGAGATTGACGATGTTACCCAAGACATGACCCGATTCTTACTTCGGCGCGGCTGCTAGTTAGAGCCACCTCCTAGCGTGAATGAGTAACACCCCGAGACGGGATATGAAAGCTTAGGATGCAAGTGACTTCTCCCCAGATGTCCGCAGACATTGTATCCGGGGGAATCCCTTTTCGGGCGTCTTTCATGAGCTAGTCATAGTCCTGCGATGTCAATTGGTGATCATCCGAAATACAGTGTACAGCCACACCTGCAAAGGCAGGTGCTTTATCCGCCTCGCACTCGGACTTGCGCTAGCATTGAAGCCTGGGGTACCTATCAATCTTGCTCTACATATAGACTCCTGTGTAGCACGTTTCAGCCTAAGGGGTCACTTCTGCGCATACCCACACTCGTCAC
>9 483 CGGATGTACGC
GAAGGGGTAACGATACATGGCTTTTGACGCTTACCAGCTTTGTCCATAGTCACCCACTTGAGTTTAGGAATTCAAGGAATTTGCCAACCTGATTTGAGATACATGCGGGGCAGTGACCGACTTTTGCCGAGGTCCCTATTCGTTGAGAGGAAGGGTTTCCTCTGTCTATGGTCTCGGCTATAAAACCAATGTCGTGGACCGCGAGTGCAGCATTGGTCGAGTACCGGTCGAGTGATAGACATATAGTAAGAGAAAGCACGCGGCCGTTAGGGTGCTCGCTCCTCCCGCGCATCCAGAGACACATGGCCCCCAACGCCATGGCAGTCCGCGTGCAGATATGGGCTGATGGTTCCGATAGGCGCCATGATGCGGGCAAGCCTCGCGCTTGTAGTCTTGGTTTACCCCGGACAACCTGTGATGCTCGTTGAGGAGATAACCTTCCAAAACCTGCACGTCCTTCTGTGGGAGGCTGACCTTCTGAAGCGGATGTACGCGGCTCTACTGTGGATCAGCGCCTCGGGACCCAGCAGACGCCGGGAGTGGCACGGTTGCGGACAAGCCTCTCGGTATTGTACCAGTGTATCATCGACTATCCGTAGA
>10 76 ATGATGTACGC
TCCGTCTAAACAACTCCTCAGCTCAGGTAGCTGCTAATGCTGTCAACAGCTGAGCCGGCCATGTGACCCATGGTTGATGATGTACGCATTCGTACTGGATTACATAACATGGACAATTAACGCCTCCCCACTACCGTCCCGAACATGTTTAAAGCATCGTGAGAATTTAGCGGTCTACTGCGGAAGAATCTCAGGAACATCAGACTGGCCGGGCGGAGTCGGGTGCTGAGTACTCAATAAGTATCAGATATGCTTCATTCGCAACCACGCTCAGGTGGGATCATATTAAAAATAGAGTAACCCACCGGTTAAAGGTTGATTTTAAGCTCGGCAGGTAGGTATGGCGCCGATAGTGGCTAGTTTGCTCACGACGTCTAGCCTAAAGAAGAAATTATATTACCATACAGGTTTCTTGGTTGTGCATCCGTGGCGGCAGCAACAAGTATACGTGCCGAGAGCCTAAAGGAATACCCACCTTCATTTGCTACCAGGCTTCGGTTTTATAGAGTGCTTTCTTTGGGCACTTCACAAAAAGCCCGGATTGTACGATGGAGTAACGTAGGAAGTCGCACCGCGCAGGACTATCTGCATTACCACCAC
>11 347 CCGATGTACGT
ATTAGATACAACGGAGAATACAGGCTAGCCTACGATGACAGAAAACGAGGACTCTAAACAGTCCCGGCCGACTCGCATATATTTGACTGCTACGCGTCGACAACTTTTATATATTGGTGCACATGACAACTATTTCTCCTGTGTTAACGGGGTACTGGGGAAACGCATACGGGTTTCCCGTATCCCAACAGAGGCAGACATTAAGACTCCTCTGTCTTGGTATTTGCGAGCCGCTACCGGACGTCGGGTCTCTTAGAGGGCGTGGCCTCGTAGTCTGGGTGACGTAATACCGTGTGAGGGGTCCAACACGAGTATGCGGGGCTCTAGACTTTTCTAGAAGAACGGAACCGATGTACGTGGTGTGCGGGCCTTTGCGCGGAAGAATAAGGTGTCGCTCCGTGACACCGAACATTTGTTCCGCTCGTCCAAGGCCTCCGGCTTTTCTGTTTACTCATATGTGAATACGTTTACCTGTGCCGACGAGGTTAATAGCTCCGTTTTCTAGGCTCTTGTTGACGGAGTTAAACCTGGTTAGATCATCACAATTTCTGTACTTGCGACGGGGCACACCATACGCTGAAACTTATAGCGCCAATTGGG
>12 531 CGCATGTACGC
ACTCTGAACCACCCCGAGGTTTAGACAGTAATCGTACGAACTGGCAGTGTCCAGCAGTTATGAAGAGCCGGAACCCATAGTTTACTTCAAGGGGGAACCTCAAATACACCTATAGGTATCCTGGATGATAGTCGTGAAGCTCAGCTCCAGTCTCTGCAGGGGCGCAGCCTCAGGTCGTGTGACTTTCGTAGCTACAATTATCACCACGGTGAACAATGGTCGGCGCAAGCCAAAAGTCCGATAGAAACGAGAGCATTCAGCATCCCTCAACTACTACCCGACAAAAAGGGAGCTTAGCGTGATTCCTGTTGAAACGGTTATCTTAGTCGCTATCGACCGTTTACTGTCGAGATTAGTCATGATGCATGAGCCTAGTCGGTCAGTGGATCCCAGGAGTCTGAACTGGGCGCCATGCGCCCGGGCCGAACTCAACGACGACCCATATGCAGTGCACTCCCATCACGACTCGCCCCAACATACTGCACGTCCGATAAGAGCGCACGGCTTTAGAGACCTGGGATTTATCACTCGCGCATGTACGCTTCATAACTTGCGAAGCACTACAATTAGTAAACGTAGAAGTTTTACTGAACGTCTAGA
>13 535 CCGAAGAACGC
ACGAGGGCGACGAAACTAGCTTGTTCCACGAACGGCGAGCTATTTTGATGTACCCGCGACAGGTTGACAGCTCTCGGTGGGTTGTGTTTCCTGCCCGCCGCAGCCGGTAAAGCTAGAACTCCGTCAGGTAAGGGGGAACACTATCCAATGTAACAGGGAGAGCTACTCGGCCTGACGCCTAGACGCTCCATTCGCTATGGCCAGGCAATCCCACTCCACGAAGTGTTAGAAGGCCGCCGTTTATTTAAAGCGGCTCAACTAGCGTTACCTGGACCACTGACTGTCCGTTCGAATGCATTTCGTGCAACCTGCCTAATCAACCCACCTCGTGGAGGTGGCCTTCTTCTACTCGAGGGGAGACGGGAATTTCACCTTACAATGTAGCCACACTGCAGGTCTATAGAGGGGGCCGACACTCCTCCGACTGGGGATCAATTTTTTTCTCGTCTGATGATGGGCGTGCGCACAATCTCATAGACTCTCCCCGTAGAAGGATTGCCGTGATAGGCAAGAAGTGTCTCCTTAGCTGGATGGACCGAAGAACGCGATTGTATGACAAAGACTTTGGGTGGGCGGTGATCGCGGATAGCCAAACAAGTT
>14 447 CCGGTGTACGC
GGGTATTGCCAACAGAACGACCAAGAGATCTCTTTGTCGCGATCGGACGCGTAGGTATAAGGTATGCTAGATCAATCAATCCCCCGGTAGGGTCGAAGGCAACTTGGAGATGTAATGAAGGTGACTACCCCTCGGCGAGGAACGTGAGGCTCGCATGGCACCCAGTCACAGTGTAAGATCGTTTCGATCGTGCGTAAGCGTGAGGTCGCCTTCGATTCGCGCTCATCATTGTTAAACCGGACGCACCTTGCCAAGTTGAAGAGGTAATAATGACACGCCGGAGAGGCCTAGACATCCGCTCGTCTTCAGGGAGCCAACATACCATAGAAAAATCGTTGCCAGAGCTATAAACATAACAAGGGCGTGCGATATACAAGGGATCGGTGTCACACAAGCCTTTGTCTTTTCTTGCTCTGCGTTTTGACCGCCAGTCTTGAACGCGAGGACCCGGTGTACGCGCGCTGGTGGGGACCGGGCAGCCAGTGGGGGGGAACACTTCAACAACCGGAACATAATAAATGCGCGTTCCATAGTGGAACCCGTATTATGCCCAAGGTGCGCTGGAGCTCTCTACAAACGCAGCTTTAATAGGATAACTTG
>15 454 CAGATGTACGT
CAAGGGACTTCTCCACCGTCCTACTCCGCCGGCGGGGACATGCCATAGCTCGGAGCCCTAAACGCTCCGTGCCATCCTTGACGATGTATAGTCACCAACCGCGCGTATGTAGCAGACGGGAAAATATGCGCAACTGTATCCGGTACATGGATGCACTTCCATAGCAGAGTGTTTTCTTCTCCTAAGGCCTCACCACCAGTTCGCTCCCTGTCGACAAGACTTGCCATCTGAAACAGTCGCTCTGCCAGGGCTGGCCAATATTCCTGTTCGGTCTGGGTGATTTTCGCGTATGCCGTTCCACACCCCTTATTATACTAGACCCCTACTGTCAGCTCCCATTGACCCTATCCGTACCGAGCGCGCCCCTGAGAACGTGACTTCCGCCTCCGGAGGAGCCAGTAAGGAACGGTAATACGAGACTGTGGAGGCTCATTCCTAGCCGGGGCTCTAACTCCAGATGTACGTTGAGAGGGAACAAGCATTTCGTGGCGGAGAATCTAACATATAAGTGCTTTCTTAAGAAATCATTATGTTTATCCGTGTCACTACAATGATGATGGCTAGCATGTACGTTGGTCAAGGTAGAACTCTCCGATATTG
>16 83 CCGATCTACGC
TCCCTGCCGTAAGAACTTGCGATCTTGGAGGATCGGTAGAGCGGAACGGCTTGCTCCCGAACAAAGTCCGTGTACGTAGGACCCCGATCTACGCCTGGGCATCGTCCGGCGGAGCCGATACCGGTAGATGGGACACTTTGATCTCATTTGGTTACGTGAATTAACCCTAGTGTCCCCAGCATATTGGGTTTCATTCTAATCTCACCTTATTTCCCGCCACAGGGTAGTACCAATTATAAGACAAGGAACGCACCGTCCTCGTCGTCTAAGACACTAAGAGACATGTGTTGAACAAGTCCCGTGCCTTTCAACGAATTATGATAGGTGTCTTGGGGTCAACCCTGGGGCGTGGTGCAACTGTTTAACCGACTTCCCAACGTTCACAGAATCGAATGTTCGCCGCTTTTATATTATTCTACCGTGAATAAGAAGAAGTCAGTTAATAAGGCTTAGAGAACGGTCACCCAAATTTTATAGACTGGACAGACTGATTTGACGGTAGGAGATAGAGTAAGCGGCTAGACCGCTGTTGAGCCAACGTGTGCGAGGTAAACATAACCCATGAGATCTAGCGCCTGTATAGGCCACAGAATCGCCTGT
>17 14 CCGATGTACGC
TTGTGTGTCAAACGCCGATGTACGCTAAGAGTTTTCAGAAACATACTGTCTGCATGAAACAATCATCCGCCGGTGTCCTAGGACCACTAACCACAGGATCCTAATACCCAGGGGAAAAAGGACACGCGAACTCGCCTTGCTTAGTGCACCCGTCTGTTGCCCTTCATGGAACGGCTCGCTTCGGTACAGCGTACACTATGCACAGGTTCTGTCGCAGATCGCGTATGAGGTCGTTGAAGAACACGAACCCTTAACATCGTTTAATTGAACGAGCTCGGTGTTGCAGTTGGAACTTTAGGGTCGCTCCGTTTCTTTCGTTCAAACGGTCTTGTCTAATAGCTTGCTCCCGTCCGATCTATCAACGTTCCTGTAGTTGTGTCCCCGGGCACCCCACAAAAGTGCAATAAGGCTACGTAGTCATCGCGTAGGGTGACTTTTCAGAGATGTGATGCGTAGCGGTTTTCAGAACCTCTTTACTGGCTTTTTCCCGGCATATACACGAAATCTAGAGGGAAGCCTCGGTACTGGCTGTACAGGCCTACAGGGCGGGTGCTCTCAATCCGCCTCGTAAAGTGGTGTGTAGCAGTGAGAAGTTACGCC
>18 561 CCGATGTATGT
TCAATTCTCTTCCTCGGATAAAAATAGGGTTAGTAACGTGCTCCCTTGTCCACCTTCTACAACGTGGTCACTTTTCGTGCCGGTATAATGCGCTAGAATGAGGAGACAGCATTCCAGACGGCGGCCGCACTATGGTCCCTAAGGAGGCCTTGATTTTAGGAACATTTCGAGTTAAGATATGTCTGCTCAAACGAGAGGTCTCCGTAAGTGGGCCCCCTATTAGCACCCTGACTGATCTCCACACGTCCAATCCTCGTGGGAGACTCAACTGCTACCGCCTGTTTTTCCAGAACAACTAGTATGGCCTCTAAGCCTTGCCGAGTAACTTTCACTCGTGCAGTAGCGCGCAGCGCTAGGACCACAGCACGGATGCTTAAGGCAGGAATAAACCTGAACTGCATCGGCATGAATTGGGCTAACAATTCTATGATAACTTCCTTCGCCAAACGTAACGACGAAGCTTGTGTCCTAAGCTCGGCCCCACCTATAGGATAACGGTATGGCCTAGAACAACTAGTGTCCCTTGACCCCCCTGGTCCTCACATCTTGGGTCGCTTAACTCCGATGTATGTCGGGTGGAGCGAGGGGAGGGCCACAAGT
>19 173 CCGATTTACGC
TGCAGTTCTAGCCACCGGGGTGCCACATGGTGACTGACAGCATCGGCGGCTCCCTAACTGGTGTGGCCTACGGGTGAATCTGCCACGTATCACCGTAGTATGCGCGTTACCTCATCGAAGGACTAAAATACCTGCAGATTATAGACAGATTTGGTACGGTCACCACGCCCTGCCCGATTTACGCGTCAAACTAAGGATGATAATGGCACCATCTGACCTCTCACGCGCAGTTCACAAATCGTTCCCAGGCTACGGACTACAGGTACTGATGTACTTGCTCTCCCTATCCTACCCCAGACACTGACTTCGGGCGGACCCCTCCATACCTTTAGAACGGCTGCAGCGTGACCGTAGATTTGAAGATGATTGGCTTCGTAACATATAATAAGTGTGGTCCGGACAACCGCTGCCTTTTAACATAATGCCGGCCCGTGATGGGAAAGTACTGTGGAACTTTACCTGTTCCCCTAGTAGCCCCGCAGACCGTCGTCGCAGAGCTTGGTCTTTCTGATGCATGTTTATGGCATTACTCGTGGTAAGGCGACCGCTTTAGTAATCTAGCTTGCAAGTTACGTCAACGAATACGAGGGCCCTCGAGTG
>20 551 ACGATGTACGT
ACGAATAAACTCAATCGATGAGGGTGAAACTTAACTCCTTTGTTTTCGTACGTCTTGTGCCCCCCCCGACCTGGGTCCGGTGAGCATGCTAATTACAATCGTCTACCCGCTCGATGCTAGTTGGGGAGCTTTAGAGTCGAAACATACATTCGTGTTAATTCTCGTCAGACTTTGGACAATAGTAAATCGTGCTTAGCTGCGACGACGATCTAGTCTGGATATCGTAAGGTTCTAGACTCGTGTGACTGGCACCACCCCTTACTAACACTTCAACGCCCCAATCATGAATGTAACGGTCACACATGCCGGAAACGGGAACATCATGGTATGGAGCCCCTATCGCCTCATTAATAAGAGTACGCACGAGATGTAGCTATGCCCTCCTTATCCTAGCGAAGCCTTCGACCAAGTCAATATCGAAGAAGCATGCTAAAAGTGATAACAAAATTCGTCATAGAAAGGACCCGCCTCATACCTAGTACCCTAAAAATTGGGGAGAGGGCAGCACAAATGACGTGTTAGGGCGCGGATACTCGTTGAGTAAGCTCATGACGATGTACGTACAAGGCACGTATCCTCTGCTCTGAAGGGTCTTTACCC
