# Supplementary material for: A particle swarm optimization-based algorithm for finding gapped motifs
Source: BioData Min. 2010 Dec 13;3:9. doi: 10.1186/1756-0381-3-9 (PMC3022572; doi:10.1186/1756-0381-3-9)
Supplement: Additional file 2 — Experimental Dataset. The synthetic data sets and real biological sequences used in the paper. [file 1756-0381-3-9-S2.ZIP › synthetic/non_gap_motif/fix_seq_length/Seq_600_20_13_3_1.fa]

>1 115 ATATCGTTGCACG ATATCGTTGCGGG
AGACGTAAGGACACAAGCTACCGTGAAGTATGTAACTGCCCATTTCACCATTACGATAGCGTTGACTCGTACGGCAAAAACCTCGTCGCAGGTCGTACTAAGACTGCGCGGTGGAATATCGTTGCACGTTCATCAGCTTCTCCCCGTCCGAGTTACCGCCTGCCAACTGGCCGCTTATGCGTTATGGTACAAGGGAGGGCCGATCGTCGGTTGCGTCAACTTACATAATCTTTTGCTCTAGTTCGTGTCTCAGGTATGCCTCCAACCCAACCATATCAAGAGCACGCCTGACCGTGCAAGTTTTGAGAATCCCTGGGCAAAACTATGAAAAGCTTTATTTCCGTGGTCAGTGATGGTTTGAGGGGCAGTTATTGTAACGAGCTGAAAGGTCCCCCGCACTTAATTCACAGCACTTCAGTTAGATCCGGATTAGTTTGTAGAATTGAATAGTTAATCTGTGGGACTAGTTTCTCAACGAGTGAATGAATCGACTCCTAGGGATGGCGACCCCTACCGCCTCGAATTAAGATAGTGCCTAGACGCGCGGTCCGAGGATCAAAGATAGAGGAGCACGAGTCAGTCTAAGGTCAGGGGGCATAA
>2 161 TTATCGTTGCAGG
TAACGATATACAGAAGGGTGGAACGAGTAAACTAGATCAGCTCGCCTCGAGGGAAGTCTCGCCTAAATGGGGGTTCCGCACCCGTATGTTGCAACGAGTGTCGGGAAAACTAACGACTTTAGGTGTCGAATGTTTAGTTGATGCCCCCGTCAATCGAAGGCTTATCGTTGCAGGTACGGTATATGCCTTGCAGTTGCAATAAAATGCCCCTCACCCATTAGTGGGTGTACATGCTAGAAGGCTGCATTCCAAAGATCCCGGTGGAGGGTTGTAAGACAGTTTTGAATGTACGGTCTTAACCAACTCATGCATCCTTAGTCACTTACACGGTCAGCAGGTCACGTCTACTTTTGTGATCAAGTCTTCTGACTCCGAGCGTGGCGTTAGTATCATTTGTAACGAGCCCAAAGTTACAAACAGAGTTACGTTAGTCTGAATAAGGATCACATGAGGAATTTCCGCGCGGGGCTCGCGTCCGCGAAAATTCCGAGCGGATTCCTCTCGAGCATTGAAGTCTATTAAGGCATATGTCAATGAGGAAAACTCGTTGCCCTGTCCGGAGCACTGGCGATTCTTCCAACACTTATTCACGCGTAGATT
>3 149 ACAACGTTGCGGG
CCATTAGTTCAATCCGCCACGTTTCTACAATGGGGCGGCTAATAGGAGCTATTCCCGCCTTAAACCACGTAGATCTAGAGCCCTTAAAGTGATGTGCTATACCACATCCTCGACAATCCTCCACCTTGTACCTCGGTCGGCCCGTGAGCACAACGTTGCGGGAATATTTGCATAAGGGGAAGGTGAAGCCAAGGCGATATTAGCGTAACAGATAGATGTGTGGTGGACTCCGTGAGCACACCGCCTGGCATTAAGGGCGTGACCCTTGGCCGACATCGGAATCTCGGCCAGCCAGGATGCATTAAACCTTTAGAGGGAGCAGAACTGCCCCGGTTAAACAAATGTGGCGTGCTGTTGCGCGTCCTGTCCGGATGCCTTATGCAGACCGTCTAGCCCTCAAAGCGTTGCTAGAGGATCGCAAAAACATAGTCTGAACGATACTCGAACTCCAATTGTACCACTCCACCTTAAAGGATAAATTGGTAGACTGCAATTGCCCTTCCCGTGCGTTCTGGGCGCTCTTTACAAACACTTCCCGAGTTAGGAATGTACGAGTTCGCGGCCCCCACTCACCACCCGTAAGACCCACCTCGTCCTGTG
>4 345 TTATCGTTGAGGA
TCTTAATCCATGTAGCTACTCCCCCCGCACAGGCTTGTGTTCGCACTCTGAACGTGGCCGCGCTTCCGCCCATACGACGACTACCAGGCCCCCGGCTGAAATATTCAGCTGGTCGGAGTCGCGAACCGGGATTGCGTCGAGCCTCCGGCCTGAAGCGACAGCCGTAATATCGAGAGGCGCTCAACCTTGCGGTAAGCAGGGTTTTCGATTAGGTTCCAACTGTTGCTCACAGTCGGAGTGGCCCCTGTCGCCCGTCCATGCTCATCCTTGCTTATGGGTCATTTTACTGCAGTGTCGACCCTCTCACCCTGGAAGAAGGCCTGACCCAAAACGACTGGATTAAAGTTATCGTTGAGGACCTGGTACTGAAACCAAGAGTGGGGCTCTCAAGCGCTTTTCTGTCCAGGCAATTCACGGTAGCCCCGCCGAGCATAACGGTCGGGCTGGGAAAGTAACAACATTACCTAAGAAGGCAATATCGCTGGTAAAGGTCTAATCATCAACTCAGTCTTTCCGACAAGTTTACCAGCTCGCTCGGGTTTGACGCTGGAAGAGACGCTATTGACGAAGATATCGCGTTCTGGACATTCACTTGTTTGC
>5 518 ATATAATTGCGGG
GAGTCAATGGGTTCAAGAACTGAGAAATCTGTGGGAGCACTTGTCTTCCACGAGAGGCAATTCTTAATACACACCGGCAGAGCCGAGGCCTTGATTGCGAGTTTGATCAGAATTTGAAACCGGAGCTAGTCCTGTAGTCTTCATCCTGGATTCGTGAACGGTACAATCAAACAGGGTTGCCGTCCGAAGCGTTTTAGTTCGATTGAGGATCGAACCCCTTCCTATAAGATTTCAGGTCGACAGTTGCTATATATCCCACCCCTAAAGGTGATCATGCTCGTTGGGGCTGTCTCCATATAATCACTATGCGCCTACAATACAGGTTTGTGGCTTGTAAAGACACTCTCAGAAATTGCCAACTACGCCACAAAAACTCGGCAAGCAGTTGAATCTGAACTGGCTGTTGCTACGACCACTGTACCTCATTTTTCTCGAAGTGTGCGATGACCCAATTGGCGAGGATAAGGGGGTTATTAAGCGGCTTCGTTCTCGGACTACAGGTCGCGACACGTTATATCATATAATTGCGGGGGAGCTTGTGGTGACGGTTAAATGGGAACTATATTGATATTCTCCATGTGATTATATGGGACTCGGGAG
>6 369 ATATGGTTCCGGG
TCAATCGTGGTCGCTGGGTCGTACAACAGGGCATCCTCTGTTAGTCGAAAGATGAAATTCTAAGGTTCGTCTACTGTTACAACGCGGCAGGTATCGCTCGTTATTCATCGGTAAGCTTCGCACATATTCAAAGGAGCAAAAATGGAGGTCCTACCACGGGACCACACCACAGCAGGGCGCACGGTCTAGGCTTGAGTAATTATCGACGGTTAGGCATACGGCTTAGGTCCAAGCATCAGCCATCCGTTTCTAGGATGCAATACTAAGACAGTCTCTATTTTGAAACCGGAAGAACTCTATGGGTTCAGGCACACCACACGTGCACTGCGGGTTTAACTGCCACCGCCGCTGTCACATACGGCCTTCCAGATATGGTTCCGGGGCGATCAATCTAGTAATTGCCGGAAGGTTTAAGCCCTCGTACCTTACGGAGAAAAGATTGAGGAATTGGTCAAGGGAGCTCTTGAGACAATTTAGATGCCCTGGGCCGCGTACTAAGCGGGTAGGAGTCTTGATCCAATCATAGTACACAGCCTTTGGGAACAATTGTCAGGCTCACGGTTACAATATGACGCAGCCAGGGTCTCACATTCAATGTGT
>7 67 ATTTCATTGCGGG
TGTGGCCAGACAGATGGAACCTCAAATCGTTGAAAACTCGTCTCTTGCCGGAGCCTCGGAGTGACGCATTTCATTGCGGGCTGTAGGTAAATCGTCGCAAAGTCGATTCCCACCCGGGGATTCTTACGGCAAGGACGGTGCCGAGAAGTTGGGCGGTTGCCAGCGCCCCGGCTTAGCCCGCCCACAATTACGCTTCCATGGGGCGAAGGAGGCATGCAGAATCGCCCATCCACCTGAGCCATGGTTGGGTTCATGACCTCTGCCATACTAATATCGAACGCTAGCGCACTGGTTCGCCAAGTTTGATAGGCCGTGAACTTCTGGCGCATCGGATCGTGCGTTGCCTAACCATCCGGTTGATCGTCGTGTTGCGGCCGGCGGTCGCGATTCGATAGGAGGTCGGAACCCATGAATAGGAGCTGCATGTGCTGGCGTTCGACACACGCCCTCAGTAAAGACATACAACCTACACTTGTTCGCAGAATGGCTAGCCAGACTGGTGGATATTCACGTAACCGGGACGTTTCGCATTCCTACTTGCAATTAGTTAAACGCAATTTTAACTTAATGGTATAGCTTCATCTTCCAGTCCTATTCCCG
>8 448 ATATCGATGTGGA
GGTCACTACGTATGGCTAGGCGCTAATAGTTCCGTCCCTAGCGAACCAGCTAAACTTCTTTCATCGACTAGTATAACGAGTGCCAAGAAAGCACCTTCCAGAAATTACCTCCAAAACTGGTTTTTCCAGTAGGAGCCATAACCCACCGCAGCTGGTAGTAAACGTTAAGTCTCTCCAAGGTCCGCGAGGGTTGAGTTGCAGGCAAGAAGCAGTTAATCCCCCGGCTACGAAATCCAAATCTATAGGTGGTACCTATGTTAGCGTCCTCTATAACGGACGTTGCGATTAGAGCAGCCGTGGCTCAGCGCTGTCCCAGATTATACGTGCCGTGTCGCAGACCTAGCGGTACTGGGCATTGTTCTGTATATGCGAATGGGTTCTCAGGTGACTTTTTCACAAGATTGCACTCCGGGAGGTTCTTACGATCACATTCTTTATCTACGGCTTCATATCGATGTGGAACATCGAGTTGTTCGCACTATGAAAGGTAAAGTCTACTCGACGGTGGGCTTCCTAAGCGGCACGACTTGAGCACACTGCGCGGAGAATGAGAGTGATCACGATTGTATCCACCGTTGTCCCTGGCGCGTATAAGCTCTT
>9 276 ATATCGCTGCTGG
ATCAGGACTCCCCTTTATTACCCAAGCGGCGTGGAAGGCTTGCAAGTCACCAGGAACTGCTCCTCGGTCGACTTGGAGCTCGCATATACAAATCGGTCTGCTTAGAGAGAGGAGCACAAAACAGCTTAGTCCATGACCCTTGCGGCCCACCGGATGCGCTACAACACCTTAAATCACACGATCCTCCGTCCGGTTGTGGCCCGATCTATGCGGTGGTGCCTGTCCGCTCATACGACTTGAACGTCATCGTAAAAGGCATAAACGAACTATGGGACCATATCGCTGCTGGGACGCGAAGTAGGTCAGCGACATAGAATTGTTCTGCCGTATCTAACACATCGCGTTCGTCAGTATAGCTGAGTGCAGGATACTTGATCGGATCTGGCCCCAAGGGCCCCATTACTATGGTGAGATTCGGAGTCTAATGGTTCTGCTATCGTCCGCTGGCAAATGTGCCTGAAAATCTTCCCCGAACAGTAGCAGTATTCGTACCATGCTCATTGGGGTCGTATCTCCGTGTTCACTCTGACAGAGCGTTTCGCAGATTGGGCCGGCAAGGGACGACATCGCAGACTTGGTTGTTTCTCAGCCGAGCATTCC
>10 200 GTATCGTTGCGCG
TATACTGTCTCAACAATGCATGATTAACGGCTTGCGACCGTGTGCATGCCATCAGTTTCTTTCGCTCGCCTCGCGACGGCGCCTCCTCTAATGAGGCTACATTATCCTTTAGCGTAGCATGGATCCGAATAAAGGTTATACCTCAGGAGGTACGCGTGTATACAGACGACTAACGACAGCGAATAAACGCTGAGAGTCAGGTATCGTTGCGCGGTACGACACCGAAGATCGGCTCCTTTATGTGGCATCGATTCAAACATCAAATTATTGGCCTGTCTGACAGTGACACGGCCAAGTTATACACTTGAAAGGAGATATTCTCCCGCCGAGATTCCCTTGAGATCGATGATATAACTCCAAGAGGGACAGGCCGGCGTAATGTGATTTTCGCCACCCATGTACGTTCGCTGGCAGTTCCTTTGCCTCTCCTCTGTGTAGACGTTAGCTGTAAACCAACAGGCGGGGCCGCATCACAGAATAACAAGAGCGATATCATACATTCCGTGAGGTATGGTGCGATGTTCTTTGAAAATGTCCATTTACTTGTGGACAATGAACTTGTGGAACTCGCTTATTTATCCACTATCCCATATAGACAGG
>11 274 ATACCGTAGCGGG
TTTCCTATACCTCTTTCAACCGCACTGTGCCAGGATTCGGTAGTCGGTTAACCCTGACCTTACAGTGTTCAAATTTCTGCGCCTGTTAGTCCGAACGCTTATAAGTGTTCGGTTAGACCGGGGCCACTGGCTGTGGATCGCTCTGCGTTAAGATCCCCGAGGCCCCGTCCGAGATTGAGGGCAAGAGGTCTTGATAGACTCGACTGAGTCGCCGTAGCAATATTCTATCAGACCGACTGAATATCCCTCATGATCAAGAAGTATAGGACCGCGAATACCGTAGCGGGCTCCCAACGACCGCCTAGGTGCGAACCAGAGTATTAATTATGGAGTTATGCCACTGTGTTACACGGATCTGGCCCATCTTTTTTTCGGTGGTAATAAGAGGTTCCATTCTTGCCGTAATGCGTGAATGAATAGCCTCATGAAGGTCTGTTACTGAAACTGTGGGAGCTACAAACAAAACCATTCAAGACAAGCAACTACGCACTCAACTGTCAAGACACTCAAGATAGGCGAAAGCAGAGCCCCGACCTCAAGGATACTGCGACGCGGAGGCCCTGCACCTCTAAAGTTGCAGACTCCTCATAGTTCAGTTCA
>12 315 CTATCGGTGCGGG
AAACACCGACCAGCAGTATCCACGGTGCGAAGTGCGGCGGTAGCGAAATCGATGCTAGCCCTTACCCGGGTACGCTGTTTTGGTCACCGGAACAAGGTTGCTTAGTCCGAGTGTAGTGCCGGGAACAAGCCATGTTGAGGCGAGGTCAGGGACGCCCACAAAAAGGGATGGTAGACTTGCTGGCAGTAGCCCAGGGTCTTCGGGCACCTGTGCGGTGCGTTTATAGCCAAAACCTCGCTGTAGGTTTTGTCGCTTACTGTAGATCGGTGTTCTACGCTATGGGCAAGTTTGAGTTAGTCCTAAGAGGGTCCCGGCCTATCGGTGCGGGCGCATTGTCAAGAAGAGGTTCCTGATTGATCCGCTGGTCGGACACCGTCTCTTACGTTATTGAAAAAGACGACAAGAACAATTTGTTGTTAACAATGTCTAAGTTGATATTGGTACGGCATTCAGGGTAGAACCCGTGTTAGTGGTGATGTAACAACTGTACCGAAGTCTGAGTAATAGACATCTGAGCCACGTGGTCGTGCGATTCGCCAGGTTCCCGCATCTACCAGGCTGGTCCATCACTCGAAGCTTTCGCGCAGAAATACCTTGTAC
>13 511 CTAGCGTTGCGGG
CGGGATAGATTCCCGGAAGTAAGCATTGGACCATATTTCCCGAGACTTACGTTTTATACCTTCTAGGGTACTAGTATCGTTACGTGGTTAACGTACTCAGGCAGCCGTAAATGGTGCTAAATGGACTGTCGGCGGGGAGCCTGTGGGTAATCAAACGACAGGTGCTTTACCGGACGCTATAAGTGGAAGCTTTGCAATTTATTTCGTTTTCGAGAACTGGGAGGGGTCCCGAAGACCACTCTCCTCGCCAATGCGCCCTCCTATGCCAGTAGGGTCTCATCCCAGAGGCTGAACGTAACAAGTTATACCCGGGAACGCAGCAGACGGGGTAGTCGGTTAAATTCAGGTCTACCGAGCAATTCACACAAACAATTACGTCGTTGGGCAAACCAAAAGCTGTCAGAAGATCTGACGCATCACCTTTGAGCAGCATAGTGGCTCCCGGGGTGCTCATTGTCCATGCCGCGTGCAGTGTGCGAATCGGACCCTCCTTACTGCACCCGCCACAGCCCTAGCGTTGCGGGTAAAGATACTATTTGTGTTTTCATATGTCCGTCTGATAGGTAATCGTCGTTAGGGCTTACCCAGTTACCCAGACAC
>14 314 ATACCGTTCCGGG
GAGCGCTCTAGTCGGAACAGTCTCCCGGGTCTTAGAGTAGACTGCCGCTGACTAGGAAAAACGCGCAGTGGGAAGGTGCGAGTCACGTACAGGGGGTCCCCAGAATGCTCTCTCGCCCACTTGCTGACTATCTGGTACCATACGTGAACAAAAGCGTATTTGTTGAGAAAGCCCTGAGTACCGGGTTTCAAGGTATTGAAACCTTTAAATATTAGGAAGTACTCTCGACTTCTTATACTAAGCAGGCAAGCGTACCACTCGTAGGAGCACGTAGCGCATCGGGGTTCCTCAAGTGTCAGCGATGCGGGATGAACATACCGTTCCGGGTCATTAGCTCAGTGTTGCGTAGGCAATACGTCAGCTATGAGCCATCGACCGCCCAGGTAGTAGTGCAATAGCTATAGCGAGTCCCGTCGTCGGAAGCGGACCAGGCCCGACAGAGATCAGGGGTCTCATCGGATTCCCGCAAACGAGCTGAGGGGATGTTTCAACGAGTACCTCTTGTTTGTTAGGTGAGGTTTGACGGCTATCCCTCACACCTTTGTTCATTCATCATGTAAATGGATTACACGTTTTTGACGGAGCACCATCCATTTGTAA
>15 42 ATATCGCTGCGGG
GAAGTCCACACGTCCCTGCCACCGTCTTGTCTGCAGCCTGTGATATCGCTGCGGGTACCTTGAAACATATAGGTGCTCCTACTGGGCGCCCTTGTCTAGTTCACGTTTGGATGGGTAGTAACCGTGACCCAGTTACAGGCCTTTCTATCCGCACTGGGTTAAATTGCGATATGATTTCTGCTTGAGCCGCGGCCGACGAGTATTAGATCGACGCAATCGTTGCGGTCTAGAGGATCTATACCAAAACCTAGTTGATCTGGACGAACTTCCAGGCTATACCGCCAGCCCGAGACCGCTATGGGTGTGCCATATCCTCTGGAGACTGACTGGGCCCCACTATATCGTTCGTACTGGCGCCGGGCTGACGGGTGGCGGCGTCACTCAGCCAGGCTCTAGTCCGGGAGATTAAATGTGACCATCAAGGACACTGCTTTGTGAGACTCTTTTAGGTACCTGATTGATGCACCCTAACAACGCCACTATCTCGTGCCCCCTCATTTGTACACAGTTTATGGACTGAAGCCCGTGTCAAACGTCATGGGGACAGAGCTTCAGCTCTATCGTGTGACGGCTAGGTCGCCCAGTCTGAACACACGCAAG
>16 488 ATATCGCTGCGGG
CGACGTCTGTAGGCAGCGTGAGAGGCCCACTTCCCCTAGACTTGGGAGGAACGGTACACCGGGGTTATATGGGGACTTACCATTCTGGGGCAACATCCACGTTTTGAGCCATGGACTCCCTGGACCGCCGGCATAACTCAGTTTGGTGAGGCGTCGTCACTGAAACTTACGTTGGGCAGGGGGTGGCCGCCCTGTACAGTCAATAGTCCGATTACTTGCAGTGTTGTGTCCACGTCCCCCGCAACCGTAAAAATCAAGTCCGATCTTGTTCCACTGCAGTAATCGTTTTGATATGACTATTTTATCCCCGATCGATCGACGCTGCTACACGTAGTTATCTGTTACATTGATAGCACGTAGTATTAAACATACGTTATGGTATGTCCGGGCCGATTGCCATGGTGACGATGAAGCGAAAATGTCCAATGCCTTCGTGTTTGACAACTATCGTTGACCGGACGTTGCTAAAGCCATAGTAGTACGTGAGTATATCGCTGCGGGACCCCACTATTTCAGCTAAAGGATCTGCGGCTTACCGGGTGCGGGGGCGTAAATACGGAATCCTCGCACATAAATTTAACAAGGGCTGTAAGAAGCAGT
>17 246 ATGTCGATGCGGG
GACACCAAGATCTAATTGTCCGAAGCAATTATACCTGTTGTAGGGATCACCAAGGTAAGGGGATAACACGTTCATAGTCCCGACGGTCGGAGTTTAGCCATTGATATTTGATGGACATCTCCACGCCACCTTTAACTATCAGCCGCAAGCACACCCACGTTTGCCGCCCCAACTCTCTAACCAAACGGGGAAGAGGACGGTCTGGCAACCATCCCTGCTTATGGGTTCGCAGTATTTGGTTAGAGGATGTCGATGCGGGACGATCGGGATCAGCCTAGGCCGTTGCTCCGGCGGACCTGTCATACAGTGCTCCCTCCTGCCTCTTCTTTTAACGTTGGGGCTTCTTACCGTAATACTTCGTACCCTCACTTTTCCCGGGTAAGTCTCAGGTCGTAGAGTTCTCACACAATATATGGAGCTAGGGCTAGAGCCGCTCACACTCTGCTTCCTCTAGGACTCTTGGTGGGGGTTTGAATATTTTCATGACAGAAAATAGATTTGCTCATCTGCGTGGGGGTCCGTTAAACTGTGATCCGGTCCCTTAATTGTTGAGATGGACTTTTTACGCGTTCCGGCTGGCGACTATGTACATTGGCGATG
>18 535 TGATCGTTGCGGG
TATTAAGTCCAACAGCGGAACGTGTGTGGGTGGGACAACCGTGTCGACGTATCCAGGACCGCGTAAGGCACAAGGCACGTGTCATCTCGTACGTAGTCGGGTTGGGGGAGAGCTCGAGTATTCGATCGGCTTTCCCGCAGGATGCACTATATTACCTTAGTGTCGCGCTACCAACCGCCGAGAGGTGATTAGTGCTAGGTATCTGCAAACAATGTACGCTAACCGCCCCTTGATAACTCCGGATCCCCGAAAGACTTCACGGACCAGGGAGGTGTGAAAGATGTTCAATGGGGGCGGCTCCCACCGACACGGATTGTTCTTCCGGCTCTACGGTGCCGTCAACGGAGTGGAGTGTAGCGACGTAGGTCAACTCGTTGTTCGATACCGTCACATTCACGCGCGGCCATGCTGATAACCGCCGTCATATCGCCCATCAGTGCAGCTTCTGACACGACCATGTAACCCCGTCTGGCCAAAGTATTATCCACCATGGGGGGAGCCAGACATTCCCCTAACAGGACTGTGGAAGATCCGATGATCGTTGCGGGTGCGGCATGGGATTTGTGATCCACGCCAGCTACATGCCAGTATCCAGGACTG
>19 389 GTATCGTTGCGTG
GCATTAGCGGTGCTCAGCGGTTTCACATCCCGCCACGGTCCTTAGTCCGTCAGGAATGTAGGCCCCCACATCCATCTTCGCTCACTATAATTTTCGATATACTTGCTTTTCAAAATAAAACGCAAGAACACGAGGCGAGGCATTGAAACAGAACGAGCTCGTCACGTTTCGAGGGTCTGGCTGAGCCTGAAGAACCAAAGCCAATATGCTTGCCCATGCGCTAACACCTGCACCAATATTTTATGCCGTAGTGTAGAACTCTGCTGATCACGTGGCATTATTTATGCGTGAAAGGGAGGTCTAGCGACCTGCATACCACGCACGAGAGTGAGTCGGATATCAACCTAAAGGCGCCGATCATCAATTGAAGTGCTCCACCCGGATTTAGAGTATCGTTGCGTGAGAATCTGTTTCTCCGAAAAATATGCTTTTTGTGGTCCGGGTAGAACTGGCTGGCGATCATCCTGAGTGCATGCGAACTATTGTAGATACCACACCCCACGTTGTTTGTACTGGGATCGGTGGGCTGATTCAGAGCAGAAAGGACGCAAGGGTGTTGACACATGCTTACGCCATCTATGACAATGACTGGGCGCACGG
>20 330 GTATCGTTGTCGG
TTCATAGCGTCCATCCTCGAGGCATGACAATAATTAACTAGCCCAGTGTTCATCTCTCAGTGCTACAGCCATAGAATGAAAATACGCTGATTGCGTTCGAAACGGAACAAGTCCAGCGAGCTCCGTTGCGCAGAGAGAGTCTGTAACACCAGAGGAAAATAGGCCCAGTACCATTGCCTTATAGGTTTCGAGGATTCGACCAGTCTGGCACGTAGTTTCCTGCCCCCTTGGGTCAGGAAGGCCATGGGTTCTAGCCTATTACTGCAAACGAAGCTGCTACGCTGAACGTGTCGGGGCAACGCCCGGGTTTTCAATAGTTATACGGCGAGTGTATCGTTGTCGGTTTTAGAGCATAAGCGAACGTGAATCTACTCTTAGCTCCGCCGGAATTAAGGTGCTGTTTTATCCTTATAGCAATCCGGGTGGCATCTACCTTCAATGGTTGAGCCCCATAAACAAGCCGTCATCCTCGCTTAAATCGATGCTAGTACGCACGTTGACGTCGTCTTGACCTGAGAAGAGCCACGCAGGGGACTCAACGGACATGCCAGAGGTTATGAATAATGTAGCGGACTGCCCCACGGCAATAGGCCTGTTTCG
