# Supplementary material for: A particle swarm optimization-based algorithm for finding gapped motifs
Source: BioData Min. 2010 Dec 13;3:9. doi: 10.1186/1756-0381-3-9 (PMC3022572; doi:10.1186/1756-0381-3-9)
Supplement: Additional file 2 — Experimental Dataset. The synthetic data sets and real biological sequences used in the paper. [file 1756-0381-3-9-S2.ZIP › synthetic/non_gap_motif/fix_seq_length/Seq_600_20_13_3_10.fa]

>1 457 TGCTTGATGGGTA TGCTTGAAGCGTA
CGACCTCCTTACTGCAGTAGGTTACCTCGACGCCCAAAAAAAGGGAATTTAGCCATGAGCTTGTTGCAGGGTGTGTTGCCCAACCGCTCGACCAGACGGTATTGGAATAAACAGTTGAATGCCGACGTCTGGCTATGTAACCGATATCTGCATCAATGAGTCCATCATCTAATCATGTTTGTCGTTAGAACCTAAGGAATACAGCCAGCCTTGCGAAACCGTTATCTTAGGTTGGGCCATGGAACCATTCTTAGTCGAGACCAACCTTCGGTGTGCTCGGGGAATTCACCCCTCGTAGGTTTGTATTACTGTAATGGTAAGAACCTAGCTAATATCCTTGATCTATATCATAAAGATTGTGTAAAAGGAGTATTCCGGGAGTCGTGGCTTGCTTTCCAGGCTCGGCAACATACACATTACATCACCAGAAGGTGCCTTACTGACTCGTAAAGAACAATGCTTGATGGGTAGGTTACTGGTGCCAGCCACGTACGCATCCTAAACTTGTGCGCCCCATCTAACGCCGCGTCCAAACTGACGCCTCATCTCCCAACATATAAAGACAATAGTATGTGAGCCCGCTATGTAGATACAAATCAG
>2 177 TGGTTGAAGCGAA
CTCAGCGATGGAACAGATAGCCTAAGTACGTTAAGAGAGTTGCGGAGGTTATGGGCGCCTACATGACCACGGACTCACCCTGGTTCCTAATGGGCCTCCCTAGACTGTACCGTCTTGGTTGAGCAAGGCGACATTCTATGTCCAGTGTCTCTAGCGCTTTTTGTCTGTCGTTTCATCTGGTTGAAGCGAAAGTGGCAAACACGCATCTGCGGATTATGGATGACCCCTTACGGGGCGCTCAGGAAGAGTGACCAAATAGGAGACCATCAGTGGACCAAAATGTTTTCATATGGAAGATGGGCATATCTCCCTCATTTGTTTCACGGGGTCTTGTCGCTTTTCGATTCTTATAACCCTAATGTGGGAATGTTGCGCCTGTGCCTGTCGTATTCAGGTAAGGACGGCCGGTCAATGGCAATCTCCTACGTGCACGTCAATGAACGGGACATTTAAAATAGGTTTGGAGGAGGCCCGCTAGAGCAACTCACAGGTGCCGTTGTAACCACAAGCGACTGGGGGAATGATGGCGCGCGGGTCGACGCGATACTTGGGTTCTCTTCCGTCCACTAACTCTCTGTAGTAGCGCTGAAAATTTGTGAT
>3 107 CGCTTGAAGCGTA
CTTTAAAGTATGGTCGCATCGAAGTCGTGGAAGCGACCCCCGCCGCCTTAACACACCAAGTAGGAGCTAAGTCGCGACGCAGGGGCGTCCTCCTGTAAGCGGTTACACGCTTGAAGCGTATTCCCTGAGTCGAAACGCTCGATTGCGATAGGGCTTCTATCTTGGGTTTTTGAACCCGGATTTGCTGGGATCATCAATTGTTCTGAACTCTTTCGATTACAAATATGGATTCCTTGTGGAAGCCAGTCGCCGTGTGAAACCGAGGGGGCCGTCAGAACCTCGTAGATCTCTCATTGATGGTAAGGCCAGACGTGTTGAGTCTCTCCAGTACAGATTCGCATCAAACCACTCCGTAGTGATAGTTGACGCGTATCAGATAATAGCCTGTCACTCGGGTGATGAATGTCTTTCAACTTTGTCCGCACAAGTTATCAAGATGATTACAAGAGAGCGGCGGAGGTCGACATGAATGTTGCCACTTTGACACCTATATCCTAACATAACATGTTGCGAAGTCCTCGCAGTGGCACAAAGGCAATAAGGAGAAAAACTCATTGGGTAACGGCCCAGGACCTACTCTGATGTGGGGTTGCCGTTATA
>4 58 TCCGTGAAGCCTA
CCTCGAACACGTTGCCCCTACAGCCAGCGCGTGTTTGTGGAAAGAGCGAACTTTCGCTTCCGTGAAGCCTATCGTTGGAATCTGCTGCTTTCCGACACATTAAGGCGATACAAGGCGTTACTTCGCCGCGTTCGAGATTACCGAAAGTTATCTACCGACGACGTTGCATAGTGTTGAGTTTATACCGTCAAACTTCCGCTAGTTCTAAATCCTATGACTTGAACATCTGTAAGCGTCTGCTGGTCAATTCTCCGACCAGACCTTCTGTTAATCTACGACGTTGCCGTTTTGTCAAGGTTGGGTCGCGGTAAGTCTTAACAAGCAGTGAGCGTATACCGCATTACAAGGTACCAGGGCGAAATTAATCGCCGCACTCGGAATACGTCGTTGTCGACCATGGCTCATGCCCCTGTGTGTAGGTTTCACAGCGAGTTTGCTTGCGAACTGATACTATTCCGTCTCGTCATGGTAGCACAATAAAAAAAAGATAATGTTGCCATAATACTCTAGACCCCCCCGACGCCGAGAGTTTTTTCATGCTCGGTACAGGACCCACGACTGCAGTGAACGGTACGCGGACAGTGAATGTATGGACTTTTA
>5 568 TCCTTGACGCCTA
TAAACACCCGGAGCTGTTGTAGGAGAGGTGACCAGACGGAAGTAAAAAGATTTATGGTTGGAAGCTTCCACGCCACAAGCGGGGAATGGAGTACAATCGGAATCGCGAGCGGTGTTGAAGAAGGCGTTGAGCCGTGCTGTATAAGGCATTCCGTACGACTTAGGCTTAGTGGTCACCGGGCTCCCAGGGGACCAATGGCCTGGTCTAAAGTTTTTTTGTTTTCCATAACCTAGAGAACCCCGAGCTTCCAGGGGTCCTGTAGGTGAATGTAAGCTGAAACTATGCAAGACGAGATGGATATTACAACAATGATAGTTCGTCTGAATACACTAACCTCTAATTATTCAGTCCCGGAACCGCTTCTTTCCTCATCGCGTCTCAGCAATTGCCACACGAACCATTCGGCAAGGCTGTATACGAAACTAACTCGCAATAGGACGTAAGACGCGAGCGCACATGCGCGCGTTTAGAAACCCGTCTGCTATGCTCGATTCTGAGTCCCATTTGGTGCATGATTCTACTACCGGCGGGCTAACAGGGAGTACACACGGCCCCCTTGTGTGAGTTCTCCTTGACGCCTACTGGTAAAATTAAGTAGTT
>6 44 AGCTCGAAGCGTA
CTCCGCCTCTCCACCAACTGTTGTACACGGGTCTCGTTTCCAACAGCTCGAAGCGTACAGGGTAATTCCAGCCGTACACAGCCATTGCCCACCATATAGTATTATAGGGCTCGTGTGCCCCAATCGGGCTTCAACTTCTTCACCAAATCTCTCAGGATCGGAGTCTCAGGTAGGCCGCCGGGACTGGTATAATTCCCCTGACAGCGTGGAAACATCGTTTCCTGAGTTCCTTGCGTTTTACCTGATGACCCAAAGCGTCGTATCTCGCGATGAGGACATGTTATCCAAGACATTTCCCCTCCTAACGGCGCCCAGCTTTGATTGCCCTCTTCCAGGCGCCCAGGCCAGATCGGAATCATGGGAATTTCCACTATGGGTAGCCGGAACTAGACTGAGCGCCTTCGCGCGCGCGTTCACCGCATGGTGCCCCGGCAAGACCGGACCTAAGTTTATGAGTGTAGTTATACTTATGCAGGGCGGTAACAGTCGGACATCGCCGAGTCTGGAACGTTTATTTACTCTAGGGTACCGGCCATCCCCGACGGCATAATACCCAAGGAGGGCTTCTCTACGCTATTAGCGGCAGGCGGATCAAACACT
>7 133 TGCTTGCGGCCTA
GTAGGAAGCCTTTTGATCGTGGCAAATTCTCCCGACGACCCATAACAAGCAGTGTATGAAAGTCCATAATTCGCACACATATGAGGTTTCGTAATCCTTCGCAATACGAAAGTGCCTTCACCAAGCGCCAATCTGCTTGCGGCCTATGTCGCCGATTGGTTGCCCCTGTTAATGGCATGTCGGTAGCATATATAGCCATGGCCTTTCCCAAAGAACTGGGACGAGCTGAACATTTTGTCGGTGACCCCACCAACTAATACTACTCTTACGGGCAACAGGTAGATTGAGCAACAATACCCTAGCAGGGTTTGTACCTGTTCCGTTTACTTCTTATGTGCGTATGGACAGGCATGTCGTCTACCTCATTGCGTAAACCTTTGATCCCAATAAAGTGGCTGTAGTTCACACCAGCGTACCGTGAATCACGATGTACTGTCATTGGGGCACCAATTTTTTATGTACATTTTCCTATAAGACTTACGGGGAGACACGGATACTGCTCACCAGGCTGAGACCTCCCCATAGAGTATACCGGCAAGCAACAAACCGTCTCCAGACGCCCGCCTCGCGCCAAACCCTCACTCTATGCCCCGACGATAG
>8 126 TGCTTGAAGTGTA
TGATCTACATTTAGTCTTGAAGTGTCTCGACGCACGGTTCTTATATAGCTGAGCATGCCCCACATTTGCTCATCAAGTGAGTTAGACGCTGAAAACCTTGCAGTATACGTATGCACAATGAGTCCGTGCTTGAAGTGTACATTGAGACCAGTTTTGCTATACGGCGTTAATCTGGACGGTGTAACTATCCTTTACACGGTTGCGGCCCCTTAATGTCCCGAGAGATCAGGGGACACTCGCGCCGACAACGAGGTTTTCAGCAGAACCCGAACACGCGGTAACGCACGAGAGCTTGATGCCTACCATCGCAGCGATTGCAGTGTCTAGCTTATAAGGTAATTCACCAATAATGGACGATAGCCCTCCCTTTTGCACAACGCACGGCGCGTCGTGACAAGTTAGGGGCACGGGTCGCGAAAACTAAGTTATGAAAAAGCTGACTTAAGCTTAATACTTACACTGGGTCTGTATTTTGAGAGGACTACTTATTGTCTCTGCTGGAGCCCAGAGTGGCTATGATAAACTGGTGAGAGTCGTGTTGACCTAAAAATGGATGAGTCGCGCCCTCCGCAGAAATCACCTGCAGCGCACTCGTGAGTA
>9 566 TGCGTAACGCGTA
TGGTCCACCGGGATGTCACCGTTTTTAACCAAGGTGAATACTAGTATTTATCTACGTGTATCAATGATGAATTCCTCTGGCTGACGTCAGTAGCGAATTGCAACCAGAGAGTCGGTTTTGTGTATTGGGCATGATAGAGGATCTAGTTACCAGTGTCCGACTGTCACCCGACCAACGCGCTTAGCACAGATAGGACATTAAAATATCAAGTGTCGCTGTCATCGTGAACAGTTGGTCATCTTATATCAAGCGAACATACCGTTGGTTATAGGAACTTCACCCATCTTTTGTGGTGCCCTACAAGCAAGTTTGGGATTTCCACTCAAATTTAGTCTTAAGGAAGGGTTCAATCTCTGGAGTGCCGACTGCTGGGAGCAAAGGTACTCCAGGTTGCTCCCCAGCCTCGTTACGGTCATGAGTAGTGCACTCGTCGGACAATTGATGGACTGGCTACCGCCCGTGCGGTTAACAGCCGTAGAACCTGAGGCGCGCAAGCAAGTGACCAGTGGTTCTACCTCGAGGGAGTTACAGGGCGTTTTGCTGTTCATTAGAGAATTCCCTCTAAATGCGTAACGCGTAGCCGACCACGACAGCTCGCGA
>10 482 TGCTTGACGTGTA
GCTTACAGGTCTCTACCGAAATCGAATTTATTCGACATTGTTCCTCACGGCTAATTGTTCCGAGTTCTCCATGTGCGTGGAGATGATACGCTCGAGGGATAGCTAGCCCGGAGCCGGTGCTCGGACGCACAGTGTGAAGCCGCCCACTCGGTACCAATTCTACATGCCTGATAGCTGATCTAGGACACTCTCGTTATTGATACGACACAGCCAAAGGCTTACATGATGTGGCTGTCACAAATAAGTGGTTGCATTCCACCGCAACAACAACGTGGCGATCCAGCTAGGCAAGAATGTGTAGGTACAACTAAGGATCAACCGGACTGGAGACAGGGGAGGTTTTGCCCATCAGCTGCGGCGACCAAAGGTGTGCGTGTAGAGCCTACGTAATAGCATTGCTAGTGAGAGAGTAAAGATCAACGTACGCGCAGAGCGAGCGGGGCAGCAAGGTATATTTGAAGAGGACTACTGGTATTTGCTACTGCTTGACGTGTATCTGACGTAACACCACCTCTATGTGTCGACAGTGTGAACCGATGATTACGTAATACTCTTGAAATGACTGCAATCGGGGCGAGGGCCCTGGGTAGACAGACCGGA
>11 12 AGCTTGAAGCGTA
ATTAGGGTGGTCAGCTTGAAGCGTAGACCCCCCAACCTGCTCCGACAGCAACGCGTTAAGAAACTCCCGACTTCCTTAGTGTGGGTAACGGCTTTCTTATCGCTCCATCTCATTAAGGCCGTAAAAATTGTCACAGAAAGCCATTAGGCCCGCACATGGAGATGGTTGTCCGTTTAAACAACTTGCGAAGCCATGACCTACCGTGGATACATTTGAGGAGGTCCACGGTGTCTTACCGGCGCTCACACGGTTTTAGTGTCGAAGCGTGGTCATGTATAGGTAGATTAGATACGAATGTTTTTAGTCTTAGCAGTTGCAACAAGTTCGATATGTACCGATTGCCGACCCTGTATGTCTTTAATCGTTTATCAAGATTCCTCGTGGAGAAAGCCCACCCTATGGTATATTGATGCAGGCCGAAAGACGAGCTAGCATTTCAAGGGCCACCCTACCGAGCCCCACACGGCACATCTACCAGCTCAAGACACCCCGTTAAATATTCCACCTCCGCATGAACTGCCGAGTTGCTGGCGAGCTAATAATAGAGCGAAACCTCAAAGTACTGCACGCGAATGTGAGAGGTACGCATGTGAACTTGCC
>12 352 TCCTTGAAGCGTA
ACGCACGCTAGTGGAGGCTGACGAATATAGGTACTGAACTCCTAACTCCGGAAACTTGGTAGGGAACGCTTCCGAGTGTGCATACCATCCCTCTCCCTACGATCGGACATGATGTGGTCTCGGTGCCACGGGGATCGGCTTGAACATCTAATTATGTCTTATCGACTCCTTCAAGCTGCTCCCACTATGCGGGATTGTGTCTGTTCTTGGCCTTAGTTACCACTCTCCATAGAAGGCGTTGACAAGATCTGCTGCCCACTACTTCGCATAACTAGCGAGCTGCCTTTCAACAGCATGTCGGATAGCAAAGCATCGCTTGACCCTGGGGTGGCTAGGCACTCTGTTAAGCCATTCCTTGAAGCGTACAGTTAGAGGTTACGCGACTTTTGTATCACCCACCCACAGGACTTTGGCCGATCATGTTTAAAGTCAATATCAATGACGGAGCGGCTTGTGCTCTACTTGGTTAGCATACTGAGGAGTGAACGCCGAGGAGCCTCTTCACTTCGGATAGTAAAGCGCATAGTCGGCCGCAGTCCAACTAGCGGATCCAATCATCAACCACTCAACGGCTTCGATTATGTGGCGCTTCTACGGTAA
>13 235 TCCATGAAGAGTA
ATGGTGCCCAAGGCCTATAAGTCGAGTCGCACCGATGAATAATCCCTAGTATAACGCAGAGTGTGAAAATAACGAATCATCTGGGTCTCCTTGGACGGGTCGCAAGCAGTTAATTGACTTGATTCTGATGTTTGCGCGTTCCATCTTTGCGTTTCCCGGCTCTCACTTTGTTCCCAATGTACATACGCCGGCTGCGCACATTCCCCATTTGATGGACGGCTATTCATGTATGGCGTCCATGAAGAGTACTACTCAAGTCGGAGCCGGTGTAGGTTACGACACTTCCCTTCGTAACCTACTAATGTGTTGCTAGGATTACAGCCGAAGGTAGCCTCAATACCCCGATAACCAGTCTTTCGAGGCAGACTTCAAGGGCTCCCTATTCCGATTCTGCGGCTGTTTGCCAATCCATCATTCATGGACTCCATGTTAATTAAGCATCGAGCAGGAGTCGCCTCCGTCGCGGAGCTGGTTCTCTCTCAATGGCTCGAGTTCAATCTGCACCCAATCTCCGTGTTGGACAGTGAAGACTACTGGCTCACTCACGAAATAAGTTGACGTCTATGTGTATCCCACCGCGACCCCACAATCTATAGGGTG
>14 375 TGCTCGAAGCGGA
GATTTTGTTTACGAATATCGCTACGAGTTAATCCATGGACTTTACGGATTGGGGGAGAATGTGAGGAGGACTACTCTCCTGCACCATTGAACCCCGGATAAAGGACGTGATTAAGATAATTTCCTTGCGTAGGAATAGCTCGCCCAAATGAAAATCGTGGTGCGATCTCTAAGGCTTTAAACTAGTGACGAAAACTACTGTATGTTTGTGTCCCTTCCGCCCGAGAATTGTGAAGGCTCTATGAATTTCCCCGTTAGATTCGAATAAAAGTCGCATGCGCGTAGAAATAGAAAGGACGGTAGCCGCCCCACTTGCTCCATCTATCACACTCTGTCGCTTACTATACAAGCCTAGCGCGTGGGTCAGACGAGTGACTGCTCGAAGCGGAAGCAGATGAGTTGTAACGTGACTATTGGAAATTTGATCGTCTCGGTGAGCGAGCCCGGCCCATCAAGGGAAGTTCGCGAGGGGGGGGATCATTCTTAGGACGACTACGTTAGGCATATCACTGAGCTGCCACATAGAAGAGAGCAGGATCTGTGTTGTTCGCTCTAGATGGTAAAGTGGGCTAAATGAAAATCAACTTAATGGAAAGTGTTG
>15 517 AGCTTGAGGCGTT
TCCTCTCGTGGGGGGTACTCGCCGGCTGGTCACTAAGTGCCAAAAAGAGGAATGAGCGGGCAAGCTTGTATAACGGTGTTGAATAAACTAGCATCGAGGCAGCTTGCTAGTGGGCAGACTGGGAATATCGGACATGGCAGCTTATGGACATTCTACTTTCGACTTTCCACACCGTAACTCACCTCGCAAATAAGTATTTGCTGTGGTCCTTGTGTGTATATGTCTGCTTACTGGGCACTAGATGTTCCCATCTATGTTCCTCTAAAGTGCGGACATATGTTAGGAAGTACGAACTCTAAGGTGCGGATCTAGAGTTGTGCTGTTGGTAGGAACCGAGCCCTGTGTGCCTACTTACCGATTTAGTCGACAACGAATCGACCTATGCCAAGGGCGCTAGCTCCCTACAAATTGCTAGGGTCAAATAACCATGAAGCGACGGTGTCGCGAAAGGAATTATATCTGCTGCTGCGAAGTGACTACAGCAAATTGGTGTGAGCGACACGGGGGCGTACACTCAAGCTTGAGGCGTTGACAGGCCGGGACATTGTTCTTTTACACTCCCAAGTTCCATTCCTCAACAAGGCTGCGATGCGCCTGATC
>16 532 TGCTGGAAGCATG
TCGATTTTTCTCTTATTGATTTTTCCCGGCGATCGCCAACAGTAACTCGCCAACAATCAGTGCCCCACGCCGAATCTACTCAAAGAGCATCTCTTAATTAGGCACCTATAGCAAGTAAAGACAGAGATATAGCGACACCATAAATTAAACTCATGAATATAAGCTGTGTTCCTTATTCAAGTGAAACCGCACTTTGTGCCCTTCCCTCTTTTAATTGGCAACTCCCCTACTACTACAGGACAGAATTGGCGTGTATTCTTCGCCGCCCCGCTCAGTCATCACATGAAAATGCAAATAACACGACACCCAGAGGATGTCTTCGGGGATATCCACAAACGGTGGAGGAAACTCAACCCTTGACCAGAGAAGGTTAACCTGGCTTATTGTTTTAGCGAAGACGATAATAACGTCCCGAAATCCGACCTCGGCGATTGGCTACGCGATGAAACACATTGGGGTCTGGTATCGTTGGTATGAACGCCGGAGTCTGTGTCCCGTCCAGCATGGTTACTGCCTGTGCTGGTAGATTCCATGCTGGAAGCATGCCCTCAATTGACTGCATCAACTGCCCATTTCGAATGGCCCGCGCGGCTCAGGAAT
>17 308 TACTTGCGGCGTA
ACCTCCCTCTGATTTTCCATAGCCCGATGCATGCAGAGCCCGCAATGCATCTTCAAGCCATCACTGGGCAAAGGGCTGAAAGCTACGACCTTCACAATCTGTGTCCATGGAACCTTGGTGTTATACTTCCATTACCCGGGCGGGGGGTGTGAATATTATTCGATTCTCGTACTGTGTTGGGCACTAGGTAGCCCGCGTTTGGCGGAGACACACACTTAGAGGGTCTTTTATAAACGCCAACTCCTGACGTACGACGGGTCTTCCAACGCTATCGAGCAGACAACCGTGAGCCAAGTCCGAGGCGTTATTACTTGCGGCGTATGGAAGATCTCCAAGCCCGGAGCCGCGAACGTGAAGAAAAGCTCACGTATCCTTCCTGTATGTCCGCGACAAGGGCTACTTGATCACACATTGCACGCGGTGGTGCTCGATTCGATGCGACGGATATATTGGTACGTCGAAATATCGGCCAGCCGGGGTATGTATACTCGAGAACGCTGGAGCAAGTTCTCGAGTCGACAATCCACCTCGCAGATACCACGGTCGTTATCACCTCTTTATTCGCGTTGCTCGCAAATAAGTTGGAAAAACGTTATAGTA
>18 287 TGCTTGAAGCGTA
ACGATGATCGTGTTTATTTGGTCGAGCCCTAATCGCGTCTCGACCTTCGTGCGTTTTTGACAGGCGGTAGCATGTAGCACATACCTGGGTTACCGACTAAAAGCCGTTACCCCCTTCTTCAGCTCGCAAGAATCCATCTAAAGATTGGAACCGTCAGAACCGGTTGCACTGTAGGAGTTGAGCAGAGATTCCATACTAAAAACAAGTACGTATGAACGTTTTGATACACGATGCCTGATAAAATATTACAAATCCTCACTAAGGCGGGGCCCCTTGTTTAGACGTTCTGCTTGAAGCGTAGGGCTAAGTATTGTTTACCGCAGATCCATACCTATGCAGAGCCTATTCAATACTCCTCCCCCAGCGTACGGCATGTGGCCAAAAGTTGAGTGAATCGCGACTTCTCATCGATAGAAATAAGCCTTAATATTCGCCAAAAATGCTCTCTACGGATGAGATGGCCGGGTTCGTCGTCCAGCAGCATGCTTATGCGACGCTTAGGTTTGGGTACGCGCTTGCTCCGATCGCGGCGACTCTTTGTCGGAATTTCCGATATGCTTAGGTCAACGTTAACACATAAAGGTTACCCCTTTACTACCT
>19 75 TGCTAGAAGCGTC
GGTCGATAATATCTGTTATCAAGCGCCACTAAGACTTTGGTATCAGTGAGCAGTAGTTGGCGTGGTTATAGCCCTTGCTAGAAGCGTCGTGGATTCTTTCGAGGTGCTTGCACTGCCGAGCGTCGAAGGCATATTCCCTATTAATGTCTTTAACTAGGTTCTACGAGCAGGAACGCTCATGGCGCCATACTCCGCCCTCACAAATGCAACTACGAAACCGGTTAGCTCCTGTCGGCAGCAAGTTTACGCTGCCTTACCGTATGTAACACGAAGTATGGCACTGATCAGGACGCCACACAATGCGTACCCCGCCCCAGTTTTCTGCCTGGACACATGTGCCGGGTCACAACCTCTTGACCCTGGACTGTGTAACTCGGACCAGTGCAAATTCAGACTCATGCACGGTTCCAGTCATTATATTGCAGGTAATTTTCTGCCGACCAGAGCTCGTTACCGCGCCGGCATTGATCTGATTTGCATTAGAGCTTTATAAAGACGAGACGGCTGGGAGGAGACATCAATGGCTACAAGAGCGGTTGAGAAGCGCCAATGTGGCATAACATATTCCTATGGTTGGAGTGCCCCTAACGTCTCGACGAT
>20 316 TGGTTGAGGCGCA
AACGAGTTGAAGCTTAGTCCTCTTTAGAGAGATTCGAAACTTCTTGATGTAGTGGTGCTGTATTAAACCCTACGTCAAATACCCAGGCGGTATGCGTCTTCCGGTTATTGGGGGTGCATGCCTTCATGGCGTTCTGTTGGGAGTATGCCCCATCTCCGGCGTCCGGGTCACTCTGCTATTACTGCAATCCTATGTTTTTACTGTCCCCCTTACTAGATGGCTAGGGCTCTCGAATAATTCCTGTAAGGTAACGTATCGGATTGACTCTTTGATACTCCGATGTCCCTATAACTACCGTTAATACCGCGTTCGTACGTGGTTGAGGCGCACACAGGGACATTATCGCGTTATCCGGAATTCGAACGGCAATAATTAAGAGGGCTGGGTCGGGAGAGCTACCCTACCGGACAATTTCCCTCTGCTAGAATCGAAGATCTTTCCCCTTTTTCTTTAATTCGATTGCCGTATACAGGAATCCTGTTAAGTTGCGGACCTGCCCCTTAATAAACAGAAGGCTATAAAGTCCTACCGGTAATGATCGCAACGCTACGCACGGCTGCTCGACACCCTGGACCGATAGTTCCAGTTATTGGGACAAGC
