# Supplementary material for: A particle swarm optimization-based algorithm for finding gapped motifs
Source: BioData Min. 2010 Dec 13;3:9. doi: 10.1186/1756-0381-3-9 (PMC3022572; doi:10.1186/1756-0381-3-9)
Supplement: Additional file 2 — Experimental Dataset. The synthetic data sets and real biological sequences used in the paper. [file 1756-0381-3-9-S2.ZIP › synthetic/non_gap_motif/fix_seq_length/Seq_600_20_13_3_2.fa]

>1 25 CTCTTGTTATCCC CGATTGTTACCCC
CTAGCAGTCGAAAACACAGCCTATGCTCTTGTTATCCCGGGAGTCCGCCCACCCTGAACCTAGAGCGCATAGTCCCAAAACCTCAAAGGTTGCTTTTCATCAAGACGGCAGTACTAAAAGAGTACTAGGCGTTTAGATTCCGAGCGATTTCCCCGGCGTTTCGGGCAGTTCGTGCATCCTTTCCGCCCACATTAGAAATAAACTGGCGGCAGCAAAGCTTTGTATGTTATAGTCTCTATCTTAGCGAGTTTAATGGCATTTACTTGCGGCCTTGGTTAAGGTGGAACACGGTATGAGTGACGCGAGTGATTTGGTTCTTGCGTGCGAAGCGTGCATCAGGATAGGTAAGCTGAAAATTATCGATGCTTACGTTAAATGCGCGCAGAGTTACGGTTGGAAACCCGGTAGCAGGGAGCATTGGAAGGGCGGAGGGGAGACCCGCTAAGTCTGGCTAAACCCCTAATTATTCCCTTAAGTACCTGGGTATTCCCTCAAAGCCGTGTAGCCCGTAGTTGACGTGTCACTGAGAGCTCCACTGCGTCCGATAGCCCATAAGGAGAACATTGAACAGTCTCATTCAACAACGTGGCGGACGTTAAT
>2 95 CGATTGTTACGCC
AGGAAGCACTCTTCCAGTGTAATCTCTTACCACCATGTGATTATGGCCCACGACTGGAATTCTCTAGATATGATTCTGGGCTTGTAACGAACGGGCGATTGTTACGCCACTCCGAACACGTATCGATTTCGCGTGGTACTATATACTAGAGCCACTGCCTCGATGTGCCAGGCGATCGATCTAGGAGACGCTTGGTAGGATGTCTTCCTGCATCCGGAACATACCTGTCCCCACCCACTTAGTACAAGGTGTCTCGAGACGCATGCTAGACTTACACCGTTCTGAACATAGTTGGCTGGCAAAGGGCCGCATGCCCATGGTCTAACAAATTGACTTGCTAGAATTGCGACCAGAACAGGGGACTGTTCCCAATCAGATTTCGATGTCAAAATAGCGGCACCAGTTCTCGGTTGAAGGCTTACAAGAGGCGCCTGTGTAGCCTTGATCACGATTACATATGGTGTTAGGATCAATCCACGATCAGTGCTGGTCCGAACGGGAAGATGCAATTTACGGTGGACCCGGGATACTTAAAACCTTGCAAAGCGTGCACCATGTGTTTCGTTGAGGGCGGCAGCCCCCGTGATCCAGGCAACAGTC
>3 467 CGATTGTAACCCC
CTATGTTAATACAATTCATTAGCGCGGTAGCTAAATCAGTTCGTCAACCCGAGCGGCGCCAAGGGCCCGTGCTCCCTTTTCAACTCTCAAATGCCTGTTTGAAATCAATTTCAGGGCTCTCGAAACAGGTTGGTAATTCAAGCGAGGATAATTTTGCTATACCGGCGTCATGCATGAAGCGATCTTCCTGCCCATGCTTTGTTCACCCCCATTCCCACCGGCTATTACCAATCGCCTCACTGAACACTTGGTGTCTGATGGTAATTATCGTTCATGTCCATTAACGCGGACAATTGCCAATTCTACGCTGTATTGCTCGATGGAAGCCCCAGGCCAAATCGTCAACGCCCGAAGCCAATGGTGCCAGAAGCCGGTAACGTGTCCGGAAGTAGCGGGGTGCCGCCAATATCCGCAGTGCTTATTGCTAGGCTGGCAGCCCCCCAGCGTCGCCCGGTAGCTCCGAACGGCGATTGTAACCCCGAAATGGTTCACATAATGGTAACGCCAGCGTTTCGGCAAAGTTCACATATTCAATGTGTATTAGACAGTCCGGAGAACGCGCTTATCTATGAATATTATTAAGGGTCACGCAGACATTTG
>4 426 CAAATGTTACCCC
TGGAACAAGTTCCTCCCACGTTGTCACACCGTAGCTCTAACGTAGCAATGCCTGTGCCCTGTTGTCACGTATAAACTACTCGTGGAGAGAGGGACTCGCCGGTCTCCTTCTCGCATGCGTGAAATGGTTCAAGCAGATACAACTACTGCAGAGGCACCGATCATTGAAAACAGGACAGGTATTTAACCCAGGGTCGTCCCATCTCTGATAGCCTCCGAAATTCACCGGATAGCCGACTTCCTACGGACGGGAGGTAAGTATTTCTAGCTCCCGATCTAGGTCATTGTGCACAGGGTCTCTATAACCTTCTGTCTACAACCACGCGACCCCCCTTAATAGAGGAGACCGTTGCCCACAACCGATATGGGCCCCTTGAACCCAGAAGCTTCCGCAGGGTGAGACACTGTTTTTCCCTTAGACTAGTATCAAATGTTACCCCTTTGTAGCCCCAGGACCTGGCACATTGGCCGTTGTTCAACTCTGGGTCCGGAGTTCTCACGACACAACCGCCGATCAGGCACAGAATACGATAAAAATAAATACCATTTGCTGCGCTCAGCCTTTACGGCCAGGCACTAGGTCATAAGTCCCTCGGCAGTA
>5 156 CGCTGGTTACCCC
AGCGTAGATGCAACCAACAGACAATCGGGGGCTAGCAGTGGTTCTCCGAGGCTAAAGTGATGGAAGCACCACGACTCTCTTCTTTCTTTCCTTACCTTAACACACCGCTAACTCCGGACCAGCAGTTTGTAAAGCCAAGCTGTTCTATGTTGTGTTCGCTGGTTACCCCTCCCTGTATTGAAACGATCAGACGGGCGATGAATGCGATCTACCGCCGCCCGCAACGATCTCGCCAAGTTGTTAGACTTTGTGCAATCAATCGATATACTTTGTTCGCAGAGCAAGTATTCCGGACGTAAAATTGGGACATCCTGGGGCCGGAAATAGTAGCCTGTCCGTATGACTTTGGACCTTATATAACCCCACACTGAGCCATCCCCGGGATGTCATGCGTCACGACCGCTAAATGGGAATAGGACTACTGGGTGTTGTCAAGGAATGAGTATTATCGTCGTTCGTCATTACCGTCAGTATACGAGATTGAACTGGAAGAGTTCCACTTGAAGTCTTGGCCAGATGTCCAGAGGGCACGAGTTGTCGCGTTCTAAATCTACATGCTCAAACTGAAGTTGGTTGTCTTCGCCGCGCGGCAATACCGAG
>6 163 AGATTGGTAACCC
GAAGTTGTGCGATCGAAAATGTGGTTCGTCACCCCTGTACAGCTGTACTCAATGCCGAAGCTGTCATCAGCACTGAGACTTAAGGTTAATATTCATTTTATAAACACTCAAGGGAGTTTTTAAATCCTGATGAGGATGCATTCGCTCCGTGTACTACTTTATAAGATTGGTAACCCGATACCGACTCCGTACAGTAATTTGCGGGTGAAGCACTCAATTTCTCGCGTAGGGTGTCATGCCAGAGCGGAGAAGTAGCACCGCTTTGCTTTAATCACGGCGACCGTTAACTCTCTAGTCCGACCAGATACATGTAGTGGATAGATGGCGCGTTTATCAGTGTTTCGTCTTCGCCAAACACAGGAGGTGTTTCGAACCGAAGGGCACTGTTGCAGGTTCGGGGCCAGTTCTTCTTTATGCTGCTTCCCTGAGACAGTCATCAGATTTGTGATCCCGTAGCAGCGCATCCTGTGATTCATTAAAAGAGAATTATGTCGCTACATAGTATCGGTGTGTCAACAGCTGTAGATTACTATGTGACACATGCTCACCTTTACTGTCCCATGTGGGCATTTGAGGAGCAGATCGTTATCCTATTATCAA
>7 531 AGATTGTTACGCT
GCGCGCTGACTTCCAGAGCTCACCTCCTATACCAGGTGGTCTTTACGAAGTTAGTCAGCTAGTGTAGGACAATAGTTCAAACCTCAGGTGGCGTCGTCCTCGGCCGGCCGCCTAGCGCAAAAACGAGACCGAAACACGGAGTTACTTGACATTGCTTATGCACGATGCCTACGAACGGTACCGCAGCCACTGCCCAAGAACGTCGGTAGCAGAGAGCACTTGCATCGCGTCAGACTGGCTCATTCAACGGGTTAGTTGGTATGTTAGCGCGCATTTATGCATTAGCTGAGCATCGGCGACTCAAAGATAACACTAACAAATTCGATCTATAGTCAGTAGAAGACTTCTCGGATGGAGCAAATTACCTGTTTCGTGGAGGATTAGAGCTTAGGCCGCTGAAACGTGAACCCTGCGGTAACCAATTAGGCGGAACTGGATACTCCTACGTTCTCAGACAGAGTCACAGTAGCATTACATCCTAACGCCGCGAAGCTTCTCGATCATAGCGCGTACGTCAAGTCTTTGCACAGGAGATTGTTACGCTTAAGGTTGCTAATAGTTCTTGGATAGTCTTGGAATTAGTGTGTGGAGAGATACCCT
>8 126 GGATTGTTGACCC
CTCTATTCGGATGTGTTCGCGGGCTTCGGGCCACCCGTGAGGGAAGCAGTATCCGTCAACCACCTATGCACCAGAGTCAGACGATGGGCTGTCCATGGGGACATCGGGCAGGATTGTGGACTAAATGGATTGTTGACCCAACGTCCGAAGGCGACCCCTGGGGACCCGTCAGCCGTCAATTTGAGGACCTCGTAAGGTGGGGCCGGATTTGCCCTTCCCCAGTTGCCTAATCCTTTGTATTACGAAACGCTGATTTTGCCGATACGCGTCCTGAGCCCATTCCGCTACGCCTTGGCAATGTCGCTTAAGTTGTGAGGTCTAGCGCTCTGGACCTTAGTCCTTATATTTCTACTGCCTGAACGTTTATACTACAGGAAGCCTCAGTCGTCAAGTTATTAACCAAGACTATTACTGAGGAATGAAATTGTCAAGTAGGGATAGTATTATGTAGTACCAATAATCCTCGAAGAGGTGAACCTATTACTCGTGGCCGTTATCGCAAGGGATCCCGCGGAGAGTTTAGATGAAAGGGGGAAGACGTGTTTGTTAAGTTCCATGAGATGGAATTACCTCCTTAAAGGCCAACCTGGTGTGACCAAG
>9 415 CGATTGTTACCGA
ACAGCTTCACCAATCGTAGATTGGTTTACCGTAGTACGGGGTGGCAGTCGGGCAACGAGATTATATTAGAAAACTTCTATCGCCATGAGAAGCTGTGGGCAAGGGTACTGAGGAGCATTCCATGGTGTGGGCGAAAAGCGAGTTTAGAGTCAACCCATTTGACTTCTGCATATTGGCAGCCACTAAGTTCACGGGGGGTCCCTTGGAGCGTGACGATTCCGCTGCTAGCCTCCGAAAGTCTATCTCGCTGCCGACAACTAGTAGATCTAGTAGTGCGGAGGGGTTAGTTTACAAGTATGCAATTCGTGTACATCACCGGAAGAGTGCTGGCCTAGTGAACGTCCTGAAACGTAACACAGCAACAAGCTTCAGGATCCCCCGCATCCCCATTATTTCTACAAGTTGACTATACCATCGATTGTTACCGACGATATCCTATCCAGAGTCTACCGAACCGTCCGACTTACCAGCCAGTGCCCCCTCGATGCTGGAGAATTCGCCGCTCTGCAAGCTCCAAACGGATTTTCATAGTTGGTCTTTTCTAAATCTACTAGGCGTCTAGAGAAAACCAGCTATTAGATTGACTGATACTCTATCGGC
>10 514 CGTTTGCTACCCC
GCCTACCATGCCGTCTCTGGCACGCACCCCTAGTGATATGAACCATGATAGTGCGAGGTCGTAACTAAATCCGACTTGGAGCCCGCAGTGTGGAGGTGTTAGACAATCTTGAATCAAACACCCTTCCTCTGGTGACGTCCAGGCCTAGGTTAGGGCTCAAATAACCTGTGCATTCATTCCCTCGTTGATGACGTACGAGCAAGTCGCCTCAAAACTGGCTTCAATATGTCATATAACGTAGCGCGCTGATCCGTCGTGTCATAGCCCTAGTAGTCCAGAACGGTCTTTAGGAGAAATTCGAATAGTAGACCCTAGCGCAGTTGGATTCCGACCGTGTTCAGGGTGCGACTATAGTATCAAATTCGTATGCTATAAACCTGACATCGATACGCATCAGACGTCTATAACCGCACTGTCCGTTCTTCTGTACAAGTGGAAATCGACCCGTTGCTTATTTTTGGTGTTCCCCTGATCAGAGACTGGCCAAGTGCTCCGCTCGTACGGAAGATATGAACGTTTGCTACCCCTTCTCGTTGGCTAATTATAACCACGGCAACCTGCGAGAGCCGACCATTGATATGCTAGCATATGCAACTCGCT
>11 516 CGATTGTTACCCA
TCGTAGGCTTGATACCAGTGTCGTAACATAAGTGAGCTGTCATCGTAGCCATTCCCCGGTGCTCAGTGCCGTGCTTTCAGACTATTCAGCGTGCGCGCCGTTAATTATAGGGTCAGATCCCTAGACCATTCCTTGAAGTGAAACAGTATGAGGAGGGTGCACGCGTAGTGTTAAAGTACCCGACGATTGATTTTTACTACCAAGCTCCGTACTGAACTGGGGTAACTAAATATCAGAGCTGGTTAGTGGCCAAAGTTTTCTGTTGGACCTGTGCGTTTTATTCATAGATCCCGGACCGAGGAACGGTCACTAACGTGTTGTAGTCCATAACATTATTGAGCCAGCCGCTTCCTGCCACAGGTATCCAAAATCGTCGTTTTGTTCCACACGCGGTGAGCAAAATAGCGGTTTGGGGATAGCAATCGGTCGTGCCATACGTAATTACGCCTGATACCTTCAAAATAGAGTGCCGGATGATGGTTTTTGTGAGTCGGGCTTATTTGGCGTGGCTAGAGTCGATTGTTACCCAAATGAATACCCGCAAGTTCCAAGGTGCTAGCGAAAGTGTGAAAAGACTCTTAAGAGAATGGCACCAACCCA
>12 301 CGAGTGTTCCCCT
CCTCTATAACTGCGTATAACGCAAGCTTTCCCGATCGCCGCTACGACCGCAGGTTGCTCCTAAGACATCTGCACCTAGTTTAGGAACTATAAGCCGATTGCGTTGACTGAGTTGCAGCGTTCGAGCCTGGAATCGCACCGGAAACCACATACGGCGGAATTACTAGCACTAATCGCAGCACATAAAAAGCTCCGGTTATGGCGCCAAACATTCCGTAAGCCGCACAGCTGGCCCGGTAGTGGGCGGACCTAGCTGGCGCTCCCGGCCTTACATAATAAACAGCCGTGCAGCGTTCTCGTGGCGAGTGTTCCCCTAGTGGAGCAGACCCATCCTGTATCATATGAACACGCCGATTCATGTCCCATACCAAGCCCACGATATTTTAGATACCCCAGGAGGCCGGCTCACAGCTATAAAGACCCGGGACAGAGGGATGAGGGCATGTCTTCGTAGGAGTTACAGGACGAGTTCGGTCCCTCAGACCCTCCATCGTTTAAGGGTCCAAAGGATCAAGGTTTCGGCTACACCAAGCATGCCTTTGTGAGTTCACTTCCGTTACAATTGGATGTCCTAGGGTGGCGAAAATATAGGAGCTATGCA
>13 115 ATATTGTTACCCC
ATCCTTGGGGCCAGAATTCAGTCAGAACAGGCCGGTAAGTCATAAGTGAGGGCATGACAAACAAGGGCTCTGAATTAGATTGGAGGTAAAGTCGTAGGGATTAGCTTAGGAATGAATATTGTTACCCCTAGTCCCTAGGATCATGACATGACGTTGGCTTTCCATTGACTGCACATAGTGTGCGATTCTTCTGAACATACGCCGCCTGAATTTAATATTATCCGAATCAGCACGGGAGTAAGGACAGGTTATGTAGCAGGCCTAATATATGCTAAACGTATATGAGCCGATGTACAATTCCGACACGGCATCGCCGACCCCTAAGGACCATAATTGCGTTTCCAATTGCGGCGTTAATAACCTGACCTTGACGTATCATGCAGCTAATCAGAGGGATGAAGTAGCGCATGCAGCCTGACTCGTGGCCAATGACATTGCGGGCAGGGACTATGCCGCAGGCCTGTCGGACAGCATGGCCGTAGCCGGGGGAAATCGAAGTTGCCTTTAATTCGAAGCAAAGCTTGGGTGCATAAACATTCCCGATGGGCGAGTTTCGCAAGGCCCCCCCGCGGAATCGCCTTTGAGCTGGTGCTCACCATC
>14 113 TGATTATTACCCC
CCCTCTCCAGCTCGTTAGCTATTTGACCCGTTAACTTAGGCTGAGTTTTGTCTCGGGGTAGAGATACGTACTCGCTTTGCATATTGGCAGTATTTTGGATGCATCTGCGAAACTGATTATTACCCCTGTGTCAAGACAGGGCAACACCAATAGGGGGGTAATAGTTGGACGTCCAGCAATGCACTTAGATCTCAATCGAACATCTCCAACGCTACATATTGAACTACCAATCCGGTGTGTGTCGTGACTGGCCTGCAGCTTTATTGACGGGCTACGGTGGAATTTAGTCTAAAGCTGGACGCTTCAGTAGATAGCAGAGGTACTAGTTGGCACGGCCCTTCGCTGGATTCCGCCGCCTGTGGACTTCGGTCTTCGAACCCTCCACGCCAAGAGCAATGCAGTATTGGAAACGGGGCAGAGGCCAGAGCCGAACAACTCTGGTACCAATGAGAAGGATTATCAAATCCGTAGCCATGATCTTCATGACTCCATGTTAGCGTAACTTGCGTGCGCTTAAGAGGGGGTGTCAAGGCCATGAGGAGGCCTTAGGAGGTGCTTCCCACTGCGCAGTGTCGACACAGAACAACCTTCCGTAATTCA
>15 14 CGATTGTCACCCC
TTGTAGGAGGGGCGCGATTGTCACCCCAAACCTGTTCTTGTCGGAGCATAAATACTTACTTTCTGTTCGTAGATAACCCCTATATTGCTATGGGACCGTCGTTTTGATTAGGCGATGGGAGCGTGTGATGACCGTAGGCTTAATTTGTTAACTCTGGGGATCATGACCTGTGAGAGCCGTTCGGATTAACCCCCAGCCAGCCAAATTCTGCCGCATATCCCTGTAGTGCGTACGCGATTTGTCACGGGAGCCGACTAACGTGTTAGAGGATAACTACTCATATTCGAAGATGAAAATCGCCCTGGATCGCGACTATACGTACGTCGCGTTCCTTTGTGCCGCTCCACCACCACAATTTATCTCTGTCAAGCATTATAAGTCAGGGATTAGGTCTTACCCCTTCTTGTCAGCGATTAGCCCAACATCCCCATGTTGCCTTGGGGGGGAAAAAACCAGGATTACAGGTTTGGAAGGTGTATGGTTTTCTTGGTGCATACTCGCCCTGCGTGGCAGAGACTTGAAGAGCTGCGTTGATCCGATCAAGAAAGGTGATGTTTGTTTCTTGCGGCAGGGAGTGTAGGACGATACCCTGAGACCGCC
>16 277 CGATTCTTACCCC
TCTTACAGTTCCTTAACTCCGCTCACAGATACTCGCATAACGTAAACTAGTCGATGTCGATGTCGGGGACTCCCCCTCAGGCATACGACGTCCGAAGCTCTGGCTCTCTCTGCATGGATGCCTTCCATTTTAGCTACTGTGCGAGTGCCAAGACACGGTGCATGCACAATCCCCTTCAATATAAAGAAGGTAGGCCGTGCAACAGGTTGTAAAATATGTGTCGTTCTGGGCATCAACCTACAGGCTAATTTATCACTCTCGTTAACCGTCCTTGTCGCGATTCTTACCCCAACTTAGATCCCGGTTGATCAGTCTCGAGATCAAACGTGCCGACCTAATTACACAGGATCAATGTTGCTAGCGTAGGCGCGATCGTCTGGGTTACCGTAGGAACCACAACGAGGCGCCGAGCCTGATATGCATAACTTGATTGCAAAAGATTGAGAAGAGATCTGCGAGACAATGGGAAGAAGACTTCTGACATGAACTGTTGCCAGGTTTCAACGTTGTCAGTGCGGGATTACGACGTTGGGTCAAGAAGAGTCTCATGACCCGTATGTCGTTAACGTTCAAAGAGACACATTCCCGGCCTTATTTCAG
>17 309 CGATGGTTACCCA
AATTGTGTACAACGTCTAGGTACACGTCACGCCAGCCATGTAACAACTGGGTCCACACTTGGCGTGGGCTCTAATCCAAAAGAGCCCCCAGGTTGTGCTGCATCCGCCATGTCCTCGCGGCTAACGGTTAGTCGACTGCCCCCTTGGCCTCAAGCGATCGCTGTATCGTTCCCCTAAAACCCCCGAAAGTGTACGGGCCGTGGAGCAAATGAACATACGAATATCGCAGGTTATGTTTGGATTCACGCAGCGAGTGTCATCCACGTATTATAAGCCCGACAGTCCCTGATATTATTGTATGTAGTTAGCCGATGGTTACCCAATACGCTCTGGGCGAGCCGGCTAGGAGGGTTCGATTGGCAAGTGGGATCATACGATCAGACGTATCCCTCAAGCCGGTGATCCACTGCGAGAGCACCGTGTAGCTATGATACACACGACAGCACGTCGCTTTACCAACACAAGACTGGGAAAGCAAGGTTATTATAAGAGCAGAGAGGCGTTGCAAACCTCAATCTGTAACTTGGGTCCTGCCCTACAGTGGCCAATATCATCTGGAAACGGCAAGTGCCTGTGACGACATCGTACTCGAAAACTCTC
>18 72 CGATTATTACCCA
CGGCTGCCATAATAGCGGAACTTCTCAAGGTAAGTGTACAGATCCTTCCGACGTCCTATTGGCCAACCACGACGATTATTACCCATTCCCTAGACGCTCATCTATAAGGGGGTACTCCAATATCTTGTAGTATCCATCTGAACTGATCCACACCTAAGTTTGATGGAGAAATCTAGAATAAGCATATCAGGCTAAAGTCCAGATGGGTTCTAATACCGCGTATTGCCTTATATTTCGAATGTGCTCATCAATCATATCATCTGGTCTGTTCAGTGCGTAGCGAAACTTTCTATCCGTGACTACCAAAATTAGTCTGTTTCTTTTATGCTCAAAATGTGAGGTAGTGTCTATCAACCATAACTCAACGGCGGAAAGGGTCTTCTCTGCAAAACCGCTCGGGCTATGACACGCGTAAACTGAGAAACCGTCTAAGGCGATGGTTACGACCGCGATAATTAGACCACTTGGCATTCGACCAATCCGACCCACTGCTTACTAAGGGTGCGTTGTTCCTTGGACTCTTGATGCCAAGCGTTCTATCGTTTATAGGAAACGCATCAATGACTTTCGGGCGACCTCGTGGTCGAATTAGCCCGTCTA
>19 315 AGACTGTTACCCC
AGCAAATCATAGGTCACCTCATTTACGGTATCGTGCGCCAAGAATGAATTCGGAGTCGGAGTTCCCTTAAGCATAAGGTATATGCCATGCTATTTGGCCGGCTGCACATGTCTGTAGTCCCGACCGCACCGGAAGTCCATCCACGTAAAGAGAAATGCAAGCCAACGACTAACGCTATGCTCGACGCGTCCCTCGTAGCCTGTGGTCGTCCACCTGCTTTTGCCGGCATGCTCATTGACTTCCAGTCTTATTTGATGCGAGGTGCCGTCGGAACTGCATTCCGGGTGCACGGGGGTTTGGTCGCGCACAACGAAAAGACTGTTACCCCACGACACTGGTCCCCACAGCCAACCAGTCGTGACACTTGTTATGGGACTAACAAAGTTGTTAGTGCTATGGTTCTCGCTCGCTTGGAGTGATGTAAAATAGTTAGTGGCAAACCCGGGGTTTTGTACTCCATCCGGATAACTCTTTATGACATACCACTCGACCACGATTCGTTATAATCGAACGTCTGGCGATACTATAATAGGTACTAGAATGGTGGTCAGGTTCTAGTAGGTGTGCGACTTGTGCGTCCTCGTGTTATGCTTTGATATC
>20 551 CGATTGTCACCCC
AGTGAGCGCCGGCCGGAAGTGTTGAAAAGTGGATTCAGAAACTACGCCCAGTCTTCTTACCATGTGTCGGGCATCGTCAACGAACCCGGTTGAATCCCGGTCAGATATCACACTGTACCAGGGATCGAGGTCATCCTCCGGGCGAACATGATTCAATTAAACTGGTCCCAGGGCGTGGAGCCCCGGGCATTGAGTCTGGACATGAGTGGATGACTGATGGAGGCTCGCTCAATAGCTATAGGCCGGCTGTCGTATTCGATAAAGGGAGTCTTATTCTCGAGATTTTTACGGCTACACTATGTCTGCAAATTCCGTGGAACCCCCCGCGACACAGAATCATATACCCTAAGTAGCATAATACATAAATAGGAATTAATTAGACCCCGGATACGAAGATTTGATGTCCCTAGGGACATGGTCTTCAGTTCCTGGTGGCGCATGTTTTGGGTAAATGGTCGCTCGGTGACGATCGAGTCGAACCTGTCATGACGTCCTCTGACAAGTGGATACACCTCTACCAACTATAGACGAGTTAAAAGCTGGCCCGATAACGATTGTCACCCCGGAATCGGGTCTCTGTTGCGCCCGAATCAGCAGGCT
