# Supplementary material for: A particle swarm optimization-based algorithm for finding gapped motifs
Source: BioData Min. 2010 Dec 13;3:9. doi: 10.1186/1756-0381-3-9 (PMC3022572; doi:10.1186/1756-0381-3-9)
Supplement: Additional file 2 — Experimental Dataset. The synthetic data sets and real biological sequences used in the paper. [file 1756-0381-3-9-S2.ZIP › synthetic/non_gap_motif/fix_seq_length/Seq_600_20_13_3_3.fa]

>1 39 ATCCTAAGGGTGG ATCCTACGGGTGG
CTAGCGCATTTCGTTACTAGATTCCTCACTCAATTCTAGATCCTAAGGGTGGCTGTACAGGGTCGGTCTCTATAAAACCTCCTACTTAGTCTGCGCGTCATGCCTATGGCGCTATTCGACCATGACGCTACTATAATCCGAATGGTTTGTAGCTTGCCGGGGCTATTCCCTTTGGCAATACAAGGATTGATCGCCGGTACTTGCATACATCCGCTTTATAAGCACGTCTGGCCATGACGCCCCGCCGTACCGGTCCGGGTCACATGAACGGCCCGCTGCCTAAGCTCGCGAGCAATTCGTTTACTACGTTGAATGTATCGGCGGTAATATGGTTGAAGTTATCCCATACGCAAATGTTTAGTGCAAACATCGACCTGGTTGGACGTATTGTCGCATGCATAGGGTGGAAGCTCGTCGGCTCTGTCTTGGTACTCACTGATTATGGTCGACGGAGCCTAACGGTAGACCGCATCACGAGTTGAACTTTATGTCTCCGGGGCCGAACTAGCAAACTAACTTTGACACTTTCGTGAACGAAGTCCTCCAAAGACTGCAGACATTCGGATGATTTTATTCCTGCAAATTACTCCGGTCGAAGGC
>2 128 ACCCGACGGGTGG
ACCTTTTCGGTAAGGATGAGCCCTCCAACGTGAGTAAGAGATCAACAAGAACCCACAGGGGTTGTCGCCTGTGCGATGCCTCACTTTTCGGTCATGCGTCGTCCACAAGCCATAGAGGCTAGCTGACCACCCGACGGGTGGTGTCGATTTGACAAATATGTAAGCTCTATTGCTTTTGATCTCTGCGATTCGTTACACCGGAATAGTGGTGGATGTCCTAATGCGGCACTCAACCCGTTAAAATAGCACTGGCTTAAGCGAGCAGGGCGCAGACACGTCCAGAGTGTGCAGCCGTATTATTGAGACGCGCACAGTTGTTTACGAGCGTCAAGAGTAGGACCTTGTCGCGGCCGATACAATAGTACAACCTAGGCCTACAAGTGCGAATGAGAGGGCATATCTCTCTCCCTTTTAGGGTCTCGGTTGACTCGCGCTTGGCGCAATTGTAGAAACGATCTCCAGGTCTACTATTAATCTGCTACAGTCAGGCTAGACAAAAATTGATCGATACTTCATCCTATGCGAAAAGCGACCATTTCGAAGCAGTCGTTTATTTTGCATTGAGATCTGGGTAGAAATATGTATGTGTAGATTGAAGGG
>3 106 ATCCTACGGGTGG
TGTTTTAATTAATAAGGTGTAGTTCTGAATTACATAAAACCGCCTCGGGATTTTGACCAGACCTTTACGAGTAGATTTGTGACTCACCCGTTCCCGGAACCAGTTAATCCTACGGGTGGCCGACCGGGTCAGCCTGGCAGATAACGGGCCGTCTAAGTCCGCACAGGAGACTGGGCCTCACGGCAAGACTAGGTATATGATGGAAATGGGAAGTAAGGAGCACGGAACTAACACGGGAGCTAGAACCTTCATACGAGGATATTTTGCAGTCTTCTTAGGCTCTGCACGGGCCGCTAACGTGGCGATACACCAAGTTTTTTCCGTGCCGTTATCGTAAACAGCATACACTGCCGTATGCGCTTTATCAAGGTCCGACCGGTCTCTCTAGAGGCGAACATAGTATCATCGGGCGCGCAAAGTTGCGTTACTTCATCGGCACAGTTCCACTAGTCGAAAGATGTGTGGAAACGACCGTTTCCAAGCGCCGTAATGACGTTACTCGGAAGATTAGAGTACTTTCGTGTCTCCGTTACAAGTCAGTGACAATAGAGATGCACGTTCTGACAGGGTCAGAAGCCATGAACTTGTCCTTTTTGCCTT
>4 38 ATGCTACTGGGGG
CTAAAATTTGCCGTAACCTATTCTATACACTGGAGCGCATGCTACTGGGGGAGCGGCTACCGTTCAAACACCTTTAGCTATGACATTTCCTAGTATTAGGAGTATCCGTCGATTACCGTGTTGATTTGGTGCACCGGACGAGACTTCTACTGTCTGGAAGGTTCGGGAGCGTAGGAACCTGCATATTCATGCGGGCCCGGCTCAGACTACCCATGCCCCCACGGGCCGGGCTATTATCTGATTATAACGACTGTCCTGTGTACCGAGCAGGAGTACACCCTATATCAAATTTCTATCGGCAAAGCTTACTCAGGTCATAGGTCCTTGTGCGGGATAGAATCAGCAATCACCGACCGCACGTGAGTCCGGCTACCTATAGAATACTGCGGGGAATCTACGGCAATGATAGAGTGCCTGGTACGGAATATCCTTAGGTATGGTATTTTAAGGGCTTGGGGGTGACGTGACAGACGATACGTCTGTGTTGCATCCAATGGGGGAAGGTTGTAGGCTACGAAAAGCCCCCAGAAGTGACAGCAGCGACTCCAGCACTACGGCTCACGTGACCTCTCCCTCACGCGGACCTATAGTGTCCGGTTG
>5 553 ATCCGACGTGTGG
GTATGTGAGGCACACATAATATTGAATCGAATCCCAATTACCGATGTAACGCGGCGGTATCTCTTGGGCACATCCTGTGCCCTGAGCCCCCCGCGCCGTCCCTCACACATTAGTTTGTGTAATGAGGTCTAATCGTTGCAGGGGCTAAGCAAGACGGCGAATTTCCGCCGCAGAGACCCAAGTAGGGAACCTGTCATTGCATCAAATCCGCCCGCGCAATGATGTAGATACAAGACGTCTAATGATTAAATGCAGACAATTCAGGAATAATGCCAGGTCTGACCTTGAACCGGCCAAATGTCTTCAAAACCTCAGTGGATTCGGCGTCACGACATGGCGTATCAACCTTTGCCTAGCCGCGTTGTCAGCTCTGAGGTCATGAGGGTTCCAACTGAACTTCCCCCAAGGCAGTGTGAACACTCTGAGCTGTGACCTCACAGCGACGAGTACATGAGCGTCGTGATGCGGACATCTATTTCGTATCTACGAAGTCGACCGCGTGTTCTCTTTAACTTCTCCGCTCGCCAATCAGAACCTACTGGAATATCCGCCGATCCGACGTGTGGTTCCCGAGCCGTTATCAAGCAGCCGCGTGATGAT
>6 554 ATGCAAAGGGTGG
GTTGGGAGCCGGCGAGGCAACGGGCCCAAGGAACCATGAGTGTGTTTAACCTAGTCGTAGGTGTCTCGTCCCTATGGTTCTATGGTGAGAACGGCCGTGGGTCTCCAATCCACTGGCAAATATTAGTCCATTTAGACCCTTGCTCGCTGGCCAAGGAGGTCATACGCCCAGGAGCTATCACTAGGTCATCGTGGCTTGACCTTCCACTTTGTAAACGACTGGCAAAGGAGCGAGGTTTTACCTTGTGACGTCGCTCCGGTCGATCAGTAGGTAAAATTAAGGTGAAACTACTGCATTGAATGCAACGGACATGTGTTCCTAGGGCGGTTACCACTGACTATTGCCAAGGTTGGCAACGGATTCAGGATTTTAAAACGCAGTCAAGGAAACAGCCTCCATGTAGTACCACTTCAAGTATTTCGATTAGGAACCCGACTCGAGGGTATCGGGATGATTCGCGGTGGAGGACTCTTGGCCTGCCGGCAAGTGGTCGCGTGGAGACCTCATTGACCGATATGGACCACTAGTGCCCTTCCTTACACTCTCAGTATCACATGCAAAGGGTGGATGTGTATGTTCCACGCGCTAAGCCCTTATTAC
>7 554 ATCCTATGCGTGG
CCGTGAAAGCTTCCAGAGATTCTGCAGGAGTGGTCATGTGTCCGATGCTTTGGCTATGTCCTCCTTGGAATAAACCACCTCCGGGATAAGGTATGTGGAAACTTCCCCTTGGAAAAGACAGCTTGCGTTCGATCGCGTATGAGCAAGTAATCGCACCCCGACCTGGTCGTTTATACCTGACTTCAGTCCGCGTCGGCGGAGTTAGTTTTGTGGACAAGGGTTTAACGGCTCAGACTCCTACTAACACGTACAGTAATTGCCTTGAGGCGCCTGTGGAGTCTCGCGGAACGCTGGCTGCGAACTGACGCGCCCCTGTCCGTGCTTTGGGTTGAATAATGCCACTGAGACATGAGGAACGCTAATTGAGATCATCCCAGCAGCTCGCAATATAAGATATGCAATGTATATCAATGCATATTTAATGAGAATCGTTGGACTGAGGATCTTCGTATGACCCGCGTGTGAGCTGTGCAAATTGCTAACAACGCCACCCGTGCTTACCGTGCTGTAATTGTCTTCGCACCCTGATCGCCAATAATAGCACTGCAAAAAAGATCCTATGCGTGGTGGGCCAGCAGATAGTTTTGCTCCATGACCGGC
>8 262 ATCCTACGGGTCG
CGACCCTACGAGGTCGGCCCAAGAGTCGCCTGAGCAGCCTAGATTACATTGGCGGGATCTTGATCCGTCCCGAAACGTAAGCTACCTCGTGATCTCATCGGCAGTCTCGCCCAGACCGGTTAACCGAAAACTCTGCCTCGCTAAGGGCCGGTCATGAACCCTGGGCCGTTTGTAATTATTGTATGAGTTCCTCGTTGCATACTATACGCCCACCAAACTTCGGTCGGACTTTCTTGCTCATAAGCCTCGGAGTCAAGCCTAAATCCTACGGGTCGGTAAACGACCGCCCAATGCACCACCAGGGGCGGTACGCAGTCTCCGCTCCGACGATTGCGTTGCCGCTCTAGAAATCTACATCCACTTCGAGTGCCTACTAGTTCTAGGCGTCAAATAGGGCGACTGACTTAATTTTATTTCGAACCCTCTGGAAAAGGCGAATCCACTAACTTTATCAGAATGAGGGGCAACCTGTACCCGACAACGATACACCTATCGAGGGGGAGCTAGTCCACTAGAGATATAGCTAGCTTGATCGGCTCCCCACAGACTCTGAAGTGCCTATAGATTCGCCACATAAGCTCGTGAAGAGGTCGGCCAGAA
>9 52 ATTCTACCGGTGG
ACGAACGACGAACCTTCACGCGCCTTCTACACGATGGCACCCGAGCTTCTTTATTCTACCGGTGGCGTTGTGCTCGCGCATCTCCATCTTTAATCACCAGTATAAGTGGTGTGATTTGACCGATCCACTACCCGAAAGTGGGCTACAGGTCTTCGGTATGCAGAGTGATCCCCGGGGCATCGTCAATGTTGGGTGAGCTTGGAAATCTACCATCAATTCCTCCCGAAAACTAGTACAACGTTGTGCAGTATTTCACGGGCGCCGGTCATTGCACGTACGAGAGTCAACCGGGCTTCTCCGGTTGTTTGTCGAGTTCTTTACATTATATCTCTACGAACGTAGAAATGGGCAGGAAATGCCCCCCCCTGTGCAAAACTCCTCTCCATGCGGGCGACCCCCCGGTGACAACGAAGGGGACCTTGCCTTGAAACTGTATTATTCGAGGAGGGAGTCCCACTCGACTGGAGTTCCGAGATCGCCACCTTTCAGCGACCATACGATACGTAATTTGTAAAAAATTCCTCGCCCTTGGGAGATAAGTATACAACAATGGCAGATCAATCTGACCGCAGCATAATCGAAACAAAGACTCGTCGGCGG
>10 370 TTCCTCCGCGTGG
TAAGCCGTGGGCCTGGAACTTCAGGCGCCGGGCGTTCCATTAGGTCCTGTGCGTTATCGAGCATAGATACTATCGCCGGTATAAGAAGAACGGTGCCCTTCTTAGCTCTTTAGGCATTATCACGGAACTTCTGGTCGGGACAACCTCGCCGTCACACCCCATACGCGAAGCTATACTAAGTGTAGAAACAGGAACCGCCAAAAAATGCGGGCCGGGGGACTTCTCCGACAGTGCTTTTATTCGGCATTTGAATCGACGTTTGCTACGGAAGACCATACCACCACGTGGCGGGGGATGCATTGCGTAGTTGCAAGGGACCGTCTCAAAAGGTAATGTTGGGTGTTCGTCTGGTTTTACCGAACGGCCGGCGTTCCTCCGCGTGGATACCGAGCTTCGTCTGCTCATCCTATCCAGCAATACGCTGGATCCCCATGCGGTCCCGTGGATGTCGCCTGCGTATCCATGAGCACAAGCTTGTTGGCTGCCCACAGTTATCCGTACCTGTAGGTTAGGTTGCCTACTGCTCTCACAGCGGAGCTCTTAACTCTACATGCGGGTGGACCCTGCCGGCGACGTTTAGGCCACCCAGAACAGGTCTCG
>11 375 ATCCTTCGGGTGG
AGAAGCTGGTGTTCTTAAGTCTCAGGGCGTATGCAAACTTAGAGCCGCTGGACGGAGTGTACTGGTTCACACCGAAAGTCTGCGAGAACTCTTTACACGCCGATGAACTGCGAAAAGCTGTGCGTGGTTGACGGGCTAGAATCAATCTGAGATCGGACCGGCGGTTAGACACTTTAACATGTCCGGGAGGCTGCAAATTGAGTAAACTTGCTAGCGGTCTGGGATAGGTGTATGGAGGTTCTCTTGTTGCATCTTTGAATACATTGTGCTGGAGAATTTGCCAAGACGTTGATCAGCTAAAGTGAGCAACTTTTATTCTTTTATCTGGGAGACTCTCCCTAGTTAGCCTTCGGCTGACGATCTGTCGCGATATTGATCCTTCGGGTGGGCCGTATACAGGTAGCTTTGGGATGGAAGGCGTCCCCACCTGAAAACGCCGTACGCATATAGTCTAGCCACTGGTTTAATGCATGTGAACCATTGATCATAATCATCAAGAACCTTTTAGAGGGCTGGCGGACACGCTATTCGACGTCACCTGGACTACGAATGAGACTTTCTGGCCGATTATTCGGTATCTGTCCGGGCTCCAGGAACCGA
>12 277 ATCCTACGGGTGA
AAGGTCGCCTGCATCAGGATCCCAGACGGGCGGCCAACGCCTCGAATATGGTAAGACACAACATCGGTTTAACTTGTCTACCATTAGATGTTGGGTAAAGCCGCTAAAAAAATCGTGTATGCGCGCACTGCTAGATGTCCCGTTAAAGCGCCGCGTATGAGGACCGTCTAGTTGAGGAGATGCTCTGCAACCCAGCCTTATAAGTATGGGTAGCCATTGACACGGGTTGAATTAGTACGAGCACCGGTCAGCGAATAGCATTCGAGGCCGGGGGTGAATCCTACGGGTGAGCTTCTCATGTTCGTGAGATTAGGTGGACACGTCATTGTCTGGAAGACACGTGGGCTCGTTATCACGCATGCCGATTCAGGCATAAGTTGAGCAGCCTCGCTCCACCATGAACCTATGAATATGACGAGCACATCTACCTATTAATGGGCCACACGTATTGATTTGTCTGCTCCTAGGCCACACTAGAGTGGGTCGCGCCACTGGCGGGATCGCCGAAACTTTTACACAACTGCGCGACTAGTTTGTAGATCTCCCCGCTATTCATACGAACGGCGCTCATTAGAATTACACGCAGCCATGCCAACCCCC
>13 189 AACCTACCGTTGG
CTGACGGCCGTGCTCTCCATGACGTTGGGATTACCGGCGGATCTTAGTAAAGATCAGGCCGAAACGTCGTGAGGACAATCGCAAACTGTACGCGAAAGTTGGATGTGCGTACGCAGGGTGATGGCAAGTTCTCCCATCAGTATAACTGCGAAACAAAAACATTAGCAACACAAGACACTTGATCGATATAACCTACCGTTGGTATATAGACTCGCGGTCTTGGGCACGCGTGTGCATATCTTTTAGCCGTGTACTCATTAACCGGGATTTCCAGACGAACCGTTAGCAACAGCTGGAAATTGCCTAGGGTCTTTTGGAAAATATCCGCGCTAATTGTACCTCCATGATGTACCTGGTGTTAGCCGGGTAACCCTCCCCATGTGGACGCATGGGCTGCGTAGCATTAACGACGATAGGGGGGCGAATACTCAACCGAAGCAGGCTCGTGCTTGCGCATGGGGGGTTTGAACGCACGCCCGGTATAGTAGCAAATCGCGCACATCGCTTAGACCATGAATCTACGATTAGCGTAGAGTACGTAAAGTAGCGCCGTGCATTCGTATCGCCGGTGCTAATACGATCCCCCTGTGACTAGGAGAT
>14 176 ATGCTACCGGAGG
TTGAGATTCTGGGCCGGAGGAACAGAAATCAGGCGGGCAGTCGTTTGTGATCTATTTAGGCGCTGTAGGGTCAGTAGCCTATGCGCGACAGCGCTACGAGCGATTCCCACGGTGTGTTGAAATGAACATAGGATCGTACGGTGTGAGGAATTCAGTGCTGGAACATCCTGCATTCTATGCTACCGGAGGCCCCCCGTCCCACAGAACCGGGAAAAGCTCGCTCGAACCCGGATTTACTGAATGTGGCGAATGAAAGGAGGAGTCAACTTTACTCGGGGACACCATTAATTTTCCGGCCTTGTGCCAGGGTAACAGACGCATTTCGGCTTCGAACAATGAGTAAAGGGGGGTGTTTCTAACGCTTTTACTCGGCTCTCAGCACCTATAGATCCCCTTGTAGTGTAGAAGTCCATGCTATTTAGCAAATCTGTGTGTCTGCCATGGTAATCAAGTCAGAAACGCCTGGAGAAAGCTGTAATGATTCATGTGGCATACCTAAATGCAAGTTCTCATGGAATTCGGTGGGCCCCACGGCACAATTATTTTCTGCACGTTCCGTTGAGTATATCGAGTGTCGTACTCATAACGTTGTAGGCATTC
>15 204 ATCCTACGGTAAG
AAATGATCTTGGATGCGTATATGGTGCCACCTTACGTTGAGTTCCGCTGCTCTAGGTAGGGTCAGGGCATGAGTCGACACCACAACTACTTTTACCATGTTACATCAAAGTCGAGCCGTAGTAAACTGCTCTCCAGTCGTAATCTCACTATCCATCTGGCCAAACAATGTTCTATTCACTACATGCGTTATTGATTCAGGAGCAATCCTACGGTAAGAATGCTCGGGTGGACATTGATTCCATGAAATGCCGCAAACTTAAACTTACCCGTATTCTCCGCACTGGCGTGTTAGCGACTCAAAATTTATAGTACGCGTGTCACAATATATAGATACCCGGGACGCGCTTGTCCGCTCCACTGTCGATGTGATGACCTTCAGTGCTGCAGTGTAACTGTGTCGGTTTCACTCTCAAAGTAACGGCACATTGGGGCTTTTACGGGAACGCCGTGCCGGCGTGAGCATTGAGCGTCCGGAATTGTTTGCATAGCCAATCCGTAAGCTTCGCTCGAACACGTTTCATCGACAAGCGTAAATCCTTACCGGAACACGTACCTTAGTCAGGCTGCTCACCGCTTCGCGTTGAGACAAAAGAAAACCT
>16 105 ATCTTACGGGAAG
TGGCCGCAGGGGGTGACGCAGGAACTTTGGCATCAGAATATTTCCTTAGGCTACGTCTGCTTTTTGTGCGGTCTCATGCCCTACAATACCAGCGTTTTAATTGTGATCTTACGGGAAGTCGGGCGCCGAAGATACTCGACGGCAACAAGGGATTAACGACTATTTGCATCAGACGTTGATGACTTCGTGGGTCTACATAAACGCCTCTTCTGCGCTTCTTGGGGATAATCTGCGGTCAGGAATTGTCTAGGGATAGACGGGAATGGTCAACCCTAGAAGACAGGTTATTACCCTTAACCATGTCCGGACGGATCTAGGTAGCCATTTCATAACTTATATTACAATATGTAACCTCGTTGGTCGAGGCTGAGGCAGGGGAGTTCCCTACGAAATTACTTCCGCACCTCCCCCGGCATTCGGTATCCACTTGGGGTAAATAGAGAAAAGGGGCACGCAACACCGAACGCCATGGGCTAGCCTTCTCGATTCGCTTTCAGTATTGCGAGACAAAGTTAATGTATCGGTAATGTATCTCGGTTTAATTTTACTAAGGGTCTCTACCGCTCATGAGCTTCGGAATCCCAAAGACACCATAGATGA
>17 31 AACCAACGGGTGG
CACCGATCTAGTCCCTCGGATATATCATTGAAACCAACGGGTGGGCGGATCTCAATATCTCAGTTCTCAGGGTCCTCACTACGCGCCTTTCCTGTGGCTAACGTGTACGCCATCAGTTCGGCGTTTAGTTTGAGCCCGAAATCTATAATCGGAAAAGACATTATTGTGCCATTTGTAAAGGTTCTTGGACCGAGGGTGTATGGCCGTCGGTAATGGCCGCCCCATCAGACGGTTGCGAGTCTATGCGTCCCCGATCGGTAGAAGACGCACCTAACTTCTCTTACTTGGCGAGTCAAAGTAGTACTAACATGAAATAGCTGCGTGATTGAAGTATACGTCACATGGCTGCTGTGTCGGTGCCCTACCACTCGAATAACCTTCATAACTCATGATAGATGCGGTTGGACGTGGCTTCACTTAACAGCCAAGCGGTGATGCGTGTAAAACACCACTGGTCGACTTCCCTACATGCCTCGTGGCGTAGGTCTTGGTTTATTCTAATCGCAGTGAGCGCTGTTTTCGTGGTTCAGTTGTTCGGGTAGTTACGCCTGCGTTGTTACCAGACAGACCACGGCTTGAGACTGCTAACTGACCGGCTCT
>18 357 TTCCTACCGGTGG
AAGAATTTCAAACGACGATCGAAATTAGACGAGTGCTCCCCGCCGCCCAAGGCTTGACTTCCCAGCTTTTCATGTATCGTACTAGGTGCACTGTGTTATCTCTTCTACGTGCAGGGGTCCCTATGCTGGTGTCTTACCGCGTTACGCGGTCCCATTAAATCCGATCCACAAACCACGAAAATTTTAGGGATCACTCCTTATCGGCCGGTGTGCCTCCGTAGTCAATCTTCTTTCATCTGATGCATCTCAGTGATTGTCAGTCCTTGCATTATCCCAGTAAACTTACCATTCCTTTCAGAGGGTTCGGGCGTTGGAATTTCACCCGCAACGCTATATAAAGCTATGCCCTTTTAGCGGTTCCTACCGGTGGACACTTCTCGCTGTCGTTCAGCGACTTATTTCGATAGCTGATAAGTCACTGTGAAACGTTCCAGGTGGAGTGTCCAGAGGCCAATCGGACATCCATTGAGCTGGAACTTTCATCACGCGTAGCCATTACTAGCATACAAGAGCGGCAAATAGGTACGCAAGACTTGAATCCTTGTCGTGGTAGGCATACCGTGGACTCACCTTCTTCACATTTGTCTTGAACCTTTGTTG
>19 521 ACCCTACGAGTGA
TGCCAGGAGTCGCGAAAAAATGACGATTTAGAGACGGTCCTCCGTCTCTCGTCGGCTCTTTTGAGCGTAGCGTTCCATCGAGTAGCCAAAACCAAGTTGCGTGTACAGTTCTGCAAAGAGCACATGAGGAAGGTGCTTCACAGTCAATATGGCAAATATAACATGTGATTTCCTAATTATCTTTGTGCATGTTAAATTCGAGGGGTCCGACCACGCATGGACATGCAAGAAATCTATTCGTCATCGAGTCTAAGGGTGTTCTATAGGCGGAGTGCGATCAGACTAGCTGAAAGTACCTCGGGCCGAAACCACAGTCGTGGCGTCCTCTGGTCGATCGGACGAAGTGCGGTTTTCACCAGGAGGTTGGGGCCGTGTTTGTGTTCGCTTTTCCCGGTGCGGCGTTAAGCGGTCGTTGTACGACGTTAGGGCGATGTTCGTCCAGTGTGCGGATGCGTAAGCTCAATTCCAACTTCAATCGGGAGCCCAGCAGATATCCTAGTGACCGCCCCGCATGATACAGGACCCTACGAGTGACACCCGCCATAAAGTACTGTCTAAGAGCGATGGGTGGCGCTTGCTCCTCTTTGGTGGCAAAGCATG
>20 97 AGCCTACGGATGG
GGGCTCTTACTGACGGACCAGCCTGAGGGCTCGCGCTTGACTCGGAAGTTGAAAACGTGTTGCCGTCCATTGATCGACAGACAGTGGGGAACCTGTTAGCCTACGGATGGGTCATCAGGGTCGAATCCTGAGGAATGGCAGTGTCTCCGTGAAAGTGAGTCACTGCACGAAAGCGCTTCCCGGGTAAGTTCAAGCTCCCTAAAGTTCCTCGGTGCTTGACAACATCCATACTCGACAATTTGTAAATAACCGCGCGTCCTCAGTCTAGCCAATGAACTTCGATCGTCTTGAATCCCGATTGAAGATAGCATTCTTATGATTTAATCGATCTCCAGTTTTCTTTCCTCCCCCTACTAGCGCTCTCTTGCATTGAAGTGTCCATCGTGGTGATTTCGTGATCACAGTATAACGCCTAGACAGTGCCCTAATATCCCATATCCCTGATTTACGTGGGCCTCTCCGGGTACTCGTAGCGGCGGCGTGACTTTGCTTTGAGGAAAATTTAGCGAGATGAGGCAGTTAGCGGTGTTAACATAAAAGGAATGGCTGATCTCAGTTCCCTGTATCACGTAACTCCGTCTTGTCATGCGGTTTCTTCAA
