# Supplementary material for: A particle swarm optimization-based algorithm for finding gapped motifs
Source: BioData Min. 2010 Dec 13;3:9. doi: 10.1186/1756-0381-3-9 (PMC3022572; doi:10.1186/1756-0381-3-9)
Supplement: Additional file 2 — Experimental Dataset. The synthetic data sets and real biological sequences used in the paper. [file 1756-0381-3-9-S2.ZIP › synthetic/non_gap_motif/fix_seq_length/Seq_600_20_13_3_4.fa]

>1 398 GCTCAGCTGTTAC GCTCAGCTGTTAC
TAAAAAACAAGTGCAGCGATTTCTCAGAGAAGTACTGCTACATCCACTTGAAAGCTAGAAATATCTAAGCTTTCGCTGACCGTCTGGGGAGTGACATATAGCCGGATCGCAGAAGCTGCGGAAATACATCCGAGTCTTTTGACTTCACTCCCGAGGGTTACACCTTACGGGAAGAACCTCCGATAACCTTCACAATAACTGATGATACAAGGTAGGAGACATCCCAGGTGCCACATCGAGCTTTTCGGCTGCCTGAGGATGGAAAGCGAATGCCGTACTGCAGCGGTAGCGCTCAACGACAGCGACGTGCTCGCCCTCTAAAGCAAGTCTGGAGTACACTGGCTTTAAGTGCGTAAAGGCGCTACATCGCGAACTATAGTTTCGCTATCCATATAACCGCTCAGCTGTTACTTGCCAAACGCGGCAAGTTACTTGGGTGAGCACTGTGTCTGCGGAGGAAAATTCAACACAATCATCAGGACCTAGAATAGAGAGAGGTCACTCGGACGTCCTTCCAAAACGGGCCACTATCAAAGTTGCGGGCTGCATCCGGAATACAATCCAGGAGAAACGAATGCTCCTACTGGATATTGTTTTTGA
>2 318 GCCCCGCTGTTGC
ATGTTGGTCGGCATTATGGAGTAGACTAAACGCCTTAAGCGCTGCTCATGGCTGGAGAATGAGCCCCAAAATCATTGTGGTGATGGTGCCTGGCGATTCAGAGGGTAAAGTGTGTCGTGTCGGATGCCAATCCATAGCCTGACTAAATTGAGAATATAACGAATAGCTTTGGTCAGTAACTTAGTGAGGACAATACTTGGGGAACGTCTGTCCCCCGTCGGAAAGGGGCAATTACGTCCTTAAAGAGACGGCTCATTCCACGAAATCGCTTCATCCCTACCCCTTGCACTCGGGACCTATGCCCTTGTCACTTAAATTGCCCCGCTGTTGCCATCAGGCCACCAGAAGCCTGCGACCGAATCTGTCAGTAAAAGGCCTGCTGAGAATTTGGTATATCGAATTCCCAAGGGGGGCCGGAGCGACGGCCCTCCCCACTCTGTTTTGATCCAAGCCTTATCAGTTGAGACTAACGTGAGATGCGTCTGGAGAGACCCTTTAGTCTTTTATACGGAAAAAACTTACCGTGGGGGCATGGGCGTGCCATAGACAACGATTACTAGGCAAGTCAATCTGCATATTCTCCCCTGCTTCGTTTGAACA
>3 542 CCTGAGTTGTTAC
ATAGATTTCGGTATTCGAACACTATCTGAGACGCGTGTGTGATTGACTGAGTAGCGACCTTGCACTCACGCACTTCATTGGGCCGCTCGAAATATAGTCATGAGAAGGGTTCTAATTTAATGAAGGTCGTGCACGTCTCAACAGTGGCCCGAACAGAAGATCGGAACGAAGAGTTGATGTACGCTCCGCTTAAAATGGGGTATCAGGGTTTGTTCTCCCTGGAGGACGGTAAAGTGACAAGGGGAATTACTAATTGTCAAGAATTTCCTATTGGGATGAATAACTGAATAGCTTGGACTCAGGTATGTGGCAGTTGTTCGTTATGGCCGAATATAAGATTTACCAAATGCGAAAATAACCCTGTGAACAAATAATGGGATATATAATGTCCTCGATACTCTCCCAATTTGTCCGGGGACAAAAAGAAGTGCTTGGAAGGGTAAGGAGCAAGATGGGCTGGCGGGGCAGAATGATCCAATTACTTAGAACTCGCAGAATCTATGGTCACTTGTTTGTAACGTCCTTCAGGACATCGATCTACTCCTGAGTTGTTACGCCTTAGCGTGCTTATAGGTGATGGGGACTTCAGCCGATCGGAGC
>4 525 ACTCAGCTGTTCC
GGTCGAGAATCGACAGGCTTCCAACATGACTCCGGCGGTTGGGCATCCCCTGTCGTAGCCTGACTATGTCCATCTGATTAGATCGTTCTATGCAAATTCTCCGGAAGCGAGCCTGTTTGCACAATCTTTTGGTCGATTAAGTTCGGCCCAGGAGGTCTCCCACGCAGACGACTTCATGTATAGTGAAGGCCGTTCGCTCGTTCGTTTGGGAAGAATTGTCCAGACGTTCCGGCCGCAACCACGTGTACTACCAGAGGCCGTCATTCTCTCGCACCCGTGCTTGCTGCATGCGCAGTGCAAAGTGGAAAATACTTTGCACAGTCTATCGAATTCGACTAGCTGCGTAGTCGATAATGCTATCAGAATCCATATGACCATACATTTATTATGCGTCACTATATTATCGGTTAGGTGAACTTCCAAGGGGTGTGTTGATCGTATCGGGTATACGAAACCTCTATCGTGTGCATAAATGTTTGAGTAAGTCGTTTCGATTTGGGCCCAAGGCAACGGCTGGTGGTTCGAACTCAGCTGTTCCAACTTCATACAAAACGAGGTCCGCCCCCTTATCGGTATCTCGCCGTTGCCACGATGCAATTC
>5 146 GCTTAGCTGTAAC
GGACTCGACAGACTGGTGGGACCCAGACCGTCATGTCGAAGGCTTAGCTAACGGGCACTTTTCAACTCACGTCGATGGATTAGGATGAGAAGGCGGTACGGACGCTCTTCGCCCAACTTTGAATGAAAGAACCGGAGGGACAAGGGGCTTAGCTGTAACGTCTCGGCGTTATGACCCAGTACGCATCAGTGATTTATTCTTTCGAACGACTTTCGACCCAAATGGTTCAGTGACACCCGCCTTCTGAGCCGTGGCCTACGAAGGCGAAATGGGGTGGGTTATTCTTCACGGTGGGGCACAGATGTACTGTGTTCCACGTGCGCTATGATTGGACTAGCAGTGAGCTCCTCTGCAGTCTGCGTGCGTAATTGCAGAAGGGTTAGAGGCCCAGCTCCTCGGTGTATGATTATGGCCGATCATGCCTATACAGACGCGAAGTGAGATAAGGAATCTCGTTTCTATTTCAAGGACAAAGAGACGTCCCCCCGGGTACGTGAACGGGGCGTGGCTACCTAGACCTCAGCTGATTTGGTCGCTTCAAACATTTCTAACTGGCGTAAATCGCTTAACGTAATCCAAAAGTTGTAGGATGGTATTACG
>6 286 GCTCACCTATTAC
GCTTGGCGCGCCCTTCCCCGGAAGGAACCTTCCGATTAAAAGCACACTCAACGAAGGGTATCGGCCTATTTAATGCAGAAGTTCTCATTAATCGAGGTTTGCTCCATAAGTTCCAAGCTGACGCTGGGACGACGTAGAGTAAGAAGAGGTATTCCAAAGTCGCATGTGCCTACGGGAAGCGATCACGATGACGGCCGGCCCTAGCCTTCCTTGTGCTTCCAAGATCTAACCACGGCCTAGTTTATGACCCTCTTGTGGACATCTCCTCACGTAACAACGGTCCGGAGCTCACCTATTACGCTTTGTTGATACCGAGCATACTCGCCGCACATAGGCCCGTCCTAAAAAAGGTGTGTACGCGGGAACCTTAGAGCATGACGCTCGGTGGACTCGAATGATATACGCCTCCGAGTTTTTTGTTCCGTACGCGATTCAGGCCACAACATTTAGATTACTGGCTGCTGCTGATGATTAGGGACACCGACCACTGTTTGGGCGTGCTAACGCGGTGGAGTGCTATGAACGGAGGACGGGCAGAACACCTCGCGGCGTGCGATCAGGATCTAACAGTTGGTTTGCCATGCTCGATCGTGTCTCAAG
>7 164 GCTGATCTGGTAC
TACGTAGGCTACATTGAGAGGTGTAGGCACACGCGAGGCTCATCGCACACGAGAACCCCCGATGCGGGCTCGCATCATTCCAGCACGAGACACGCGTTAGTCTTCGGAGAGAAGATATAGATACCTCACGAGCCTACCCACCAGTGACGGGCATTATTGAGCCCGCTGATCTGGTACCCCGTTACCCGGCGCGCAGCCCACTATGGGATACGACAGGACTTCCTCTCTCAAACAAGGAAACGGTACTCGGCATATATCAGTCTGGTGATGCCTGGAGAGGCATACCCGGAGGAATAGTACGGGAATGGAAAAAGTGCTCACCAGGCAAGCCGTTCGCAGGCTCAGGCCATGCAAACTGGAGATCTCCGAACCATAATATTTTTTAGACTTAGTTGTGGGGCGGGAGTACACCGGAGGAGCTTTTCCGTTCGAATCTTTAGGAAGGAAACACAAGTAAAACGTAATCGACGAATACAAGGCCGCAAACTTAGCGCCACACACAGGTGACAGGTGCGGCTGGCGGAGTAACGGTTAGCGCTTTGCAACCAACTTCGTTCGAGGTTATTTCGATCACGAGGGCACCCCCCCAGCCGGAATATC
>8 146 GCTCAGCTTTTAC
CGTATATTAATGTAGACCAAGCGTCTTACGCCCATTGTTCGGCGTACTACGTAAGGAATTGAACTCGACTAGTCCGACTCAGTAAAGTTCACATCGCAGGGAGAGTCACACAACCTGTGTGACGTCAGTCAGCCCCCCGGAACTCGGCTCAGCTTTTACGCACGTTCATAACTTAGACGGGCCTGTCCCGCTACGAATCCAAAAGAGTTTTTTCTGCGCAACTCTGAGCTCTAGGAAGGAACAGCAGTGTCACATCCATGCTACACCGTTAGGTTAGCCTCCCGAAGAAACAGCTCTAAGGCTGCCCAATTCAGCAACTTCTACCCATCCGGGTGCAAAGTCCGGGTCAAACACGCCCCGCGCAGAGGTAGCATGAGCGTGTGTACGCCGCGGGCATCTGTCAGACGGCCTATGGGCGTTTTGTCGCTTGGAGAGCGTTCGTGCGCGAGCGTAGAGTTGCTCTGCCCATGGCTGAGACGTTTGAGAATTAAACGCTACAACTCCTCCATTCGACATTAGGCGTTAGCAAGACGGTGAGGCCTAAAAACGAGTGAACAGCGTTTAGTTCTTACTAAAATGTTGGCCTTAGTCAAAAGAAAT
>9 264 GCGAAGCTGATAC
CTCCACACGCCCATTAGGCTGTGAGCGCGTGATGTACACTACGGTTCTGCGCAGTCCTCAACGTAGCGCGATGCGTGTACTGGACCTCCGGTCAATAGCCGAGTGTTGTGAGTCATGTACGCGGTAATAATTGTTCTTATGATGCGTAGATCGCCAGACGATTGGACATCCAGCACGCGTAAGCGCATTGGAGAGTTTTAGTATGTCATGCTGCGGATTTGGCATTGTACAACCACCGAACGCTCGTACGGGCTAGCTCTCTGGGCGAAGCTGATACACCGCGAACCTGTCCTCCTGATAACCATATCTTGACCGAGATTGGAATATGAGGCAAGGGAAGATCGTTTTAGAATCTCGGATAACCAGGCCCGGTTTACGAGGCACCCCTGCGGCCGTGGGTTTAAAGAGCGTGCCGCGTGGTAAAGGTATCGGGAACGGTGGAAGAAACCGTCAAAGTACTCGAGACTCAAGACTAATCTTAACCTCACCCAGGTCGGATATCGTCGTAGTCCCACGAGAACCATTCGCCAGGTAGCCCCAGTTTTACGAACGACTAAAATCCACCATCACCCCCAGCCCGCACGCTTACTATAACTGAGC
>10 577 TCTCAGCTGTTAC
CAGTCGGCCGTTCCGGTGTTCTCCATCGTCCTACTCATCCCCGCGGAGGCTGAGCACCTCCCGCGCTGAGTGTGTTCGGCATTTTATGCTCAACACCTATTACTCGCTCTAGACCAGGTTTTTTGATATCGGGGCAAATTCTGGAGGTAGCCCCGCATCATAATAACCTACCCACGATGTATGGGGGTTCAAGTTTTAAAGGGATGTTTCGAATGTGTTCGGCTCGTTCCCTCGCAGGCCAGCAGGGGTGCGGAAGAGTGGTTTCCTTCTCATTGGAGCCCTACCGATGAGGTGCTAAGAGGTACTACGTGGACTGCCATGCCTTGGCATATACAATGTAATGCGAAACTTGAGACTTCCGGTCGTGGTTATATAGTCGAGTGGTTCACACCGGCCAGAGAATCGCGTTACCTGGTACTAACTATTAAGGTACAGGACCTGAAAAGAGAAAAATAATGTATTATTTCAAGCTATCTTGGCGTCAATCAAGAAAGGTCCATCTGCTGCTAGGAACGGCGCACGCACCCGACAGTATTTCGATCTCAATCCGGGCGTTTAGCAGGATCTCATCCACCGTTCTCAGCTGTTACGTCTGACTTG
>11 209 GCTCAGCCGTTAG
TCCCCCGTTGGTCGGTGGACTACCAGAGGGGAATCATGTAAGCTGCTAGTTTCTCTTGTTCCTGGGCCGCACAGGCTCGATGGAGAAGCAGGAGAAGAAAGCTGGCTATCCCCAGAACACAGCACTTGAGTTACGGCTACCGAGCGGCTCTCCCAATAAGTGACAATAGCAAAGGCGCCGATGGGCTAATCCCGCGATCTGCATGAAGGGCTCAGCCGTTAGGTAATCTAAGACGGACCTCCAAGGTGTATTAGCGGGTGGACCGCGTACACCCCGTGAAAATGACGAAGGTGGTGGAGCTACGGAATTAAGAGGCATAGAGCATGAAGAATTAATCCGAGAAGTCTGGAACCGACGGTGACCCCAGATCGAGACGTCAAGGCTATGCGTCGATACGCGAGGCGAGCTCCCAATGTCAGTCACCTGGTGGCTTGTCTTCTCACACCGTCCGTACGCAACCGTTAGCATCTGCTTTAGCTCAGACCGGGGCGTCAGTGAGTAAATCCCGCAGATTCCCCATACCTCGACCTTGGAATTGGCCCCATGCGATGGTAGGTTTGCCCGGAACGCTTTTAACGCAGACGGAGGTGGCAAAAGGCC
>12 59 GATCAGCTGTTGC
CTATCATGACTCGATGATGGCCCAGTGCGCCTAAGGATCAGTCATGCCTTAGGGTAGCCGATCAGCTGTTGCGGTATCGTTATATTCCAAAAGGAACTCTAGCTCATTCCGGCTCAGCTGAACAGTGGACGTAGAACTTACGTCCGAGGTCTAAATGTGTAGGCCCTACGTCCATGTACCGCACACCCGGCTATGGCCAGTGGAATAACTGCTTCCTAATTGAAGTAACAGACGAAGTACTATAACACCAATGGCGCATAGTTATCGTTAGCCATCATTCTTATACATATGCTCGATCGAGGACTGGGGTAGCTGTTTGTAATGCCATCCCCCTTGTTCTCGTACCCTAGTAGAGGACGCAAACTACGTAGGCCCGGACATGACGGGTGAAGAGTCTGCTGGATGATATGAGATGCTGTACCGCGCGTAATACCCGCTCGGAAAAAAACTTCGTGGACACGGTAGGGAGTGTTAACCACGTTGCAACAGTTACTCTGTATTATGACGAGGCGACTGTAGGATAGGGGCGGTGCGGGCTATCATTTTGCCACGCTGCGATAGTAAAGTACACTTAACCTCAGGTCGATACGATGATAGTTT
>13 571 GTTCAGCTGGTAC
TCATGTCCTCCTATAGCGCCTCTAGACTCTAAAGCCTGAATGTTGTGACGGTCAACGTACGTCGAAGGGGCTCAGTGGTTAAGCCGACTACATCAGGGACATGACCACCGGATGTTGTTCAATAGGCCTTCAGAGCATTGATTCCCATGACGGGGGAACCTCGTTCAGAGGTCAACCATCCCAAGTACTTGAGTTGCTCGCTAAACAAGATCCCTCTCGTTCAAACGACCGCGGCATGAAAGACAGCCACCTCAGATAACAACTGCATGACCCAGCCTTTCGTCTCGAACGTATGTTAATTTCGCCTGGGGCAACTATTATCTACAGAGGCGGACCGGTTTCTATCCTAGTACTCGTCCGCACTTTGGCTCGCATCGGGTATCTCTCAATTGGGTATCACTCTCTCTAGGCAAGCGCGCGCACAGTGTCATGCTCGTGTTCCACAGTGAGTGTTTGCAATGCGATTGTATCACGTTCTACCGTTTCGTATAGCGAGAATTCACCTACAATTCTGTTCACCTGTACAGGGCTGATTCATCGGAGAATAATTCTTCGCTCTATTGTGTGCATGGTTCAGCTGGTACCTGTCCGATTATGGAC
>14 237 GCAGAGCAGTTAC
GAATGTATCGTTCCCTCAACCCATCCGGTGTCACACTAAGATTTAAACAAGGCCGAGACCTAGTACCGTGAATTGGTCCCAAACCAGTACAATCAGGGCGCTTCTGAACTACTGTGTATCAGATAGGCGTTACCGCTTACATGTTTAGGATTTTTTTATGCTAGTAACTTAGTGGGACCGACAAGGAGCGTGACTCCAATAAACACGGTGAAGCATGTCTTCAAATGTGTCGTAGCAGCAGAGCAGTTACGCGGTATCCGCAACTGTGCGGTCTGTTATAATTAACCCGGCTGAGATTGTAACTACGACCAATCTGTAGGTGGTCGGAATGTTCACCTTTTTCGACGTTAGTAAAGAGAAGTAACCCAACAGGCCCGAGAATAAGGATCCGGGTACGTTTCCTTACCGCTTAAATAATTCCTCCCGACGGCAAACACGAGGTTCTTAATACATAAGCAAGAATTCTTCCATTCATTTATCACTGCTGGTACTAGAACACTACAGTCTAGCAGTAGTGAAAAACAGTCACGCCGCTCTGCTGAGTAGTCCAGCTGCGCAGTCGCCGGACTCCTCTTGGGGGCCGTCCCGGCTAATGCATTT
>15 354 GGTCTGCTGTAAC
CGAGAGCCATTGGGGGACGTGCACGAAATGAGAGGCCCACCGAGGGCTTCCGGATAGAAGGACGGCCATTGTTCCCATGGCACATAACGCTCGACGGGTTTGCGGTGGGCCTCAAGGTGGGTTGGGTTCCTTTGTCGCAGCTGCAGAGAACAATTGTGCAAGTGAAAATTTTTATCCCGCAGAGGCGCTCATCCTATCGCCTTTCACGTTCGTTCATCCCGTCTCTCTCGGCCTTTATTTGGCAACGGCCAGAGACCCGCCCCGGTGGCTGCTGCTGTGCACTGATCTCCATATCCCGTTATATGGCCTAAGCATCTGCTACAAGGTCTGTAAACGTTAACTGTTCAGAAATAGGGTCTGCTGTAACCGTCTTAAGCAATATCGAATCCTGTCTCACCTCGCAGGTTAGCTAGACCAAATTGGCAGTCGCTAAGGTATTCTGCAGTTTTCCTTTCAGGTCGTCGGTGCGAGTTCGAAAGACGGGGAAGAATGAGTATGCCAAACCTTGCGATTACAAAGAAGTTCACCTAGTATCTCCATTGGTTCAGGAGCTTTATACCGGTACTAAGATATAGTACTAAGATCGGTGTAGGTGTTTCA
>16 296 GCTCATCTGTTAC
TGCGGTGCATTATGAGTGCGTACAGGCTATCAATCAGCCAACACCCCAGCCAACGGCGGCGCTACGAAACCCCTTCTAATTAAGTTGGGAGGCTCAGCGGGACCCAGTTCTGGCGGACGTCGCGATGAAATCTCTAATTCCGACTCTGCATAAGGGAAACACAGTTACCCAACAGGGGTCACTAACGTAATTAACGGCCGAACACGTAGAACATCGTTTTCTATCGACTTGTTTCCGACACAGCCTTTTAGAACCGTTAAGGTTATACACCGACACGGACGTGATCCAGTAGCGAAGCTCATCTGTTACTACCAGTGCACCCCTAATACAATGGAAACCACTCTTCGCGGGAGCTCGGAATAGCCATATGCGCTCTGCAATGCCATGGGGCCTGAGATTTCGTCCAGTTAAAGGCCTCGCTATCATTCTCCCTGATGGTCGGATAGTTTTTTTTTACTTCCGAGACGATCGAGTTACATTGAGTTTTTAAGAATTAGGCTAGTGAGCGAATCGGCCGTTTGCTGCACAGAGTTCAAGACCTCGGACTCGAGCCAGGCTGTGCGAACCGTTCTCGGTGCAGGAAGGCGTTCTGTCCTTTAG
>17 525 GCGCAGCTGTTAC
TATAGCACTACCCGTTCAAGTATTCTGACCGAATGAGCAAAGGGGATAAAAGTTGTTAGTTGTGAGCCCCAGGTACACCCACTTCTATGAAGAAAAGACCTCCTTTGCAATCGGTAGTACCTTGTTCTCCAAGCCGTTCACTAGCGCCCGCTGGGGGGATTCACCCTCTCTGTCCATTGTTTGAAAGTGGTGAGGTGTCAGTCGATCAGGATCAGCCTGCGACAAAAGCGCCGGCTTATGGAAAGCAGGGTTATATAACATACCATTGTCTCTCTCTCCGTTTCATGAAACTTTATACGCGAGTTAATCGTTTAGTAGCCCTACACATACTTTGGACTTACCTGCTAGTACCCGACGGTCGATTAACGCCTAGCCCGTAAAAACTGCTATATACTCGATCGTTTAATCTGGACAGGCTAATCGGTACGAGAACTTCGCGCCTGTTGGCAATAATCCTAGTTAAGGGCAGGCTCGTGGCGGTTTTGGTGGGTAGCTTTGTAACAACTGGACAGCCAGTAGAGCTAGGCGCAGCTGTTACACTCGTGGACGGGGCTAACCGCAAAGGGAAATGTAAGTCAGGGCACGATAGAACACGCTAGA
>18 43 GCCCCGCTGTTAC
GCCCAAGCAGCGACCAACTTTCCGAAGGCCTCCGAAGTGTGGCGCCCCGCTGTTACCGGCCCATGGAACTTCATATTAAAAATAAATGTACTATAGCCTACGGGCGGAGCGTTAGTCGCTGACTGCCTTCAAGACGAGACAACGCGGCGACTCTCACGTGCCTTCCGTATGATTGCTACTCCTAGACGCCTCGTGGGTTCGTACTCCATTGGCATGCAATCGGCTATTATTTGGTCGTATACTTGAGATCCAGAATTGAGGGAACGGTATGACTGCGGGGAGGTATATTTAGCATACGAGGCAGTCCGCGTACGCCCTCAGTAACGCATCCGTGTGAAAGAAGACACGTAATGGGTGCTAAAAACGGATATTTTGGGGTCCATCCGTACGGGTTCTGCTCCGTAGATCCCGCATCTGACCACGGATGTCATAATCTCTGTACTGAGCCTTGCATACAAGTCCATCTAAAGACAAGGAAAGAGGCATGCCTCATCAGTACTACGCCGACACTCCCAGAAAGATCTCGTGTTATATTAAAAAAATAAATTCCATATTGCAATATGGCATAGCGTCGAACTGAAATACCAAATGATGACACGG
>19 105 GGTTAGATGTTAC
GGAGAATATTTCAACCTTCAGCGGTATGTAGGAAGGGTATCTATTGTAAATATGGACTCATAAGGCAAGTCACAGCGATGACGTCCTTGTCACGGTGCTCGAAAAGGTTAGATGTTACAAATGCGCTTTTGTTTCGGGGTATCGGCACTGCAAGGTTGCGTCATGGCGGTCGAATGTCCTATTGCCAGAAGACTGCATCATGGTTACAAGAGGTGGACGAGATGGACCGCGATGTCGCGTCGGGTACTTAGCTACAGCCAAAAGGAGCCCGTTAATAGTATTTAATTCGCAGGAAGGGCCGCTTTAACCGCGATTTTTTCTTGTAATCGATCTAGAGGCAGCCAGGCTTCACGGCGGTTGGCTGCCAAAAGAACTGAATCTAGTAGGTTTGGCATTGCCAGTACTTTCAGCTGGGATTATGACGTCGGTGCACGCCCAGTCACTTAAGTTGATATTACCAGCACATCGGCCATATGCAGATCCCCGGCCGCTGATTTCCCCAACATAAGAAACGTCGAAGTATATCTGACCAGGACCGAACGGCAAGAGCAGGTTCCTGTAGAAGTAACTTGATTTAGTTGGTTGGTGGCGGTAGGCTAA
>20 455 GCTCCGCTGCTAC
ATGATGATTTACCCGCTTAGAGCGCGGAACAATGGTACCAATGTTGATGCATCAAGGCGGACCATAATGTGGTCATACACCGTATTTGGTCAACCGGGTTACCGGGGAGAGCCTCTGATTCTCGAAACCGAGTAGAAAATATAGTGGTGTAACCGTACCATTGCTATCACACCCTATTCGACACCAATGAGTCCAACTTGGGATCTACAGCCGCGCGAAGCCGGCAGACAACTCTCCTTGTCTATGCGACGAAGGTCAATTGGGCGGTTCTTTCCGCTCGACATTAGTTTCGCCGTTAACTCCTGTTCTCCGGTAAGGCCATCTCATGTCGACGACTGTAGTGAAAAGTAGATGGCCAGTGGATTTGTCATATTGGGCTCAACGACGTCCAACATTTGAACAAGGACGAGCCCGCAATGGGGGCTATGTGCTAGCGGTATACATGTTTGTCCGAGGCTCCGCTGCTACATTTAACTTATTTTATCGACCTCGTTGCAAGCAAGGTACTAAAAGGCGATCCTTTGGGACATTCCGTGGGTATTTTTCGGTTTTGATAAAGGACTCACTACGTGGAAATCTCGCTGCTTCAAACGATGAGAT
