# Supplementary material for: A particle swarm optimization-based algorithm for finding gapped motifs
Source: BioData Min. 2010 Dec 13;3:9. doi: 10.1186/1756-0381-3-9 (PMC3022572; doi:10.1186/1756-0381-3-9)
Supplement: Additional file 2 — Experimental Dataset. The synthetic data sets and real biological sequences used in the paper. [file 1756-0381-3-9-S2.ZIP › synthetic/non_gap_motif/fix_seq_length/Seq_600_20_13_3_5.fa]

>1 88 TGGGGGGGAATAG TGGGGGGGAATAG
TAACTTCCAATTGAAGTTAATGAGAGTACACTGAGGCCCCCGAGCAGCACGTTTGGGCCAGCCGCAACATCGACACGGCTGGTCATGGTGGGGGGGAATAGACTTCGACATCGGGGCAAGCTCGTTCCAATCCCTGGATTAAAGGCGGTAGTCCGGTTGCAAACGAGTGGCTGCACGTAGACATCAGCCGTAGGACGGCCTGTACGGGAAATATACGAACTCCGCAGGCAGAGGCTGATGTGGAAGCGTGCACCGCTGCGCATTCGAAAGGACAGCCAGATGAAACCCAGGGAAGCAGGCTTCGTGACGCACACTGCGAACTCTCTTCGCGCGAGTAAAACCGATGGGAAGTCTGCAAGATAGGTGCCTGACAATACCTACTTAGCAAGCTGTTTGCCTGATATTACGGGAAGCAACGCGAAAATTAGCTGTCGTGCTTATGCATGCTTCCTAAAGAGGGGACGTTGCTACGTTTATGCAACGTGCTAGGAGTAAGGTGGAGTAGATATGATCATCTACTAAAGAGCAGGCTCGTAGTAAGCGTGTGGCATCGGAACACATATTGAGGACACAACTGGAATGGGCCAGCACATACTCTTA
>2 424 TGGGGTGGAATAG
AATATCTATGCAAGATCGGCTCAGCACTGGACATGGTAGCACGACCTCTATCACTAAGTTTCGACACTAAATTTACTGGCGTGATCGGAACACTGGACTCATTCTCCGACAGCATCCTATGGGCTATCTACCTACTTCATCCGCGAGCCACGGAAGAATTCTCTCCTTTTAGAAGATTCGAGTCATCGTGCACCTGAAGGACAATGGACTGCGGGAGGAATGTCTGCCTTTGAGTAATACTATCAGGACCTGGGGGTCACGGCACTACGACGGAGAAACGAGGACCTCAGGCCGGGGAACCTGGTTCCAGTGTCCCCCGGCTCGGACGTGAATGAACGGATAAGGAGCCGAACCTGTGATGGTTCTGATCTGTTTGTGTACTGAATCGGGGCATCGAACCCATGCTGATCTCTTGGACGAGAGATGGGGTGGAATAGGACCAGTCCTCAGTTCTTATTAGAACAGAGTAGTGTATTGGCAAGCAATAGTACTTAGCCGGTGGCCGCGTCTCCCAAGCCTCCCGATCTGGAATGCTACAAACCAGCCGATGTATTTTCGGAAGAGCGACAGGCCAGTCAGCCAACGACGAAACTAAATAAA
>3 441 TCGAGGGGAATAG
TAGCAATGAGTTCCTATTGACCCTTACTCGTCGTGTGCGCAGTCTCAGACCCCTAGCCGCGTCAATTCTGCTGTTACCATCCGATGAAAGGTTTTCCGCGCACTTCGGAATCTGTGAGAGTCTGCGGTTCTGCGACTACTGTAATTGGGCTTGTCAAAGTAGCTCGGTCCTAAACCCATAACGATGCTTAAGATACGAGGATACATCGCTAGCGGAGCCCACGGCAACGACACCTTTCAAGTCTCCCAAGGCTCGTAAGCATTGGGAAGAAAGCTCTGCCGGATGCGCACACCCTCCTTTCCGCTCAAGAGTGGACAGTGCGATTTAAAACACACACCAGCACGCGCCGGAGATGCCTTGTCGGCAGCGTCCATAACTTATCTTAAGATTTTGCATTTGACAAAGGCTCCACACTTTGCTACGCGGTTAACGAGACGCCGTTCGAGGGGAATAGAATATCGGGCCGGGAGTACCAGCAGCCGCAGCGCAGCACTATAATCGTGTGTAACAGTGGCACACTGAAATAGCTGCTATAAGGTACGCCATGAGTCAGGATTAGCTGTACTGCGCATCGGCGGTTGTGGGGTTTTATACGCGCGA
>4 307 TGTGGGCGAATAG
CGTGGCGTCGGCCATAGGCCGTCTACAGATCCGTACAATTTGTTGCACCACCTGACCTTGTTGCCATACTTGGTTTGACTAGTAGTCCTTTATCCTTAGGGATGACAGATAATCTTCGAGCGTTAGTCAACAGGGGTACCCGCCAAGTAAAGATCGCACTCAGTTTATGGCCAGCCAAGCTTCGATTGGACACCCGTATACACGGAGCAGGGCCGCATCCGATGAAGGTCAATTGTTGTCTGATGTCCAATTCGAAGGAGAATATATTGCTATTGATCGCTCCCTGTCTGCGACCGCCTGATGGGTTTGTGGGCGAATAGTCCATCTATGTATAAAATATGCCTGGTTTATATAAATATCGCTTGACAGTATAATACCCCAGCAAGCACGGTACGCTCCGGATCTTTTAGCCCGAGAGCTTGGTACTAGCAACTACACCGCCTTTCTACCGGCGCAACCGACATGGACTACGGTCTTCAAGCCCCTGGTGGGTCAATGATCATGATACGATGCAGGAGAACGTTAGCGGGGACAACGGTAATAGGCGGATGAGCTCACCTCTTCCAGAGAACTCTTGTATATTGGATATACTGCACCGTC
>5 322 TAGGGGGGCATAG
AGTACGGACTAGATGCTGTCCATTGGCCTCACCCACTCCTGTGGACCTATCTATTGGCACCCAACGATCTAGGTTTTGGTCGCAAGTAGAAATCCCGCGGGCGGAACTGTCAACTTATTCAGTGTGGTGCATAAATACTTCAATCTCATCGGAGGCGGCTATACTCGGTCGACCTCTTCGCTGGAAAGGGCTTCCTCTCATCTCCTGAACCATAGCAGTCACCAAGTGAACGGAGTGGGGCAGGCAGAAGGAATCTCATCAACCTTCCGCTAATCACTAGTTGTGGTTGATGAAACTACTCCTTATGAAGTACGTAAACTCGTAGGGGGGCATAGGATTAACATCGTTCAAGGACCCTCGCTCTCCCCTATACTATACTCCAGGCACACCGCCTTAGCGATCCTGCAATGGACCCAATACCGTACGTTTATCACCCCCACGCTACTATCGTTGTGAGAAGTCGGCTGGATCAGCTCTGATACTACATAGTACGCTAGTGATGCCGAGCAAGCAATCTGCGGTAAGGTGGTCCCAAGACTATTGTGACTGCCGACTCGAACGCGGGGTCCTCCTGGCGGGTAACCTCAACCACGCTTTGTA
>6 292 TGGGGGGGACAAG
CCCGGTGACTCTTACAAGGCGAACAGTGATATTGTGAGGCTACCCGAAACTGACAGACGGTAGCTCAGTTGATGAGTTTATAGCTGATTGACCTCGCATGTGTCACTTAATCATCCACGGGCGGTCGCCCACCGGAAAGTGGGTCTAGACAAGCCTGCACCACCGGTAGGCCGACCAGGGGTCATATAGCAGTACGGGTTCCACTTCCTTAAATATATAGGACGTCGTCGGTAGGGGGTCGTTTCACGAAGGCTGCGGACAAGTGCTCGGGACTAGACAGACCAATGACTCCTGGGGGGGACAAGAACACAGTCAACATGGTCGGCCGCGGGGTACTATTGGTCAATGTAGCTAGGTGAGATTCAATTCGCCACGTGACTCGGTGAGTATTGCACCATTCGGAGAAGTTTCTCGGTTGAGCTGCCCGAGTTCGAGAGCTATAATGATCCGCCGTATTCTTGGCATTCCATTGCCAAATTGCCTCAGATGGCAGTAAGGGCGTCAGTTTGTTCATCTGGCTACGCCAAGTGGTGGTCTGGAGGGAGCCCGGCCAATAAACACGAGAACTCTATCTAGGTATATGGTAAGAATTATTATGCT
>7 524 CGGGGCGGAATAG
GATGTTCGCTTTGCACGCAATCCAAATATGACGCTAGCCATGAAATGGACCTAACGCGGACTTGGATGACGGGAGCTCTCAGTAAGCGCGATCATTGCGAGCCGGAGGAGCCACTCTTGTCAACGAGGGCTTATTAGATGTGACTAATTAAGGGAGATTCCAACATATTACGACCAGTGGCCCAGGTCTTAGGGTAAGTAGATCATTCGCGCGACTCACATGGCGATGGATCGAACTGTTTTTCAGCGTAGTGCTCGCCGGAAACCAACGCCCCTGCGGGTCCTGTCTGAATTATTCTTTAGTACAATAAAGGAGCCCGCAAGGCAATTTTACAATCCTGAGTCCACGTATAAAAATCGAAATTACGTATCTTCCAGATCGCCCCAGTAATTGCACGACGGCGGCTTCTTACGCTAACGACGGCTAAGGTCGATAGCACGTTACGGTATCTTACGCGCCGAATTTCCCTTGAGGCTACACCGCCTCAGGACTGCTAGCCCGGTCATTATAACGGACTCTACTACCGGGGCGGAATAGAAGGGGCCGCTTAGAATCAGTCAGCTGCGACTGCCATGCTTCTCGGCTGGCCTCACTAGAGAT
>8 197 TGGGCGCGAATAG
CGCGAGCGCATGCGAAACTAAGCTTGGTGTTGCTTTTTATCCCTCATACGGAGTCATAGTTATGAACGGCTCTAACCCTAAGGTAAGCAGCTTGTTATGTCACTAGTTTACCCGGTTAAGGGCCCACCTCCACTAAACCTGCGGAATACGAGGCCGGCGTGCCATCACATTCGATGCTGGAGAACCGCCTGTGCGAGTGGGCGCGAATAGAGTCTAGCGACGATACAAGTTCGAACCGAAAACCTTTATCAGGCCCGGTCTAGCGAACGAGAAGCGTTTATTTACGTATAGCAACATACGCGTTGCTGAGCGTCCACATAGATAAGTGGCCAACGGTTGCCAACCAGTATTTTTACGTGATATTTGGACCCCGTCCGAGTAAGAGGCCGCTGGACGGTCGCAGGGGGCCTGTTCCTGTGGATATTGCTTTGTCTACTGAATACATCTCTAATTTCTGGACTAAGGAGATACTATCCCTAAATGTTTTAATGACGGGATGGCTACAAGGGAGACCCGCGTAGAACGTAGTTGTCACGTCTACGTATAAGCCCCCTCTGTCGAAAACCAGGATGCGCTCCGTCATGAAAGATCTTCCAGTTT
>9 284 TGGGGGGGAATAG
CGTCTCATTAGTAATCCAAGGACTCGCCTGTTCAAAGGATGAAGCAAAGGATAACTTAGGTCTTCTTTGTTTCGGACGTGGGTACCCGTGCCCTATTAGCGAGGCCGAGCGAATTCTCTTTAGAGGCACAAGACCTCGGGGCAGAGGGGGAAGGGTGCAGCACCTACTGCTGAAATACACTGATGCGGGCTTAAACTTTAACTGGAGCCCCGTACCGCGTTTTTTTCTCTATCTTGACTATGGTCCTAAAAACATAGAGTCCTTCATCACAGCTCCCTGCGCTCTGGGGGGGAATAGACCGGCATGACGCAAGTCAGCGAGCGACGAATGAACTTCCCGAGTTCCTAATAGAACGCTACCAAGGCAAATACGTACCGGCCGGGGTTCACTTGTAATATTGGATCAGCACCTAACCGAGTGCCTACGCTATATTTATTCTTACCAAAATAACCACATGCATAGTCCATGCTGTCTGTGACTGCTATGAATTTGTGTGTTCACAAGGATTACGTGCCCCGCAATTGCGTAGATTCCAGCTTTTGGGGCAACCACACGGAGGCTTACCGAGCGGTTACCCCTGCGTTAATTTATTCTGACCGC
>10 280 TGTGGGTGAATAG
GGCAACCGGTAGTCTCAGTTCGTTCGTTAAACCACGCAACGCGGGGCCACCTCTACAAACTACTTATACGTGACAATTCGTTCATGGACAGAAGTTATTTTTTTATACTACCGCATGAAAGCGGTTGCCGCGTTACGGAATGTAATGTGATTAACATTCTAAGCGACCCTGGAAAGATTCGTCATCTTAAATAGGATGTGAAGCTTGTAAGCGCCATTGTATACAGAATTAGTGAACCGGCAGCAACGTAGCACACCACATTGGTCGCACTCTCATGACCTGTGGGTGAATAGAAGAGGGCTCGGTTTCTATTGAGGTCAGAGGACCTCCTATCGTTTGGCAGTTCTCCGACCGCGGACGGGAAATTTACCAGCGGGAGACACTGCATTGTCGGGCATTGGCCTCCAGTTTCAACTTGCAATGGAACCTCAACGGCCGCTTCTTCGTGGCCAACACAACCCGTCTCCATAAGCAGTCAAGTTATCCCTACTCTTAAAATCTCTAGCGGTTCCAATGAAACATATCATTCTCTATCCCTTGCCGTTAGAGTCAGTGATATAGGTCCTGCAGCACGATAGCGTCGGAGATTCGGCGCTATTA
>11 388 TGGTGGGGAATAT
GATGCCACCCAGACGAACAATGAATGAGCTAGCTCTGTTCAGTCTGTTCCTTTATTATTCGGTACCCCGGCGCAGGCGACACATGGCTAGGCATCGAGGGGGACGGTCCCATCTTTTATCTATAGCATGCCTTTAATGCGGGTAATTAGACAGGGATAGCCACATCTGTGATAGTTCTCTGTTCCGGCCGCGAGGTGATCTACCGATAAACTATGTGCCACCTGACCATATTACTCGGACCAACAGGGTTGATACCCCACGGACGCGCGGCTCCAAAATTTGAGTAAACTGCCCCCTGAGCAAACGACCCTGACCTAAGTATATCCCGCTTACACGGAGTAGAGAACACACACCATAGTGTTCGCTTAGCTCCTCGGTTGCCCGGCGCTGGTGGGGAATATAGGACTAGCCAAATCCAGAACGGAACACGATCATGGCGTGGCCGGTTGGATGCGTGAAGTGGCACAAGTATTAGTAACTCATAGACGTGAGGCACCGGCTTCGCGTAACTCACCCTGACTCTGATACCGTTGACAGATGACTAATGTAGAAGGAGATGGTCGCCAAGAGGTCGTGAGCCCCTCTCTCTAAATTTAGTGT
>12 44 TGAGGGGGGATCG
TGAAGATACTACACGCCGTCCTCTCCTTCTACTACTCCGGCTATTGAGGGGGGATCGACCCCCAGTCCGACTCATTGGCTTCGGATGGATATTAGCTAACGAGCGAAGATGAGGGGTCAATCTTGACAAAGAGGGTATTGAACCCCCGAACCTGCCAAGCCCAACCGGTCGCGGGGACAATTGTCGAAAAGAAGCTCAGATATCCCATATTCTCAAATTCAACGAGCAGAGGCGTTTTTAATGATTTCAGTATCACAGTACTTAGGTGCTGGACATTTCATGCGTTGTCGCTACCAAGGCCGGTTCGGCTTAGCAACGGCAGGAGACTTTGAAAGGAATCTGGCATCTACGGACTGGTGAACAACGCCCAACCTAATGCTACGCCCTAGGGGGGCCACTCATGCAGTCCACAGCCCATCGCACGACCTCACGGTTAGGCACTAACGAATACTCACAATGATTAGTCCGAGTCAGTCCTGCACACCATCCGCGCAGCAGTCTCAAATCCGGGTTAGCACCCGATGTGAACAAAGATCATACCATTGCAGTGTATAGATCCTCCTGGCCAGGGCTGCCTGCGCAGTCAACTTATCCATTAGC
>13 288 TAGGGGGGAATAG
AGCGGTTCGGCAACACACGCTCATAGGGCCTAATATGTACGGACGCTCAAGAAGACTCACCACATCGACTAAGGTCTGGGGCCGCATTCGGTTCGTTTCTGCCTTAGCTGCGGGATGTGGTAGAGCGCACACCACCATGCCACTGGCCGAGTTGGGTCAACCTGTGAGCGACAGAGAATCCTGTGGCCCAATCCTGGTTGGGAGATGTGGGAGGTGCCTTGTGGAACCAATAGCATTGCGTCTGGTTCGCCTACCTAGCGCCACCCTCTCGACGAACGGGGACAAACATAGGGGGGAATAGGTCCGCAACTACTATGCGCCAGCGCATATCTGTTGGGGCAAGTTCCACGTACTGGCCGCATCCCTTGACCTCTAAACCGAGATATAGTGGTACGATAGCCTCTAAATTATGCAACCAGACATGTCGTCTTCCGGCCGACTGCGATCGATTGAACTGAACCCGCCTAATTAGTTTGATTCTTTAGTGTGTGTACTTGGTCTACTTTGAATATCCTTCAAAAACACGTGTCTGTTAGAGCTATTATCCAAAAAGTAAGGACCCATTTTGCAGGGCGCGCATAACAATAGCAAGCGCTAGTC
>14 14 TGCGGGGGAATTG
TATTACTCTGACTCTGCGGGGGAATTGGCGCGAGCTTGTTAGGCTCTGGGTTTAGGACCACTATCATCCGACGTTTGCCACGGAATCTATGTCCGCGAAGGCATAGACAGTGAGTGCATGTGTTTGCGTTCCGGCTATTAAGAAGCCGAATAAAATGAAAGGAACTGCTTACATATAAGGCATTCGGATCACGCGTGCGTGACGCCCTAAACCGCAGCCACGATAGGCGCGATGGTCCAGTCACACCGCGAGTGTCCGCTCCATGTCGCTCAAGCCTAAGACAAAAACAATATCTGTTCTGTAAGTCATTCGCCCGTCGCCTAGTTGGTCCAGTGGGGTTTCTATCCAATAAGTAAGCATTCTCTTAGGGGCTCTGTGTCAACATTCCCCGGAAGCGAGATTAAGGAGATAGACGAATCAGAACTTCCGTCGAAGATGCGAAGCCATTTCACGAGTAACCGAGACCTTTAGAGGGTCGCTAGTTGCCCTGGCGTCATTGATGGATTTGCACAACAGGAGTAGGCGACCTGCTACATAACGTCTGGGCGGACGTTGTTCCATGGCCGATTTGCCAAAGGGATAACTAATTTTCAGGCGCTG
>15 535 CGGGGGGGAATAG
CAAAGGTAGTAGACAGCAACACATTTCCACGCCTACCGCCTCTAATCAACACGAAACATTCCCTTCTTACTGGGTGAATGGATTAACTGCGGTCGTTCACCATAAACAGCTAGTGGTGTTGTTTAAATAATCGGGTGGCCCTGTGTCTACGACTCGCAAGCTGGCGGGACGACAGATATCGACGGGCCGCCAGGACATGGCCGAAGAGGCCCTCTCTGCAGAGAGTCCTCTTAAACCTGTCCACATCTCTTACAGGTGGTAGCAGCGCCCGCCTGCTTCTCTTGGAGAGACCGCTTGGGAGCGTTCTTAGCCCCGGTAGAGTGGTGGAAGAGTAAGTTCCTTAAGCATGGAAAAACACTCTGAATACCGGCGGACTGGAAGCACTGCGGCCCGACCGAAGGCTCGGCCGCCATCATTTCATCAAACGGCCGCGCTCAGTAGGTGCCGCGGCTTACAGGTCGATGGTCTTTTAAATACCAAAGTCCAGAAATCCACTTCCCACCTAATCGCATAATCATAGCAAAGGCGGCACCCCCGGGGGGGAATAGGTGCTCATAACGGGTACCAAGCGTTGTTACCTTACGGAACTCGTAACAATCA
>16 399 TGGGGATGAAAAG
TCCGAACAGAATATAAGCCACGAACTTTATTGACAGAGTGCTATTCAGCACGACGGCGATGTACGGACCAGGGCAGTAGCTAGGAAATAGAACCTGTTGCCCCACGATCTGGCGGCATGATCGTCTAACACCAGACTATTACGGTGCGTGAGGTTTTCTGCGGCCGGGAATAGTTCAATATGTGCGCATCTATCGGATGCCGCTCACGTCGGTTCTACAGCCACCTATATCAAACCAGATAGTTTTATGCCGAAATAGATGGGAGGTATTGATCTGGGATCACTTGTCCGGAGGCCGTGGGTTTTACCTTACTCTATGGAATTAATAAGAGAGGACAAGATCTGAGTCGTCTTGGATCCTTACTGGCATAATCGAAACAAGTGGAGGGAACGTCCAAACTGGGGATGAAAAGGATTAAAGACATGCGCCACCCTATTAATTTTTATGCCGTGCTGCTCGGGTTCCAAAGTCGCAGTCTCTAGCACGCGTTGAAATTTGCGACATTACCCGGTGGAAGTCGGTTCGGAGTCACGTTTCCAAGACCGACCGGTCGCCTTGCAGTCGACGATATTAAGGTGAGTATACAGTTCAGGGGTGTTG
>17 213 TCGAGGGGAATAG
CTGCTGCTAAAGAGTCTTGAAGGGACTCAAGGTGCGATTCACAGAATGTTCCATAGGCTTATAATGGATTTATACAGGAGGAGGGGAGTTTAGAACGCATAATTATGCGAGCCAGTATTCTTGGCGAGTCCGGCGTTCCCTACCTCCCAGAGAGCGCTGGACAGAATTTGTTACTTAATTTGACGGGAAATGTGCTGAATCGCGAAACCGTATTCGAGGGGAATAGACTCCTCGCTGACTAACTCTCCAGTCTGAGTACTGAGCGCTTTATAACAGTAATCAATACACGGCGGCCTAAAGCATGTAACGGGGCCGATCCGTCAGAAATATGGTATCTCTTCCATGTCGTTGCCTAAGGAGACAAGCCTAATGCAGATCCAAAAGCGAACAAGAACACGGACAAAAAACGCTTTCGACAAATGCCTGGGTGACCAACTTCTTCTAGTAGTTTACACGCTTTCCCCCAACCATAAATTTCAGCTGCCCAAACAATCTAAAGACGGACGTGCCACCGAGCTCATGGTTGGTATAGCTACAGTGATAAGAGTGATTGCAGTGGCTTACCAGCTTTGCAATCGCATAACTGATGATAAAAAAGCC
>18 456 TGGGGGGGAATAG
GTGGAGATGCGAGCTCGGCCGGCACCGCCGGACCTAGCTGACTTGAAAGGTTGAATTCTGTTAGCTGGCTTCTCAACGTCGCGGACTCGTAGGGTAGGCTTGTCAGCGTAAGTTTCGTTGGTCCTAGAGTACATCGTGGGTACAAAGGAACGTCTTTTGCAGGGAAGCACCTTTAAATTCCCAGCAGTTTTTCCGTCTCTTTGTTTCTCCTCGGTCAGACGGGCTCTAGAGTAGGAGCTCACGCGTGAACGTCTGCGTGTCCGCTCTCGTGGGCCTCGGCTGGTGAGCCCGATACTCGAACAGGAATGATGCACTGAGCATTGAATAGATTAAATGACGACAATTTGAGTTTCCACAATGAGGTTATTCTATAGACAGCTGCCCGCGCAGTGGGCTTTCTAGTCCAACAACGACCTACAATACTAATAGTTCTCAGGACTCGTAATCGAAGCCTTGTGGGGGGGAATAGCGTAACCCCCGACCATGCCGAGATTATGCGTGCGATCTGGTTGTGTCCTTGGCAGCCCCGATGGATCTACGCCTGGAGACCGCTTCCTGATATTCTTGCAGCAGTACGTCAACCCTCTTCGCGAATACACT
>19 382 TGGCGGCGAATAG
CACAGGCATGGAATTGACGGTAGACACGGATCGGAGCAGGTGCCGGTTTTGAACTTGTTTGTGTTCGTCCCGAGCGCTATTCCGGGCCATATTCCTCCAGAAAAAGGAGCGGTATCGGGTTCTTCAACTCTGCAGTCTACAAGAGCACCTCACAAGATTGACAGTGTTTTTTTAGATCGTCTGATATCGTTAACTATCCGTAAGCAGAATGGAGAGCTACAGCGGGCGGACCTCATCTACCGGGCTGACACTGTAATCGCGGGATACCACTCGTGAAATACGCAACCATATACCGCTAGACATACGGCCTCCTCATCCACTTTCACGCTGTTGGCCATCGCCACAACTTCTGTGTAACCGCGTGCCTTCTAGGTGCAACTAGTGGCGGCGAATAGGGCCTCCTGCCCCCATACAAGATAAGTGGATTCAGGACACGCTCGGATTCTGAATGCCGCATCACTCCGTGCACCTAGAACGACTTTATATCTTAATTATTAAGTTTATAAGCTAGCCACGGTTTGCCCGAGCCCTCATTCCTCCCAGTCTCTGTCCCCTGCCGATAGTAAAGCCGGGAGGCCCCGAGACTACCGTTGGAGTGGA
>20 505 TCGGAGGGAATAG
GTTAAGACTGCGCCAAGTCTCCAACAGGGGCCTGGCGAAAGACTCTCTCGGTTATATGCCGCTCCCCCACGGCAACCGCTTATAGTGTAGTTCCGTGAATCTACATAGGGTCAAGGGTGGAATGAGAATAAGACGATAGCCCACGTGGATGGTTAGTCTACGGCAATGGCGCCCTGTGATAGGAGTTGTCAGGAGATTACTATGTCTAAGCAGGTTCGGGGTTTGCGTTTCAAAGTTCACTAGATCAGCAATTTTGTCTATAGATGCTGGCTAGCACTTCGATACCTAGGCAACTGTCAATCGCCAATGTGCGACAGGGGTAACGCCACGGCTGAGGAGACAAAGGTCGGGGCTTCACACGATAGACTGAATGCGTGACTATGAGTAAGACCACCCCTATAAGGAGGCTTGAACAGCTTCACAAAGGAAAACCCAGCTAGAATCTCATGAGCTCATCGTAGATTGTCGGCTTCACCGTCGCCCGTTCCTAGATGCCCAATTGCATTCGGAGGGAATAGTGATCGGGAAGTCGCCGAAATAGATTCTTTATCCGTAGGCACATACACTTCTAATACATAAAAAAATTTAAGCACGGCATGA
