# Supplementary material for: A particle swarm optimization-based algorithm for finding gapped motifs
Source: BioData Min. 2010 Dec 13;3:9. doi: 10.1186/1756-0381-3-9 (PMC3022572; doi:10.1186/1756-0381-3-9)
Supplement: Additional file 2 — Experimental Dataset. The synthetic data sets and real biological sequences used in the paper. [file 1756-0381-3-9-S2.ZIP › synthetic/non_gap_motif/fix_seq_length/Seq_600_20_13_3_6.fa]

>1 159 TCGATTGGGGTCA TCGATTGGGTCCA
CTCCGCATATACTCAAAATTCGATTGTTTAGAATGCTGCGAAGTAACCTCGTGATACGGGCTGCTGTAGAGGCATCAAGCTGATAGTGGCGGTGGCGACGGCTACATATCCGCGTCATTGTGCAAGCCTAGGCATTTAAAACCCATAGTACAGCACTTCTCGATTGGGGTCATCAAAAGTAGACCATCGAATTGACTTAAACTCACCTTTAATGTAGGGTACTGTCTAGGCGTGGCTGTGATTCCGAGGGGCTGCCACGTGGATGATGTCAGGGCGGGTATTCGTATTCTAAAATGGACAGAACCCTATAAGTGACCTTAAAAACAAAGCTATCTGGCGCTCTGAAAAATGTGAGCCCATTACGTAGCTTTGGGTTGTTTGCTTACTTCTGATCTTTAAAGTCACGTCTGTGCTCTCTAGCTTGCTGCCGAATTACGGGGGGCCAAAAGGGGGATCTTAGCCATACGCCACCTTTCAGTATACTTTAGATAAGACCGCAGCTGATCTGACTGTACAGTCTCTCAGTGTGCGGAATGTGGGGGCACAGACAAGTTCCCATAGGGCGGCCAAATGACCTTGCATCAAACGCGATCATGAAGG
>2 559 GCGTTTGGCTCCA
CGTTCCGAGACAGTCTGTCGTTTATCGCATCGTTACTGAGGCAAGTACAACCGTCTTCCTAAGCGAGAAACGCACCACGGGTGAGCTTTATATGATGTGCTCAATCAGCCCGGGGAGGTCGTAATAATCACAAAGCTGTTGGTGTCGGCTCTGGTAATTAGTACGTAATAGGAACCCCGTCTTCGGGACGTATTACTGGTCGATGCGTTATCGCGTCGGTGTAGCCACTCCCGTATCTCGCAAGTACCAATTTGCCATCGGCTTTACATGATAGTCCCCTTAGGGGGTTCCTACTTGATGTGGCCCCCTAGCCAGAAGGATCGCGTAGGTAGTGGCCCAGTTCCGCGATTGGGTTGCATCTGGATCACCAACGTTTATACGCGGGGGGATTCCGGAGCGAGCTGACCCCCCCCAGGGGTTGTAACCCCCATCGGTACAAAGTTTCCGCAGGGGTCATGCCAGCGCTCTTCATTACCTTCCTGGAGGATTATTATCCTACTTTACGGATTGCGCCTTGCGTCATAGCCAATTAGGGTATCTGATATGTATGCCCCCGAGTGCGTTTGGCTCCACGTACATCGAAGACCATGTTGGTATTCA
>3 281 TCGATTGAGTCCA
AGGGTAGGGAAGATATAGTTTGCTACGCACTGGTCATCAGTTCGACGACAATGGCTGCGGAAAAGTCACAGAGGATTGCATTAAAGTGAGGGATGTTTAGGAACGAGCAGCGTACTCTTCACCGGCCTTAATCGCAGATCGGTTTCGCCGCGCCGTATATCCAAAGGATCGGCTTCCTACGAGCACGTTGATAGCAGTCGCATCGTCCAGATCTAAATGATGTTCGCTCCGAGTAAGCCCGAGAGACAAGAGGCAGCTCACCAAAAGATTGTCCAGCATATTCGATTGAGTCCAGGATTGAAGGTTAGGTCCCAGCCAGAACGTCTGCCATCCACACACCTTACCAATGATGCGGGAGTGCGTTGTTCTGCTGCCCCATGAGAGTCTATAACTTAGAAGCCATTTAGACGAACTGCGTTCGGTTATTCGAAAATTACACTTCGCAGGCAACGCGGAATTATTTTCTCTGGCGTAGGAGCTCCAGCACCTAATCCTACTCCTTTTCCGCGGGCGTCGTCGATCCGCACGCCTAATGGAAATTCCGATTGCCTTTACACTCAGTTCAACATCTGGCGGCAACGTTGTAGCTTACATATAACC
>4 1 TGGCTTGGCTCCA
TTGGCTTGGCTCCAATTACGCCGTCTATCATCAGTCTCTAAGCAACATGGGCCGCAGTGACGACCAGGACTAGGTGGACCCCCACAACATGGTACCCGAGTCATCCGGCTGGGTAGATATGTTGGAACCTTTTGAGATTAACACCGCTATGTAGGTCCTTGCGCTTAGAAAGACCACTATGGAGTAACACCCTCGAGCGGACGGAAGGTGAGGTAAACAATGTAGCATCGTCTCAGCCGACCAAAACTGGAACTAAGACGGGATCGCTCGTAAACGGCACCTGACGCAGGTACTAATTCGCGAGGTCAGGTTTGACTGGTGACAAGCTCAAATGGTGTGTACTGAGATCGCAGCACTAAGTGAATAGGTACCCAGCTCATGGTAAGGCGAATACACCCAATATCCGAAGTTCCTTTCTGGTGACAGTAATATACTGTACACCCATCAAATTTTTAAGTGATACAGCATACCTTGTTTTGAAATCTATGTTCAAACATTGAGCCAGGTACAAGCGCAGGACACATTGGCCAGCGTGGTAGTATCTGTATCTGGTATTCTTATTTACTTCTCAAGTCTCGATACGTTCATTATATTTTTCAC
>5 158 TCGCTTCGGTCCA
GAACATACCGCACTCAGGGTCACCGTCACCCTTAACGGAAACCCCGACCGGGCCGAGGAGCAAGCACTCAGAGAATTGCATGAGGACCAAGGCGAAGTTATAGCAGCACCTGTAATACTCCTCCTAGAGTCGTGAACGTAGCGATTGTATTCGACCACTCGCTTCGGTCCAAGTCCTCGAATATGCTTTCTACCTTTGACTATGCTGAGTTGCTGGTCAAACCTTATACATGCATGATTCAGGAGCACAGCGCTGAAGGGATATCTTCTCGGGTACTGCCTTGGGGAGCGTACCGACTGATCGGTTCGGGACCCACGGCTCGCCCCCTGAGGGACAGCCATCGAACGAGTCTGAGGGGAATACGTGTAACCGAGCGCTGACGTGTAGCGGTGCTTCAATGTCGGATCCGGTGCGCTCGTGCTTCGCTAACGCAGCGCGCATGCGAGGGGAGCTAGTAGCATTTTAGCTTGTTATAAGCTACCGGTTAGCGAATCACTTTGATATTGGAAGTAACATCGAAACCCTTTGCGTTAGGATCAGCGATGGATCGAGACTCTGAGCTTAAACAATGTACAGGTTCTCCCACGCACCGGTGCGCCG
>6 525 TCGGCTGGGTCCA
TGACCCTGTCTACAGCCAAGACCAAGGGCTACGGGTGAAACAGAGAAATTCCGTAGACAACGGATTCTTAGTGGTCATAAATGTATCAATAGATACACCCTTCGTTGTACTCGTTTTATGCTTTAGATGGAGATCAGTGTATTAAGGCAATTTTCAATATTTTCATGTGAATTGAGAGTCGCGAACATCCTGTAGCCGGTACAGGGGCCGCGGAGTGAATCTCCAGTGTATCAAATGTTGTGAAGGCAACGCCGGGTAACGGCCAAAGACCTTGCAACTTGGTACACGCTTCAGGGTGTGAGGACACTCCGCGCTAGTTGCTCGATGCTTCTAACAGTAGCCGATTTTATCCTCGATAACTACTTCGGCCCGTCTAGTGGAGAGATGGCTAGGGCGGACATGTTCTCCTCCGACCGGCACCTGAATGAATCTAGCAGGCAGTAAGAAAGCACCACTGCTCCAGGCTGTAAAGTTTGCATAGCAATACATGCCTACTCCGCTTGTCCTGGGGCACGCTAGCGAGGATCGGCTGGGTCCACCTCTCACGCATAGGACCCGAGGGCAGTTAAATCAAAGATCCAACAGAAGAGTCTCGTAATT
>7 42 TCGATAGTGTCCA
TGCACCGGTACAGCTGGAATCTTACGTGACTCCACATTTCTATCGATAGTGTCCATGCTTTAGCAACTGCTTAACCGTGGATCTCAGGAAGGCGAAAAACTTTATTTCTAGCTCGAGTTGTGTAAATTGTGAGTACCGTAGGGACCGGATATCCATGCGCTTTGAAGATTGAGGCCACGCCTAGGTATATGGGCTGTTAACAAAGTCACGGGGGGTAACTCATGGACAGCATCTGCGCGCGAGAGGAGGAGCCTTAATAGGGAGAGATCAAACCCATTCTCCCTAAATTTATCGTGCATAGATCATCCGTTAGCTTAGGTTGGATAAAGCCTAAGGGAGTCGGTATGACCTAGGGAGTGGCGCTGAGACACATTTCTGATCGAAGATGAGCGTTGCAAAGTTCTGAGGTACACATATTTGCCAATCATGTGAGTGAGACTTCCAGCATCTTGACAGCATGCTATCTATGAACCGTTTGAACAGCTACTGTCGGTATCCGCTAACAAATACGAAAGTAGAAAGAGCGTGCGTAAAGGTAGTTAACAGGCTTACTCGGCCTATTAAATTAGGATACCATCCAAGGTACAAGAACGGATGAGC
>8 414 TGGATTGCGTCCC
TATAACTCGGTGATCTGTTTAGGTCGCTATCCTAGGGGAGCAGGAATGGACTCACGAAAAATTTATCGCAAACGAAGCGCGACAAGGAGCGTCAAGCTGGGAACTGAAGAAACGTAGATCAACTCATACCTCAGCAATTTTCGTTTATAGACGCCAGCGTCCAAATGAAGGAGGTTGTGGCATTAGATCCGCGCTAAGTGTAAGCCGATTGGATCCACCCTTCTCAGCTGTCCTGAATTCCAAGATCTTTATATCGTGAAGGTCTAAGTGATATTGAACGGCGTCTGGACTGCGTCTTGATACTTCTCCGGAACTACTCGCCCGTTTGCCTGTACCTTTGTGGCATTGAAGGGATGTGTCGGGAACCCGACTCTGTGTGGACGTCGAGTCTGCTGATTTGAGGGGAGCCGCTGCTGGATTGCGTCCCACTCTGATCACGATGGGCTCAACTATTGCTTCATGGTCACCTTTCCACGGTCATTTGGTAATTGCGGCTATCGCTGTGCACAAAACATAATATATTCACTCAGTACTTCGCCGTCAGGAGCGTCGGAAGAGCGGAAATCTATGGGAGGTTAGGCGATCCACTGATAAACCGTC
>9 121 TCGATTAGGTTCA
AGGTTCGAGGACGATACCATCTAAAGGCCCAGCTCATCTATCTGAAAAGGATCCAACCGATTTGGCTTGCTAAGCCACGAAGTCCTGCCATCGCGACCTCCATGGCGCCGGTTGGCAGTTCTCGATTAGGTTCAATATTATCTCTTCTGAAGCCCCGCGTATGGGAGAGCGTGTTAGTGATGTGGTAACTACAGTCGGCTGCTCTTAGATGGAAAGGCCGAACATAAGGCTTTCCATCGAAGCGGATGACCACGTCCCGATAACTTCTAATTATAATGTTGTGGTCAATCAAGCGGAGAGCTGCACTGACGACTTGTGGCATTTGCTAAGAGGCTGGCATAGCTAGTTAAGCCCGTAAACGGTTGTGTACTTAGCACTGCGTTAATTGCAATCCACCCTCCTATTCGTTTATGCTCCGGGTTTGGATAACTTACGGACAATTTAGTAACTTGCTAAAGGTGCAGCCCACTGGAATAGCTCGCTTTAGTCATAGACTCGATCGCAACCTCCGCAGAGGGTGCAGCACCGAAGTTGTCTTGGACGCACCATGGGGTTTGGCCTCTGGCTCTATGCGATCGCCGCAAGGGCCTGACTAGTCCG
>10 453 TCGATTAGATCTA
ACACTTGAATGATTGGCCTAGCGAACTCCTCCACTCTGGGACCAGGTCCTCCACTTACGTAAGCCTAATGGGGCGGTGTTTTGATGTTGTCGTTACGTCGTACAGAACCTTTCGACCATGTAACGGTGTTCTTAGCGGACGAGTGAGAGGCTACGTGTAAGGCGAAAGAAAGGTCGTACCGCAACATGGATGGTTGCGGCAAGCTATTAAATGGCTGCGTGTAACCCCTCGTCTTATTGACGAAAACCCCAGCGTAGGAAGGACCCGATCGTCTTAGCCCTAGGATAACGGGGCCCAGGGCCCTTCCGATATGGGTGCCACGCCTTAGGCGTATCGTCTCGGCAGGTTACATGAGTTCCGTGGGGCCTAGGGTTGTATATGAGTTGATTGTTCTGCATGTAAAGGAAGTCCGTATGCAAGGAACAACTGAATTAGTCGAGCATCGACTCTTCGTCGATTAGATCTACACGTGGGCTTTAGACCCTTGGACACAGCGTTAGTGCAGATCCACTGACAGGAGAGCCTCGCGTGTTAGGATCGGTCAGAAGCTGGGGTCAAACAGGGATAACGTAACCATCTACGATTCAGGAGATGCGATCA
>11 36 TCGATTGGGTGCA
TAGTGGGGGGCGCCGCACTCTCTTACCTTCGGCACCTCGATTGGGTGCATCGAGCCTCTCTAGGGCGCTGTGTTACGCCCAGATCCGGTCATCTGCGAATAAAGTGGTCCCTAGGTCGCCCCGGTACCACCTCAACTTCCGCGAACGATAAGCCCAGGAAGCTGATCGATTGAGGACCAAAGCAAATTATACGTGCTGCCGTATTTGACGCATCAACAGCGGACTTTGTGGAGGTAGGTTGGGTGCTTTACGTAAACAAATAGCACCGCACCAGAAATTAGACGCGAATATGAAGGCCCTATCACTCTCTGGAAGGCCACGGTCCAAAATCCATCGTCAGGTATCCGGGTAACATGTCTTACAGCCAGAGATGGAGTTCACAAGTACTCACACGCGGCCTGTCTACAGCTGGTTACCGGAATTAGAGGTGTTGTGTTGTTCTAACTGCTGGATAGGCTGAAGCACTGACTCCTCGCAGAGGGGGAGCGCCATGGGGAAAGGTGTCGCAACCGTTTCGATCTTTCAATTGTAGAAGTATGGAACAACATTCAACTGGAATCAAGAGTATGCCTAATTAATAAAACACTGATTCGGCGACGT
>12 584 TCAATTGCTTCCA
TGACCCAAGCGAATACTCACACGCAAAGCTGTCGACATAAATCGCCTACCTTCGGACAGAGTTACCATTCTTTACTCCCTCTTTCGCTACTCCGGTTGTCGAAATGGTTTTATATTCACTGGCCCAATCGCGGCCTGACAGACCCGGTCGTTTGACCCTTAACTCGTGCTCGTAGATTGCCTCATTCTCTATGTCTTGACTGTCTGCGTAGCGATGTTCAATGACGAGATAAGGGGGAAGTGGTATCTTAGCGAACGGCCCCGAGTCACTAGAAGACGCGTCACGAAGGAATATCACCCCAACATACACAGTCTATAGGTGAATCCATTTCAACCTATTGGGGGGGCCCAGTACTAAAGTTTTTTCCGGCCCGGAGCGCAAGTGCCTACAGCCGGGCGTGGAAACTACTCTCGCTTGAGTACGGAGCAATGAAGCAGCACTTGCGCTATCTGGCCTTAAGCGTACGACGGAAATGTCGTGGTGTAGGTATTTCTCCCTTCCGCGAGCCCTGAGTTGGGTCATTCTCTGCTGCCCCACCCGATGGGCACCGTCCGGGTCATTTAAGATTAGTATAGTGGTGTTCCTCAATTGCTTCCACAG
>13 199 GCGATTGTGTCCC
TTCAACTTTGCGGGCTGAAAAACTCGTGACTCGTCCGAATTAATCAGGTACACGGCTGCGCGCCTAGACACCTGTATAGGTCAGTGAGACTAACTAAGTGTATGGAAGGTGCTAATTTATACGCATTCGTCTCGGTAAGAGTGTAACAGCCTACACGACAGGGTCAGAGAACTCCGCGAGCACCAAGCCCTGGCCCTTAGCGATTGTGTCCCAGAGCCTCTTGCGGTTCAGCTATAGATCTTAGGTCTATACCCCGTGACGAAGACCAGGAAGGCTGAAGAGCAAGACAAAAAACTCAATATAATCTTTCTGCAAGTAACCGCAACATTTGGTCAAGGGCTTCGAAGTTGTCCTTCGGACTCTTTTTCTCCTCGAAGACAAGGTACGAGCTCATCCGTGCCCAACCCGTACGAACCTTTCTTACGTCGTCCTTTCCACCGATTGACTGCTCTCGACCTCCTGTCTTAGGAATGATGGCCTCGAATGCACCCGTAGTCAATCCAGTGCAGCAGCATCCACTTCGACTATGTGTTTTCGACAGTCGTTACTAGGTGGACGTCGAGATCACATCAAGGGCGAGTGTAAAGGCAACTCTAGCAC
>14 350 TCGATTGGGACCA
GTAGAATGGAAATGGCCCTGGTCACGCACCGTAAGGCTGTGAGGTTTTAGATGGTAGAAGGGTAAGTCGTGAAGGAACATTCGATTTGCTCCAGTGACGGTAGGGAGATTGTTCTGTCTTGTGACCAGAAGTAACAAAGCAATAAGGACCTTCCTTGCCGTAATGAGACGGTAAGTAGCGTTCGTCCGGGATGCTACCGAATTGTACACTATGCGCGGCCGGTCATGATACGAAGATTTAGCTTGAGTGTCAATCATAGATATTAGCTGTTGAGTTTAGCCCGAGTTGGAATTCATTAGCCACCCCCGCCTCCTAAATGTTTCGCAGTGTCCGCTCAAGGCGTCTATTGTTCGATTGGGACCAGCATCGCTTTTTGGTATCTTATGGGAAGATAATTTCAGCTTCTTCCGTACCGTACCGGATTTCCTGCACTGTGGAACACAACAATGAAAACAGGACAGGCTGACCTAAGAATACCTCTAGCTTCGAGTTCGCTTTGCGATTTTCCTTTATAGATGGACAGAGACGTGGATGTAAAGGGTCTCAGGCGTGTCAACAGGTTTACCACGCCAACCTAGCTGTGTCCTCCGTTAGGGCTCA
>15 296 TCGAGTGGGTCCA
CCCCTGTCAAAAGGGTTGGTACAGGGACTAGGGTTGGAACAGGTATAATACCTGGTTTGCCTGGTCTCCAGAGTTAGCCAACGGCATCATGAGTCACGTATCTGACCTCTAGAACTCTAGATTGGAGGCCCTTATATTGCACTGTCGATCGCGGCCGGAGCTAGATAACGATGTCCAGCGAGAGCTGCTGAATTGAGCAAAGAGCAAACTCCTAGTCTCGGCTCTACACTCGCTCCCTCGGTTCTACTGCTACATATTGTCCATCGTAAACCAAGAGGAATGCTCCCCCGCCGCCTTCGAGTGGGTCCACTTTTTTTAATGTGGAGCTGCCTATGGTAGCAGAGATGCATCCCGATTACGGCACCAATCGCCCGGCATTGTTGCAACGAAGTGCGCAGGAGGGAGACAGTGTGGGGACTCAAACGTGCCATCCATATAAGTTTCGAGTTATTGGTGCCTAATCTTAGCTCTATCTATTGGCCGGTCCATATTCCTCGGGACCCTAGTCTTTTAGGCATTACCTTGCACTCCATGTGCCAGGTACGACATCCACCCGTCGAAAGATTGTTAGATTACGGCGCTGCAGTTACTTTGATTTTG
>16 317 TCGATTCGGTCAA
GCGATCTGGCAGTTCCGACCAAAGAGATGTTCTTCCTCCTATTCCGGAATCCGTAGCATCGCAGCCGGAAAGCCTAACCCTCCAAAGCTTGGGCTTGGATTCGAGCCATGGTGATTAAGTGGTCCGGTAGATAAATCTACAATTCTCTATAACGAAACCCATGTGCGAGGACCTCAACGGTTGCGTTAAGTTCGCAGGCCCGGCGGTCTACGCTGTTTAACAATGCTATATGTAGGCAGGACTCGAACCACCGAGGAACGAGAATTAGACACCATCCAGCCCCTCCCGATCCTGGGCCACCACTAGTATGTGGTGATTCGATTCGGTCAAAAGCAACGTGCGACCTGTATTCTCATGTCTACGAGGAGGGTTTTAGAGCTTTTAGTACTGAAGCCGACTTTCGTCAACACCTTGACGAATGTGATCTCACTGCATGAATGGACGCGATGAGTGAGCTGGTGACAAAAGATAACTTACTTTGAGTCCAGGCTATTTATAATAAAGAATTCTCGAGCCGGTTCCTGCGCGGAGTAACTCACGTCCTTTAACTCGCAGGATAGACAGATTGCTATCCGTTGCCGACGTCGCGGCCCGCTACAA
>17 18 TCGATTGGATCCG
GTGCCTGATTGCTAAGACTCGATTGGATCCGGATACGTCCCTCTCTCTCGACTCGAGCCCACCCCCATAAAACATGGCTATGAAAGCTGGTGCATGTATGTCTTGAAACGGGAGAAGAGTCCAGGCCTCCCTACAAGACTGACATTCAAACCTCCATCACAGATACAAAAGCCGGAGCAACAAATGTGCCAGAGCAATATCACGCCAGCGTCGCTTCAATACATGGGTTTCAATGCGATCCCTTCTAGCGCCATAGAATACGCCGTTTGGCAGATCACTCTTCGAATTTAACCATCAAGTCTGAGTAAGGATACCTGACTAACTGCGCTCCTTAATTGCCATAGGGGGAGCAAGCTATTTCTGAGTATGCTGATTAGCTTGGCGGGACGGCAAGGAGTGGACGCCGAGCTGTGTCAAGAAAATAGACCAGATCCGATAGCGGCACGCCACGAGGCTGCAGACAGTAGGCACTTATAGATTTTCCAATAGGAGACTTGTCTACTTGCATCCATCTGCTCGCGGAGTGGTCTAGAAGTGGTCACTAGTTCGCCTATGCCCGAGCTCATGCGGCAGCCGGCACTAAGCGCGCACACTACCCCG
>18 315 TCGATTGGCTCCG
TCGTGAAGCTTTGATAAACTGCAACGAGGTTGAAGCTGAAAACTGCATAACATACCTGGGTTAAGCTGGGCGTCGGCCTGGTATCGGGCGTTGGGGGAACATCCTTTCTGGCGAACCCCTGGTCAGAATACTAACGAGCGTAAGATATTCAGAGCGGACCAGCACGTAGACCGACTTGTGCATAACTGGCAATAGGTGGTGTCTGTCATGGATCGGGATAATAACTACTCCTTCCAGCGTAGGTATTCACCGCGTGCTAATGTGCCGGCAACAGCAGGAACCGCCGAGCGCCTGACAAGATGCTATAGCTCGAGCTCGATTGGCTCCGCACCGGAATTGAGCAGCGTGGGTTCCGGAAGGGCCTGAATCTAACATCCGTGTGATAACGTAAAGGCTGGTGAGCATCCCAATAATGTTTCGCTCGCTACTGCCGCTTCTCTCCGGCTCAAATGGACTACCTAGGATCACTGTTTATCCACCCCGATGTACAGGTATGCGAGGTCTAGACTTAGTGGGGAAGTGCATGCAGTAGAGTATCTTACCTGTTTCGTGCCCTCTTTCCTTGACGGATACTTATGCCGTCGTAAAGGGAATGTCCAC
>19 522 TGGATTGGGGCCG
GGCGTAATACCACGCTGACGACGCCATCCTTGCAGTCGCCCGGAGTTAAATTAGTCTTCCCGGAGAGGAACCTCATTGCTAACCGTTAACATTCATCCGTGAAGGATCCCGCTAGGCTCTTGCAAATTCAATATACGTCCGCAGTGTGCTGGCTGGACTGCCGGCCGAGAGGTCAAATGATTCGACGAGAGTGTTGCCACGATTCTGTCGGGTCTGACAGCGTAACTTACCGAAGACATCATATCATACAGCCGGTCGGTCGAAGGTTATGTTCCTAACAATCTCTTATAATTTCTCAGCTTGAGGAGAGATTTCAGTCACGTACGTCTCATGTGTAACTATCTCCGTAGTTCACCAGTGAACTAAATTTTTAAAATCAGGACGGTCGTAACTAATTCCCCTCGGAAGGGCTTATGTAGGGATTCCGGGCTAGGATATAAAGACGATCGCGTGAGTTACCTGTAATAGTTGACACAACGGTAGTAGTGTTAACATCAACGCTCAAGGATTGGAGCTCGCTCCTGGATTGGGGCCGATCCCGTCACTGCGACCTACAAATCATGCGCACAAACTTCTATCTGACTAGTCTGTCCATTGGAT
>20 194 TCGATTGGGTCTA
GGGGCTTCCCCCATGATTATTTACGACGAGCGCGCATTAGGTTGTTACAGGATTTTTGCACTTGAAGCCCAATAAGCCTAATCATGCAAGCCGACTGAGATCCGCCGGAAGATGACATTTAACGCGCGGTACCACACCGGATAGCATTAGTTCGCGATACATTCTGTCATTTCTCCAGAGCGTACATGACCGCCTCGATTGGGTCTAAGCGAGAACGAAGTTAGAGACGGGCCGTGATACGCCAGTTATTGCGCGGCTACAGACAGATTGAAGTCTAAAATTGACCATAATTGGCTGTATCTGCGGCTCGTAGCCAAGCCACTGGCTAGCGAGTTTGAACCCTTCAGCTTTTACTTCTCGAATCACACGGATACGCATCGGGGGCTGCATCTCTACCAAATGGACAACTACTGTACATTTTAGTACCGCAGATGCGTGTCGCGGAGGAAGGTCAAGGTTGTCGCGTGACCGAGTCCACCAGCCCGAGGGAAGTCGATGTCAACATTCCCGCGCTCGAAATGCGGTACCCTCTGAATGCGAGTTTGGGAGTGGTAGTTGCCCGACCGTGCGCGGGGTCCACACCGCAGCAGGCGCTTGCGA
