# Supplementary material for: A particle swarm optimization-based algorithm for finding gapped motifs
Source: BioData Min. 2010 Dec 13;3:9. doi: 10.1186/1756-0381-3-9 (PMC3022572; doi:10.1186/1756-0381-3-9)
Supplement: Additional file 2 — Experimental Dataset. The synthetic data sets and real biological sequences used in the paper. [file 1756-0381-3-9-S2.ZIP › synthetic/non_gap_motif/fix_seq_length/Seq_600_20_13_3_7.fa]

>1 474 GTTTAAGCATCCA GTTTGAGAATCCT
GGAACACATGACCTTATCCCCGCTTCGCTCTAAGAACATCCTCCACCCCGCCTACGCTGACATGACCGACATAATGACAGCGACGGCACGAAAAATGAGATTTCCGGCCTGGCATCTGGGTACGCGTGGTACGAACCATCTTGTCAGAGGTATCTAACAGACAGGCAGGACACGCGGAACATGGACGTCCATATTTCATAGGCAGCGGTGAGATCGGTGACACCGAGCCATAATCGCTTAAGTCCTGCCAAATCGCGCAGAACTGTAACTGACTAAGCGATTGGAAGCACCAGCAATAGGACCGCTCCAAGAATCTAATTGGGTACTAATAGCGGCTTCTTAAAACGCTAGAGGCGAGTTGGTCCCAATCTTTACGAGGCAACTACAGGTTATCGATACACTGTATAGCTAACGGGTGACTGTGTGCTCCCCTATGATTAGACGAGACATCTGCGAAAGTTGTGCCTGGTCCTCGTTTAAGCATCCATCCGTAGACGATCAGTGAGAACGGAGGACTCAGATTGGGGGAGTAGCAGTGCATTCCAGTCGAAAAGGCGCAGTCTCCATATGTCGGAAGAACTAATCCCTTCGTTGAATCTT
>2 529 ATTTGAGTATCCT
ATGAATGGGGGCGAACCCACTTGCAGATTAGGCCGGCCGCGCGATAGTTATTAGGTTCCTCCATCCGTAGGATTTGATTTGTTCTAGTGCGCAGGCCGACAGCATAAGCGATAGGACTGATATCACTACCAGATTACGCCCAGCAAATACAGCCGTCGCCAATGAAGGAAAGGCGGATTTATGGATGCCATGCTTTAGGTTGATAGATATGTCCGATATATCCGTATCTCGTTGACTCGGTATTCTCAGTTGCATCTTCTTATGTGCTAGATACCACCATAACTGTGGGCCAACCAAATTCTCCTCGGGGCACAAATCATGCATATGTTCGTAGCACAGAACTAATTCTAGGATGGACTGATCTTACACATTCCCTAGTCATGCGGGCATCGACCGAGCGGTTCGCGGTGCCACTAGATTTTGGGGGGTGAAGATGGCGTCACCTTAGCCCGTAAAGACCTCGATAACCGATAATGCACGTGACCTCGCTTGAACTCACTGGTTTGTGCGTATAATGCAAAGTAGGCGCATTTGAGTATCCTCGCCGTCATGTGCACAGCGAAGATATCTACGTGAAGCTTTGGGCTTCACTTTGCTCTT
>3 564 GTTTGAGAATCCT
TGTCAATTATAGACATTATGGAGACGATGCTACCCAGCCGAGTCTAGAAAAGTCGGTACCCGTGTGCAGCACTTGTCAGAGTTTCCGCCTTTCGGACGTCGGGCTGTGAGCATATCGCTGATACTGAACGAGCGTGCCGAATGGAATCCCGCACACTTGTTTTTGGTGCAGTAAGGGGTTTCTTCGCCACTAGCATATCTCAACCCCCGGGACTAGTAAGATTGATCCCATCCTGTCAATAAACCGCCCGAGAGATTGTCCGTTGCTTGGGTCAATCTCTATGGCAGGTATGTGTACCTGCAAATGTTTTCTTGTCCATGGCTCGTGTAAGGGTATCTATAAAGCTAACCAAATGCAGACAGCACCCAAGTCGTCATGTCGCCCTGTGATGGAAGTGATAATGGATCGCACTCGTACCATCCAGTCAGAGCCCGACGTATGATCAACTAGAGGGAACGTGTACCACGACACTCGGGGCCGGACCACGGCGGGTGGCCAGTTTTAAGGGGAGGGGGCCCTATGCTTTCCTAGGCAGTCTTACGGGGAACAGGTGGCTGCAATCGCGTTTGAGAATCCTAACATTGACCTATACTCACTTCA
>4 13 GTACGAGAGTCCT
AGGCAACTGCACGGTACGAGAGTCCTATGAGCGTAGAAGCTTAATAGCGCACGCGTGTTAGTTGTGCGCAGACATATCCCGCGTAATCCACACAATAACCCGGGCGGTACATATCATATACATCTATCTGACGGATCAACCTAGGTAGGCAACCATTTGCACGGCCTGAGTGCTATCTAAACCCAACTCTGGGCGATACCGTCTGCATCTCGTCAGGCCGCTGTCTAATAGCACCTTGAGGCGATCCAAGCGGATCATACGTCTTCGATGGTCTAGGGGGAGGCCATCGGTAAATTCAGGTCACTCATCAAATGCCATGTGAGCGGTTCCTGCGAGCGTGACACTCAGATCGACGGAGAGTGCGACCTATTACAACATCACAAGTAGAATGAAGTCAGCGCCGATCCGCCGGATAGTTGTCTAACATTATAAGCGAGATACCTCCCTATACCCGCGGCGATGATTTAGTCTCACATCACGCCAAAGCAAGATGCTTGTGGCCGTCGTGCCAATGATAAAAACGCGTTTCGCCTTCTTAGACTGTGACTCCGGCTCAACTAAATGCATTCGGAACGGGACGTCTAAGCGTTTGCTCGGGAA
>5 387 GTTTGAGATTCCT
CCGGCTGGGAGACGCTCGCAAAATCAGTTGGTTACGCAATTTTGGACTCTGGTGGAAGAATCGTTGATTGCGCCGTGTACCTAGTACACCGAGAGGTTAAACCTACTGTGTAGTGGCCCTCCGGACACCTGACAGCAATAAAATACATTCTCACCCTGCCCCGAGGTCTCATCCCAACATCGCCTCCGTCTGCCTAAATTGTTATCGGTAGTCGTCCTAGCTGTCCATGCGCTAAAGAGGCTAGATACGCCACGTCGTTTCGCCGAATCTAAGCACTCTGGTGACTGAAGGGTTTTGGAATCGGTAAGGAGGCGACGCTAGTAGTATACATTTGATGTAACCCTAGTGAGGTTGTGCAAGACGATCTGCCTCCTCTATCGCTGTCGGGTTTGAGATTCCTCCGACAAATGGCGACGCGCCAGGAGCTCTCGGGGCACACCGTTTATCGCAGGCTACTTCATAACGCAGTACGGAGAGGCCAAGATATGAAAGAGATAGCGACTACCCAGACGTGGAGGCCTTGACTACTTTAATCAACAACAGCCTAACTTGGACACTTGATTGTGACTGCTTTGGATTTTATAGTATGCTGCTACACCA
>6 162 GTTTGTGAATCCT
TCCAGGGGGAGCAAAGCGACACGTGCTCGTGGCGGAAGTGATTCTCCAGCAAGGATTGACGCCTGAGTTAAGGGGACTATGGATAAAGAGAAGACGACGGTCTGTTAGGTACCACGAAAGGGGGGCAACAGGGTTCTTTCAACAACCCGAATCCGGGGCACTGTTTGTGAATCCTGACATGCTTCCATTTTCAGCGAACAACAGTTTACGTTTTTGTCCTGTTGCACCGAGAGCGTGCAACGTCCCAAGAATTTCACAAATCCGGTTAACACAGAAGCAAGTCACGGCCCGGAAGCCCTCGCCCTAAGGACGGAGCCTAGCTGCCGCATCGCTTGACAAGTGACTCAAGCGAGTTTTCGAGCCCCTTGCGCCTTTTATACCCGCAGAGACAGATTAGAGAAGTAAAAGAATTAAACCAGAGCACAAGTCGGCAAGTACTGCCTCACGCACATCCCGAATACTGGTTACAAGTGTCATGGTTGCTGGTAAGAGCACACCGGGCCTCATCCAGCGCTGTAAAGTTGCTACTCCTTGCAAATTCTGTATGCCTTCCGCGCGACATCTCGTTGTGATACGCCACGTGAGGACTGTTTAATAAAC
>7 269 GTGTGAGAATCCT
AGTTGCAGCGCAGAGGGCTGGAGGAACTGATCCAACTGTAAAACAAATGTATCTAGCTACCCCAGACTCCTGCGCCCATCGTGTTATAGGGAGGGGTTATGACAGCCGAATTGTCCTAAAATCGATCTGCACTTAGCAACTTCGGTTGTCATAACCTTTCGGAGTCTCACCTAACATCCCAGAACTTTGACCCAGAAGGGTGTAGTCACATGCACCAGCCTTAGAGCCCTTGCGATTGTCTAGAATTTAAACACAACAAAAGGAGAAAAGTGTGAGAATCCTCACTATGAGAGTTATTATGATCCAGCCGCTTTGAAGAGGCTTCAGTGCATAAATCAGGGGTTGTTAGTGGGTAGTGCGATCACTTGCCGTAAGACTTCAGTGTTTCACTTCTAACTGGACGCGGAGTTGATGGAAATAAGAACGTACATCGCATCAGATAAGGCCAGGTAAGGGCCGACCTGTAAAGTTGGTCCGCTGCCCAGGTTGTCGAGTTACGTCTGTATTTTACACCCTCAATAGGGTCATATATAGGACGATTTAGACCTGTACCACCAAGATAGGTTAAGAGCACAGCTCCCGCTGAGTAGGCGTGCCGTC
>8 476 ATTTGTGAATCCT
AACGTCTATCATCACTGAACGGAGCAATTGACGAGCGCTCTGAGTAGATTACCAGACGCCCCAGCGGAGGGGACCCATGTATTTTTCATCTCCGGCATACCCTGACACTCCCTGATTATCTGTCCGGAATTGGGCATGTCGTGGACGTTGCCGGGGGGGCGCACGACCATAGACCAGTTCGTCCTCGGGTCTAAGAGCCTTGCGACTACCGAGGTGGCCGAGCAATACGGTCAAGCGTTCTGTGCTTGGGGCCCTATACACTTGAGCTCCGCTAACTGGCAGAAGAGCGAAGATCATACCTCGGTGCCAGTTCGCGTCGGTTTCTGGGCCCAGGCGTTTGTACAGGGGGATGGGGTGCCCCAACTACCTGGGTGGTCGCATCACAGTGTTGTGTTCGCAATATCGAGAATAAGTCCTCACGAGCAGCAGATCCAACCAGAGCGCTGCGAAGCTACCCATCATGTTACCAATACCCGATTTGTGAATCCTTGAATCCAATTCTGCTAACAGAGGTAGTCAACCGTTGGCCGTATTTGTGGATCCAGAACTCCAGCCCATAGCCGATCATTTGCTGGTACGCGCAGATGCTGAGGGTGCATT
>9 563 TTTTGCGAATCCG
ATAATGCTTCCACCTGTACCACGTCTTCGTCGCGGTATGGGCTGTAAGTGGCCTCCCTCGGAACGAAAGCCTACCAGCGCCAGATACGGCGACTTATACGGTTATGTTCCTAACTTGAGGATTCTGAACCACCCCAAATGTGAGCTTAGATCGTTGTAACGCCTCACAGGGAGAGCACCCGAGACGATTTCTTACCCCTAACAGTCTGTTCGTCTGCACAATAGGTTTTAAGGCTACCACTCGTGCGGTGCGGGAAAGGCTCCGACCCGATGTTTAGCTCCGTGTTGCCGTTTACCCTCGGCACCCCAGGGTCGCGAAGCTAGCTATAGGGGAAAGTAGGAGTGGGGGCTAGGCCCGCAACCATGAAACGTTGCCACATAGAATTATGCTGTCAGTGTGAAAGTATGCAGGCGGTAATCATTTTGCGCTATCTTCCGAAAAATTCGTTACGGTGGAATTTAAACTTCTGATTAGGGACGGCTCCGAGAGTCGTGTTCCGATCGGAGCCTTGGAATGCATACTTTCGTCGCTAACATGCATAAACATTCGACGTGAGTCACACTTTTTGCGAATCCGAACCCAGAATGCTGATTTAAGGCT
>10 309 GTGTGAAAAACCT
AAAAAAGGAAAGCGCGCACGGGGCGACTCCTAGTAGGACCCCGCTATTGTGTACTCGATGTCCGTTTGATATACAGCGTTTTGTGTAGTGTATCGCAACACATATTGTACTTGACTGGCTACCTCAGCTCGAAGAACCACTTACTCCATGCCTGCACCCCGAAAATAATCTGCGTTCCGCGAGCATATCCCGAAGAACCTTTCATATCTCGCAGTATTGTGCCTCCTAGCGAAAATACGTTGGACCTCAATTTTGAATGACTACGTTTTCAGCATATCCATGTATACTACTATCGTTAGCAGAGACTCCGTGTGAAAAACCTTAGGGTGAATAAATACAATCGTATCTCTCCCCGTATTATCCATTAAGGGGAATTATCGCCCTGATGCATCGCAAATCCCAATTATTGGTGCCGACTAAGCAGCACGAAAACGACTGGGACTGTACATCGCCCCGCTTAAGTTTATGCCTGCATAGGGGTGGGAAAGAAACGTTCATAGCTCCACTCTATGAGCAGATATGATAATCTACCGGGTCGCAATGGGAATAGCATTAGAAGTATGTTGCGACTACAAAGTTAGTGACGCGAGATAGTGCCTG
>11 308 GCTAGAGAATCCT
GGGGCTCTGTGAGGACCAGACAAACATTGACCTGTTCTTACACACAAGAGTTGTAGCGCCGAGCCTGAGAGAAATCTCATACTATCTATGAGGCTTCACCTCATAAGGATCAAGGGTTCGCGGGTGTTTGTCGTAATCTCGGTGAACCCTCCAACCATCCGAGAGGGGGTTGCCTATCCGCAGGCCGTAACTATACTCGCCCATCATTAATTCAACTAAAGGGAGAATTCAGTGGGATATACATGGGACTATCGTTGGCGCCTCCGCAAGTAGCGTACAGCACTTCCGAAAGACGGTAAAGTCAGGCGGCTAGAGAATCCTGTTAGTATACGCGCTAGGTCGTCCTACGGGTAAGTTTGTTAGATTCCGCCTAGTCCCTGTCCAAGATTTTTTACAGCTCCGGACAATGTGCAGAGAGGTCTTAGCCTTACTACCTCGGAATTGTGCTTTCTCTGTCATGTCCGCCTATGAGGAACGTGAAAGATGATTTGAACAGTTTGCTGGTCGCACCTTTCGTTAAGGACGGAGGTGAAGTTTCAAACCCTAGCTGGTTCGGACATGGGCTCTCGTGCTTTCTGCGAATAATCAATCTACGGAAGA
>12 402 GCTTGAGAATCCT
CGAATACATCCGGAAAAAGTCACGCAGTGATGCAGTTAGATACCCCCCACAATGGGGGGATTAGCGTTATGGGCTAAAATCTCCCGATCCATACTCCCCCTCTTGCTCCGGACTCCAGGTGTTACCAGACTTATCGGGGACCATCGAAAATTACACTAATCTGAGTGCTAATACGAATGGGTCTGACATGTACTTGAATTAACGATGCACCACCCCAGTCGCATAATCCAACATGCCGGCTTCTACTTTACTCTATTACACTCATTGGTCTCGACATGAGAACACTGTAAGCTCGCTCCTGTAGCTAGCCTCACCCAAATATACCTTCTCAATGCATTCACCGACGAAATGAGGTCAGTGCGGCACTTAACCTCTGTGGATGATAGTACGACATATAGTCCTGCTTGAGAATCCTATAAATGCCCGATAGCCTTTATGAGAATCAAGGTCAAGTCTGCGGCATTAGGTTTGGTCAAGAAACCGCCGGCTCTTGGTTCTCACAAATATTATCGAAGTCCAATACCGTTTGCCGGATCAGTATACTACATGGGCTCGTTACATGCATAAAGCCCTAAGACTATAGGCGGCGACGATTCCAGT
>13 42 GTTTGAGTATCCT
GTCCTCGCCCTGCTAAGTGAAATTGAAAGCAAATTGTCAGTGGTTTGAGTATCCTACATCGAGAGATGCACGAATGAGTAACTATGCAGGCAAGGAAGGCCCTATGCCGACCGCTTAAGCTGCGACCGGAGCGATGCTGATAGAAGTTTCAATCCAGGACGACAAGGCTTTTTGGAGGTTGCGCGAAGCCTTCAAGGCAGGGACTACAGCGTCAAAGAAACTCGAAAGGATGTCAAAGACCGAGCGATTGTGGGCGCCGGCGGCAATGCCTAGGCTGCCTCTATCGATCGTCCTGCAGTGATACCTATATCGGAGAGCACGGAAGGTGTTCTGATGAACCCGAAGACTGACGTACTGCATTCGCAGCAAAGTCTTTAAAGCTTACTGACCAGGCCGTACCTTTAGTAGGATCAAATGTTTACTGCAAGGTGGATTACAGGCGGCGGGTTGTGGGGCCGGTACATCATACCACCATACGAGTGCAATTGCATAACTGATTGATTGAATCTAGAGCGGTGTTCGACCTCAAAACATTGAAGCGCACGCGAAGACAAGAGGGCGGCTGCTCGAATGGACTCCTTGGATCTGGCTCTACCTGTC
>14 378 GTCTTAGAATCCT
CGACAGACCCGAATCGCTCCAAATGAATCGTTCTACAACCCGTTCTCTTTGTGTTTCATCGTTTTTAGGTCAGGTACCTATACCAGCTGGTCGATTCTAACATGGGTTCTGTTTTAACCGGCAGTTCGAAATCAACAAAGTCAGCCCGTTATGAGAACCGGGGCTACGTAGCTCTTGCGTCACCGATCTCAGGCCCACGTAAGCACTGTTGAATGCTACGCTCTCAACGACATGATCCGCGTAGACATCGACTGGAACATCCAATATTAACTCGCAAAGAGGAGGTGGTAACATGGGTGAGGATGTCGGCCACACGCGGGCGCCAAAAATCCGTAGGGGCGTAGTCCGCTAGCACGAGATCCTGGCGAGAACGGTCAAGTCTTAGAATCCTGGGCAGCTGCACATTATTCCGCGACAGAAAAACAGATGAGCCTTCCTCTGCTTTTGGCCGTTCCACGTATGTATATCCATCTTATCCTCTGGCGCGCGGGGGTCACACTTATCCCATGAAATGACAGGCCGCAACGATCGAATCGCGCCTGGAGTGCGGCCATTAGGCGCTCTAGAAGACTCGCGCCTCGTTCGAACGGGTGTGATTAT
>15 573 GTTTGATAAGCCG
AGCGTTCCAAAGCGTAGCGTATGGATCGTAAGTAAGGCGCTTCGTTGTGGCCATTACTTATAACATTGTATATGCGACAATACATTACAAGCGCCGCGAGCCGCTCATATGATTTACCTTCAGTTGGATACTACCCTGTGTCCAGGCTACTGAGTCCGGAGATGCCATACAAAACAATAGAACAAAAGACATTGGCGGAAGGGATTCAATTAAGCGAAAAGAAACGTGGCAGCGAAATGACGGTCTCGCTTCACCAATATGATTGTGGAATCGTCAGCTGGAGCTGATGACTGTCTTACGTTCACCCGAGCAATCCGTGTTAACGGGTAGGAGATGCCAGTTGTCTCGTCCGTAATACTACCACGGCTTCATGAACTTCGAAGCTAACGAATGTTCTCGTAGTGATAGCGCGACTGGAGCTCCCCGCTTCACAACAGCCTAAACAGGTGGTTTCCACACGATGCCCTGTTAAACGGAGTCCTGATGGCAGGAGTTACAAGGAAAGTGACCAATGAGAACTTTCGCTCCCACACCGACCGCTATGACGATGCATTGTGGGACGCGGCTGTCGTCGTTTGATAAGCCGATTGGCCACTGGTT
>16 581 GATTAAGACTCCT
TATCCGAACAGCAGTAAAATCCACTAGTCTGGACTTCTAACAGACCGGCTTTCGTTTCCGAGCCCCTGAGAACAAGACCTACTATCCTAGAACTCACCAGTAATGCTAGAGGCCGGAGGTCGTACGTCCCCGATTGTACGCACACTCTATACTAAATGTCACGTATCGTGCTAGGAGTCCAAGGGTAACGATCCTTTTCGCATATGGTCTCAACCAATCACAGCGAAGACTGCACTGGTAAATTACCGATGTGGCAGGAGCAACCGTGATCACATGCGTCCACTAATTGTACTACTGTTTAACGCAAAGTGGAAAATTGGGAGAATTATTTAAAGGCGAATCACAACCCGACAGCAGTAGATATCGGGGGGCGTTCTGTCCACGCTCGCCACGCGATCCTAACACGGTAACGACGGAACCTCCGATGTACGCGCTACTACTGTCTCATGGATGAGCCCGAACCCTTATGGTTCTTGCAATTTTCGAACATTAAAAATACTTTTTATGCTTCTTTGTTCTGAGATGTTGGCGCAAGGGAGGGAGAGTCGTCCAGGTACCTACATATTATGGCATAGACTGCAGATTAAGACTCCTCAAGAT
>17 398 GCTTGAGTATTCT
GACGTTCGGAATAAAGGCTCCTGCGAGTAGCCGATATCTACCACATCATGGGAGCGTTCTTAAAGCACATACGATGGTTCGTCGTGAATCCACTGAGCGGTTTTTGCGGCTGTTACGCGTCGTCGCAGTGGGGCCAGCGTTGGCATTTCAGCGATGACATCACAGTCCTTCGGCGTCCGGGAGAGAAAAGGAATGAACTAGCAGATGTTCGGAGGTTCCTCGCAAGTTACTGCTAGATTGGAAAACAAGTGCACGGGTAATTTCGGCATGTATCCAGGATCCTTCGTAATTGTTTGTGGTGATAGTCGGTCCCTCTGTGCCGCTTTACCCAAAGTGCACGAGGCTGAAGTTCTCGTGGAAAAGACAGGAACGCTTGTACAACGCCGCCACATTATAAAGCTTGAGTATTCTACGTTTTCCAGAAGGCCGCTGCGACTTTTAATGCTCCTTCGGAGGGGCCCCGAATCGGGCCTGCTACCGTCTTTATTGTGATGTTGGAATAGCATTCAGACTTACCTTATACTTCGCGGAGGAGTTCACGCCCAGTCGGGCTCAAAGTGTGTGATACCCCAGGAAACAGCCTCTCCCTCAGGGAGTTAT
>18 437 GTTTGATAATCTT
TATCTTATATCTTTTGTCCTGGCATTTATTCGCTCAAACGTCCCAAACAGGCCAATATATAGACGACTGGTCTACACGAATTGCGGACAACGGTTCTTACTTATCTGACCTGTCACTAGACGGACTGATTTTTGAGAGGCCGGCCCTTCGGCATCCCTTGTATTCGGTGACTGAGAGGTGAACCGGAACACCGTCTCTCCATTGGCCTTTCGCATCCGCACGATGGTCCACTAAACAATCCAAATAAGGCGCAGCAAAAGACCACTTGCCTGGGTGAATTGCATCGGACAGTCTTTTATATTCGTCCACTGGGGTATTCGATCTTGCCCATATATCAAGCGTCCCGATTATCTGTGTGACGTGTTTATGGCCTCTCTTGTGACTCCTATGGATCTAGCTTGTGTGTGGCGAACACCACATGATGGGTTACTAATTTGGTTTGATAATCTTACTGGCCAATCTGACTTTGTCTGGCCCTGGTAGTTCGCTAAGTGGTTACTAGATCGTTCCAAGGGTTATTTGTACCTTTTAGTCCCATAGATGGTTTAATCGCTTAGTAGGTTGCCCTGTGGACGATGCGGTACATGACTATGACCAGAC
>19 297 GTAGGAAAATCCT
CATAAGATGGGCCTTCACCCGCCGTACAAGACATTGGTCCGTTGCGTCCGGTTGCTTGATAATTCTCGTTGATTCAACAAGTCCCCTGTGTGGGATATCTTGATCCTTGCACCAGACTCACTAAGATGATAACAGGATCATTAAATGCCTCGACTAGTAGTGACGACGGCTCAAACCAGTGGACTGGTTAAGGAACATTGACGCATAAATTTCTCCCACAATATAAGGTTGGAACGACAGTATTATTAAACCTAGCGGCGGAATCGAAGATAGATCTATTATACAATCTTGGTGTCTGTAGGAAAATCCTGAAATGGCAGCTGCTCTCGGATTCTAGCGTCGGTCCGGTTGCAATGTTATACTTGGACTGGAGCTAGTCATGTCTCAATCGTGATCGCTCTCAGCGGGGAGACAGCTAACGTCAGCCCCCATAATCTGAAAAAGAATTCAGCACAAAATCGACGGTCATGGGAACTGCACGCCAAAAGATTCAAGTAACGGGGACGGCGTGGACTAATGCTGATTCATCGTCAAGCATGCAAACGTACGAAGTTCTCGACTCGTGAAAAGGTAGTGGTAGTTTATACCACGTGGGTTGTC
>20 2 GTTTGTGTATCCT
GCGTTTGTGTATCCTTTCGGCGTCACGGGTGGTGAGCGCGACAATTTTCTTTTAGGATTGACCTTTAAAAAGCCTAAATCATGCAGTTATTGCACCTGGTAAGTCCGGGCGCCGTATGGAACCACCTTTTGTACACACCAACGTGAGGTGTAGCGTGAACCTCCGCGTCTTTTAGCCTACGGACTTTTGAGAGAGCAATCATCCTGTAGATCCCCTTTAGATCGTTCAGTGGCCCGCAAGTGACGTGCCATCCCATCAACCAACGTTATGTTTGGCGTAATTCCCCGAAGACATGCAATGTCTAGTGGGCTCATCTTGTCTGTTTCCTACCGCTCATTTCCACAGCCTATCCTGTGAGAAACCATGATGTGATGGCAGGGGTGCTAGGAGACCTAGAAAGCTCAGTTCGTGAAAGCTACATCCTTGTACAAAATGTTCCGAATGTTGCCCGTAGAGGGATTTCACTACTGACCCAAACTAAACGCTCTTTGAGGTCACCATACACAGTTACCCTCTCGAAAGTAGCGGTGCGATCTCTTGTCTAGAGAGCCCTGGGATCATACATAGTGTACTGCGCAAGCGTCCTCCCCCCAAGTTTAC
