# Supplementary material for: A particle swarm optimization-based algorithm for finding gapped motifs
Source: BioData Min. 2010 Dec 13;3:9. doi: 10.1186/1756-0381-3-9 (PMC3022572; doi:10.1186/1756-0381-3-9)
Supplement: Additional file 2 — Experimental Dataset. The synthetic data sets and real biological sequences used in the paper. [file 1756-0381-3-9-S2.ZIP › synthetic/non_gap_motif/fix_seq_length/Seq_600_20_13_3_8.fa]

>1 538 TTTGAGAAATTAG TTTGAGTAACTAT
GCCGGGTTCTCCTTGGCGAGCTTCCGTAAGTATGGCCGTAGTGTCTCTTAGGGGGTCGAGTCATGATCGTACATTTCAAGTGGAGCTGCACATGGACGAGAGCGTACGGTCACGTGGGAGTGCTCTCTTACCATCAGCACATCAATGCACGAACAGGCCTCGAGTCTGGGATACTTAGTCCGAGCGTCTGACAGGCCTTCTGCGTCGTCACACTCTTGGCGAGAGCAAACGCGTACAGAAGCCCGCTTACATACACTTAAGACGATTTAATGCCCGATTTGTCGGATTCCATTAACCTAATTGGCGCGAGACTTTACTCCCTCATAGGTCACAGCTTCTAAACCATTGAAGTGACATACTTGGTGGACTGTCGACCGGCTAGTCTGGTTGAGATGACTCCTCTTGGAGAGCGTGCAGCCCTCACAGTTACTCTTTTGTACATTACCTATGGGCCTAGAACATCCAGGCGGGCGCTGTTAACTGGATTATCCGGTCACACGCGTCGGTGGCAAGGTCAGCGGAACTGGGGGAGGTAATCTTTGAGAAATTAGACTCTCACGTTATTAGTAAATGCTATTATGCCGATAATACTCCCACTGC
>2 552 TATGAGTAACTAT
GGAGTTTTATCCCGTCCAATTTGGTCATTTCAGTACGAATCCCAGTGCATCTTCTTGCCCAACGGCCATAGCGGCAATATTAGGCGTGCGTAGTGGCTTAAACAATTTTAAACATTTTGAGGGCGACCCTACTCTATTACTCACTGCACTACATCTGGTCTTCCGGCCCCCGCTAAGTGTACTGGCAATTTACACTTCAGCTCGTGTGGCGGTACGAATAGCACGAATGATCGCCAAACCGGTAAGTTAAATACACTGACACACGTAGACTAAAACACTTCTCCCAAATGGGTAACTATTGGGCAACCGCATATTCTATACTTACTGCCATTGTGTCACCGTTATAACCCCGCCCGGGGCCCGTGCTTCTGAGCCTTTAGCGGAGACTACAAAAGGCGAAGCCCCTAGTTGTGAATAGGCAAAGTCGGGTTGTTGCACACATCATCCTAACAACCTGCAAACCCGAAGCAGGGTATATCTCTTTGGGTTATTCGGTTCAGGACGCGATGTATGGTCCGCACCCTGACAAGATTGAACCCTCGTGACCCCCTGTATGAGTAACTATTCCACTGGCTCGGACCGGGGAGGCTGGTAGCGCTC
>3 523 TTTCAGTATCTAT
GTTCCCCCATATGACCTGGGACATAATACCGACTTTCGGTTCCTCCTGGGAGTAAACCCCTCTGGATCAGACCGCATGATTTGCATCATCTCGTAGACCCAGGAGCAGAGAATATTCACAGTTCTAAGTCTTTTCTACCAGTACAGGAGGTCCTCCAGTTGACCTAACGATGTCTCCGCGTGAGTATTTTGCGTCGCGGTATTCGGTTCATTGAGCCACTCCCAGAAGACAACGTGCTCGCCGACGCTCAATAAGAAACCCTTAGGCGAAGTCACGAAACTTCCGCTATGAAACTTGAGGCAATGAAATTGTATAACACTGCATCGTGTAAGACATACCAGGGCCCTTCGAACCATCGTGAGACCAGGTATCAAGCCTCGTGTGGAGACACGCTGGTTCTGGCCAGAAACCTCCGACCGAACCGTGCATGTCGACCCGTTACCCCAACTGAGCTCCTTAGCCCTTGGGTCGGGGCGTTCCCTGGCAAATAGGTTTGGAAGATGGATATACGCCAATATCCGTATTTCAGTATCTATAGGATCGTTGCACATTCTAGCAGGCTCTCGCATTTGTTCAATCATACCAAGAGATCTCTCTGCT
>4 223 TTGAAGTGACTAT
CGGTCCCTGGGGTAGTCCGGCGCTTACGGGATCGCTAGATTGCAATAAACACTTGGCTATGCGAAATCATAGATTTTTACAATGCTGGTGCACCGGGCCCTGACAGTTAAAAGGCTCTTACATTGTGCGACCGGAAAACCATGATCGAATATCTCACCGTTGTCTCACGCTTTCAAGCTGCCTATGTAGAATAACAACGCGCGACGACTTAGGGTCCCCTTGGTTGAAGTGACTATGAAGGCCATAAGTAATTTCTAACTTCGGCTATCGGTCTCGTATGGGTTGAGAACGCTCCGAGACTTCTCATTATGAAAACGCTAGGCCGGTCCCTCCTAATGTTTAACGGGTGTCAATATTGTCCTAGTGTTGATGCGAGGTGCACAAAGATTTATGCGCTACTTACGGTAACGTAGCTATAAAAGAAAGAAGGTGTGCCGGAAATCTGCGGTGAGACTTTGCGGCCAACAGTTCAGATTCCGCCCCCAGCCTCTACCTTTCTGTGTTCCGCAGCAAACACCTGGCTGTGGTTGATGAGTGATCGTCAGCCGGCTTGCAATGGCTAGCTGTCTTGGAGTTAATGGGACAGAGTATAGGAGGTTG
>5 296 TTTGAGCAGCTAA
CGCTACCCTAACTTGTCCGACAGAGCCGACGATGGTTCGCTGGGCCCATAACTCTGCATGCTCTGGTCGCCCACGTCCCAATCGAACCGAGGCTGGTCTAATGTATACCCTTCGGTGCGTTGACTGCAAGATGGACTTCGTGGCCGACCCACAGGATGCCCGGCTCGTATGTATGCTTCTTACAATGTCTGGAAATTTTCGTTCCGGCCTGGCTACTCAGAGAATAATACGCTACCCACAGCTTTAGGGGTCTGTAAAGGTGGGGCGAGCACTTGCAACGTCATCCTCATTGAATGTTTGAGCAGCTAAGATAGTTAACACTGATCAAAGGAGGCACATGGACCGAATGCGACTGCCCTAGGTTCCTAGCCTACCTCGCGTACGCTGCCGACACCCTTCTCATATTTGCATAGCGGGGGGGTCTACGGGGACGGGGGGTTCTGCCTGGGTGCCTTCATCTACGATCCCGCCAGGGAAGCCTACTGCTCACCAGGTGATGGTCTACGATCCGGCATGGCCATTGCACCTGATTCTACTAAGGAACGAGTCAATTATTAGACTTGGATGTGAATGGTCCCAAAAAAAAGAACGAAATGGTGA
>6 413 TTCGAGCGACTAT
ACAGGCGCCGTTTCCGGATAGCGAGTTCTCTAGGTAGAGGGGTTGTAACCTCTCCTGCAGCGAGAACTTATACAAGCAGAAAGGTAAAGTGGATCCGTAGCGTAAGTGGCTAAGGTATTAAACCTTCCAAAGCGCCGATCAGGTCGATCTAGGGTAACATTGCCGGGTTCCGATAGAACCCCTAATTTTCGTAGCTATCAGTTAGGTGCCACCACTGCCTCGTTCTCGCTAAGGGGGTACTTGCCAACACACCCTCGCTGCTGGAGATTGTTATGCACTGCTCTTTCATGGCAGAGATGCAGGACTGCCCCTTCACATCGCTAAGCGTTACCCTTCTGCCCTCTTTATCACCGTAAGCTCCTAAATCATCCAAGACCGCGGATCTACAGGGAGATATGCTAAACCGGTTTGTTTTCGAGCGACTATCAAATAAATGACTATACATGGTATGAGCACCTCCCCGTCGTGAGTCTGTTGTGCGCGCAGACATGAAGGAGAGTTCATTTATCGTTCCTTATTAGAGAGAAGTCCGTCTAAGTGTAAAAGACGTTAATGCCTGACATCTTGAAGTAAATGTCCCTCCCGTATCAACTGTACACG
>7 153 TTTTAGTAACTCT
CGTACCCGTTCCAGGTGTTTCATGCCTTGCAACGCACAAGATTCGGTCTTCTTTCTGTGAAACATAGCTTAAACGAGTTGTAAGGCCTCTCATGCACTGCTTGCCGGTCATTCCCAAGGCGTAAGTAACACCTACAGAGATCTTCACCACACATTTTAGTAACTCTTGGGTTATCAAGGCGTAGACTATCAAACTCACCATCCTTGTGTAACCCCGGTCGAGCCTACTGTCTGGGTGTGTCACACGTTGGCGCGCGAAATGGAGAATGCAAGCGGGGAATGCTCGCGAGTGAACAGTAGGTGCTCTTTATTAGCGTAAAGTGGAGAGAAGGCGTATCTTATTCATTGGTCAGGCAGTTTTCGGAGTCTCGTAAGGTGTAGAGCGACTAAGCGGCCAGAGAGATACTTCATTCCAACTAACGAGTAATACACGCGGAAGAGTAAGCTAATCCCGCGCAACCTTCTGACTCACATCCTCCATAACTGCCGTTCCTGGGTTTCATGAGACTGTCTTACTAAAGATGCAAACCGCAGAGTTCCTACTATACTTTCAGCGCAGGCTACCATTTTCTTAGGTATCCGTCCCGGGTTGCGCACGAGC
>8 188 TTTAAGAAACTAT
ACTATTAAGTCGCGTGACAGCGGGATCGGTTCAGCACGCTCCATTCAGCCAAAACAAGGCTGGACAGTAGCTAGCTAATAGTCATGAGTATTTATACAAGATGACTTAGCTAGCTGCGGGCGCTTTATTGCCGTAGGGCTGTTTAGGATTAAATGGCACAAATCCAATGGCGAGTAGGATGTCACCGGTTTAAGAAACTATAGTAGATTAAACGTTGTGGAGGCCACGGCCTTTCAGTCAGACCGCGTCTCGTAAGCCGGCAAAGAGAATGAACCAGACGTCACATCCCCTGGTATAATCCCATAGCTGCGGCTAAACCTCATCTCTTGGACCGGCGGCCAGAAAGGTGTCTGTAATGTAGTCGTAGGTTCCTGCAAAGATGGAATTCCTCCCGACCTAGGCGGCCGGTGCGCCCCCAAGACTACAGGTTTACTGTAAGAGTGAGAATATTCTACCGACGTGTGTCACCGCTGCTTTTTTCGTGACCAGTTAAAGCCGACTGGTCGCATCCGCCTTAAAGTCTCAACGGTCTAGGCATCCTTGGCCGTCGCCTAGGACTCTACGACGACGTTGAATGTCGAGGCAGGCTTTGTAAGTCAT
>9 102 TTTGAGTGACTAC
AATGCCGTGATTCGAACGCAGCACATAGGTTCCGGCATACAATGAGGAGTTGCCAGAAACCAGACTGGACTGGACTCCTACTCCGTACGCAGTTTTATATAGTTTGAGTGACTACTTATGGTGTCCGCACACCCCAGCGTTAGTTAACCGCGACACTTGAAGTGCCTTAATGAGGCCTTGAATCGTTCGCTCCGGACAGCGATCAAGTATACTTCCGGTAATCTACAGACGGGGCTCATAGCCTGTGAAACATCAGAGAGACAGAACATAGTCGCTTGACACCCCGGGAGCATTGTTCACCCGTTACATAACTTTGCTCAGTAACATTTGCCGTTGTGTCACAGGTGCGCTGCGCCCCAGATCGTGCGAGTTTCTACCCAAGGTCACGTCAGCTGTCCGCGGCTGATAGATGGCAACAGTGAAACAGTAAGGCATTATAGAACCTTCGATCTTCTAGACGATTAAAATGGTGGGAACAAGCCTGGCTACGAAGTCTAAAATCGTGGGCTTCCCAGCTTTAATGTTTGAGTGCGTACTAGCTACACGCTCTGGTATAGGTTCCTCCTTAGGCTAAGTGCTTGTATCAGACACTCAGACTTT
>10 66 TTTGAATAGCTAT
GCCTTCCTTCTCTACTAACAATCGAACTTTATGTGGGTTAACTCTTTGTCTACAAAGTCCCTGTCTTTTGAATAGCTATTACAGAATAAGCATGGTACGAGGACAGCCATAGCAACTAATCAGCACTTAGCTACACTATGATTATCTATAGGACCTATTACAGGATAGAACACGCGGGGGCGTGGGGTGTTTGAACCTACTCCATGAAAAGTTATTGCGGTCGAACCAGTACTCAAGCCATATTAGAGTGTCCCACGACAGATGGCACTGTCCACTAGAGTGGATCATTTATCGGGCAGTATTCGGTGCCGAGGCCTATAACTTGTAATGCCCCTTGACGCCGACCATTATGGTTACTAAACGAGATAAGCGCAGAGATTCTTTAGACGACATTTCTCGTCCAACCGATGCGGCCTATCCCTAATGTTCGAAACCCCAGCTACACGTTCCGTCTGTGTTTCCTGGTTCTTAACCGAACCGAATTGAACTGACCCAGTTGTTATAGCGCTCTAGAGTCTGTCGTATGGCATTTCAATAGGGTCGCGGTGGCCTTACATGTAGTGCGATCTGGAGGACTCGTCTACACCGAGAGCCTGACAA
>11 311 TACGAGTAACTAT
GACGATCTTTTACTCTTCCAACGATTGAGGCGATGCAGCCAAGTTTGTATAATGGCCGCAATAATTAAGCACTGGACCTCCACGACGTCCTCTATCTACTTTCGCATGAGAACTACTCAACAACACGTGAGCAACAACGTGCGGCAATTCAGTCTTAGCCCCATCGAGCAGCAATGAAGTTCAATAGACTGAGCAGGGCGGCCCGAAGCACCACTACGATAGTAGAGGCGCACATTGCGCACCGTTTCGAGCTGCGGCCGCCAAGCTGATTCTGTAACCTAAAGAACTACATATAACTTTGTCAGTATGACTACGAGTAACTATATAATGCATCAATGAGATACCGCCTATCCTTTGGAATGTTATAAATCGGTTGGTCAAACACTGTTCATAGCACCGTGGTCTACCGAGGCCACAACGTATTGTATGGTGCGATTGTCCGTCGGTCTACGCTGATATGGGTTAGCCATATAATTTTCATACAGGCTTCCAGATGAGCCAAAATTCAAGCGAGACAGTTATGCAAACAGATAATATTTATTTCTGCGAATATATATGAAGGGGTGTGCCCTTTAGCAGAGTTTCAGGTTAATCGTAACC
>12 541 TTTGCGTAACTAT
GGTGAAACGAAATCGTCTTTAGCTTTTGAAATGTAGGAGTGGTTTAGGTAGAAAGTTGTTCTCGCTCTGTCTTACGCGACGTATATCCCTGCAAGAAAATCAGCAAGACAAGACGCAACGCCCAGGCAATCAGCTTTGCCGGCCAACGGCGTTACATTGTAAAACTAATTGCGGACCATGCAGGTAGGATCACGGTTCGAAGTCAGGTTAACCCAGCTACATCCGGATCCGCGTTCCGATACGACGAAAAGGTCCCGAAGTCGCGAGTGTTCGGGGAGCTGTGCGCAATACGCTGGGACAGGGGTTGCTCCGACAGTTTACTGCCGATCGGTAGACAGGTGGTCCGGGTTTCGCACCCGCGGATCCGACCAATGCTAGCCAAAGCGTTCCCGAAGAGGCAGCCTATATCATGATGTACCCATCTGTGGTGAAGCTTGCAGTTCTGTCAAAAAGTATAGCGTAAAGGACAAGGATTTGGAGGATGTGTTCAATTCCATGCCCATCCGGCCCCTTTCAGCCTGTGTTATTCCACCTTCGGAAATTTGCGTAACTATACACAAACGCATGATAAAAGTTTACTGTCTCGGGGAAACAGCAAAC
>13 16 TTTGAGTAGCTAT
CGCCCACAGCGGAGTCTTTGAGTAGCTATGATGCGCGGGATCATTCTAGAACCTGGGGGTCCGCTAACTAATCGTATTATTCACTAATGAATTATGTAAACCCTACCAGGCCGGAGCTAAGTTCCAGTAGGGTAAAATGGTCAATCCGACCAAATCGCGCCTTTTCTTCAACGTAAACATACATCCGGCCATAGTGAAGGACATCCTCCTGGATCTAGGGACCGCTATCCTATGTATAGGTGTACTGATCCACCACGGCCCGTGGGAATACGAGCTGCAGCGTGTTCTACGAGTTGTACCGCGCTGTTTAGCAATGCTGTTAGGTTGGGCGCGTGCTTGATTCCTTTTACAGGTGTCTAGAGGTCTAAAGAAGACGGTAGAATGTTCACCGGTTTGCTGGTTGGCCATCATCGAGGTGAGAGCCAAAGGGTTAATTTACCGAACTACCTGGATAGAACAGAAGTGTCAGCTACCGAGGGACCGTCACGGATATGTGGGACTGGAGATTGGGTTCACCGGATCCTCGTAGAAAACAAACGAGGTGCAGACGATTGAGCTCGTTTGTCGAAATGATAAGTATACAACGACGCGCCGAAAGCA
>14 507 TGTGAGTAACTAA
GCTTGCGGCGGGTACAACAAGGCGGCGGCGCGCAGCAGACGCCTTCCTCGCCAAATCAGTTGCGTTCCCCAATAGGAGAAGCAGTACATTGTGCCTCCGATTCTAGGTACACTGGACATTGATTGTCTGGGCACCTAATAACCCGGAACGGTGTGGGAAATCAGAGTACGGTCTAATAGAGGCTTAAAGGTGAAGAACCAGAGGCTGAGACTAGTATAATATGCTACGCAGTGGACTTTCCAAATCTATTGTCCTACTATCAACTTAACCCTCAAGAAGTTCTTTTGGAACGCGGTGGATTATGGCAGTCGTCTAAGAAATGACGCAGTGCGTTTGTCTTAGATATTTTGTCATGTGGCTGACGCCCCTTTATCTCATTTTTTTTCAAAAAGTTTCGACCACCCCCGGAGCCTTTTGATTTTACGGGCGTGTGGGCTCAGATGGCTATCGTTAGAGCACAATCCTGCGCAATGCTTAAAGAAGCTTAATCAGCTGGCGTACCCCGATTGTGAGTAACTAATGGCCGGACACCCGTCTAGTGATAGTCGAAATTACCGAGTCCAAAAGCTGCTTTCCCGCGCGGACATAGACGACGGGCTC
>15 271 TTTGAGTAGCTAG
CGCCGGCCCAGACATCTCGGTCAATACAAGCGTACACTAGCTAACGCGCGCCGTGGCACTGGGTAACCGCCTACCTGGCGACTGACAAGAACTAGAGTAGACTGGGATGTTATAAGAGGCGTCTCTCGTCCAAGCGAAGTCATTGTGCTCAGATGCGAAGGCCTCCCGGTTTGGATTTGTTTATAGGTAAGTAAGAAGTGAGATTTCCGATCCCACGTTGATCTGACTTGCGTCTTACTTCATTCTGGCACAATTACCTTTAAAATCATATTTTGAGTAGCTAGGGTGGGGTGTTCTGTTTCACCTGATTCCCCTATCGCAGTTTACGTCTCTTCTGACATTCGATTAACCTGAGGTGAACCGCGTCGGTAGATGCTACGTTATATATGTTTGCCAGGACTTGTTGAAGATTCGATCAGTCAGCGCATGCGGCTAGTAATTAGACATTTTTCCCTACGGATCTCGTGGAACTCTTACTATCAAGGCTGGTATCTTCTATTCGGACAAATTACTGCAACTGCACAACCTGGTCTGTTGATCTTACTAGAAGAGGGCCATCGCCTATACGATGTTGTTGATGGAGCTCTTGGGTCTTGTCAA
>16 273 TTTGAGAAACAAT
TTCTCATGAATTTGCTTTTCCTAAAAGTTCACGCTGGCAAGCGTTTGGAGTGAGCGGACCTGGTTAAGTCCCCTTCTTCAGACCCTCCGCAAAGTTGGTACCTAGATCTTATCGATTTGGTACAGTAAGGTAGATCCTATGAGGTACGGTTAGACACTACGCGAAAAACAGACGCCATAGCTCCGTACCGAGCTGTCGATCAGTTTATACTTCGTTAACGATTCAGGTCAAGAAGCTCGGTCTCGCATTCTTGGAGACGTAAGAATATGAACCTTTGAGAAACAATCACTACGCGCAGGCCACACCTACTATTAGCACAACACTCACCCGCGTGATAGAGTCGCGCATACCGGTAATTGATGGAGTAATTACTTTCTTCAGGATTGTCAACATTCGATGACCGTTTAGGCCGAGTGAAAGCTACATATAACACACCTAATTGCTACTTTGCCTCGCCATAGTTTGGTTCCGATCTGCGGAACTCTCAACATGTTTGCCTGAGAAGTACATTGGTATAGCAAGTCCAACTTGAATCTCGTTGCATAAATAACGCGATCCCTGTGACGTAAGCGTCGCGGCTTCGCTCGCACCTTGGGCGGA
>17 436 ATTAATTAACTAT
GAGCTGTTCATCAGTGTTCGGTCGGCCTACGGCCAGCACGATACTTCTGCCAAACGTCACGGGAGACCATCCTTTCTTAGGTAGATAATTGGATTTCACTGTTTTAACCAATGCAAGTATACCTTGTAATCAGGGAAAGCATGCGACCCCTAATCTGCATTCTAACATGCGTGGGGTCTTGCCATTGAATTACCTTGCAGGACGCGCGCATCGAACAGTCACCTGTATGAGAACATAGTGAAAGTTTCTTCTCAGTTAGTCGATGACGCGCTGCGGCTAGGCAGCACTAGGACTAACCCCCAGACCGCTGTCCCCTACGGAAGCACCAATGGGCCAAAAGTGGACGTGCGTTACGGACATTAGGCCTTCACTTATACCGAAACGATCGCGAAGATCGTACCAAGCGGTGGCAGCCAGCTTAAAGGTGTCAAGCCCTATTAATTAACTATATCATCCTCAAGAAGGGAAGATTGATCTTCCGATTCGCCCATGGAGCCACAAACGGCCTTTGCTCGCACCTCTTAGTTCTAGTCAGCTCCATTGGGAAATTTACAATGAAGTATACATCTTAGTGGTTCCCTCTTTTCGTTATTCAGGCCA
>18 467 TCTGAATAACTAT
CGTAGGCCAAGAGCGATACAGCGATTATAGTGGAGCAGCGTCCGCACGACCACTAGAGCTCAAGACCTGCTCCGAGGATCGACGATACTCTGGCGTGCTCATGGCAGAGTCCAAATTAGTACGACAGTCCTAGTCTTGTCACGAGTAACTTACGTCATACTAAGGCTTTGGCACCTACGCTCTAGCGCTTAGGAAGGCCTTGGCCAACCTTTTTAGCCTGAAGGATGTTATTTACTGAAGTGATAAAAAGGAAACGGTATAAACGCCCACTTCTTGGACCCTACGAAAGAACTGCCATAGATTAGGTCATCCGCGATTATCCGGGGGCACACTGATACCCTAGAAGACCCACGAAGCCTTGGTTATTACGTAGTAAGTGTGCATTAACAGGCACATCTCGGGAGATGCTGCGGAGGAGCACAGAACACGTCGGAGCGGTACATAGTAGGGATTCTCCGGAATATCACTCTGAATAACTATTAATTATCCACACCCCCGTAGATAAACGGCGTGGCAACGTCCTTGCAGGGCTCGAAGCGATACTGAACTGCGGAAGGCACCTTTGGTGTTACTACCCCTTTACGTTCCATCGACTGATAA
>19 240 TTCGAGTATCTGT
GGTATGGTGGGGTGTCGAATCTGGCCACACCCCTGAACCTATTGAATCGATGCCCGGCTGAAAGCAAGTCTATGTTCAAAAATGAACGAAGTGCAGGGCCTGGGAACCATAGAATGTATAGCACAAACTGCTCTTTGCCTTAATCCTCGTAGTAGGTTGAAACAGACTGCGCGGTCCGAGGATTCGTAGGGGATGGAACCTGTCCGCTATCCATACTAGGTATCGCGGCTCCGGTTACTCTTCGAGTATCTGTCATGTCGCCTACGTGTTTGAAGCGGAAACGCAACATTGTAAGCTAAGCCCGCATCGTGAGGGTTATGGCGCCGTCGGGGTTACGACGTACTAAAATTATAACCCACCGGGCTCATAGGTCTCGTGATATGGGACCTTAGGATTAACATGTCTCGAACTCAAGCGTACCTGGGATTGTGCCCCGTTAACTGTTTCGTGAAGCGTTCCGCACCGCTCCGTTGCCTATAGCTTGGAGGATAATTGTTAGAAGAATGATTGTGCAGTTAGGTGTGCTACAGGCGTCGCATCCGAGGGTCTCGGGGGCTTGAGCGGTCTCCGAAGAGCAGCACTTCTACTTGCGCAGTCACA
>20 527 GTTGAGAAACTAT
CTTCCACATTTGCGTAAATGATTCGTTTTGTCGGGTTGCCCAAGCGATAAAGAGTTGGATACAAAGGCTCGTTCGCTTTTGTACTTGTCGATACCAATCCCGAGGCTGTAGCCGCAAGGGTAGCGGTGAGGTCGGATCCGTTGAGCGGTTGACACCTCACCAGCCACTATAATTTGACTCACCCAAGAGCGGGCCCCGGTTTGTGTACTTCACAAGAGAACACAAGTAGACCAGGGCTTCTGTATAAACGGACAGGGGACTCTGCCATGACCGTGCAAGGCGAGCCGCAGCTAAGCTCGTATTTGCCTAAGAGCGCAAGTACCGTTCGGACGTGAGAGCGCATTCCCAGTATGAGGTCTGACCCTTGCATACTATGGGGTGAAAAGTTAAAACTCTTGTGGGTCTAGGTTCATGCGCCTGCGCTCACTGGTTTTTAGTAGTCGAGTGGATTAGATCGGCATATAAACGATTTTCTACAAAGTAGGCAAACTTTTTGAGCTATGGTGGTGCCAGCATCGTGTGTTAGTGTTGAGAAACTATACTCATAATTTTACTAGTAGTGAGACTTCGTTTCGCATAATAAAGCCATGCCTGCTATTC
