# Supplementary material for: A particle swarm optimization-based algorithm for finding gapped motifs
Source: BioData Min. 2010 Dec 13;3:9. doi: 10.1186/1756-0381-3-9 (PMC3022572; doi:10.1186/1756-0381-3-9)
Supplement: Additional file 2 — Experimental Dataset. The synthetic data sets and real biological sequences used in the paper. [file 1756-0381-3-9-S2.ZIP › synthetic/non_gap_motif/fix_seq_length/Seq_600_20_13_3_9.fa]

>1 441 ACGCCTGAGCGAT GCGTCTGTGCGAT
CCATTCTGGTGAGGATTAAGTTCAGTCGAGGCCCCCGTCGTGAGTAGGATGTTCGTTACCCCGGAGGTAGTACACGGCGGGGAGACTTTTCCATCAGTCTGTCTTCGTCTGGTCTACTCTCCACGTCCCCTACCAAGTTGTCCTGAGTATCGTGGCAATGACAGGTCAAACTGCGTCACACCGAGCCTGGAACAAATGGGTTTCCGGGATAAACCTTTACGAAATTAGCACGGCTAGTGCCAAACTGAAGACCTGACGATTCTAAGATTGATTACTCGCCCATTCGCACTCTACTCGTCCCATGAAAATAGGGAACGCGGCTGTTTACCAATTAAAAGATAATTTGTCCCGTCATCCGTTGGAGAATTGCCAGTAACATTCAGGGGGGGATAGTTGAAGACGGATTAGGCTGTAGGTGTATGTCAAGAAATCACATGAGCCACGCCTGAGCGATAGAGCTTGACGCCTAAATTCGGTCACAACTCGCGTATAGTATTTACTTTAACTTTCAGGTTAGGATCGGGGCGAATTGGCCCGCATTTACATCGATCTACAGCAGGCGGTCGCATCGTTTGGTAGTGAAACAACAAACAGAGATGA
>2 210 GAGCCTGTCCGAT
GCGAATGGGAATGCATGGAGCCAAACAGACGCCGACTAACATGTCCGCACACCTACTTGTGACAATAATTTTGCTGACATCTGGCAGAGGATTGAACAGCCGGGGTTTGAGAGGGCGCGAGACCTAGCGAGGCAGAATCTAATGAAACTTAATATACCATCCACCTAAATATCATACAGATGTGTCTGCGCGTTGCATAGATTCGTGGATGAGCCTGTCCGATTCTAGTGGAGGTTCCTGGGAGAGAATGACCCCTCTGGGGTTATCACCTGTAAACAGGCGGCACGGAGGCACTGACAAGTCGCAGTAAATGCCCTGGGACCTGTTACCAAGACGAGTGGCCCGTCAGATACGTCACCCTGTCAGTATCAGGGTGCCGCATTCGGTGATCTGAGCTGCCTTAGGGTCATTGATGACGGCCCAAGTCAGCAGAGCAGATGACAGTTGGCGTGGTGCAGGATGCCTCCACATGGTTTGAACAGTCGTGGAACTCGTCGCTGGCACTCATCGATCCCAACACAGTTCCTAGATTCGAGCGCGGGTAGTAACGTCTGTGTTCGTCAGAACTGGAATGCGGGCGGGTACCCGACGGTACCTTTC
>3 538 GCGTCTGTGGTAT
GAATTAGCTACTTTCTCCCATTCACGCTTCTGGCGGTTAGAGTGTAATGAATTCAGTATTAACAAAATGCCGGATCTGTACGAGCACCCGCTTGAAGTACTAGGAACACTGTCTCATCCGTTTCCGATGATTTAAGGCAGGTGGCTGCGCTCGACATGTGAAATTGTACTTTGGGTGAATCCCGTAGCCATGCTGCTTCAAGTGGGTGGTCCTGCTTAGCGTGAAGACGGGGGCGGGGATATGGCGGAGATAAGCGTTCTTGACTAGAACCACGCGCTTGAATTGGGCTTCTAGCTCAGTATACTCGATCGAGCTATGAGTGTCCCCCATCCATCAACGCACACTGAATACCAGGCGTACTGATGGGAAGGCAATGATTGGGGGATTTATATAGATCTGGCGTGCTGGAGTGTTCATCGTGGAAGCTACTATGGCGTGCTTAAATGAAGATAACATACGGCATGATAAAATGTCGCCAAGTTTGAGCGGATGAACGTTGAAGTTACAACAATGCGTATAGACTAAACGCGAGACGCCTGCGTCTGTGGTATTTAATCTCACTACATTATTCATCAGCCAGATCTTGTGACGGGACTCACA
>4 540 CCGTCTGTGGGAT
TATCCGAGCTGCTGCTTCCCCCAAGTATACATCCAATGCGGTATCACCTATGTTCTCGAGCCCGGTGTTCTAGTCAAGTAGTCGTGCCCCGTCCTAGGTAGGTGTTGAACGGAGATCAACGTTCGCGTGTACACCAGTGAGACATCATAACGTCCCTCATTGACTCATCTTTCACCCGAGGAGGCCGGATACGGGTTGTCAGTAACTCGATAGCTCGTATCCAGGATCTGTGGGTGAGTCCAGCGGTCGCCATGTGGCGTAACGCGCCAGGCTGTGGAAGTGCGGTCGTCGCCCCGCATCCGGAAAAGAGTACTAGGTCTCATAGCCATATGTTATGACGTGCCCGTCAGTTGAACGCGAAAGGGTCGCTCTATTCAGGGCAATGAATGACATGCAGACTGTTATCGATGAATCTAATCGTGAAGCCTTGGTGTGGTGAACTCGAGCTTTAAGTCACCTTCACTACGCACACTAAACTCTACAGCACGGGAAATTGCGCCCAACTGCGACGCTCGGAAACTAAGTTGACAATGAACTCCGCCGTCTGTGGGATAGACCAGGCCTGTTACAGCGGCCCCACAACTAAGTAGTGCCATTGGG
>5 313 GCGTTTGTGCTAA
TTCGGATCTGGCTTTCTTTGACGCCGACTGCTTCACCTCGTCAAAACCCTGCTAGAGGGTTTGTTCTTACCAGTGTGTTACTCATGAATTTAGTTTATACCACGTAATGTGTTATCTTATGGATTCCAGTACGCTATCACGATCGTTCGATACGCAGGTACGCCGTCCTGTTGATATGCCCGACGCACAAGACCATAGCGCCATGTGACCCGTGTCAGCTGGGAATGGGTTGCTATAGGCCATTGGACCGTTCAATTTTGCCAATCCTCAGGTTTTTCGTTGGACTCCGGCGAGAGACAGTTTGACTACCAGAGCGTTTGTGCTAATCTACGGAAACCACAGCGGGGTGTGTACTGTCATTGCAAATACAACTTATCCCTTCTAATAGCCCCGTAGATAAGTGGACATGTTACTTGCCCTCGCGGCCCCACGAACTCTAGAATTGTCTTCCTCCGAATCCATGGGGCGCGATTCGGGACATTGTCGGGTAATAACAGCATCGTTGATAACCGAGTCATACGCGTCGTCCCCGACTGGCAGAAAGTCGCAATCCGCATATTGTGGCCAGGCGAACGGACGCTAAGGTCACCTCTAAAGGGT
>6 442 GCGTCTGGGCGAT
TTCGACTCTACTACGTGCTAATAAAGAAACGAGAATGCCCCCAAAGTCTTTACTCTTAAACCCTTGACAACGGGTCGCCAGGCTGCGCATGTAGTTGTCAGTTCTATTTTGGAGAGGTCATGGTAGCGAGCCTGCTTTGGCCTTAAGGCCGCGATCAACGCTTTGTGATCCGAGATGCGGGTGAAGAAGGACAGAGTTCATGCCTGCTTTTAAGCACGTTCGGGTCTTATAACTTAGTTTTCAAAATGCGGTGACGCCAGTTAGTCTACCCGGCCATTTATGGCGGTGTCACGCGAGACGCTATTTCCCCCGTCGCGCCGCATCAAGGACGAACCGTCCGCATATAAGTTGAGCCAGATATGGGGCCCGATGAGCCACTTCACGACTAGCTGGTCTCTCGCCATATAGGCGCTAAATGCTCAACGCGATAGATCGTGAAACCGCGTCTGGGCGATTTTCGACAGCGTACGTACGAGCTACTTATCCTTCCTTCGGTGAATTGACCCGTGCGGCCGATAAATTTGGTACATGTCCAACTTCCGATTAACCCAGCGGCGACTAGGAAATTTTGGCCAGTGAAGTGTATCTGGCTACTACTAC
>7 33 ACGTTTGTGCGAT
GCAGGCGGACTGATTGACGGGCCTATTCTACTGACGTTTGTGCGATCCATGGATCGACATATTTTGTTGAAGGAGCTAAAAGTCTGGACCCTAGGTGGTGCCTAGTCATAGTATGAGGCGAATGTGATTGCTATGTATTCACCGGAGCAGCAACAAGCGGCCAAGTTTGATGAACTGATACAAGGCATTATGTTTCCTCCCACCCCATCTAAAAATTGACTACGAAGAAAGACAACCAGGCACCAAACTCCGACGACACGTCTCTCATAAAACTGCTGCCGTAGTATATAGGTGATAAGGAAGGCTTCCCAGGGCGACCGTGAAGTCCGGGTGATTGAGCCCGCTCTTCTGAGGATGTATTAGAGTCGGGGCGCAGTTGCTGTTGTCATTGGTACGGCTGCCGCGGACGTAATGAGTTTGGGTGGCATACGAAATGGAATGTGGATTCAACCGGGAGCCCCTTGTCGTTCGGCGGAGTAGCAGGGACACTAATATTAGGGAGCTGACCTCTGTCAAAGGCGGCTGATGGTGGCGCTTTAACCAAGCAGGATGCAACGCCAGACAAAACCGTCACTATTCTATAGCCTGTGACTATTTGAT
>8 44 GCGTCTGTCCCGT
CATCCGACTCTCAATATGATAGCGCTAGGCTCAAGTCGTAATGCGCGTCTGTCCCGTCGCCACTTGTGTGCTTAGAGTCTGGACCGCGACTTAGGGACCAGGGTGGCGGATGCCCCAACGCACGCTTGACGCTCGTTTGGACATAAGTGCGCAAGGTACCGCTAGTCTGTAGCCCCTACGTCAAATCTCCGGCGAGTGGTTCGAGCCGAGATGATATCCTGACAGCAACCTTCCCCATAGGAGGGCAACTAGCCCTCCAGGCAGACCTCGCCGTAGCCAAACTCAATGGTCTCCTAAAACAAACTGCTTAGAATGTGTTGTGACTACGAATGCACTTTGCAGACCACATTACTAATACACCGTAAGTAGTGCAGTAGAGAATGGGGATTTACCGCTCACATATCTACGTCCTATCGGGGGGGCCTCCCAAGGGCGTCGTGAGAACTTAGAGTATTCCCCAGACGTGTGTACTGGAGGCGCTTGAAACCGTAGTCATGTGTATTCCCTACGAATGCAGTCTCCGCATCCTCCTTGCAGGGTGTTTGCAAGGCAGCGTGCTGCCTCAAGTCAGAGTGAAGGGGTTGCTGCGCTTAGCCGCTG
>9 193 CCGTCTGTTCGGT
ACAGCATCATGTATGAATGAAATTCCTGTGGCATCACTCATGACTCCCCCGAGCTTCAAGGGTGGGCCTAACAGCACTCCCCAGGGCGAACACCTGCGCCCTGCCAATATTTCACTCGATAGTTCTTAAACGAAGAATTTTAAGAGCGCGCCCCCAACTGCTTCGTTAGCAGGACGACGACACTCAAGATTACCCGTCTGTTCGGTGCTGTGTATTGAAATGAATGTATGAGGCACCCGCGGAACCGGACCGGTCTAGACCCCAGGAGCCTGGGGGTCGAGCGCATACAATGCAGCCGAGTGGCTTGTCGAGTTTACAGGTCGGGCCTTGGGGTTTCCAAAATATTAAGGTAGTTAGCGTACAATCGTAGGTGTAGACACAGTCGTACCCTGAATAATACGTGCCGCTAGCGTGAAGAATGATCGGGAGCACGAGTAATAGTAAGGTAAGATCGAGCTAACGTTTGGTCATACATTATGCCCACTGGATGCGGCTATGACCCTACTGCTGGCATGAAGTTTGCGATACAGGGTTATGCCATGACTTTTCAGGTGCTCTGGCGACGTGAGATATTGATGTTAGCTACTCGCGCATCTACGA
>10 83 TCGTCCGCGCGAT
TGCCAAACACGCTCGCGAAAGCAGAATTTTGCTACGATGCGGCGATTTAGTCTGGGAGCTCCTCACAGAACAAGACGATGGTATCGTCCGCGCGATCTGCCCGATGGAGCCGACGCTAATTCGCTTAAAAATTGAAAGTTATTTTTCCAGCTTTGGTAGAATACTGCACCAGGAGAGCGTTGCCAAGCTAGCTCACCTCAATGATTCGGGATCCCATCTGTTTGTACTTGGAGTGGTGCTTTAATATCGAGACCTAGACCATGTAGACGTTATCGCCATGAAAAGGACCGAAAACGGATATGTATACGTGACAAGCGAGCTAGGAGGACACAGCTTCGGGTTTCCAGCTAGAGGTCACGTAAGTTTTAATATCCGCATTGTCCCAGGGGCCGTGACGATAGTTAGTACCGAATTCGTTAGTCTCCGTCCGCTTAACTAGCCGTCGTTGTAGCACTATTAGAGCATAGAGAACTACCGGCTGCAACGTGAATGTGGCCGGAGGCCACGATGTGGACAAATGTGGCCCTACGCTCCGCCCCTTAATCACGCGGCGGTGTTAGGTTAGTTGTATATTCCCATACTTCCGGCCAGCACACTACT
>11 394 GCGTCGGAGCGAG
GCTGTGTTATATGCAATGATGGCTACACACACGGCGGATCCTTATTAAGGCCCCAGTGCAAAGTTGAGAGTGCTCGAGCAAAACCGTTTTATCTCAATTTCCTCGTGTTTAGGATGGGTCGGTTTCGTTCATACAGGGGCTGCTGTGCAACCAGCGCGACTACGCATTCCTAATAGTGCCGATCTAGACCTAGTGACGCCTGATGAGTAACGCCCCATCTGACTTCGCACTAGGTTCGTCGTACATAAATCCTCTTTGCTGTACCTCACAGGTTCTTCGGACCCTGGCCCTATCGTTGGCTGCATTTCTAGTACGTTTCATTCGCGATGAACTACAGTAGAGCGCCCTCAGGTATGCCACTGTCGTGGAGATGTCCTCTGTAGTAGATCACAACGCGTCGGAGCGAGACCTGGATGAGCTATTACCAACGGACGTCTTGAAGCGGCAGTAGCTTTGAGGATACCTTTTATCCGCATTCGCTCCTTGAACCCAGCTCCTGTCGATACAGTTGGTTTGATGGTACGGCCAATCACGGCGATCCGGGATCTTTCTGGAGCTCGTCGAAAATTAACCTAGAGACATCCCTGCCTATGATGTATA
>12 540 GCGTCTATGCAAT
GTGTAGTACTGTGGGATATGAAGTCCATGCTCGTCTACTACTGGCCCGAGAAATGATGTAAGTGCGCGAATACGCCTTCGTAACATCAACGGCCATTATTGCATCAACTCCATCGATTAGACTAAGCATTATCCCACACTCCTCCTGAGCGCAAAGCCCCGCCGCGCTAGCTATGTTCCTTGAAATTAGTTTGCCAGGCAAACATCACCCTACCGATGTTAGGACGGTGGCTGATCTGTCGCTCCATATATAACATGAGTCCATATTGCATGAAGCGCTCCAGGATCCGCTCGCTGCGAATCCTTATGTTTCAGGAGGACGGGCGCGGCCAATTGGGAAAAGAATGGATTTTAGAGGGCGCTTAGCTTTGAATAATCCCGGGACCGACACCTCATGGGACCCACTCTTATAGGGACGAATCGCCGTCTTGCGGCTTATGAGCAGGATGTGGATCGCTTACGACCTTAATGCGCTAGGGTACTAGAAATCTCGTAGTTCCTATGATGGATCTTTGCTACCCCGGGCACACAGGCCAGCTGCGCGTCTATGCAATGACTCCAGGAGCCCTCTAAGTGCAGGGGGATTAAGTCATTCCTGCCA
>13 568 CCGTCTGTGCGGT
GAGGGGCAAGTCTCTTGCGTTCGGCCATGGAAGATCGCTGAGCAATGGGGCTTGCTGTGTTTGTAGATATTCAGTATTTTGTGTACGCGTTTGAAGTGTAATTCTGGAACGCTCGCTGAACCTTCCGTCGACGTACGGTCGATGGCAGCTGACTCTCGTAACAAATGAAGTCCAGGAATTCGATATGTGTTACAGCAGCAGCGAGTCTACAGTCAAGAGATCGACGTTACGCCTGGATGATAATTTCGACTTATGGCCACTTACCTCCAGTATCCGCCCGTTCGCTTAGTCCGGACTTGACTCTCCTATTTTTCTGCCCATGCTCTCCCAGTCTGCGACCCTCCGAGGTTCGCAGGTGCCCAGAAGCCACATTTCGCCATCACTGAGTCCGCAATGTACGAATTTGCAGGCAAGCCGTCCAACACCACTGCACCGTGAATATAACCCCTTGACGAGTAATGCGGGACTTGATCGCGTCGTGGAAGTTCAATCCATGAGAGACGTAGAGCGGGAGCACGAGCAGGTGTAGCGGATTGGTCACGTAATGGATGAGTCCTGCAGTAAATGTCCGTCTGTGCGGTGCCTCCGAGACCATGGTTT
>14 536 GCGTCTGTTCGAT
GCATGTAGGTGCAGAGGGAATAGTCAAGAACGCACCCTGACCCCCATGATCGTTACACGAGCTCGCGCCCTTTCCGGTATCCAGGCTGATGCACGCCTAGTTCCCCCAGCATGGGGAGCGTTAGGACAATTTTAACTAGGATGGTGGTATCAAGACTGGTACGCCCGGACACCAGTATGCCACTACGGTCGCCTCGGTCAATGGTATACTTCAATTTCTCTGAGTCGTCAACTAGCCACACACACAAAGACGTGTAAAGAGCTTCCTATGTTGTTAGAGGGGACTTCGAGACATTTCCAGCCGATTTGAGCAGTGCGATAGAGGCTATAAAAAATCTGAACGGCTGTCATCACCAGCGGGAGTGCTCAGACTACGGGCACGAGAAGGGGAACTGTTATTTGTCTTAAGATCGTGTGATTATACCCATACTACACCCCTGCAGATTCTAGATAAGGGGTATGGCCCCTATTTTATCTTAAGGTGTTGTGACTCACGTAATGTACAGCTTGCACGGCGACCTAGCGATGGTACTATTGGCGTCTGTTCGATGCCCAATTGATCAAGGTCGTCATGAATCCAGTATTGAGAGTCGAGCAGCAC
>15 460 GCCTCTGGGCGAT
ATCATCCTGGCTGCGGTACGACCCGCTGGTATCGACCTGCGGCTAGTCCTCTTATAACGTACGAAACTCTATATAGTTTACACGTCGCAGTAGAAGTAAGGCCTACTCTTTGGGCCCAGTATGGCACCCGTAATGCAACATACGACTTGCCAGGCTAATTAATCGCACTCCACCTGACTATGGTGACTAGGTCGTTCGCGGAGTAATCCAAAGAGTAGACTAGAGTGCGTTGTCTCACGTGCTGTTTCCATCTTATGTTCTAGTACAGTGCATACTCCATTCATTTTGCCAAGTTTGGAATGCACATATACTCCCGCCGGTAAACTCCCAGAGTTGACTCATCGTGCAGAATACTGGATTTCGCCAACTGTCACGTCCCAGCCACCGTGGCGTGCATGGTGACCTTCGGCTGCCCTCTTGGGGCCCAGGGCCTTATTTCCGCGTTGGGCTCTCAGTCTACGCCTCTGGGCGATTGTTTCCGATACGACGGAACCGCATCCTCACTTTGCCCAGAGGCGCGGAGGCGACGGCTTATATCACCTAGTATTTTTCTCTAGGAAAATTCTTCCAACAACCGGTGGGCGACTACACGTGCATTGC
>16 354 GCGTCGGTGCCAG
GGGCATTCACCTTGGGTCTGCGGTTTTACCATTGGCTCAGCTTTTGTTTGGTGGCTTCTACACTACTCTGCTTTCCACTCCCGGACACGGGCCGCTCATTCGATTGTCTATACTTTCTATGTCGCATATGCAATATGTGTAACGCGCATATCCGCATACTCCCTGCCACTACAGAATGTGCACAGTCGCTACCGGGGACCTCACATCAAACGGGGCTAACGATAATGGGTGGATCTTCGTAGGATGGACAACGTAATCTGGGAGCCCAGAAGTGAGACTTGCGGCAAAGCGAATTCCAGGTTCAAACTGTTCAACCCACCCCGATGACCTTACCCCAATTCACAAATGCCGTACGCGTCGGTGCCAGAAGCCGCCTGTAAGACAGAGTCCTGGAGTGGATTTCATAGGCGGGTAACCCTCTCATTGGTGTACCCCATTGACGAAATGTCGAGCACGACCTATTGGACAATGCTAGCACATGAGACGGTGCTGGTCTCTATCTCTACGACATTTTTCTATGTATTCTGCGGAGATTCATGGCCTACAGCGGGAATAGGTGAGAAATTAGGTGGGTACCAACCCTGATGCACTTGCCGGTGA
>17 571 GGGTTTGTGCGAT
ATTTCGGAACAAGTCGCAGGTAGTAACACCCTTAATTAGACGTAATAACGCCGCGGAACGGGATTGGGAGATTAAGTGAAGTAGTATACCGGAGAGACTCACAGAGCAGACTCGCGTCCAAAAAGACATCAGTCCGCGGTCGGACTTACTCTGAACATCTAAACACGCACTTTAGATCGTCGAAAGCGCATAGCTCTCAACATAACGCGATTGGGAAGAGGGAGTCGTACTGTGATCCTCGGCAGGGCAAAGGGTCCCGGACTTAGGTCTTCAAATAACAATGTGCCATGACGCTCGTGCCATCTGACATATCGCAGAAAACTTGACCCCCTACCTACATCGTCGTCACGGAGGTAGCACCCACTCAGCACGGGACTATTATACAATTACTATCCCGGGTATCAGTCCTTCATTTCGGTAATAAGGAGGCATACTCGTAAATATCCAAGACATAGAGCAAAATGAGTTAGAATGACGACCATAGAGCGGATAACCTTCGATCTATAACTGCGTAAAAACTTAGCGTGTCTGTCACGAGGCGACGCACGCTCACATATAGAAGCAGGGGCATGGGTTTGTGCGATTCGTATAGTTGGAATA
>18 540 ACGTCTGTGCGCA
GTCAACTGTATGGGTAGGATCATCAGATCGCCTAAGCAACGCGTTGCCGTTCACCCAGAATGAATCTGCGAACAGTTGTTGTATACCGCCCTTACGTTGGTCTTTGCCACGGCGAAGGCTGCATCCAGAACGTACTTTCCGTCAAGTTTCGCATCTAACACGTATCGCCCACGGATTTTCCCTCAGAATGTTCCGTTGTGCACTTCTGATGCGAGACGATTTTTCTCCAAGGTCTCGGTTGACGAAGGGAATGTCGCCCAAGCCGGCGGCAGGTTCAGGGGCCCAGACTCACGCCGGTAGCATGCATGTACTTCGCGATCCGTCGCTGAGTCGCTGCAGAGTCCGGAAATTGGTCTCTAACCCTGTGCCGTTGACGTGAGCACCGGCACGGGTCGTAACATTATCCTGTAAACTACTTAGAGAGGGTACCTGAAATCATTACGGTCGTTCGTAGCCGGGAGTGCAATGGGTCAGTCTGAGGCGATTATTAGTCGACGACGAGACATTACTGTTGCCACACCCCTCTAGGCCACTCGCCGCACGTCTGTGCGCATTGCGTGACAGTTCGAATGGGGTTGTCATCACATATTAAACTAGTCA
>19 477 GCGTCTGTTCGAT
TGTCTCTGAATGATTCTCGCTCAGTGGCACGCGACGTGTATAATTTTATTGACGTGGTGGTGTGTTAAGATCATTTGGTTAAAGCCAGCGTCGAAACTGGTATATCGCGGCGCATCAGATTCGGGCAACAGCACCATCTTTAACTATGGCGTATGCTAATATTGACGTTCTCGAGACCGTATAGCCGGTATTGATGGGGACTACTTTTGTCTCAAGTTATAGTTAGTTTGTTAGCCTCCTGGTATGGATAATGCGAGGGTTGGCGGAGGGCTGTTCTCCGCGGTGTGTCATATGGAGTTTAAGATGACAATTTGAGGGTGAACGCTTTCGGCTATCGGCTCCTCCCTAGTAGTCCCAGGGGCCAGATCGTATGCACATAAATCTAAAGCTGAGCCTCAGTTCCGCGTAACTTTCCGCTCCGTTAATGTCGTGCATGATCCAGGTATGCGAAAGTGCAACGTAGGAAATAAGTCTCCGGCGTCTGTTCGATAACCTTACTGCCTGGGTTGGGATCACGAGGCATAAAAGGAGTCTTTTCGCACACAGGTGGAGTACCCGATTCCGATAATGAGTGTGAATTTTAAAGGGTTGTACGTGGCC
>20 260 GGGTCTGTGCGAG
CTTCTTTGCATGACTTCCGTTCGGGGCAGATGATGTCTAAGTTCTAGATGACGTCCGTGCACTAGGGCTCATGAAGCCCCATGGGTTCAGCCAACCCGCCTTCCCTGCACTTCTCGTAACCTTCTCGCAGTCGGTAGTAGTATAAAACAGGAAATTACGCTACGAGCAAACACGACTCAGGGGAGGCTGCGTTACTATTTCCAAGATACACGTTCCGGGGGCTAGGTACAACTAGCTCTTTGTGTAAAGATAAACTCAATGGGTCTGTGCGAGAATTGGGGCGGCGGTTCAATATCATTTCCCATAACGTAGGTGGCTAGTGACAACCGGAGCCGCGTGCTCACAAAAATTAGTGCATGCACCAGGTTCCATTAGCAATCTTGCCAAGCTACAATATGGTAAATAGCAATAAGGTAGTTCTCATGATACCTGCCGCGGGCGGTGCAAATCGTCAAGTTGGAAAGCCTGACATACTTGCGCAGGAAGGCGCTATCATACTGTTGGAGATCGACTCCCCACCACTTCCGGATACATTCTGAACGTATGTTCCAAGCTATTTGGGCGCAGATCTGAGCTAAATGTCCTACTGCGAGATTCCAT
