# Supplementary material for: A particle swarm optimization-based algorithm for finding gapped motifs
Source: BioData Min. 2010 Dec 13;3:9. doi: 10.1186/1756-0381-3-9 (PMC3022572; doi:10.1186/1756-0381-3-9)
Supplement: Additional file 2 — Experimental Dataset. The synthetic data sets and real biological sequences used in the paper. [file 1756-0381-3-9-S2.ZIP › synthetic/non_gap_motif/fix_seq_length/Seq_600_20_15_4_1.fa]

>1 578 TACCGACGTAGGATT TACCTACGTAGCATC
ATTTGAATGCGGACATTTCGCTCAGGCGCTCTGAGTCACAAGGGTTCGCATATCCCCCAGTCAAGTCTTTCCTTTCGTGCTGCAATCAGGCTTTTGGTGCGGCGGCCTCGGGAAATACCGACAGGAATGTGTCGTAAAATAATGCGTCCGTAACTATCTTATTGCTAGTCACCGGGAGGTGTTTTAGATTACTAGCTATACAACTGTCCCTTTTCCGTAAAGCTGGTCCGTCCATAACAGCTCATTGAGTCGCTTATGAGTGGTGCTCTATTAGCTATGTGCCCGCCGGACGGTGATACGACTGCTGACTCGGTCTCGGTGTGCGTAGTTGTTCGGCCCTCAGCGTGAATTCGCTCTCCCAGGTGACATGCTGTAATACTCAGGGCATTCCTCGAGTTGCCAAATACTATGAAACTGGAAAGACGAAGTACGGTGGCTCGTCCGTGTGCGACCCCTTCATTGTATTCCCCTTTACTGAATCCAGGACTAGACCGAACAGGTGTAGACTTCTCGATAGCATAACAGGTCAGAGCTAAGATCACGTGATTGTATCCGGCATACCTTCCGGACCAACCTAATACCGACGTAGGATTTCTTGGA
>2 507 TACCTAATTCGCACC
AAGTTTAAAGAATCCCTTTCCATACTAAATTAAATCACGCCCTCGAAGAGCATGCCACGTTTGCTTAGGGCGGGTGTACGGAAGATACTTTCATGGGCCAGGAAACCATAAATTGTCGTTCTGTTTAATCGCAAACCTCGACGATGCCCTAAGCCAGTGACTCCAGAAATGCGGTTACGCAATTCAAAGGATGGTTCGATTACTTAACAGAATCATCCTAGGAGTAACCAACCCCGTTTCCCACAACAGGGCGGTGAGGGTACAGCAGGACGGCGCAGCCTGGGCCTGTATAAAAATACAACTAAACAAGTCTCCAGAGTAGTATTAGGTCGTTTAGGTTGTCCACTCGCCGTCCTCCCAATTCATCCGATTGAGAACATAGCATTTCGCGCCGTTTTTCCAAGCGCTCTTACTTTTGCTGCTTACACCATTGCTGCGCTATCATACCGTTCCAGCCCTGGTGTAGGTAGGTCAAGTAATGAATCGCCAGTTGGTAAATACTAGGCCTACCTAATTCGCACCGACATAGGACCATCATAAGAAAGAAGCAACCTCAGATGCGTCTGGAATGACAGGATCCGGCCATTGGGCAAAGTGGGG
>3 259 TAGCTACGTTCCATG
CTGGGGCTATAGCTCACGCGTCGTGGTAGTGCTTCCAACGCCCAGTGTCCGTACAGGTTCACTGTACCTCCACCCGAAAACAGCTAGTAGAGGCTACCGTGCCACAGCGACAGAATTCGAAGCATCACAAATGATCCGCTAATCCTAACCCTACGAGCCATACCCCGTATAATCGACGTCCTTGTGCTGCGAGGTTATAGAAGTCGTTGCCCGCGTCCATAATGACTGCTAATACGGACCGTGCCGTCCACTATAGTATTAGCTACGTTCCATGTGAGGAAGCCTGTGGCTACGATTAGACATTTGATTTAGTATTCGTCGATCATTCACGAAAGCCACATGTAATAGTCGACTTGTGGCGCCGGCCAAAACGTACACGCCTAAAACAGGCGTGTGATTTTGCTGGGCGAGAAAGCGAGCATTGACTTGGATGTTATTAACTCTAACGCGATCTCGGGTCTCGCGCCGCGTATGGATACTTCATGTCAGCTGACAATTCTTGCCGGATGACCTATCGCTAATGTACCAGTGCCCTACAACCGAACAGACTTACGTGGTTGATTCCGATCTTGCATCGCCAGTTGTTATGCGAAAGTGGGT
>4 179 GACGTACGTAGCATC
TGTTGAAATCGCTTATGCATTTACTGCGGGTGCTTGGCTCTGCTCGTGTAGGCCTATAGTTATCTGTAGCTCGAATCGCACCGGCCTCGCCTGGCCAAAGTACACAACAAAAGCTCGAGGATCATGAGCAGTATGTAAAGGTTAGTCTTAGTCCTTAGATCTTCAAAACTGACGGTGCTGACGTACGTAGCATCTACATACCTCTCGGAACCTAAAGATAAGCACAATGAAGTGGCAAAGGAGTCATAAAAATCATAGGCCAGTCTACGCGTAAAAGAGGTGGAGAACGTGTATGAGGATCTAAGACGCCTAATCATGTTGTACTCTCAAGTCCACTGGCATTGGGTTGGCCTAATTCAGTCTTTCCGTTTATAACAGCGACCTCCATCGAGTGAGGGCATGAGGACATTGCTTCTAGGAGGGTGTACTTTAATCGAAAGAAAAAGCTAATAGGTTAGAAGCCGTTATCTCGGAACTGACAAGGAAACCGACCCCTGACTTCCATCGAGCGAGTCCACTATACGACGTCATTACCCTTACACTGATGTTTCGTGAAATTTTATAGATAGTATTCACATCCTTTAACGTTATACTCTAGGT
>5 110 TAACTTCGTATCATC
TCCGCCGACCACATTCGAGATCAGCCATCGGGAAACTTCCTGCTCCGAGGGGGAGCTGTAAGAACCTGGTGCCTAACTAGCTCGAGATGTCCCCTATATCCCAATTTCTATAACTTCGTATCATCCTCTCCGAAGGATACGTGGAACTCGTCCGGTTTATAAAGGACGCGGTTGCGTCTTGTCTTAAGGGATTGAAATCGACAACCCCTGCCTTTATAGTGAATGGGGCGTGGGGACAGTTCTGCCATTTCTTACCCTTCCAACGAATATTTCGGCCACACAAGGGGGCTGCATGAACAAAAAAGGTCTTATGTTATCAAGCCTTTCTCTGGACACACTTAAGGTTCATTGCTGTAGACGCAAAGTTCCTTGAGCGACCCGATACCCCAATAGGTACTCAAATTTTTTGGATATTGCGGGGCGTGAGCATGTGGCTCTTAATCGCCAACTTCCCTTTTTCGTTACACCTAAGGGCAGGAAGGGTTTTTTCACTGCGTGCACGCAAATGCCTGCAAAGCATCTCTCTTACAAAGCGTTTCTGACAGCGTTGTTGAGGCCGCATTAAGTTTATGATTTATGGGTGCCAAATGAACTATAAGC
>6 285 TATGTACGTAGCATC
AGATGGTCGACTTTGGTCTAATTCCACAGCAGGCTATTCGACATTAGATCTCCCTTTTGCGTGCCGAATGTGATCGACGCCCGCTCGAGGCCTATTTAGAAAACAAACTGGGGCTATTTGTGGATAGTGAGATCACCGTTCGTTTCATGGGGTGGCCCCACAAACCGCACCCGGGTATTAATTGTTGAAAAGTGTGCGTTGTCGCAGGACACCTTTACCGTGAAATCATGCCCAAAATGCTAACTATGGTGGCGACACTACGACTAACTGTAGAAAAGATTGCGATATGTACGTAGCATCAGCACAGCGCTAAATCGCGAGTGCACAACGGCGTCCTTACGCGTGTATGCGGCTTGCGGGTATATCTGGGCACGATACTGAATGCATTCAAAATCCAGATAACTTTGGAAGCCCAAACGGGGATACGATATAGCCATGGTGAGCCTGGGCGAACTGGCATACAGTGGCCCGACAGAGTGATCCACCCGAAGGCGTCCTTGGAATGTCTCCCCAATTTAGGTACATCAAGGATCGTGAACCAAGTCATCGCAACGTCCCAGGTCTGTACTATAAGACCGGATGGGCGGTAAGTAGGAGCGA
>7 119 CGCATACGTAGCATC
ATACCCACTAACAATTAAATCCTGCTCCCTCCAGTCGGATATGGCCGCATTCTCTGTTGAGAGGCTCCGACGCAATATGTTGTTTGCTCCTTAGAACCGCCCTAATGGGAGCCCTAACCCGCATACGTAGCATCCGCCAAGACCTATAACCCAATACACTCTGGCGGCGTCCGTATCGTTGAAGCTGAGGATGCAGGAGAGAGGTAGCGACCCGTTTAACCATGAGACACGTGTCCACTAAATTGCTTGGCCACGCCTAGACACAGTTACTTCCCCTGAACCCTAGAGCGTACGGCTACACGCAAAATGGGAGTGTAGCGTCTTATTAACGGACACTGTTTTAGGCATCTATGACTAGATTAGACTCTTCCCCGCCTTCAGACTGCAGCGCTCTCCCGCCTGTTACTATGTGCCAGGTCTGACCAGAAGAGGAGGACCTCTCTTACTAATATCCGGATCGCATGATCAACCCTCGCGGAGTACCCGCAGCCCGGATGGTTGCCTGAATTCTTATGTATGAGGAACCGAGCACTCGAAAATTGGAATGCAGGTTCGCCACAGAACCTTGGGTGTCGAGGTTCCGGCGAAGGGTACTAGCGT
>8 409 TACCAACGTTGCGTC
AGCATGTCTCTGCTGCGGCATATCTACAAAATTCACACTAACCCACCGCTAAGCTAGCCGAGTCTAGGGAGAGGAACCATGATGATTCCCTGCCTCATCTTATCATCACATATCCACCCATGGTCATTTTTGATAACGACACGCTTGATGTATAGTCCCCCGTAGGCCAGTTGAGAGAAAACACGCCTCGAAGGGCTAAACTCCTTGGCGCGGAGGGGTCGAGCCATGCGCGCAACCAGAGTTGCAGCAGACTCCAAAATGATGCCACGAGGCCCATGCATCAGGTGACTCATTGCCCGCGAGCTGTTCCCCCCTTGTTCCCAGAGTATCAGTTGGATACATGTCATAACGAAAAGCTTATAAGGTTTTCGGAGTCACGGTGCGGCAACCAACAGAGCTAGCAGCATAGTACCAACGTTGCGTCCTAATCTCGATGGTTGATTAACGGAGCGTCACAATTTGGATATTCGCAAGTGAGCGGGTTTCCGGCAAACCTTAACTTATTTCATTAAGACTTCTAACGCGAAGGATCAGTCGCTCGCTACACTTATCAATAACGTTATAGCTGCACAATGTTACCTGTATTATGGTGATCTGGCG
>9 49 TACGTACGTACCCTC
GTTCAACCCTCGTCGCAATTTCCTGTTGGCCCTCACTGTAGCCTAAGAGTACGTACGTACCCTCCAAACACCCCTACCTGGGGGCTGTCGCCCCTGACAATGCAACGCCCCGATTTTGCGAAAGGGCTTTCTCGGCGCCAGGCGTCCCTGACAATCGATCTATCCGTAAGCGTAACTCGGATCGTCGATAGCCTTGCGGGCCAGTAGAACTACTAAAGGTAGATAATTACTGATCCTCTCAACCCGCCACTGCACAGGACAACAGCACCCCCCCTAGGCCTTTACTTCCGCTATGTTACCGCTAGTGACGTCCAGAGGAACCCCCCCGCGGAGAATCGGCGAATCAGGGCGTGCAAACACTCTCTCACCAACGCTCGTGGTGAATCGTTAATCTTTTAAAGTGTGTGTGACTCGAGGGGTCCTGAAGAAATCTTCTTAGGCTCGGAAAACAAACTTCCGTTAGCGGGTGTCTAACGTAAGAGTCATTCGTCTCGAATTGTGTTGCGTTTCTCTGTGTTCTGCATCAAAGTGGTCGGAAGCTCTTTGAAGCCAGATCCTCAATCAGCTAATATATAGAGCATTGATATGCTAGGATACTCT
>10 168 TACCTAGGTAGCAAC
TTGGATGGCGTCACATTCCGCTACGAGCGTAGCTGTGCTCATTAGCATTAGGTGCAATCAGCGGTCCAAGCCGACGACGACTGTAGAGCGTAGGATTCGGGTGCCCGCTAAAGGTTCGCGGCTCATACATGCGGTCTTCCGCCATCCGGCCTGCACATGGGTTATTACTACCTAGGTAGCAACTTATTGGCCCTCAGAGTTAATCAGTACTCGCATCTAAGCATGTGGACGTCACAACTTCGCATTTGTTCCTTACCTCTACATCACTACGTATCTCCAAAAGCGGTCGGACCACAATATACACGTCACTGGCGCTCCTAGATGCGGTGCGTGGAATCTGCATCAGTTGACGGCCCGTGCGAGACGGTACGCTCACGCCATAACCTGAGACGCTGAAATGACACCCAGACGTCAAGTCAATACGATAGTACCATACTGCTTGATCGGTGCTGTCCCTCTCACCGAGCACCAGCTTAGCGCACGCCTAATCGAAGTTCGGCCTCTGGGCGGCGCAGAGCAGAATACTATACACCTACACATGGCCTAATCAAGTACGGTAAAGAAATAGGTTCTAATTCGGATATCTTACCGTATCGATAA
>11 384 TACCCCCGTAGTATC
GCCCAACCGGCTTTGCAATGTGTTACCTGTCGTCAGTTGCCGATAGGCGGACGGGGCGGGCACCTTACGTTACTATTAACGAGCCATATTTTCGAAGGTGTACATGTCTGCGTCAATTGGAAAGGATCACGTAGAAAGTGAGAAGCCAGTCTCTCGTTCCAGCGATAAGTTCAATAGAGTGGTGTCTTCACACGGTCACTCAGAACGTTTTTCATACGGGATAGGCAGACGAAGCCTTCATCGACCAAAACTTGTGGACAGCTGGCTAGGAGGAGGACACTACTCTTAGAAGGTCGGCTTACTGCAAACGTGTGTCTAAGCAGTTCCCTTGCCTCACAAACATTAAGCGATGATGAATTGTTATCACTGACAACACCATCGCAATACCCCCGTAGTATCGGCCTGACAGTCGACCAACAGCATCTTGGCACCCAGAGGTCCCACGAACACCTTCCGACCGGGTCCCACGTCTAAAGACGAGTCGTTGCCGTAAGAATGAGATGCGCTAGATAGCGAAGCCATAATCCCTGTAATTGTATTAGCCTCGGTCCTACACGCGTAATTGTAGCAGCCCGTTGCCTAGGTTTAGCGATGCCCAGC
>12 12 GCCCTATGTAGCATC
CCTTCAGCGCTTGCCCTATGTAGCATCGAGTGCGATAGGAAGCCCTGTGCGTTGCATATGCCTATGTGTACCTTCTACCTGTTCTTACTGTGCACTAGGTTTCACGACCACAATGGTGATACTGCCATTGCTGAGCCCAGGGGGAGATCCAACGGGTGCGAAAAAGCCTCAGACGCATCCCTGAACAGTCTCTGTAAGAAGGGCGTGTTGCGCAGAACAGAAGAGTGGTACTCATAATCAATGACGGACGGACATGGTTCGCACGACGCGGGAGGGTAATAGTGCTTAAGTTTACAGAACACAGGACACAGAACTGTGGAATAATAGGGATCCTACTGCGGTGCCATTATCTTACCTGGCTGATTGACAGTCTAGAATGCAAGTCAGAGGGTTACGTCGATAATTAGTTATCTTTAGCCATGATCAACGGTTTCATCGCCGTGAGGAGGCGAATTTTTTTATTATGGTTTGGACAGGAATCTAAAACCCGTTCGGAGGCAGCATCGTGTCTCGGGTCAACTTGCCGTTACTATGCGAAACGCGCCATTGACAATTGAATGATTAACATGTGAGTCGATACCCGGTACTCTTCAGAAGTCA
>13 137 TACCTAGGTAGTATC
CTTCGTTTTGGGTACTCCAGCTTGTGGGCTATATAGTTCGGAGTGGCGTGTACGTAATAGCGATGAGGCACAACGTATTGCACATCTTTCGTGGACCAGCCCCTCAGCGCCGCCTCGGCGGTACAGTGTGTTAACACTACCTAGGTAGTATCCCTGCTGAGAGTCGGGGCAGTGGTCTTGTGATTCTGAGCCAGGTAGCGACTCCCGTCTAATAGCAATCCTCATTGTAGGCTAACGGCCTGGTGGCCTTGCGTTATTCTTCCCCAAGAATGTGGATCTTCATATTCGGGCCAGTGGCTATCCTGTACTTAGCACGCTCGACGAGCCGGGCGAGCCCGGCGCTCGTCGAGTGTCACCCGCCCACTTGTAGTCGGTAGATTTCGTGCTGTGTGGATTTTTTGTACATCGAAGATAAATTTCTGCTAACGAACATATGCCCTCACGTTAGCACTGAGTTACCTCGCTAAAGTATTCCGAAGTGATCTCTAATGACGCCTATGACCAGTACTTAAAACGGGTTTGAGCCTGAACACGCTATGGGTCCAGGGGTTGAACTGTCACGGACACATCCGAACATAATAGTTGCTCAGCACAGATGAT
>14 454 TACGTACGAAACATC
CTATCGGCTTAGAAGTCCGAGAGAAACAATATTTAAGACTTCTAGACGTACTTGCATTTCTATCGAAATTATGCTTACCTGAATAGGATCATAATAACGTCAGGGGTGCAGTCTGGCAATGAGCAAACAGATGACACTCTGCCGTTCCGTCAGAGATAGGTGTAAAAGTATCGTGGTGATAGTGGCGTGGTGCGGCCAATTGTCTTGGTCTAGTTTTTCCTCGAGCGGGGGAACACCCACTCAGCATCGCTTGAGCGAGAACGGTCAGGGAATGTCGTATAGCTGCCATAGCGGGCAGGCGCTGTTTCCACTTATTCTAGTGTGGTCCCTTTACGATATGACAGAGAATGCTGGTTACAATAAGAGTTTGGCTCTCGTCCTTCAGGACGGCTAGAGTCCACTACAGGCCGTTAAGAGTCTCAACAAGCGCAATAGCTTCGGCAATCTCGGTACTTACGTACGAAACATCTGCAGCTCGCCTAGACGATGGTCGCTCCGTGAATGGCTCTATAAGCGTCACTACGATCGGGCCAGGCCCACCATACTCAAGTGATACGTTACACGATTTTACGGTCGACTATTTCACCGATTGGCCTTGAG
>15 112 TACCTACGAGGCAGC
TTAGTTGCTTAAGTAAGAAGATGGTTTGCCCTTGATAGATCCGGTGGAGGTGGCAAGCTAACGGGAGGGAACTCGATGGCTACGCCTGGACGACTTAGCTTTCCTCGAAATTTACCTACGAGGCAGCATGAGATCATTCACCTCCAGACCACGTATAAATGTCCTTATACCGGAGCTGCTGAAAAGCGTTCACCAGTGAATATAGGCAGGTTCTAGGCTGTAGTCACCTACGGAAAGTGCCAACTAAGCGCGCTCTAATCATTAGTGGCGACCTTAACCAGTGGACGCGTCAGTATTTCCTCCCGATAGATGCACAAGTGATTCCGCGTGTTTTAGCAAGCCCCGTGCCAGCATCTTCTTACTTCTAGAACCCAAAGCCAATCAGCGTTCATATCCCCGGGTTGGCTTATGCAAGCAGCATGGTAGTGGAAAAGAAACCGACCGAGATCCTCCTCCGTCCAGTAACACTCAACGTTTAGAAAGGCCTACTCGTCGCGGTTGTGTTAACCTCAGCCCAGCGGATTGGTCTGCTACTATATTCTTATTCATGCGGTTACGCGGTCGAGACTTTGTCGGCCGGGGCGGATTGCCCTGTTCCAC
>16 565 TACCTACAGAGCACC
TTCGAAATCCGGCCTCAATGGGAACGTCCGTTTATGTTAAAAAATTCACATTATAGGTGAAACCTATAACATACTAGTTTAGTTTTATGGGCCGATTTTAGCTCGCTAGCGAAGTCCACGGGACACTCGAGCCTAGTCGCCGCCTTCCCAGCTGGGCGCGCCCGGTCCACTATTCCATTTTGGAGAGGTAGACGAGAAGCGTTTCCCGCCGTTTAGTCTGCCGATGCCTCCTCTTTGGCGGTCGCCCAAGGCTAGGCCCGACTTATGCGCATGACGGAGAGAGAATGCGGTTACTAGTGGAACGAAGGGATCGAGAAACGCAGTTAACAGTGGTTTCCTCGACTTCGGCCCCTTATAAACTTATAACGGACCCCCGTCTCCCGTATCGTTGCTCCCTCCTGCGTATGAAGCCCGCAGTTCTGTTATTGTGGATAAGTTTACATGGTGTAAGGTGTCGAAGGGTCCTTTGTGGCAAGACCAATAGACGCAGCGAGCACAGTCAAACTAACCATTAGCAGCCCCCACCAGAGAGATGATTCTGTAACGTATGGTCCCGAGGAGCCTCTACCTACAGAGCACCCGGGCTGTACAGGAATACTC
>17 464 CATCTCCGTAGCATG
TTCTACTACCCATCCGTTAGCCCAACCGTTTTAGCCCTGTCGACGTCAAACCCCCCGCGCGCACATGTACGAACATTCGAGCACGTGGCAGAAAGCACTGCACTTACGGCCTTGTCAGCTGGCTTAGGTGACCAATCCATTGGATCCTAGCTCATACCACCTGATTTATGGAGCAATCGTAAACTCCTGGGGGCTCCTCCGAATCCGGTCCTGAGACCAAATTGGCTGTTTAGGGGATCTATGGTAGCTGAGTATCCACGGCTGTTTTCAAGGGTATATTAGGAGACGATCGGATTTAGCCACAATTGGTGGGCTTCGCCGTAAAGTCGTTGTTCTAACTATACAACCCTCGTTTACGCACGGCAAATCCCGTCATGATTCCTCATCCAAGCTTTCAGGCTCCGGGCCCTGTAATTACTAAATTGAGATCGTACGAAGTGTGGACACGGTTGCGGTTGTGGGACCATCTCCGTAGCATGCGGCCGATCCGTTAGGCTCGCAGGATCGCGAGGTCTCTAGTGCGGTCTCTAGCCCGCACGGCCGTGACATAGCGGTATATCGACCTAGTCCACGCGCGGAGCCTAAGTAGCTTAATCACGT
>18 345 TACCAACCCAGCATC
CATTCACCCCGAAGTCTAGCGTGCGGCGGAAAGTGACGCATAACGGTAGGCGATCAAGGCTCGTAGACGTTCATTCCCAAGGCCTAATCCGCACTCCGGCGGATTCCTGATTTCCATCTAGTGAGGGAAGATAGGGGGACAGTACTTTAGCAGGGATTCTTATCCTCCGCTCATTGTTAGCACTGCCGAAGACGAATTCGGATAGACTTAACGAACTGCCAATATTACGGATGTCATCGGTCTATGGTTGGTCTAACCTGAGCGGAAAGGGAGATTCATGTACAGTCGATCTTGGTCGCATTTATATCCTAGGGGAGAAAACGGGCCGCTCGTCTCATCTGATGTTACCAACCCAGCATCCTCCGGTCGATCAACATTCCGAGCGCGGACGACATATATGGGTTATCCTCAATAAACGAATGTGGGCGCCATTGGGTGAGAGAGCTGTCTAACGCAATGCACGTATTCTAAGGGTCGGCGTCCGGGACGTCCAAGACCTGAAGAGCTCTAAAGAAGTTGCCGCTCACTCACTTGCCATGAGCCGTCCGAGAAAGTCGGCCAGAAATTACGGATCTTATCAAAGCGGTCCCCGTTCGGTGA
>19 380 TACCTACGGATCAGT
GATAGACATCCGGGGCCCTCGCTCTGTTTAGTCCCGCGGAATTGTCCTTGATAACGCGTGTCCCCTAGAGAGCGCGTAGTTTAGCAGCGTCACCCGAGAAAAAGGACACTTAACGAATTATAAAAGAAACGTGGTGGTTCGAGGGGTGCCTCTAACATCGGATAACCCCTCCTGGATGCACGCATCTGGTAAGTAGACGCGGTGCACTTGGCGAGATGAAGGTGGCAAAGCTCAGTGTAGTCCACTCCGTAAGGCAGACAGAACATTGAGAGCATTCCACTGAATCTCCGCACGGGTTCCCTTCAGGTGCCGAAGACCGGGGATCTCCCATCCCACAAACCTCACAGTCGCTGATCCGGGTCCCACCTCATCTGTAACATTACCTACGGATCAGTTGTAGTCTTCCCAGGAATCCCGAATTTTACACGGGCCCCAACTCGCAGGAGGTGGAACGGACACAGACGGCGTCTCAACGTCAAGGCAGTCCATCTATCAGTAGCAAACTATCGTCTCAATCACGGATCCCATCAGCTGGTAAGCCCCGCCGAGGACCCAGTTTGTAACGTGGGCTCTGGCATATCAAGCGTCTTACAGAGAACG
>20 23 TACCTAAGTACCATA
GCATCATAGCAGCCAAACCATACTACCTAAGTACCATATTGGTGTTAGAAGGCTTGCGGGATCAGGTTGTCTGTGACTCAAGCTCGTCTCTGGCATCTGTTGTTCACGGGTCCGACCAGACATAACAGGAGATTACTAGTTAGCTTAGGAGCCTATCGAAAGTCATCGCCAAGGAGCAATCACACAAGGTAACCTACCTACCGAACGCGTATGAGTTCTAAGTTGATTTTGTTACGGTAGGTGGCGGACAGCGATTGGTCAGGTCATGGAATTTGAGGGTCGCCAAACTGAATCGGGTGCGGTTTACTCTGTGCCCTCGGGTTTGGTGTGATGCTTAAGAGGTCCCATCAGCTCTAAATTCCCGTGATTCTCTCTATAGAAACCACACATCATTCGATGGTATTGGGTCCCGCGCTTTCCCAGGTTCCGACATATAAGTCGGCCGACCTGCGACCAACGTGTCTGGTGGCTCCCCAACCTTCGTATTTGCCCCAAGGCGTACATTGAAACCTTCATCAGCAATTATAACACTACGAACTAGAACGCCTGTACATGAATCCGTGGACGTGGGGCGTTCGTATTTATTTCACCTGCGGCGTT
