# Supplementary material for: A particle swarm optimization-based algorithm for finding gapped motifs
Source: BioData Min. 2010 Dec 13;3:9. doi: 10.1186/1756-0381-3-9 (PMC3022572; doi:10.1186/1756-0381-3-9)
Supplement: Additional file 2 — Experimental Dataset. The synthetic data sets and real biological sequences used in the paper. [file 1756-0381-3-9-S2.ZIP › synthetic/non_gap_motif/fix_seq_length/Seq_600_20_15_4_10.fa]

>1 229 GTGAAACGCGTGCGA GTGTAAGGCGTGCAG
GAACGCCCCGACGACTGCATAACGCTGGACCAGTTCACGGTCCTGGTAAAAACACCGTAGGGTAGCAACTGTTTCCGTGTTGGGACTGGCAAATAAGTTTATGAATGACGCCCTTCAACTTTACAAGGGATCCTACTACACCCTTTGTCCAGGCGTCATCCATGCAATAATTTTGTCAGACGAGCGTTACGTGCTTATTGTTCCGCCCCCCAGTGCGCGGGGTTATTCCGTGAAACGCGTGCGACAGGTAAAGTCGATTTAAGCATATGGGCAAGGCACAGTCTCGTGAAAGAGGTACCAGGGAGCCACCGCTAGCAGTTCGAGGGGTAGTGTAACTAATAATCGACGGAGACTAGTTGGACGGCCTGAATCACACGGGAACAGCACTGCACAAAGGCATGCGCATGTACTCATGGATAATTATATATGGGGTAGAGCGCCGCACTGCAATGTTGGCCTGAAGGTCTCGCAATCAAATACTCGTGACCAGAAAGCCCGCAAAAGTCTAACTTTCAATAAATATCTCCCGGTGAACAGTATATAATATGACTATCGAAAGGCTGGAGGCAGAACCAATGTTAGACAGAGGACGTGTCGGTC
>2 493 GTGGAAAGTGTGCAG
GTCTGAGCAACTACTACGACTTAGTCCGTTCCATATTTCAGTCCGGCTCCATAATGACCCGTAGGATCCGTAAGATTTTCCCGCGCCAACATGCCGTTTCGGTCAGAGTAGATACACCCTGATAGTGTTTATGTCTCGCTGCTTTTGGATACCGACGTCTAGCACTGAATTTAGAGAACGATCCCCTTTCATAGCAAATACGCAGATGTCTTAATATCCGAAAGTGCAAAGGACGGGGCTCTGCAAGATTGCGCGATCTGATGTCACTTTTTCGATGTGATCACTGAGTGTGGGCTTCATCGAATTTCAGGGTATAGGAATTCGATCTAACTCATTTACTTGCGGTATCTACGCCACATAGTGTTAAACTTTTTGCGAACTCAAAAGTCTTGAACCCCACAGTAAACATCGCATGTGAGGATCCTGACTCAGTGACAGTCTGAGCAGACGAACTCTTGAGCCTCGTTGGAGAGGCCTATCTGGCGAAAACTACGTGGAAAGTGTGCAGCATGTACCAGATGATCGCAACCGCCACTCTTGGTTCTGAGACAGTGATAGCATCTTCAGGAAGTGAATTCGGTACCCGACCTTATCGGGATG
>3 152 GTGTACGCCGTGCAT
TCGCCGACACGCATCGCAGGGCAATGAAAGAGCAGGCACGCATGGGTGGTGTGGCAGTATAATCGATCGTAAATCGCTAAAAATTCCCGATGTCAATGTCTTTCGTTTTTTCAAGCCACGTTCACAATGGTAGCTGAGGCGAAATCAGCCACGTGTACGCCGTGCATGGTCCAAATAGGTCCCGGTCTTATGCCGTGTCTTGATGGTTAGGATCCAGAGCGGCCGACTTTGGAATTTCGGTGCCTCCATTGGTACTCTACGGAACTCGTTCGAATAGCACGTCACGTGGGCCGTCATACTATTATGTAGTCTCCGTTGGGGTAACCTGTTCTTCTTAGAGTAGAGGGCAGAAGCCGCACCCTAAAACGTACCCGCTTCGGTCGGGGCGAGGTACTCTGTTCTTGTCCCAGGTTCAGTACATTGTGCACCCTCGTTAATATAAGGCACCCGGTCCGGAACTCGGAGTGATCGCGAGCACACCCGGCTTTATTACACGCGCTACCCTGTGACGCCCCAAGCGCACTAGGCGATCGAGATGAGCATGGACCCCCAGAAGAGGGCCCAGGACGACTCGACATTTGATCGAAGTGGGTGAGTACC
>4 476 GTGTAAGGGGTGCAG
AATAGTTTCGGTATTACATCGCCACCTACTTCTGTGCCAAGTCGTGTTGCGTACTGGTAAGCGTTGCGAAAGATCATCATCCAGGACGTCAGAGGCGGGGCTACTTACCGGATCCCTTCGACAACGGACTAATTCCGGAGCCACAACGGAACCACAACCGGACGGACAGTTGATAATCGGGTAAACTCCCCCGTTAGATATATATTCTGGTGCCGCCCATTTAGAAATTCTTTCACTCTTGACGCCGTAGAAACCGACACTATCCCTAAACTAGACACTCATAGTTAGAACCTCGGCTTGAAGTCATAGCGTGCGTAAGAAGTCCCAGCTTCGGCCCCGTCGGGCCTAATGCAATTTTCACGACCAGAGTTTAGAGTACTTGCCTGCGGTATAGTTGAAAGGAAGCTTATCGTCATACCTGTAAGGTATCCCGAGGTTGGTCATGCCGGAGTTTATAACACGGGCGGACACTGCCAGTGTAAGGGGTGCAGTGCGCGATCTCAATACCCAGTCTTCTCGATGGACTAGTGGGTATGGTCCTACCTGCGAAAATCTAAAGCTGCTACGTAAAATACTTTTGGTCCCCTGGGCTATTTCCTC
>5 144 GAGTCAGGCGTGCAG
ATACGAGGAAGACAGCCGGGAAACGAGACGGCCGATCTACACATACGACTATCCTCCAGATGAATGGACGACTGGTTTACGGCGCCGTCGAATGATCTGCTGTGATACTACTATCGACGTGCACGGAAGCTACTGATCGAGACGGAGTCAGGCGTGCAGCAGTTTTCCCTTCGCGATAGGAAGGACTCTAACAAGTGAGTTGACATACAAGGGCGTGACGCAACGTATCAGTCAAGGACCTGGTTGCCCCGTAGTCGCCCGGCCTACTCGAAAGCACGTTCTAGGGGCATGTAACGCCCCCCCGCCTCACTGCTAGTCAAAGTCCGGGCAAGTTAAAAAGCCTTAGAACACCCGTACACGGGTACCAAAGCATACCGATGCCTCTTCACATACACTTATCTTGGGTTCTTTGCGGTGAAACGTTGCGCGGCGTCTTCCTCCAGCAACACTCCAGGGTCTTTCCATCTTTGTCGTGGCTGTCTTAGCGAGCGGAAATTTATTGCCTCCGATTAATCTTAGATTTGGGGCTTCGAAGAGTCGGTGCCCCATTAATACAGACACGCATAATAAGTGACCAGCGTAAGTTTATTTTTGCCACTA
>6 300 ATGTCAGGCGTGCTT
TGCTCGATCTGTTTACAACATAATATCATCAGCTGTTATCCGGCGCTCTTGACGGATACTATGTGAAGCTAAGGTCACAATATGTTGCACGTGAAGGCCTGTCCAGAATTGCTGCTAACTAAGCAAACCTCGTGATCCCGTATTTGGCCCTGTAACGTAACTAAAATCTACTCCATTGAATACCCGACAGGCTTTATCCTGATGCCGCTAACTTGCCTACCTGATCGGGGCACACATGGATAATTACAGAATGTGCGACGTCAGTAATTCAGTTGCCCATACTGGGTCTGGACTTGTATTATGTCAGGCGTGCTTTACAATAGCAGGTTATAGGTACTTTTATTACGTTCCGCGCAGCTGGAGTTAAAGTGAGGACTCTGTCCAGGGATTGGTTCTTTCACTGCGCGCTGGAAGCTTTTTGGTGGCAGGACAATATCCAACTCACAGAGGAATCCTATCGTACTGGGGGTCCTGACAGGATTGGATATATAAAGCCGAAGGCGCACGTCGGGGGTGTATGACTGTACTTTCACCAGTATGCACCGAGCACAGTAAGGTGCGCGTTAAGCAAAGAAACCGGATTGGTTAGTAGTTGCAGTG
>7 30 TTGTAAAGAGTGCAG
TTGTACGCTACATCAGCGCCGAAGAGCCTTTTGTAAAGAGTGCAGGACACTATACGAACCCGGAGTCGTGACTTTGGATCCGCGCATGAACAATCCTCTGCATTCTCGAAGGCCGGATTTCTGGCTTCTCCAGTGTACAGTACGCATATTTCGTGACCAAGTAGATCTGAGACGGTGGTTAGCAGGTAGATTTGGGGATTCTTTGCTTCCCTCACCTTAAACACGTACGAGACTACCCGAGATGATCCGACAGCCTGGCACTCGTTCTCACGCGATAACCATATGTATAGAGGCGTTCCGGGAGGGCGTAACGGGTGAAGTAATGGCTGGAGTGCACGTGGATGTTATGCCGGAGAACATCGAACGCTACTCGTGCCAAGCATTACGTAAAACTGGCGTCGTGATCTCATTGCCCGTATCTGATACGAAATGAGGTGCCACTTGGGATTTCGACACCATTAAACGATGGCCAGTGGGACCGCGTGTACTATCGAACGAGAGAATACGGCGGCGCTCTGGTACGCCCCTATTTTCGAACCCAGCTGTACATAGCCCCGCACACGCCAACGGCGAGTGTAGCCATCCCTTTCGCGTGTGATA
>8 304 GGTTAAGGAGTGCAG
TGTCGCGTACCTCGTACACGCTCGTAATGTATTCCATGCCAGCCTGTCGCGTGGAAAGTCATCGCGTACGACATGTTGGATTTTAGTTGGCTGCCACATGCAAGCTGGAAGTTAGTTTAAAGGGGTTGAATGAAACAGAATCATCACTGACGGTACATCCCGTTGACGTAGTCGTTAGTCCCGATTGTGTAAGAGCTCCTACCGTCGCGGCAGATCACACAACAATACAGGAGTGAGATAGTGCCTGTTTGAAAACATTTCCAGCGGCTATGATACGCCATAGGCAAAGCTCTACCTCCAAACTGGTTAAGGAGTGCAGGTCCCAGAAGGTCCTGAAGCACGATATCTTCTCCCCCTGGCGCTAAGACGCAATGCCCCAACAATGGTCATCCGGGTATACCCGACTCTGCCCGACGCATACCCCCGGTCCACTTTCCATCGGAAATCTGGAGAACCACTGATTACGGCGGGACTGTATGCACATGGAGCACGCTGATGCTATAGTTCTCGGGGCAAAAATGGGCGTGACCCTAGCAGGAGTCTCTGACTGAGCGGATAAACTTGAATCCGAGTGTCAAGTTTTCTTGATTGAAGTCGAAC
>9 344 GTATAAGGAGTGCAG
CGGGATCATCCTTGATTATAGTTTCGTTAAGGCCAGCTACCACTCGAGCTCACCCCCAATTTATACCCGATTGAGCGCCTGCGACTGAGAGCGGTACAGAGTTATATCGAGGAATCCACCTTAGTATACACCGGGGAGAGAAATGCGGCACTTAGTTTTCGATTCTGCGAACTATCGCCTCTCGGGTTCCCGGAAGTTCGTTTCTGTGTTAAGCCACTACAAGTAATTCTGGCTGACTAGACTACGTAGAGTAGATCTAGCATTAGACTCTGCTCTAGACTCAAGTATACCGCTAGGCCTATGGGAAACCGGGGCCATACTTGTCTGGCGCAGTGGCAAACCTCGTATAAGGAGTGCAGATGACGGTTACTAACCGATCACGAAATTACGTTTGCGTAGCTCGCGGAGGAATTTATGTACACCTTAGTGGTTACAGTAACACTCAACCGATTTAAATTGAACATGTAGCATACAGGCCCGCGCGACGAGCTGATGACGTTATATACCGCCGCCATGACCAGTGAGTCCTATGTCTGACCTTGTGCCGATCCGGAGTTGGCGTAAGTTCCGACTTCAGACTCGAACTGTTTAGCAGGTCTG
>10 91 GTGTTACGCAAGCAG
GCTTGTCTTCTGAGAACCTACATTAGGACGGGCTGTACCCTATCGTTCAATATCAACCACTCAGCCACCAAGAAACATAACGCCGGTCCACGTGTTACGCAAGCAGACGTCCTCCGTGATGCATATGAATGATAATACGAACGATGGCCCCCACGCAGTACTTGTTCTATTGGACCAGCCGTCTACTGCGTACATGGGGAGTGCAACGCAGTCTATGTCTCCTTCCACACCAACGAACGCTACGTCACAATTACTAGTTCAGTATCACATCTGCAAAGGCTAGGGGACGACTACCCGAACGGCGATCCAGCGCGATTGAGCTGTACCCCGTAAGATAACCCCAGTGTTCGTTAGAGTGGACGTAGGGCTAAGCTCTCTGTCCGACAGGCCTTATACAGTAACTTGGGGGTGATCAATTATGACCTGAATACAAGGAGGGTGAGGAAGGCCCTCGCATCATCTTGTTCCTAATTGATCGTGACTACGGTCAAACGTGCGCCGCGTCTGCTCGCGTAGTAAGCGGGAGGTCCCTCTCACGCCAAGCACGCCGCAGAAGGACGAGCAATCTCGGGTACGATTTCCAGTGCTCTGAGCCGTCAG
>11 520 GTTGAAGGCGTGTAG
AATTTCAAACACGAAAGTACGCGTTATGGAAGGTTCTGCAAGAGTGTCGACGACCAGGGCTGCTGGTCGTGGTTGATAAACTACTAGATACGGTTTCACCGAGACGCGTTGCATGTTATTGCGATGGTTAGGCAACCTTCATATTGACCAGAGCCGTACAGCTCCAATTAGTGATAGTCTCGGTCAAATTGTACGGGTGGCTTCGTACCCTTAGGATCTCCAACCTTGGGTCGGACGTATGGCTTAATGTATTCCCGAAGAGGTGTCTGAATCCGGAAGAGTCCATGGACCGAGGAGACTGAGATGATGAACCTGGTTAAGGGTATTAACCGACCCTGCGCTGACGGATGAGTACCATAGAAAGAATATACTGCTCCCCTTGATATCTGCTGAGAGCGCCTAATTGGATCTCCAAAACCACCTCCCTCCCTTATTGTTGCCGGCCCGCAACATTCGCGTGAGGATTGCTTGTAGCCGGTCCGTCAGTCAAGGTTCGGCCGGTCGGGGAACCTCAAGCCGAGTTGAAGGCGTGTAGTCAGACTCCCCTTGTTCACAGCGAAGACCCTGCGCATTCTTCGGGGCCCATTTTGTCTGAGCGAG
>12 265 ATGTAACGCGTGCAG
CTTTTAGAACACGGTAACTTCAGGGGTCGCAAAAGTTTTCAGCAGGGTCGCCTCGCGACCTCGGGCACTTAATGGAAACCTAAATAGGATGAGGCGTTCGATGTGGTTGCACCACACGAGCTTAGCATATTGGACTATTGAACGTCGTAGGGTGATGGTATTACGTGAACCCTTCACTTTACGTTGAGCAGCGCGCGAAGGATGCCGCATACCCGATTTTCGGAATTAGTAATATTTAGCCCCACCACTACAACGGTGGCTTCCAATGTAACGCGTGCAGATTCCGCGCGGGGCTTCACGAAGCCTGGTTGGTTCTTCACTACAGCCGCAGAGCTGGAATCCTCATGCCCTGTCTATTAGGCCAGGATCAATTCATGAAACGTAGGGGGGCCAATCGATAACCGACCCTCATGCTTGTCCGAACGCGGAGGTTGCTCCATTGTTAATCGCTTCCAAGTACTAGGCGAGATCAGTCGCGCAAGGGGATCCTAGCTCACAATGGAGATGCATTGGGCTTGAAAAAAAGAGAATTTGGCACTCACGCATGCGCTTACTGGACTGTAACGATGTCTAGGATACTGTTTGAGACCCGTTCAAGCG
>13 486 GTGTAAGGACTGGAG
GTGTCATACGAGGGGCCAGTTACCATCAAGCCGGAGACAGGTGAGGTCCTCTGTGAATCCGTTATAGGTGACGCCCAACTCAGTTACAGCTAACCTACGATCCGGAAATCTGACGTACAATCGAGACACGACAAGAAAGTTGATACAGAACCAGAGACGCCCCAACAAGTGGAATGCAGATTCTGCTACTAATACCGAGTATTTGGGGTAAGTCCTTCCAAGCGAGAGGACAGTTAACACTCGTTCTAGTTGGGCGTGAGGTTTGGATATCGATCATTCGGTCATGTATTATAATATGCCCTGTGACCCTGAACCAGGACACATCCGCACCCTTAGCTTCATCGCTTACGAGTTGGCGTCTTAGTTCCAGACCAGAGAGTTCTCCTAGTGAACTTGTCGGTGCTCCGTCAGGGCACCCTGTGTCAGTGGTATAGGGTTACCTAGTTGTCTCATTCAGTCCGATCAACCAATCCTTCCGGTATGTACGTGTAAGGACTGGAGTAATTTCCGGTAGCATGGAAACGGAACCCGCGCTTGTTGTCTTGCGAACGTACTGAAACGCCGTCGTTCCAAAGGAACGTGTCAACTTGTATAGCCCGT
>14 375 GTGTAAGGCCTGTAG
GTCTTACATTAGCTCCCCAGCTCGTTAATCAAGGGACCTGACTGGCTACAGCTCCACTTAACCAAGCGGAGAGCGTTAAATCCTAGATGGCACAAAACAAGCCCTGTCGTCTTATCCCTCTGTTGTCCCTGACAAGAGTTCTACAAAGACATATCGTCCACGATCTTAAGCTGTGTGGTTGGAAACTTAGGATGTTCCCCGCCTCAGGCTGAGATAGCGTTCCGTAGCTGCACGGCATTGTTGTAAATGCGCCCTAATTGCACCTCCCAAAATTGGCGCGGCCGCCTCTAGTAGGATTATACTCAGGTAGATTGATGCCCAGGGGTTCCCATGCAGTTTAAGTGGACCTAAAAATAAAGTTCATGTGTCTGTTCGGTGTAAGGCCTGTAGAATTACATTTGCCGGTCAAGACCACGTATGCCGAACCTCTCTATCCGCGTTAAGTTGCCCGTCAAGGATGGGAGGATCGCACACAATTGTCTATGGCTCTACCTACAGACTGAAGGACGGATTTAGCCAGTCAGAACACCATTGCACGATCGTGTGATGCCGTTCGTATCTGTTATGGCGTATACTAGTCCGCTGCTGGGCTAATGCGGG
>15 448 GTGTAAAGGGTGCAC
GGGTAGGCTTATCCGTCCGCGCGGCTACGCCAGGGCTGGTTGGGGGAGGCTAACGTTTAACTGCACGCGCGCATGTGGAAACCGTAGAGTGGACACGGGGAGCCCTGTCTTGGGCCTGGAGCACCAGGTCTCACGCCCCGAATATCAGACGACAGCGGTGTCTTACGTGAGCTCCATCACGCAGCTGCTATGCCAAATTACGGCTATTAACCGTCGGGTAGGGAAATTATATTGTACCGATAGGCGTCCCTGCATCGTTTTTGATGGTGGGCGCGTAACCCTATTCCCAAGACGTCTGCACCGCGAACGCACTCATACCGACCGGCTTAAACAATATACGGGGCGGATCTATACCGGATGTACTTATCAGCACTACTACAACAATTTCGACGTGCGCGGTTTATGGTTGGTGATACATTCCTATCAGGCAGCGGTGATCATGTAATACGTGTAAAGGGTGCACAGTTGCTTCCCATTCAATTTTCTGACTAAGACCCAGCTCTTTTCTGAGAATGCGCCACCAGGCTGCTTATCGGGCCCGAGAGGTGGGAACCGCATTTCGTGTGAGCAAGTCGTAGATATGATGCCAATAGGGAACCT
>16 404 ATCTAAGGCGTGCAG
CAAGAGTATCATTTTCATTCTGAGCGTGCGCGATCCAACGCTCATCGCCTGTCGTACCGCCAGTTGAGTCCTATTGGCGCCTGCGCTGTAGATGGTTTGCTGGCTTAATAATAGGCGCGCTGAGCCCCGGCACATCTTCAGTCGGTGCTTTTACGATCCCCCCCACAATGCAGTAGCAATAGAAATAGGCCGTTAGTCGGATCGAGGACCATTGGCAAGTCGCTCGAGGGAATCGGGCCAAGAGCCGCACCCACTCATGTTAAATGAAGTATGAGTCTGTAGTTTTAGTGAAGACACGTTCTTCCACATACAGGTGTGTAACCTACCAGTATCTTCTTCCATATGGATCTGACACGACATTTCTATGTCTTGAACCTCCGAGCATAATAGTATTTAACACAAACATCTAAGGCGTGCAGGTCATCGTCCTCCGTGAATGATCAGTGTGCGTAAATGAACGCCTCAGTTATCATATGGTTCAAATGCGTAACCTCTACGCCTGGGCTGGATGACAGTGAATCCACGGCGGGACGCTTCTCTGAAGATGGCCCTGTGACCTGACGGTGAATCTTTGCGGATCTGTTATCGCGATTACCGGGG
>17 286 GTGAAGGGCGAGCAG
AGTACAATATTGAAGAGAAGAAGTATACCTTAGTGGCAAAAAACTGTCAGATGCGTCCCGCTAGCAGCCGGACGACCTGGGCGAGTAACCAAAAATGTTAGCCATAGTGTTCCCACTAAAACACGGAAGGGCACCCCGACTTCCACGAGTGTCGGTCCTTCCACAAATTGTTCAATCGTGGAGCAATGTCTAGTCCGCTGACATATTTCTGGACAACAAGACACTGTTAAGATTCGTGGTAGAGACTCTCGCGCACAACCTGGTTCATGGGTTGGTTCCAATATCTGTGAAGGGCGAGCAGCTTCGTGGCTCGATGCAAACAGTCGTTACCCCTATCGGTACTTCTTAGGTATAGTCGCCAGGAACTTGTCAATTGTATGCCTCAGAAGGCGACGTCAATAGAGGCAATGTTAGTTGCCGGTCGTTTCGCGATGCGGGTCTGAGGGCCCTATGTATTGCATGTAAGAACCGAGACGTAACAACAGCCAGTTGCAGGTATGAAGTTATCGGTGATCCGAAGGCCAAGGCCTGAACTTCAACGGTATTGCCATAGGGGAATACTCCTCAAGACTGTCTAAACGGCCGCGCTTACAGGCGGTG
>18 471 GGGTAAGACGTGCAG
GAAACTCGTCCTCTATTTTTTGTTGAGAGTACAACTGTGACAAGCGCTTAAGGATCACAGGCTTCTTACCTTGTCGGAATTTATGCCCTCCAGGTATGATCCGTCATAGCTAATGCCGAAATCCGTTCATCTACACTAGGAGCCTTTAGATCTTGCTCTTTCTTCCATATCACCCAAGCGTCAACCGCGCGTGGTATGAACATGAGTGGCAAGGGTATGCAAGAAGCCCTCCGTGCAGTGCTTCGTACGAACGCATGACTCATCGTGGCTGGATGAACCGGTTTTTGAGACGTTGCCAGAAGATTACTGGACTACACTCCGCTAGGTAACCGTATGGGATAGGCCAGGAAGTGCAGACCTCTGCTACATACCGGTAGGCCTTGACAAGCAGTGGTATGATATACGCTTTCTAAAACTTCGCTTAACTCACTAACATCGCCGGGTATTCGTACGAGACACGTCGCTCAAATGGGGTAAGACGTGCAGCTCGTCCCAAGCGGTAATCAACGCCCGCGGGGAGTGGAGAGCGAAACGCATACGAAACATCCGGACGAAGCGGAGTCCACATTCACAGGTAGCGGTTAACCGGACGAAGGCGTC
>19 371 GAATAAGGCATGCAG
CTGAAAATACCCCATATCTTTTTCACTGGGACGCAAACCAGGTAGGCAACAACCACGCCTGTACCTTCTTCTGCCTTCGGTGGTGGGTGACCTGTGTTCACTAGCCCGTCCCGGGCCCTTCTCTGGCGGTCGTGATCTTGCGATACTCGTATACGGCAGTGTCTAGTCCAACTTAGTATGTCGGCACGGCGGGGTGAAGGGCCGACGGGTTGTTCATGTGGGTCCTACCGTTGCGTGTCGCGATCCTCCAATGATAATCTTGTACGTGGGCTTCGAGCGATCTTGTGCTGTCAAACATAGCTGTCTAGATCGAATCGCTCTGAGGGGTCGAGGTTATGCTTAACATTACGCTCAGCGGAACTTCCCAACATGAATAAGGCATGCAGTTCGAGAGACTTTACAATAGAAGGCGCACCTACTCCGCGTTTTCCGGGTTCGTATTTTGGACGTAGCGGCCGAAAAACAGTAGGAACAATCTCTATTAGCTCCGGTGTTTCACACGAAACTCCGTCCGCCTTGCAAGTTATCTGGACAATTGCTCCGACGTCCACAGCAACTATCTCCCTACACACGTGGCTTTGTGACGGTCTGAACTGAGCA
>20 126 GTGCATGCCGTGCAG
AAATGCTTCTACCCAACATTGCTTCGCATTCCGACTCGTTCCGGGATATCGGCTAATTGAGCTGTATGACGCTCTCGGTCTCGACACTACGCCGGAGATAGGCAAAGCACTCGAGAATGTTATACTGTGCATGCCGTGCAGCGAGCCTCTTACGGTTGTAGCGTTGCTTTGTTCTACTAGCACTAGACCATAATGCTGAGATAGCCAGGGAGTGATCTTTGAGTACAATCCACGGGCGTGAACACCGCACCATTTGCCCGCTGTCACAATTTAGCTAATTATCTTTCTTGATTGCACCGTACTTTTAATTCTACTTCGAATAAACCCTTAACTTCAGTGGTCCTAAGGGGACCGACGTCAAATTAACCCTAGGTGGAGACACTAGACTGCCCCTAAAATTCAAGCTTGGCTAATCTCCCGATTTCATGCATCTCTTAAGGGAAGTGTTGTGCGACACCCAATCGACATGCCCATGTGAAGGCCCTCAACGTAAGTAGCGAAAAGTTTTCAACTTTGTCTCGGATAACGATGTTCTCCATACACGCACCGCTGGCAGGAATGCTGTAGACACGCACCTATTCTCGATATAATACGTTAACC
