# Supplementary material for: A particle swarm optimization-based algorithm for finding gapped motifs
Source: BioData Min. 2010 Dec 13;3:9. doi: 10.1186/1756-0381-3-9 (PMC3022572; doi:10.1186/1756-0381-3-9)
Supplement: Additional file 2 — Experimental Dataset. The synthetic data sets and real biological sequences used in the paper. [file 1756-0381-3-9-S2.ZIP › synthetic/non_gap_motif/fix_seq_length/Seq_600_20_15_4_2.fa]

>1 475 CGAATCAATAAGACA TGAATCCATAAGACA
AACCATGGGCAGCCCGTTCTTCATCCCAGGGCGAGCAAATGACGAGAACGCCGCAACGCAGCGTTTGGATTTGCATGATAGGGAAAGATGACGATATTAGTGTCATCTTGAACCCATCTTGTAACATATGCTGGAAACGTTGTGGAGGGATGCCTTTGCAAACCATGGGTCTTGCACTAATGGCATATTAGTATTTATGTACCGTGCATATTTCATTCGCAAGCCCAACGGTAAGCACATATCCCATAACGGAAGGAATTGGCCTTCGGCAGTCTGACTTCCGCTCACTGCCTTAAACATACTTCGGACAATGGAAAGGAAACATGTTCGGTCCAATAGCCAGGGATGTGGGTATATGGAGGTCGGGCTCAGCTATTTATTGACGGCCCAGGCCTTACTAGTTATGAACCATAGCTATTGAGCGGTGAGCGAAATCACGCCTCAACAGTCTGTGTAATTGAGTCCCACAGTCTAGCGAATCAATAAGACAGCCATTTATCAACTCGCCCCATCGCCGGTTCGTTGAGGGAAAGTGGCAAGTGCTGCCTAGTGTCCAGTTGATTCCCTTGCCGGCATTGACTCCCTGCTAACTGATTAAAT
>2 25 TGAATCAATAAGACA
TCGCTTGGAGTCCTTTCTGAAACGCTGAATCAATAAGACATTCTCCGCGTCAGAGACCAACAACAGTGCTATAATTGCTTTCAATGTACTAACTCGCACGCCTCGACGTCCAATTCACGGTATTACGGCGCAAACGTAGCCATTGCGTGCCTGCTCACCCGGATTCGGATGGTTTGTCACCACTCACAGGTCGGCCCCTGTATTAACATTATCCATTTCGATGACTCGCCTTGACCCTACGATTTCGGTTTCTTGGCGGCTCAGAATAATAACATGCTGGGACCCCCTATTTACAAAGGGCGGGTTACCGACAATTATGACTGACATTTGCAACGAAGAGCACCAGAATTCTAGATCTGTCTACATGGGATGAAGGGCTTCTAGTAAGATTCGGTAGACACAGGGGCGAAGGACGTGTTATGTAGACGCCATAATTAAGATTACGGACCGCAGGGTGACTTTTGTGTCTGGACTATGACCCATGAATTAATAAAGTCGTCCAGTCTGTGCTAGAGGGTGGCAACTGGTTTGGGTACTTTTCAATCCCAACAACGAGATTAGAGTATGTGAGCGCTCAGCAGTGGCTCAAGTAAGGCGAAA
>3 257 TGACTCCATAAGACA
ACCGAATAAATGCCTCTCTAAGGCACAGAATGTTTCACTGAACGGCGTGCAGTGTGCCGAGGAGTTGAGCGGGGGAACCAGGCCACAAATAATCGTCCCATACTGTAACTTCGTTCAGGTCAGGAGCCGGCAATTGGCCGCCAGGTATTCAAGCAGTACGGGATCAACGAAATTCTCGCGATCCCTTAGGTGCAACAGAAAACCTTCACTGATCATGCTAGAAGGGACTGGTAAAAGGGAGGAAAGGAAGTATAGCCTGACTCCATAAGACACTCACCACGTTTAGTGCAGGCTGCCGGCACCCTGATTAAGCTCAAGACGTCCTTAGCGGGTCTTTGCTTCTTTGGCTGACGGCCGCGCAAAGTTAATTGTACCCCCCGGATATACCCCCGTTGTGTCCCAGGCACCTACCATTGATTTTCCCCTTAGAAATGGTCACCAGCCTACCAGCGGTCGTTCAAGCGAGGCTCTTTGCATGCCGGAACTACGTGTTCCGAGGTTCGCTTTCGTTACCCACGCTCACATGTCAATTTTGCAGTACAATGGATTCATCGCGTCTACGGCCGCTAGGTGCTGATAATGTAAACACCTAGCAGCCGT
>4 359 TGAATCCAAAAGACA
TACCACTGGTATCCTTTCCCGGAATCTCTAAAAGAATCGCGTAATCGCGATGCTTGGATACTTGCTTACCCGGACCATTGGAGGCCTTGAGACGCACAGTCATGGAGGCAAGCCCCCTAACTTGATGGGCAGGAGAGAACGCGTTAGCGGATGACAGAGATCGCACTTCATACTAGGAACACACGGATCGAGCTCATGTGTCTCAGGTAAACAATATGGGTGGCCAGCGTCGATATAGGTAGTCGAGGAACGTATACCCGGTAAAAATCCGTCGCTGGCTGTCTCCCTGCGTGGGAATTACACACCCATGCGCACTTAAACCGTGATCTGCTCATTGCGTTTATATAATTACCTCATGTTGAATCCAAAAGACAGCTGGTAGGGTCTTGCATCCTTATTTACATTTCGCCCCCGGCCTGAGTCGACATCGCCCCGCGTTAAGAGCAGAAACAAAGCTGCACTCCTCACGACACATGCTACTGACCCTGCACCTGAGACCTTTGTATGGCTACCAGGCGATTGGTGGTTTCATGACAGAAGGCACGCTGCTAGCCTTCCCGGGGCGGACGGACAACAGTGTTCGATTGGACGGCTTTCATC
>5 578 TGGATCCATAAGATA
CACTCGGAAATAGCGACACGCGGCAATGCCATTACCCACAGCTTATCTTGAGATGTCTTGACATGTAGAATTGCGGTTATACTTTAGGATGTCCCCCACGCAGGTATTATACCATTGGGGATGATGCTTGATACTTCTCCGTAGTGTTTTCTCCTATGGGCGGCAGCTTCATCTTACACTTCGGCCGTGGGCAATATGTTTTTAGGCGTCCCTCGAACACGCCAATCATAATTTGTCGCTCGCTTCCACCTCTCCTAAGTTAGGTAAGTAATTAAGAGTGGCGGTGTAGAGTCTATCGAGCACCACCCAAATGCACAGCGAATATCACGCTGTTTTTGTCTAGATCTACAGGCCCCTGACTTCATATCTCAGTCGTGGGGAAAATCGTGTCGCTTCGTAACCATGTAAAATTTCCGCTCAGCGTAACTCGAAGAAGTCTCCTACCGAAAACGAGCTGGAAAGCTCCTATACCCTTACGCAATACTAACTCCGTCTCCTCTGCGTCACTCGTAGCAACGGAATGTGGAAGTCGGGTTAGGAACTGTACCACGTCCGCTCGTACGACTTACGGCAAGTTCTGGATCCATAAGATAGATCAAC
>6 477 AAAAGCCATCAGACA
GTTGATATGGTACATGCATTTCCACGCGCCAGGCATCCCTCCTGTCCTTTGGTTGTGACTGCCAAACCAGCAAGACCAGTATGAAAGAAAGAACTCCACAGGAAAACTAGGTACTATGAATGGGGTCATACGACATGGCAAGATCGTACATCGGACGATCCGGGGGTCGCGGCTTGCATCTGCCATCTGATACCATTTATTAACTCGCAATTGACTCCATTCATGTCATGACCTACAGCGACTTAGTGTTTACCCAACTAGTCGTAAGGCATAAGCTAGGTCTGAATGTAATGGTCGAGGCGAAGATATAATTAATAATGATACTACTTGGGATCCCGACCAAGTGGTGAATCTTAACACTACAATACCTAGAATCCGCGATAATCCTAATGATACGGGACATCCATATATTTGCTACGATGCTACGAAGTGGAACTGCTGATACGCAGGATGGGCAACCGATTTGGGGCAATCGGTAAAAGCCATCAGACACAGAATAGCCGCAGGCTAGAATCCCGTGTATCAAAGTCTCTGGCTCTTCAGAACTTAGCTTATAATTGCCTTCCCCGGTAATTCAGCAACGAGACAAACCGCTCTATC
>7 369 TTAATCACTACGACA
GGAATTCAACTCTGTAAAACAGAAAGTATACATGGCCAAGCCGGAGTCCCCGAGTGTACGTGTTTAATAGCGATGACTGTTGCCAAGGATGGAGTCCCAAGAGAGCCGAATAGTACAGTCTTCTCTAACTATGAGCAACGCTGATAAGAAGGTGTGACATTGCGACTCCATAATCCGGGAATTATCTTATTGGTGCCTAACAACAAATCGCCATCACTGCAAGAGCGGTACCTGTATGTTTGGGGATGCTTTACCAGTTCTACAACTGCTGGAATACAGTACAAGAGCGAACTTATCACCATAATAGACGGGGGTGTTCATGGTGTCTAAATACTCTATATGTTGTTGTCACTAATAGGTTAAGGAGTATTAATCACTACGACACTGACACTCGGTAAGCGCTCCTATCCAAAGATACTCATCTTCAGCACTCGACAACTTGTCCTATGATCAAAGACTTGGGTCGAAGGTGAGTGTTAGCGGAGACGTTCATATTGTTGCGCTCCACGCGAAACTTGGTGATTGTCGTTAGCCAAGCACCTTCCTTTAGTACGATTGGCATCTAGCCCTGCGGCTCGAGTTATAAAGCCACTTATTGGG
>8 415 TGAATCATTATGACG
CATCTAACTGCCCCCCTTTCATTCGCTTGCAGGAACCCATGCAACTTGTCGGGTACCTTAACCTTAAGTCGTGCGCAGACCGAAAGCCTTGACCTACTTGTGGTTCCGATCTATGAAAGCCGCGCTCGCCAGTCCATTCACGTCGGTCATTCGATAGAGCTGCTTGGGGTGGTCTCGCTGGTCCGGACCACTACGATCAGTTAGAGATGTACCATATATTCAGATTCGGGTATCGAGGCGTAGGGGTACGGTTAGCGCGTCAAATCTCCTAAGTGCCCGAGGCTCTATAGGAGATGCCTAAGTGGCAGTTGCCGTTACGCGGAGGACGCACTGTGGCGACTGCTCCACGCGGACAAATCCACGTACGCATTCCAGCAGAAGTGTTCGGATACACACGTCATAACCAGTATCCCGATGAATCATTATGACGCACACTGCACGCTGCGGGATATTGTAGTGTAAGTACGAACTTAAGATAGTTGGATGAGAGGGTAGTTCGAACGCAACATTCTAATTGTGTAAAGAGGGTTACTTGATAGACCCCTGGAGAGATAAATCCCGTAGAGAGGCCATGGGAAGAAGACGTCTTTCGCGGGGTGG
>9 489 TCAATGCATAAGTGA
GTGCTTCCACTGACACCTGTGCGTCGCATAACGGATATCATCTCCACTAAGGCACTTAAATCGCAGTGTATGTTCGCTCCACTTTCAAGCCGTCGTACGAACAGGCTTCCGCGAGAGTCTAATGCACCGCTGCGGGCAAGCGTCAGAGACCCGTCATAAAACGCCTAAGCGGTCAGTAAACAATCGAGTCTCATTGCGACTCTGACTCGAGATATGCATCAGGCGAATTTCCGATGCCTACCGGAAAAACCCCGGTGCAGCGTTAATTCTTTACGGAAGGAATGTGTTGTGTTGAGCACGCCAATAGTGGTCTCGAACCGTCTCCTCCCCGTAGTGGTCCATACATCCAATGTATTCCAGTGTCATGTTCCTCTCTAGCAGAACTAATGCTCAAGGAATGGCAAAAGAGTCAGTGACCAAAATCCTAACGCTTGGTAAACGATCTTCATATTAGATGAGAGGGGCCTGGACCACGAATTAACATGTGTTTCAATGCATAAGTGATTGCCTATCCTGGCGGATGCTGTCGTGACGGTCCACACCAGCGTGTGTGGCTGATTGTCTTCACGGCACCTCATTGGGAGAAACCTTCGTGAAAGT
>10 24 TGAATCCAGGAGAAA
ATTTGAAAAACAAGGTAAGGCGCATGAATCCAGGAGAAAGTCGGCTGAATTACCGTAATAATTCTCTCGCGTAATTGATCTCCCCAGGTCTCGCGCCAATAACACTAGGACTCTCGGACGGACCTTATCGCACCAATTTTATTCGCCGCCGTATAATACTTCGGCCGCTATGGGACCCAAGATCTTCAACATACGGCTTCTCAAAAGGAGGCCCAGACCGCCATTGAGGCCCTGAGCATATGCCCCAACGCCGTGGGCAAGGACCTTAGCCTGTACGTTGAGCGATACTTGCCATCAGGGTGAGAACCTCTCGCGCTTAGTCCCAGTAGATGAATGGTGTGCGCGCCCGCCTGCTTGCCGGCCGCTTTAGCACGGTATGTCTTCATCTGGGCAATCTCAGTCAAATTTGGCGACAGGAGTATTGGCGCCACGGAAATGCGTATGCCTAATATTTGAAATATATGTATCTAGGAACCCAATCCTACTTCTCGGGGTTCAATTCTAACTCTAGCCATGGTACGTGCGAAGACGTCCGATAAATAGCCTCCCGCTGGGTGCGACGCGCAACTCAGAGCCTAGTTTCAGTAGAACAAGGTATAA
>11 321 TGGATCCATAAGAGA
CCCTGCACCTGCCCTATGACAGCGGAGCCAAGGTATGACGATACCTATACTCCCAACCACTTAAAAATGAATTCGGCTTCATTCGCGGGGTATAGATGATGGAGATGGGCGTACGGATACGCGGACGAATCTGACTGGAGCTACTTAGTAAGAACGTCCTAGAATGGGAAGTAAGTCCAGGACTGGAGATATGTGAACGTATAACAGCGGGTTCTGACATGAGGCATCGATCGCGTCGAATTAGTTCAAGAGCGAACTGATGGACCTTAACAAACAGTCTATGTACCGCCACACAATTATTAAAGTATAGTGCCGTTCGAGTGGATCCATAAGAGAGAAGTCGCGAGACATAGAGCCCTCCATATAATTGATTGAGCTGTCGTCGAGGATTTTACAAGTTTTTTTAATCTGTTGCGTGGTACAGACTAACAAGGGGCGTTTCCGGGTTCTTAGGCACGGGATTGAACGTGAGACTCCCCCTAAGTCACCAGGCATGCGTGTCCCATAGTCGCCTCACATAAACGTAGGTGTGATTTCGTAGGTGCACGGATAATGCCTTCCGTTATAATCAGGCTCGTGCGCCACCTCAGTCGAGTAGTT
>12 312 GGAATCCAGAAGACA
ATCGACCCCGGCTGTTCCAGACGCTACTGCGAGGGTGGATCAATGAATTGGGCCGCAGTTGCGCGACAGGGCCCTGATCTAGAATGTGAGATTAGGGACAGTAGACTTTCACACACCCGGGTCGGCACTATCATCGGACGGACGCGGGACGCTTCTATATAGTGCCGAGGGCATGGTGGTACACTCGATCATGGGTCGTCCGTGATATCGATCTCGTGTGTAGCTTATTACTTCATTTCCGTGGAATGGCATATTGTCTTAATAAGTCTGGCGTTGAAAATGAATTGAGGTCTACTGTTCATTTCACCACTCGGAATCCAGAAGACAATGCCAATTGAGATAGTCCGGGAAGCATGTTGATTATGAATCCTCCAGGTGAGAACAACGATACGAGAGTCGTTGGTCAAGATCTGTACAAGTTTTACTGTTGATTCGGTCAAATAAGAATCTGCGGGTACATACGCGAAGCCGTCATCTAAAAGCTCTCCGCCGCGCGGCTTTTAGAGCGAATCCGTAGATGCAAACGTGACTGTGCCATGCCAGACCTGATGCATCGCTGCTGACTATAATCTCTAAGTGCCCCGGCGTTGATTGCCCACT
>13 206 TGTATCAATAATGCA
CAAAAAGGTCCAGTACGGTACTAGAGTTCCTTAGCCTGGCAGGCCGAAGTACGTCCTTTACGGAGATGTCCTCGGGTACCAACCCGTCTGCCATCAGTGGTCTCTGAGTAAAACAGGCTGAGCCTAAAGCAGGGGATTATCTGTAGGGAAACTTGGCGAAACGAGTTCGACCCCTTTGTCGTGCGGCTTAGCGGCTACAATGATGCTGTATCAATAATGCAATCTCAAGTGCTAATCAAGGACGGGTTTGTCGCCACAAACACAATCCGCTCTCCCATCGCCGATCCAAACGTGACAGGCTGGAGTCTCGTACTAGATGGACGTTGATTGACGCTCTTTATCCCTACTGAGGAGCTGCGACACCGTTTCTTAGAGCTCGGTGGCGTGTATTACTATAAGGTCACGAGGACATAATATCTCCATGGCGGTACCGGCGTATACAGTCTTATCGGGTAACGTCACCCTAAGGGCCTGGAATCCACAATAACAATTCATCCTTACTAATACTCCGTTAAAGATCTGCATGTTAAACCTTCCACCGGATCGACGGAAGGGGAATCTGCTTGACAGAGAGTTAATGAGAGTTTGTCGATCACCGCA
>14 559 TGAATCCATTAGACA
AGGCAAGTGTCCCTTATCGTCTCTAACTAATGCAGAGTACGAGGCCCGTCACTTCGTTATCAAGAAGCTAGGACGACAACCTTCACTCTCTAAGTTAAAAGCGTCAAACTTCCGAGACATTGCCCCTACCAGCATCCGGTTAACCCAACGGGCGTAATCACTTCGTCACAGGTGCTCAAGCAGTAGTCACATAGCGCCGTTCATGAATCATTTTTCCGACAACTGACATTGTCCTTCCCAATTTACGTAAATTATTTCTAATTTGTCGATCTCTGTTCAGGGTGCTGATCGGTCGAAGGCACCTGAGGGAGTGCGATTTATTTTCGTTCGGGTTCAAAGCAGAACTACGCGCAAGATATGCGCTATAAGTGTAATTAAGTTGTTGTTGCGTCTCTCATATTATCAAGGGACCGCTCACATACTAATGCTCTGTCCACTGTCCCGGTATTGAGCCCCCAATCTTGTCCGCGTCGTGAGCTGCGTAGTTGACATCAGGGCACCAAAACCTCTAAGAAGCCTTGCACGTCTATTTTCCCATACTAATATCAGACAAGCCTTATGAATCCATTAGACAGTGGCGACCGTGTGAAGTAGGGTCCC
>15 550 TGAAACCCTCAGCCA
CCCCCCATGTCGTGGTCGCTAACACTCCTGTGTTAGCAACTGAAACGAGAGGCATAACGGAATCTGAACTGGGTCCACCCTTATAACAAGGCCTGTATAACCGTCGATGCTCATATTTCTTTCCTTAGGGCATGCAGACGTTATAGCAACCTGTGATCATCGGTACCTCGCCTTAACCTAAGGCCTGGACAGTTTAAACTAGTGCCGACGGATATGAGGTTGACGATCCAGTTGTTATACACGTCAAGCCTGGTATGGCAGTTTATTTTCATAGATTGGCCGCCTATGATATACCCTCTGTGCGTCTTTCTTGCGAAGCCAGCGCCTGAATCTCGCATGGGTGACAAGCCCGCAAACAAAATCGCGAAGTATATGCTGAGTCTGGCCAGTTCCGCGCGTGGCCGTAGACACAATGATTCAGTAAGCGGGCGTGAGTATAAATCCCGGGCCTCGACTCCCTACGGCGAGTTTGGCAATCTCGGGTTAACACGGGTCGGCTGACTGAGCAACCTCAGGTAGCGGATTTTAAAGTACCTATTCCCGATATTTCTGAAACCCTCAGCCAGTGCAGGCATGACCTATTCGTGGTCTAGCACCCGA
>16 472 CGAATCCATAAGACA
ATGTATTAATTTCGCCCTAGTTACAGAAGTATATGCTGTATCTCTTCTGTCTCAGTCGTATTCCTCGTGTTTCATACTAACCACGTGCAAACCACAATTTCCTGGTACCGTGATGACTTACACACCCACGGACGAAGGTCCCCGAGTGCATGGAGGCTAGGAAAGTTCCGTTCACATGGTCTTCCTGGAGACCCTTACCACGGTAAATATGTGGTTGCCAGGGCGGCGCTCGGTGCATTCTGAATAATGAACCATCCAAAGCTTATGGTGCTAGAAAATATGTGTTTCAGAAGTTCACCTAAGTTTTAGATGCAGGATCTGCCTTGAGCCCAATCTTTTACGGGGACGTCGTTGGGTGACACTGAGTAAGCGCAATGTTTAGGCTAGTCGATTATGGGGATGTTGAAAATGCCTAGGTATGCTTTCATCGCAGACGTTTTTTGGGCATATGTAACGACGGGTCGTAGTAATTCGAATCCATAAGACAATAACTTCGCTATAGTTTTATCTTGAGGCAGCAGACCCTCGACCGGCCCTTTAATGCATATGAAGGCCGGAACACGAAGCCACGAAGCCACAGGATAACCGTAGGCCTATATA
>17 329 TGAATCGGGAAGGCA
TGACGGGATTTACATTTCTGTATTAGATCATATAGCATCGGTATAAGGGGTTCCGATCGACTTACGCAAGTCTGGCGCATTGTACAACATTTCCTAGCTCAGGTCAGGACTACAGTCGGTTCTATTTAGTCGCCCACCATCCCGGCCCTTCTATCACCAAATCCGAGGTCGATACTGGCGCGTTTCTTTTGCCGGGGAGGAAGTATTTCTTCTAGAATAAGAACACATACGAGCAATGGCCACTGAGGGGTTCCAAAAATGTCGAGCGTGCATCTGCTCGTGCCATCTTCTGCCTTCGCTAAATCATTCAACAAGCCATTTGTCTACATTGAATCGGGAAGGCAATTGGAGCGACTCCCCCTGTAGCACGAGTAAGAGAATACAGGTCGAATTCTAGGCTTTGAGCTCTCCTTCAGATCCGCCCTTGCCACCGCATTAGCGTTCAATAGATACCGTACCCTAGCTTCTGGATTAATGACCGACATGGGTTATTTTGAACGTATGACCCAGCTGGCGTTACTGCCGCGTGACAGGGTTGTATCCAACCCCGCTGGTCGGGACATGATTTACGAAGCACTCTAGGCACTCCACCCGATTTTT
>18 140 TGGATCGTTAAGACA
CTTACACACGCAGATAAGTGACTGGGAAATAATCCTGTGGATTGTGGGAATTGATCTATTGGGTGTACCCAGCGAGGCAAACAGGGCGTTCGACGAGAGAAAGTTGAATGCTCAAGATGTGATACCGGACACATTTAAGTTGGATCGTTAAGACACAGCGTTGATGGCGTAATAGGGTAGGGCTCTTCCAAGTGACGGAGTAGTAGATCTATGCATTAACCTAACTACACATCCAGGGCTGATGCTTAGAGTTAAATATTCAGCTGGTCGAGTGACCAGGGGGATACGACCAGGTATGAGTAGAAGTATATCGCCGGTGATAGACGATCTTCACAGGATATACCATTACGATCTTCATTTAACGCAGTCGATTCAATCTTCAACTCGCCGATAATGTTAGCTACGTTCCGCTGCACGCCTCAGCGGACACATTAGGTTAAAGGATGTGACTCCACTTACAACTAAGTTTTTCTGTACCGCGTGGCACCTATTATGACGAACTCTGCGCCATATAGGGTCAGCGTGGGATCTCATGTCAATTCAAGTTCCCCTCCACGCTGATCTGCGGTCATCGCCCATTTGTAGTCGGCTATTAACCTA
>19 236 TGAATACACAAGAGA
TGCTTTTGCCAGCTGTGTTCGTAGAATAACAGTTGAGCCATTTGGCTGCGTCTTAGTGATTGTATCTCTGCCTCCTGCTCCACTCGACACACCAGGAGCCAGCCGTCGTGCAATGTAGTGGTCCCCGGCCGACTGCAGAATCGTTTTCTTTTGGACACCCTCCGCTCGTGAACTACTGATGCGCGGATCGAGTATCTTCATTGGCGGAGCAAATCAAGGTACAGGAATCGAGGTATTGAATACACAAGAGAGCGTTGTAGTTTGCAGGCCGTATAATCTCGAATAGTAACACGCTTTGCCGAATGATTGCGAAAAGCCCTAGATTTTGGTGCGTAGCCAGATTGCACCGTAGTGCCGAACCGGTGATTTGTTTAGGTGGTCGCCCTCGTATGCTTGGTTTCATCTTTGCTGATGCACTGAATGAAGCCGCATTTCGGGGTGCGAGACCATAGGGAACGTCACGAGACCTAGCGGTGGCATAGTATACAGTGCTGAGACGTACCATTTCCTCAACGCCTCCAGCCGACCTCCCTACGCATATCGAGAAAATGTTGGCTTGCTGAGACGACACTTGTAGATATAATGCAAAGCTCGCCTGGA
>20 269 TGAATCCATAAGACG
AAGTAAACACAACTCTATATTACCCCGGCCCCCTATACAGCTCTCTCTGCTCAACTCGGGGGATTCGGAACATTACAGAATTGGACGAGCCGGTAGCTGTTCGGATAACGAACGATCCACGTGGAGTACCTCTTCACACTTTTGCCTAGGCCGGGCTTAGAAGCACAGGCGACGACGCAGACCGACCAGTTTCTTTGCAGCCGCCACGAGTGTTGCGAATCTCTTAATCCTCTATATTGCAGTCTCGCTGCTGCAAATGAGGTGTCCTTTGAATCCATAAGACGTTTGTCTAGGGAAGGTAAGGTCTTGGTGGTACCCCCAAGCTTCTTTACTACTGTAAGAAAGTACGCTTGTCCCTGCCGGCTTGCGATTCTATTTATATGAATTGCACATCCTAACTCGGCACGCAGCAGCCGTCTCGAGCTTGATTTACTCTCACGAGTAGTATGACTATCCACTTACCGCTTCATTGTGAATGGACTCAGGGTGCATAAGTGCTAGAGTTCCAACATCGTCTGTGTCAGCGTTGTTTCTGGGAGGCGTATCCTGGATGCGCGACCCCTAACACTTGCTACCTAGTCCGCGTGTTTGTAGATTTTG
