# Supplementary material for: A particle swarm optimization-based algorithm for finding gapped motifs
Source: BioData Min. 2010 Dec 13;3:9. doi: 10.1186/1756-0381-3-9 (PMC3022572; doi:10.1186/1756-0381-3-9)
Supplement: Additional file 2 — Experimental Dataset. The synthetic data sets and real biological sequences used in the paper. [file 1756-0381-3-9-S2.ZIP › synthetic/non_gap_motif/fix_seq_length/Seq_600_20_15_4_3.fa]

>1 495 TGTTTAACACCCGAG GGTTTAACACCCGAG
ACCTCCCCTCTCTCCACCATTGTGATGGGGATGCCTGCGATCGAATTCGCCGCTCATAGGTAACATGGAAGTTGACTAACAGAATCGGATAGAAGCTTGGAGCGGTGCACATTAGTATCCAATCTACACCTCGTGCGCCTGAAAATACTAGTTGGCCACCTGCGCGGCTGGTTGAAGTTGGAGAAGTCCCAGTCTGTGAAGGTCGAAGAACCATCCCGATCATGTATTTACGTCCTCGGGTTCTTTAAACTACAGGCAAGCTTCGGAAGGCGGGCTCGTGTGCTTCGTTTGCATACCATGCCCCTCCCCACGATACACGGGAGTAGCAGATCTATTCAGATGTGGTATAGGGGTGGGCTAAGGTATCCTGTCTTTACCGTAACGGGATCTCTGAAACTATAAAGCTCAGCCCTGCATTGATTCGTACAATAGACCTATAAGTCTCCTAGCCTCCTTATTAGAGCTTGAGTTGCGGATACCACAGCGCTCATTACGTGTTTAACACCCGAGAAAACGATGAAAGATTCGCCCACCGTTGCATGTACTCTTTACTGTCGTGATTTCCAGTAAACTCTATATAACTTCGGTGTTTCGATACTC
>2 463 AGTTTACCACCGGAG
GATTGATGTCCCCTGAGCCTCTCTTTATCCGTTGTGTGGTCCATGTGACTTCAGCGAGAAGTCCCAATAGGATTATCACGACGATAGAGAAGGAAATTAGCTAGCTATGTGGACGCAATCTTAATCCACCGCTCTTTTCTAGTCTATATCGCGTTGCGATCGTGTAAAGCGACAACCGTATAAGTTCCCGCACCTGCTCATGGCGAGGTAAGGCGAACCGCCGATTCCCGCATAGGCCCTCACCCGTTCGCCGGAACCGAAAAGTTTCCGAGCCCCAGAACCTGAGAGGATGAGTCCGTTCGTCACAAGCTTAGGTCGGCGTCGTCAGACAACCTTGAACAAAGACATCAAGTCTCCAGCTTTGCAGTTTGTCGCATTTGTGGGTCAATCTCGAAAAACTGCAGTTACTGGGCCCGTTTAGACTTTATACACTAGGAGAAACCGCTCTAGTCATTCACATATTAGTTTACCACCGGAGCATTCGAATATTGCGGAGATGCCACGACCAAACATACAAAGGCCTCGCTGTTCAGCTAGGTTTCCTGCTCCTTTGGGGTATAACCCGAAGAAAAGGGCAAGGCCTTGATCGCGAGAGTTACG
>3 460 GGTTTGCTACCCCAG
GGACCTAACGCAGGCTATTCACCACGCTTCCCGGTTAGAGATGTTTCTGTAGTTTGCTTTCCTCAGGCCGCATGTCAAGAGTGGCCCTTATTTGAAGGCCGGCTCAGATCGTGCGCTCTTAGGCCGGGGGCCACGGGGCTCTAGTGCGACGATTAGTAGAGATGGATGTTGCGTTTACGGTGGACTACTTTAGAGTTCCCTTGGCAGATGATATGGAGGTCCGATCTTTGTGTCGCTCCGGATGGTAAAACGGCTGACTTGTACTGTTCGCGAGTGTGCTGCGCAAGTTTCACCCGTGGATCCCCCATTGAAATACACTGCCGCGATATGAACCTGCGTAAGGTAGCGGCATAGAGACTTAGCTGACTAGTCTCGTGCAGTTTATCTCAGAGGGTGGTTTGGCTTGGTTACAAAGTGGGAAGATAAGACAGTACTAGGGACACTTATAGAGTGGGCTCGAGGTTTGCTACCCCAGACAGTATCCGGCGGTGTAGTGGAATTGACAGGCTTGTGCTCTCTGCCTGTTGGAACAATCGTTTAAGCGCTAATCCGCATTGCAGTGACGTAAAAATGATCACTTATAATTAGCCCACTTAGTAC
>4 190 GGTTTAATACCCGAG
GCCTGTATAGATGGGGGAGCGGTACGATGATACCATGGTGCTTTAAGCAAGTAATACTTTTGGACCCTGGTCACAAGCACGCTGTGAGAGCAATCAACATACGCTGCTTTGAGGCTCCTTGTTTAGCAAATTGATGTGTTGCGAGGACCTTGTGCGGCCATGCTGCACTAGGGTGTATCCTAATGGGCGGGGTTTAATACCCGAGCGATTTCCTGGGTGAGGAAGAGGTCCGGGAGTGAAGGGGGGGGTAGCGCTAATCAATCGGTAAGGGAAAACACAGAAGAACCGTGCTGTTATTCCTGAAGGGAGACCTTCCTTGCAATTTCCCCCCCATCCGTCGGCCTAGTCCGTAAGGCCGTGTGAATCGCCTGGTCCGGATCGTCGGTCTCTCTTGATCAGCCAACGGCATCAATCCACTGCTCCTCGAGGCCATAGCTAGAATAGTACGTCTGCACACCTATGATCCCGCCCCAATCACCTCTAAGTTCATGTACACAAAATTTGCCGGATAACCCCGATCTGTGAGCTGACCGGGTCTTCTCGAACAGGAGTGGGTTTTACAGTACGTCTCGGTATATTAAACTCCTTCGTTCTATCTGG
>5 566 GGTTTAAAACACGAG
CAACTTTGAGGGAATTGGCACCAGGGAGCATAGTATTCAGTGCTAGAGCAATAATGTTCTGCTGTCTAAGCTGCGACGCTCCAATTCGAACCGTGGTCAGGGCTGGGTAGTTTCAAGATGATGCCTGGGGAAAAATGGCGATGGGATCAGAGTACAGGAAGCAGCACATCCCCCGTCGACAAGGTCACGATAGTCGCGGGATATGTATCTCATGCGTTGTTCACATTCCTACCCGTTCCCAACCGGCAGAGCCCCCAAATAAAGCGGGGATCCCCGCACGCCGAGTCGCCTGGGCAGCGCAGGGATTTTGATCATCATTCGACTCAAGGTTTGAATACAGCCCCAGTCGAGACCAGCAGTCCAAATCGTCTCCGGCTTGAGTGTTGCATATGTACTGCAGAGCTTGGGAACTATACATCACATTCATTCTCGCAGAAACAGATAGGTGCTTCAGCAAAGGCGTCTTAAGTTATTAAAAAATTCGCCGTTATGCGTAGTGGGTGGGCAGCACCGTTCCGGGGCGCAAAATACGCGGATGATCCTGGTATAGGATACGTACCTTTCGGGGTTTAAAACACGAGCGGGTTGAGAGAGAGTGTC
>6 321 GGTTTAACACCGAAA
CACAATTAGGGACCATCCGATTTACGGCTGTTTCCCTCTAACAGCGCATATAAGGTCCCATCTTGATTAACGGGAATCGCAGGGTAGCCTATCGTATAATCACGTAATAAATAGCAGTACAACTGTAATGGATACTGCCCAAAGCAGCGCGCAAGAGAGGAGAGGAATCGACCCGAGAACAAATTTAGACTACGTCTGCTGTGATTCATTCCATCCCCAACCGTGTTCAGGTTATATAAAAGGAGTTTCGTAGTAACTGGTTGCCCAGCAGTAATGACAGTTTCATCAACGAGATGATTGTAATTCATCAGCGTCATAATGGGTTTAACACCGAAAACGTAGTTCATCAGACGGATTACACAGCCGCCCGCCTGCCATTCTTCGTTCGAAGTAACTACCAGGCTAACCGGTGGTGTCTATTTGCAAAGTAAGAAAAATTTCAGATGACCATTATTATTTAATCTATAAATGCTATTTGAGCGATCAACTGGTCTCCAAAGTTTGGCCAAGTCTTACATGTCAGGCTCGGGCCCCAGAAACGCCAAGGGTTGGCATCTGGTCGTGGCCCGCTCCTTTCAGGTGTGATCTCCTATTACACGC
>7 286 GGTTTATCACACGTG
TTCTCGGTCGCGACATTTATTGCCGTTCAGACTGCTACGAAGTATAAATGCGAGTAGGCAATGACGTGTGTTGCAGTTCGCACAGTATGGCCGCGCGTCCGCTGGGTTGCAAGACAGGGCTCAGTGGGTCGCCAGAAGCAGGAGGACACGAATGGCCCGGAACACATTACTACCTCAAATCAGTGAGTCTCTTGGTGCAAGGGCAGCAGGGGGGGTCGATCCGGCTAAGCTCTCATCTGGACTCTCACGAAGGGATGTCGTATCGCCGTACAGGGGTAGTGACCGAGGTTTATCACACGTGGGGTAGATCTCTGACACAATAGAGGGAGCTCTTAGTCCTTGCACGTCGCACGCCGATTGAGTTCCCTTTAACATGGAGGAGTGTCCAGCTGGCCTTCGTTGTCACCGTTTACGAAACGATGACTTGAACGTCTTAGAGACCAGGCGACAAGCTGCTTCGCAATCCGGACCCAATAGAGCTGAATGCCGTCCTTTAGTGTTCCGTACCCGACCACCAAGCCTATATTCGGAGAGGCACTGATTTGGGGCGCCATCCGTTCGAGCGTGCCGCGACTGGGTTTTGGCTCAAATTCATTAGGG
>8 228 GGTTTACGACGCGAG
TACAACAAATATGATCCGGTGTAAACGTGAAGAAGGTCAACCGACTACACTGATAGGATGAAGTGTCGATGTTGTACGCGACGTGCTATTACCCGTATCGCCTTCTGGGGCACAAGTCTGCCCCCTACTATCTACCCGGAGCGTGGTATTATAAAATCCCCGGTAGGCACAAGGGAGACTGTACAGCGAGTTAGCAAACATAGTTAACCCGAATCCTTCGGTACTGTGGGTTTACGACGCGAGGAAACTCACATAGCCACCTCCATATCCGGGAATACATTGGAGTACAGGACCTATCGAAGGGCTAGCTCCGTGACAATTACCATGCTCTTTGTGCGGCCTAGGTCTACGGCGTCTAACTGCAACTGGCCTGAGCCACGAGGCCCTAATATCGAGAGACTCGAACCTATCTTGGTCGATTACTCATCGATTCCCGTATGTAACTTGTCGATCGGCAGAACATCCCGTAAATTTATGCGCTGCCATTTCAAAACCATAGCCATCGCTACGTATTAGAGAGCTTGTCGCGGTAATTCTGTAAATACGCGAGAACAATCACCTCAACTGGATTTTAGCCAGGTTTTGCAGACCATGCATTAC
>9 537 CGTTTAACAACCGAG
TGAGTGCGCAATTGGCGACGTTTCCGTGACATGTTTTGGCCTAAGTACTAGCCAGTCTATATAGCCCCCTGCTACGAACCACGTGACGAGAAGCCGGAGTTAAATTACACGGGACATTGGGCGATCGAGGAGTCTAGTGCTCTTCTGCAATTGCCTCACGACCTCTTCGTCTCAGCTACTGTTTCGACATCGTCGAAGTACTCCGAGAACGCTGTTCAAGCTCCTATATGTTTGCGGAGTATAAAACTATCGGCTGGCGCAATGGGCAGCATCTGCCGGATGAATAAAACCCCGGTAAGCACCGTCACCTGCTATAGGATCTGTCTAAAACACGGGACCCACTAAGATCCCGTAACAACTACCCCCCGACGTCTGTCTCAGACAGTCAACGGGCGTTTTTAGCCTCACAGACATACAATGACGACTAATGATGCTTTGACCGAGTGGCGAAAGCCGCCTTGTAATGTCCTCCATGGGTGACACATTAGATAGGCATTTTGGTATCAGCTCGCACCTATAGCCTGGGATCTGGTAAGCCGTTTAACAACCGAGTGCACCTACCTCGTGCAGAGTCATTAAATACCTTCACGTTGACAAACA
>10 28 GGTATAGCACCCCCG
CTGACCCGGGCCCGCGGACATGCAATATGGTATAGCACCCCCGTGCGCGTCCCGCAGCGTACGTAGCTCGATTGCTGCTATGCTAGCGAAAGTGCGCGTTTAGGAATTGAGCGGGAATCTGACGGTTAATATCGAACGACTCTTGTCCTTGTTCGCCAGAACTAGTAACGACGGTTCCATATCAGGTGACACGGGTTAATGGTTAAGCAACTTCCTGGCCAGCTTACGGGCGAAACTCACGGAACAGTGATTGCTATCCTCGCACACTGGTAGAGATCTTACTTAGTGTTCGATGCAATATTGGGCATTAGTAGCGTTTGCGTGAGAGTGCATTATGCGTGTCTAAACTCAGATAGATATAAAGAAGTATCAATCCGTTTTTACCTCCAGAGAGGAACCTCCATACGGAATGGCCCTCCAATCCTTATTAGCTTTTTGTGTGCGGACTTGTTGGTGGCCTTGTTGGCGCAATATAAATCGAGATTGAATCATAATTATCCTTGCCGAGGCGGACTCCGGGCGATTAAATTGATCGACCTCGGGGCGTGCATTCTCGACCGAAACTCTTCTGCACTACTACCGAATCGACTAGTACACCCC
>11 551 GGTTTAACACCCTAG
AGATAGTAGCACAACGACGTCGCATATCGCATTGGAGTCTGGTGTGAGAGTGCATATCAATCCTTAAATTGCTTTACGATCACAAATTGTTTGATTATCCCAAGAGGGGTGAACAGTAGTGAAGCTAACGTGTCTGTTATACGTAAGCTGGTCCCCGCGTGACCGAATTTATCCATGCACAACCTGGTAGTTTAAGAATTTTCTTTCAGGACCAACTAATCTTTGAACGGACGTATTCTTTAGTCGGCTCGAGCGACTCGACGCCGAGTTCTTATAAGTAGAAGGACAACTATTGACTGAGTGGCAATCCAGGCGCCCGTTTGTTCCCCAACAGATAGGTAGGGGGTTGCGCGCGATCCGCGCGATCGTAACTGCTTATCGTGGAATAGTCTAGTTTCTTACGGTGCAGCATCTGCATTTCGCATCTATTCACACTCAGAAAGACCGTACCTCTGACGGTCCGCCCATAGCACCACCCTACCCATCATGCTCTCTGGATTCGGTCTAAGTGATGAACGTTTTTAGTCCGTGGTATCCGCTATCGCTAGTATGGTTTAACACCCTAGTTGCGCTTACGGTTGTTACTTGTACGCTCTAGGC
>12 28 GGTTTATCACCCCAG
CGATCGAGCGAGTTCTACGACGGAGGTGGGTTTATCACCCCAGTGCGGATGCAACCAAAAATTCTGGGTGGAGCCTCACTGTTTCCCTGATATTGCGGTGTTCCCGTGCAAGGGTGGGCCTTTATGCTTTGCCTGTCCAGGACAAGGACGCACGCCCCGACATAGCCGCGATCACCGTAGGATTAAACCTATGGGCGAGATGTATGAGGTATACTCTGATTTAGCATATTGTTGCGGGTCATAGCCATCCGCGAAAAATATTATATGCGAGGAAGAATGCGGCCTTGTCGAATGTAGAAGACGTATTGAAGCAACCGATGCTGCTCGGCATTTTGGGAGGCTTTACTCGACGCACTTCTGGCTACGAGGGTGCAGATTGTCCCGGTTCAGTTCACGTCCTAAAGGGCATCTCCCGAACGTTCATTTTGAGATCGTGGCTCAACGCTGCGGGGACGCGCTCCTGGCTTGTCAGTCCATTAGACGTTGTTACGGACGTTTCCCTGACACGCGGATCCGCGGCTTGCTGTAAAGACCTGCTGCGTTTGCCGTGGATTCGGTGGAACCCGTCGACAAGATGTCTAAGTGTCGGGATAGGGCCAA
>13 330 CGATTAACACCCGAT
GGTGCTACGAAGATTGCCCGTGGGACAGCTCCACTAATGTTTTAGCCTAGATTCGTAGGCTTTGCCCTTTCTATGAAGGCGGGATACATGGCGAGCGATCGTATTTCGAGTGCCTAGCGGCAGCCTACGATCGATGGGCACCTTGCCAAGCACCGGCTAAGCGTCTCGCCTTCGAGACCACCCAGGCACCCCCCGAGTGGGTCTCGCTAGGCGCGTTTAGGAGAAGCGGGTAATAGACTTGCGATAGCTTTATAGGATTTATGTAGACCAAGGAACCCAGGCGGACATTATCCTCAACGACGCTGTGGAGACGCTGATGTATCTCTTCTGCGATTAACACCCGATTATTCCGGCCGTCTTGACTGTAAGAACTGTTCCGCATATCGTTATCTGACTGGCGTGAGCCGGGGGGCACTCTATTGAAAGTTCCTGATATTTTCGAATCAAAGGGCACTACATGCCCTACGAAAAGGTGCCTCGACTGTATATTAGTATGTACCGCCAGGCCAGTTCTTAAAAAACTCACGACGGTTAAGCGTGGACCGACGGCACCGGCTATGTACAAGCACCGGTCTTAACGTTAGTTTTTAGATGCTAACA
>14 537 GGTTTAAGACGCAAG
GTAGGAGAGTTCAAGCAACCGACACCGTTTCCGAGATTCCTCCTATCCTTGCAAACCAAGGAACCAACCCACTGCTAAGACCTCGTTTAACTAAATCCACGCGAGTAATGCTAAGTATTGGAGATGTAGCCAAAAGGTATTCAACACCTATGAGTGAAAAGTTGGAGCTCATAACCTTATATTCAACCTGCTAAGCATAAGCTTTCTACAGCGCCGAATAACGGTGCCCACAGCGCGATATCGTGCACACTGTGTTCCTACGCCTCTTGTTCTGGCGCGCCGCTGTCCATATGGTTAGTCAGTGAGACGCAAGCTGAACTGTGCCTGTGACCCGCACAGACTTCTGTAAGAACAGTTAAGCAACTAGCAGTCTAGTGGTCCTTAGCCTCCAGATAATAAGACCGAAGTAATGTGCTTCTCCGTTTGATCACAATCAGGGCTTACGCAATGTTTTGATGTTGCCCCCGTTTTTAACTCGCTCTAGTAGATTAGTGAATCCTTCACGCGTTTACCATGGTAAATGCGTGCGAATCGAATGGTTTAAGACGCAAGGCCCCCCTGTAGAGTATGATTAATGCCGACAATCGAAAACCATCTTCT
>15 318 GGTTTAACCCCAGCG
ACCAAGGCGACTGGCGCCCACACCCCCCTTTTCCGTTGGTTAAAGGAGCCTCCATTCGGACTTCTGGTTACCAAATGGGTAAGTTGACCACGGAATAAGGTTACGTACTCAAGCCGTCCCACCTGGTGTACTCAATGACATGCTAGTAGATAATACTCCTCCCACGCCGTTAATGGACAGGAGGTGTCCGGAGTTTTAGTGCTGCGAACTTAACTACTACCAGGATTTGAGGCGCTTAGCGCCACGATACACCATTCTTATTCCAATCGCTCTATTCCTCACTATCGCCACTGTTCATGTACTCATGCCCCGTCAGGCGGTTTAACCCCAGCGGCCGGAATTACGGATGAGCAAATTTTGTAGAATACTGAGCGAACTGAATGGGGGCTTCATGCATCTGTTTTTATTCCGAGAGACAAGTCCCCCTTACTTGAATGTTATGTTTACAGTACGTGAGGGACACAAGCTCCTTCGAACGCGATTGCCGCGCTTATTTCTTGTCTTTACGTAATGAAAACGGCTACAGTTACTAAAGCCAACTCTGCTTGGGTGAAGATACGGCTCATACTCACTTCAAAGAACATACCAGACGTGTTTGTT
>16 73 GGTGTAACACCGGAG
AAGCTACTTTTGGGGGCTTGATGCCGCGGATTAAGCGATTAGGCATTTCCAAAAAAATGCCTTGGATCCCGTCGGTGTAACACCGGAGCGTGTAAGGAGCGGATTACAAGCAATATGTCAGGCTTGAGCTCGAGGCCTTTTTGGAAACGCGGCCGCGCAGGAGCTGTGATGTACTGAGTATTAGTTGACTAGGTCTTTCATCTTAGTGGGCTTCTCCAAAGCTGTGAGACCATGTCATAACGTGGATTGCCCAGACCTTGTAATACATCTGTGCTCTAACCCCGCGACACCCCTATAGAGGCCGAGTTAATTTAGTCAGCGGACTCTAACTGGGATCCATCATTTCGTGTCTATGTCAGCTGACGTAATGCGTTTTTATAACTCCCAGGAGATGTTGTAATGTGACACAATCTCGGGTGGCTTCATAAAGTTAGCTTTCCCTTACTCCTGGTAGGGATCAGTCGGGCTCTGTTGGAGGAATAAGGACTCCCTTGATCGCAATTACGCGAACACACGTTAAAAATCCTGATTAACAACTTAAATGTACAAAAGTTAGCGAAGTGGCGATAACGCCCTATGTTTGAACCGTGAGATGTTTCA
>17 558 GGCTAAGCACCCGAG
CTTGCAGAAGATGACTTGTGTTGCATGTGCATACTACATTGATTTGCTAATACACGTTGATCGCGAATGGCGTTAGACCGGCTTTTCAAATGTCGCTACGACTCAAAGACCATATATCGCTCCTATGATAGAAGTGTCCCTCTTAATAAATCACCGCATACTTCAGGGGTATTCCGTCCACGAGTTGCGTGGAGCTCACATTGGTACTGTACGCCTCGCCGCAAGCCCCTCGCAGATCTTCCCACAGAAGTAGGCGTCTAACGGATATGTGCGGATAAGGGCATGTCATCTTAGTGGTTCGTCGCCTGCCATACCTTACTCTGAATCGTAGATTATGGGAATCAACAGGGTGAAGCATGAGCTCACTAATGATACATCATTCCAAAGACGATAGCGGATAGGCGTCACCATTCCTAGAAGACTTGTCCTGTATGTTAGGGAGATCCCTTTCATTTGGTCAGCAACTTAGTCCGCTATTAGAATCTCTCCATAGAACATATAGTTCCTAATACCCTCAACTGTAATCAAGAGGATGATTACCATGATTGCGCCACGCAGGGCTAAGCACCCGAGAACGTCTTCCGATTGACAGTTATCCGA
>18 211 AGTTAATCACCCGAG
GATCTACTGCTACACGGTACCTACAGCCCCTAAGTGCTGAGTGCATCTTAGGAGGCGAATACGGCACATGAGCTCAGGGTGAGTTGAATAGGCTACCGAAACTAGTCATTGATGAGTGCACAAATACCATCTCAGGTCTTGGATGGGCAACTCCTGACGAGGGACAATGCACTTTCTAGCCTACGTAGTCGATGTTTACTTTAATGCGCACAGTTAATCACCCGAGCCTCTTGTTGTCTCTTTCGGGGACGAACATTAGTCGCCGACCTCTTCGTGACCATCAATCTGCCCTCGATTAGCGAACATGGACTACTTGGTCTTCATTTTTCACCGAACATCATCACCGAGTATGATCTCTTCAAAAGCGGACCCCTCGGAAGACGAGAAGACGTGATATGAGCGTTATTAAGAAAGGGAAAGGCGTCATCACCAAACTCATCATCGAGCGGGCGATCTAGACTGTATCTGGCCCGCTTCATAATCGCGGCTGAGTTATATACGGGGGAATAGACCGCAGGATTGTACAGTGCCTTCGCACTACGCAAGTGAGGGGAAATATCACTAAGCGTGATGGATTAACTAGTTGTCGTGTTTAATGGC
>19 201 CGTTTAATCCTCGAG
CGCAGTGAAACGATTTGTTGCGAAACTGGTCGAGTGTATGCGGAGGGATCGTCGCCAATTACTCAGTCACTCCCCGGACCGCCACATACGCCTTACCAAGTGATAATATCAATTCTGATATAGCCTGAGCCGGGACCGCAACTACAGTATACACAAATTATGGACAGAACAACGCTCTCGGTCACGTGAATAATTCAGGACCGTTTAATCCTCGAGCCTCCTCAAGGCAAGAGCCATGGAAACAGATCCACCGTGTTCATTTAATACAGGGGTTGAAAATCAATGAATACAAGGACACCCATTCGCCCGTGATTCTATAGACCAGAAGCTTTCCCATAGGACGGCGGGCCTAGATGGCGCCACGAATCATGCGCATCACTATACTTGGTGGAGGATGAATCTCTCGTTAATACTCGACCCCCCACGAAGGAGCCGCGACGTGATAAAGGCGAGATGCGAGTAGTGGTCGCCTTATGCTAGGTAAAAATCCCGGAGTAGTAGCATATAAGAGGTACGCCAGGGGTTAGTACGCCAGCCCAGTTGTTTAAATGCGGCCAATTACCGCTATTACAGAGAAAGACGTAGTTAAGATGATTCCAG
>20 129 TGTTGAACACCCGAG
TGGGTACGCGAAGCTTAGGGTTTGTCCGAAGGGTCCGAGGTAAGCTCTGGCCTATTGCCATGTGAATAGGAAAAGGCGACACGATCCCGCGCCGACATGTATCTTCAGATACCAACGTAAGCGCCCCTTTGTTGAACACCCGAGATTTAGGCAGCGTTGGATCTTTCTTTTGCGTGACATTTATCCTCACCCGCGGGAGTTTACGTTCCGCATATTTTGAGCACTCAGTCTCTTTCGGGTCTTCCGCCCGGACGAGTGGGGTAATATAATTCAGGACTGATACAATATAAAACACGGTATTGCCCTGCCTCAGCTCAACATAACAAAAAATAGTTTAATAAGTGTCTTCATCGCCGGATGGGCGCGGAGCTGCATAGGTCTTCAGGGGTCGCCGAAATGCAAACAGATGCAGCTCTTGGCCCACGTGTGGCGAGCACGATACAAGCACTGGATCATGGAATGCAATGGCAGTGTAACAGCCACGCGGTTCCCCACTGGTGATTAATGTGGATGCGCCTTCCCTCCAATCTTCCTGCGCCATATTGTGTGGGTCGAACGTGCGAGAATTAGTTTCATAGCAATTTGAGCCCTAAGGCTCGT
