# Supplementary material for: A particle swarm optimization-based algorithm for finding gapped motifs
Source: BioData Min. 2010 Dec 13;3:9. doi: 10.1186/1756-0381-3-9 (PMC3022572; doi:10.1186/1756-0381-3-9)
Supplement: Additional file 2 — Experimental Dataset. The synthetic data sets and real biological sequences used in the paper. [file 1756-0381-3-9-S2.ZIP › synthetic/non_gap_motif/fix_seq_length/Seq_600_20_15_4_4.fa]

>1 297 CTAGTGGCTCGTCTG CTAGTGGCTCGTCCG
TAGTTCGCCTCAATCGGCGAGCACTGTGCCCATCCTGCGCGAGACTACGGCTATCGAACCCAAACAACAGACGGTTTCTTGCACAGTAATTCGCCGTGCGGTGCCCATCAACGCGCAGAACTGCAAAGTAAGATTCTTGGCCCACACAACAAGGCGGTCTAGTAAGTAGAGTACATTAATCATGAGTCCTATCACTTTCGTTGTACAAAATATACCCTTTACACGATCAAGTCTTTTCTCGATCATTGTGCCGGTACAGCCAACTCGACCGCCAACATGATTAGCCCTTAAGGCAGGCTAGTGGCTCGTCTGAGGATCTATGAGACATGATAGTCATTGCGACCCGGTTTGGACTCTGTTGTTCCTTTGCAATTTACTCATAACCTTGAGTAGCTAGTCTCCATCTGTCTATAAACGTCTTCCTCCGTTTGAGAGTCAGCCCCACGGTAATTCTGCGGATTCCTAATCCCGTTGGGAGGCTCATTCAACATCTGCCTTGTCGGTGTCCAATCGAGACTGAGCGGTCATATGGGGCCTGACGTAGAAATAGAGGCACCCATGTGGATACAGGGTTTCTGCAAGAAAAAAGAACAGTGACGT
>2 0 CTTGTGGGTCGTCCG
CTTGTGGGTCGTCCGAGCCAGTGATACTTCAGTGGAAGGGTCAGACAGCAATGAGAGCCACATTGGATTTAGAAACATCATTTGAATGCGTTAGAAATAATGTTACTGGTCAACAATGTTGCCGCTTCATGACCTTACTGACTGGTTCGATCGGAACCCGCTGCGTTACAGCGGGCTGTCAAAGTAACTACATCGGCATCTGGTACTTTGAGAGCCACCTCGATCTCTATTAAGCAGCCATCTCCTAGTTGCTAATTTTTGATCGGAGTCCGGGGCTCGTCCATCGACGTCTCCCAAATATGTGCGCTATTCACACTAGGGATTATATGGTTACGTTCAACAACTGGCGTGTCATAAACTCCGTGAGCTTTACCTCCACCCGCAATCTATATTCTTTCCATTGCCCTATTGGGGCACGAACCAACACTAATTAGAGGCGATGGTTATATTGCGGAGGCACGCAAGTTGTTTGTGGCAGGAGCCATCTGTGTTATCCATGCTTCCGCTCAGGTGTGTTCGACAGTATACGTAAGTTCGGTAGTTCGTCACACCCTGGCTCCGATTACCGCCTTCGTTAGAACTGGAATTAATTCATCTCAT
>3 582 CTAGTGGCTCGCTGG
TCCTATTAAGAATGGGCCAGTGTGGTCTCCGCTGGATATAGCGTTGATGAACACATCGTCTCCATTTGAGAATGCTCCCTAATCCCGCTTATACATTCTAATTGCCGGAGCACACACTGACCTTGGTTTCTTTGAGGTAACGAGTCTCATAGAACGTACTATGGGAACGATCCCCTGGCCCGACTGGCTTTGCTGACTCACACCCACGCGTTCCTGCACCTTAGAAGGTAAATATTTGTATAGGAGTCGCTCCCAGCTCCGGTCCCGCTCAAACCTCGCTTTCTCGTGAACTCTGATGGACCGAGTCACAGGTTTCGGGATTCTCCCGAGCACACACTTCGGGATTTTAAAGAGTCGAGAATAACCTGTTGAAGCCCGTCACGCTTTGCACAACAAACCTATGCAAAGGCCTGGGGCTACCGCCAATTGAACATTTGCCACCCGGTACACAGACATTACTACATACGTGTTGGGAACGCAACTTAAGGCACTGATTGGCTCTAGTCCGGGATGCGAACTTCTCAATCGGGCCTAGGCCCTAATGCACTGTGCCTCTAATCAAACCGAAGACAGGCTGAATGTCTAGTGGCTCGCTGGGAG
>4 533 GTACTGGCTAGTCCG
AGCCGACGCAATTTCGATTTGAGTGTTCAAGACCGCAGTAGTCGTCCAGTTGATATCTCTGCCGGTCACCTCGTGTTGAGGTGACACCAAAATGTGCCGCCCACGTAACATTCGCGGCCGGATGTCTCCAGCGGGGCAATCACGAGATAATAATACAGACCTTCATCTAATTCTCTTCCTACTTTGGCACCTTACGTTGGGAGTTCAGGAAAGTCGCCATTTCCATTAGGAGACCTTATGAAGCGTAGACACGCTATTCCCGCCAGTCGGCGTGAATATCTTCTTGCCCCACTTGGCAACCGGAAATCGAGTGACGCCTGCGATTGAGCAACTCTGTGCAGTTACCTCTGGTCGGCAACGTGTCGGCGGAATGGCGCTCCCTTTGAAATTTTAATTCGTGTGAGTGCCGCCCAATATCACCGATCGACCGGTGTTGTTCTAACCGCTGACTTTTGGAGCGCTCGTTTAATTATTTTAGTTCAGCTTTAAATGCGGCGCACGATTCCTCAATCACGGACGGTTTTGCGGCATTGGTACTGGCTAGTCCGAGCGATTGAGAAGTCCCAGTCTACGTCTAAATCTACGCTTGCGCCGTCACCG
>5 212 CAAGTGGCTCGACCG
AGGGCGCACAGTGGGGCACGGACATGATAGTTTGCAGCCAGACAAATGTACAGAACCTGGCGGCAGATTTTGGTGGACCTCGCCCTATAGAAGGGATACTCGATGGTGGCTACGCCAGACACGGGCGTTTAGAAGAACATAAAGTGGAGAGTCCGTTAACATTGAACAATCTCAACGGTTCTGTAGGCAACGTGTATGGTCGAGGTAAATGACAAGTGGCTCGACCGCAACGGCGACATACGGCGCGATCGGCCTAACGTTCCACCCGGTCTGCTTCAAACATGATAGGATATTAGAGACAAAGTGCTATGGAGTCCAGGTTGATTGGGCAATAATCGGAAGTCATATAGATCTAGTACGTTTAGGGCCGAGCTGATAGACACCCATGTACGATCGACGAAATCCCTCAACATGCGGTGTGGCCATGGCGCCGTGCATGCCACAGTTGCGAGAGCTATTCGCGAAGTAGGATAGAGGGCTGCTTGCCAGCCCCCCGGTAGCGCTGTAAGCTTAAAGCTTGTCCCACGGGGTGCGGCTTTTGAAAACCTCCTTATCTCACCGTGCTGTACATGACGATCCCCTCTAATCCTATCGGTAGGC
>6 9 CTAGTGTCCCGTCCG
TCAGCTCCGCTAGTGTCCCGTCCGCCCATGACATACCTGAGCCATCGAGGACTTATATCTTATACGCCACTTTACCAGACTCTCAACATACCCATATAAACGCTATCAGATATGAGATGCGTAGGCCCCGTCAGCCAGCTACAGTCTCGACCCTTTTTACTAACGAAAAAGAGGTAAAACATCTGCAAAAGCTGGTCGAGAGGGAGACCCAGTGGGTGCCGATCAAGAGCGCGTAAGCTTTACTTTTCGGTAACCAGGCGCGGGGCAAAATTCTTTGAATGATCCTCACCCCATCCAGCAAATAAGGTGGAGCTATTTGGGGGACGAAATACAGCCAAGTTGATGATCACTATGCACAAATCCCTAGAAGTCTGCGCCTGTTTTATAACTCCCTTGATAGACTACCTCCAGGGATTCGGGGTAGGTCTATGTAGATCTTCCTCTAACCGGGTTGGAAAGATTGCAGCAAGAGTGCCCCTACGTCGTCTCGCATCCTCTAATACGCGAGCCTCCAAACGGATCTACGTGTGGAACCCTGACCAACATCAGAGATCAATGTAGGCGGGCGGATTCGTAGGTGGTGCCTGTAAAAAAAGTCCT
>7 304 ATAGGGGCTCCTCCG
TCTAGGTTTATCGCGCACTTCGGTGTGGATATAAATCCACTGAAAGTGAAAGGTAACCGCACATTAATGAGGGTCAAGATGTGATAACAGAATGCCAACGAACCCACGAGCTATTGGGCCTGTCTTGTTGCCTTTAACTCGCTGTTGAGCCGATGCTGCCCACGGTTGTTGTGAGACAACGGGGATAGAGACCTGCTCTTTTCTATTTGGCTACATTACATGTCTCTCAGTAAACAATATCTATCCTTGGTTGTAAGACTTATTCCGTAGTGCATGCCCGGGGACAAACGGCTGGATTGACCCCATAGGGGCTCCTCCGTTGAGGGTGTATGCTTCGACGGGCACTACCTCACTTCTGTTGTAAATCGTTGAGGGAGTGGCGTCATCCGTGGTTTCTACACTTACACTCACGTCTCGCACACAACGCCCCGGATCTGTCAAGAAACGCTCCCGTGTATAAGGTTTGTCGTAATACCCTAGAGATACTAACTTATTGCAAAGGCCGGGCCTGATAGGTCATATGTGCAGGGGTTTCGCACTATAATGGAGTGCAGCCCTCTGTCACTCGCGACGCGGAGCCCATAACAAGGGAATTTACAT
>8 304 GTAGTGGATCGTCCG
CCCTCACGTCTCTCGAAGAACGAATTTCATGAGGTTAACTGAGTGAATACTCGGTGCGCGTACAGTTATAAAAACAGACCCTGCTAGCTCCAGGCGTACGCTTAGTAGGAAAGTCCCCAGAAAGCATTCGTTTGGAATGCGGTGCTAGCTTGGACATTGCAAGTTCAGACAGTATTCTGAGCTTCGAACACCAGCCTGCCACAATTACCACATTCTTTGTCCCGCGTTATCATGACAGTTCCGTGCTCAAGAAAGTACGTCCCCCCCTAAAGGGGCGCGGGTTGTCCCAAGAGCTCGTCGGGACGTAGTGGATCGTCCGATCTTACCGTATCGCACGTCACCGTACCCGTCTGCGGAATGAGTATCGCCATGAATGTTCTCGCCAACTCATCCTGGGCCTTGCTATTGTTTGTCGTTACGAACGAACATGAATTAATCAAAGGGAGGTTGAGGCTTCTCCTCTACTGCTCTGGTACGGCAATCTATTACCTGTTCCGAATACCAGATGAGTGAAAAACTAAACTTATTCATTTTCTCTCGGAGGGTGAGTTCCTTGGGAGCGCTAATGGGATCGAATGATACTTGTTGTGCTTAGGTAAA
>9 413 CTGGTCGCTCCTCCG
AATCACCAGAAAGGACCTTTTCTCGATCGATATTGATGCATTCCCTGCTCCACTGGACTTTCCTACGGAGTGAGATCCGGAGATGTAAGTCCTCACTCTGGTTGGGCTGCTATGTAAGCGGGGGCGGTGCTTTGTGTAGCGTAATTATTATACACAATGAAACGTGTGGTCTCCTTCCACGCAAATCTTCCAATTGCCACATTAGGCGCCGGAAGCCTCGCAGTTGTAATAGCGAACTGAAGACTGTCGGTGGCGCTATATTTTCGCCCCAGGACCGATCTATCCCTGAATGCAGTGCTTAGGCTTTCTCTCGGATCCCGTTAGAATCATAGTAAGTGCCCTCAGCATGTTGTCACCTTTGAGAAAAGTCCAGACTAAAAGTATCTCTTTTGAAAGGGCATACCATGCAGTTGCTGGTCGCTCCTCCGACCCGGCGCATCCGGTGACCGACGGATGGGGGTCGAGGCCATAACGTTCCAGCTCCTCGTCAGTCCATGTGACCCGAAGTACATCTCTCGTGCATCCTCAATCTAACTCTCTTGGGGGAAACTGGAGAGAGTGTTCTGCAATTTCCCCTCTTGAAAGTAGCTGGGTAAAAGC
>10 67 CTAGTAGCTCGTACG
AGCCCCCGAATATGCACGCGCGGACACAAAACCTCGGAGGGACAGGTCAACTCAGGTTGCTCCTTCACTAGTAGCTCGTACGGTCATTACGCCATAGTAATAGAGGTGCCGGTATTTTCAAAATACGGCCAAGCCATTCTTTAGCCGCACTCTAAACGAGTGTCCCTTGTACTGACTGTGGGTATGAATTAAGATATAGGCTGTGTGCGGTACGCGTTACAGTCATGATGCTATACGCACCAATATGTGATGCGACGTCTTGGAAGGATTACCACGCGATTCGTCCGAGCCCGGACCTTAGAATGCCTAAGGATTGACTAAGCGAGCAAGCTTCCCTGCATGGAAACAATTGCTGCTTGTTCACACGAGATTGCCGCATGGGTAGATCGCCAATGTAATTAAGGATGTACGGGCCTATCTGGTTCAGGCCAGATATCGTATTTATGTAAGCCATCCCCGGCCCAATTCTCAAAACACGAATGCTCAACGCCAGGTATCACACAGTACTCCGACTGGGCCCACCCAGGAATACTGCATGATAAAACAACGCATCTTTATTTCTAAGGTCATGACGGCGGCCGTAACTGGATGAAGGGCTGG
>11 457 CTATTGGCTCGTCCG
AATGCCAGGCTCGAGTCATGGTGCTATGTGCGGCCTCAGTACTTTGACTTCTGTATTCTAATCATACGGTGAGACGGCCGATTCTCATACCGCTCTCGCGCGAGTCTTAATCCAGACAAGACGGGGCAGAGGATCTGTCTGGCGTAGGTCGGGTGAGAGTAGAGGGCGAGGTCCGGGATGAGTCGTGCCTGGTTACGGGGACTAATTCGTTTGATATTACCTTCGCCTTTTACTACAATCCCGAAGTCACTCCATACAGACCCATCAACACGAAAGCCGAGTTCCTCCTCTTTACACGAACGACTCTTCCAAGGCGGTCGTCTCCCGTGAAGCTCATATATTTCGTTTTTGAGCCTGACGTACGTCCTGGGAGTGGTGCGCGGACTGGTTATTGTGACGTATCCCGCGATTTCTCAAAACGACCGAAGCTCCTTGTTACAGCTCTCATTGATAGTGGCTATTGGCTCGTCCGCTCTTCCTCCTAAAGACGTACATCGGCGCGGAGTAGCCGGTCATAGCCTGCTCATTCTTGTAGGCTGAGCAGGGTCTCTTTAACCTTAGACCTTGGGCCGGGCCATCTTGTAGGGCTAGGCCCCGTTG
>12 360 CTACTGCATCGTCCG
AACAAATTCCGGGGAACGTCATAGGTCTTCATGTTTAACTGTATATGGCCTCTTGAGCGCTGTTTACACTCGAAGAACATATCTGGCTTGCTTACAACGTGGAGGAGCAATCCCACGACGCTCAAATTCGAAACATCACTAAGCACGAGCTACATAGAACCACGGTCGAATCACCACTCAATTCCACAGTGAATGAGTGCCGGAAGCAAGAATACTATAAGAACAATTGGCAGCGCCTCGGGTCTCATTCTCATTCACCCCAAAACTCCCTGGGTTTTGCCGCTGCGGGGTAGGCACTATCATCAAAGCTGGAACGATCCTCTCCCGCCCACATAAGGAGTACTGACTACCAGCGCCGTACTACTGCATCGTCCGCGAAATGCGCGAAGTGTGAAACGTGCTGGCGACTACTTTCATAGAGTTCCGACTTTGATGAGGGTGTACAGAGATCTAACTTACCAAATCTTCGATCGAGGCCCATGTGGTCTGACTGTACGCGGCGGCAACTCTCAGAGGGCGAGTAACCTAGGACTTATAAATCGCTACGCGCTGGTCTGCCTGGAACTCCTGAATCGCATTTACCTATGTAACGTGCAGAGA
>13 416 CTAGTCTCACTTCCG
GCTTTCGCCGGACACAACTCGAACAAAGCAGGATCCGGAGGAACCCTCAATTTTTCCTCTAGTAATTGCGCATTGTTGTAGTCGTCCCCGTCAGTAGAAAACTTGCTATTTGTAGGTAGCACCGCCACGGTTAGGTTTTTCTTTGCATATGGTACTGTGCCATCCTCTCGGGTCCTCTCAGCCTCAATGCCGTTCTGGTACTCCATCCCCTACGTGCCCATCTCGACCTGGCAACTTGGTACAGTTCATTACAAAGCCGTTAGGTACGGCCGGCTAGGCCATTGACGCAATTACTCATGACGCGTGGGGGGTACTGTTTACCGAAACGAACCATTGGCGACGGGACGCCCAGCCGGGAAATTGCTAGATAGCGCGCGACTGCTAGTATGCAGCCATAGTCTCCAATCTCCCCGATGCTAGTCTCACTTCCGTTCTAAGACTTGGCGTACCGTACCACCGACAAAGTGTGTACACAGTAGGATGGTATACCTTACACAAAGAGCTGTTACTAAGTTGCGGCAGGAATCAACGTGGCAGGTATGAATGGATGCCTACCATTACCTCATAAGTAGCCCCGAGCCCACGCAACTTGGGAATGTG
>14 73 CTAGTGGCCCGTACG
TTCTGATCTTGGAAGGTGCTGCGAGAATTGTCGCCAAGCGATAGATACGGACCATAGCGGTCCTTGGACCCCGCTAGTGGCCCGTACGGGGTCGCGCAGTCCCAAGCTACCCGGGATAAAAACGGGTATAAAAGAGCCTAGTCTATCAGCATCATGGAGTCTATGGCACGTTGCCGGTGTGATAGTATACTCCGAGTTCCAAGCTAGAGGGTCAAACTCCCCGGATTATTTCCGTTGCAACAGTTGGGTCCATTGTGATGTACTCCACGAGAAGACCTTCGAAGTTTCTCTAGGAGCTTGTCGGCTGCTGGCACTTATGCCCATAGTGCTAAGGTCTGCCTTTCACCACACAAGATCGGCCGGAGAAATATAAATATCCCTGAAAGATGATTCTGTAGGCAGGGGAAACCTCAGGGCGTGTTCTTAGCAACCATCCGTTGTTCCACTCGTATTGAAAGAGAAAGCTGCAGCCGCAGAGCGGCTACACGCTTACCCGTCTCCTAGTGACAGGACGCTTGGGCACCCGTAGGGACAGTTTGGAGTCGGCTAGGACCGGTGTTACACCGTATAGTTAAGCGAGCAGTGTAGGGAGATTTTTGG
>15 168 TTATTGGCTCGCCCG
ATGGCCCCGTATGGTGTGCACTGAGGAGACTAGTCGGTAATTCAAGACGTAACCTGTTGGGACTCTAGCTATAGATTCGTATGATGTAGGATCTTAAATATTCAGATACGTAGTACTCTCGATTCTTTACCGGAGAGCCTACCTTCCCGGATCTACTATTTAGGCGCATTATTGGCTCGCCCGCTGCTCGATCAGATTGAATAGTCCGCCTGTCAACTTGCTGCGGAATTCGCCTACGGGTGGAAAATATTCGCATAAGAACCCGGATCATCAGAAGCTATCGGCGTGTGTACGACTACCGGGCCTGCTTAACGTTATTAGAGGGTGTGTTGAACGTCGAATTAGCTCAAGCGGTAAACACCCAGTCACGTCATCCAGTGGAACACCAAGGTAGAAGAGTAAACGTGCTATATTACCGACCTAGCAAGAGGCTAAAAGTCCATGGTGGACTTGGCCTCAATGAACACATCTTTACGGAGGTAGTATGGGACGTCTACCCCGGTAGAGCAGAGTAAAATTGAGACACGTTGCGACCCGCTTCAGAAGATGAGCGGGGCTAATCCCCTTCGTAGACGCAAAACTCAAGTGTTGGAGGTTCAT
>16 203 CTACTGGCTCGTCCT
AAAATCAGGTCGTCCCTTGCGGGGGACAATTATTTCTAGGAAATCCGCGGTGTTATCGACATGGGCTAAAGATTTGCGCTACGAGACCGGGTCCCGACATATGAGATAGACGGATCTGTATATTCCTATTCACTTAGGTTGCACTAGAATCTAAGACCTTCTATAACAGTTTCGGGGGCCCACACAAGTCACACCGGCCTGCGCTACTGGCTCGTCCTGACATACCCTCTACCGTCTCACAAGACGGTAAGTATGGCGAATAACTTCGGCATTAAGGCGGGTCGGCTCCAAGGGCCGACCTCCTCCCGGAGACGTGTTAGGAATGTTAGCCGGGAAGCGAATCAGTCCACAGCTGGCGCTAGAGGCTGCGCCGTTAACAAAATCCACCGTAAAAACCATGTTTCCCGGGCTTGTTGCAAGCTCCTCCGCCGCGATATCTAGGATTCCGAGCAGTTTTGCCAACGCAAGGGCACACGGACGGGGTAGGCCAGAGCCATTCCCATACGATCGTCAGCCGAAGCACTCGAAATAACTAGCCTTATCGCCTAAATTACGCAAGGGGTCACCTATTGATGTGGAGAGGTAGCTCTTTACAGGAAG
>17 403 CCAGTGGCTCGGCCG
TTAACGACGTACAACGGTCATGACGTCCGAGTCATGTACAGTGCACGGGTTCGCCACTGCCTTATAGTTACCTGGTCCTTCGCGTCCGCGAACTTCATTAAGTCTGGGAGTAAGTGAGAAGCCTTTCTGGGGGAGGTCATCAAAACGAACGGTTACCAGTTTGCTGCGATACTGTCGCCAAAGAGGTTTTACAATCTAGTGAGCTCTGCCCGAGGTACCTACTCCTCTTGGGAGGTTTCTAAGAGTCCATCTCAACTTATTTACTCAAATTCTAGTGGACACCTTGTACCACTAGGGCGTGGCAACAAGTTTTACTCCAGGGAAGCCGTCGCATGACGCCTGGCAACCTCTTAGATACAAGTACCCATAGGGTCATAAAAGGTGATAAACGGAATCAGGACTGCCAGTGGCTCGGCCGTCGTAAGTTTGGTGATGCGAATACTTCCGGGGGTTTGTTAACCTTGAGCCGGAGAGAGACACTGGAATCGTAACATGATGTCGTTTTTCTTAGGGAAATATCAAGACCACCGCGTACAGCGTGGACAACTCCGTAACGGTGGTAACTGAGCGTGGGTAATGCACCCACTACCAAGCGCGCGT
>18 464 CTTGCGACTCGTCCG
GATTGGTGCCGAAATCAACTGTGGAATACTTTTGTCTTACCTAGTAAGGAGACTTACCACAGAGCAAAGTACAATAGCCGACTTGTATAAGGCCCATTAAGTCCCGGCCTTCAACTCCTTCAGAGGCGGCGCAAGGTAGGCTCTTCGTTGCGGGCATCTAGCTTGTTGTTTACCTCAGCCTTTAATTCCAAGTCTTATACGTAATGCTACTCTAGCATAGGTGGGCACGTATATGCGACAGGTGCGTTACGATATACTCAGAAAACTCGCCGGGGATTGACAATCGTTAAAGCAGACAACATGCTAGGTCTCGAGGAGAAACTTCTTGCGACATCTGAACCCAGATTGCCTGGCACCAACCTCGCCGGGTTGCGTGCACGCCTCCCGCTTCGTGCATTTATGACTTCGCACGCTCAGGAGGAATCGCCCCTCTCGTTTCAAGCTGCATCTCAAATACTATAAGCCTTGCGACTCGTCCGACATGAAAACACATAGGCCTTGGCCTGAAGAGGGAGCAAAAGCTTTTAAAGATTCAAAGCATTAGTCGAGGGGACTGCAAGACAATCCCGGAGCCAATCGATGTATTGGATACTTGCGTTT
>19 370 CTTTTGGTTCGTCCG
CTATATTTCCACGGTCTCTAGCTCTCAGTAGTCTTGTGTGCCTCCAGGGTGGGTCATCTGGGATATCTGACCGCTTGATCCTAGAACTTCGCAGGACGTTGTCTAACACGGCGCCCCGGTCCGCCAAATGGAGGTTCAGTATCGGACCCGTTGGCACGTGCTTAGAAATTAAACTGCACTATATCGATTATCTCTGTTAAGATAATGTGTCCTCATGTAGTATTAGGGTACGGATCATGCTGCGTCATGGGGTATTGACCCCGAGCGACAGTGCTAGAGTTCCTACAACGAGGAGGTCATGGCTGGGGTTTCAGAAATTCTCCGAGGTGCCGGACGGCCGGTTATCGATCGGATATTAAGACTAGACGTCCTTTTGGTTCGTCCGCTGGGTTCGGTCCACCGATGCCCCCGCCAAATCAGTAGGATTCGGCGAATGTACAGCACATTGCCAAGTTGACGGTTATATCAGTTGCGACAATTCGGATCGAGACTAATTTTATCAGAGTACTCTGGTTGTCGTATGGCCCCTCTTAAATAAGTTACTATAGTGAGGATGCACGCACTTACAACTACGCGTTCTCCTGTTCTTCGCTGCCTAAG
>20 463 CTTGTGGCACGTCAT
CGGCAAAATCTTATTTCTTGGTGGTCACAACGTTGGCGAATCTTAGGCGTGCGTAGTAAACTGCCATGTCGCTGGCAACGGGACCTTTTGCTTGAATCAATTCGACACCTTCATGTGGCATTGGTAGCGCGCCGCTAATTAGCCCTCTCGTAGGCCAAACACCTACGGCTGTCCGGAATTAACCTTCCGGTAAGACCTCACCTGACAGACAAAAAAGGTATTTCTGCGTCAGTTTTTTCCTCCCCGTTCGCTGTAGGACTAAGGCCCTTGTACAAGGAGTGGCGACTAATGGAATCGTAACCACAACACTACCAGCATCCGACAGCAGGCGGTCCGTGGTGTCTAGACTTTTCCCCTGTAGTAGTAATATATTGGTTCGACTTGCCAGACTGATATCCCACGATGGCTTCTAACTCCGCCGAGAGAAAAGCCCTCTGTACCATACAAAATAGGTATCTCTCAACTTGTGGCACGTCATCTAAACATGTAATGGAATCAACGATTGTCGACAACGAGAAGTGCCCGCTATCGGTCCTGGCCTCCAGGGGTCCCGAATGTGGATAGCAATGAAACCGATTTCTGCACGCGGCAGTTGCGGCT
