# Supplementary material for: A particle swarm optimization-based algorithm for finding gapped motifs
Source: BioData Min. 2010 Dec 13;3:9. doi: 10.1186/1756-0381-3-9 (PMC3022572; doi:10.1186/1756-0381-3-9)
Supplement: Additional file 2 — Experimental Dataset. The synthetic data sets and real biological sequences used in the paper. [file 1756-0381-3-9-S2.ZIP › synthetic/non_gap_motif/fix_seq_length/Seq_600_20_15_4_5.fa]

>1 398 ATCGTGCGGTAAAAC ATCATGCGGGAAAAC
GAAGTTTGTTATTCCCGAATGACTTTTGTGCTGGGTACTCTCAGCCCGGCAGCAAGCTAGCGGCTCGATGGAGGCGAGCCCGGGAGTGCAATTGTCTCCTCCTTGTATACGGTATTAATGTAAGGTAAGGATCTGTATCATTGTATGTTAGTTTTTCTCTCTAGTCATTCCGCCGTGAACGAATCGGACAGTGGCGCGAGGGTACAGACCATACGGTTGGGGACCTGGACGCAGAAACGAAAGACTCGTTTAAATTCTTTGTATGCTCGACAGCGCACAAACTGTGTCCCCTAGAGTGTACTATGCCTAGTTGGTCGCCCACCATGCCCCAAGCCTCGATAACCCCCAAACTGAGGCTGCTCACTCTTGGAGTGTATTGTACACGTCAAACGCTTCAAATCGTGCGGTAAAACCCAATAGTGCAACTGTATGACTGACATTTAATTAAATTGGGCATTTGTCCAGCCTAGTTGCAGCCGGATCGCCGCGGTTCGAAGTAGTATACGATGAATTCGGCCGCTAATAGTTCTTTGTCTATAGTTCGATACGCTCCGCGTCAGGTAGGGTGTGGCCCCCTAATACCGAGCCTGTCACCAGATA
>2 434 AGCATGCGGTAAAGC
ATGTACGGTCCACTAAATGACCCGTGATAAGGAATTATGCAGTTGATAAGACATGGGAAATCAGAGGGATTGTGAAGGGCATTAATATAAAGAGCGAAGGGGTCAGATGCGGTGTATCGATTGAGACTGGTGTTTGAAACACGGGCTGCGCGTCCAACCATATATTCTATTGGGGAAAACGGGACCCATTCATGCCAAAGCTGTTGTCGTACTCTGCATCATGTGCCTTCTTCTCTCGGTTGGGAAGGGCAGCCTAATAAAAGATCTACCTCTACCGGGCCGCCCTGTTAGAAGTCAGTCCTCCCTGTATGGGGCCCATCTTCGGCGGCGCCACGTAGGGTTGAAAGGGCTGCGTAGTCTCTCGCGAAAATTAACTTCACGAAACTTGCAGATGGTCGAGTCAACGCCCTTCGGCTAGCGAGTTGATAAACTTCAGCATGCGGTAAAGCTGACCGGCCCATCCAAATAATTCGGAAAGCGTGAATGCCGTGTTGACTGGACGTCATGGGAAACGGACGTAGTACTAATTAGGTGGCTCAAGCCTCGTCATTACGCACTTCTGAATCCCTTGGTGGATGACTTGTATACCCTGATACAGCC
>3 507 ATCCTTCGGGAAAAC
CCAGTGTAATTGTAGGAACAGTTAGTTTTTAAGCTTCTAACATTACCCATTCCGTGCTAGGATGAGGAACAGCAGATGCCTTACGGTAGGTTATCTGGTCGCCTTGGGAACAAGGAAGCTCGCCTGAAAGGATTCTTAACAATTATGCTGGCGAACCAAATAATAACATGTACGTTCATAACCAGAACGAGATTTTTCTTCTGGGTGTGACAGCCCTGATGAAGGGCCATTATGCTGAAAGACGCTGCTAGTGTATTTGGTATTGCGTATTAATATATGCTGACATATCTCTGTGATTGGTCATTGCGTAAACTACGTCCTAAAGGTCTGTTCGTGGGCGCTCACTCCCAGCGCACGAACCGCACACGTTGACATGCGGCATGGATATAGCCTTGCGGGGTAGTGACTGGATAACACCTCGGCATTCTTCGACAGAGATTGTTCATGAGTCACGCATGCTGTACAAACAGGGCCTAATGAAAGCTTCATACAGCTGTAACGTCTACGATCCTTCGGGAAAACCCGTCGACTTGTACCCAAGTGGGCAACACCTTCTTTGCATTGGCCTTTTCAAATGGTAGTGTTTGTAGTAACAAAAAG
>4 206 ATCGTGCGGGAAAAC
TTGAGCCTTTGGATCCCCTAGTCACGCATGTCGACCTTCAATGACAGGACCGACTCATCACCAGCAGCAAGCCGTTTCCTGGCCTGCTTTTTGCTTAAGCTCGCCTTTATCCATACACGGCTAAGTGCAATAGATATCAACGAACAAACTGCCAATACTCTAAGCGCGGAGACATTCTTACCCAAAAATGGGAGTCTTCTCGGCCAATCGTGCGGGAAAACCGTATGGCCGTAGATCCATGCGTTTGCATCAGAACGCGGAAAGCGTCAGAGAGTGGTTGAGGCTTTGTTTGGGTTAGAACCCTTGTGGCTAGTATCACCGCGGAAAATAGGTGGAACATGCCCATACGCGCGTTATTCGACGAACTGAAGGCGATTGCGTGGGTTTAGTGAGGAAAGACCGAGCTTTCTATACGTGAAGGTCCCGAGTTGGCAAGCGCGCTAGCGCGGCGGATATGGAAATCAATTGCACGCAGGTCATGAGGGCCGAAGCTGAGTGCGACTAACCCTGCCCAATGCCTCTAAGGCCTGCAGCGGAGCTTGAAGGATAAACATCAATTCTCGCTTATCGATCTAAACGGAATTAATGCCAGAGCCGACT
>5 448 CGCAGGCGGGAAAAC
CGGCAGTGAAAATTATTATTGGTCCCCATCGCATTATCGACTATAAGTTCACGGTTCGGCACCTTGGCGGCATATAAGCTGAGATATTCCGCGCCTTATTGTTCATATCCCGACCGTGAGGACCACAATCAATAAGTTAACTAGGGGAAGGAAGTATGTATGTGGCATCGCGTCGCGCAGCAGCCACACTTCACGTGATGCCGCGTATCAATCAGCGCCGGCAAGCTGTCGGAAACAGTCATAGCTCGGGACAAACCAGGTTCTCTATCCATTTACTACGTTAACTCGCCGACTCGGATGTACGGTGATGACCAAGTTGGACATCATAAAAATCGACCCGCCCGACCGTGTCCGTTCATTGCACTTGGCTGAGGGTATGTCAGGGTTGTCGACCGAATTATGTCCACCCGGCAGTCTAAAAACCTAGTGCTCCGAAATGCCTCTAGGGCGCAGGCGGGAAAACGGATTGCCTTGCAGTACGGAGTTGTTCCAACTCAGTCGACACGCCACGCGTGGTCTAAGCTTAGAAGAGGTCCCCTTAGGTTTCAAGCGCGGCTGCACTGGGCCGAATTGTTCGTTTACGACCTCACAAGGCCGACG
>6 269 ATCATGCGGTCAACA
TCCGCTGTCCGTAATGATCTGGCGCTAACTATTCAACATAAGAATTGCCTACAGCGACTGTGAGGAAATACAATGGAGTCCATTAAGTCTTCGTTATATTTATCGTTACTTGAACGATAATTGGAGAAGTTTTTCTTGACGTGATACGTTTGGCACCGTATATTTGTGGTCAAGGTAGCGGGGCTACCCAAAACCTTAAGTATAACATCACCATAATCCTTGCGTCAGGCATGTTAACGTTCCGTACACGAGGCTTAACGCGGAGCGCAATCATGCGGTCAACACGTCCCCTCAAGCAATGGACAAGTTCAAAGGTCACCGCTGAATTGCGGGCTGTACATCCAAGTTACCTGCGCAGATGTGTACTAAGGTTGGTTGTTGGTCCTAGAGCTCTGTCGTAATGAATTATGTCCTCCATCCCTTGTCAGGACAAAAGCCCAGGGGATCGTAGGCACGCTAACAAACGAGGCCATCCCATCTGTACTTGTTAATCTCCAGGGGAGCAATTATATGTCCTGGTCGACAATGAGTAAGCAGGATGGATAGTAAACTTTATCGCGTAGATCGCTCCCTTTAACTTCTAGCGCCAAGTCGCCAACG
>7 400 ATCGTGCGGGAAGAA
GAAGGACTTTCCTATCCCGGTTGTGATACGCGCCGCGGTACCGATATAATGACACCAAGGGTCCGCATCTTACTTCGTGGTTCTTAGCACTGCAACGACCATCAACATTTTAAAGTAGTATACGGATACGAGGGCGGAGAGTCCTGAGACGTCTAAGCCCGTGGCCTCTAGATCTGCTCTGCGCATCTAACATATCGTTTAGACCGGACCATAACGTCACCTTCTCCGCGCTTCAGGCACTTTGTTTTGGGGAAAGAGCTGCCTTACATACCTAAGGCTCTACATGCGATGTATAGCCCAACCGCGTTGGTAGACTTTGGGCCCCGCAGCGCTTCCGATTCGCAGGGGTATCTTACCCACGCAATAGCGAGCGATCTGTTGTTGTTTCACATTAAACTTTATCGTGCGGGAAGAAACGACGGTAAGCCGCACGCTTCCATCCAGCGCGACATTACATGCGGTCCAAGATGATGTGGGTGTCTTAGTCGAAAATAATGGGACCTGCCACCGTTAAGCTGGACCGGGCTATCGCTTGCGCACTGTCGCGGACTAGGGTTAATTGATACCTTCTCGATCCGCGTCCGAAGGAAACGTGAGATT
>8 123 ATCACGCGGGACATC
GATACTCGGTGCGCGGAGAGTCACAAGAATTCTCGTGTGCGCGGCAGATGCGGTAAGTTGTCTTCGTGCCTTTAAGAAGGTGGAAAGAGACTGTTCTTTCTTTATTCAGTCCAAGATTAGAGGATCACGCGGGACATCTATTATCTTACTGCCAGTGAGATAGTGTGGCGAGCCGCCAGTGTCGATCCTTAGATTGACGGTATAGGACATGTGGTTATACAGCAAGGTCTGCTCGCCAGAGTGGTCCGATATCATGCAGAAAATGGACACGATATCATTAGCATCGATGATTGCCGCTGGATGGATCAATCTAAAAGCCTACCACAGGAAAACTGGGCACCCGTGGAAACTCGGAGGCATTTCCGCACGCTTCATCCCTTGAAAAACGTGGCCTCAAGTGGTAATGCTACATGTGAACAGGAATATTTAAGCCTACTCTATCAGAGGAGCTGGACGTGACCCTACAAGGCGGTATTACATCTACTTTCAACTGTCAATTCTTCGACTGGCCCCCCTAGGTCCTGAGGATCGGGGCGTATCTCAAACTCTTTTGGTGCGGCATTTCCTTCTTGAGTCAGTTACATGGGATCGTCACCGGTA
>9 495 AGCATGCGGGAAAAC
CGGCGCGACATGTCTCGCGCGACTTTGCGTCTGTGCATGATGGTCGAGTGCCCGACGAGCTCTACGCGCTCGGCGGTTGCTTGTTTATTTGAGCGGCTAATTCAATTGCCATGTATTGGTCGCATCTATCTTTGTAGTATCAAAATTCTACGAGCCGCTGCAAGGTAACTTGTATCGGTTACCTACTTGACGATCTGCATCCTCTCTCTTGCAACAATTTTCAAGATTGCCCGTAAGTGGCTCGTCCCGAGCGTGTCGTTTGACATAAGCTCGATCTCGCGATAGGTTTCGGTTGCAGATCATTTATGGACTAAAATGAGTTGGAGCTGCCATGATAGCGCCTTTGCATCCGGAGGGCGACTTTCGTAGCTGTACAGCCAACGCGGACTCGGTGGGTGATTTTTACTTCAATATAAAACCGGAAGGCGTAATTGAGCATCAAATAGTGCAATCAGACCCTCGATGCTATTTATTCTTCCGTGTCTCATGCTGTGTAGCATGCGGGAAAACCCTTCGAGACTTTCCCAAGCAAAAACTTTGCATACCGCGCCCGAATGGCAACACAAGGGCAGCTCCACGGATCAGTCTCCTCGGGGGCAA
>10 280 ATAATGCGGCAAAAA
CGATGGACGCTGACCTGAATAACTCCAAGTCGTTACCAGCATGCTGGTAGATGTCACAACCTATTCCACCGATCAACTGGCAATCTTCGCGATATTGATTCGTTGGCGTGAGTAGTTACACAAACACCACTGCTGATGAGTCTGGGGTGGCAGCGTCGGTGCCTAAAAAATTCTGAGGATGCGAAAACCTTCGAGTTGCCTGTTGCGCGGATCGGACGTCTTATTAGCTCGCTCTGAGCTGAGTGGTTAACATGATGGTCGACACTTGTTGATGTTTGTAATAATGCGGCAAAAAAGGTCACGTTAATGCCTTCTGTGAATGTCCAACGCTAAGGGTGGCGAAGAACAGCGTTCAACTGGAGCCACGGCGAGAAGAGACTAAAACGCGTAGCTAGAGCAAAAGTTGCCTACTCCGGGGTCGCTTTTGTCTACAATAAAGTGTACATTGAGGAGTGAAGACGATCCTGCGAAGTATAGTTGCCGAACGAGTGCGTTGCGCTCTACGAACCGGGTGATTGTATAGGACAAATGTCAGGCACGCAACAATAGTTTCATCCGCAACCAATCCCTACAGTCATCCTTGACGTAGGGGGAGATCTT
>11 583 ATCGGGCGGGAAAAC
AGCGGTCCCCGTCTGGTCCGCTGGCCCGGCTGGACATTTTGTTTTGTAAATGTTAGCAACCTATCTCCCCTCGCAATATCCAGAAGGTCGACTTTTCGTTCAGCCAGAACGACGAATTTTTCAGGCTGCGGATCCGTGGATATCCGTCAACGAGAAGTACTAGATAACCGTATACAGTGGAGAGCGGGAGTCCGAGCGACTTCACACTCATTGCGAGATTCCAATAGGCACGGAGGCTCCACCGCCCTGGTCTGTGCCTGCGCGGACTGTAGTGCCCGGTCTCTCTCAAAGAGGTTCCTCACTTTCCATTTTCTGTCTGTATGCGGGGAGTAGTGGAACAAAGTCCCAGTGCGGCGGGCCTAGAAGATGCACTGGCCATGCCCGAGGCCCGATACTATGGGAAGCAGGACCTGGTCGTAGTAAAGCGCTCCCCCTTCGAATCCTAAAGTACGCGGTCTGGAATAACTGGAGACAGTGCGATTACCCGAGATTATTTACGTCTGATCCTTGACGGTACATGAATGCCACGGACAGTACCCGGGATTCGGCGGGGGGACTGGCCCGTCGCTGGGTGCGTGCCAGAATCGGGCGGGAAAACTG
>12 442 ATCATGCGGGCGAAC
AATCTATACCGTATTTACTGTATTGAAGGATCCTCGGGCCGTGCCGCACACTTTGGACATCCCGGCTTTGAAGCACACGCTACAGTTCTCTAGCTGCATCTTACGTTGCGATCAATCTCTCTAACCGACACTAACGTCGCAGCCTATGGTAAATGAAGAGTACCCCCGCCTCGGCGAAATAGATACATCTACCGGATGGCAGTCGGGCGCTAGGGATGACACCACTCTATATCAGAGCCCAACTATCGTTCTCTTTTTTCAGCAGAGCAATGCCAAACGCCTTAGCTATAGGCCCCTGGATGGTCCTTACGTTGTAAGAGGCTGAGCCCGCACAACCACCGCAACTAATCACTGCACGAGCTTTGACGAAGAATGACGACAACGGGTACGTGGTCGACAAAAGACCGCTTGTGTCATCCAATAGTGGCAAGCATATTCGCCCATCATGCGGGCGAACGGAACCTCGTATAAGGGAAAAACCGCCAGGACGAGCGTCGCGAGGCCTTTAACGCCCTCTTTTCCCGCAAACAGCTTTAATACTGTCCCAGCGGCGTAGTTATCCGGAACAGATGCTCCCAATCAATATACGAATATTCATAG
>13 439 ATCATGCAGCGAAAC
CGTTTATCCGTATCGCGCACCCTGTCGAAGTGATTCTAGGAGCGGAATTCACGGATCTTGCCAGAGAGGGTGAGCCGTAGTAGATTCCGTACCGGGCGACCCGTTCAGAAATGGAGGACTATACTGCAACGCCGATCAGCGAGTTCCCATCGGATGGGGCAAATTCTATGTGTAAATGGATGGTGATGTCACTATAGGTCACTTGCTTCGATGTCCGACGAAGTCGTTTAACCCTTCATATTCTTTGACCCGCACACGGCGTCTCCATAGAGACACTCAGCGAGTTCTGTGCGACTATGCATTTTTTGCCAGACTGAGAAGTTAGGCGCAAAGTATAATGATAGGGATAAGCTCACTCGTCGCGACCTGAGACGCTTGAGGATCGGTGCGGACGCTCATTTCCCCAGGGCCACTCTTCAACATTTCCAAACGTGGGTGAATCATGCAGCGAAACCCCGGATCATTTGAGCGCGCGGACTTCCCGACGTGCCCGTGAACGTCCCGAACCCGAATCGTTACCTTACGAGGCACCATCATTTGCTGTTCTCGGCAGGTCACCTGAATGCGGAACGTACAGCTCAACAAGTTATCTGCAATAAT
>14 444 ACCACACGGGAAAAC
CGCCATCTAATCTTCAGTAGATTGAGTTAGCTGATCCGCCTATTTGGCGTTAGGGTAATTACATTAATACGGAATCGGCTGCAACGATACATAGATAACCTCACCGACTTTCGAGTTGGTGATTAGTTCGGTCTAGAACGTTACTAATTCGTCTAACCCATTAACAGCAGGTGGCTAAGATTTTTAGGCTTAAATCCAACTGAGAATTCAGATTGAACGCGCGTAAAGACGCTTGGAGGTATATGTGAAACAGTTCGACAGCCGCCCACCACTTCCTTCTAAACAACGTCCGCGAGTCACCTAAATCCTCTTGAGGGCTTGTGTCGGAGATAGCGGTCAGCAGTTGGTCCGCTGATTCGTTGAATCGGATTCAGGGTACATCAGCCGTGGAAGTTCACGACGCTACAGTATAACTCACCCGTTTGCTGCGCTGTTAACGGCAGCACCACACGGGAAAACTCCGAAGTTCGACGAAGGATCAACTGTGTTGCTCGCTTTCGTGTTCGTCCCAGCGACGTTCCTTGTTAAGGGGGCGCTGGACAGATGTCAGCACCCGTTCAATCGCGTTCCGACTTGCAAAGCACGAGTGATATGATCCGC
>15 414 ATCATAAGGGAAAAC
TCACAGCGCTCGCATTCCTGTGTAGAAGACACAGAATATGACTTAGCTGCCTGCAATTTTCGCGTGTTACGAAAATCCTCCTCCTAGGCAATAAGAGCTGGGCCAGTCTTCAAGAGACAAGTAGTCTACAGGATTATCTTACTAACTGGTTTGTCTCAATGTATGATGCAATAATAGCTGTGTACAGCCGACGCTCTCCGTACCCATGGGTGGTACCTGCGAAGAAATAAATATAGCCAAACGGAGTCCGTAACGAAACCAAGCCCGTTGCAAAGGAAATGTTAAAGCTAAAAACACCCTACCACAAGTACCCGTCTTGTCTGGACAACGGCCTATGTGGCCGTTGAACCCACGGAAAGAGGGTTTCACACCACCGAGGTGGAATGGTACTTGGATCAAGATAGTCAGCTCCCGATCATAAGGGAAAACTGTCCACATTCAGTCATTCTGGACCAGTTAACAGTTCTGACCAAACACAGTTACACGTATGGTCCGTGGGGTACCAAGCGCGATCACCGACCGAACATTGCATTTGTTCATAATCGAGGTGTTCCATAATCACGAGGCCTAAGCCCAGTTACGGAAGAAATTCCGGAATAG
>16 141 ATGATTTGGCAAAAC
TTCGCCCTACGGCTCTTGACAAGAGAATCCATGGCTACACTGCGTAAGGCACCCTGCGCGACGGACTTACAAGATAGCAAAGATTCTGATTTGTCTTGCTAGTTCATGCAAGTTGTTCAGTATCTGCCGCTCGATAGTTCCATGATTTGGCAAAACAGTTCGACGCCCGCGCTCCCCACGTCTACGGCCTTACTATTCCGAAGTGAATTTGATCTTTCTCCCCTCTATATGTCGCAATCCCGCGGTCTTGTATGGAACGAGCTGGTTAGTGGGACTCCCCACCATGCCCCGTTGAAATCAAGGCGTACACCGACACGGCGCTCTACAAGCAAAAAGCTGAGTCTGAGCCACCTGCTCCTCTCGTATCTATAAGTGCGGCAGGGCTTGGTTAGTACGTTCACCGTAACGTAGTCAGACGCAGAATTCGGCCGGTCATCATACACACACGCCCTACGTAGCCCCAAAAGACGCAGCAACAAGCCCGTAAAATATACCGGGACACTAACATGAGTCTTTTCACCTTCAAATGGCTAGTGTGGGTTCGCCGCGATGTGCAGGATTGATTACGGGCCTGTTGCTTATAAGAACGTACCCATACGC
>17 481 ATAATGCAGGAGAAC
CTAATGGATAAAGCTTTTAAAGGTCCCCTTGGTGATATTACGTTGCTCACTCTCAGCTGTTTCGGTTACAGGGGTTTGAGAAGTAACAACTGAGCCGCACTTTTCCTCTGTTCCGTGGTCGGTGCGTTATACCCAAAGGTGCCCGTCTCCTACAGGGGGCCAGCCTTAACTTGAGGGTGTCCAGGGCGGCTCTCTTTGACATATCGTTGACTACTTGCCTGAGGAATTGTTTCTGATGTTAGTAAGAGCTATAGACCGAAACTGCCTTAGAGTGACCGATTTTGTAGTCACACAGACAGGCAAAGATATGGCACGGGGTACGGGGGAGCGTTGTAAAGCAGCGATTACTTCAAGAATGAGGCTGTATACCAAAGAACATGTAACATGAAGCCTTTGGCTGTTCCTGCGCGATATACTCAGGCACCTTCAATTTTGGGCCTAGCATCAGAGGGTGTTTGTAGGTTACACAATAGCGTATATCATAATGCAGGAGAACGGACATGGTAACAGTCCGGACTTAGGTTAGCCCTAACAGGTTGAAAGCTAACAATTGTGAGTCGTTCTATCTTCATTTTAGTAAATGGAGCGGTTTGATTCTGA
>18 105 ATAACGCGCGTAAAC
ATACTCGCCATAGAGTTCTCGTGTCTGTCCCTTCCAAATAGTGCCTCATAACCCTTTTCCAGGAATGGCGTTGGTATAACTTGTGAGCCTAGTTCGGCAGACGCAATAACGCGCGTAAACCTTAAGGATCGCCCCACAACTACCAGGGCCGTGGCAACGTTACCCGATATTATGGTTACGCTTAAATTGGCACAGCGGTTTAGAACCGGTGTTCACACTAACGCTTCGGCAACCGGGGAACTTGGAGCAATCATTGGAAATCCATGTAGGTCGGACATTGCCGTGATGTCCACTCTCCGCAGATGGTAAGGGCGAGGGACACCGTTACACCAGTGGTGGACACGTTACCTTCAAAACATCTGCCTGAATGTGGGCGGATCTCTTTTGTGAGTAACAATTAGAGGGCTCATCAAACGCATTGGTTAAGCCACTACACGGTTGTTCATAAACGCGCGGTGCTGGAGATTCATAGGGGGTGAGAGGAGGGGTAACTTGGTAAGTAGAGCAACACTGAAACCGGGACAGACCACAGAATAAGAGGGATCAAACAGCCCGCCGTGACCCACGCTATAACGTCCTGAGGCCAAGGTCGAATCCACC
>19 472 ATCATTCGTTTAAAC
GAGGCGTTGCGTCCTTACTGAGTTGCATCCGTATAGCTAAAAGCTCCAGCATCTAAAACGCACCATTTCGAAGATCGCCTCAAGTCCAAAGTTAATTCCCGAAGGTTCGACGTGGTCGTAATATAGAACAGTTTTCACGCAGAGTTCTAGAACTTTGCGGCAGTCAAGAATGGGATGTTTGCAGCGGGAAGGTGAGTAATACCTCGATCCATAAATCCTCCGTCGCGGTGTTTTCCTAGTTACAGTATAACGAGACCTACTGGAAACCAGATCGATCGATTGCGGGTCGCTTAAATGTAAATCGGTATACGCCGGAGGAAAAGACGACAAACGCTAAACCGTGGCGGGCGGGATAGGGTTACACTTCCCAAGAAGTATGAGCTGCACCCTAGACGCCACTCCGTCGCGTCATGTTCAAAACATCAGGCGCTAATTGAAGAAGGAGAGGTTCTGTGAAGGGAACGAAGCGACGATCATTCGTTTAAACGGGTAATATCGTGTTCGTGGACAAGCTAGGGGGATGGACGCTGAGCGTATCATCGATCGAGTCGCAGGTTTTTGAAGAGGCTCCTCAGGTAAGCCCCCCCCACGTATTCCGAG
>20 551 GCCATGAGGGAAAAC
CGGGGGCAGTCTAGGTCGAGATTTCGACTGCGCCATAACAGTGATTAATTGCGAAATCGAAACGGACACCTTCAATTCACCTCTCGGGACAGTAACTCCGCAACAAGGCCTCCCAGGTCTGCCGGTGAACTCTAACCCGGATGTAAAGCTGACAACGCCTTTTTGCGTAAACCTCCCGAGTAAGTAGTTAACCTCAAGCATACATCCCCACCCAAAGTAGACTCACACAATGCTACGCTCCCAGATATCCTCTTAAGTTCACGTCCAATACGGGCCCCGTGCGACGAATTTTTCCCATCATATTTAAAACCCCGTCAGATGCACCCTACTTGACGTTAGCGCATGCGGCCCGAGATGAGATTCGGAAGTACGCTCACGGTGCTGCCCACTGGTCTTAGCACGCGCACGGAAGTCCAAAGCAGAGTAAGCAGTTTTCGTTGCCTTTCTAGGGTGGTGCGAGGACTTCCATGATTTTCCTATTTACGTACCAAGCTTGCCAGTTTCTATAAGAATTCTCCGTCACTATCAGAGGTGATGTATAATGACCGACGGCCATGAGGGAAAACACGAATCCCTATATGTTGTTTATGCGTTGGACGG
