# Supplementary material for: A particle swarm optimization-based algorithm for finding gapped motifs
Source: BioData Min. 2010 Dec 13;3:9. doi: 10.1186/1756-0381-3-9 (PMC3022572; doi:10.1186/1756-0381-3-9)
Supplement: Additional file 2 — Experimental Dataset. The synthetic data sets and real biological sequences used in the paper. [file 1756-0381-3-9-S2.ZIP › synthetic/non_gap_motif/fix_seq_length/Seq_600_20_15_4_6.fa]

>1 498 AATGCGGTAACCCGT AATGGAGGAACCCGT
TGTAACTGATATTATCTATGGCTCTAATGGGGCGAGCCAAGGCTAGTTCGTTTGATTCCGTTACGGAAAGATTACGCAACCCGCGTGAACTTAGTTTCCTTATATGACAATTCGGACTCTCGTATTGCTTCATTATTTGAAATCTTCTAACATGATACATGTGCAGTCCGCAAAAGGGTGTCAGACTTTTAACGCGCATATTGAAGCAACCACAACATCTGTGGGCACTTCCAGCGGGTCGTTAGCGACTAGAACAGCCGGAGTGGTCCCTGAAAGGCTCAGCCTTTAGCTTTTCAGTTTGGTGACAGCGGTCCCCACGACAGTTTTAACTACTCGCCTGACCAATGATCTACGCGGTGAAATTGCCCGCGCGGACCCCCGCTGATCTCGTGCGGCACCCTAGCTGGATTTAAGCCGGCTGGAAGGCGCGGAGCGAGTAAAGATAGATCGAGATTGCTAACGACTTATGCCAAAAAGTTTATCTGATGTTTCATCTGGAATGCGGTAACCCGTTTGTTTTTGCTGCGCCAGTTGCAATGTTTGCCAGTCGTATAGGCAGAGAGGACGCAGAGATAGCCGGATACCGATTATGTGACGATG
>2 445 GATGGGGGAACCAGT
TAGGAAAGGGGCAGATCGGAGAAGCCCCTGGAACGGGGTGGGTCAAGTCGAGCCTATGGACATCCTCATTTAGGGGCAAGCACACGACGAAAATGATTACATCTTATGGTACGGATTGCTGGGGGGTACACGTCAGTGTGCGGGATGACTCATACGCTAGAGTGATGTTATGCTTATTTCACAACATAGAAGTCGTGGCTGAGGATGAATACGCTAATCATTCGTGGCAAAGTTTTACACTTTCATAAGCACCAAAGTCTTTGTATCGCCTCATTCAGCATTCATCCTTCAAAGACTTCTAAGTTAAATGGGTAAGCCTGTAGCCATTGCGGGACGGTGGCGCCCGCCTGCTAGCAGTGCTACATCTGCTCTCCCTGTGTCATCTTTTTACATACCTGGATCTAAAACACGGCTTCACAAGTACAGGAGGCATTATGCAGACACGGATGGGGGAACCAGTGAGGCTTGCGCAGGATTTAACCTGAAATATGGACTGCTTCTGAAAGTATTTATTAAGGGCAACTGTGCGGTCTAAGCAAAAAACTCCAAAAATCTGAACTACCAAGGAGTGGGGTAATATACTGAATATCTACCGAGATA
>3 75 AATCTAAGAACCCGT
TATATTGAGGAACTACGAAAACGATCGTCCGCTCGTAATTAACCCTACCGACATAAGTTAGCGCACGGGGTACCAAATCTAAGAACCCGTTGTTGGCATAATATCTTTATCATTCGAGCAACCATGGGGTGGCCACTGTGGCGTGCTAAGATAAACCCAGAGTGGCCGCAGGTTGAGACGTAAAATAGCAAGAGCAATCAAGGCTGGATGTCAATGATAGAGGTTGTCATATTCGTGAGCCCGCCTAGAGGGGGATTAATGTCCTGCCGTTGCGCGCATTCCCCAGCGCCCTGGTAAGGGATCAGTTCGTGATCGGCGATAGGCGTTTTCTAGTGGTCGAGAACTCCGTCTCATCGTCTGGTTATTCCTGTAGGTCTGAATCTATTGCCAGGCCGCTGCTATGCCACCTCGCAGTCGCTTGCTTACCGACTGTGAGTGTCACGTTGTCAAATTGCACGACTAATCTCTAGCGGGGTTTAAGGATTGGACCTTTACGGCGGGGTGTCTGGGTCCAACAACAGGGTACTGAAGACTTAACCGGGGAGACTTATCGGCTCGATCTGGGCGTCTCACAGGGTTAGTAGGCCGTGGAAAGACAAC
>4 581 ACCGGACTAACCCGT
ATGAGACTATCTTAATTGGTTCACGCCCGATTCCTAAAGAGAGGACAGCGCCCGCTAACGAAAAATAATGATAGCCCCATGGAGCCAATGCGTGTTAAGATTGGAGACACGCTCAACCTAAACTCGAAGGGCGGCTCGGAGTCCTGCCGGGGAGGATAGAATGAATATTCTCCCGGGACGGGGATCTACTTGAAGCGATGACGTGATTCTCAGTTCCAAAGCCGCGTTCGCATTTGTAATGGCTGTTTATGTAACTTGTACCAGCTCGTAACGCGGCCCCGACTTCCGCTACTGAACGCACGCTTTATTAGGCACTCAATGAGCTATCGGGCTCGAAGGGATTACGTCAGCACCCTCAACAGAGGGACCACTGTGTTAGGTATCCTGATAGGGCGTATCGAAGCTGCACACTGAGGATGCCCTTCTGGCTCGAAACGGCGCTGGGTCCTCCTGGCTTATCATCGACTAAGGGTTTATTATTGAAGTGGGGCAGCAGTCAAGCTACTACTAGCAATGAGTGGAACAAGGAAGCTAAGTCCAAATCGATGGAGGCAAATTCGCCCCGTTTAGCGTCTATAACCACCGGACTAACCCGTTAAC
>5 548 AATGGTGGAACGCGT
CATCTGTCATTATTTATCACTGGCATACTATTTGACCAGACATCCGACGAACGAGCATTCCGACACGACTAGGGCTTCAAACCTCCTTCTTGTTCGGAGTATTTAGTGATGCTGCTATACACTGAATCAATTATTTGATATGACTGGAGGTCTTCGACCGTCCATTTAGAGAGAAAAACTTAACTGTGATGTGTTAGGGGTGAATTGAAACTTGTCAAAAGAACTTGCTTCGCTTTCGGACTTCACATCCACAAAGCTAGTCAACTAACCAACAATCGCTAGGCGACATAGCCGGGCTTTCAAGCAATTTTTATCCGACTATCTAGGGTTTCGCTTGTGCGTCCACGCTTCGTGTAAGCGTCTGCGTCTCGTCATCACACTGCATAAGACCGGGAGGAGATCAAGCCCTACAGATCAAATGACCTGAAAGGATGCTGCGGCCACGTTGTATATGTCCACTGGTCGGGTTATGTATAACATCCATAACACCATAGCAAATGTCTATATCAGGACTTTTAAACCAAGGCAGGATGAAAATAAAGTGCGCAAATGGTGGAACGCGTCCAGTAGGTTGTTTGCTCGATTTCAAAAAGGGGCAGG
>6 91 AATCAACGGACCCGT
CCATGCCGGCAACAAGGTCGTCGACGGTTGAGATGATTCCCAAGGACTTGGTAGGACATAAAGACTTATGACACGTAGAGCGTGGAACTTTAATCAACGGACCCGTGGGGTTTGCTCGGGGAAACTAGAAGTAGCCATTACGGGCTTGACCACTTACTAGATGCTGGGCCACACCTCCTGAAATCTCTAGTCTGAGTCGCTATGAGATGCGCTGCCATCAAATATTGTGCACTTACAAACATCAACTTGTTGCGGTCTCAATGTGTACTATGTCCGACCTCAAGAAATCATGATTTAGTTCCACGTCAGCCAGATCATTCCTACTGATACTTATGGACTGCGCACGCGTACAGGCCGATCCAGAGATCTTGCTTTACTCCGACAGGCTGGCTAGCGATCCACGGGGGCGCTTCCGTAGGTACACTTCAAGTAGCGAATAGGCTATTGTCCTTGAGTCAGCGACGTGTCCTCAGCCACACCAAGAAGGAGTAAGTGTCGTACATGCGACTCGTGGAATAGTCGTTGGGATTTATGTGACATGCCTGAAAGGTTAAGGTTGACCAGTGGCGCGCACCAGCTCGTTGTGCGTTGAAGTAAGGT
>7 133 CAAGGTGGCACCCGT
TTCCTTGGAGTTTCGTACCCGACCCGCCTCTGATCAGTAACAACTGTACACAACGATCTACCCGCTCTGGGGCACAAAGCGTGAGACGAGATATAACTCTATCTATTGTCTACCAACTAGTAGATCGGCTTAACAAGGTGGCACCCGTTTATACGAAGCAATAATAGGTATACTATCTAGATCAATATGCCGGTTGCGGATAGACTTGTCATCCACTTCTACTCCATTTACCGCGATAGGAGAAGACCTACAGGCAAAAGGTGGAATGAACGGCCCGTGACTGCCCATGAGCACCTGTTGCTCTAAGACCGTGAGTACATTTGGTGTAGCGATTTGTAACTTCCAGTGCTACTTATGCGCGATAATAGAGAAACGGCCTTTATCTGTTCAGGTGGAGTAACCGAAGAGTGACTTGGGGGATGCCTAGCTATGAGTTGTCATGTCTCAATACTCTATATTACCGGTGCCGGCCAGTCGCGAATGACCCGGCGGTGGCGAAGCATCATGTGTCTTAACGATCTTCCCTTGTGAAATAGTCCCAGTTCCCGTCATCCTTACCGGAATGGCTAAACACGACAACCCAGGAAGACAGAAAGACAC
>8 156 AACGACGGAACCCGT
CGCTGGAACGTCGCCATTTTGAACAACGAGAACCGGGCTCTTACAGCAATCAATCCATAGCGCGCCTCTTGAGCCATGAGCCAAAAAGCTCAAAGGTTCATAACAAACGGACCTTAGCCTTGGAACGCTATTAGAATCAACTTACTATTGCACCTTAACGACGGAACCCGTGGAGCCGAATCCCACGTACAAACAGATCATCATCGCACATGACTTGTAATAGCTGTAGCCCGTAACCCAATTGTCCAGCCTTGCTCCATCTGCCTCAAGGGTCACAGTTGAGCCCAGACTGCCCGTCATATTGCTATCCTTGGCCACCATTTGCCGCAGCACCGATACGAACGACACCCAGGAAGCATATATAGTCTGCGAAAGCATGGATAATTACCAGACTTCCACCGGCATATAAAAAGGGCCGATTACGCACTCAAGTAGGGGATCCGGCTCCAAGGATCGTCCAACCAAGTACCCTCTATTGTTTGCGAGAAGATAGTATCCTAGCAGCGCGCGGCTCTACGATGCAACGGATCCCCCTAGAACGCATCGCCCAACTTACTTTGGCTAAACTGGGAGTTGAGATATAGAGCGAGGCAGACGTAT
>9 361 AATCGAGGAACCAGT
ACACCGGACGCAGCTCTTGCCGTAAACGTAAGATAAGCCCGGCTATAGCGCCGTCAGTCAGAATCCGCCACAACCGTTGAAGAATGATGTAACTTACGCTTTCTGGACTGGCTGAAGCAGAACCATCTTCCTTCGGCCGTCACCAAGCGCTATATCGACGGCGTCGTTACCCAGCCACTGATTACTGATAGATTATGCGACTCCCACTAAAAGACCGTGTACTGACGAACGGTAAGTTCAACTAACTGGGGTAGGATAGTTCCAAAAGTCGGACTGATAGCGGTAGCTAGTGCCGGTTCTTAGAATCCATGTCATGCCCGTGCTATCATACGTCCGTCGGAAAAGCCGCTATGACGGGGGAAATCGAGGAACCAGTTTATACTCCGATAAGTAGACACCAAAGGTGACCGTTGGCCTTTCCCTCAGTCGAAGACCCTTCGCTTCCTTAGGGGCAAGCCTTACTACATCTTGGCCTTCCGATTTTTCCATACGTTCGAAGGATCTTCATACCAGGCCCTCCGGACTCTATAAAGCCCTTCAATTCCTGTTCTGGCCCCGGGATACTCGCGTCGATATTCGAACATAGTCCGGCTCAGGGCG
>10 70 GATGGAGCCACCCGT
CCCGCGTCGTGCATCTAATTTGACAATGAAACCTACGATGTTATCCGCATAGGAATGGCATGAAGTTAACGATGGAGCCACCCGTCTTAAATTCGCCGTTTTAGTCCCGGAGACAGCGCCCGATCGAGACTACTCAAGCAGTTCAACACAAGCGGCGATGGCGGACAGGCAGTGTGCATACCATACACAAGTATCTAACTTTCGCGCCGAGTACTCATATCGCGCGGTACTCATACAACAAAATCAGCTGGCCGGCATATGGTACCTTGCTTCCCTGCTTTAAGCACCTTGGGGCAGGCGCTGCAAACCTCCCCCGCGGATACCATTCCTGCAATATGCGAGAAGTCCTTGACGTGATGTTACACTAGACCTGAAGTCCCGCACCAAGCTATAACAGGATGCCGGAAAGGCGGTCTGACCGACCTTGTATAACTGGGCAATGTCGGCCTCGTTGTGTGGAATAGATGGTTCTAAGGATAGAGATAGTGGATAGTCAGTTTAACCAGCGTTTCTGCTCGTCGGGTGAATTAAGTCACGTTGAACTCTTACTATTTGGGTACGCTTTACTTGCGACTTGATGGTAAGCAATTTTCCTAATGG
>11 366 AATGGAACAACCGGT
ACGCTTTGCAACCTCCAGGCGGTGCTATCGTATTAATGAAGTGCAGATCACACTGGACTGCGGTCGTAACACCGCATGGGGCTGCATGGGAGCTGCAAGATATTAGACCAACTTGGAGGGCTTCGTCAACCAGCCCTTCACTGGACAAATGACCGCTGACATCTATAAAGTCAAAGGAGGAAGTTTTAGTTCTGCGACTTCTGCCAAAGAGACCGAGTTTCTCACAGGCAGCGGCACGGGCATTCGGGATCCCTCTGAACAATAATCCATCGATTACGGAAATGCAGCGGCGCCCATTGACGGAGTACCTGGCACACACCCTACGGCTGCAGTTTATTGTGAGTTCGGACCCACCTTATTTTTTGAAATGGAACAACCGGTGTAGGTAAATGACCACGCCCTCAGCCCATGGACAGGACTAACACAGTAGCCTCCCAGCCACATAATACGTTTATGTCAGTCCGTGACTGCCCACTCACACCCCACAAAAGCTTAACAGGCATCCAAGGTCAAACAAGATCGTGAAGCTGACACGAGGTTTTTCATGCGGTCCCTAAGGTTCGACCTTCCCTGGTAAAGGAGTTGTGGACTAGTATCAGA
>12 301 ATTAGAGGAATCCGT
GCAATTATGTGCGTGGGACAGAGGTATAGTCCGGGGAGAACGTTCTGCCAGAGGCCCATGCGAGTCGGGACGCAACTTACTTAGGGCAAGGTCCTTTTACAGCATTAGTGAAAAGCAGGCCTTAAGTAGTCATTTGTAAATAGAAAATTAACCACGCTTTAGGTGGGAAGCCTACATCCCAGATCGGACACGCTTCCTAGGTGCACTTTCGTTTCAGAAGAGGATTCGTCGATACCATTCTCGCAATGTTCGTGTATTGTGAACCCAACCCGACCGAACGCCACGGTAAGGGCGAAACGTCATTAGAGGAATCCGTATACATAGATTGCGTGAGCCCGACAGACTGATTAGAAATCGGTGGCAAGACACTAAACGAAGATGGATATTATGGCCCGGAAACTCGAGCGAAGGATATATGTAGAGGATGTCAACCTTTGCGACATAAACCGAACTCGCGCTGGAGCTTGCTAGGGAGACAGCACGCGTGTGGCAGAATAATCTTATCTTATATGCCACGTACAGCCGTCCGTCTTCTGAATGGATTGTATTGATGTCTTCGATTGTTTCCATATATTGGCAGCAAAGGCAGCCCCCCGCTAA
>13 577 AACGTAGAAACCCGT
CTCGCGGCTCGGACAGAAGTAGCGGGTACGGTTGTATTTGGGTCGGTATCTTCACGTAAGTATTAAGTCCATTGGTCCCGGTGTCGATCGGCCTCGGGCGACAGGCTCAGAGTTATTGTTTTACACGGCCATGACGACTACCCAACCTAGATGCCTCATCGGGATGAACCTGGTCCTTATTGTGTGTCGACTCTACGAGCTGCTCAAATCCTCTAGGAAGGCGAATACCAAAGAATCTTACGATGCAGGAAAAAAGGATCGTCTACACAGTACGTCTCCTCAACCGTGCTTAGCACCGTTACCGTCATCATTAAGGGTGACGCTCTGATAACACTATGATTTGTCCATCTAAGTGTCGAACCGAACCATACTCCGCCTCAATGGCGGCAATAATGACACGAAAACTGACAATTATCGAAATTGTTGGTACAACTCTCTTTGTCCTTTTATGAGCCTCTGTGCACTTCAGCGAATCCAACCGGCTCCTGACGACTCATGCCGTCTCTTCATTAGAGTACTTGCACGAAATCCACTGCAAGCTAAATCCCAGCGTCCTTGTCCGGCACCCTCTTTGCAGAACGTAGAAACCCGTTCCATGTA
>14 230 AATGTATGAACTCCT
GCGGAGGACATGTTATCTGTACGCAATTTAGATGGTGGAACGACCTGGCCCGCCCATTTGTTAACCACACTTGATTTACCTAGTGGCCGAACTTCAATAGTATATGCTAAGTTTGAACGATAAAGGGAAGTGATAGCGCTAACGAAAGTCGAAATGGGGGTCCTTCGTGGTTAAACCCTTATTGCAGACACATCCAAAGTGCCGAACTGAATCCGAATTGTTATCCTGCCAATGTATGAACTCCTTCGCCTCACCCCAGACACGCACTCCTTCACTTCGTCCACATTCATTTAACCATTACCCCTAATATAGCCATTGGCATAACTTTTCGTTCAAAAGGTCCACACTTTCTTTATGACCCTCCTACCGTGAAAGGTGTATTGGTCCAAGCGCAAAATACCTGCGTTGTTACCGAGAGTTGGCCGGGGTGTTCAGAAGTCGCTAGCGAAAGTACCTGGTGGATAAATTCCAGTTCTACTACAAACCTCCAGTGGTCACGACAGGCTGCTCCCAGGCCCGACATTTTTTGAAGAATTCGTTGGTGCCACCGATGCCTGATGGTGTCATATACATCATAAGTGATACTTCAACTTAGCAGTG
>15 394 AATGGAGGAACTCGT
GCATTCTTACCAGGAGTCGACCGCGGACAAAACTCGTGCAATACAGTGCATCCTAGGTCCTTGGTGGAACCGTCCAGAAATGCCACCGGCGTCTAGAAAGAACAATTTGGATGCTTAGGTAGTTGACCCAATAGTCTTGCCCCATACCATCATTCTTATAATCTAAGTCGTAGACTTACAGTCCAAGCCTCAACAACGCCGTCATTTTCATTATAATGTGCACAAGTGCCCGTAGAAAACGAAAGCCACAACTGCATGTATCCAAATTCAACGCGCTCTGCGCCAAATGGCAATAATACTTAGAATGGGACGTTAGACGCCATCTCTTCGTGTTGGCAACCCACGGTTATGTGCCAGTGCAAACCACGAGAACTGGCGCAGACCTCAATTTTCCAATGGAGGAACTCGTGTAAATTGGCCAAACCCGCGTATCCGCGTCTCCTTACCCTTCGCCAGTCGCGTTGCTGGCAGTAAGGCATTATCAAGAACTACACGTTTAGATGACAACTGCTCCAAATGCTGTTTACTTCCGAATTTACGAGGGTAAACTTGGAAACGCGCTTGTGCTGGCTAGGCCTGTCCTAATTAGCACCCATGTCG
>16 260 AAGGTAGGAACCCCG
AAGTATTATCGAGGAGGCAGATTTCCGCGTCTGATTCCTGCAAACGATCGGGCGCGTATAGTTACCGACCCATGGAAGGACATCCAAATCTAAGTAGTACCAAGGGCACTGGACACTCTGTACCCCATCAAAACTCCCGTTTGGACGTGTTAATTGTAAAGAACACGGCCTAGCGCAAATGATCATGGCGGAGGCGATACGTAGTTTCATTTCGTCTCCTCGAAAGCAATATCCAGCGATAATATGCCTGGCCGGATTAGAAGGTAGGAACCCCGGGCTGGTATGGAAGACATCATGCCGGATCGGAGTATGCCAACTGCGTACGAGGACGCTGCTAAACTGACCCCAAGGTATTTGTCTATGCGGCCTCTACTATTAGGCCGACGGACCCCGAGGGCAGTTAAATGGTATTACTTACATAAGCCATTATCTATCATGGGCTTACGGTCGGCTAGACAAGCGATTTCTGTCATAAGCGTAGGGGATGGCAGGCTACCGCATGTGGGGCTCACTGGCTTTATCGAAATATCTGTTTGAGCTTCCAAGCCGAAACTAACATGCCGAGACTAACGGTTCATGCGTCGTTTCTTCACGAGCTCG
>17 539 AATGGAGGTAACAGT
CATATGCGGATATCCCGACATGTTCACAGAGCAGGGGACGGTCCTGAGCTTAGAGAAGTACGTCCCGCCAAGAACAGACTTTGTGTCCGAAGCCGCCCCCCTCATGCGTATACGATAAATAGTCCCACAGCGGTCGGCCTGTGAATCAGACGATTCCAGGTGCGAGGAAGGGTGAGGCTATGCCTACCTCCTGTTGACGAAGACCCAGTCCTCGGCTTTAGGATCATCAGCTTTGTTTGAGTCACTTGACTAATCGGGGTACTGATTTAGGCATTGCTCAGTGCAGTTATGCGGTATTGGATGTAGCAAGGAAACGGCGTAAGTTAACCAGTAGAAAGAACGCTCTTATATGGCATTTTTTCGTCTGTGTTAAGTTAACGTGGTCTATTGACAGAGCCCGGAAGCCATGATAGCTGGGCTTTCCTTTCCTCGCCTCACATAGGCATTTCGTCGCTAGCACTACTGAGTATGCAGGGATGCGTATATGAACGGTTAAGCGGAGGTAGCCCACATATTTGGCGGGTCTCATCCGTAAAAGCAATGGAGGTAACAGTCTCGGTGTCCTTGACTGTTACTGGCCGTCACGCTAGATATTCTCTC
>18 381 AATGGAGAAAACCCT
TGGCAAGACGCTAGCTACTGGTTACCAGGGGAGACGGAATCCAAGCTTAAAGGATCAAGGACCGGGAGAAACTAGCCATGATTGGGACTCGACTAACAGCATTCTTTTTTTACAGCTTCGAGAGAATCCGGATAGAGAATGTCGTCGTCAATGGGGGGAATGGCTCTTACTAGATCACTTGCTCAGAGCATGGTAGGACCTATCTCCTGCAGAACATGTAATAATTATGTTTGCTCTACGCGCAGGCTCAATTGGCTACCATATTCTAGGATCAGCGTGGGTAACAAGTTGGATTAACCTCAGCCGCCGAGGAAGCTCCACATGCTGTTCGGCGATCCGGGGTCCCATGCACTAAGAGTATTGAGTCGTAGCCTGACACGGAATGGAGAAAACCCTTGCTTAGTCGTATGGAGGCGATTGGCGGACCACAAACCAATTCCGTTCAGTTTAGATTAGTGAAGAGATCCTTCCATTTTACATTTGACGACCTTTTCACCCCCTCGTCCTCAGCCCGTTACATTTGTAGTAGTTGTACACCAGTCGTTCCGCATATCAGTAACTAGGTCTCGTTTGCGAACTGTCCAGGGTCAGGAATTGGGT
>19 454 TCTGTAGGAACCCGT
TCAGTAAAACTGTCAACCGATTATCTATCTTTATGGATATGGCTCTGGGAAGGGCTTTTTCCTGTAACATGTCCGTACGCTAAATAGCTGGGACGCAGTGCCATAAAGATCAATGGAAACTCAGGCAGGCAAGCCGTCTAACCTGGGGAGAGTTTTAGGCGCAATGTCAACCCGTTCTGACCGAGGAAAGGTAGCAGTACCCACATATCACTTGTCGCCTCACTCAGCAGAATCCGTATTAACCAACTGCACCCCAAAGTTAGCAGGAAAGTAGGTATAACTACTCGCACACAGTTCATAGTTACAGCAATTTTGACGGCACAAGAAAGCAGGTCGAAGAAGAGGTTGAGTCGGTGCCCTTACCCTCCGATCCACAAAAGCCCCTTACTGCTCATGAATAGGCAGCATGCTTTTATCGAGGCTGGAACACTCGTAACGCAACCCGGTCCCGTTATCTGTAGGAACCCGTGCCGAATTACCGGCACTCGCCAGACCCTGCAATGCGTCCGTGTCGCAACGCGATGTTTTACTGATCCCGGCGCCTATAAACCTGAATCGCACCCTCATTACTCCCATGTCCTCTATTTATCCGTTAGATGG
>20 551 AATAGGTGAAACCGT
CGAAAGATTTCAAAGGACTGAAGTCAAACTTTTCAGAGCCTGACAACATATGCCTGGAGTGGAGTGTATTAAGATTGATTTGACTTGTATCCGTGTAATAGAAGGTCGAGAAACATAATTATGCAATTTCCAATTAGCTATCATGGCCTTGTTCCTTTTTCGCCAGCGCCCAAAATGATGGTCAAACGCACTACCTGAATCGCGGCGGGAGCCAATGCAGAGTATGGGCTCACGGACGTGCATTCCCCGCTCTCGTAGACATTCCGATGCAGAGCAATCATCTTTGTTCCAAGAGTCAGGCTGCCGACGACTAGCGTCATAGCGAGGATTCTGATGATTTATTTAACGCGCCCGGCCCCGGTTCTCTATTGTTTGAGAATTATACAAAGTTGAGCCCGTTTATACACTCTAACTGTGAGCCGGAGAATTTGATTGAAAATTGCCTAATGGTACTCCGATGGGAGGACGGTGGGATCCAGCAGTTGGCGGAAATGGTCTAGTTACGGGTGTGCTTTACAATGGCGCTAGAGGTCTAAAGACAGTACGGCTGCAATAGGTGAAACCGTTGGTCATAAAATTCGCTCGCCCCGTTTCCGGGCC
