# Supplementary material for: A particle swarm optimization-based algorithm for finding gapped motifs
Source: BioData Min. 2010 Dec 13;3:9. doi: 10.1186/1756-0381-3-9 (PMC3022572; doi:10.1186/1756-0381-3-9)
Supplement: Additional file 2 — Experimental Dataset. The synthetic data sets and real biological sequences used in the paper. [file 1756-0381-3-9-S2.ZIP › synthetic/non_gap_motif/fix_seq_length/Seq_600_20_15_4_7.fa]

>1 314 AGCAACAATTAGCGA AGCGATAATTGGCGA
TGCCCTAAGGGAGTATTCTGGGCTGCCGGTTTCCGACATACGAGAGAAGTGACGTCGCAATGCATCGACACCTGAGCCCAAAGCCATAGGAGTGACGTCTTGTCTGTCCGAAAATTGATGTCTTCGAAGACGATGGAATGCTCACTGTGCAGGGCTGAGCCATCAATGCGATTAATGATAGCCGGAATCATCAACAACGATCAGGCCGTTTTCGTACGTGGTCGGTTCTAAAAGAGACAGACTGAGGAATCCTGTAAGACGCCACTACGGGCAGACTTCCGTTAAAATATACCTGTCCTGGTAGATAGACCTGAAGCAACAATTAGCGACTGGCTAGTGACTGTGTCGAAATAACGTGGATCTACTATAGGTCGTAAAAGGGGTGGGGCGTCATCAGCAGTCGAGAAACCTCTCATGACAGATACGGGCGACTGCCAATAAGGGCCCACAGACCTATTGTTTATCACCTTTTGTGAAATAAGTAGGTGCGTGTATGTGTCACCGGATGGGACCGAGTGAAGGTAGCCATCCCCAGTGAGCTGTCTAAGATTTAAGGATTAAACTTGTCTATAACCAAGTCGTTGATGGGCTATAGCAGCT
>2 119 AGGGATAATTGACAA
TCTGCGGACTGCTCGCATGAATTTTCGCGTGACTGGTTACCTATGATTCATGGCATAGGCTTGACGCGGATTTTTGATATGTGGTTCGTTTTGCCACAGCACAGTTACGCTAATTCACGAGGGATAATTGACAAGGTCTGGATATCCGACACCGGGCTGTCCTACCTTACTGAATCACGGACCTCAGGGAAAGGGTGAGGAAGTACTCTTCAATAATTATCCTACTCACCCATCCGACAGTAAACGAATCTCCAATGGGTTTAATAATGGTATAAGCCATTATTACGGAGGTAATAGAGCAGCGTAAGGTTTGCGAACCTGTTCTTAGTTCTAACTCAGATCATCCACCCCCGGCCGCCACCTGTTCGGTTCGCGGAGCAATTGCGGAAACCATGTCTACCGTCGAGTCTTGGCCAACATGCTGCATACCGCTGACCTACCAGGGACGTCGTCTGGGACATGTATGTTTATGGTCGAATTTGATCATCGATCCCAATCAGATGCCTGCCCGGAGGAAGACTCAATATTGCCCTACCCCACAATCGCACGCGATAAATGCCGCCCGTGCATGCCCCCATGGCGTTCCGGAGGGACCATCTA
>3 325 AGCGTTAATTGGCGA
CTCCCGAGCTGGCCTTGAGTCTAACTCAAATAAGGGTCCCTTGTGTAGGAAGTGAGGGTCTCTCCTAGACAGCGTCAATTGCTAGTGCGCTAAACTTTAAATATCGTCCTTCTTTCTTGGGCGGCATCACAGTCAACTTCCACGCCCCACACGAGTTACAGGCGCTATAGCGCTTATTTCGTGAAACCTGTCAGTCGAACTGGTGGAATAACTTAGTAGTGACGGGTAGACTCTCCGTGCTCTCCCCCATATTAGGGTAACGATCGGTTTCAAAGCACCAGTTTTGTAGTTTAGATGGTATCGACGCATCGCCGTTCCTACAATTAGCGTTAATTGGCGAACCTAAGTTCCAATTTTGCCTTGTATGCGTCCGCTTGTAGATATGCCTCCCCTGTAGGAGTGCTTCGTAAGGTAGACGTGAGAACATCCCTGCAACCTGCTAGGATTACGGCGATTAGGTCTTCGTTGAAAGCACATACTCGCTCCACGGGTCAATCTGGTTGTCAATACAATCTGCAAGGCGGTCTTAGCATCTCCCCCACAGTACTCTAGTTTTGTACAAACTGCTCCGACGGTGAGAACATGTTCCTACGTGTGAAC
>4 576 AACGATAATAGGCTA
GCAATAGGGGCTACCGGATTCTCTCCCTACTTGGTGCAATCATTCCCAGCCAATGGCTCAAGCCGTATAGTTACGGGGGTTAATGCGATAATAAATGGCCGCCCCCCTAATTCGTACCGCAAGTCAACTAGGCATGGGAGGGCGAGTGTGATCCACAGCGGCGCCAGTTTGCACTGCAGATCGTATTTGACTCACGTTAAAGCTCGCAACGATACAGGCCAATCAGAAAGCGGTTTATTTTGATCGGCCTACCTGAATGGCCCGCCGTACCCCTATGGGTATGACTAGACCACACAGGCGGATCGGGCCGACGACCTCTGCCCCGGCCGGGCAAAGAGCTGTAGTACTACTATTCAAACAGACGACCAGAGAACTTCTTCCCACTAGGACCCTATAAAGACACAGTCTCGAAGTTATGCGTAAACAAACCTCGCGGGTTTACTTCATGGTTTAATATGGAACAATGGTAGCCTGAACGCGTCCTGCCTCGGGTGATGGGGTCGACGCCCTGGACATGTCTATTTACCTGTCCGATCGGCTACGCCCTCACTGCGTCAGCCACAACGCTTTGTTGAAAACGATAATAGGCTAGCATTTCAT
>5 311 AGCAATCATTGGCGA
CACATCTTACAAACATAGGAGGCTGGTATAACCTTTGAAACGGGTGTCACCAGTGTATCATGTCGCATTAAGCCTCTAGTCGAAAAAAGAGGATTGCGAAACCGGAGGAGGCTCTCTGAGTAACTTTGCCTCTTTATCGGGCAGGGTTAGTCGCGAATTCTAAAGACTTCCTTGGACACCACCTTGTCAACTTGCGCGGTTGTCCTCTGAAAGAACAACAGATAGGAACCCGTGGCCTTAATCCGTCAGGTTAAACTATTGTATCGTTACATCTACACGTTGGGCCCGATATTAAAACAAGCTGCAGAGCCAGCAATCATTGGCGAGCGTACCCTAAAGTCTAAGCGAGAATTTCTATTTCCGTAGGCCCAGGCCACGCGATAAAACGAGGAAAGCTTACGAGCTTCGGTTTATTCGGGGGGTATGATAATAGCTAAGAATCGCTGCAAATCTAGGCCTTTACCCTCCAATCCATTTCGTCGGTTCTGGCTATTGCTCATACTTTTACTTATCTACGATTACCTGGCCGGTCTGAAACACAGGGGCATACAGCGGCATATTTAGTGAACAGGCGCGCACGCCGCGCATACACTGTATCGT
>6 46 AGTCATAATAAGCGA
GTTCCCGAGCGATTACATTGCTCCAGTCTGTGTGCTACGTTTTCGGAGTCATAATAAGCGAATATCAGCTAGGCCCGGTCATAGGCTGAAGCGACCATGGAACAGCTGAATAGCAGCTACAAGGGTCCTACCTTTGCTTTGCCTAATGACGGAGCGTCGTCCGGCGGTCTAGATTGAATTCAAGTTTGCCTCGTATAGGTGTGAGCAACGCGAAGCTTAATTACGGGGATGCATATTTACGAGGGAGGAATCTGCACCGAGGTATAACGCATTAGGCCGAACGACAGGAAAGGTCTGCTTGAACTGATATTGCCCTTCCACTGGGTCGCTTAGCGACCGCGCACTCGACAATCATGAATAGTATGAGTTCCGACGGGTGGCTCGACACAAACGCTGATCACTGCTCGCCAGTTATTGCGATGATCGGAAGGAAAAGGAGAGTCTTCCTCCGGTCTCTATACGTTAGAGTATGCGATACAACTGGGAGGTCTACTCCCGGGCCGATCTTCAGCTTTAGCGAGACCGGTGCGCATGCACTTGATCATCAATAAAGTTAGACGGAGTACAGCTGACGGGCTTTACCAACCACTGTGTCGCAGC
>7 217 AGCGATAATTGGCCA
GTTCAATCAGCCGTATGTGCCATCCCTGGTTGTGGGGTTGGAGGACCTATTATAAATCCGGACGGTGGATGATGACATGGTCCAGACAAGGAGTCTTCTCCGCGAGTGTAGTTGGTCAGTTCTAGTGATGAGGATTAAACGTTATGGTGCACACCCGTGAATATCGAGATTCTCGTTTGCATAGATGTTATCCACTTGTGGTTTTGAATATACGATCAGCGATAATTGGCCATATTAGCCGGTAGCTCTAGGTATTTTCTTGCGAGCTTCGAATCCAATATTATTTCGCATCTGTATTATTCGTGATGGGAATTGTGCGCCACCAAAGCTAGGATTCGCGGGCACGGCAAGACGAATCCCTTAGAGATGTGAGGCGCTTCCTAAATCTATCTTTGGGGGTGGTTGGCCCGACATCGATGGTGCGACCTGCAGCCCCAATGTACAGTTTTCAGTGGTTGCTGTATAACATATATCTACCGTTCCAATCCAGATGCGGGCCTTACCCTCGTGCTTGCGCCGCCGACAGACCAAATTCCTTCCGCATGGCTCGCTAAGCGCTTTCTACCTATAGAAGAGCCGCCTAAACATGAGGACGGGGGC
>8 566 AGCGATCATGGGCGA
TCGGACTGCCACTAGTACCAAACTTGGCTCACAAGTACGTCAGCTCATCGCGAGAGAACCGCGGGCTAATGGAGAAGGCCAGGACGGTTACCGCGTCATTGACGATTAGCGCGTAATGAGGACTAATCTTAAGACTTCTAGATCGGGCGTTCGCTTTCCTAGTGATCTGACATAAGGGGACAAACAATAACGAGCCAGCAGATGATGAAACCTGAGATGCATACGTATACAGCGTATTGAGATCCCGAGCTTCACATACAAACACGGAGGAATCGAACGAGTTCAACGTCCACCACTTCATCAAAACTACTCGCCCGCGCGATTGGACTCGAACGTGCATGACATTCCAGAACATCGCACTAGCGTTGCGGCCTCCATAGGAACTTCCCGGGTCTATCAGACGATACCAACCTTAAATTTCAAGATCTTCACCGACATCTGAGGGATTAAACTTCGCCAAATCGCGGCGGAACCGCCAGGGGGACAGTCGGTACTCACTGTCCTGGTTTGAAGACAAAAAGGTTATGGCCACGAGTTTGTCGCAAAACTGCTCACTCGGCCTGCCGAGCGATCATGGGCGAATTATACGTGAACCGTTGA
>9 275 TGCAATGATTGGCGT
GTATCATTTATCGTAGCCGGATAGGTAGCGTGGCATAGGCTATTCAGAACACGTTAACTAGGGCACTTTTCCGTCTGCATCTGGCTCTGTTTCAGGGAGTTATAACCATGGTACCGCTAGTAAGCATTTGGGCAGCAGCATGACCGCTGTATCAGGCTCACGGGCCTTTAATACGGTAGATTGCAACAGCCGAGACCATCTAGGTGGTAAGTCAACCTCGTCCCCGACCCTACAACCGGTCATGCTAACGGGTTGATTCGAGAATCCAAGAACTCTGCAATGATTGGCGTACCAGGAAAGCTCGATCTGCCTCGATCCATCAGGTTTGAGGACGGCATCGATGTCTAGTCCTGACTGAAGATCTAGATGCCGTCAATTCTATCACCCCAGATAGGTGTAATAGTTCGTAACTTAATTCGGGTCGGGGGCTCTCGAAGCTCACCATACAGACCCTAGAAGGGGATGAGCAGAGATGCTCATTAAGGCTAATGCCTGTTTGAATGGATGGGCCGGCTTATCAGACATGGAAATGACTATTGTGATAAACCCAGTTAAATCGTGCACTTACACCGACGTCCTTGGACACCGGGCCCCTGGTCA
>10 161 ATAGATAATCGGCGA
TGGGCAAGATGCCTGTTGTGGATCGCAGTCCACAACCTGCGACTCCGCCTAACTTATAGGTCATCGCAAGTGTGGTTGTGCGTTATGGCACGTTTAAGGATAGTTGCCGTAAATCGAATTTCGTTCCCGTGCCATAACTACCAGACTGATGCGCGGGATGGATAGATAATCGGCGAGGGTCTCAAAAAAGGGTCTTCATTGCCTATTGGAGTTCTGTTCCACGAGTGTAAGCTGGTATCTGAACGGGGTGAGAACTTCTGCCGGCGTATACAGATACCGAAATTGAACTACGTATTTCCGTCTTGCACGATATCATCGGGTTTAAGGAGGGGCCGCGGTCTTCCAACAGTAGACATCATTAATGGGCTGCTGGGGGGGTTGCGTTCGCTGAAGCATGACTTCACACATAAACGCCGATTGGTTTTACCCATCACGCTTCGCGTCCAGTCTCGGTAGAGCGGCCTGGGAGAACGGTAGAAGCGCGTGGTTCGTTAGGGATTACAACCGCTCGACCATGATGCGTACCCTAACTCTTGGATTGCTAAATACCGCTGACACCGCTATTTTTGACTACATGGCTCCGATCGGCCGCATCAACAC
>11 13 AGCGATAATTGGCGA
GCATGGGGCTTTAAGCGATAATTGGCGATTCTGCGCCTCTCGGGACAGGTGTCCTGACCGGCCAGGGTTGAATTCCCCCTCTTGAGAAAGCATCATGATTTACCTTGATACCAAGCTATTTCGCCTAGCGTGTGTGTCATTCCAGGAGACCTGATTCCATAGACACAAAACAAGATCACGCAGTGGGGTCGTCAATGGTCCGGACTCAAGGGGGGATAAGGGGACCCTATTGAGTAATCGTCCCCATAGTCCAATTCTGACTGCAGACGTAAAGTGACTTCTATACATCACGTCGATACGGTTTGCATTGTTTCATTACGGGTGTGGATGTAAATCCAGCTCAAGGTTCAGTTGCTGAAAGTAGATATGACTGGCTAGTGTGCGCAGTAAAGGCGATGTAGGCAGGGTGGCATTATCTCCACAACGATGCTCTAAAACACGATATAAACATAACTCCATTTTGTACTTGCGCCTGTGCGAACATCACAAATCGTGCCGCCACATAACCTAGAGCTACCCCAACTATTGGCTGGATCTTAGTACGACAACTCGAGGATACACAATATGCCCGATTCTTGAGATGGCACGAGCCTTTTCCTG
>12 525 ATCGATAATGGGCTA
TCGAAGCATGGAGAGGCCTAGTGTTGACTAGCCTACCAGCGCACACAACCACAGGCAGTATCAAGATATCCCATGCACGCCCGGTCTTAGAGGGATTCTTGGGAGCTAGCCCGGTATTATTACCCTAACGTGTTGCTAGTCTACGGCCGTAATTAGTACTGGTAGGCGCTGAAAGGCCACTGGGGCACATCATCGTAGTTAGCGTTAGTTGAGCGTTCTTGGTGGGATCCGACCCCACTATCACTATTGGAGCTACTGTCCGCTTGGTTGAGCTTCATAACAGGCTGACAAATCAACGATATCCGATAGAAAGGACTCGACCCGGATGGAGTTCGGGGGATAAGGCCGCTGATGTAATCCCTCCATCTATTTACATAAAAGCGTACAGAGCAAATTCACCAGTCGATGCGCGTCTGTATTTCCTTTGAGGGTAGCGTAGTAGGGGCCCTAAGTCACAGTACTGCGTCGGCGTAAGCCTTTGGGTGGACATCGAGTAGTTCTGTCGGAGGTGATGTATTTATAGTTATCGATAATGGGCTATGTCTAGTCGTCCCCGCGCGAGAGTCGCTATTTGGAATCACCGGGACTATCCCAAGGTGG
>13 104 AGCTATAATTGGAGG
TAGAGACTCAGGAATCCGGATGTCTTGCGGACGCTGGCATCGTCAATGACAGGTAGGAATACAGTCATGGTGACACGTCTAAGAGTAATGTCCGGCGAGATTGCAGCTATAATTGGAGGGGTCCAAATGGCGCGTAGGCCGAGTTCACGGAATTGAGGTAAACGAGAGCGATAGTTTACAACCATCCAATGGAGACGCCTTCGGCGTACGACCGTAGTCGGGGTATATATCTCCGTCTGTAGCTCCCTATCAGTAGGAACTTACCCAATGCCAAGTTCCTGCGAAATGACCCCTACAAGATACTTGAGGAGAGATGTTCCCGGGTTAGGAGCACCAAGGGTTTCGGCTGTGTTCGTTCATATCAAGTCCAACCCTAGTATATTTGGAAGGATATTATTATGCGAAAAAACGCTCACAAACCTTATAACAGACCATACTAGACGTCTGGTTCAGGGATCGATGGCTGCGTCGTACCGTACTGATTGGTAGATGCTCTCTTCCTTCTGGTACTCACTGGATATTAGGTGCAAAAGATTGGCCGCATCATAAGCTGAGCATGCGGGGTGGAGCGATCGGCTCGTGACGTTTTGTGTTGGTTGT
>14 405 AGAGATCATCGGCGA
CGGACTTAGCAGGGCGTGTACATTTGAGCACGTTGGCTGTTATTACCGAATCAAATCCATCAGACTGCCCCGAACGCACGGAAGCAAACCGGCGGCCTTGCTAGTATCGCCTCTGTGAGAGGCCTTTTAACGCCCATGCTGACCTCGTATCGTCCTGTTGGGGGATTGGAGTGAAACAGCGCTGAAGAGCCATTGAATTCGAGAATTTAACTATACTCATAGATGCGAGGGATTTCTGTAGGCGTGCTTCACTTTCAGGGCGCAGGACTTAAAGGACCAATTATAATACCGGCTTTGCATAATAGCAAGCACGGCGCCAGATGGACTAAGCGTTTGTTCATCCCCAAATAGGACATGCGGGCCAGGAACTGACGGTGAATGGTACAAAAGTACGAGTTAATGGAGAGAGATCATCGGCGAAGAATTACCGAACCAAACGACGTGAGAGGTCCGTTTTTTTGGAAAGATAAGTTATTCCCGGCTTCTATGTCTCTCGATCTGATCCTCGACCATGGGGGCTCTGCGCTGAACAAAACCAATTCCGATATCGTTGGAGAGATTATAGACATTTGAGTCTTGAACATTCCAGTCAGCGTTGGC
>15 566 AGCGATAATAAGAGG
CATCGCTATAACAAGCATAAGGCGTCCACTTCGTGTTTTCGAATCGACCGCCTAAATGGCACCACCCCGCGCGAGCCATGTTGGGCCCAAATTCCGGTCGCGCTCGGCGAGACATTCAAATGGCCTAAGTACGCCGATGGGTTATTCGAGCCGTACCTATGGTGCGGTCGCGGTCTTTGGTAAACCGTCCGGAAAGGTGGTCTCTTGCAACCTACTTCTATGGCTCGTGCGTGAGCATGGTCCGGTTTGCCCCGAGATCGACTAAGTGAACCAACTGGGGCGCGGACTTCAAGTCGATTGACCGTCAGCGTCACACTTCCTTCCATTAATAAAATGACCTTACGTTAGGTTTTCGCATGTGGTCGCACGTCAGCGTATCCAGGACGGATTGAGCATACATGGCTCTAGTTGACCTTTAAATATCCTTGGGGTCCCTACAGCCACTCTAAGGCCTTCAGACGATTCATGGAGACGGGGTGTGCGTATGAGGTAATCCCGTTTAACTGAACAATTCCATCTGACAGGTCTAGCTCGGACTAGAGTCATCTGGACATGCTGGACATATAAGCGATAATAAGAGGGCAGGCTCAGCTCATACTG
>16 392 AGCGATATTTTTCGA
CCGATAGAAACAAATACTGAGTAGTTCTGAGGCGTGTTTCCCGAGTTGAGTTGACGAATGACAGGCGCACCTCGAATAGCTAGTTAACCCTATCTGCTTATAGGGTGACTGGTATCCCCACTCGATCACGCCCAAGTCCTTAAGGATATGCCCGCAGCCATAGTTCACGGGCCTCTCAGGAGGGGGTGCGTGTCGTAGCAAAGGGAACGTATCGTATTTTAGCGTCTAAACCATATATACAGTCGAATCAATTACGCAACCGATGGTAGTTATGCAGAGGGCGCTCTAACAGACGTATTCAATCCCACTCGCCAACGGATAGGGGAGCGACTACAACGTAGGAAGTTTTTGATATCTGCGGTGACCAAGAGAATGTTTGAAATTGAGTGAAGAGCGATATTTTTCGACGAGATGAATTGAGCGCTAAGGCGACTTAATCTTTTGGTGCTATCTAGTGTTAGAACCGCACAATTACCGGCCTCTACAGATGTGGACCATAAAGTAGGGCCGAGGGTCGTTTTTCCTTGCTAGAGTCCTCCGTCTGTATCATATCCCCACCTGTCTCTGTTATTAACGAACCTAGCACCCAGCTGCAAGCCT
>17 176 AGGGCTCATTGGCGC
GGATGAGGGAATAAATGACCAGTGAAACTTTGGGCCATAGTAAGTATAACACACTGCATTTCATTTAATTACTCATGTGCTTCTGAGGGACGCGGGAAAATAACGAACAGTATGTCTAGCTACTGTGCATACTCATTGGAGGTTCAACGGGTCGTCAAATTGGCGGGAGCGTTATAAGGGCTCATTGGCGCGGGTCATTGGAAGAACGAATGTAAAATAAGCCTGTTCTGCGCGCACGTCTGAATTGAGTAGCATCTCGTCTTGGGAGGGTTTGCGTAAAAGTATGTCGGCGTAACGTGTATAAAGTTCGAAACGCATCTAAATTGCTACCTACTAAAATCGCAGGGTCCCTTAGATGACCTACTTTGATGTTCGTGTCGTTAACGTGGCCACATCTGATGCTCATATTGGGTAGACAGCTATCGCGGACACATATCCAAGGGGAGATAACACCAGGTCTGGCGCCCTTGTTTTTAATCAACAATTTCCGGGGTGTATGCAACGAAAAAGAGAAATATCGCATTATATCGTCTTCGACGACGCATAGGAAGGATACGTGCCGTAGTTCTCATGTAAGCTCTGGGCGTCTTATCACAGTTA
>18 429 AGCGGTAAGTGGCGA
GGGTTCTAGGTCATCTATTTAACCTTCTTGGCGACCTAATACGAAAACCTCGGTCTTACGTCTAATTCACTAATCCTAAAAGGATCGACAGCGGGACAAACTAGCGGCCCTCCCTCTTGGGTCCTATACTACCCGTAGGGTCCGAGTGTGCTGAGAGATGTTAAAACCTGAGGGTAGTGAGGAAATATGCCTCTTCAATTCCCTCGAGCTACAGCTATGCAACACACGTCAAAGTGGCGGAAGTCCTCATTCTAACACTGACGACCTGGACATGGGCCCACACCTCTGGATACGGGAACGCAGATGATCAGATACAGCGAACTCCTTGAGCACCATGGGGAGCTACCCCATGGATAGCGAACGGGCAGGTCTGGCGACACGCCGTACCGTAGGCGTTCCTAATTTTAAATTATCAAACGGGAGGCTATCAGCGGTAAGTGGCGACCGAGATGGTATATCCTACTTCGTCCAGGGGGCGGACTTACATTGCAGGGAAGAGATGGTTAAGCTTCAGTCTGTCCTGCCGACGATTACAGAGGGGGCCACAAAGTCTCCAAAAACCGTTTCGAAGAAGTGGGGTCCTCACGCTCCGAGACAATG
>19 232 AACGATAATTCGGGA
TTAAGGGGCCTTATTACTGAGTTCGAACGCCCAGCGGGATATCACGGGTAGTTGTCTGAAACCTTGCTCGGCCTGTCCGGGGAGTTATCAAGAATAGGCGGGGAAGTGTAATCATTACCCTCTCATGACGTACCCCCGTGTAACATCGGGCTAGTAAGCCCACCCGAGCTTCAAATCTTGTTTGTTGGTGTCACAGACAGCCTTTGTGTCAACCCCAACTCGCCCTTAAATTAACGATAATTCGGGATCATATATAGCTTCTGTGGTTTGATCCGGCGTCTCCGGTGAATATAAGATCGCTTGAGAACGCATGGCCTACAGACGGCCAAGACTTTCCGTTTAGGTAGCCGTCGTTAGCATCCCGGTGCGGGATGTCTGTATGAAACCCTCACGTTTAAACATATGTTATAAAACCACCCTACAATGAAGCGTGGTTCCGTGATGAAGGCCAAAAAAGGTAACCATACCCGATGAACGTGTGTCCAGCTCTAGGTCAAGGCAATAGTTTGAAAGTAGAGTGCAAGCGGGTCATATACTCACAAACCTGCTAATAGTCACGTTCACCTCGCCGGCCGGCATTGTTATATCTAAAGTTGACGA
>20 71 TGTGATAATTGTCGA
AGCCCGAACCTTGATTCCCTTCGACAGCCATACCGGCATGCGATCCCACGTACTTCATTCGATGACCATTATGTGATAATTGTCGACGCTTGCTCCTTAGTCTCTCGATGCACAATCTATACATGCGTCAGGCCTATAACAGTCCGTCATACTATTAGCCTAGGGCCAATATGCACGTCGACGGGAGGCGTCTCCGCGGATTCTTATTACCTAAATGAGTCAAACGTACCCCCTCCGCACTGAGCCAATAGAAGTACCGCGTCCTGAATATTCCCGCCACTCTTTCTATGGCTTAACGGCAGCTCATAGTCTTTGGTCGTGGCCGCGGCTGAATAATCGGCAGGATAGAATGGCCTGTAAACCGTACAGAATGTCGTCGGGACTCTTGACGCAAGCGCCGAATACCTCAAGGTACTATTAATATGAGCTTCAGTGGGGTTCGCGCGAGTTGGAGAAATAGAGATCCAGCCGGGTTTCTTGGCTGCAGAGCCTGGGTTCCCGATGTTTAACCCTCTCAAAGACTCCTTAGGTTGCGGACGGGAGATATGCCCTCGAAAGATCAATATCATTTCATTTCGCTGTCTCTGCTAACCTCCACTC
