# Supplementary material for: A particle swarm optimization-based algorithm for finding gapped motifs
Source: BioData Min. 2010 Dec 13;3:9. doi: 10.1186/1756-0381-3-9 (PMC3022572; doi:10.1186/1756-0381-3-9)
Supplement: Additional file 2 — Experimental Dataset. The synthetic data sets and real biological sequences used in the paper. [file 1756-0381-3-9-S2.ZIP › synthetic/non_gap_motif/fix_seq_length/Seq_600_20_15_4_8.fa]

>1 517 AAAGATTTTATCGTA AAAGATTTCATCGTA
CAGTTAACAGTGCTAACATCGGAGGTAACCATCTATAGCGTTCACGGTCGCAGGACTCATATTCTGTGAATGCTACTCCTTAACTCAAAGCAACTAAAAGGCTTAAAGCCCATCTTGAAGTCGACACCGTCTCTAGGCTGTTTCTCGTCTGTGGATATAACGGCGCGCTACGATTTACAAGCACTACTTCTTATTTACAGTGCACATGACGTCGTATTAGTCTAAAGTCATCCGCTTGGGTCCCCCCTTGGAACATCACGTCCGCGCCCGTTAGTGCAACCATAACGCGACAAAGCCCGAGAGTGAACGAGCTCCGCGGGACCGGGATAATTGCCGGCCCCGAAGTTTGGGCCCGTTTTGTATTTGTTTCGTTCAAATCTCCTACGGGTGCCATACGTTCCGCCAGTAGTCTGGGTTTTATAAAACGCTCCGACCGTTGGGGCCACTTGGCAAGAGTTCTTGCTCTCAGCTCAGATGGTTACGACTGAGTTAGGGGAGTCTGCAGCACGCTTCCATGAAAGATTTTATCGTATTCACCCCTGTGCCGGGTGGACCCCGGATTGTTGGGGACGGCGTGAGTCGTCTGATTGGTGCGAGAAA
>2 418 TACGATTGAATCGTA
AGAAGTCCGCTTTTGTTAATTTAACTGCGGGGAGGAGCCACCCCTAGTACACGGAGGCAATAGATTGCGGTGGTGTCAGTAGGGTTCTTGTTTTTACGAGTAGAATTAAAGAGGTAAAGCATGCGATAACCCTATGCCCGGAGCAACCATTTCGAACTACCATTGCAGCTAGAACGATAAAGTTTTGTCTAATCTATGAACCAAAGCTGCCGGGCTGACATCCAGCCTCACCTCACGGCAGCCATGCAATCTCATGAAATCGTTTCCTACGATGATCTCCGCTCAATTTCTGGGAGTGCTTGAAGAGTGTTTATCGGTGGTGTGATGAGCACATGTGAAAATAAGAGAGGCTCACAGGGGTCGCTATTATGTAATTTCTGTGAAGACCTACTGTTTAATTCCTCCGGAGCACGCTGTATACGATTGAATCGTAAGAGGGACCCAGTCACAGCACCGAACACCCCCCCCAAAATCGGGAGTAACAACGAGGGTGCAGTTCCTGCCAGAGGCTGCGAGTAGGCCTAGTGCGCAACTTTTCAAGCATTTATCACACGATAGTTTTTGTACTACGCTTACACTCATTGGAGTTGCACACAGGAG
>3 208 AAAGATTTCATCGTA
ACCAAAAAACGGCCTTTGTTAAACAGTAATTGCAGTAATCTGGATGGGGCAAGGCCTTACCAGGTGGACGTCCAAGCATCTCGTTATACGTGGTGCTCCCCACAAGCTCAAAAGGATTGATAAAGTGGTTCACCGAGGAGGTCAAGGGTAAGCGTCTAACGTCAATCATGCCACGACCGACGTTTGATATGTAATTCGTACGAGGAGGAAAGATTTCATCGTACGGATGCTTCCGCCGGACCCCCGGCTAACGACCAGGCACGCATCTTCTAGCCTTTCTGCGATAAGTTAAAATATTAATAAAGAAAGTTATTCTTGTAAAACACCTGAGGCGGAACACGTTCTATTCGGATTATACAACTTCTTTAGCCAATCGGACGCTCTATCTCCCCGGCCCTATATTAGATGAACTCATAGATTGTAATAGTGTCCATGAACTTATAGGGGCTTAGCTAATCTCAAGACACCCATCCGCATTCTTCGGCACGCCATATGATTTGACAGCACGGTAGATCTTTTCGGATGACTCCGCCTCGGGTAAATTACTGGCAACGTCAAACCATCGTTTTAGGCGGTCGCAAGAGCGCACCGGCGACTTCC
>4 345 AACGATTCTATAGTA
ATGTCACTGGGATGCTGCAAAGATGCAGATCCATATTTGTTCACATCGCTCACACTGTTTTGGGCTGGTTGTTTGCAAAGCTAGTAGTCTGCCCAAAGGGAACGTTCGGAGTTTGGAATCTGCTGGACAGTCTAAAACAGCAACGAAGGTCAAAAAACCGTTCTGTCAACTCACGTAAAGGAGGTGGTAACGGTGAGTCAGTGTGCCTCAAAGAATCAAAACCACTAATTCCGACGATATCACACAGGCCTGAAAGAGGGATCGCTTGCTAGATTAGGTGGTCTTCGACCGAAATTGTGTCAAGAACCGATAACATGCAAACTGGCCCTGTCACTAGTGAGGCATAACGATTCTATAGTAAGAACGCAAGATCCGGAGATATACACGATCCACAATACTGCCCGAAATGGTTGGCTGCTTCCATTCTCTCGTGTTTGGAGTGGTTGATAAGTTTCCTCTTACGTGGACGAAACACGGTAGTGAACGTTGTCAGTAATATTGGTAAGCAAGCGCTGAATGATTTGTCCGATCAGGCCGATGTCAGTACTGCTCAGAGCCAATGGGCCGAGCTACGCATCCAGCGGCCATGCGTTACTTGGC
>5 505 AAAGATTACATCCCA
CGCGCCTTAGATGTAAGGTTAGATTTGGTCCACAGAGCGAATGCGTGTCTACATTCCGTCCCTTTGGGACGTTTTCTGTTGGACGGCCTTTCTCCCCTCCATCACCGTGGCAAGAGTCTGGTTTCAGGACTGTTACCATAATCCGTGCTAACACAACAACTCTACACTAAACGGCGGTTTTCACCGCTCGATTGGCGCAGTCGATTCTACTCGCCCTTACCCCCAGAGAGACGCGCTTCCCCTTAGGCGAGCGCATCGTATGTGCCTCCGTCCACAGATCGCGCCGCTCTAGATGGTCGTGAAGGAGCGCCCGTCATTATGAGTCTGATTCAGACCGATCCTCCCCAGGCCAGTATGTTTGTATACGACGGATTCGATGAGGAAACACATCTGTAAATAGTTTTTGGCTCTAACCGTAGTGTAGTAACGAAGGCGACCCCTTGCCCAGGGCCTCAAGAAGTTGGTTTTACACCAATTATTCTCACTCCCTGATCAGAAACCCGCTAAAGATTACATCCCAGTAGACATCATAGGTGGCTTAGATATTCAAACCATGTCACTTCTGTGTAGTATTATCAGTAGGTCTTGCTGTAACGTTTC
>6 471 AAAGATTGTAAAGTA
GATCCGTGTCGTTAGTCTATTTGTTTCTTTCCTTCCTGACTTGTCAGGGAGGGTCTCTAAGCGCCGGGAATAAGATCAATTTCGGGATAGCAGTTAGAGTCGTAGGCCTTGTGTGCATATGGATAGCGGCTCAAACAGGGTGGTACAGATATTATGGTTCGTGGGCCAAGATCAGGTGCAATGGGTATTAATTCATCTGTTATCCACATAAATGACGCTTTTACTTCACTTCGGTAGAGAGGAAGGTACACAATTTTTACTGTAGTTTCATAGAACACTCTCCTATCATCTCCTAGTGCACAACATACCAGGCTAGAGCGAGTGACAGGTTGCATGGACAGTGTCGGGGCCCAAACCCACGTCGGATACCTGTACCTGCTCCGTAGGGACATCAGAGCTCTTTCTTTGACGTGCTGCTTACTGGTACTATTAGATAATAGCGCAATGCGACCGAAACCACAAACCTAGCACAAAGATTGTAAAGTAACATGTACACCGGTATAGTCTAGCATACACTCCAAATGCATGTGTTATGTTAGGTCAAATTTCCGCCGCAGTGGGGCTCTAGATCTGATCCACCGTTGCTGCATAGAGAATTAA
>7 154 AAAGACTTGATCGTA
AACAGTAGAACCACGGATCGCGCATAATACGCGACGGTGATGTGCTGGAGGCAAACTAAAGACCTCCTGCCGCAGTTTGATCCAGGGAAACCGGATGCTACCTTATCGACGCCACGGACCTGTGGAGCGGGTCTGGCAGGCTGGAGAATGCAGCAAAGACTTGATCGTATCAGGACATCTATAATGCTAAGTCATTTTTCGTTGCAACAGCGAATGCCATGCGGCACACGTAAATAGGGAGGCCAGACGCATAGCGTATTTGCAGCCATGAGAACCCCCAACGGAGCGAAGCAACGTGGTAACCGGACCAGAAGACAAACGCTCGACTGGGCTTAAATTCCCGCTCACTGCGAGATGAAGGCTAAGGATTTCCAGAGGTTGGCTCTAGTCCACTTCAGGTGGGAAACGTGTGGAGATATCATCCACCATCGCAGACTTACCGCGGGAAAATCTTGACTTAAGCGTGATTCTCCCTCCCTACGAACAGGGACTAAATAGATAGTGTGCCCTAATTCCTTACCATGGTTGTCCGACCCGCATAATAGTCGAATACGACGTGTTCACCAGGCCATCATCTAACCTTTGTAGAAGGCAAAACGC
>8 390 AAAGATTTCATCCTG
CTCCATTTAAGCGATATTTCGTATTTGTGACGTATCAGAATAGCAGCGACTCGCCACCGCAAGGCTTCATTCCACGCCAAATTAACCAACCTTTCCCAAGATCTACGGAACACGCCGTTCTTGGACAGCAGCGTCACGTCTATACCAATTGTGGACAATTCAATGCCGTCCAAACCCATTGGGACTCATCGGACCCTCGTCGTGGCCTTTGTATGACGCCCTTGTCCCAGTTACCCCTGCATTTTATGCGAGACTCACTTGGGGGTACATAGGCCCGCGTTATGGGCTCGGACTCAAACTCAGTTCGATCGTCTATGCAAATAGATGAGTGTCTGTTAGGAAAGCCTGTTATACCATGCGATGTGAATCTGAACCTATCCAGATCCGCACAAAGATTTCATCCTGCACTCGGCTCTGCCTGAGGGGCGACAACTAGCTTGGATTCGCTACACGAGTCGGGTTATCAGACAACCTACGGCGGTGCCGCGAATATTCAGGGGTAGTGCCAAACCCTCAGAGAACAGTGGAGCTGGTTCAATCTCACCGGTCCTCCGAGTCTTGAGGTTGGGGGTATAGACGAAGAGGGGCTCCCTAGCTCGC
>9 167 AAATATATGATCGTA
AACCCTTGCACGCAACATGCTAAGTCTGTTGACGTCTGATAGAGAGCCCTAAACCGTCGGCCCTCTAATGATGAGCCCGGACGATCGTGAGATCGGCGAACCTAAATCAGAATGGATTAGTTATTTTAACCATTCCCACCACCGCGGCATACTAAGCTCTGTCTCACAAATATATGATCGTATTACTTCGCAGTAGTAGCGAGGCTAGAGACGAGTCGTTCTGAGGTAGCATTTATTTAGGAAATGCCCCTGTATCGGTACGACTCTACCTGGCTGGACCGGGGGCGGATTGAATAGCTCATTATTGATCTACTGCAGCCTTAATCTGGCTAGGCCGCAACGACAAACTCAGACCCTTTGCAGCCAGGAATCAAGCCATGTGAAGTCACAGATTTCTCGAGGCCACAGGCTGAGGCGAATGTAGACAGATCTATGTCATCTTTTATCACCGGTCGCCCGATCCGGGGGCCGATTACCGAGCCATAGGTTTATACCTACGCGAGATAGTAATGATATCTCGTGCATATATGTCGACACGAGAACGCATCGGGTCAATAGACGGGTATATGTTTGATTAGCCATGTGTAGTAACTAGCCGTC
>10 55 AAAGATATCATGGCA
TACTGATCATTTTCTGACGTAAGACAAGTACATAAAATCACGATCATACGCGTGGAAAGATATCATGGCAATAGGGACCCTTCTGTCAACGGAACGTCCAGCCGGAGGGTATATAGTCAAAATGCGAATCAATGGCAAATCAACATGTCCCATGGTGGGGTCCGTACAATCGATCATGGAGGTTGGAATTTGCATTGTATCAATGCTAAAAGCATGTTGTTGCTCCGCTCCGGGTGGTTTGTGAGACTACTTTTGAATAGCCGCCCAGAAGACGAGACCCTACACTCCTCCATACCATGTTATTCTTCAGAAGCAATTGGTCACGGAATTGAGGGTACCCATTGTGCGACGAAAACAAAAGCCAGGCCTTCGTGGCACAAGTACTAGAACGGAAGATCGCGACGTGAGGGCTATTTTGGTGGAGACCCGTCGGAGTGGGCACACAGCGCTCGAGACCCGTTTGTCCAAGATAAACTTTATACCCCAAGCACCGCATTTCTGGATAGTGATATTTGCGATTAATAGAGGCATAACGCACCCATAATTAGCGGCCTACGGTACAACTTGGAACATGCCCAGGCGAAGTAAATCTAAGAATTG
>11 449 AACGATTGCATCGTG
AAGGGTCGCTTAATACGAACGGGCTTCATCATAAGTTTCCTACCTCGCTTGCTTATTATGATGGACTATGAGCAGAATGTTGGCGTATAGTCTGTTGCCGACGGGCATTACTATCGGCGTCCTCCGTGTGGCTAAGGGAATCCATTAGCCTCCGGAGTGTGTACCCATATGATATGGCTCGCTTGATGCTGGAGAATAAAACTCGCGGTTCAAGTTTCAGGGTGGGTCGGCAACCTTGCACCGATATCCAGTAGGTGTGGGTAGACTGAGCAACCGAACGGGCGAGTTTTAGCGCGTAAACAACGAAAAAACGATGACTCGATGGTTTTTGACCGGTGGAGACGAGTTTCCATTGCGGCCAGAAATGCGAGTCTGCTTTCAAATCAAGAGATTCACATTTATCAATCAGAAGATAGGTATTTGCGCACCAAGAGAGTAACCTCCGCCGTAACGATTGCATCGTGCACATGCACTCATGCTCGATTCGAAGTAGAACGATTGCATCGTACCTGAGACTCAGCCGCTGTGTCTTTGGTGGCGAAATGTTGCGTAACCTTTGTTCAGGGAGCACTACATGGTTGAGGTATGCCCCACTCCGAC
>12 548 AAGGATTTCATCGTA
TTGTGCCCCATTTAGGGATCTTTATACGAATCCCTTGTTCCTGAATTAACGCACCTCAGTGTAATCTCAAGCCCGACGATAAATACGCTGCTTTACTGGAATAAGCAATTTAGTGACTCCCAACCTGTTGATGTGGTGTCGGTCCGTCAGCTAGAACTGGCTAGGCTAGATAAACGTAAATAGATGACATAGGGTACCCTTAACTTGCAACGAAGTACTTTACGACTGGACGAAATACGTCCGTCGACGTTAGCCCCGTACGCAGATTCCAATCGCGACCTGCAAGAGCCTAGACCGATTCAAGGTCGGCGCGGACAATATTGCCTTACCATCAAGGAGCCGTGCGTAGTTGATTCACCCAGTCGTAACGCGGCGAGAACCTCCGTCCTTTTAGTTTTCGTCTAAACATTACTGAGGAGTGGGATCGTAAACGGACCCACTCTTCGGGGGCGGCGTAGCGCTTATAGAGCTAATGTATAATGTCCTGCCCAAGACATCATGAGATGCGCGCAACTCGCGACTTCTTAAGATTCTCGTGGCCTCGACCCAAGGATTTCATCGTATCACGAGACATCTTGCGAACTGTGCATGGAACGCTCG
>13 514 AGAGAAATGATCGTA
TCTCATGGAAGTTGTCTCTATCTCACGTGATCCAGAATCTAAGCACCCGGGGACCTAAAAGTGGCTTATGTTTAAGTAGCGGACATGTGGGGGTTCTAATACCCCCTATATTAACATATGGGCAAGTTAGTGACTTTTCACTACATTGCGGACGTACGTCCCTGCCCAAACCAGACCCCCTTCTGACTGCCCCTTCGGGACGCACTGTGGAATGGGTCTAGTTCGCGAAACGAAGCACGTAGGCGGGGTAACTATTTGCTTATACTCTAGGGCGTTTACACCTGAGTTCAACTTATGAGTAGTTGGAATATGCCTGTAAGCCTCTGGTACGGGCACAACTTATACAGTTAGGGGGGGAGAACATGCTTTCGCGTCCACGTTAGAACCATCAGCATCGTATCCTACCCTGGAGTAGCTCCACAGCCAAAAATAAAACGTGAAATGGTGTAGTACTCGAAAATACCGTAATCCGATATCCGATAATGGAATTTCGGAGCCTAACCTAAATCTCCATAGAGAAATGATCGTACACATCAAATCTAGAGTCCCACTGCATCGCAGTACCGTTTAACGATCCGTTGGGGGACCTTCCGATGGCAC
>14 139 GAAGATTTCAACGAA
CACAGACTTAATCAGATGCACTGGATTAACGCTTAGCCGACCTTTTCGACAGGATGATCAGAATACCGTTTCTTAACCCCCACACATATGGAGTAAACTCTGCAAACGTTAATATCCAAGATGACATAAGCCGCTTTAAGAAGATTTCAACGAAACCACACCGGTAAGCCACCGGTTCTTCAACTCGGTTTTACGGTCAACACCCCCATGATTGTGAGCCTGTGGCGTTCAGACTAACGTACGCCCCATTACTAGTTTATGCATTCAACACGCAACAACGCCCTCGAACATCTAAAACCTCCATAGTCCGTCGACCGGGGGAATCGAGGGTTGAGTCTGCTCGCCCCAAATAGTGTTAGCAGCTTCGCGCTTCCCAGGATCTCACCGAGACAGGTGGTGTGCGCCACTATATCTAATCGTAGGCGCTAAAGCATATGTATGCCACCTGTTCCGACTCATGATTCCCGAAGTACTCTTGTAGCCGGGTCTTTATGACAGATGTATCTGGCATTCAAATTCCCACGGTGCATGGGACAAGATAGGCACTGAGGGAAATGATTCAAGTATTCCCTATTATGCCCATGCGCCATTGTATTTTCG
>15 164 AAAGTGTCCATAGTA
ACTGCTCCGGCTTAAACGCGTTTAAGCAGTTAACACTAGAGGACCGAACATTGTGACAGCTACTGGGCTTCCACAGATCGGCTGTAGTCAAGGCATTAGTCATAGGACGTGTTATGGCCCGCTGTAGATGTATATTCGACGTGCTCGCAGGTTTAAGTTGGCGGAAAGTGTCCATAGTACTTCATACGAGCGCTTTTAGTCGCTGGTCTGCACTTATGCACGGTACGATAAATACGATTTAGACCGCCCCGTAACACCCGCGGAGGGTCGTGACACTACAGTTTGCCCATTCGCTGATAACGGCGTAGTTTGAATTTTAACCCACGAGTGAGTGACCTTCGGATTAAACAGAATAAGATGTAGCTACCTGGCGCTCGTTCGTCTCACATTGGAAGCTAAGGGCGTCTTACAATTGGGATCTGAGTGCTATACCGAACCGCCTCGCACATACACAGTTGAGCTAGACCGACCTCTCCTTACGTACAGCGAGCTAATTATAAAGGTCTGTCACGCTCACCAGAAATTACTTGCATCATGCGCCGGAGTGTTGAGCCTGCGTTTACGCTCGTGATTCTTAACTGCAAGATGGCGAAGCCCCAA
>16 5 CAAGATTTCGTCGGA
TTAACCAAGATTTCGTCGGACCGATCGGCTACACCTGTGAACGGGTATTCCGGTTGTTTTTTTTCCCCATCTGTTCCTGGCAAGAGGTACCCGTAAGTTTGTCAACGAACTAGGAGGTAGATTTCAAAGCGGCCAGATGATAAGGTACGATATTGACAACTGGATCTAGCGTGACTGTTTGTTTCGCAGGCTCGTTTGACTAGTCTTCGATGGCATTATATGGATGATCAAGATGGTCGAGCTCGCAGGAGACAGTAAGCTGCGGAACCACAGTCACTGTGGCTCGCTCCGCTTGAGGATAGTTGAGTCCCGGGTCATTGCTAGTCACTCCAGAGTCCAGCAACGCAGGGTGAGAATTAGACAAAGTGTTGCGCACCATGCTTAACCCCCCCAGAAGTGTCCTGATTAAGACCCCGGCCACTCGGAGCATTCCCCTGTACCATAGCTCCGATGCTGAGACGGTTTCAACCCCGTTGGGAAATGGACCATTCAGGTACTAGCTGCTCTATCTCCGTGGGAGTCAGTAGCGACTATGAATGAGTGGTATATGCGCATCCTCGCTGGGATAGAGGGGAGAGCGCAGGCGTGTTGCATCACCAG
>17 372 TAACAATTCATCGCA
GATCAAAAGAACGTGCGTACTGCTATGCCTCCACAGCAATGAGAAGTCGACCAACACAGCGAAGGAACGCTAATATTTACCTCATTATTTCCGATAATACTCATCGTTACCCTACGCGGATAGATAAATATAAAATGCGCCATCGTCTTGAAGCAGGACTTACAAGCTCCTGAGAGAACAGCTCTGAGTGCTTCGATTAGTATTTGGCCCAGCCCTAGTGACTACGTACAAAAAAGTAGGCTACACTTAATCCCTCGGCTCCGGTGAATTAACAAACCCTCTCTGGGGTTACCCGGAGTAGCCCTCTGTCGACGTGACTATCTCCTCCGTTGCATCAGTTTGAAACCCAACTTTCTCGAGACTGAGCTGTCTTAACAATTCATCGCATCGTGGTTGAGCAACCGTTTTAAACATCCCATCACACTGAACGAAGAATCTTCCTTGACCCCCTATTGGTGAGCAGGCAGATGCTGGAGCGCCGCGAAGTTGTAAGGAGTGTTCACCCACTCTCACCACCAGCCTACTGACATACGCACCATTCGTGCAATTATCCTCTGGCGCGTTACGGCAAGCGGGGCTTAAGGACATCAGGGGGCGCAT
>18 379 TAAGGTTTCATCCCA
TATAGCCCAGCCCCCGGGAACGCCTGCCGCTTGACGTCATGATAAATTTCGACCCTTAGACCTCCCCCTTAATAGTACATCTTTCCAAGGTTTAAAACGTGTTAATCAGCTGGCCGTGGGAGCAAAGAGGGTTAACATAGCTCCCAGATTGACCTAGCAATGAACAAGGATCCATCTGTCAGTTCCACGATGTCCTACAGAAGTAAACAAGAAAATAATCTTACAATTGCACACAATAACGCGCCGGGGCCGCGGCCAATGCATACTTCTACCAGCGCGTTCATGGGTTTTACGGAGGTCCCCTGAACCTAGCGGCTGACCCGTTTGTTTCGCAGGAGGCATATTCTGTAGCAATAGCGGATTGTAAAGCCTCCTGTATTAAGGTTTCATCCCATGATTAATAACCACCTTGTGGACCGGGGCTAGTATGACCCTAGATGGGGGCCGTAGGTAGCAATGGATACCGGTACAGCAAGGATTAGTTCTAAGCGCCCGTATATATGTCCAGATGACCCACTGGCGGCAACTGTCACTGCGGACTCACGTCCATTTGCACGAGTAATAACAGTTTAAAACCCCTCGTTACACGTTGCATGAGTA
>19 165 AAAGAGTTCATCGTA
AGTAAATGCGGCAAGATTCTATATAGCCTTGGGCGGCTGTGGCGCTGACGGGATGGATCCGAGCCCTTTCCGAACATAATACTCCTACTTGATAGAAAAGTTACACCTGCGATCACTGGGTACCGTGCCAGATGCGGTATTGTCTGCGGCTAAGTGGCGCGGCTAAAAGAGTTCATCGTAGGTCGTACGTTCACCCCGGGGGAGTCCCCCGAGTATGGATAGCTCTGACGAATTGATGATTACAGGAGACCTGCCCCGGTAACTAAATAAGTCGTCGAGCGGGTATATCTGTTGGAAATAGAACCCAATGCCTATTTAATAGGTACCTAGAACTGGCATATTCACAAGCTCCGGGTGCAACCGGGTCGTCGTTCCCAACGTTTTCGCACCCCTGAACACCTTGTTGTAATCACGAGGGAAGCAGCAAGACGAGCACTTTTGGCTAAACGCGTTGCCCAGAGCTTTAAGCCAGCACGGGATAAAAGTTACTCCATATGGCCATATTGCGGTAGTGCGCAGAACCAGGTCCCCAGAGAAGACAATGCGGAAGGAGCAGCCCGTCTCGTAGCGACACACGGTTAACCGGAGATCTAGAGTAGC
>20 86 AAAGAGCCCATCGCA
ACCACTCAGCATGAATTAGGCTCATATTAAGGCGGTGACCTCCTGACGAGCCATTCCGTTATTAGCGTAGATAGTTATTAGTCGCCAAAGAGCCCATCGCACGATGCCCAGGAAGTCCTAACACCTATCACTAGATGGCACGCGATACTAAATAAGATCTTTCTGACAGGCAGTGTTTGCAAGAGTCCTTGGAAAATATAGGTTATTCACGCTTTGCATACTGGAATCGAACTGCTATTTCCAAGCCGGTAGTATAGGACCCTTGTGAGTCGGCGATTAGGTCATTCATGGTGCACCACTGAGGTAGCTTTGACCTGTATTGAGAATTCCATGCCTGAGTCTGCCATCCGGCGTCCTCGGTGGAAGACGACGTCGTGTCGTAGCTAGCATGCTCCATGGGCACGGCCGCGGTATGCTTTGCACCGTCCTGAATAGGCACTACGGGATATGCTAGATCTTAGACAGACATGGTCCAAGTCAACTTGTGCTCCTAGCGTTTTGATTTATGAGGGCGAGGTACTTAGGTAATGTTTGCGAGGTGACTTCACAGTGAATGTTCGAAGCATGGTCTACGTCTACCGATAATCATTCCGATCCACT
