# Supplementary material for: A particle swarm optimization-based algorithm for finding gapped motifs
Source: BioData Min. 2010 Dec 13;3:9. doi: 10.1186/1756-0381-3-9 (PMC3022572; doi:10.1186/1756-0381-3-9)
Supplement: Additional file 2 — Experimental Dataset. The synthetic data sets and real biological sequences used in the paper. [file 1756-0381-3-9-S2.ZIP › synthetic/non_gap_motif/fix_seq_length/Seq_600_20_15_4_9.fa]

>1 530 CTGACCGGAAGTAAA CTGACCGAAAACAAA
ACGGATCAGTACGGGCTCGAACTGCTGAACTATCGCGATGGGACGACGAGAAAATGTCCCCCCATGTGAGTCCTGTTAGTAGGCCAGCGATTCTGCTATTTAACGTTTCTGGTCCCTTGCTCGTGGTTTTGACTAGTTTTCCCATAGTAGACCCAGAAATGTATCTGCTGCATTGGGCCCTCCTTTCTGCCAGCTGCCCGTAGCTTTGTCATAGACCCGGCGAGGGTACTCAAAAGTACGTAGTAAACTGTTGCATCCCACGCTTTTATAATGCCACCGAATTGTTGCGTTTTCCTGACTGTAGACGCGGGGGTTGCTATGTGTGTGGACAATCATATTCGATGAAAGAGCTGAGAGAGCTCGTGACGAGCTGGCCGTCAAATATACCCTCTCGCATAATTCCGGTATATCACCCAAATTTTATTTTTGAGATGCACTTAAATCGACGGTTAAGCTGAATACGACCGTCACAATTAGGGACCTTCAGATTATTGCGTTGAGACTGAACCGCCCAATAGTAACTTATGCTTCTGACCGGAAGTAAAGCTTGAACGTGATATCGCTTCGGAGAGTCGTTGAACATTTCGGAGGAGCCTGACC
>2 173 CGGATCGAGAACCAA
AGCGGTACTAGCTACGCTGAGGCGTGTGACCCTCCTTTCTCACTCCCAGGCTGGGCGAACCCAGAGACATTTACACGACTCTGCGGGTCTGAACTAGGTGCTTCGCTTAAGTTCTAGCGGGACTGTCATCCTAACAATTAACGTCTTCACAAAACCTGATGGAGTCGTCTAAGCGGATCGAGAACCAAGAGCGTGGCGCCGGGGACTCTATCCATGTGGCCAGCACGATGGCCTGCCCATGGGCCTACCGATCATGATAATCACAGTCTCTACCCCGGCAATCCCTTGCCTGTTAGTCAGCGCTTGCCTATGAACAATACAGTCTCGTAAACGATAACGTTGACGTATGGGGGACATGATCCTATCTGCGTCAAATGTGTTTGCTGCATAAGACAACTATTGGACTTCTATAAATGTCTAACACGTTAGTAAGTCTCAGGCTCGGAGCCTACCCCGGCTACCAGGGAATTTTCCCCGCGCCTGCGTAGAGCCTCTTTAAGTAGGGAAAGGTATAGCTCGCTTTGACACTGCGGCCGCTTAGCACCCTTATAGGAACACTTAGAGACTTTGATCGATAGCTTCACAAATCAGCCATCTCGG
>3 204 CTGACTGTAAATAAA
GACAAGATGCATAAAAATAGGCCAGCCTTCTAATCGGTCATTAGCGGCGAGGTTTCTCTACAAACTTAGATCAGTGTAAACACTGCAAAAGGACACAGAGGTGAAATGCCGTGAACTCTGATCTCGAGGGAAGGACACTGCTCATCCCATTGGCACTCATGCTATCTATGGTAAGAGTGGGATGAGCGATGTGCTTGCATCGCACTGACTGTAAATAAAACTCGTGCCCGCTTTTGACGACCAAATGTTTAGCGGTAACATATCGATATTCCCTTCTGAAGACCCCATTCAAAGTGAACAGAGTCATGGAGATCTGAAATATAAACAGCCATAAGGGGTAGAACCACAGTATAACTATTAAGTTATCGCTCTACGTACTTTGAAAGACCTCTCAACAGGATGCGTCTCCATAAGATCTTTGGATGATATCCTTGTTAATGTAAATGTTCGCTCATTGTGAAGTCGTGATATCGGCTTTATAAATCGATCACCAGCTGTCCGTAGCACCAGCCAGCCTAATGTCAAGAATGACGCACAAATGCTCTTTCCGAGCTTATTTCGTAAGATCAAACGGACTTCAGTGACAATGAACAATTATCT
>4 435 CTGACAGAAAACAAA
GTGGTTCCTGGATTAATTAAGGGAGATATTTGTTAGATTAGTCCCGTAGGATACAAGAACCGGCTGGCCGGTGGAATATATTGGTTGGCCCTCGCTGTCACGAATACTGTAGAAACATGTAGCAAGTTTTCTTAGTATCAAACAACGCAAGCTCTGGTTGATAGCATCCGTATATTCTCGGCTCGAGCTGGCTGCATTGGGGGGTAGCTCGGATCTTCTAGCCTATTGTCGCACGGCACCCGTTTCAAAACTTCAGTTTTTTAATAGTGCATAAGCTATTTAGGCGATTTGTGACTTCAATATGCAGTGTCGAATCGATAATCCTTTCCGCTCTCAGAAGTATTAAATGAAAAACACGGTTGTAAGCCCCGACGGCACGGCAAGCTGATTAAATACAAGCCACTAGCTTTCGTACGCGTCTAAGGAACGTAGTACCTGACAGAAAACAAACTACCACGAATCATCACAACCAAATCGAAGGTTACAACACTGCCGCTGAACGGACCGCTTAACAAGCGGATATCCAAACTCGGCTAAGCTCAGTTCAGTGATGATACGCCGTAAGATCGGTGACCACTAATTCAGAATACCTTTTACCAG
>5 129 CTGACCCAAAATAAG
AGGCTAAGCATACTGTCACAACAAGAAACTCTCTAAGTAGTTTCCACTGCACGTTCTTCGGCTCTTTAGCTACTAACCACGGGCCTTGCAAAGGCGATACTCGACTTCTCAATGGCATATTAGGATCCACTGACCCAAAATAAGGTTAACTTCGCCGACGCGCCGTCGATATTCCAAATATAGCACTCCTAACAGTGGTGACCATGCAACGTTAATGAGTACTCTTGGAGATAGCCGGCGGTCGGCATCTTATTTGCGCCCGTCCTTCCGATAAAGATACGTTTAATGATCAGAGTCGTGCCTGAAATGGGAAAGAGCGCGGTGGGATGAGTTACGGGGTCCAGGCTTTAACCATGTAGGAGCTTCACCGGCCCCATAACGCTGATAGGATCCATTCATTTATGTCGTAGCGCTGGATTTGCCCGTGATGACTCGCATAGGAGCTACTATCAAAAGAACTAAACTATACCGCTGCGCCGTTCTGGCGATAGTGCATGGAAAGCGCTCGGTGTGGGGCGCGAGCCAGGACGCCGGCAATCCATCGAGCGGAGTGTCCGCTCACTATTTCTGAATATGCCACATCCAGTCGACAAGCGCGGT
>6 122 CCGAGCGAAAACAAA
CTCGGCCCGAGGTAGTGGCTCATCATAGCTTTTTCGGTAGAGTATGGCGTCATACAACAGGTCCTTATACCGACTTTAGGCCCCGAGATCCGGCTCTTTTAACACGAATTCGCTTAGACTCACCGAGCGAAAACAAAAGGCTAAAACGTGAGTTACAATTGCCAGAACGTCTTCCTAACCTGGATGTACAGCTTCGATCGTCAACATGTCACTATTTTGCGAGAAACACAGCTATACTAATCGCTCACCCGTGCGCCGTCTGTGGAACAATGGGTCCACTTTGCTATATACATCCACTTCGGCGTAGCTGGGACTCAGCCCTGTTCTCAAGTTGGACTAGCTCTACCTCCTCTTCTCGGTCCTTGACTTTCTTAACTACCATTAATCGCCGAGTCGTGCCTTGCTAGATATCGAGATCCCCTGAAAATTCAATCCTCTGATTGGTATGGGCGATGCTGACCGCTCGGACACTTTTCCACGCGGCGGAGAGGTCGCAGTCAAAGGTGAGAAAATGCGGGGTTATATCCCGACGAATATGCCTACGGATGTCAGATGGACTCTCAACCACCTCGGCTGAGCACTCCGAACCACCAACGCTAC
>7 251 CCGACGGAAAACAAA
CGTTGTCTGCTCCTCTTTGAATTCAACTGATGCCCGCGCATTCTCTGCTCGTAGTCAAAGCACGTAACTTAACATCACATAGGACCAAGTGAACGGACTCTCGGTCGCCTTGTGTTAATTAGCGACGCCGTTCTGTAGCCTGCTAGCGGTCCTGTGCGTTAATGGGTGGCAAGTGGTCAGGCCACTCCCCCGCTCAGAGGGCTAGCTCCACACCAGGACGCCCAGATCAATTAAGATTTTACGGGCTCTATCCGACGGAAAACAAAGGTAACATCCGCTGCTTCCACCGGCTTCCCTATCCGTGTGGATTTCGAAATGCTGTTAGTCGCGCGTTATTATACAGAAACGTAGCGCCAGTTTAGATAGATGTCACCTAGTATAGCGCAGTTAGACCGATATGGTATTGAGGGATCAAGCGATAATTTCCGGGAGGCTTATCAGTGATTCACGGCGACAGGGTACCACGGACTCTATACGCAGCGCAAATACCCAGATCGAAAAATCAAAGCAGCGACCAGGCACGTATATCTTAAGCCAATTTAAGATAGCGTGCCCACGTAAATGAATCCTAAGCAACTCTTCACATATGATGATGAGTTA
>8 321 CTGACCAAAAACAAA
GTGAGATCTCCTGCCAGAAAAGTTGCGATCTGAGTAGACAGCAACGCAGCACTGAATGTCGCTTGAGGTAGGCGATCCATCGAATTCAGATCCTTTATCTCTTAGTAATGTTGCGCTTTGCCACAAACGTTTGTAGCCTCCACGTTGATGAGTACACTGTAGCAGCCTCGCTCGAAATTAAGCGCACTGCAAATTAGTAAGAGCGGGAAAAGCTCCACACTCGGGCCTATGCGGGGGTCAGACGTCTGAGATGGCGAAGTTACAGTCACAATACTTATAGTCTATTGACCCTAGCCGGGTCAAATATTAATCACATTGAAGCTGACCAAAAACAAACGTGTCGAGGACCCCGTCCCTTATGAGCCTCCGTTGCTGTCTAATGGTCTGTCACTCACCTGGGCACTTACTTGGAAGCCTACGACTCGGGGCTCTGCTTCTATCCCCGTTTCGTCCTTAAGCGACGCATAGGCCTGGCGTCCTTCTACAACTTTTCGCCGGACTTTTTTACCAGGGCCATACCGTCCTAATATCTCACCCTGGGAACCACGATGGTCTTGTGTAACCCTCCTAATACTTCTGACTACTGCTTCCCCTAGAAAC
>9 583 CTGACGCGAAACAAA
CGAACCTCTAGTCTAGGGTATGCAGTGGCGGTACCGGACTGGGCCTTGTCAAGGTGAATGTTGTGCAGCTGGAACTGACCGCTACACTGGGCGTGTATTTCTCGTGATCAAACGACCTTTACAAGGAATGTCTAACTTCGCGGCCCCCCCGACGCCTTTCTCGGTAATTCAGTAAGACAACTGCCTATTCACGCAACAAATCCCGGTGACTACTATTATAGCTGCGTGCATGAAGGCAGTCCAGGCGTATCGAGTTGCACTATTAAATTACTGGAAGGGCACGTGTTGGCTTTGGTTTTTCGTGGTCAGGGTCCCGTAGCTGATCCAAGGGCTTACACAATCATTCGGATCCCAGTTCGAACAGCTAAAGCCACTCTCATTTATGTGCATGGGAGTCAGGGTACGGGATCATGCCAACACCCGGCCTATAACGAAAACGGTCGGCGGATACCGCGCCGAGGAAACGTTGACTAGTTAGATCTGATAGAGCACATGGCTTCTTGTATTTTCATTGCAGTGATCGGTATCACGTTGTAATGCTGAGTTATCGGTACTCTTAAACCAACAAAGACCAATACACCCCCTGACGCGAAACAAAGG
>10 330 CTGACTGAAAACAAC
TGTAAACTTGAATACTCCGCGCATGGATTACAGACCCTTTTATGCTAGTTATAAAGAGCGGCATCGCCGTGCCATTATTCCAAATTTTAACTGGGACCGTGGAGCCCACTTTGAAGATGAAGCTGATACTTGCGGGGTGACAGTAGCAAGACGAAAACCTGGTAGTTCCGACCAAACTCAGCCCTATTCCAGTCGCTATAGAGTCCGGTCTCTGGGCGGATCTAGATGAGCGCCCCCCCGAGGGTCTCTCGTCTGTAGCTCGCCATAATCAAACCTATCTTTGCAAAGACGGCGTTGCCAATAGTGTCGTGTACGGAATTCTGCCTACGTCTGACTGAAAACAACCGTGCTGCTCAGTACCTTAATGTACGTAGCACTAATGGACGCTCCCTCATAACGGTTTTCATAACCTCATGGGATGAAGTATAAGCTTCTTGAATCCATGGCATTACCTCGGCCTCCAGTGTCCGGGGAGTTTCGTTTTAAGTACACGGGACCGGTGCCTGCCCGAAGCTCGCTGTCAAGTGCAGCGTATTAAGCGCCTCCCTCCTTGTTTTAGTGATGCGGGAAAGTTGAACGACGTTTTCACGAGCGCACGAA
>11 31 CCGATCGAAAGCAAA
GATGGCACGCCGACCCAGAGCTTATATACTCCCGATCGAAAGCAAACGTCTCGCGGGCATTATGAAGTCGAGATTGAGCCGGCCCACTGTGAAATAAGTGTCCATCCAGAGTTCTACCCTGTCGAACGCCTTGCCTACGCCATGGCATGCGATACGCATTGGGCAAGTGTAATCAGTCGACCTTTGTCTTACACGAGAATAGAATGGGAGTAGTAGCATGGCACAAAGGATAACGCAGTAGCGCCCGAAATAACGATGGCCGCCGAAGAGTCAGACTCAGTCTTGGTTACACCCACGTGGTTATGATTCGCGTGTGTCCCCTATGGTATTTGCTCCTAGTGCCGTGTCAGAAAGATATGAATTACGACGATGAGCCGGTCACTGCAATGGCCGAATCTGCCGGTTCTTACAAGCACCTCTATCCCGGGGTGGATTCAGAATGGGGAAGTGCACTCGGTCCACTTGGATCTAAGACTTGTCTATCACGGCACAGATTATTATTCAAAGACTAGCAAGTGCGATTATGATCGAGCATAGCTGGAGGTGATTCTAATGCGGCCGTCAGGTTTATCTGGGTGGGGTATTTGAGTCAATCACTCA
>12 561 CTGAACAAACACAAA
TGCCCATTACAGCGCGCGTTTCTCCCTCACCTTTTTGCAGGGGGCGCGTTCCGACAATTCCCGTCAGACCTTGCTATTCTTACAACCTAGCCCAAACTCGCCTAGATAGCTTTAAACGGAGAACAATGCGAAGAGCGCATAAGACTCGACGTAAGCGATGTATGACGAATGGAAGTCCGGCGAGATTTAATGCCACTCACCCGCCAAAGTCACTCCCGGAGATTCGCGCCTACGGAATTGAGTTCTTGAACATGTACTCAGCGCCACTGATCGATTGCGCGAGTTTGTTAGAGAGTCCATGCAAAGGACTCGAATCAGACAGACAGATGAAATTCCACCACGTATAACCAATCGGTGCGATAGGATCGCGAATGTTTTTCTATGATACAGACCGAGAAGATCTGACTCGGGAACGAAGTCTCAGATGCAGTGGCTCCTGATGTCTGGATGGTATGCCAAACCGCCGGCCCTGTTTCCCGATTGCAGCGCGCAGTCCGTATTTATATAGGTGGTCGGAAGAAGTCCATATATCGAACAGGTAACCCGAAGAGATGCTCGATCCTGAACAAACACAAACGGATATTATACACACAGTATGTC
>13 111 CTTACCTTAAACAAA
TAAAGATGGCGGTGTGGCCGATGACATCACTACTATCCATATAACCTAACTAACGTCCATCGCTATTTACATTCAGACCCCCGTCGTCGACAGAATAACAAGACCTTCACGCTTACCTTAAACAAATGATGCTTAGATCGTGAACCCGTCATACTAAGGAAAACTTCCGTGAGAGAAGGAGTCAATTTCTTGAAGGGTCGTTGACTTGATCATTTGATTTAGGAGTCTGTACGCGTGTTGCTTGTCTCGCCAACGATTACAAAGTCCTCTTGTCCACCGATCCCGTCGAGCAATCGTCGTGGAGGTTAAGGAGGTAGTCGTCTTTAGCTTATGATGCTGCACCGTTCTGGAGGGCGTCTGTTTTTGCGTTTTGCGTTTAGTAAAATCTGCCACTGTTAGCTTGCGTCAGGGATTCAGAGGACCCCAATTCTACCATCTCTATATCCCTTTTGACGATAGCATTTGTGTACACCATCTTTTCTTAACGGACTGCATCTTGTTACACAGAGTATGGACCATCAATTCGGTCTTAATGGGAAACAGATGAAGGACTGAGTGCACTTATAGTCGTTCAGTTACGGATCTGGACCGGAGATGGGA
>14 347 CTGACCGAGAACGTG
GACTATGTCTATATCCCGATAGCAGCTTTTCCCGCGCAGGCTATTCACCTATACGGCTATGGGTCGCCGTTTCGGGTCACGAGGATAATCGCGAATAGCGCTATATTAGCTGCCTGTCTTACAAGGCCGGCCAACGACAGTCGCATCTTTGTACGCACCGATACGAATAATTAGGCCACTGTGGGTTAGCGACAGCGGCAGAAAGCCGTCGCCGTGATTTGAAGGTATCTAACGGCCCGCAGCAGGCTCTCCGCTATTTGTCCCACGTCGCTGGCTAGTTAAGACGGCCCAAAGGGGATTCCGTTTCTACACACCAAGGCTCTTCACGTGCAAGTTACCAATGTCATCTGACCGAGAACGTGTTGACCATGGGCACAGCCCTGGTTGCCTGTCTGAGATCACGGTTGCGAAAGAGGACACACTACGTTCACCTTAAGAAGGGCGGCTACGGCGTTTAGAGGTGTGAGTACTTCGCTGTATTCCGTGCCACGCAGAATGCGGATACCGCACAAGACACGTTGTGCCTCACCTGCTCCGCGGTGCGAAGTCATAGGGTAACACCACCCACTGTCCCCACTGTTTGGTACTGTGGGGGCGCGA
>15 532 CCGAACGAGCACAAA
CTCTAGTATCAGTGCAGTCTCCACGTTGCCATTGACAGCTGGAACGTTGTATTAGCTCTCGATGCCGCTCCGCTTACCCGCCAGCCAGGCCGGAAGTACGAACAGACCTAGATACAGTGCGAGAACCTGGGTCCAAAATCATACATGAGCATCCCGCACAGTGAGATTAAGGTGTCCTACCAATATGGTATCCCAGTTCGGGTCGCGAGTTCATGCCTGGTGGCCATTAAAGCATACGTATGTGTTTAAAACTGCATCTAATAATCAGGGGTGCACATCACACCGTGTTAGAACAGTAACTTACTCTCTCCCGAGTTATTGCACGTAGCAAAGCAAACTTAGAGGCCCGCCAGTTAGCTTGTTCTTGGTACAATGGGGGACTTCACGTCATATACAAATACGTGGAGGCCGCCGTGCCGCAAAGTGATACGAAACCACTGTATATAAGATCTGGTGGGAGTGCCCCTCTGGCTGGGTGACCAATACCACGCGCCGCCAAACCCCTTCCAAATACCTTTGGGCGGGTGCTGCACCGAACGAGCACAAACAAAAGTTCGTGTACGTACACTACTTCTCCGAGTGCCAAAGCGAGCTAAACAA
>16 155 CAGACGGGAAACAAA
AAAAAGCCGGCTGAGCTCCCTATCAGAACCAACATAGACAATAGGACAGTCGACATATACTGAATTGAATGTCGGGAACCTAGCAATAAGATAATACAATAGTACGCGATCGAGCTACTTTACAGGTTCAGCAATAACGTCCTAAGCTGCAGAATCAGACGGGAAACAAATGCGTCATAGCTTCGGATAAGGGATAATATACTTCCACTAGTTAACAGCGTTGTACTGGCTTTTTTTTGCGGTTGTTTAGCCATCTAAGCAAGTTACTTGTGCGTTCTTAACTAGTTCGAGGCCGTGACTGTAGGGTTTTCGATTACGCGCGGATTCAACACCAGGTAGTCAAGTCGAGATTTCCACGACAACTCGCCGCTTGCATAGTGCCGAACAAAAGCTGAATGATTCCTGGCGCTTGGACTAGGTCTAGTACCTATATCGCATTGACTATCTGGATAATGCGTCAGAGTATCGACTGACCAGCGACGTAAGGAATAACTGACTGAGCCGTTTTTAGGCCTGGCCGGAAAGTAGAACTCAGGTACTCCATATCAGTATCAACCTTACATTGTTAAGAATAATGTGTAGAGTTAAGAGTAACCCTCA
>17 94 CCGATCGAAAATAAA
GCACATAAAAGATCATCTCTAGGGTGCGTGCAGGTACGCCCTCCAATAGGCCTCTTTGTAGGCCTGCCGAACCTTTCCGAGTAACCGATAACCCCCGATCGAAAATAAAAGTCTTCTTCTTAAGCCATACAAGCTATTCGGATAAGCAATTCGCGAGTCATGCCCGGTTAGATGGAACTTGCCGAGCTACTACGACCAGCCACTACCCACCGTCGTGGGGACGTGCCGGTCCCCCACCTCCACACGCTGGAAAATTTACAAGTCTCCGCACCCGCGTTTGGCTTAGGCAATAAGGTAATAAACCAGCCGGGGCCCCATTGTCATGTTTGCTCACTTACCTATGTCCCGACACCTCCTGGGAGCCTCTTTAATAGTCGTAGCGATTGCATTCGCTAGTGCGAATTACAATGAGCAGAAAGTACGCGCGTAGTCTCTCCAGGCGTTCCCCTAAACGTACGGTCCATGCACAATTCGATCATGGCCTTGGCCTGCACAAGCCCCATCCAGCCGCCGGGCACACACGTATCCATCCTTCTAGGAGTGTTCGGCGCGTTTGTAATCAGTATGGCAAGTTCCTGGATTCTCAAGTTTAAGCGTCAG
>18 115 CGGACTGAAAACAAA
CCATCAATGACCAGCCTTAGCGTCATAAATAAGAGCAGATGAGTAGTGCAACAGTATTACTAATTATCTTACTAGCACATGGACCCCGGAAATTGCATGGATGCCGCGGGCCCCTCGGACTGAAAACAAACTTGGGCTGCTTTCCAGCGCCCCGTCGGCTTTATTCGGTGAAATATGATCGAAACAGATCAGGGCGCGTTGATTTCACAGCCCTACGAGTTCGCCGGGTAAACCTTCATGTGGATCAGCACCAGGAATTGCTTGACGCCCCGGGCCATACTCAACCACATTGATTTGACATCGACAAATTTCTCAGGTGTTCAGACATACGGCAAGAGTTCTCACACTGGGCAGTGTTTCTCCATACACGTGCAACACAATACTCAGGCTATTGCATGTTACAATCCCGGGACTTGAAAGTTAGTCAGTGGGCTTACCGTTCGGTATATCTACTTCAACCGCTCGTTGCCTCTCTAAATCTCTGACTGATGTTATCTAACTAATAAACAAAGTATCGCAAAGGCCCAATAGCAATGAGCTGAGAACTCGAGCGGAGGTGACTTTCAAACGACGGACCCGCAGTCTCCGCTGTTAACATCC
>19 61 CTGCCAGAAAACACA
ATCGCGGGTAATTTCTGCCCCTGTACTTGGTATCGCAATTCTTATTTGTTAGATGGCAGGGCTGCCAGAAAACACAACCAGCAAAGAGATCAGACTATCCATAGCGCTTACGGTCCACTTGCTTGGATTCTAGTTTATAACGGGGAATGTCCTATATGAGGCCAGGCGCCTTTACGCAACGATAAACGAAGGAGCACCCTATTAATAGTGAGGAATGAGAAGTATAGGATCTTGCGGGTCTCGGGGTCACCGATGTCTTATGGGTAAATCGAGCAGATGCTGAATGAGAAGGCGTGAAGATCAATCAATGTATTCGCTGAAGCGGGCCGGCGGATCAGGGATGCGCAGGTTGCCTACAAAAGGCTGTCAAGAAAACCGGTCGTAATCGACGCACCATCTTTCTCCTCTCGTGCAAGAACATGGCGATTTCTGCAGAACCTTCGGCTGCCTTTGCAGGTCGCAGCGTGCTGAGGTCTCTTGCCTCCACCTAACTACGAGCAACGGTAAGCTGCCACTGCAATGCATTACGGAGATATGTTCCGCTGAAACTTTGAGGCGGTATAAAGGCGTACCATCCGCTAAAGAAGATCCGCGATCCTG
>20 447 CTGACTGAAAAGACA
TCCTCAATAGGAACAGCGGCGTAGACTTTGCGAACCCGTGTAAACCGGTTTGCAACAATGGCTTTGTAGTGCAACGTCCATCGAGATCACTAGAACAGCAGATTATGCTAGCGTGACTGGCGAATCACACTAACGCGTTTCTTAATTGGAATACGGGTTGACTATTACATGAGGAGACAGTGTCCATATTAAACTCCTCCCAAATAGAACCACTGTCAAAGTGGTTTATGGCGCACAAAAGTGGAGCCGCACGGCTTCACGCGGAAAAGAATCCACTCCGAAGTACACGACGCGGGAATCAATGTGTTGCTTCAGACGCACCAACTCCTGATCCCCTCCGATGTTATTATCATCTGACTAGACTTATAGAGTTGAGACTGACTACGACGGTCTAAAAATCTCGTATGGAAGCGTGGAAGCCTAGTTCGTTTTGCGCTTTCCTGCAATCTGACTGAAAAGACAAGACATAATGTTTTCATCGAGGTAGAGCAGGCATGCGTTTATGCCACTTTGATCCATTTGTTTGATCGGCGTAAGTAATATGTCGGCAGCAACACTTATAATCAAAGAATTCTCCTTAGCTTCAGGGTACTTCGAAGG
