# Supplementary material for: A particle swarm optimization-based algorithm for finding gapped motifs
Source: BioData Min. 2010 Dec 13;3:9. doi: 10.1186/1756-0381-3-9 (PMC3022572; doi:10.1186/1756-0381-3-9)
Supplement: Additional file 2 — Experimental Dataset. The synthetic data sets and real biological sequences used in the paper. [file 1756-0381-3-9-S2.ZIP › synthetic/non_gap_motif/fix_seq_length/Seq_600_20_17_5_1.fa]

>1 370 TTACGTGCTCTAGAAAA ATACGTGCTCCAGAACA
TAACACGCAAGGGGTTGGTCGTAAATGCAGCACGCCAACCCTGTAGGCGAAATCTCATGGTAGGAGCGTTACTGCCGCAGAGCGTGCGTTCTAGGACTCGGCTGATGCCCCTGGACCCCGATCGCGTGTTTTCCCTTGACCTCTACATGCCTGCGCTTTGAGCCACCGATACTCTCCGTAGAGGCTTCGGGTGGCCAGTCCAGTCGTACCGCAGATGCCTAAGCACTTGCCACGACTTCGTCGCTCTGCAGGAACCACTGTCACCGTAGCCCCTGGAGTGATAAGAACAGCCATCGTAGGACATTCGTACTTAAACAAGAGGATACGGGGGGCAACGATCCGAATTCTGCGATCCTATGCGGTGCAAGCTTTACGTGCTCTAGAAAATTGGTCTGATGTTTAGTCCCATCCGTAAAGTTCAGCGGAGCTCCGTAGCGGGCCATAGGCACTCCAAGGCTGCAGAAGTTACAGCTGACGCTATGGGGATTGTTGTCTGACTTGAGCGTTACAGGACTTCACTTCGACTAGGTGTATGGAATGATGCGACTGCGTTTTATCAACCCTAGATGACACGCCGACGTGGATCGTCCCATCGCCAGC
>2 2 ATATGTGATGCAAACCA
CCATATGTGATGCAAACCAGATATTACATGGTAGCCCGGATTCTATACAACGGACTTTTTTTAGCGGACCGTTTGTTCGAGGCGTGAGTCTTAGGCTGCCCCCTCCACCGGCGGCTTGGTTGATACTAAGTTTACTGCCCACAGTGGTGCTATTTGTGTCAATTGTGCCGGCCGGCAGACAAATTCATTGTTTGTTAATAGACGAAGAAAACAGCCCTACTGCGCCTCTTTAGTAGCTGGATTAGCGTACTTGCTGCTAAAGCTTTCCCCGACCCGCATGAACGTCCCGATGCATAGCTATAGTCTTCCACAATAATTGGTGACGACAGACAAAGGGTGACTGGTACTGCGGGGCGGCGATTCCTATCTCAGACTCGCTACGCTTCTAAGGGATCCCGGTTACGCTTACGTCGGATGGACTTGAAAAGGAAGTAACCATCACTCTAAATGGTCACTGCAGACCATTATCATGCGCCCGGGGTTCGCTGACCCGTCTCTGCCTGAACGAACCACGGTCCAAATCGTTGGGAACAAAAACCGAAAGGCTCGTAACGGCAATTTACCGATACGCCCACATACAAACACGTACTAGGAGTGTGG
>3 380 ATACGTGTTTGAGAACC
TGCCCTTTCAAGGATTCGCCTACCACATCGAGCGGGCCAAGCACTAGAGATTCCGAAGTGTGAGCGCCCGGTATGTCCCTTTCACACTCATGGACTAATGTGAAGGGGCCCCATAACAGAGGTATTTTCGCCTGGTTTCACTGGTAGTTTATAACCCTCTAGTAGCCCCCTAGGTGCATTAATGGTGCGGTCTACAGGCGTGTAAGGCGGCCAAGCAAGGATCGATATAAGTTACTCCCTGGGAGCGGTAGCTCGCACACCAAGCGAGTGAATGCGACACGCAGCACGAGTACTTTGCGCGGTGCAACGCCGGGTGATCAGTATGGATCACCCACGATCTGGACGGGTTAGGCCCTCAGAACATCATTCGGCCTCATGGTATACGTGTTTGAGAACCGCCGTTTGGTCTCCGTACTTTGCCCAGTAAATGCCCCTTCCTAGCTGCTTTCCATATGACGTCAAGCACATAGATCCGCACCATCACGACCCTTGGGGACGTAAGATTCGCGCAACTCGATCAATATTGTCAGCGCTGTGACACTGGCAATGTAGAGCTTTTGCTAGCCCCCAAATTTACAGAGGCTACGGCAGACAAGGATC
>4 117 ATACGTTCCCTAGAAAA
AGGCTGAAGAGCCGTCGAGCGGACATGATATCATGCTGCGACTATTGCACGCGCTTAGATCTTTATGCCGCTGTTGCGTGCTGGAAATAGCGCGTAGTACACCTTCAACATATTGCTATACGTTCCCTAGAAAAAACTGCGTCGTGGTTTCTCTATATTACAGTAGTTGTATTCATCTCTATGCAGGTCTAGAGATTCCTTTCTAGTGTGTGGTACCGAGCGGAATTGGGATACCTCTAAATCTATACTTCTAAATGCCTTTTCGGACCCAAGCGGTCTTTTGCGTTTTCCAACGCAAATATCCACAACAGTGTTTCGGCCGGTTTACACATTAACCTACTATCACACATGTCATTCTAACGATACAGAAGCGACGTAAATGAGAACCGCACACTCCATGCAGTTATATGGTAGGCGCGACAAATTTTACCTATAGTTCGTTTTGCAAATCTCGATCCCCGAGAGAAAGCCTCGGCTAACGAAGTTTCGTGCCCAGCCTTTTAGGACTGAAACATAGTTTACTAATATGCTCTCCCGGTCAACGCAGTGAGTGAGATGGTGCCCTTGATCGAGCTGTATGCAAACTCAAGGCTTCGGGAG
>5 10 CTACGTCTGCCAGAAAA
CGTCGCGTACCTACGTCTGCCAGAAAAGGCTATCGCATATATTTGATACAGAAATGGGAGCACCCGTAGTTATAGTGCGGGGGATACTTGTTCCGCAATGGCCGTGACGAAACTAGTAACCGTAGCGCATATCATCGGGACAAGAGTTGTGAACTATTTCCGATGGTCAACTAATTGGCATAACAGCTTAGAGCATTCCAATTATCTAAATTCAGCACTATGGGCAGATGTCCAAGCCGGACCCATGGGTTATTGTTTGGCGTCTCATAGAATAACAGAGGGCACGTTCTGGGACTGTTGCTCTCAGCGCGCGTGGTAGCATTCGAGGCTTTGGCTCAGGATACACTGGAAAGCCGGTCGAGGTTGGGGCCGTATCATGCAAGAGCGAGAACCTGGAGCGTACGAGAAAGATCTCCGGCAGAAGACTTCGCGCCCCGCTTACGATAACCGACGAAAAGTTGGGACTAGTCGGCTACAATTAGAAACGATTCTCGAGCGCGATGGGCCGCTGTCCGTACGCTGTTTCGTGCTGGGCAAGAGCTGCGGGTGACGTAACACGACCATCAACGAATATTCAAAGTCCACCCTTCAGAGTGCGCC
>6 215 CTACGTGATCTAGATCA
ACACTCAGGGATACGGCGTCCATCTTTTCGCCCTGTTCACTTTACTGGTGGTTCCCCTGAGTGTCTCTTATAGGGATTAGCTTGCTATTGGGTAATCCGCTTTCATGGGCAGGTCACCAGGTCGGGATGGACTCTACGCCCTTGAACCTTCCAATTACTCATGGTTATAACGAACAAATCACATGGTGCATACCGCATTTTGTTTAGTATTAAGACTACGTGATCTAGATCAGAAGGAATGCACACGGCAATGCAGGGGAGATGGAGGCTTTTAAAATGTTATTTATCCTGGTAGCCTGTGTGTGAAGGAGCAACCCCTGTGAACAGGTATGTATGGCTTAAGCGAAGAATAGCTAGCCCCACAGGCGGTGGGTTACATCCCTAAAATAATTGACAGTAGTATCCGATTCTCGGGATTCCGGCATCGTCGTCCTGTAGTGCATACCTAACATCTTGGGCTAACTAATGTACCTGTCCATTTGTGTTACTACCGAATTGCAAATATACATCCGACGGATGGTGTAGGCGTGGCTCTGAACCACTGCTCCCATGTCCCTGAATGGGCACAAGCCTTAATCCGTCTGTCTGAGGCGTTTCTAC
>7 341 ATATGTTCTCCACAATA
TCCGCTTTTAGGGACTCGGCTAGCAAACTCTGCTTCACGTACGGTGAGGACTCACCTATTGCTAAGAGGCGGCACACCTAGCTCCGAGGGATCGAGAACATGAGCTCTCCAAGCTGCGGGTTGGCTGCCCCGAACGGTCCTGTTTAAAAAACTCAAAACGTGTCTGGAAAATATATTAACGTCTATGGCCCGCCTGGCCATTGCTCCAGTTATGCGACGCTCCACACTTCGCCTTAACACGCTCGCGATAGTCCTTATTTGCGACCAGTCGGGGCAAGGTCAGAGTGGTACGGACAGATCCCTCAGACACCTGCATCCGATCGTTACCCTTGAGCCAAAGTATATGTTCTCCACAATATACCGATGGGCTGATATAGTACACTCAATCAAGGGGAAACCTGCTTGCCACCCACGTCCCATAGCTCAGGTAGCAGCGCATTAGCCGACACAACTCTTGCGCTTTGGTGCATACGGTAGCGCAAAAGCGGAGTCATCAGTAGTTTCGTTTATTATATGTAGATAGCTCTCGCGCATTACTAACGCATTTGTCGTTGCAATCGGATATCGCCGTTCGGGGGCACTCGCCGCTAACTGTGTTCA
>8 2 AGACGTGCTTCAGAACA
TCAGACGTGCTTCAGAACAGTGCGTGGCCCCGGCGCGACCTGCGATATTCGCGTCGAAATACAATGCCTATGCCCGCGAAGATGCCATGATAAAGGAAAGAGGGCGAACTTACCAGCTTACATAAAGTTAGTTACCACTACCATCCACGAACTCTTCCACATCGACCCGTTTGATAGTAACGGAGCTAAGGGACAGTGACCTTTCACGATCGGGATAAGGTAGGGTCCTGGTAATGGTTTATGGCTAAAAGCCCGTGACTAAACAGGTTATTATGACTACGCACTGCCATCCCCCTCATATACCGGACCCGATATTCCCTTAAGAGCTCTATGCAAACCCAATCAGTCGGGAACTTGGCCTTGGCTGCAGATCCGTAAGTCTGAGTCGACCGATGGTAGATGTTGTAGGCGTAATTGTCGACTACTACAATCCGCCAAAGAAGCGAAGCGTGTGGCAGACTTTTAGAGCGGGGACCCTCCCCACTAATGCCTGAAGACTTACGTTACAAACTCACTTGATTATAGCTATGAAATTGGATAGATACGGTTAAGAGACGACCCGAGCAGGGAATGGTAGCGAAATTGACTTATGCTTAGCGC
>9 446 ATACGTGCTCCTGTACA
CCACTGTTAATAGCCGTGTGCGGAACCCACGAACGTAAATACTTGCAAAAAAGTCTCATATTGGCGCATCGAATAATCCTACATCCGCCCCGGTAAACGCGATGAGAGGCCACGGGAACGTATTGTGCTGCCGGTGGAGTGGGCATATAGCGTCAGGACTTAACGCTCATCCACAAACAGAAAGAGTTTCCCGCCCCTTATACGAGGAGGGATCAACTGTACAATTGCACTTGTGCAGCGCTTTGTTTGTCCGAGAGACAGCAACACAGAGCCTGATTGCCTAGATGATGTTGCCGTCCGTACGATAAATCCGGACAGCGTTGGGCTAACTTCCTGGACTCGCCCTCTTCCAATTCAAACCATCGCGCACATATCCGCACCAGTCGTCGCCGCGTAAAAGAAGGACGACTATACCCGCAAATCGCATAATATAACAGAGTATTTGTATACGTGCTCCTGTACAATGGACTAACTTCTGATTCCTTCCTCCGACTCCTGCGAGACGAAAGCGAGATATGGTGTATAGCGGCAGGGTGTAAGGAACGGATCGACGGTCGACAGCGATCAATTGACTTGCACCGAGGCTTGAGTGAATGAACA
>10 61 ATACCTTCTCATGAACA
CTTATATCGCCATCCCAAGAGGAATCCAGGATTTCAGACCCTTTTTTGGTGCTCTCGGACCATACCTTCTCATGAACACGCGTCTGGTCTCAGGTCTGCAGGGCGCTATGTTACCATACGGCTAGCATATCCACGGTGATTACTTCTCGCCAACCAGTGACTGCGATTAGTGTGGGAATAGTAATCAAACCTTCTCTCATTTGAATGTGAGTAGGGAGCACAGCGTCCCCTATGAAAGAGCCGTATGGTCACGCATGCCCGCCTATGACTCACAGCAGCGATGCGTAGCCTCGTCCTGCTCCCTATACGGAGCCTTGTGGGCGCGTCCTAGCAATTACCTCGCTGACAGTGGTGCCTTTGATTTGCGGAGGGAGTGAGAGATGAAAGGTTTAAAAATACTATTTCTCTCGGTTATGGTGATGTGCGAATACATAGCACTCCCGGCTACCTACTTTGTTCCCGCGTGGCGGTTCCATACTTTGTGCTCTATGGAACATGCAATCGTGATGATCACGAGCATAGAATTCTTGCTGAGTTATGTCGCTGCTCAAAACCATCTAATGATCGAGCAACGGGTGGGCATGTAATGGCAGAAGTCTA
>11 403 ATACGTCCTCCAATACA
CGTAAAGTAGAGTTTGTGTTGACGGTCTCTTTCGATGAAGGGTTTCATGACGCGGAATCTCATTGGATCTAAGGACTATGCTGCAACTAGGATGCCTGTGTGCGGCAAAGGGACTATGAAATTAATAGCGCGACGATAGGTAGATGCCCGTACTGGACTGACCAAACGTCTGTACAGCGGAAATGCACGATAAAGTACTACGGCCTCCAACTTACCGAGCGTACTCTTCGCATAGGTCAAGCACGAAGCATAATTTATGAAGTGGTGCGAGCAAGCAACTGGTCCCCACTCCCTTGATAAATTACCCTTAATAGGGTCCACTAATGTGTTGTGTAGCTTCGGTCTGCCCTCGGCTGTCACAGTATACCGGGAAGCCGTGTCGTTGTTTCAAGCGCACTGATTAATACGTCCTCCAATACATCCGGTCAGCTCACGATACCACCACCGACTACGAGCTGACCCCATTAAAGGACAGACGCATGATTTTTACGGAAGTGGTTGTAACCTCGTGAGCGGCCACGGCGTGGTTGACCTTTACCCGGGTACTACATCCCGCGTTTACTGAAGTCGATCATGTGTCAACAGTGGCGTGTAAGCCAC
>12 9 TTACGTTGTCCAGAACA
CTACGTAGCTTACGTTGTCCAGAACATAGGAGTTTGGTAGATTTCCTTTTTCCAAATATGTCTGTCTAGGATGCTGACATCCGTGGTTCTACACTACTCAGCTGCACATGGAGTCTTCCTACTTTGGAGCCTATCTGAGCGGACAGTAAATAAGGCATGCAACTACCTCTTGACAGGCACTTGGTATCCGGAAACTCTTCCTGATCCCATTACAAACACGTTTGCAAAAAAAGAAAAAAAGCTACACCGGGTGCATCGGATACCGCGTAGACTGCAGTTTCCGCCCCTAACGCAGGCTGGCATCGGGATAAGGGCACACCGTAGAATTGCATCGGTCGTTTCGTACAGCAGTTTGTTGCATGGAGCAATACGTCAAAGTTAAGATTCAACACGGTACTGTTAATTTCATAGCTTGACTTTGACTTACACATTTTTATGGAAAGGTGTCCTCAGGCGCATTGGCCGCTGATCGTCGCCACGCCGGGATACCTCGGACAGGGGGACATACCTACAGCGAGCATGACCAATGGCGCCGACTGCAAACACTGATTCCGGATCCAAGGACACGGGCACCTGCGGGTAGAGCGTGTAAATTCCTGT
>13 313 AGACGTCCTCCAGACGA
AGACCTTTCAGATAGCCAGTGTGATATATGATTACAAGTGTAAGCCCTCAACTGAATTTGGTACATTATATTGGATCTTTCCTCGCGTCAGTATCTGTGGACCGTGGCGGTAACGCCATTTTAGTGCACCAGGAAGATGCAACAAATGTTTTGTTAGATCACACATTGTTGGTTTGTATTGGTAGCTTGGGTACTGCGCGCGACCTCTTACATATACCACTCAAGACCTGAGTAAATACCTTAAACTAAATTGGGGCAAAGAATCACTCTGACAGCCTATATCACTGGAGTGGTCCTCGAGCTTGGGTGACGCAGACGTCCTCCAGACGAGCGGACATTTCCGTTCACTGTGCCTCGGAAAGCCGTATCAAATTGTATATCTAATCTGTGACTACGCTGAACCTCTTGTGTGCTACTACTCTCGACCAAAATGACCTGCTGGCGCGGGAAACGAACCCGTCCGGAGGGCCGGATTCCGTGTTGCGATTGGACTTTTCTTGTTGAACGATGATGCCCAGAAAGGTAGATATAAGTGCCAACGTCACTGTAGGTATGTGATCTTACCTCTAGAGGCCGTCAGGGAGTCGCTGGGTCAGCAGG
>14 464 ATACGTGCTCCAAACCA
AGACTATGAAGACTTAGGGGTATCGAAGGATCATGTCGCGGAAAGAAGAACATGTAAATACCCCGAACTCTAGACTATTTTGAGGTACTCAAGACAAAGACGAAATAACGCCGGCATTACTGTTGTGCTTCTAGCTATCTAAGCCGATATTGAGCGTGTTGCATTGATTATTCCCCAAATGGAATCATTCCTGTTAAGATAGTGCCAATCCGAGTAGCTTCTACCCCTCCTGATCTTCTAGTTCGCCACTGGTATCCCCAATTTAACAGGAGTAGGTTGGCGACTCTCTAATGGGGACTTCTCGACCCGCTTAGTAGGCAAGTGGTAAGTTTTCGTTATCCTGCTGTCCAACCCCAGGGTTAATTGTGGCTACGTTATCATGGAACCCCGTTGCTTGGACTTTCGGCAAGACAGCTAAAGGAGCATATGTTGCTTAAGATTGACCAAGTTTCCGGTCTATCAGCATACGTGCTCCAAACCATGTTGGCTAGCTGCAGGCGCTGTGTGAGTAAAGACTGCACTGCTTTCTCTCTTCTGTCGCTTGAGTAACGAGGCCGGTTACTTTGTTCGCGACCGTGCAACTCGCCGCAACGCACCTTT
>15 47 ATAAGAGCTCCAGATCA
TCGTTTATCAAGCCTGGTGGTGGGTCTAAAGTAACATGTCCGGGTAAATAAGAGCTCCAGATCATAGAACTGCGCCGAGGAATTTGGTGACGATTATTTCGACCAACGCTTGGACCACACCGGTGAACCCGTATTAAGTAATTAGTGCCGGCCGCGTTCCGAAAATCCCTCTCTCATTTGGGTACATATGTTGTCTTATGTGTACCACGATCCGGGCTAGGTACGGACAGCCACAGGCGGGGGGATCAGTTAATTTCGTGGATTACTGGGCCAACTGACTTCCAGTGCATCCGTGCCGTACGGGGATAATACGTGAAGTAGGTCAGGGCCTTGCAGGGTTAGATGGGATAGAAACGACGAAATGGTGTATGGTCAAGAGCACCTGGCCCGTGAAAACTGCCAGCGAGGCGATGACCGCTTGAGAGGAGCAACTCCTCTGCACAACCTACCTGCCAATTTTACGTCCAATGCGTATCTACCAAGCTATCGACCTTCAGCCTAGACGAACGGCCTTGGCTAGAATCAGGTCAGCCCAAGAGTAGGGGTAGGGAAGCCACCGACTTGCGATGACTCCTCAAGCAAAAGTGTTCTACTCCTAAG
>16 115 ATACGGGCACCAGAACG
TAGAGATCGCTATTGGGGATAAGCCTGAAAATGAAGCATCAACTCGCAGCCGGGATATACTCTGATTATCCGCCATATCGTATGATTTGCAGACCACCGTGGCGCAAGGAAGCTTATACGGGCACCAGAACGATCTTGTTATGCCTGAGCAGGTGAAGAGCATTAAAACGTACCGCAAGTCGGGAGTGGTCACACATACGACCAACGATGATCGCTGGTCAGAGCGAGAAATACGGGCCATTAGGGGCAAAATTCGCGTTCGAAATATACAGCAATATGTGGGGCGAATATTGAAAGATACGCAAGCAAAAGAGGGGAGAGCGTGATCGACATCCATTCAGGGAGCGTCCGAGCGTCTAGGTTGAGATCCCGAGCGAATGCCCTTTGGCCGACAAAAGCTACCTGACCAGCAAGTCGATAGGCCTAGGTGTGTATCCTGCCACATAGACTCGCACTTACGCTGTCGGGAGTATGACAAGCTTAAAAGTGAGCTATGGTCTGGGCGTTACTCTATTACAGGTAACGGTTGCTATTAGGCTTCGAAGCAGTGTATCTCCCTTTAGGTACCGACCCGGTAGACCGGTACCTCAGCTCAAGAAC
>17 464 ATAGCCGCTCCAGAACA
GTAATACGTCCAGTCAACAGACAGGTAGAGTCCCTTTCAGCCATAGGCTCCTTACGAACCATTAGGGCCTGTGGACTGGGGAGACACAGTGCTCTGGCTGCCTGCCGCGGAATTATAGGTCTGTGAAAAACGACGCGAAAAAACATCGAATTGAGGTGGGGGTATACGAGCGGTTCGCCAATAACCGCCCTACGACAGATGTTAAACAAGACCGCCCAACGGTATATAACTCCTAGGGGGGGCAAATTTACACACTGAGGATGTAGACCAGCCATATTAACCAGGATCCAGGCTCAGGTACAGACTGACCCGGACTTATGGATGGACGTCACTACAGACACATGCGCGCGGAGTTTATGCCAGGGGTGCCGATCGCACATGGCTATAGTTGTTTAAAGCACTCTTTCCTACAGGGGCGCTTAACTGCGGTTGTTAACGGTCTTGTTAAGCCAGGAGCAGACCTGATAGCCGCTCCAGAACATTGTACGGGAAAGAGAGTGTGAACACCCATCTCCACCGTATCCACCACTTACTAAGCCTGAATACGCAATACTTAGGCGAAATTCTAAAACCCGGCTATGCTCGCGCGTTTGGTGGCTC
>18 309 ATAACCGCTCCTGAACT
TAGGCGGGTAGTAGCTAACTGTACCAAAGCCATCCCCCAACCCGTACAGAATTCGGCCAATTCTCATGTAATGTAAGGGCAGCGGAAAGAGCTCAATTTCCAGCTGGACGTTGACCAGCATCCATACGACAGCTACACCGAGCCGTCCGTTATGTTGCCGGGATTTCATACCCGAGGTACATTGCTCATCCAGCTTTAACCGCATGCTCCCTATGCCATATAATAAGAGGAGCGGGCTACGTTAACACCTCCAAGCCCCTTTCAGCGTGGCTTCAGCATCACTGAAACCTGGTGGTCCCGGAAGCATTTATAACCGCTCCTGAACTGGGCAAAGAAGAATCACGCGGAACTACGCTAGAAACGCCGGGGATATCTTAGGATCGCCTCAATCAGTGCGAGGGAACTACGCAGCTTCAGATTATCAAATATTCTGCAATTAGTCCCGGCGAGTAACGCGTTCAGCCAACTAGTTCGAAACTAGACTCAATAAAGAGGCTGGGCGTCATCACGTAATCAACAGGCATTCATGAGTCGCGGATTAACCCCAGGTTGGAGCATTATTTAGGGGGCACGTATTCTGTCTGTGTCACTGATAAGCAG
>19 85 ATACGTGCTCCAGAAAA
AGGCGGCAAAGTCAAGCAAGTCATAGTATTATGGCCGCGGACTCATTGCAGAACTTCGTCTTGGATCAGATCGAAAGGACGTTCTATACGTGCTCCAGAAAAGGGGACGACTGCTTAATCTAGTAGATAGCAGACACTAAGGCAACACAGTAAACCCACCTCAAATCTTCTGACATGCACACATGGGTTTCTAACCGCGTAAAATCGAAATGCGACCGGACCTTGAAAGACCCTTCATGACATAACGCAAGACGGTTCCTCCGAAGAGCGAGTGAGGTCCTAAAGCGTTTTTGTTGGTGTATAATCGGCCAACCCGAAAAAGTAGTCCAAGACAACGAGTCCTATGCCATCACGCTGGTCCAGTACGGTTTCGATGAGTCCTTCCGGGACCGTTAGTTATGGGAATGCATACCCTTGCTAATCCTTAGATTGTCGGTTGTGAGTGACCTGTCCGGCGATAGGCGTGTTTCGTCAACTCCAAATGCAGCGAACTAAGCGTGACGCCGTGTAGGTGCCCGTATAGAGCAACACATAAGTCTACATCCGTCAGGATCCAGTCTGTGGCTGCTCCTGTGCTGTGTTTTACGTGATGGTGACTAT
>20 82 ATAGCGGCTCCAGAAGC
TGACTCATTGTCACATGGTCCTAAGAAGCTGTGCACGTTGTCGAAGGATGTGGACAGTCATTTCGAAGGGTATACCGAAACGATAGCGGCTCCAGAAGCTATGGTAAGCTGGAGTATCGAATACCAAGCCGGTAAAGAGGCCGACTAAGTGGGTACGTAATTAAGTTATCGCAGGTTAAGCGAACGCACTAATGCTGATCTAAGATCAACGTGATCCCATTTGTTACCGTGTGTGAAGACTGTTGGGATATAGGGTCCGCGCTAAGTACGGCCGGTTAATTGTGATCACCATGCAATGTTAAAGGGGACATTACTCCGCTGTCACACAACCTTGTAACAGGCCCAACTCTATGTTTGTATGCCATCTGATTGATTCTACCGGGAAAACATCTTACCGGCAATCCTAGCTCTTTTCGATCCTACTTGAGGAATTTTGTTGTTGGTCAAAGGTTGCTAATCATGTTCAGATATCAGTATAATGGGCCTCATCTTCTGCAACGTGTTAGTGTCCAACGTACGGGTGCCACGTCACCAACTCAGAGCCTTTATTCAAAAAGGCTGCACCTGATCGATTTTGGTTGAGAGAAGAAGTGATTCGTT
