# Supplementary material for: A particle swarm optimization-based algorithm for finding gapped motifs
Source: BioData Min. 2010 Dec 13;3:9. doi: 10.1186/1756-0381-3-9 (PMC3022572; doi:10.1186/1756-0381-3-9)
Supplement: Additional file 2 — Experimental Dataset. The synthetic data sets and real biological sequences used in the paper. [file 1756-0381-3-9-S2.ZIP › synthetic/non_gap_motif/fix_seq_length/Seq_600_20_17_5_10.fa]

>1 214 CACGTCTTTGGCGAATT CACGGCTTGATCGAATT
ACTGCCGTGGACAGTTCGTAGTTGTAAAGATCTGCGTGCCACGTTTTGGAGTATCAATTTCTCGTCGTATGGTTATGGCTTAATAAAGGACCAGATGTGAATTCTGTCTAGGTGACTCTCACGTTCGACCAGTAGGACGGTCAATTAGGATGTACCTCGATGCCCAACCTCTGGAGCCATGCGACCTAAGGCCCTTATCTGGTCACGGTGACATCACGTCTTTGGCGAATTACCAATTTCCGCATGTGTCTTGGAGCTCCCTTCAATCTCCAGCTGGGGTAGCCAATACAACGCCCCTAACCCCCGTTTATTAGGCGATCACCCTCAGGCCGCGTCGGACGCGAGAGATGCCGGGTCAACTTGAACCCCCGGGGGGCAAGCGGGTCCTCCAGGGCAGCGGACTCGGCACCAGCCACGCACCCTGGAGATTTATGAACTTTTCAGTTCGAAACTGTTATCGGTCCAGAATAACGGCTTATAATTTCCTCGGTACAGGATCTTCTTAACTTCCGCTAAGATCTCGCGATATTAGCCTATAGTCAGTTATCCTAACTCTGTTGTACCTCCATCGATGAATGCGCCCATTTGCTCCACCTTAGG
>2 212 CTCGGCCTGATCCAATT
CGAACACGACCTTCAGGTTACACCTACAATCTCTAGGCAAAGGCGTGTTCCAGGCCCAGAGGTCTAATTTCACTATTTGGCGTACTTTATGGGTGACAGACGGCTAACGTCTTGGGCACAAACGAGCTCCCTCTTGTCTGAGCTGACCACGACACTAGGGACCACGCAGTCAGCAGGGGCTGGCTGAGGCCTGGCCGGGAGCACCAGCTACTCTCGGCCTGATCCAATTAGGCGCTATCTTTTCCTGCATAGAAGGCTAATGCTGCCTGAGCGTTAAACTCCTCCTAGGCAATGAGAGTACCGCTTCTTCATTCCGGAGAGCGACGGGGACTTTTCTGAAATAATTTAAGGACACCTTCCCATCACTCCGATCTTCTCCGCACGATTACTTGTTTGTAGGAGATACTAGTGGGGCCATTGCACACCCCACGGCTGGGTGTCCCATACACGGAAGGCGAACAGGCCACCCGGATGGACCCGAGACTAAACGATCCCGGACCACGCTTCTAACATTGCAGGATAGCACTAGTCCGTCGTGCGTCAGTATAGGGTTAAGGTTTGCTACACTTTGAATCTATGTGAAAGTTTGTGGTTATTAGG
>3 130 CACGCCTTGTTCGAAGT
ACCGAGTGGTTACACGCTCGAAATTCCTTTGTATGCATGTTAGTCCCCGCAAAGTCAGTTATGCAACTAGAAAACACATAAGGGTCCATCGACTCGAGGTAAAATTTGTAGAGAGATAAATTGACCAAGACACGCCTTGTTCGAAGTGACATAGTCTCACATCCGAAGAGACTCTTATTGGTGAAAACAACGACCGCTCTACAAGGACCCCCCCATTAGTTAGAGATAGTTTAAGCCGCAGAGCTATACGCCAGCGTCGGCAGCCTCTAAATGCAGTTTGGTCATTGCTACAGACACACCATGCGAGAAACTGGCCGAAAACCGGTCATCGGCCTCTCTAGTTGCCTATATAGACGGCATCCGGAGGGCTGTTACTTAACGCAATGTATTTAATACATGTAAAGCTCACAGATAGCGATGACTAGTATAGATTCCTCGAGAACAGTCCATAGCCGTTCCATTAACAGGCTCCGCATCATCACTGTACTGTAGGAGCTGAGCAATATCTGAGGTATAGGCCTACTCGCTTCCGGCAACCGAATTAGCAAACCACGCGGGTTATTTAAACTTTTACCTAATCGAAGGGCAGCCCCCCCGAGC
>4 52 ATCGGCTTGCTCGAACT
CTTCGCTTCCTGGTCATGCAGGCCCGCCACGTGGAGACCATCTTCCTCCAGCATCGGCTTGCTCGAACTCTCGTTCTACTATTTTTGCTACGCAACTAACATATTTAAGTGCGGTCCGCTATGGCTGTCGCGTTTCTCAGTCTCTAGCACTTAGTCAGATCCCCGATTGAATCCAATCGCCGCAGCTCTATGGACACAAGGCCTTAAAGGGGCACCCATAATGGAATAAGAAGAATAGTAGGTGAGACCCATTGTCAACCATCGCGGACACCGATTAAGCTCGGCAGCTCAATTACTCTATAAATAGAGACTCCCCCCCAGCACTCACACTCCGTGCTGCTCGCGTGTCCGACCAGATGAAGACCCCTTAGCGCTAGGCCAATAGGTGCCCAGAGTCGGTCGCCCGGCGTTTTCGCTTTTTATGTCGCACAGATTGGGCCCGATTAACTTGAGTGCGGTTCCTGTTCCCAACACGATCTATCAGGCTATCTCCTATGCAATTAAATTATTCTAGGGTTGACGAAACCCTCTCGATTACCGTGGTCGTCCTATGGAACAACAGTGCGGCTATCCCAAGAGGTCCATAACAAATAACCTGCA
>5 252 CGTGGTTTGATCGAACT
CAGACATTTCGACCAGAGCCATTCGCTTTAGCATCAAGACGGGTTCTACATATGGCGGGAAGCACCACCGTCGGCTCTTTTCGGCACAAGGGACACCTATGTTGCTACTGTAAGAGTGTGAACAACAACAAGCGTCAACCCTCCAGCTAGTCCGGGTTTGATGCGACGCCAACGCATTCGCGGAGACAGTGATAGTAGTCAGTAGCCCCTACAGCTATCAGATAGGCGACAGAGCACGTACTACAGAGTACACGTGGTTTGATCGAACTTCTCAGCCTTCCCTCACGACCTGAAGCTAATATAGCTTACCTAGCAGGCATTAAAAATGGGGAGCCTTTAAAATTATGTACCTATACTCTTGGAACACGCTGGTTAGAACATGAGCCTGGGAATTATAGCGCCGCCACTTAAAACGTTTCCGCGTTCGCTTATCCGGCCGTACTCCCCCTAAATCAGGTCTGTCCCTTGACTGTTGACCTGGATAAGGCGGCTCGGTCGCCATGCGACTATAGAAGGAGGGAAGGCCATTCCCATGACGGGCCCATACTAAAATGGCGTTTACCTAGTCTATGAGTTGTGTAAGACAGCCAAATAGATACG
>6 558 CACGGCTTGGTCGATTT
CCACGGATCACGTACTAGAGTGATCTTTAGAGCGCAATGTCGGTTGGTACAGACTCTGAAGACGGCCCCAGTGGGGTGATGGCCACCGTATACAGGGCCCTGCCAATTACCTCTTTGAGTCCTTGGTTCGTAAGGTTCCCAGACAATCCTCATCAGCCATTCTAGCTCGTAGAAGATATACAGACCGGCATTCCCATGCCGGTACAGTCCCGGGTTTCCGATCTGCGGCTTATACCGGGACACAGGCAGGGCATATCGCTAGTTTATATTCTAGATAGACACGAATAGTAAACGCTTTCAGGTGTGTAGCTTTATGATTATTCTTTGCGTCCTGAGATGAGACGCCAGGGGAATCGTGAGAGACCGTGCGCGCACGATATACTCGCGATTGGTACGTTTGGATTCTCTCCTCCTTGATCACGTGTACGGTACCCCCCTTACTGCGAATGACTCGACCAACTGTGTCCCGCTAAATTATATGGGAACCTACTTATGAAAATCGTGCCGAAATTATCTCAAGAGCATGGAATCTAATCCTGACACACTGATTATGACCGTCACGGCTTGGTCGATTTTGCGCAGCAAAGGTACTGCGCCGAA
>7 505 CACGACTTGAGTGAATG
TCGATTTTGTCTGCCGACGTTTTGGAAGCATAAGGTCATTTGCCCACTTGAATTTCAAAGCTCTGCGTTGAAGTAAAACGACACGAAACGTCCGCGTATGGAACATGCACCGGCACGACGACATGCTATGGGCTATAGTATGAGAAAAGCGGGGAGACTAGTTCGGCTTAAGTTCATATCGGAGTACGCTTGGTGTGCAACCACGGGTGCTCCCCGTACGTCCTGCCCGCAAGCGACGTGTTAACTAACAGCAGCTTTTGATTGAGACAATCTGCTGGAGGTAGCGCACGGTTTTCACCTTATCGAATATGCTTATTGTCGATCACGGACGTCTCTATTTGAAGCCGCCTTTCTCTGGACTTTGGAAAAATCGCTCCACTCGAAGAATGTATGAGGCTGTGAATTATCCGACCTGGCAAGTGTGGTCTATGACATCGGCTGGTCCTCGCACCAGAAACGTCCATTTCCTCGGAGCCAAAGGCTACAAGGCAAGTCTACGTCAATACACGACTTGAGTGAATGAATCTATGCGATCGTTGAAACCTATCCCTAACACCAACGACTCTTAGAACACCAGATCGGTCCAACGAAGTCGAGGCG
>8 176 CACGGCTAGATCGAGGT
CACGAGTCGATACTCCTCTAACCGTCGGCACCGTGATCCACACTGGTTATGGGCAGCCCTACCGATCATATTCGCTAAGTCTTTGCTCTGGTACATGCGAGTGAGAGGTTCTCGAGATACCTAGGCAGAATTGTCGGTCATTTTCCTCCGCTGATCCACGCCGAACCGTTCGCCTTCACGGCTAGATCGAGGTGCGGCGTCTTGGCCGGGCTATTTCAAAAACGTGATTGTGCTCATGGTTCATATGAATCAACGTTACCCCGCACCTTTACGGCCGAAGTTAGAGTCCTTACATTAGTGCGATGGCGTTTCTTACAGCTTGTGCAGGTAACATCTAGACCTATATAACTCTTTACGTAATCCGCTACATTATCTTCAGTTGTTGGAATCTTACGGTGGCCCGGAATTACTAATACCTCATACATACCGGGGTATTGGTAGGTAAATTGTTAGTATTAGTCTAATCCACCTGCGGTGGAGATCAGTGCGTAACGCATTGCGGTTTCTGGCTTGGTCATTAGTCCAAGTACCCAGCTCATTAAAGTTTAGACCCTCAACAACCGCACACGAATGATGCATAGTCGGGCACCATCTCGATGG
>9 257 CAGGTCTTGATAGAATT
TCGAGATCAAGGAGGTCTATGCCAACAAAGAGTGGGGAAGGTACAGGCGGCAGTATTTGTTGAGAGTACGATTCTTCGCGTGATATCTACCGCCGGGAAAAGCGCTGTAGACAGGCTCGTACGCTAGCTAGCCGATAAGTAGGGGTATTTGGACGGTAAGTTCAGCACCCAAGTATCAGTTGAGTGGCGGTTCGATTATGCCGTTCTACAGTTGGAGGTCAGCTCGTGGTGCAGCATTCCCCATGTAACACAGGGCGCAGGTCTTGATAGAATTCTTCATCGCTGTGGTCCGTTGTCACGGGTTGGCACGAATCAGCTCCTTTGAAAGTATGCTTCACACCCGCTAGACGTTCGGAGACTCTTTCGACGGTCTCGCAGTTAATACAGGCAGGACGGTGTAGAAGGAACCTTATTAATTATCTCCGACACCTGCCTTGATATTTGAATAGGAAGTGGATATAGTAACAGCAAGCCCGTATCTTACGGTATGGATCTCCAGGAGACGGGACATGGAGCGGTTCGGACTCTCGATGAATAGGTAGTACTAACTCACGATCACTGTATAACCACTGCGGTTATAAATCGCCTTGGGCATCTAAT
>10 166 CACGGAATGATCGAATT
TAACGCCACGAGTAAAGGATGATCCCTTAGTTCACAAATAAAGATAAAGGCAAGCTCGGAAGAGTGCGCGCGCTGGCGTCCGTCAGTGCGCTTATCGTTTGACGGTACCAGCGCGTGGCTGCGCTTCATGACTGCTGCTTCATACGGCGAGGTACAAATTGGAATTCACGGAATGATCGAATTCTATCATATAACAGGCCTCTCCGATCGTAACGCAGTTTCGAAGAGCAAAGCGTCTAGTCGTGGACGAGTGTCCTCCAAGTGAACCTAGTGACCACCTGCTAGTAATATTGGACCGGGGCCTCTTCAATTGCTTCGTACATTGACAGTGTGACAGGACAATACTACAAGGGCATTATACAACCTAATCATCGGGGATAGATGGCTCGCCTCCTTGATGAACCCAGTGACTCGTTGCGGGGGTTCTGTCCGAAGACGGTCGAATTGGAGCACTAATCCCATGCCGATGAAGATCGCAGGAACTGTTAATAGTTCATGTGATTACGTTTGCAGATTCTGCCACGTTAGGCAGATTGGTCGCCCCAATCTAGTTTCCTAGACAATCACGATATGGGCTCAACCACTACCTTCTACAGAGTA
>11 136 CACGGCTTCTTCGAACT
AGATGTTCTTCATTAGTGTGGAAATCGCTGGGAAGAGTAAGCATGGCTTAATTGTCCAGCGCGGTAAACCGTCACGGTCGTCTGATATGAAACTGGCGATGTCCCATGCGTGTCGACTCTAAGCGTAATATGGTTGCACGGCTTCTTCGAACTATATAAATTCCAATCTTCAACGGACTTGCGCGTCCTTCCCTCGTTCAGGAATGCCGTTACTAGTGCCCGGGGCTCCCAGGAAATAGCCTCATAATTGGAATTGGAGAAGCTCCGAGGGGGGGCGGATGGACCTTAAGCCAACGGTTCAAAAAGACAAGGCACGCGGAAACTGCTCTTCTCGATAGATCACGCCGCACCGGTAATCATCTTCCGTCTGATCAGTTGTTGCCGCCCCTGCACCAACTACCGGTCACCAGCAGCACTAGAAATCGCCAGCGTGGCAGACGCCTGCTGCCCCCCACTCCTCAAAAGCTATGTTTCCTGCGGTGTAAATTAGATGGCCGGGACTTTGGGCTATCAAAAGTAGAGAGGTCCGCCAGGCTGATGGCCCCCACGAGCAGTTTGCTGTGCAACTAAAGCGGCAGTAGGCGTAACGGTAGAGTTTTA
>12 512 CACGGCGTGATCGCATT
GACTGGTTCGACATGAATTTAGATCAGGAACTTGTTTTGGCCCGTTAATCCGAGGCTCACTACATCAACACATTTGGACCAACTCGATAAATTTGCATCCAGCTATGATTCTTACGGATGCAACTACCGGTGGCAATATGGCTCCCAAACAAAGAGCTTACCTACATACCGGACGAGATTCCCTGACTATTAACAAAGATATACCAAATTCTGCGAACATGCGATCTTCTACATGGGCCACGGAGGGATCGATAAGTCTACCTGGTAGTGCGACCATGGCATAATGGAACTCGATCTCTTGGTCACCGTTGTGTATGAGGCCCTGAACTCCGTGCCGAGGGAGCGTAACACTTCTAAGGATGAGGTGGCGGTATAGCGCATTCTGTTAGAATCACTACTCCAAACGCGATCTTAGTACTGCTGTGAAATTATCTCGAGTTGTCCCTACCGTGTAGATCCATGTCTAACGAGGGGGTCTTGATATCCAAGGGCCCCTAACGCATAAAACATCTCACGGCGTGATCGCATTCATTGAGTCCGCGGCAACTTAGCGGGCACTCAGACGACTGTAGAATCATGCTCAGATAGTTCAGCTTCTGC
>13 489 CACGGCCTGAGCTAATT
GAACGGGGACATGGTTCACGCGTACCTATGAGTATTGATCATTGCATCTGCCCTTGCTCAATTAATTTAGGAGCGGCATAACAGAGCATTCAATTTATTAGGTCATAGCCCGTCTCAACAGCCAGATTTTGCCTCCACGAACTGACACTAATGCATGTGTCGTTACAAACTGCCTTGGGTGAACACACATTCTTCGGCGAGGGAGCAGCCTCTTCGTCAGGCATGATCCAGATGAGCACATTGACTATACCATTCTCCGGTCGTTTGCACCGAATAGTACCTGTCAAAGACGTGCAGCTTTGCGAGGAAAGATAGTAAAATATAGTGTGGCCCCTGACCGGCGGCACGTTTGACAGGTATCGAACAGCATCATATTAAGGCCCCGAAGGGGCCGCTTACGGGCATTTAATGTCCGGCTTACCTACGTAAAATTGACGCTGTAAAGTCCCGGAACATTGTGATCAGTTGACCGCCTAGTAGCGTAAGACGCACGGCCTGAGCTAATTCAACTATTGAATGATTCTATTTCGAGCTCCTTTCGCGGAGTAGAAGAGTTTAGGCAGGAGACGGTAGTATAGAGGATCGGTCTGACTAGCGCCT
>14 158 CACGACTTGAACAGATT
CTGCCCCAGCAAAGGGATGTTCGTGCTGGTTACGAGGGGGCACATGTGATATCTCGATAGGCTGTTCACGGTTTGCAGTAGAGCTTCAAGCTCTCGAATGTCATTCCAAATTGGCTGAACTATGGATATCGGTATAGAGCTGTTAACTCTCGGCCCAGCACGACTTGAACAGATTAATACAAAACCCACGTTAAGGTCTAGACATCACTGTTAGTTGCACGAGGCGTAGCCCCGTTCACCCTTAAGCCCCTCTAGCCTGTACCGTACCTAGCGTAGCATCGTCCCTCGCATGTCGGGGCCAACCCGTGCGAGCCTCATAGCCGAAGGAAAGAAGGCCAGGGTAATCCCCTCCGTCTTGTGTTCCGCGGAATTGATCTGTTCTCTTGGTAGGACATTCTTCACGAGTCGACCCACCGATAGTGGAACGGTAATCCCCTACGACTACTGGCCCACCTGATAGAAAGATAGTAAGCTTTCGACCCTGCAGAGTAGGCTCATCCGACTCTGTACGCGCTATTACCTATGTATCTAATCGGTCGCAACACGGACCGTCTTCACCAGACTCTTAAGTATCCTCAGCTTAGCTCTTTATATGGGAGG
>15 424 CGCGGCTCGAACGAACT
TTGCAAAGATTCCCGCCTGCAGTTGAGAGCTATAATATAAAGCGCCGCCGCAGCGTGTTGACCCGGCATGGTTCTGAAGGCATGAAATGTCTCAGCGCTATTGGGAAGTCAGTAGCTAGTATCTGGCGTGATGGGGATTTCGCCTAAGGTTAATCGATTCGCCCTAGCCGAAGAGCTGTGGCATTCGTGAGGACGGCTTAGATATTACCGCAGCTTATTATACTGATTTTTCTCCTTCACTCATAAGTCTACTTCAACCTGGGTCTCCTTCACCAATTTACGAGCTCGCAGGCTTTGATACTGTAGATTCAGCACTCATAGAGGCGTATGGGGTCCAAGAGCCTCAATCATGGCTCAAGTGCAAAGACTGTTCGGTAAAGGTTCCCGCTCCCGCACCACGGCATGCCATTTGAAAGAGTCATAACGCGGCTCGAACGAACTTGCGTCAGGGACGGCCGGCGTTGATTTAATACACGCCTCAGATAAACTGTAATTATTCACATATAATCTCTCGTCCAATGCGGACAAATCCTGTTCTTAATCTTGGATGAGTAGTCTAACCCCCCCGTACGATACGGAATTTCACTTATGTCCAGATAG
>16 309 CACGCCTCGATGGAATC
ACTATCCCCCTGCGCCGAAAAAAGCCCTAGCTCATGCGTACGATCTTCAAATGTCTTGACGTTTCACAGCCCCTGCTAAAACTGTATGAAAGGCAGTCGATCGGCAAACATCGGGGTGTCCTGTTGGGTGGGGATAGGGGAGTGTCGCTCGCTGTCTCGCTGGCGGTGTGACACCTTACACTTATGTGTAGACTGTATGGTTATCTGGCGGTTCCGACAGACCCATACTATGCGGGAGCCAATTCGATGCGCTGGGCTTCTGGTTTCTAATACACACGCCGTTCCTCTCTCTAGCACAAGTCGATGGGTCACGCCTCGATGGAATCACATGGCATAGGGAAAAGCGCCGTCGTACATACTAGAGTCTTGTAACTAAGTGACAGCACAGCTCGGAAATCCAGCGATTCCACGCATAGGGTCAAAGTAGCCACCCGCGCCGCCGTTTAGAAGAGAGCATTGACGGGTGAACTTCATTAAACCTCGTCTTACACCCGGAGGAGCAAGCAGTTTCTGACGAAACTTCCGGTGCCAAACGACAGGGGACTTAACGTAATAGATCTGGAGAACAATCAATAAAACCTAAGGCGTGAGTGTGGATGG
>17 198 CACGGCTTGCTCGCATT
AAGAGACCGCGGTCCCGATGCACAAAAACAAATACTCTGAAGTGTCCATATTATTGTTGATTGAGGAACGCGATGTCGCGTGGGCCCCGGAGCTCTGCTATGTAACACGAATTCTCCCGGGCTATGACTGAGAGACAGAACGAACCGAATATCACTAGGCCAATCGAGACCGGATGCGGTAAGCGACTTTCGGATACGCACGGCTTGCTCGCATTTCGCCCTATAGTTCAAACGTGCACGTACGATCCTTGGCAGACAGGTTGAATTTGACTGAACCAGCCAACCAATGAACTGCGGAGGTTAAGGGCGGGTAAGCGGATTTATAGGCAAGTTTTGAGAGGTCCGACTATCAGCGTAGCGGCTCCTCCTATAGTTGGATACTGTACCGGTAAAGTCGTATCATACTTACCAGTCTCCCCTGGCTACGAGTATGATCTATGCGTGCGAGACATTTCTAGCCCCCTTATCCTTGGTTAGTTGATTCAACGTTCGACTCTAATCCGGCCTACGGGCGTCTAAACACTAATAAACTGAATGTCACACAAAAGGAACGCATTAAGCCTCGTTAACAGGATTTATGGCGCCAACGGACATTCTGGC
>18 402 CACCGATTGATTGAATT
ACAGCGATTCGAAAAATGGACTCCATACGCCATGGTTCACACCATCAGGAAGCAAATATAAACACTTTGCCTGACCCGGGTACGTAGCTGAACTCACGGGATGGGCATGACAATTAATGAACTTGTTTCCGCTCTCCGCCCGACGGTGTCAATTGTACAAGAGCGGGACAGGGAATTTTAGTCAATGTAAGTCGTTTGTGTCTAGTAACTGTGTTAGACGGAATTGCCGAGATACGGGAGTCACGGCCAGGTCCTCCGTTCATGAGGTGACCTGTAGATTCGTGCAAGGGTCACTACTCCGAGAGGTGAAATAGTTTACAGCATGATTACCGAGGGGCTTAAACAACCTCGGCTGTTGAAAAATTTCCACGTACGTTTATCTCGCCGCATGAGGAGACACCACACCGATTGATTGAATTCGAGTTTAATAGTGTAGAGATCTGCTCAGTAGATCTCTATATCCGGAGCTAGAGTTAGCAATAGTCTGCACGCCCGCAACCATTCGTCGGTTATCCCAACATCTAGGGTATCGATTTCTCGGAGCTAAGCGCATCAATAATATTTTGCGGGACGTCCATAACTCCCCGATCTGAACGAAGA
>19 114 CAAGGATTGAACGACTT
GATTTTCGATGAAAATATTTAATGTCCTAGCCATTCCGCAGTGTTTCAGCGTGCGCAGCCCGCGTAAGCTACAAATGCAAGATTATTAGGGCACAAGGGATTTAGGTTCAGGTGCAAGGATTGAACGACTTACAAATTAATTAGTTGGTCGATAATGCGTACGATATCGATGAGGCTTATTCCAAAGAGATCCCCGGTGCAGTATCCCGAACTCCATTGGGAGATGCTTGTGCCAGCCCCATTATAGACAGGCCTAGGTTAGGAACCGGTCGCTGAACTTGGATAGAGTTATGACCTCTCCAAGATAACGCATCGGTTAACCAACTCTGCCAAGGGCGACTTGGTTGATTGCAACTGGGTGCGGACTCGTGAGCCCCGGGGCAGGATCTCTGGGATGACATTAGGACTGATCGCTACTTATTGGCAACGAGGGAATTTTCGCGTGTTCACCTTATCGTGCAGAAGCTTGCTGGTTGCTGCGTGTATGCCAGGGGGAAGGAGGATAGCGGTCGCGGCCTACCAACGATGACAGCATCGTACCTCGGCTGACGTTAACCTACATGCTGAATAGTACGAAAAGTACAAACCAAAGAACGGGAC
>20 496 CACGGCCTGATCGAACG
ACATAGACCTCTTGCGCATTACGGGATCAGACGGTCCTTGTTGGATCATAATCGCAATATTCACCACCGACAGATTTCGGCGGGTTAGTTCTTCTCAGCGAAACATCCGTGTATGATTGGTTATGTATGCTAAATAGACAAGGGTAGCCCCGTCTAAAGTAAACTTTGAATCTAAGGCGGTTTCGCCGAGGACTAGTATTCAACGTGGCCTGGAGTCTGTCGCCTCGCGGCACAGAACTTGAGAAACGGCATGGTAGCGAACTAGCGGCCAGAGTGTCTGTTGTTACGTAAAAGGGACATCGCTATCCCGCCACGACCCTGGGACCTGGCCCGCGCTAGCCTGTAGCTCCAAGTATGGGGATTCAGCAACCAACTCTCATGATGTAGAGTATAGAAGATTTCAATGATCCCATTGAGGCTTTCTAAAAAAACACTGCATTGAGGTAAACGGTATCCGATATCTCCGAGTTCAGAGCGAAAGCCTGATGCATACGATCACGGCCTGATCGAACGTACTCGCTCTGATAGACGAGCTGGCAAATCCAAGCTCGGCGTCTTTCACGCAACCACGCCTATCAGCAAACAAGTCACTGTCGGAGG
