# Supplementary material for: A particle swarm optimization-based algorithm for finding gapped motifs
Source: BioData Min. 2010 Dec 13;3:9. doi: 10.1186/1756-0381-3-9 (PMC3022572; doi:10.1186/1756-0381-3-9)
Supplement: Additional file 2 — Experimental Dataset. The synthetic data sets and real biological sequences used in the paper. [file 1756-0381-3-9-S2.ZIP › synthetic/non_gap_motif/fix_seq_length/Seq_600_20_17_5_2.fa]

>1 458 TGATGGCCAATACATTT TAATCGCCAATACATTG
TTGGGACTTTGTTATGTCGTTCGAGGGATGATAACGTAAACGATACTTAAGGGCAGGATACAGTGCGCCCCGTTACCGTCACAGCGGAATCTGGGTGACCAAGCTAAAGCGACCGTTTCTGGAGAGCTCCTCCCGGACGGTAAGGAGAGTGCCGACTTCAAATAGATCCCGTAGTTAGATTCGTGTACTCGAAGAGTAGTCTGTCCGCTCATGAACCCAATTGCCTTGATAAGGCATTCCCCTCAATTAAATCAGCTTATGTCCGACGCCCGGATTTTAGCCTCGCCCAATTATTGGCTTTCCGGCTTCACCTCATGCCGCCTCTTTGAAATTAGGCTTGTGCTCTATGTTTCGGGCAAGAACCTAGACCGACGATAGGGCTCCTTCCTTTCGGTGGACCCCTAGGGGCAGATATCTGCGTGACCTCGTCCCTGCGACTGTCGTTTGCGGCCAGCTTGTGATGGCCAATACATTTTAGCCGTTGAAGTGCTCGACTAATCCTAGCGGGGTTTTTGTGTAAATCTATAACTGGCATGTGCATGCCCCAGTTGCATTCATATAGGGCGATGCTTTGATAGTGCGACACATGCACAGGAGATT
>2 144 TCATCGCCTAGACCTTG
AATGGCACGGACAGGATGACTTTGGCCACTCCAGATCCCTCCGGAACATAGCATAGCTCCTGCCTCATTTAGATAGCAGCAAACTAGAATTCCCATGGTAAAGTCGCGACGGCACATACTTAGTTACTCCCTTTACGTGTCTTGTCATCGCCTAGACCTTGCTAGACGAAGCACTGAAACTCTCCGCCTGCTTTGGGGTGACAATGCGGCGGTTACGCCTCTAGCCACTGCATTACCCCTTATTTACCCGTGAACTGACGACTAAAGTCCCACTCGGGACCCGCTTGGAAAGGCTTGATACGAGACGATTTATATAGCAAGCCCCTTTATACAGGTTTCTGAAGTCACCGTTATGCTGCCCACAGTATCGGCTAACAGTCGTTAACTCGATTGGACGGGGCCCTTTTTGGGAAGCGACAAGGTTAAGTACCCACTCCGGGTCTGGGTGAAAAGCCGGAAATACTGTAATTATGATTCTCGGGGGACATGGCTTACCAGAGACACGGCTAAACGGCTGGCAGTGTCCCCCTTGAGGACCCTCATGGCGGAATGGACTCTTTGATTGCTGGCTACGCGTCGCCTTACCTGATAAGTGTGTAT
>3 59 TAACCGCGATTACAGAG
GTGTGGATCCTGTAGGAACTTGGCATGGATGATAAGGTCATGTGATTGCTATATACAGTTAACCGCGATTACAGAGAGAGATGAGTTGACAACGCACGGTTCTGCTTTCACTGTCGAGGCCTATTCATTACAAGAAAGTGTGGAGTGATAAGACCTCTCGCCCCCAAGTAGATAGGGTGTGTTATACGTCTTTTTGGGACGAGGTCGATGTGAGGGAATGCAGCGCAGGGAGGGTGATCCGCAATCTGTCGAAGCTAAAAATTAATAATATCTCCCTTCACCCGCTTGTTTAGCCGCCGGTCTCACCGACTAAGGTGCAGTACGGCGACGCCCTGCTTCCTAGATGCACTCGGAAACTATACACGTTTTCGCTAATCAAACCCTCCACGTAAAACGTTGTTATCGCATTACTAAAGAGAAAATTGCCCTGTAGATAGGCTGACCCAAGCGGCAACAGACTTAATGCTAAGACGACGTATTGCCCTCATGTTGTCAGCAGGAACTCTCAGTCGTGGGCCAATACGAGAGGAGTCCGGTCACATATTTCGGGGCGGCTACGTCTTTCTCCATAGGTGAACCGCAAAGAGCTGACCGTAACGG
>4 14 TAATCGCCAGGGAAGTG
CGAGCGAACTGTACTAATCGCCAGGGAAGTGTATCTCTCAGATATGGCCCATATGGATGCAACAGGTTATAATGTTGCTCAGCGTACACAAAACTAGCTAAATTGCCTAATTTAAGGTCCTCACCTTGAACCAAGCAATGGTATATGGTTATATATGGGTTCAAAGCCTTATAAACTCGGTTACACTTACCTTAAGCGAATAGTCAAGTGACTCCCACCGGAGACAGTGAGCTCGCTTGTGCGACCGCGAAGCCCGGGCTCCACGTTGCCGCTAGAGCACAGCTGTGACTTTACTCATATACGTGCCACTACTCGAAGGGATGAACCAGGGACTCTTTTCTAAACCACCTATGTTCTAGCGGAGACCTGGCTTCGCTTCAAGACGTATGCATACCTTGGCCTCAGCCGGGCAGTACGGGTGGTTCCCAGATATGACGGCATTCGAGAGATTCCCCTTAGCGACAGCCCAAGGCATGGAGAGTATTTTTTTATCTTCGTCCTGTACTGAAAACTGATCTGGGGTGAAAACGCCCGAACCGGGATACGGGCACGGGCCGTTGCGGTTGCTCCAAGGCGGCACAGTACCGTACGGGTAAAATC
>5 216 TAATCGTCGCTATATGG
TCGCGGGAAGCTATTCTGCATAAGACCTTTCGATCGCCATCCTAGCGACACCTTGCTCTACCTCAGCCCACTAATTATTTATTCTGTATGTACCTACAGGGTCATAAACTCTGAGTGTTATTAGAGAGATAGTTGCATGTGCAATCGCTTTATGAACTGGAGGCTAGCCGTACTGATAGAATTCCTTTCGATTGCAGCAGACCTGGATTGTTCGTTTAATCGTCGCTATATGGAACCCACGCAGTTGACTCCTCGAGCTCTCAAACACCCAGCCAATGTGAGTTGTTTGGTCAATTATAACGCGATGCCGGTCTTCGACACAAATTATATGGCCTAGGGAAATAGTACCAGTACTATTTGTGTATTGATTAGAACTTCGCTGCGGGGATCTTTTGACAAATCATATACCGGACTTTATTGGAGAATGTAACTCCAGGAAGTCCTGGACTTATGTGAATCTATGTTATGTCAGCATCCTGCGGGGACAATCAGCGCTGGACGGCCTGTAATTATGCATCAGCGTCAGACGAACCTTTTTCGCTGTCGCAATGGTCCTTCGCCGTCAGTCCTCTAGCACCGCTACAGCATTGCTAGAGTGGA
>6 242 TAATCCCCAATGAATTG
GAGGTTCATTTTTCGCGCGATAGCAGTAGCGCTCAGTTCGTGCACGAACGCATGACTGGCGCGACCGCTGATCTCCTACACCGCGACTCCTATTGCTCTCACATCTAACCGAACGACATCCCAATGGCACTGTCGCAATCGACTAGAGATTCAACCCCCGTTGGATAGATTGCCGTAAAAGTCTGATTGTGCTTGCCGAATTACAGGACGTCCAATCCACGATCAATCAGTTCATAAGCCAATAATCCCCAATGAATTGGCCTTACGCAGGATACTCACCGCTTGAAGAGCATGGTGCAGGATAACAGAGTAGATTCGCCATTTCTGTTTTAACCACAAGCAATTTCATAGGAGTAATGCACGGCCAAAGATCAGATAGCCTACTAGACACGGATTTTTGTCCATGGTTGCGTTAGTTCCTTGGGGGGATCGCTGGCGTGTGCCAAGGCCTCCGGCCCGAAAGCTACAAGAGTACCCACCGCCGATTTCACAAGCGTTGTGCCTGATAATCTGAAGTGGATGATTTATCTGGGTAGGCATGAGGGACGATAATTGTGACATGATCGGTGAAAGGTAAATTTCGCGTGCCGACTCAGGTCG
>7 518 TCGTCGCCGACAGATTG
GGTGCCGTTGCCGCCAATTTGGTCTGTTGCGGAACCCTCCGATACACACCTATATAAAAAGCCAAAGTGGGTAGTATCATGAATGCAGCTAACTGTGATACACTGACCGAAGACCGCTATGCAGAACTAGTTGTTAGATTGGTGCGTGTTCTCTCTGGCGCTTAGCCCGAGCTGACATTAGGTGGAATGACGCATGCATATCTCGGCAGATGGAACATTCGGTATGCCATAACTTAAGGTTTGCGAGATTTACCGTCCTCAAGAGGTCCACACGGTTAGACTCAAAAGACACTCGTTAGACTAAAGAGGAGACGTTTTGCGATAAAAATTAGGATGATAGATATTCACGCCACAAGAACTCTTTAGCGAGTGCCATCGTGTGAGTCTAGCGTCTGGATAAGCGGCAATCCGAACTCAAAGTTGCAAGTTTCTATTCCCGTGTCTGTTAGGATTCACAAAAGCCATAGAGTAAACCCATGGCCCCCAGAAACTGCCTTGCATCTGCGACCCAGTAGTAATCGTCGCCGACAGATTGAAGTTGTACAACCTGGAGAGTGTTACATGCGTTGGTAAATCTGTACCGCCGGGACCACCGGGATC
>8 94 TGATCGCCAATGAAATG
CGCAAGACGTTCCCTATTGGATATGATAGCGGGTTCATCTCGCGGATCAGTAGGCGAGAAGCTTAGCGATCGGGTGGCAGTAGGGATGTTTGGTTGATCGCCAATGAAATGTAAATCTGTCTCAGAATGCCTCCATGTGCACAAGAACCTCCGGGCTAGTACCGTGTCCGCGGTGTCATCGTCCGTCGGCAAATGGACATTCGACCTCGTACCACTGCCACAGTCACGGGGATGAGCCCCTGTCGAACGACGGCGCGTCCGCCGCGTAACGGAATTTGACTGGCATGGGCGCGGGAGCTATCTTATGACCGCACTCCAATTCGGTGTCGACCCCGAATGCACCAACGGGACCACATGGGTGCCCAGAATAAATTGGCGGTCGCTATCGGTCTCAATAGAAGTACGCACGTACCTCCAAGAGCGGCCAACATTGCAGCGTATGTAGCTACTTTATATATAGGCGCAATTGGAAAGAGCGTGGTGGCAACCGGCAAGCCCGCCGACTTGTAGGTACTGCGTTTCCCTCAGTGCTGCCCCATGTGTTGCGAGCTATCAAGGAGGCGGGACGTGGTATCTTTACGATGCGGCTTAAAGTTTCCC
>9 547 TACTAGCCAATACAGTG
TTTAACTTAAAGTACTGTGCAGCTTCGCGGCTGTGCCAGCTAAGATAACTCGTTGACATCTAGTAAAACGGGACGATAGCTAGGTTACTAACTACGACTTATCCGGTCCCTCCCAGTCGTACGTAAAACTACCAGATTATGACTCCACCCCTGGCGCGGGAAACGTGACGACAGAAGTAACACTGTGTACCATGTAATCGTTGATTGCTATAGGCAATGGGATTAGGGTGGGTGCGGTTTGGCTTTTCCCCGATTCGATATATTGTCACGGTCGCACAATGCATTACCAAATTTCGTCGGATTAGACGTCGAACGCACTAAACCAAAGTATGGATGCATCCGAACAGCATCAATCGCCGGTCCGTCTACTACTCTCACGAGCATCGACTAGATGGTTTTTGCAGTCACGCGTCTATTCTATATTGTAAGACTTCACATGCTCCCATGTCAGGAACTTGCCTAGACTCCGGAGCCACCTCCAATGAGAGGATTCCACAGCCACTCACTATCAATCCATCCAGGCTCAAGACCATCTTATCACACAACCTACTAGCCAATACAGTGTGTCCGAGTGGGAAAAGATACGACCGCAGGCAGACG
>10 389 TTATCGCCAATGCATTG
CACCAGCCGGCGGGAGAACTAGCGTGAAGTCCCATTGCAATAATGCTAGATCGTGCATAGTGCACAATCCGGGCTGGCAGCTCGCACGGGAAAAGTACATTGCAAAACCTAAGCGAGGCAAGAACTAAAAGCAATGTGCACAAAGAGCTATTTATAACTTAGTATGGGACCCACCGGGACCTGTCACTGGCCAGCTTCCGAGTTTGTAAGTACAAGTCCACAAACCGTGTGCCAATGGAGTGGTAACCAGCCATTGGTAGAGACGCGTCTATACGGCGCGCTTGAATCCACAAAGAATGTTAGCTGAGTAACTGCGTTATTAGACGCGAGTAGAGGCAAAAATGACGGCCTAGGGGCAATCGGCTAAGTCTACGCAAAGCGTCACAAGTTTATCGCCAATGCATTGGTGGTGTTCGGTCGACAGCCATTGCAACCTGAGAGTAGACGTAACGCGACATTGGCTAGATATCAAAGGCCTTACTTCATTCCGCATGTGGGAATTTCTAAAACGATAATTGGCCTGGTCCAATCCGGGCCCGCCTAGGAAACTACAACACGTGCGTACATAGGACAGGGAAAATTTACCTTGCGGATAACCGG
>11 501 AAGTCGTCAATACTTTG
TTTGTGTAATAGGACCCTCAGGACCGCGACCTCAGCTCTTGCCGCGTTTAAAGGCTCTGCCAATGGATGTCTGCCCACTTTATCGGGCGGAGCTTGTTACCTTGGAGCCAGTCTCTCGTCTCCACGCGAGGCACCACTGTGTTAGCGACCGGTATTTGTCCCCAAGTCTTATTGCATCCGTGTCCAAGTACGCATTAGAAGTGGTCGAAACCCCATCGCTATCCGCAGAACTCCAGATTCGTGCCCTGGACTATGTGAATAATACAAGTGGGTAGAAAGAGGCTTGCGACCTGATACGGAGACTATGAAGGTGGGCCCTCGACATAACATTTGCGAGATTCTCGTCCGTGATACATCTTGTGTTCAGACGCGCTAGTATCCCTCGCCAGAACTAATGCTTTCTGGAAATCAAGATGCGGGTGTCGAAGGATCAGTCGCTTACTTATTGCATAGTCTCAACTCCAGGAGCAAAGCATATCTACCGCTGATGGAGCTGGCGTTAAGTCGTCAATACTTTGACAACCCAATCAATACGCATTCTTACGCATGTGGCCTATACACGATTAAAGACCCATCGTAAAAACTCATATCTATGTACGA
>12 150 TACTCGCCAAGACACAG
CTCTCGGGATAGTCAATGCTAGAGAACTCGAATCGTCGAGGACGCACGAGTCCCCGCACCGACGCTCCGGACGTTTGGCTAGGCCGTCACGTGCGCATGGGGGATGCTATTCGTCCCTATCACTTGATCTGTTACATGTTATTTCCTCAATACTCGCCAAGACACAGTAAGGCATCTAGTGCCCCTTCATCTTAATTGCAATAAGGGGGTGGTTTCGGAGAGGCGTCCGGACACCGCATGATGGTTGCATGACTCATTAAGCGTGCAAGCGCGAACCATACACCGGGGCAGAGTCTTGCAGAGATACAGGATGGCGGAGGGTGACCAAGCTGAGTTGTGCTTCGCCCACTTAGATCCGCGACCAGACTTATAAATCTACTGAACGTGAACCGTCGTCCCTATCAGAAATTGACTCTATACCGGTATATAATTTGGGCACCGAACCATAAAGTCTTGTGTAACGCCACCGTACCTCTGGTTCTGCGTTCGTGTGACGGATTACTAAAACCGTCTCCGAATCCATTCAATTAAATTCGTAATCCAAATCTAATAACACTACCGCAGGCGCTAATGATGATGATATGAAGCCTGACTTCACAC
>13 112 TGACCGCCAGTATAATG
TATCAGCTGAACCTCGCGCGGACCACGTCGCCAGTGAGACGACGGACAAACCACCCCACTCCGCCGCCTAAAGTAGGACCCCTAAGGAAGGGTTCTCCGAGGTGTCCCCCTTTGACCGCCAGTATAATGTTTTACTTAACGGTATCCTATCATAGTACACGCCGCCACACCTGTTGATCGCGTTCCTAGATTTCGTGGCCTACAGCATCAAGGATCGAAACCGCGGCGTTCAACGTGTTACGGATCGTGTTATTGGTCAGATTTAGTCATCCTTAGGCTTCCGGCTTAGCGACCGAGGAGGAACGCTCCCAAACCTTCTCAATGGCCTCTGAGCTCGACCCGATAAGTCACGTACCGACTGAACCAAAATCCCACGCTCTAGACCCGAGAGGTTTTTAAGCAGCTCAATGTGCTTTGAACCGACGAATCAGAACCGAATTTGCGAAGCAGTCTGGAACCAGACCCAAAACTCATACAGGAGTTATAGGATCAGGCTCTCTTTTCTAGACGCGGATCTAGAATCACAAAGAAACTGGGGACTACACCCTTACAGAATCGTCCCTTATACGTGTGTTTCGGCTTCCCCTGGTGACCTCACCT
>14 494 TAATTGCCAATACGGTT
TATAGGGCAGAGAACCAAAGACTATGCTCAGGTCGAATTCATACGCCTCGCCATAGTAGACGCTCCAAGGTGTGGGTGGAGGCAGTGATGGACCGATGGTTGACTTACAGCATAAGAAACCCATCGATCATATAACCCTTACACTTGCGTGCAATTTCACGTTTGCCCCAACGGCCGGCCACCCTGTGGTCTCCATTCATTATCAATTGACGGGTTTACAGTTGAGCTCCCCACTAGGGATGGGCGGGTACGGGACATCTGGCGCGTCCTTTAGCCTTCGCCATCAACAGGCCCGTCACACGTTTACATCCGGTAGACCTGCAGAACCGCTATGGTTTCTACAGACGAGAGCAATACATACGACCTTGGTTCTGGTTACCAACGATCATTCTAGAGTTACTATAATGAGGTACAACGGATACGGTGTTTTGTTGACCGTGTAGGGGACGAATTATCACGTACGCGGAGGTTTGACTGTGCGTCCTCGTGATTTATAATTGCCAATACGGTTCAGGACGAGACTACCTTCGGGAGAGCCTGGGATACTGCAGGCACACCCTTTGGTCATCGGTGGGCATTCAACACCTCCCCCCGGACTTC
>15 77 TCATCGCCAAAACATTC
GTTGAACGTTTCGGCGCCTAAGATGGGGACAACATCGAGTGTTACCATGCAAGGCATCCCTCGCCGGCCCGTGGTTCTCATCGCCAAAACATTCTAAGGCGCGGGGGCTGCAAGTGGCGTATACTAGGTATATAAGACGGAAGAACGCGAATTGCATTGTACCACATCAGCCCTGTGCGGCTGTCGGCTTAGCAATAGCCCGTAAACGCGATCTACGCATGTTCCTCGGATTTCTCGTTATCTGCACTAATAAACTGTTAGTTGTGATCGTGCTCAGTCCGGCTGTGGACTGTATCGACATAGGTGTCACGTCTAACGTGCCATTCTCGTTCAGCACTGATGCCCGTGCACAGCAGGACAAGTATGCCGGGGTCCGCCTCTAACTTCAACATCCACAACGATGCAGCAGCCCTTACTACTAGTGTAAGGACCGTCGGCGCGCCACACGTGCATGACTTCGAAGCGCACCGGGCTACGACTAGCGACCCACCTTTAGAGAATTGGCCCAATGGGGATTCACACGCGAGCCCCTAGGCCGAATTTGGCATACTTGTTGTGGCAACGAGATGGTAAGGTCCTCAAGCATGTCTTTGGCCACCC
>16 555 TTAGCGCCACTACACTG
CTGGACCTAGGAGGTCGCGAGTTCACTGGACCCCGGGAGGCACATCACGCATATTCTGGCAGGATAAAGGGTCGAAAGCATCCATATGTTTTGATTCGCAGGGGACTCTTCGTTTGCACGCATTGTTACGTACGAACACTTATGCACCATGGCTTGAGACTAGTGCAGTGAACGCCGTTGATTTGGCGGCAGCAGTGCAAAATCCATTCCTTTTGCGCATGTATCTCAATAAATTAGAGATACGGGTAAACCGGTCTTAGGTATAGGCAAAACAGAACCCTTTGTCCAACTGGCTCCGGGGCAAGTAGCGAGTACCCGAGAGGGCGGAAAGGGATACTCACACCAACCTGCAATGGTATCGTTGTATTAGGCCACGTCGTGGGCATTCAGTAAACCTAGCCTGAGGTAATTGTTTGTTGGGGGCTTGCCGAAACAGATACAAGTGACGAGCTCCGACACAGCAACCCCCGCATGATGTAGCGTATCCGCAGTGTTGATACCAGGAGTAGTAGACGAAGTAGATTTAAATGAGCGCTCCACTCCAAAGTCCATCGGTTAGCGCCACTACACTGCAAGCGGATTGCACGAGGCTGATTCCCT
>17 515 TAAGTGTCAATACATGG
GTCATCAGAGATCTTATCGGTTATGGCCCTGGACTACCCGGGCATTTATGACGGTTGAGGAAAGAGCGCTAAAACAAATCACATAGTCTTTAAGGTCGCGGAGATCCGTGTTGCAAACCTAGCTTGAAGCGCCGGGACCGACCCCATTATGCTGAATACCCGGTGCGTATAACTGCGCGTGCTGTTTGTCTACTGATTAAAATAAACCGGGACCCCGGGAATACCAACCGCCCCATAGCTCACCGTAGACGTTTTAGATCGGTCCTTGAAGACTATTCGAGCGTGCCACGTCTACAGTCCAAGAGGCCACCCGTGACTGAATCTTTACGTTGGGCCCTATGTGTCATCAGAGTAACCATTGATAATCTGACGGCTTGGTCTTAGATCCGGAACTCAGAGCAAGACATAGTACGTACAAAAAAAAACGAACTATAACTGATGCTACAATAGAGCGTCGGGTACAGCCTTACGGCCGTCGTTGACTTTTCCGAGAGACATTGTGAGAGGGTTTCTGCTAAGTGTCAATACATGGCCGACGATAGTAGAATAGTTTTGTCGTCTGTTAGCGAAAGTTGAGCAGCCAACGCCTCTTAGGACAGA
>18 146 TAATCGCAAATACATTT
TCGCGGGGGCTACTCCCACATCCACATTCCCGTCCAGTACGGTTCGCCTTGCGAACGTTAAGCTAACCATTTTCGTTAGACTGTAGTCCACTTCGAATCAGCGCATCATTGGCCGTAGCTGAGGGTCTCGCATGACGTAGATGTTTTAATCGCAAATACATTTCTTCACGGCATTCAGGTCCCTTGCATTAGACATTTTTGACAAGTCGTTCTACCAGCGTAGTTGATTAGAGAGGCGCGGCCACTGACTTGGCGCAGCCGCAAAGAACAAAGCACCGCGCAACCGGCCCGCAAGTATCATTCTTCAACCGGAACAGTAGTATTAACAATCCATACAGCCTGACGCTTTATAGCTAAGTAAAGGCTTTGCTGCTGGAAGAGTCCGCAGCAAGATGATGATCGCGCTAACAGGCTAGGCAGTCCAAGAGGGTGGCATTACGAATGATTCGAGTCAATAGGCGATGGTAATGGAGCCCGCATAATCACCCTAAATTACAGCTTAATTGCCGGGTCCCAAGCTGGGCATTCGTGAACTGGTGAACACATATCACAAGAGTGCAGACATATGCTAGTTTGTAGTGGCGGACCCAAGTGAGAGTC
>19 283 TATTCGGCAATACGTTG
AACGTGGGAAGGCTGCGTAACTCGGTATTGTGCCGAGATCCAAAGATCGTGCTAAAAGGAATCAGCCTTCAGGTTCTACGGAACTACCCCTCGACGCGACCAAACGGAAATAGGACCCAAGATCCTTGAACTCAAATGTAACCCTGCCCTCCCCACCGTTGAGTCCATGTGAATAACCTGCTGAAGCAAGAGAGACATATTATCGCGAAGTCACATAGCGTGGTTCGTGCCTGTTGTACTCGGGAGTACCGGCTTCGCTGATCACGAGCTTCTATTCGGCACATATTCGGCAATACGTTGACTTGGCGAGATACCCCGGCTACATTGGACAGCAGATCCCGATAAGGCACCACAGTGTATTCGTTGATGAAGCCCTAGTGCCGGTACTGACTCATTCATGTATGTTTGCGTCCTGGGGCCCTAACGGGGGAACAGGGCGGGCAAGCACGAGAATGCATTTTTCTAAACCGCTTTTTTGGCTCAATAGAACTTAATTCCTTATTCTGCTCGCAACGTCACTATGGCACGCCCTTATACGGGCCTCATTCCATTTTCGAGTCTGACGGAGTTTTGCCGGGACCAAAGTGCCCTCCTAGCCTG
>20 380 GAATCACCAAGACACAG
AGCTGGGTTACTACTTCGGACGCCCGTATCATTTCGGCTACCCTGATTCTGTTACGCACTGAATGGTCGATCGGTTGCGTAGAACGCTTCGGGGCCTTATGAGCACTACCTGGTAGTTTACAGTACAGACCCCCGAGACCCTGCTGTGGAGTTGCAGATACGCACTTTTAACGGACCATACGGTCTATCGATTTTGAGTTCGTGGCCGTATCCGCGCCTAGGTGATGGGTTATTTGCCTAGTTCTAGGCTTTGGATATCCGTAAAATACCCCTTGCCATATCGAGCATCGTCAACATAGGACCCGGACCTTTGGCCGGTTGGACTTCAAAGGCTCTATGAGGGATGGGGCGGAGCATGAGGCAAGATAACATAGTATGTAGAATCACCAAGACACAGAAGCGGGATAGCCATAGATAAATGTCAGGCCTACTCCAATAAACATTGTCAAGTATGAGAGCGTAGTTTGTCTCTCTCCACGAAGTTTTAAAGCTACTTTGCCATCGGACGTTCGCATTTTCGAGCGTTCCGCACGATTGTCCTACAAGCGGTAGATTTCCCACGATAAGTGAAGTCCGGATGTTCCTTGGACTCGGAGATGA
