# Supplementary material for: A particle swarm optimization-based algorithm for finding gapped motifs
Source: BioData Min. 2010 Dec 13;3:9. doi: 10.1186/1756-0381-3-9 (PMC3022572; doi:10.1186/1756-0381-3-9)
Supplement: Additional file 2 — Experimental Dataset. The synthetic data sets and real biological sequences used in the paper. [file 1756-0381-3-9-S2.ZIP › synthetic/non_gap_motif/fix_seq_length/Seq_600_20_17_5_3.fa]

>1 511 GACACAAAGCCGCCCTC GCCACCAAGCCGCACTC
ATGTCATGTTCTTGTAGAGTGGAGGATAATCGAACTCCTTCAATTCAGGGTGTGTCCGTAGAGCTCTACGGTGTCAGGTGTCATGCCGGTGCCTTTCCTGCTTCCTATATTCAAACGACAACCATATATTCCACTTGTCTTGCACGTGTACCCCCCCCTTCGTAGAAGGAACATGCCGCTAACTCCCCCGGTTAGAATACTGGCCTCGTTTGTCCGAGTCCTTTCACGGAGAGATGTGGCCCCGTGCAATGTGCCTCGAAAACCCATTTCTGGGTAAGGGTGGGCCCAGTGGACGATGGGCAACGCCACCGTTCGCGACGCTATACGCGCGCATTTAATCGCGGACTCCCGCAGCACCCCTCGATGCCCTCTAACGCTGTGTGTCATCATTGAGTATCCCATGGCGCTCCAATAGAGTTAAGGGTCACCGGTTAGATACTTTCGGGCACGTGGCGGGCGAACAGAGGTGGAATCCCAAGGCTAGTCTACTTCTGCCCCCCAGTTAGGATTGGACACAAAGCCGCCCTCTAGGGGAGCTACCCGATGTCGCGGGAACAAGACCTTATGCCGGCTCGTAGCGTTCACCTGTCCAGGAAGTTT
>2 38 TCCACAAAGCCGTACTC
GTAGGACTCTCATCATAACGAAATCTCTAGTCTCGTCATCCACAAAGCCGTACTCAACGGTCAGCAACGTGTGGTCGAACATCAGGCCACTCAACAACGGCAGTATGCAAGTGAACTCCCGATAAAGTGGCTGTCCGCATAAGAACCTATTTAACACATATGGAGCACTTCTTAGTAGCCCCATTCCCATCCTTTGCAGAAGAGTAAGCACGCGAACGCTAATCAACTCCTTAAGGAGAGCCTAGGAACTGCGAGTTGTTTGGCCGTCTTAGCAGGAATGGGCAGAAATTCTGCAGAACGCTACTACACAGAAGCCGTCTTCCTTATATTCGGAGTGTGGACCCCTGTCGCAAGACGATCGGCGCGAATGGCCGATAGTATTCCTCTCGTATGTCGAATTTGTCTTACTAGGTCGCATACTGGAATGCGTGAACTCGAAACAATACTATTACTTTCCATCAGACGTGCCTGCCTCGAAGCTGCAGGTGGGCTCCAACGGATGTCTTTTCCCATGGGTGGACCCCCGTCCCAAGCTGTAAGTCCGGTATGTGACTCCATGGTCTCCTAAGTGTCCGTTTCAGATAGCTCAGTTTACGCTTT
>3 569 CCCACCACGCCGCACTC
AGAGCACGCAACTTACAACTATAACATCCTCGGTTTCGGCACTCAGGATGTGCTGCTGCCACCTACAGACTTACGTGTGCACTTGCACTGCCTCTCAGTAGACTGAACGGCCTATTCTTTCGATGTCTGTCATGCGGAACTTGGAAATAGTCCCAAACGGCAACTCAAGATATAGGTACCCACCAAAGAAGGAAACGATGCGCGGATCCTCAATAATTACTCGGTTGTATCGCGGGGCAGGTGTTCACGCACTTTTAGCGGGCTGCGAAACGCAGCATAAGACAGGGGAGCACGGCATACACGTCGAAAAGCTGTGGCGAACCATGGCCCCCGGGTGGTACGGATACGGTCATCCGAAGCACAGCGATTTTCACTCTACAGTAAGCGCCGTCGTCTAAGGACAGCGACAAGTCCTCCTTTTACGTCATAGCTAGCCTAATATCCTCTGGAGTGCTCTTGTAAGTCTCAGCCACGAACCCAAAAACATACAAGACTTACCAATTGGTCCTCTGTGGAGAGAAGATGTCGTATGAGGAATTGCTAAGAGAGGGCGGGTGTAATAGAGGGAGCCCACCACGCCGCACTCTCAAATATCTACCG
>4 438 GCCAACAAACCGCCCTA
GTCGACGCTACTCACATCAGTATTCATAAGTTCAACGGTGCAACGCCAAAATTTCTAAGTTCCCCTAGCACCTTGATCGATAGACCTGTGTCCAAGCGCAAGTGAGGTACGTTAGGGCGAAGAAATACCGCCTTCGCCAACGGCAAGTACGGATATGGTAATAGTATCACCCAAAATCTCCCTTATCCGGGAAGCTCGCTGCTCTTCCTTTGACATCGCGCTGTAATAGTTCTCTCTCTGCCAACTGTGGACGGCCATTGTACAAGTCGAAGTCCCCAGTCACCTTTTTCGCCGAGATCGCCAAGGTGTCACTAGTTCTCGTCGCTTGCGGACCTGATACCGAGCTGGGAGTCTTTAATCAGCAAGGCCAAGTACAGATACGGACGGTTCGTCACTTGGCGCGGATCACTGGATTCCGTTTGTCTAATGCGTCTGTTGGCCAACAAACCGCCCTACCCTGCATGCCGTCTGCGGGGTGTCTTCACGTAGGCTGTTATAGACTAACATGGATGCTCCTATCGATAAGTCCCGCCGGGAAGCACGAAAATGTTATGCCCATCCGTGCAACCGCAAGTGTGTCATTGCTTAATGGAAACGGTG
>5 116 GCCACTAAGCAACACTT
CGTGGGCATTTGAGATCCCACATGAACATAGCGGATAGAGGCACCCTACGGATGAATGTCGGGTCCGCCCAGCATCGGCAGTGGCTACGTGCTGGTATGCCCGTTTTTATAACCAGGCCACTAAGCAACACTTTCCGTAGAATCCCGTATCCGTCATGCCTAAATCCAGTATGAATGGCTTTCGATCTTGAAGAGAACCGACCAATTATTTATGGACCAACTTACTGGGACTCCCTGACTGAGTACTCGTCCCGAAGAGAGTAGTACGCCTGCGAGAGATCTATTAATAAGCTGCCCTATCGCGCGGATAAGTAACTGAGAATTACTCCACCAATCTTAGATACACATCCGTCGCGACCTACGGTTTTTGCGTTAGCCTAGTTGGGGATGAGGGACGTACATAAAAGAACTGATCGAGTAACATACTCACCTCTTTACGATGCGGAACCCACCTTATAACTGATACGGGGCCGTAAATAAAGATTGTTTACTGCAGTCCACCTGGGGATTACGAAACCTTCCATCATCCTCCACCTGCTGAACTTAGCGCAGGCAGGACCTAACGCACGTCTCGGTTATTGAGTGTATACCCACTCAACC
>6 79 GCCTTTAAGCCGCACTT
AAGAATTCGGATTGTCCCAGTTCTCTACGACTACGCTGAGGGCTTTCGCAGGTTGCCTCCATGCTACTATGCGGCAGAGGCCTTTAAGCCGCACTTATGTATTATGTTCCGAAGCATGTATGCCGCCATATGGAGATGTCGGGCTTTGCTCAAGCCCGATAGATATTGGGCAGCCTTGTCGACAAGTGCGCTGATTGCTCGGGACACAACTATTTTAAGGCTCGCACGAGTACACTGCTTGGCATGTTCGCATTATAAACTAAGAGGGAGCGTTGCAATACTTAACGCCTGGCTGCCAGGCCCGTAACCGGGTTAGTTTGGCCCGATGGGTTACGATCAACTAAAAATGAGACCGGACATGTGGAACTTGGGACAGAACCCCAAGTGTGCTAACTTGAGTTCGGATCCTGGGGACATAGCGAGAACGGACGTCTCCCGCAGGACCACGCTCGAATGAGGATGCCTCCTTCCTTAGCAAGCGACGTTACACGCGGGGCCTCGAAGATCCATTGTAAGCTATTGTGCATTTCACCCGCAGTATAAAACTATAGGAGTACAAGTTTGTACCAGGCATCGGGTGTACGTGCCGCAGTCCCTCTC
>7 29 GCGACCAAGCCGCAGTA
CTAGGAACACCAGGCCATTAACCACGCTAGCGACCAAGCCGCAGTACGAAATCCAGGACTGAGCTTGCCACATTTACGTCATTAATTAAATGATGACAGCGGTATCACGCTATAGGGATCTCAGACCCGTGATTTCTTATCGCCCCTGACTATAGCCTTGTACGATGTCCATTGCCTACTACGGCTCATATTCGATCAGGGGTCGTCCATGTCAGTCTGGGTGCCTGAAGAGAAATAAACTTGTAGGCCTAGGGACCTGAATTCTGCGCGCTTGACGTGAGGTCGAGTCATAGTTTCGAGACGGAACAATGAAGAACTGTTAGGAAGCACGATGTCAGTGCTAACCACCTAACGTGAAGTCGCCTTCATCGTATCTGGGACGTACGTCCTAGGCTCACAGTTACAGGATCGTTGTTATGGTTACATGAAGTAGGCATCCGAACCGTATCCCCTTCGACCACCCGCGGTGGAAATCGCGCAGCTTAGCATTAGCCACCCCGCACGAATCGAAACCCAGTCAACCTTTGACATCGAAGAGTCCCTCCTTGTCTGCCAAGGCCAGTAAATGGGTCGTAGCCGGGTCAGGCTACATATGGGACG
>8 397 GCCACGAAGCGGCACAG
GGGGAAACTCTTCGAATAGTTTCATGGATACTCATACCCTAGATCAAGAACTATTGTATGTTGCTCCCCTTTAGACAGTTTCCTACCAATTATGCATCCACTACACCTAGTCCTGCCATGTGGGCTCGATGCGTGTTAGCACGTTGCCACTGAATGCCCACGCCGAGGCGTAACCCTATGAAACCAATGAAATATTCGCCGTCGCCCCAAAATGGTGGTCATAGACTGCTCATCATGTGTGACGGTTCGATCGGGGGACGGACGTGACACTGCAGCGTTAAGGTCAAAACCGCCCCCAATCTTGTGGAAGCCCGCTCCTTGACGCGGTAGAAGGTATCCACCTTCTGGTTCCGCTCCACTTGGTTCCGTACTCAGTCTAGCTTGGTTCTGTCACGAGGCCACGAAGCGGCACAGGTGTATATGTGCCTTAGGGACATCGGCCTTTGAGTCAGCGAAAGAATTATAACGTGATGGTGCTGCTCGGGAGACCGGTGCCGTAGCCACAAGCATGTACGTCGCATTGACTTTCATATTAGTTAGACAATACCTACCAGAATAGGTACCGTCATATCCCGGGGAGTATAGAGTAGACTGGTGGCG
>9 227 GCAAGCAAGTCGCACTC
CATCATTGCTGTTTGCTATCGGTGCCACTGTGCCAGTTGCCAACGACTACAGAACATAACTCCTATCATGCCCACAGTATTATCAAGTTGACAGCCTCCTCAAACGTACACTGTCCTGACGCCCGGGAATTCACGAGAATATGCCAAGCCGGAGCCCCGTAAGGGAAGGGACGCTTCTCGGTTAGAGAATGTCTCTATAATCCGATATTAGTAAATTGATAACGCGGGCAAGCAAGTCGCACTCTGCGTACGAGTGTTCATCTATGGCCACCCTGGCAAAGATTCGTGAAAATTCTCACGAACTACGCAGGGGCATTCCATGATCCAAGCAGTGCATTTCATAGTTAGGGTCGAGGTCACCAGAGCTCTTCGGTATTGTGGATCCTGCGCTGCATCAACCATCGGCACTCTGAACACTAGACAAGTAGTCGGCGCTACGTCCTATCTCCATTGCAAACAACCTCCTCGGTGACGATAAGGTGAGCCCTATTCTTTTATTAGAAAATGGGACTTCCTTTCTTGGCACTAGACGTGGTCGTGATACGTACGGCGTTCGAAGCCCTTCGGTAGCTCGCTGAATAGTTACATCGTCAATGAAGC
>10 113 GGCACCAGGCGGCTCTC
CGTTTGTGATGACCGCTATCTACACCTAAAAACTGTGGCCTACACCGTGGTGTCGCTGACACCACCAACAACATCGAGACACGTTTGTGCCTATCATTGGCCTGCTCCTTGAGGGCACCAGGCGGCTCTCACTTACCATGACGGAATGCAGGGCACTTGGGCTACAGAGATGCCATCAGAAGGAGTACGGGCCATCCATTTACAATCTCGCGGTGCTCGGTTCTGCGCTGCGACCAAATGTGTACCCTTTTAGTCTTCATGGTACGTCTCTGAGCTAATGAGAGTATGGGATATTACCCTGTGAGCCAAGAGCTCTGAGGATTCAGTGACCAAACTTTGACCCGGCCAGAGCCGCTCACAAGTAGCCCACTTCCTCCAGTCCGGTTCAAGCTACTTGCCAGACGTGTTGTCTAGTGCCCTACCCAGAAGGGCCCTAGCTTGGGCGAACATTCTACACGGTAGTATCTGGTATTGCACCTGGCCCTATACGGGCGGCATCACTTCGATGGTCCAGGTTACTATTCGTCCAACACGAATTAGTAGCTAGGTGTTAGTACCAGATTTTTACCGTCCAGGATCATAGCTGTGGACCGCTGGCAT
>11 137 GCCGGCAACCAGGACTC
CCTCCCAACTTTAGGCTGTTAGCTCAGACACCAGTCCTGTATCAGGGCGTTTGATGATTGTATTAAGTAGCAGGCTCGTTGAGATTTGATACCTAAGTTAGACGTGAAAAACAGGGATTCTTAGAGCGGTTCTTAGGGCCGGCAACCAGGACTCCTTCTAGTTCGATATAGCGTAATGGGCGAGACTGAGTGATTCACCCGGGTCCACGCATGAACATGTGCCCGGACCTCTAATGTGCCATGAGAAAACACTGTGGCATAAGATAGTGCGACTCCATTGTTTCGAAGCTCCGCCGCACTTAGAGAACCACAAAAGGCGGGCGAGAATGGGTAAAGGCGGGAACACATTGGATCCTACAGCCGCTAAATAGTACCCAGTCTGCATGGACCGATTTTATAAGCCCAAATCTATGGGCGACCCCGGGTCATAGGACTCAGACGGTCCCAACACGCTCTCCAATTGGAGCTGCTATGTCCCTGCGCCCTGGGCAAAGATGCGTGTCTAGGCAGCCGGCACGGCGAACGCAGCGCCCGCAATCGAGTCACCGACACTGCAATCAGACGCCTTCATGAGCCACTGCTGCAGATTGGATGCGGCTA
>12 579 GTCGCAAGACCGCACTC
CGTGTAGAGTTCAGTCTTCGCAATAGGTGGGTAGGCGCCAGTGGTTTTCGGCCACTCCATGATTAAGGCCTATCCCACGGTCACAGTAGATAACGAGGGCTTATTAAGACCTGTTTTCAAGGGGTCTAGGCTAGCGAGTGTGGCCTAAGAGAGAACGGGGAGCTATTGGGACAGAAACAGGCGATAACCGGGCTACGCGCGATGCGTATACGACCTTTTAGAGTTACTAACAGGCCCTTGTCGGGTTTCGAACGATGAAAGTGGATCACCTCTTCTCACTCACATGGCCCTATCGTTTCGCGAGTACTGCTTACACGCACTACGCTCCACGCGATCAAGTTCAAGCCATCATATTACACGGTTGAGAAGTAGTAGTAATTTCAGCCAAGCTCACGGTAATGTCAATAAAATGCCAGGTTGACAACTGCGATGCCTTGAGGGGTGGGAGCCCGTGGCGTAACTTTATGCCAAGGTCGCCTGGAGATACAGGCAGAGCACTACTTGAGAGTATCAGGGCTCTCCATCCCCTAGCGGTCCAACCTGTAGGACCGGATAGTAACCTCGGTAATACCGCATGGGGTCGCAAGACCGCACTCTAAC
>13 241 GCCACAAAGCCGGAGTC
TAGTTTCCCACGAGCTTAGGAAACACATTTCCGGGCGTGGATGTAATCGAGTAGCACGTGGGGGTAGGTTGCGCCCTTATGTGGGAATGTTGCTCCGCAGACGTTACACCCGTCCTAGTACTAGACGCTATACAGGCTCACTGCCCACCATAGCTACGTCCGGGCTTACGGACGGTATTGTCTATCGTCCCTCACGTTCAGCGGCAGAGCAATACTGGCACTTTACAAACACACGTATTAAGCCACAAAGCCGGAGTCGCCAAAGGCTCAACACCTCGAACCGACGTGTCTCAATTACTTGGTAATTGGGCATCGTCAGTAACAAGCGGGATTACAGAGTGAGACCGAACCCATACACCAAAACTGGGTGGCGCAAGGTTAGAGATACGGTTTACCGGTGGAAGCTCGATGGCAGTAGTACTAACCACGTCATGCCACGAAGTTAGCGTTAGACCCACCTCCCCGTGTAGACGTCATAATTGGTAAGCCCCGGCAGGAATTTAGTACGGCTCTCGTTAAAATGAAGGCCGGAGCTACGGTCCTGGGAACCCATCGGAATTTATCTGCAGGGAGGATGGACTTTGTGTAATGGATGCGCCG
>14 93 TCCAGCAAGACGCACTG
AGCCAATACCCAAAAACGTACCATGAGTCATGACGTTTCCATCGTAGTGTTGATTGTTAAGTCTTACCCAACGCCTGACGTTCACCGAGCTTATCCAGCAAGACGCACTGTGTGTTAATACTCTTCTAGGTTCATTCCCGAACTAGGGCACCTCGGGTTGTACTCCTTTCTTAGTTGTAAAGTCATCTCTGATTGACCTTTATCAAGGAGGCCCACGTACCATCGATTAGCTCGCACGCTGGGAGTCAGGAAAGCGTGTGGCGATTAGCCCTGCCCCATTCGTTGGATCTCCAGGATGATACCCCTAAATTTCTCAAACGCATCACTACCACAATAACAAGGGAGTCGCCCGCGCTCCCCGTAATCGGGGCTCATAGGTGTTGGTTAACTTCATTAACCGCAGTTTAAGTTTACGGCATGCTTCCCTGGATAAAAGCGTCAACGGTCTACGCGAGCGGTAATTCGCGGATCGCCACTACCTTACTTGGAAAAGGAAATAACTTCAACCCGCACGCAGTGACAACAGCCGGATAACAAGGTAACTGCTATTAATCCTTGCCCCCAATAACCGTGTTTGTGGGCTCAGGAAGCCTTAAAGAG
>15 518 GCCACCACGCCGCATGC
AGAAACATAGATTCCGGCGAGGGTAGGCGTTCCGAAAACATGCTGAGCGTAATTTATGTTATCTAGATAGGTGGTCACCATGGACTTGGTGACGTGTGGGGATAAAGTGTTCCGAATTGGATGATAATTCGATTGCTGCTAAACAACGTAGTTGCGACCTCACCGCCTGCGTATGATTAAAACAGATATGCCTCATGCCAACTCAGAGTGTTGGACTAACCGACGGTAAGTTGCTTAATTTAATAGCTGTTTACAGAGCAGGAAAGTCATTGGCGACTCCCTCTCGGATTAGACCTTTGTGTTTAGTACCTACTAAAAGGAGTGAATACTTTTTGTGCCACTTAGTGGCAAGGTGTAGCATCTCCGAGATTGTAGTGGACATCCTCACCGAAACTAGAGGTATAACTAGCGGGCTGGGTTGAAACTCGCTTGTAAAGAGATAGAACGGCACGATGGTCAGCGAGCGTTGGAGTGGTAACGTTACTACATCCTTCCAGGATAAAGAGTAAAGCGTCTCTGCCACCACGCCGCATGCAGTTTCCAACGTTTAAGCAAGGCGTTTTTAGCCTCTAAGGCTAACCATTTTGTCCTCTCAGCCCG
>16 133 GCCAGCAAGCCTTTCTC
GATCCAGGTACCCTAGCTGGTAAAATATCGCTTTCGAGGAACTTTTGACGCCAGTGGGCTTTAAGACAGGAGTTAATCCATCTTGCCAGCAACGACGTGAACCTTGCTTACCAAAGTAAGTTTATGCATTCAAGCCAGCAAGCCTTTCTCCCTGAGCGTATGTAAGAGCGAGATTCGCAGTTCTTACAGGGATTCCTCTGCAAATGGAAAGCGAGCCCGAGAATCCGTCATACATGCAATTGGGTCTGGATTCATGCAACGCTCTCTTCCCCTTAGGGAAAAGTAGGCGCCATTCCACTCGACTGCAGGTCATTGCGTGCCTGCACGTGAATACTGTAAGTACAAATGGGCAAACTTCATAGACCCGCACGCCGATGACAGTGATGCCGCGGTTCGTCCTAGCAGGAATTGCGGCCGCTATGCCTGGCGGTCATTCATCCCACCCTTATTAGGGGTGGCTGAACGCGTTCTTCGCGAGGGGCTGGGTGACCTACCGACTCTTCTAGTGAACAGACGGCGAGGTAACTTAACACGCACACATCAGGCCACCTTGTCGAGCGAATCGGAAAAAGATCTACGCCAAGTAGCTGTGGCCTGGAA
>17 455 CCCACCAAGCAGCGCTC
CTCTAGGAGTTAATATGTTTTCGAATTTTGGGCATATACGACATGCGTAAAACACCTGAAAGTCCTTCTGACTATGAGTTACCGGGTCCTGAACATACATGACGAGCACTAGGAGTGACAGGTTCCCCACATTCAGCTAGGGTATGCATGAGTCTTGAAACCGCGCTATATGACCTTAGGCAGCATTGTTCAGATGTGGTCGAGACCCTAATGGGTACTAAAGTATGTTTACTATCCCCGGTCAATATCTAGTACTATGCAGGCCTACGTAACGCCGCATTTAGTTGTGGGGTCGTGCTAAGGGCTCGGGTTATTTCAGCCTTGTTTCGCTGGGTTACTTCAGACCAGGAGAGATAGTTGAATCGACTTCCAAGGGTTAGAGTCGACCCTTATACCCAGCAATTTGATCCCTCTTAGCGATTATCAGGCATGTTTAAAACCTGACCATAGAGGACCCCACCAAGCAGCGCTCCGACGGTAGAATCTTATCCCATCAACCGGAGAGCGTACAAGTTCCTACACGGCGATTCCTGCCGTTCAACATTTGAAGCGTCCCATCAAGGGGAGTAGCCGGTTTCAGGTACGTGGGCGACAACATCA
>18 37 GCCACCCGGCCGCTCTA
GTTGTTGTCTGTCCCATGGAATAAGATTCCAATTCTTGCCACCCGGCCGCTCTATATGAGCCTTATAGTCAGTAGTTCGCGCTGCTTCAGAGCCACAACGGTATAGTTGAGGTCGGTACGCCTCTCCGAGGTCGAGTGCGCCATGACGAACAGATTGTACAGTCCAAGCTTCCCGAGCGCAAAACATGACGTGGTATGGGTTGGCTTAACCAAAAGTAAGTCGCAAAGGTGGTGGTGACAAAAACGATACATCTGCGGGATACGGAGTATGCGTGCTGTAAGAGCAACGGGGAGCTACCATTTGTCGCTTCGGGACTGAAATTGTATTGATATAGACTTCCTACGCGTGTACCGACTTAGTACCGGCATGACATAGGCCCCAGATATACAACTGACGATTCGCTTGAGGAACTCGCCGCCTCGCAGGCTCAAGTGGTGTCTACCAGTACGTTTACAGCCACGTCGGTGCTCACCCGTGGTGGGGGTCAGTCCAGTGACAGGCGGAACGTGGCGAAGCCATTGAGGTAGAGTCTTTCATAGAAAATCCGGCACTTCATTTTGTGTCACAGGCGATTTCACACACTTTACATTTCTATGGGG
>19 43 ACCACCATGCCGCACTC
ACAATCCCACTCCAAGCTCCTGCGTCCAGGGGGGCCGACTGCAACCACCATGCCGCACTCCACCGTGGTAAAAATTTCTCCAGAAGTCCAACAAGAGAAACAGATCCTAGAGACGAGCATGTTGTACTAAGAAATGGCGAGGCAATGTCGCAACTTCTAAATACACATCTAGAGATCGTGAAGGGTGGAATAGACCTGGGCTTCCGACAAAAGAGTTACAGGTAGTAACGCCCTCGTCTGAGCCACTCGAGCAAGACTAGTTCCAATGGTACGACACATTGGCCCGCAAGTATCGTAGCAGGTTCTTTGTACCTCGGTAGGGTAGTTGTACACAAGTGGGCAAGCAAGCTACGACAACCACCTGTGTTGGAGCGTGCCATGCCATATATCATAGTGACCAACACAAGCTCGTAAGAACCTAGCTTTAGCTGCGCCCCTGAGCTTCAGTAATGGTTATAATAAAGCGCGGACGAGCACGTTCACTCGGTCTCAGAAAACACCGTTTTCACAAGTGTTCGTGGTAGCAGTGTTGATCGGACACTGAGGACGTAGTTTTTCTGTTTAAGTAGTTCTTGATGCTGTCCCTACAAGAGGTTACCT
>20 507 GACATGAAGCCGCACTC
ACGATATATCCGACGACCTCATCAGGCCATAATAGAACGCGAGTGCGCCAAGATAGCTAAGAAAGGCAACGACCCCTTTTATGTGGACGTATAATACTGCAAACAGTCTCCAATAGTTGCTCTCGGGACGATTTCCGCTCTCCTTGACCTCGCCCAACGGATGGAGTTGCCGTAGTGCTTCCAGGGCCAAATTGGTCTCTATCTTGCTGCGGAAACCTTGAGCGTCTACTAGATATTAGTTCCCGTTGTCTGGAGTATGGTTACCATGAGTTGTGGCGTCTCCCATTGATCTGGTTTTCCTTCGGCCCGGGTGAGTTGAAGCATGCCGTCGAAGTTCTGGATCGTTTAACGACCCGTACGATTGTGACTAGTACCAGTGCCTAACGTGCCTTCCTAACGAAGAAAACTCAGAGTAGACCATGACGACGTAAGTGCCCATAAGATATCTGCAAGGTCTAACGCCAGTCTGTTGCGACTCGGGCGAGGGAGAAAGGACTTGTTTCCAAAGACATGAAGCCGCACTCCGCTCATGACCGTAAGAACCAGCCGAGTGGCTAGCTGGGGGCTCAATCTGCAACATACAGTCATCGACAACAATAC
