# Supplementary material for: A particle swarm optimization-based algorithm for finding gapped motifs
Source: BioData Min. 2010 Dec 13;3:9. doi: 10.1186/1756-0381-3-9 (PMC3022572; doi:10.1186/1756-0381-3-9)
Supplement: Additional file 2 — Experimental Dataset. The synthetic data sets and real biological sequences used in the paper. [file 1756-0381-3-9-S2.ZIP › synthetic/non_gap_motif/fix_seq_length/Seq_600_20_17_5_4.fa]

>1 579 TAACCAGCTTATCAACG TAACGTGCCCATCAACG
AGGCCGCGTGCACAGGGGCTATAAGCTGAGGAATACATTGTAAGTGCTCGCGAACTTTTGTTTTTTGAACACCCACCGCCGGAACTCGGTACAAGGCAGATTAGAGCTGTGGGAAAAGGGTGATCCGTATAAAGATTCCTGTAGACTTCGCAAGTCGGATGACGCTGGGGGTCAAGCGCGTTTGGCCTCGACATAGCCGGACAATACTCTGAATCGGACCACTGCGACAGGGATAGGTTGAGATCAGGCCACCCGAGGGAGGTTATGTGAAAAGCTTATCCACTGTTACGCATAAAACCGTCTCAATATAATAGGAGGGTCGCGCCTTCTTACGATGGAGAGCTGCACTATATTATAGATCACACGGTGGCACCAGCTCCTACTGTATGGAAGGGTGACAAAAAAAATCAGTTCATCCAACTATCATTCGGTGCGCAATCCCAGCAACGAGATCCGTACGTCCCGATGCATGAGAGAATATAAGTTACCATGCTTTCGTGACAAAATACTGACTTTTAAAGGTGTTAGGGAAATGCCATTTAGTACCCCATTTCTTGGATTGTGATCAACGCGGGTGTCTAACCAGCTTATCAACGGTCA
>2 4 TAATGTGCCCATCAACG
GGCATAATGTGCCCATCAACGGCAGATTACAAGTGCCACGACAGTATTTTCGGGAAGTTCGCTAAATCGCAACTACTGGTGATTGCTGCTAGCAGTGTCTACAAGCATGAGGGTGCCAATGCGTAAAGCCGACATCGCTTTCGTAATTAATAGTGCTGTCCGGTTCTGCTATCAACAGATGGTACGTGTAGTGAGCGTGTCCCATAAGAAGCTCTTTGTTATGTATGCTCAGTGGAAAGAGGTGTGCGAATGAAGACTAAGACGCTTCTCGTCTTGAGACGCAGAAGATATGAGTAAGTTTTCTGCTTGCTTGTATAAGCCAATTCCTAAGCGATGTGCCGTCACTTTTGTACCGAGCGATTATGTCATACATCAATTTATTTTCATTACGTCCAGGCACCTAGATTCAAATAGCAGCTTACCATCTGTTTCGCATCACGTTCACGGACTAAACCTATCGACAAGTGTTACCCTGCTTGTGCACAATGGCAAGTCTACTATGCCTCAAGACAATTACCTTATACTCAGATCTCTGTTAACTGTTCCGAAAAAAAGATACACTTAGCCGCCGATGATCTGACGACTTTTCGGCGGAGGCAA
>3 90 TAACGTGTCTAGCAACT
TATACCTTATCAGTAAGACATCGAGGATGCGAAGGCTGAACCTATCAGGAGTGGGACGCCGCGTTTAGGCCCGACCGTTGCATACGCTTCTAACGTGTCTAGCAACTGGAGCTGTAAATAGATAACTCTGAGATATTGTTAAGGTAGGCGACCGCCATTGGATGCCCGCCGTCGGGTGGCGACACGCTCCGCGCAACCGGACGACGTAAGATCGCTGGCGCTCCAAGTCTGGAGAGTCGCACCTAGGCCGGATTAGGTGACGTGGGACGCAGCCAACCGGTACCGATATCCACAAATCCACTGACTGCTGTATGACGTTTAGGGGGATCCCTTGCAAATACAAGCGACTTCACTACTAGGCTTGACAAATCCCCAAACCCACGTGGCACGGAATCGTGCAAGGCACCAGAGCCAGTTTTTGGCCGTTCTCTGCCCTTACGCGAGTCCCCTTTCTATGGCCACCAGTCCTGTAACAGGCTTACCCCCAAGTCCCGCCGTGTCTAGCGGGCGGTACCCCCTAGTTGCGTATACGGTACAAAGATGGCCCTACGGAATTCGCAGGACAGCGCAAGCTACATCTCCAAGGGCCAGGAACAGGTT
>4 185 GAACGTGACCATAAACG
CTCTCGTAGCTGTCCGACAAGTCCCCGTTCTGGTTTCGGATAACCCAATCCTACTGTGACACTTCTAAGAAGCACGGACTTCCAGGTCTTGGCATGAGTACTATATGAAGCCTCCATCCTATTACATCCGCGATTCGTAAGTACTCCGCCATACCCTACTGCGCGGGAAGTGGGGATCCCGCTAGGAACGTGACCATAAACGGGATTTCATGCACCAACAATTCGGTTTAATACGATTTTCCTAACAAAAGAAGTAGCAAAGGGGAGCTTGCGCCGAAGAGGTGGTTTATACCTGGAAACACGAGGTGGATTCCTTATCGCTCATCAGTCTCGTAGGTCGGCCACGTTTGTAGCGACTATGCCCGAAGCGCTCTTAGATGTCGTCAAGATATACTGAAAAGCCGACCCTCAACTTGACTGAACTCGATCGTAGTATGAAGTAGGATCTGATGATATCACGCATCGCGAGGAAAGTCATAGGTCCGTGGTACGAGTTACCATCCGAGGCTATCGCTAAGCCATCCTCTGCGGACTCCCGCATTAATCACTAGTCTTAACACTATACGAGCGGTACCAAGATGACTTAATTCCTACAATTGC
>5 363 TAAATTGCCCTTCAACC
CACGTCCTTCACGCATATAGATAAACGCAGGCTATCCTAAACTTGCCATACATAGTTGATCGGTGCGATGGGCATCTTAAGGCAAGCACGCACTTATCGTAGGGCCCCCTGCCACACGATCGCCAGCCACGTTACAAGATACAGGAGGTGACGGGTTGCGCAATTAAGACGTGGAGTAAACGCTAGTACATCGGTCGGCAGGGGTACCGTTCTATAAAAGAGTGATCTTTTCACTATTTTATCTTGCGAGTTTTATACCAGCTCCGATCCCTGTATGGTCTCGATGGCCGTCAGCGCTATGGAGTAGTTATTCATTTGTATTTGCGAGTGGAAATTCGGTAAGGGCCGGCCGATTGAGGTGTATAAATTGCCCTTCAACCTTAACTTGTCACGTAGAGACGTTCCAATACACAAAGAATAAGTAGTGTCGCGCATGAGTGCGAATCTGAACTCGCGAGCACCGACCAAGTTGTTGTCGGAGAAGCGTAGCCGTGACCGTACGATCTGGTACGCAGCACGCTATTCGAATGCTTGAGGTGCAGTGTCGCAATCGCAATCGATTCCTCAATACTAGGGGCACTAATGGAGGAGAGTATCTGC
>6 11 TAACGTGCCCTACATCG
TGAGAAGGCCCTAACGTGCCCTACATCGCCCACCTAAAGAAACGGTTTAGGGTTGCCCTGAATCTCTGATTCGGTTGCCAGGACCCTACAGCGAAGCTACCACAATGTGCGCTAGGTGCTTCTTAATCTTGGACTGGATGTCTACCCAGGGTCCGAATAAAATACATTGATTTGCGGCATTACATCCTGAGCGCAAACTAGGGCCACAGTGTATCTCTGAGGGTGTTTGCGTATAAAATACTGTGATGTTCTCTTGACCCTCAAGCTCAACACCTGCAGGAACAAGGACAATACGGGGACACCGACCTAGTATGAGTCGATTCTGAGCGCCGTTGCTCCGCCGGTGTGGCCGTCAGGAACTGATAAGATTCAACCCCGGTGGGGCGGGCCTGCCATCTTGAACAAGTACAGATGACTTGAAAGGAGTGCATGGGGATAAACGGGTGTTACGACACCAGAAACATTTCAACTATTTCAGTTAATCTAGCGCCCCCACCACATCAGGAGTCTGTGTATCTCACGCGACGATCAACTTAACTTTTTTCTATAGAGAACTCGTTTTTCGCGTGGAGGGGGCTATACACCCTTTTTAGTGAAAAA
>7 34 TAACGTCTCCTTAAACG
TTTGTTTGTGTCAAACTGATTACCCACCGAGTGTTAACGTCTCCTTAAACGACCGCCAACAGGGTCCTCCGCCACTGCGTGGAAAGGACTTACTCGCTGAGGAACTGGCTGCCCTGTTCGTGCCTTAATACCTAGCATGGCCTTAGGACTTAACATGTTAGAGCGATGGGAGGCTCGGGTTATACATCGTGAAATTATATAATCTGTCCCTAATTTACACTTCGCCATCGACCACCGGCGGCGGAACTATAGAATAGGCGGTTGTCGGACCACGACTTAACTGCTTATAGTACAATCAGTCCGTAGATCCGGACACAAAGTATTTTTGGATAGCAATAGGTAGCGAGGGAGTGTATATTCTCTCCCTTGGGGGCTACAGACAACACGACATCTATTAGCTTTAGACGACATTTGAACATTGGCTAAGTCTCCTGTGTCACAATCGGCAGCTAAAACTACTGTTTTACATTCCAAACGAGGGGCAAAAACAAACACTATTTTCTAGTATGGGGTATACGAGAAAAAGAGAAAACATTGTGACTGGTACATCATAATTCTTAGTTCTCGTCCCCGAGGTAATTTTCAGAAACGCCATAACTA
>8 187 TAACGTACAGATCTACG
TTCCCCTGTCGAACGGCGCTATTCGTCAATTTGCAAGCTGGGACACCGTACGTAATCTGCAAGCCATTTGCCAGACTCATTTGCATCAGAGTGCTAATTGTGACGACACGGCAGAAGGGCAGTTAGACGCCCGACGAAAAAGTAACAAATGCGCCAGAACCTCGACGGACACGCGTACATGTTGAGATAACGTACAGATCTACGCTGATTTAGGAACATGCGGGTATTTAGCCCACTGGCACTCACCACCTAAAAGTGAAAGCAGAAGTAAAGACCTAGTTGCCCCTCGCAGTCTAGCTAGCTTTACAAATGGTCAAACGAAGCGCTCTACTTGCGCGCCGCTAATACTCTGCACTCCGAAGGTAGGCGAGTGCAACGGTCTCTTAAAAGGCCAATTTCTGAACGGGGTCGGTAACGACCCAACTAAAGTGTGGTTTTGGACCAATTCTGTTGAGGACCCGGTCTTTTCGATGTGACAGGACCATTCAACTTAAAATGAATGAAGATAGTTTACGCCGTACCCAGTGACGCCACATCTGGGACGTTACTCCGGTATATGTCAATCATACTTACACATTGACAAGCTGGGTCAACGTTAGT
>9 330 CGATGTGCCCATCAACG
TTCAAGCGTACAATGCATGGTCTCCACTCTACGAACGTCAATCGTGTGACGCCACGCCAGGGAATAAAAAGACTCCAACCTTTCGCACCAACACGTACATGCAAACGAAACTCTCCGTCACGTTCCATCAGGTTGCAGGCAACTACTCTGATGGCCTGATTATCCGCGATAAGCCATTTCCAGTCGCACAGGGATACGGAGCAGACCCACGTTGACTTCATACTCGCAGCATTAGACAGGTCCCCGGTCCATCTTATTTACAGCGGCCCTGAAGATCGTTGTGCGTGCAATCAAGCTTCGCAAGGCTAACCAATATGTAATTCGATAGCGCGATGTGCCCATCAACGCGGTGCTAGGCATCACCGACTTCGGGAGGATAAAGTCGGCATTGAGTACGGTATTATGATATGGTCCTCGACTCGTGATCGTAGGGCACTTCTGCATCCTACATGCAGCTGTACCCGCAACAACGTAGCATCTAACGCTAGAACGCCGGGGGAGCCGAAGCTTAGCCAGCTCAGCTAACCAGAACGCGGACACTAGGTCTGGGTAATTTCTTTCATCTAATAAAAGAGTAAATCATCAAGCTCTTCAGCTGTG
>10 347 AGACGCGCCCATCAACG
GGCTAATTAACCCGTTCTGATAATAGTGCCAGAGATCCCAGGCGTTGGCTTACTTAATATAAACCTGTTAACGGGAAAGAATAACGCCGATTTGGAGGTTATCCAAATACAGCGGAACTCTGGGTATTGGTAGTCCTCTTCTTTGGTTCTCAAGAGGTTCTAGCCAGGAGCTATCTGGGCCCCTCCGGGAAGCGATGATTTTCCCCTTAATGGTGACCAGCTCCTACTACCACGTGCACTTAACCCACGAATAAGCAACTGCGGGTTTTATTATAGGCTGGCGCCTCCTACTAAGCAAAGCAGTGAGGTAAACTAAGTGATCGATTCTAACTTAGATACGTGGACACAGACGCGCCCATCAACGACGCTCCAATGTCCGACATTCCACCCATCTACTTGCCGTAGAGCCTTCCTCCGTATCAAGTTTAGTGGATTAGAGGCCCATGTATGTCGGCGCTCTACGTGAAAAAACAACCCGTTTAAGCTTGGGCTGGTGCGGGCGACGACTGTTACATGGACGTAGACCGACGATCCCTATCCGCGTCTTGGGGAGCTGGATCATGTACGTGCCGACATGATGCGATTGACGTGCAAACTAAT
>11 82 TAACGTGCCCTTTAACA
AACTTATGATTCAGGACTACTGGTCAGGACGGAATGACTAATTCCTGTTTGTGAGGTTATGAGTTGTGGGGCCAAAGTTAAGTAACGTGCCCTTTAACATTTCGATACAGCGGACACTACGTATGATAGGAACCACATCCAGAGAGGTTCGTATGTTGCTCAGCGAGAATACGGCGTGGCTTACGAAGTACCACGGTCTCCAAATAGGGAATACTGGAGTCGGTAATTGGGCCTTCTGACGGTTTATAGGTTCTAGATGTGTCTCACAAACGGACCAGTCAGCGGCCGCCGCCGTTGAACATAAACTATTGATTCTTCTGCACTCGCAGCCAGGACTGTCCGCGTGTCCGATGAACGCATACTGATAGGGTGTCTGACTGCCGTGCAGGGCTTTTGTTAAGTCACTCGCATTGGCAGAGGTATTGACCCCTGGGTCAATCCGGTTCAGCGACACTACGTAGTTAAGAGAGCACAGGTAATAGGCTTAAAGGATTACTGGGCCCACCGTTTGAAACCGTCCTGTCCCATATATGCCAATAGGAGCTCGCCACGGGATTCCATAAGAGTCTGAAGTGGTTAAGCGGAACGGCACTGAGATAC
>12 58 TCAAGTGCCTATCCACC
AGTCGCCCCCGCCAACTCGTTCTACCTACGTAATGTAATGGTAAAGGTAACGAGAATGTCAAGTGCCTATCCACCCTTGCTAGGTGATCAACCGCAGCACGCCCTTGATTAGAAGACGATCGGAGAGACTCATCATGCATGCCCGTATCGCTGATCCTAAACATGTCAGCAGAGTGTTCATTTTGCCTGACAAAGGTGAGAATATACAGTCCGCTAAACTTTGCGCATCATCCACGTCATAGCTAGCTCTCATCAGTGAACACACATAGCAGTGGGCTTTTTTCAGGAAGGCATCGGATTGGAGCCTGTGCCTTGCGGCGTGACTCATCGAAAAATCGTCGTAGGGTCCTATCTGCAGACTGGTTATCCCGCCGAGCGTGCTCCTGCCTGGAATGTTGAATGCACAAGAGCGATCCCTGGTAATACGGTGTTGGGGGACGATAGAATGCGCGGTAACATCACGTAGCTCAGTGGACCGTACCCTATTGGTACGAAGCATACGGTCCTGTCTGGGTTTGTCTTTCCGGGGGAGCCCTCTTGTTGACCGCGTCGTAGAACAAGTGCAAGGCCTGCGCATCGGGCACGTCGTCAGAAAAACCG
>13 468 TAACGTGCCCATGAACG
TCTAATAGGACGACCTGATGGCCGTACTCACTGGGATATTAACAATGGGCGAGATGCACGGCACCAGCGATTGCCCTTCTATGGCCCGGATGCCAACTGCCGACCGGCCGCGACGGCCCAGTTAACCCAGCTTCCACGGCTGCGCTATAGCCTTGGCTGCCTAATCGATACAATGTCTGGTTTTAGCCTGATCGGCTCGTATTAAGTGTGCGCCTTCGCAGATTGGTAGTCTCCCTGCGACGACAGATTCTGTGTTCCCGGGACGTCCGCCTATGCACCACCCGCTCTTGTCACCCGTAGTATGGTGTGCGAGGGTAAAGCTTCTTTTTGGAGAACCCAGCATTGCTAGCCCCTTGACACGTAAGACGACGTAGCGTGGATTTGGAAACTAAGGGCAGCGTAGAGCCCACGGAGGTCAAGAGGCACGGAGGGGGCAATGATTTCGACGAGCTGAGTTGTTTTGATGTTTAACGTGCCCATGAACGGATTCACTGTTACTGATATGTCCCTCTTCGCAATGAATATGGGTTTTGAATAGGGTTTGTGGTTTGGCTGTATTTGCAATACCAGCCGTTTGGATCGCTGCTAATCATCCTCGAT
>14 444 TAAGGCGCCCATTAACG
TCGGCCATCTACAAAGGAAAAAGCTAGCCAACGTAGATAGATGGTCAGCGCAGAAGTATAACATCTTTCTATGAGGGTATGTACGGTAGTGGAATCACCATGGGGTACTGCCCGTAGTAGTGGCGCAAAATTCACCACTCACCCCACCACTGGGTATTGGATACGTCAATTTTCAAGGCGGTGCCTGAGATCTCTTTTTGCTGCAGTTTGAGGCAGGGCAGTGCAGGTGAGCGCTTTACTTGAACCTCATTCCCGAATGATCGGCCCCGATATCAATCTGGAAAGAATCCTTCCTCAAGAATCAAGAGTGCTAAGTCACACGCTCCACTAACCACCTGTGGGCCCGTTGTGGTCCCCCGCGGAAGGACCTTTCACCCGCAGCCGAGTACATACGGCGGTTCCTGCCCTAAGCCAGGCCTCCAATTAGTAGTCGGTGCCGAGAAATAAGGCGCCCATTAACGCGAGCTAACTGCTATATTCTGATGGCATAGGTTAACGCTAGGACGAGTCTGATCCCGTTAGGTGTTTCATACTGATGCCAGGACTGATTGACATGGCCCTTTAAATGGATAAACTACATCTTTGGCCAATCTTTCCGTT
>15 57 CAACGTGTCCATCGACG
GTATACACAGTAAAGAGGCCATTATTTTTTCGCTAAAGGCGCGTTCGGGCACAGTTTCAACGTGTCCATCGACGCAAGTCCCCACCGAGAAAAGCTGCCCTTCCACGATACGCCCGTCACTGGGATCAGCGAGGTTATCATGAATAACTGGAAGAACTGCTACGTCCAGCGACTGAGAATCAGGTAACACACGGTCTTTCCGTGATGAAGGTCTTCGCGTTACGTCACCGACTGATGCAGGTATAGGCCTTGTATGCTTCATTTGGGGCACTTATTAGTAGCGGTGAAGAGTTCTGTGTGCTATAGCCCGTTAAAATGGAGGAGTAAGGATGCTGGCTAAAGTGACATACGGGCTGCGAGGCATAAGACTTGAAGCGTTTATATGACAGGCGGTCCACTAAGTCTCCGAGTTGACCCGATCTCGCTGAGCTGGAATCTGAGTAAACTGCGTAATTTTTCCGCATGCGTCACGACATCAAACTGAAATAAGTGCCATGCGAAATCGCTCTTCCTGCCGAGTTCTTATCAATGGGCGATATTCCGGCTTAGAGTGGCTGAGACAGTCATCGAGCGAGTTATTGCGCCTGGCCCCGGATAAGA
>16 579 TAACGTGCACATAATCA
GGATCCTAATGGGTTATTCATACGGCAGCCGCGACCAGAAAAAAGGCTCGACTGACTCTCCGCTACGGGGACGCACAGGTCGCGAAATCTCATATCTGGCAGGGCTTTGTTGCAATTACTGAACCCGACTGTCCTTCCCGATTGCTAGCGATACGATAACTTCACTACAATCAAGTAGTCAGACGCAAACAATCGTTCGTGATCGCTCAGGCCTTTATGTTTCGGAGTTAGGCTCGAGTATCCAAGTAGCGTTTTCTAGGCTTGGCTCCAACTCAGAGTGCTAGTGGGGGGTGGGTACTATAATCAGGTAGACTCTCGTGACTTAATGTAAAGTTGTGTTGACGCTGTGTCTTCTGCTAGCCGCTTTTCCGTACGCGATACTCTGTCAAAAATGATGTAATAGTTCAGCGCCGGTATCGACAAGAATCCGAAGCTCGGTTCCTACCCTTACCGGAAAATATCAATCATACTACACAATGCTCTTTATTTCCCGACGACAAGAGATGGACCCCCACTCCAGAACGAATCGGGTACAGCCTCGGTGGAGATCGCCGGCTTAGACAAGCGTCGCTTAGAACTTAACGTGCACATAATCAGTGG
>17 405 TAAAGCGCCCTTCGACG
TGATATCCTGCAATCAGGATACCACCTAGCGTTTGGGTAATGGGCGATCTTAACACCACTTGGTAACTCTTGCGCTGTTTACAGCGCTAGGCAATGTATTGCCGGTCAGCCGTACGTCGTTTAATGAGCTTGAAAATTTTCTCCCGCTGTCATTGATTGGGCACTGTGCCTTGAACCTACTAGGTCTATAGAGACATACAGTCGACGCCCCTTGTGTCATTGCGACATATTCATAGACAAGATCAGTGTTCGCTCTTGCGAAAACGCTATAGCACATAGGTGCCCGATAACTTAACAGGTTCTCGTTCACTCTTGGCGGTGCTATATCGTTGGATTAAGTACCGAACTAATTGCAGGGGATCTTACGTTCAGTGACCTTCCTTATTATTTCATCCGGGCTCAAGGTAAAGCGCCCTTCGACGCGTCCGAAAACGTTAGTACACGAGGCAGGTTCCTAAAATAGTCTTCTCTTGTAAGTATACCCGGGATAACACGGAGGCCAGGACTCAAAGATACATGGTGTCCCAGGAGTCTGGACTTACCTTGCACAGCAGTTAAGCGTGTTCTTGATACCCCTCGGTTAGCGCTTCCGGGGAACAC
>18 154 TAGCGTACCCATCAACG
GCGTTGGCAAGCAACCCCACCCACGAATGATTATTACGCTATCTATGTACGCCTAGCTGACGAAGCCAGATTTGCTCGCAATTCTCATGCGCTATGGCACACAGGTGTCACGACACGGAAAAGGCCGAGCGAGAAGTCATCGTCCTAGTTCTGATAGCGTACCCATCAACGGATGTTCAACATCCAGCATCATTCACGGAGGGGAGAACGCAACTGCGCAGCTGCTTATCATGTACAATTATTGGCCGATTTTACAACTGAGCTCACGGTGCTGTTTAGTCTGTCAAGTTTCGGCAGCACTGAGGCGAATGTTTTTTCAGTCGTAGATCACATGGCTAGATCTCTGGCTAATCCGCCGCAGCCCAGGGCCGTTATGCCGTATACATATGTTTTCACACCGAGATAACATGCGAATTCCCTATGGCGGCTCCAACATAGGTGAATTAATTTATATTTCCGAGTCTTAAAATCAGCTTTCTAGAGGGTTCGCATCCCTAAGTCGTATGACAATAGGCAGTCACGGAGGGCGGAAGCAGCAGCGCTAGGTTCTAACACGCCCTTGCGCTACGCACCACTACATGGTTGGGAGCATGACGGTGT
>19 31 TAAAATGCCCATAAACT
ATCTCGTCGTACTGTGCAGGCAACACCACGATAAAATGCCCATAAACTATCAGTGGTATCTAAAGTATATTCATGTCTCCGAACCACCTTGTAAGCAGGCTCTATAATCGTCCAAACAAACGGGCAGAAGTGATTGCCACCGTCACAGTGGTGATATGCCTGCGGATACCGGTGATGGGATCTCATCAGTAGCATTGAGATTTCTAGCGTACGAGAGCGAGTTTCGCCGTCACGGAATAATTTTTAGATTCGAATGAGGCATGACGATTTGGTCGTTCGACAGAAGTAGTAACGGAGTTGTGCCAGTAAAGGTAGAGGACCATATAAACTCGCTCGCACTAGGAGCAGTTCAAGCTGTCGACTTAATGAGGCATCGACGGAATACGGCCAGATCAGTCCTGATCATGACGATGCGTGCTTACAATTAGTAGATAGCGTGCTGTTAGTTGTAGAGACTGAGCTTCTGAACATCGTGTTTCAAGGGCTGATAGAGGAGGGAAGGATTCACGAGGTGCCCCCCGAGGTCACAAGGAGCGCATTTGAAGCGTCGATTGTCGATTCGTAGTCGGAGTTGTACGTAAGCCGACCGTTGGTTAACTC
>20 427 TAACGTGCCCATCAACG
GGTAACACTACATGTTCCGTTCTGGGCTATGCAGGATATGTCAATAACAGTGTCGGCTTCCCTGTACCCTTGAGGGTTATTAACGAATTGTCTCAATTCTTCGGTTACTGTGTGGAGTGCTAGAGTTCTGCCCACTTACTAGTTCTATTTGACCCAGCTCCTCTCGTCGCGACTAGATTCTCTTGTTTACAAAGTCGAACGGTGCACCATATGGTCACGTACGTGCAGTCGCAGTGCATTATGACTCAGCATTAACAGTAGAACCTAACAACTGGGTATCTTTTCCAGCGCTCGGTCGATCACTTGAGTGTAAATCCAAAGATCGAGGGTCTAGATATTGCACCTATCTATACTGTATTATCCACGGAGGAGCTGGGGTCTCTGTCAGGGATGAGTATAACGCTAACAAGGGAATCGTCTCATGCATTAACGTGCCCATCAACGTGTTAAACTATCGTTTGGTTCAACTGGCACACTAAATTCTTGTCGAATAAGGGAGAAGTGCTCGGAAGCTTCCCTCGTGGAAATATCCGACCATTTGCCTTATTCTATGTATCAGAGAGTACGACCCGGAGGTGTGTCTGTGTGCACTGCGTTGTG
