# Supplementary material for: A particle swarm optimization-based algorithm for finding gapped motifs
Source: BioData Min. 2010 Dec 13;3:9. doi: 10.1186/1756-0381-3-9 (PMC3022572; doi:10.1186/1756-0381-3-9)
Supplement: Additional file 2 — Experimental Dataset. The synthetic data sets and real biological sequences used in the paper. [file 1756-0381-3-9-S2.ZIP › synthetic/non_gap_motif/fix_seq_length/Seq_600_20_17_5_5.fa]

>1 414 GACGCGCTAGGTGTTGT GACGCGGCAGGTGTTGT
CGTTCGGATCCCACATTTGAACCATGTAGTAAACGTGCACGAACCGCGGGTCCCAATGCCCTACCTAATGACTTAACAGCCTAGAGTTGGACTGTGACGCTCGCCAAGGCAGGTGATGGGCCTCACCGACACTAGGAGGGTGAAGACCATCAACTCTTAGGGCTTATACTGGGGCCGGGCAAACATGTCTGGAGCTTTGTTTGGGATCCCCAACGACCCGCGTCAAGCTGAGAGGGCAAAATCACTCGAGTCTGGATCGTTTTTTAGACTTCCTCAAGCGAACTGGAATAGTGCCGTACCAGCCAGTTGACGTTTGCAGGCTATTTTCCGCTCATCACTGTGCTGGCTTCATCCCGCGTTCCTTTTGCAGCATAGGGCATACACTTAAACCTCTCTGCCGACAAAAAAGGTGAAGACGCGCTAGGTGTTGTTAACGCTTTCGTTAGCGCTCACTTGCCCTTAAAGCAAATTATAGTCTGTTGTTGAGCAAGGTCATATGCACGAATGATCTCTGACAAGATATTCCCATTGTTATGTTAAGAGACCCCTATTGCCCCTCTGATTATACACCAAATGTGTCCTCCACTCTTAGGCATAGCT
>2 534 AACGCGGCAGGTATTGT
AAGCGAGTGGCTGAGCTGGACAGTCACTTCAAACCGTGGATTCCGTGGCTAGAGATGGCTGCATTTGCGTTAGTCAACCTACCGCTGCAAGCCCATTCTCTGCCTCCGCCTCCATGCGGATAGAGGGGTCTGACTGCGATGGGGATTGCCGGTATCCGACACGACTAAACTACCTGGTGAACTCGAGCCCCGCTAGCATATTCCCATTATCCCAACCATCGCGGCATACAAGGGTCTTTGTTAGCCATCGACTAAACAGGAGGGCGGGGGGTCCGCCGTTCAGGATGTTGTCTGAGCTCGAATGAGCCGGGGGAGACGGTCTCCCAAGAACCCGATAAGAACTCTAATTCATGCACCGTCAGGTTACGGACCCTAATAGCCAATTCATAAGGCATCTGTTCCGTTTTATTACGCTTCTCGACGGATTCAATCTGCGATCCGAGCTATATCACGATAAATTCAACGAGTACCATTGATTTATCTTTGATGGAGCTTAGCTCTTCGTCCCCAGAAACTAGATAACAATATACGAGTAACGCGGCAGGTATTGTATCGTCGTCACGTATTTCGCCCGAAGAATAACCATAGGCGGAAGTTATT
>3 29 GTCTCGGCAGGTGTTGT
TAATGCCTGCGGGGTAGCTCTACGCGATCGTCTCGGCAGGTGTTGTCATCGAAGGTTGCATTTTGATCGATCGTATTTGTCTGTGTACGACAGGCTTCACCGGGATATAATAGCCGCTGTGCGCAAACCTTGCTCTGGAGTCAGGAGTAGTCTGGGGGGCCTTACGTCGCTCTGGGTCCAGAGTACACACGGTTTCTCTCAGCGGCGAGAGACCATGTTCACAGAGGGAGAAGTCGAAACCCTCGCCTTCGAGAAGAGAGACATGGTACGAGATGGCACCTAATGTCCTAGCCGCGGACCCCTACTATGAGTTAAATTCTCCGTTTCCCAATTTAAGGTGGCGGCTGTAGCTAACTGGTTCCGCCTTGAATTGCATGCCGGGACGTTTCGGCTAGCCTACACCGTGTGCAACGGCGTCAAACACTCTACAATACTTCTGAGAATTATCGTGCATACTTAGGGGCTTCTAGGACCGCTCCATTAGGGTTAGTATTTGAGGCCGTCTCATGTGGGGTCGACTGCCGGATTGCCGACTCTCGCAGGAGAATCATCGCTTATCTTCCATTACCGTGTCGCGAAAATCTATCAAATTCCGCAAGA
>4 127 TGCGCGGCAGGGGATGT
GACTCATGAAATGATGCTCAAAGTTCTTCATGAGGGTGTCTTTAGCAACGGTTGTTTCAGCCACGGGTCACTTTCCGTGATTGGAGACTTCTTGAGCCCTAGCGCGTGAACCCTCTAAGCTAGTAACTGCGCGGCAGGGGATGTAGACAGCAGCCAGCCGCGCGCAATCTGCTATCAGGTAGTGGAACGAACTATGATAGATCATAGCAGATTCGGAATATTAATTTGATGGCCGACAGCAAAGGAGTCCAATCCGGATATTATAGCTGTTCTCTTATGAGTTACGGTCGGAAGACGTATGCTTTAGGGGTGCGGAAATGATCATGGGCCACTGGGCTCTGACCTTGCCCGGTAGATACAACATACTCGAGGAAGATGGGGCGTTGTAACGTAAATGAGCACCCTCATAGGTCTGACACAAACCAAACCATCCAGAAAATCAATTGACTCGGGGAGGAGTTGAGGGGTGACCTGGGACAGTTTGGCTCCAAAGATTGCGTTACACAACAAGGCCTTGTACTACTTACAATGAGGCCATTGGGCCAGCAACATGTCAAAGCCCGTCCGGCCATGTTTAGCATGTAGCCGACAACTACGTCA
>5 98 CACGCTGCAAATGTTGT
AACCACCTCTAAATGTCCCTCGTTTGGCAGTCGAAGTGGGTGCGTGTCACTACTTGCGTAGTGATCAAAGAGATCAGCCCGTCAAAGGTCATTCCACCCACGCTGCAAATGTTGTCGTCGGCAGACCTGCTACCCTCTGAGGAATCAGAAGCGTCCTCGTACAAAGGGAGATCTGCGGCCGCTACTGCATTTGAGGTGGTATCTAGATGCTTCCCTCCATTATTCTCATAGAATGTCTCTAGGGTTTATCGTCTATTTGCTGCCTGAGAAGCCTAGACACACTCGTTTACCTAGCAAAGCCGTGCATTATTAATGCAGGGGTTCTGGGAGGGATTGGTATGATAGATCCACCTCTCATCGCTTAGGAAGAGCGTAGTACGTCTGGTCGATATGCCCACGAGGGGAGTCGCCTTAGAATCACACCTCCTTCCTGAGGAAGTAAGGAATGTTGCGTTGCTTACAGCAAAAGAAACTAGCGTAGACAAGCTAAGTCGAAGCTGTTGCGGACACACGAATTAGAATCACTGCGAACGTATGCAGTGGTGGGGGGAATGTGCGATATGCACTTATGGAAATGACCGGATTATTGGCAATTCACCT
>6 61 GACGCGGCAGGTTAAGT
CGTGGCCACGGATAATTATTAAGGATTCGAAGCACTAATAGCACATCGCGCGGAATGCGCCGACGCGGCAGGTTAAGTTGCTGCGGAACCTTATGGGTAAACTATGTCAACCGGGCCACAGAAACTGTGTGTTGTACCTCAAACTTTCTGCCCGCTGCCATTATACATTCATTCCGATCGAAGATTGACGGCACCAGAATACCACGTTGGGATACTTATGACCGAAAGAACCTTGTTCCTTGATAGTTACTTCGGACACCACCCCCCACAAAATTCCGTAGGTACGTACCCACTCCTCTGACAGAGAAGTCCAGTAACTCCATAGCCGCTTTCGCATCGCGATGCGACTAACTAAACGGTTATCGTTGATACAGGCGATTAATGGAATACATCAAATGAGTAGGAGGTATGCGCTATACGCTAAGAACAGGCACGACGGCGTGCCCCACCAACCCAGTAACTGGGTTAAAGGCAGCACTCTCCGCTCGTTCTAAGTCTGCATTCTCTAGGACTCTCTGAATGCGCCCAGGCTCTGAAGCACTTCTGGCTCGAAAGGTAAATCGCTAGTGGTGAGGATCCATGTCGGAATAGAACGAGGTA
>7 123 GACGCGGCTTGTACTGT
GACCACCCTATTGAAATTTGCTCGCCAATCCCTCAATCGTGAGACACAAGCCACTCCGATTTCCGTAGCCTAATATGGGTTGTCGAGTATAACCTCGCAAAGGCTTGCCGCTGGTCGACCCGTGACGCGGCTTGTACTGTCCGAAGCGAGGCGGAGTGAACAATCTCTTTGATTGCCGTATAGCTGTGACCACAATCGACTTGATCTCACGTACACAAAGCGCGCAAGCATCACCAGTTGCACCATCGAGCAAGCTCCAGTTGATCGGCCGGAGGATCTTTTTGATAGTCATCAAGGTGGAGTATGCAGCTAGTCCCAAGGGTCCGTCCGCGGCAAATTAGATGACGTGCAAAACGGGAGTAGAATTCGGGGGTGGGAAAACTGTCCACCGCGCTAATGCGGGGTTGCCGGTCCCTTTTGGACGCGATAACGGTGCTCAGCCGACGCTTCTTGGGGTGCACACGACCCGGTTTGTTACCACGCAAAGCCGAAGGACCCGAAAGCCCGGATAACGTTCTCAATAAACACCCAGCGCTATGTTACTGGTCGGTGTTCAACACAGGCGTACCCACACCTAGAAGCTTTTCAAGGCAGACTAGC
>8 575 GACGCGGCAGGTGCGTT
GAACCTTATTCTGTGAAAGCCGCGATGGTTTAGAAAGTAGCAATCCATTACCACCTGAAGAACCACCAATGCCTAAGGTACCTTGAACGTCCATGACACCTCTTGCGAGTGATCGCTTTATACTCATTCACTTTCTATTCAGCGCGGTGCTCCGACTCTATCGGCGTCGAAAACGAGAGACTGAGTAATAGGCAGGTAGAATGCTACAACGCAAGTGTTTCTAGCACTGCCGATAACGGATGCTGGTGCCAAATGTTCCACGGGTCTTGACAGATGACTGGTTGGTAACACGGGTTTAAACTTGTTCAGTGAACGACTCTTACGGGGGCTAATTTCTCCGGCTAGGCAGACAGTGATTTTTTGATATTTAGTATCTCGCATTTATCCTACGGCACCCTTTAAACCGTGACAAGTTTTCAACAGAGTGCGACATAGTGTCTCAGCCCCGGTCCTTCTTCCGTAGATACGGTGCCTCCGGTGAAACCCTGGTCCTAGGGTTCACACAACGGGGGGTTAAAAAATATCAAACGCGCCGGAGAAAATGTCTTGACGTCCACCGACATTTAGTGTAATAGGACGCGGCAGGTGCGTTTGTGGCCA
>9 430 GATGCGGTAGGTTTTGT
TAAGTGAGCTTTATGAGGGCCGGTAGAGGGCTGGCCGATAAGGGAGTTTTGGCTTACGGCCGCGCGATTCAACAGCGTTCGTGCATATCCTACTGAATTTCTAGAGCAAATCAGGCACGACTAGGTTGTGTGTGAACCTTTATCATCCCTGTATAACGGTGGGCTGTTAGTTCAAGATCTATTCTGTGATCTCATCGGAGATTCTACTCGTGACAATGGATGTTGAACCTTAATCGGCGTCGTTAACTTTTTTAATCGTACACCTTATTCGAGATATGATCCGTGGTCGAGGATCTAGTCCTAAGGCCGAACAGTACCCGACCGGTAAATATCAGCCGATGCGCGTACATGTTCGTGCATCACTAGATGGTCGGGAGCCGAACAACCTTGAAGGGACACGCGTCCGCGCTATTGGGGAATGCGTAAGGGAGATGCGGTAGGTTTTGTACCATCTCTTTTCCTTAATCTCTCGGTGTCGGACATGGCGGTCCTGCGAGGGGCTGAGACGCTCGTAGATTACTGCTTAGGCGATTTGACGACTCACATCAGTACCCGGCTAGAGTATGCAAGCCCAGTGCTGTAGTCGCGTTAATGCTTGAA
>10 264 GTCCCGCCCGGTTTTGT
TGGCAATTTGAAGTTCGCGAAGTCATGCATAAGCGAGGTTCATCTTCACCGCCGCAGGCAATTCAGTTTAAAAGCGAACATGACGAACACGCATCCCGGTAGATTGCGTCGTTAAAGATTCGATTCGCGTCGACCGCTTTTCTTATTTAACTGTACCGTCCGATAGTCTTTCGATCACCCATTTAGTGAGTTTGATGGGTGAGCGGGAGCGAACCAATCAGGAACTCGTCGTGCACCTAGATGCGAGTTGAGCTTTTTATTTACGTCCCGCCCGGTTTTGTATGGCCGGAGGGCTTCGCCGTTATAACGCTACGCTCTCAGGATCGGTGTTATTCGAATGTTCAGTTTCTTAGAAAGCGAGCGCGGTGAAAGTGATAGGCACAGGTAGCCACGGCAAGCACTTGGTTGGCGGGTGCTTCCCCCACTTGCGAAGATTTCGAAGTTTTCAGCTGAAATGGTTACATGGTAAGAACCGTTTTGTGCAATCTTACCTTTGGTGCATCCAGCACTCTTTGTATATGGTACGCTTGCAATCCATTATACTCACATTTAGGAATCGAGGAGCTTGCCTTCCATAGCGCTTTAGGCCTCCTCCCCGGT
>11 142 GACAGGCCACGTGTTGT
TTTGAGGTTATACGGATTAGCTCACAGACACCTTACGAATGATCGAAGTACATAGGCAGATGGGAGATTCCGACTGTACTAGGTCCGACTGTCAACCATTGCGAGCCTGAGGGGTTTCTAGTTATTGTAGTATGTATTAAATGACAGGCCACGTGTTGTCGGGCCATTCCGATGCCCATCACTCCTGCGACGATATCGGCGGGATCTGGGTGTGATCTGGCTTCATATGTATAAAAACCGAGCCATGGGGTTTATCCGCGCTAACGGCCCTAGCTTGCTTACCAGGTGATGGATTACGCTATTTGATTTCCCTCTAGAGTCAGCGACTACAGTTCTCCCTGAATGCTGGACATGAACTTCCACTGTTAGGGCGTATTGTTCGCAACCGAGGCTCTAAGACTGGATGTCCGGAAGGAGTTCTTGACAAAACTGTTCGGCCACTTCGACTACATCCGAACGTGTAGACATCACAGCACGGAACCTTCGGCTATGCCATTCCGACGCGCTCCGGTTATCGACGAAGACCTCCACACGAAGACGTATGAGAAGCGATGTAGAGGGTGTGTGTTTACCAGTAACTAGATGACGTCTCTTCCGAGC
>12 282 TACGCAGCCGGGGTTGT
CCGAAGTCTCGGCAAGGAAATGGGTGAACAGAAGCGACCTGAACAAGGTTTAGGCTCGCTGATGAGATGATTCACATATGAGGATAGTGTGGATGCAACCAGTGCTGGGAAACGCGTCTTCCTACTTTCAACGATTTTCGTCGCCGCTCTCGTTATATGGTCTTGATAGGCTAACAACGCCTAGTGTATTTCACCTTCTCAGGCATTCACTCTGATTCTGTTTAGCCGGTGCAAAGCTCCCTCTCCCTCCCCGCGAGGCTGCCGGCGCTCCAGGTAATGAATTACGCAGCCGGGGTTGTACCCATTGGCCGTGTCGTAGCAACCGCAAGGATACGATTCAGGAGCTTATGGACTCGCTTGTATCAGTGGCAGACATCATCCCCCTACGTTTGTATTTGGTACATAAACATCGGCGTCCGGACTCATCGCTTAGGCACCACCGGCCGATGGCTGCTAATACCTAGTCGGCACTTCTGGCCGTTAGCACCACCTAGGTTTAGTAGGTGGACGGTTCCCAGTTCCGATTTCGAAACCAGACCCTTAGGCTGTGCTACTTACTCAAAATACTTGCCGCCATGAGGTACGGACCCTCACCTCCGA
>13 329 GACGCCGCAGCTTTTGA
TCTGAAAAGTTCGAGGAACGCCCAAAGACAAGCTTCCGAAACTTACTAATACCCACACAAGCTTGGTTGAGTAAGCTGTCTGTAGGTTTCATAATAAAGTATCGCCATGTAATGCGTATTTGATTGTAACAGTGAACACCGCCGCAGGTGGATCACAGGGGAAATAATATCTACAATGGTCCTCATGCCTGTGGACCGTACGTTATATGCATCCGATCCACTCGCCCCTAGGCTCGCCACCTCTATTTTACCCACCCTTGGGGGGGTGGCCGGGGCAGATACGGAGTTGTGGCAAGCGGACCACCCATTCCCTAATGAGTTATGACTTCGACGCCGCAGCTTTTGACTTGTCACTGCGCCGTGCTGCGGATAAAATCGCCATTGCTAAATGTCATCTTTCACCACAGAAACTATCGCGGCAACTGCCATCGGTTCCGCCGCGTCTGCAAGGAGATCGCGAAAAGGTGAGTAATGAGGTACTCAGCTGGTATCAGGCTCATGTTCATTAGTTAATGTAGCCCAGCCCCAGAAGGCACGGAAACTCTGCCCGCGGATCGCGGAGCGTGTCATATGCTTTAACCTAGACGTGTATGCGGTATT
>14 87 GACGGGGCAGCTTTTGT
CCTGGCAAGGCAACCACGGTGAACTAATGTCCATGTTATCTACGTATACAAGAACGGAAATCACGAGCAGCGTCGACCAGATTTAAAGACGGGGCAGCTTTTGTATACCCTGACGTCTTAAAAATGTGACGAGTCCCGATTCATGTGGCGTCAGTTTACAGCGCCGTCTACCGGAGCCTCCATGTTGGACCCTGCTATTTTAACTAGGCGTATGGTTGAGGTCGACTTCTTAGCCTCTAAAAGTAGGCAACCAACGTTTGCCGTACGAATTTGACACGTAACGAATGCCTTGAGCATGGCAGCTGGGCTTACGGCCTCCCGCTTTTTCATAGTAACTTCACAGCCTCGAGACGTTATATCCTGTTTACCCGATACAATCACCAACCCCTCGACGGTCAATAACTAATTCCTGATGTTCGAAGCACCGGTCCGGCCGGTCGTTTCCCTGAACTAATTGCAAGCGCCCTCTACTACTTGAGACTCTAGTTGAGGTCGCAAGCGCCGATTTAGGTCTTCGCTAACTTCGCGGGCTATGAAGCCCTCTGATATTCGGCTGGAGGTAACCATGGTGCTGATAACGGTGGGGGTCACCGGCGATCG
>15 164 GAAGCTGCAGGTGTTGT
AACGGGCAGGATTCTCAACTGGGGCGTTGCAAGTTCACGTCAGACTGTGTTTGCATTGTTAATATAGCGTGTACGGTCTGGTATACAATCCATGTCTCACGGCAGGTGAGCATCCACTGTGTAGCTTATATCCTTCCCCAGGATCGTGGCGCGCATAATAGGGAGAAGCTGCAGGTGTTGTTCACTCTTCTAGTATAACCATTACGTATTCAGTCCCGGCAACGACGAGGGCTTGTCTCGCAATCCTTATTCCCCTTTGGTAGATACATTGCAAAAGAGTGCTAAGGCTGTCTGATGCTCCATCCGCGGCCTACAATCGGTGAGACCGCGGCGCGCGACTCTGACGTCCATCCTGCTGATTGGATCCCAGAATGCTACGCATGTCCAGTCTGGCGTTCTGAAGCCCTTTAAGGGTATGCGGTATCACTAACGCCTCGTCACGGCAACTAACTACGACTGATTCTAGAGCTCGCTATTTGCGCAATCGACAATCATAGGAGCGTCGCCGCACGCATTCTGAAGTACCCTCGAGCAGCCAATTGCCGTCACATAGTCACTGTTCGTCACACTCACGCTCTAGGCCGGTGCAACTATCCCACA
>16 161 GACGCGACAGGAGGGGT
TACTCCGTACTTTCACCAGCTAGCACGCCTACATTTAGGAAACTGGATCCAAGAAGTAATCCTTATGCCCTAGAGTTGTGGACAAGGACCTCCACGATGTATAGGCACTCAAAGTAGGTCAATTTATCCGTCTTATTAACGAAGATCAAGTAAAATTCGGCGACGCGACAGGAGGGGTCCCCTCCAGAGAGGTTAAGGCCTTTGTCCTGATGCCCTAATAAAAGTCCACATGTCATTTGTTCCTAGTTACGGGAACCCGCTTTGTTTTGACCCAGGACAGTTAGGCCGTACGTGAGACGCCATGAACGTCGGTGCTGACAAGCTGACCAATGGACAGGAATAACGCTTGGGATAGGAAAGTCCTAATACATGTTCTCGCCGGTGCACGTAGATTCTATTATCCAAGCTGCTGGAGTTATGGGGGTTAATTCTATATTATAGACGTATCTACTAACTAAGTCTAGCGCACGTAAATTCGTACTGGTCGTTTTTAAGCTCAGCATTTGGGCTAAACATGGCAATATACTACGGATTTTCTTACTGTACTCTGACCTCATCCGACCGTTCGCCTCCCACTAGGGGGTTAGTCCCACTTGGCTA
>17 146 GATGCGGGCGGTATTGT
ACCTCGTACAGTACGGCAGTCCACATATTACGAAATTTCGTGGGGCCCGTTCGCTCATTCATTTCGGTTTGCCTACGCCATCGATGTAACGTGCTTGTCGGTAGAACTTATGGGTCTACTAGATTGGATGCGTATTTCTCTTTATTGATGCGGGCGGTATTGTAATTTTATATTTGGCTCAGTCGCAAGCGCGCAAGGCCCCAAGGGAAATACCGTAGCTTCGGGCATGTATGACTTGGATTCAATCTACTTTTAGACTTCTACCGCCTCAGGTTTATGGAATTCATGGCACGAACGGACGTTCTGCAGGTGAACTTGCGAAAGATCGCAGCGAGAAGCAGTTTGCATCGGATGTGTAAGGTTTCATTGGTCCTTCATTTTGGCCCTATTCCGTGAAAATGACCCCTGCTAGAAGTAAGGCGAGGCGCACAGGCCTCTGCGGCCCAACCGAAGGCGGAACCACCGCCTGCCGACTTCCAGGGGATTTACAGTCTCTTCCTCACCTATATGTTCTCCGCAACGGAAAAGCCAACGCAGGCACAGTGCGCTCAGATATGAACAGTTAGAGCACTCATCATTCTAGCCGGGCCAAAATCCACA
>18 199 GAAGCGGCACGTGATGT
CATACAAGTGGGTGCATGCGCCTAGTGCCCTAGAGAGAAAGTCTTATAGACATTCACAGAAAAGAACGTTGATGGCCGCTTAGTACGTGACTTCGTGGTTTAAGCTGGCTGGAGATCGTATTGACCGAGATAATCTTTATCTCTAGCGGACCAGCGAAGCAAGTTCGAGGACTATTTGATAGGATCACCCATCGACAAGGAAGCGGCACGTGATGTTTGCGGGGTGACATGGCCACTCCGCAACGTCAATGAGACGAACCTCTGCGATGGAAAGAGGCAGGTGTGAGGAAATAAACCCATTGCGTACTCATCTCAAGCAAGTTTGTAAGCCCCTTGGGTAGGAACATCGACACACCATGACAAGTTGCGTACTAGTACGTACATTGGAAGCCACTCCGGCCAGCTACTCGCGCACCCTGTGACGCGGTGGCGCCGTATCAGAGTGAATCCCAGCTAAGTGTATCACACAAGTGGAAGAGATTACAGGATGAAGGAGACTTACGATATGGTTCCGACACACCATATTCACTCACGCTATACATCACCGCTCTGCGGTGATGACCCGTATGATTGCCGTGCCTTCGTTTATAAGAATGAAAT
>19 394 TAGGCGGCAGTGGTTGT
CTCTTCATGTCTTACTGTGTATAACACCTTGAGCGAACTCTCCGGATCGTCTCTATGTAATTTTGCTGGAGCTAAGGAAAATCAGTCGCGGCCAACCGTCTTGTATTCTCCGCGTGAATTGACTCGTAGCAACAATTATAAACCCACTAAATCGGTGCAAGTGTAAACGATGTGTTACGCAGCCGATCCACTCCTACCTGCGAGAAATTCGTGCGAATCGCGCAGTAGTGATTAGCCTCTAAATCTTTCGCCCGACAAATATGGGTATAACTAAGCTAGATTTTAGAGGTTAATACGATGAGGTTCATCAGAGTCTTCTGACCGACTCGATTTGACCACTGCGGTAAGGGAACCTTTTTTTGAAGACCCTAAACCCACGACTTGTGCTCCTCCGTAGGCGGCAGTGGTTGTTAGGCCGAGTTTTCTACTTATGTGCGGCCCTCAGTACTGGCGTACCTGCGAAGAAGTTACACTCGAATCTATGCCGTCTCACTCCGTGCTCGCACTAGAATCATGGGGAGAAATTTACATCCTACGCCCGGAACGTACTTTAACCCGCTGAACGACCAGTGGACCAATCCACCGTAATGTAAAAAACAC
>20 475 GTCGCATCAGGCGTTGG
CAGAGATCAAATAGCCGTAAAGTACCCCTGGATCGGTCGCTACGCGAATAGGAAATCCGAGGTGTTCATAAGAGCTGTTGACACAGCGGGTATTTGACAGGCGAGAGTCTTCCTCCTTTTCAAGCGTCACTGATGAATTGCCCGGTTTGGACACACCCGACATGACGTGAAGCGTCTGGAGTGTATGCCGGGGTTAATCTCTCTTACTTGACAGCACGCGGTTTCTGGATGAAGACAGCTTTACCGCACCATTCCAAAGCAGCACATTGGTACATCGATCTACCGGTATGGGAAATCTGCCCGGTCTACGACGTCTGACGCCGTGATGGATTCGTCTTTCGAAGTACATCAACGGGACTCGTCACAATTCACCCCATCCTTTAACACGTATAAGCATTGAACGGCCTAGGCCAAGATAGATGACAGACGCACGCTCTCATCGCATCACTTTGCTCAACTAGCGACTAAGCTTATAGTCGCATCAGGCGTTGGCGGACAGACGGTGCATCATAGTAACATTATGTAACTGATTTTCACATTGTCGCGATTTATAGCGTGTCAAGAGAACATGGCTTTGCTTGCATCAACGCCCTTAGGGAC
