# Supplementary material for: A particle swarm optimization-based algorithm for finding gapped motifs
Source: BioData Min. 2010 Dec 13;3:9. doi: 10.1186/1756-0381-3-9 (PMC3022572; doi:10.1186/1756-0381-3-9)
Supplement: Additional file 2 — Experimental Dataset. The synthetic data sets and real biological sequences used in the paper. [file 1756-0381-3-9-S2.ZIP › synthetic/non_gap_motif/fix_seq_length/Seq_600_20_17_5_6.fa]

>1 562 GTATTCCGCGTCTGATT GTCGTCCGAGTCTGATT
CTCGAGGCCTCGGACGCCGTGGTTTACTCCCTAAGCCAAGTTATAGCTGTGACTCTTCCCCCGATAAGCTAATTTTGTTTGTGGATACGTTATCCGCAGCTCCCTGCGAAAGTCGCTAACCAACCAGCGGCTATTGTGAGGGCCCGTCAAGTATAGGGCGTATTACACTTGCGAAGAGTTGAGGTGCACAAAGACTAGACCAGTTTGCGTATCGGTCAAATTTCGTGGCCAAATGTGCAGTGACAGTCGCACTATAAACGTGACACTCTAAGAGCGCTCTGTCCGGCCTGTTTTTTAGGTAATAAGTAACGTCCAGTTAAATTGCAACGCTTGTCGGCTCCGATACGTACTCCGAGAACGGGCCGCCTGGAATTGTGGCGGCTCGGGTTGTGCGGTTTGCATAGTCCATCAGCGATTAAAAGGGCACCGACGCTAGAAGAAGAAGCTTGTCGTTGAGAAGTCTATAGGGTCTATGGATCGTGCGCTAAAAATTGGGGATCAATTTCGGTCCAGTAACTTTGACTGCTCGTGTATTTATCCTACTTATGCAGAACGAGCAGGTGTATTCCGCGTCTGATTCAATCAGCACCCGAAACTCCC
>2 518 GTCGTCCGAGTGTGATT
CGGCTTGAGTTCCGTTACTCTAGTGGGAGGTTCGCGTGTAGACGAAACCTACAAGCAATTATAATCTTGTTCCCTGCTGTGTCCCGAAGTCTTCCGAACAAAACCAGAAAGTTGGCCTGGGAATCCGGCCCTGAAACGATGCCCGTCCCGGCGCCCACACAACGGTGATTAAGACTATTATCGACGGCGGGTCGATGGGGGTGCACTCATAGGGTCTAGCACCGATGGTTTTGGTATGTTAGGACGCGCAGGAACGAAAAACGGACCGGGCGCGACTCCGCAGCAAGCAGATCAACGTTCCCTTCATAATTAAGATTTAGTTAAGGGACGCGTAAACACCGAAGATGTTGAGACCGTATAGTGGTAGTTTGCAAGCGTTACCGCCTGCGGACGATGCAGAAGTCGTGACGGACGCCCATTAAGCATCGGATATGATAAGGAAGCCGCGGGTTTCTGAATCAAACGCCTGAGGGTACGCTTCTACTGCTTTACAGAAGCCGCGGATAACATCCCGTTGCGTCGTCCGAGTGTGATTCACCCGGTCCATGTAAAGCTAGATATCGATCATTAAATTTGCGGGAGACGCAGATAACTAAACCT
>3 85 GTCATCCCAGTCTGATT
CTATTAGTGCTATATGGACTGGTAAGAGGTACACTAAACAGTATTCACCCCATCGCTCGGAAATTTCGGGATATAGTCATGTCTTGTCATCCCAGTCTGATTTGCATGGTACCCCCGCGAAATTGACGTTAGAGTGTGGTCGATACCACGCGATACGAGAAGGCGGTAGGCCGGCAGTTCCGGATGCGCGGACTTACAGAGGTGCCCTTGGCGAGAAACACTTGTCCTGCCGCATGGGCTACTTAATCGATAGGCTCAGCCTTGCTTCTTCGATTTGCCGTACCCCGCGGTGGACTACCGGGCTCGGCGCTCGAAAGCTCAGGCGGATTATGGCACTCATGGCTAAACCTCGAACGCGGGGGAACCGTGATTCGATCTTTGCTCCACTATACATCCGGTACATACGAAAGCAGCGAAAACCAATAGTTCGAGGCAGTTGCGGTTGGCAACCCCCGTCCGACACGTTTTCACTTCGTTTAACGGAACGTAAATCCTGGTTCTTAGATTATCCTCCCGCCTGCCTTCACGAGTGAGGCCGGTGGTAATTAGATCGTAGTGGCCTGACGCCTTGCTTTGAATAAGCGAGTTAGGTAGATCAGG
>4 102 GTTGTCCTAGTGTGATT
GATGTAGTGCTGTCTCGAAATATCCACGAACAAGGTATGCGTAATAAAAGGATTGGTTCAATCTATAAGTGCATCTAGAACTCCAACGGCTCTAAAAATGCAGTTGTCCTAGTGTGATTCTGCTAGGTCGAGGGTTGCCCTAAAGACGGCCCATCGTCCCTGGAGGAAAAAATACGGGCTAACCGAGTCATACTCTCTAATTATTCAAACGGACAAAATGTATGTGCTGCATTACCAGAAGACTTCTTACGAGACTTCATTAGGGATCAAGTCCGCGTGTAAGGTCAGCTCCCGGATCTGGTACCAGCATTTCCAGACGCTGCTGTAGGCGCTGCGTTTTTGCCACTTCGCTTGTCAATGCCCTCCGGAAGCCTTAATCTTTGGAAGAGAATCAAGATCTGTCAGCATGCAACCAATGCTCGCCCGGCTCGGACCAGCCGGGCCTTTTATCTGTTTCTCACTATTTTACTAAGTTTTGATAATCTGCCCAAAATGAATTGATCATTCCAAAATCGCGTAACACACCCGAGGCTCTAGGCGGTACTTTAAACCTTGGTTAAGCAGAAGCCGACCCCTACGACTTGATCTATACCATCCGGC
>5 329 GTAGACCGAGTCTGTTG
CGCCCCATCTACCCATCCTCTTATTAAAGTCTCTCTGAGTAGCCGAAACCGGCCGACCTGAAATGGAACATGAATTGACGGAGTGATCCATCGTAACGGCGATACCACTTCGCCTATCATTATCAGCACTGAGCCCGGGAACACGCGGGATTGTACACAGGAGTCAGTCATATAAAGGTGTCCTTGTACAACATCCCGATGTCGATGTTCGGGGGCGTTTTAACACCAAGCGACAGTCCGGTAAAGACATAAAAATACGAGCTTGCAAAAGCAGAGATCCATTTCAGGAGTTAGTGGCCCCCTCGTAGCTTCTATACGTTGTCTGCACTGTAGACCGAGTCTGTTGACTACCGACTCCCTAACGAGACACCGGCTCGGGCTATTCAATTTCTACGATTTATCATCTCTCTGCTAGTTTGGTATGGCACGCTTGGCAGCTATTATGTTCACATAGTAGGGTGGAATACAACCTATATCATCGCTTGATGGTATTAGCTGAACGACTATGCGATGGCTGGGACCGCGGGCCAGGGCTTCTCTATGAAATCTGAATAAGTTATTCTACCACCTACATCTAAAATACAGTACACTTTCATAGCT
>6 55 GTCGGCCGAGTCTGAGT
TTACTGAGCTGCGTCTGTACCGCTGGCTGGGAAGTAGGGCACAACCTGTCAGTCCGTCGGCCGAGTCTGAGTTTATGGTGGATTGCGGAGGTGGAGCGTGATAGTCCGTGGGAGAGTAGTTGTCACAATCGGAGGTTCCCCGTGGCCCTGATGTTAGCGGTAAAACTCCAACATAGACACTATAGTTATTTCGCTTTCCAAACTGTGAGGTCCGCGCGACATCTGGCCTTCGAAGCCTCGTATGGGTCAGCGCCCTGAAAATTCCAACGTTCACCCCGTCCGTAATCCTCAAAAACCCCACAATCAAATATACTCGATACCGAGTATCCCGAAGTCGATTCCTTACCGCAACCCTCGAGTATAAAATACTGTCCAAGGACACGCTATGCACACTGGCCGAAACCTGACTGCATGAGTGTCGTATTCGGTCCCAGTCGATGTAGGTGTTCTTTGCACATAGGGAGACTTTCGCGTCCGTCAATCTATGAGTAGACAGATACGCTTTTTCCGCTAATTATCAATATTGGGCGGCGACAGGGGTTCACATGAAAGCTATGATCAGCGGCTTACACTGTCAATGTGGGACCCCGAGTCGGATGT
>7 305 CACGTCCGAATCTTATT
GATTAGTGCCTCAGACATTTCGAACGGGCCCACGGTTCAACTTCCGAGCGGGTCATCTGATCGAGTTGAAGTAGGGGGTTGTGATGGCTATCATGAGTTGATCCGCACACGGAACTAGAATTCCAGACCTATCCTAGCGTTTCCGTCGTCTCTGTGGCAAAAATGCTCGATAGCATCCCTCTCATCGGGATTGCGCACACGGGTCCGGCCGGCCGGAACACGACGCAGAGGCCTCAGCTTCGAGATCTGCTTAAAATGGTGTAAACGATGCGGTATTTTACTCTTTACGCCACAAAATGGCACCTCACGTCCGAATCTTATTTTGGCTCCCTAATCTGTAAGCAACCACACCATTCCTAACGTGCTTAAAGCTAGAAACAGTACTCCCAGGCATACGTCTGACATTAATCGGGCATCTAGCTAATGGGAGGTCATCCGGTATTTCCGCGCGGAGACACTGATGAAGTTTCTCGTTACGCATGTTTTGGTTACAGCAAATATGCCCGAGGGAGTACGGACGTCGCCACCTGACAGGTGCGACGCGGGTGCGGGTTTCGGAAGTCTACCGGTTATCCTACCCGCATCGACCACCCGGTGTGT
>8 22 GACGTCCGAGTCGGAAT
TATGCAAACTCATAGATCTTTAGACGTCCGAGTCGGAATCCTAGTAGGGCAAGTCAAGTACCAGAGTGAAATTTTCTCTCTCCAAAACGTGATATTTCACATGGTATTGAGGCCTCAGCGTCTACGTTTGTTATTGCCTTAGCGATATGTGGTAGACCTGCTAGTAGATACTTCGGTCACCGCACCCCTTGCTTTGGGTAAACCAGATTGTCGGGTGAGGGGGTCGCCGGGCGTAACGGGTGTGAGCAAACGAGGGGCTTTAGGTCGGGCCCAAATACTTCCATTAACTAACAGCATTCACGACACATTCCGCATCTTCAACCAAGAGAATAGGACCGTCACGCACAAAGTCCCAAATAGGCATGGGACCCCCCCACGGATGCTGTATACACTACACATTTCTCCACCCAGACAGCTTGATTTAACCGGGGCATCCTACAGTCAACCAGTAGACGGTAGTTAAACCGCCAACTCGGGAAACAAGGAATACCACTACCATGCTAACCACATAGGACCAAGTCAGACGAACATATCACAGGCTCGGACTCTCTAGTTTGATGACGACACGTGTTATCTATGATATAAAACCGGCTAGCGCGG
>9 532 GTAGGCCGAGGCTGATT
GCCCCTCCATTGACGAGCATCTTGGTGTGTGATAAACAGCGCCTAGCGGTGTGCTTTAGTACGAGGCAACCTGGTTGTGCATTCAGCCATGCAAAATTTGATACAAATTAGGTGGGTACGTGCGCGTATAGTATTTCCTGGACTGAAGGAAAGATAGTTGCCGGCCGACCCTCACCTAGGCCCTAATCTTCCATGGGGATCATCACGCCGCATGTCGCATTTCCTTCCCACAAATTAACCGTATAGTGTCTTGATACCTGCCCGTAGCGTTCGGGCCGGATTAGTAGACACATAACTAGAGCGCGAAACTAGGTGGATTCGGCGGCCTACTAATATTCCAACCACGGGAGTCAACTCTCCGTGGGCCATGGGGTCTCTCTGAGTTCGAGGGCAGAAGGACAGAACGCTGGCGCGTCATATGATTTGCTGGTTAGGTACAAGACATCACGTTAGATGTAGTGTAGGTTAGGCTTCCATTAGTAGGTCCTGCCTTATAGATGCTTGCGGTTTCTGGAGTAACTGCAACGTATGTGTAGGCCGAGGCTGATTTTCAATACCGCGTACGCTGATCCTGCTAGAGTGGTCCAATACTCACGCTAG
>10 175 GTCGTCCTAGTGTGAGT
GCCCTTTTCACTCCCGACAAATGCGATTTTCGCTCTGCAGCATGCAGGGAACTGTAATCTGCGCACTTGATCACGGCCTGGTGTGGCACATGAAACCTCAAACCATACGATACAGACCGGCCGTTTTTACATCTAACGCCCGTCAAGATCCGCCCAACTTCTGAGACATGTGTATGTCGTCCTAGTGTGAGTACAGCTCTCCAGTAATTTGCTTATTCGAGGCCAGCTCCAGTTAGTTGGAAAAAAGTAGACCCTTCGTCCCACAAGCAACTATGTAGTGACTGGTAACCAGACGCTCTGTGAACAGTATGCTCGTCTTTACTTCTGCTTCCAATTTAGCTAACTGCGTGGCACCTTGCGTAACGGACATAGCTGGTTTGGCCGACGCGATAACTACGATGGTTGTGCTGATTCACCCTAGACTTGCATCATGTATGTGCCTAATAGATAAGCCATGCATGATGGTGATACGTCGATTTAGCGACTGGCGATTTTTTCCCGTGCTGGGCACAAACCCCTTGTAAGCTCCTTTAGCCTCAATCGAGCAATCGCCTCAAGAAAGTGAGAACAGATATGGGTATCCGGTCGCCCCACTGAGAA
>11 256 GCCTTCCGAATCTGATT
GATTGAGATCCAAGCTAGAAATCCTACTCAGTCGAGTCGTGTTGAAGGACTTTGTATCGAAACGCTGGTGTCCGAATGATTCTTAGTCTTCGCGACCATGGTTACAGTTAATAATGACCGCTTCGACACAGCGGACACTTGGTTTCGAGCAATGCCTCTCAGTTACTTCCAATACGACAGCATTTCGCTTGACTTAAATGTCACAATGAGCTACTGGTCATAAACTACCAATTACACAGTATCTTCGTTACTGGTAGCCTTCCGAATCTGATTCAAGACCCTGCCCGCACTAATACAGTCCGACCCAACCAATGTCTTAAGTTCTTTAGAGAGCTCGTTTCAGAATCTAGAGACACACTCAGAGTCCCACAGCATCCGGACGTATCGACTGTAAGAGTGCCTCTCGAGCGATATCAAAGAGTGAAGGGACCCCATGGTCATTTCAGGATACTATGGCACTTGCCACCTGAGAGCAAAACGCAGACTACCTCCGATAGTATTCTACCAGTTACACTGCAACGATGTCAAGCCTTTAATATTCCAAATAGCAGGCCCAGTAGACTGTGTTTCATGGACGTTGTCGGTTTTGCCTGTCGGCAA
>12 549 AATGTCCGACTCTGATT
TGAATAACGAAGCCCGACGCTAGACTCTAACCTCCAAACGATATTGTAAACGGAGCTTGCATGCAATTTGTGGTCTACAAGGATAGACGCGAAGGAGGGAACCATGTATAGTAAGGCCCCAAAATACGGGGACTAGTCGAACGAACAGGGGAATACGAAGCCGAGAATTCGAGTAAAAACCAATTGCAGCCACCTTCTTTCATAACCACCACGGACTCCCCTGGTGGTAGCCCGTCAGTCAGAGTGGAAGCGGCGCTGAGGATATCTACCTATCCGGTTTGAACACACGTATACGTAGCACTGGCCCAGAATTATGCTACATTCCGATCCATTGGGCGGCGGGTGTGTGGTGCCTATCACTCAATGATTTTAAACCCGTTTAACGAGGCACGGACATGTTCAGGCATATCATCATAACGTCACGTTATCGCTGTGCAGATCTTCAGTGAAGCGTCGAATTGTTCGGCCATGCTAAATAAGACCACTATAAGGCCTAAGGGTGGGACAACGGGAATGGTGGATAAGCTGCTGTAGAAAAGAACTTCAGAGAATGTCCGACTCTGATTTGTTACTGTTAGCTCGTGTATGCGAGAAGGCATT
>13 552 GTTGGCCGAGTCTGATT
TGAGCAGCCGTGGAGTAGGGGGTCGTAAGATATGTTGTTGGGTACAGGTAAGTGCATTTGTGTAATCTTGAAACCCACTCGGCTGGCCACTAGGCGGTCTAGGTGCCGTTGGTGCGGGGAACGCCTATTGGTTCCGACACTTAGGTCCCCAGGGAGTCCTCCGGCCTAACCGCCGTACATTATACCTACACTCTCAATCCATTTGCTTGTGTGCAGGAGCTCACCTTGTCCGCGGACGGATCTAAAAGCTTACTCCTCTGGTTTTACTGCAGTAAGAAAGTGGGAGACAGCCTACGCATAATACATCGCTATGAGAGTATATCATAGGTGTAGCCTTTGGCAAAGGTCGATTAAGACTTTCTTCAGGTTTGGTGGCAGTTGAGTCCTAGAGCAGGCTGTACGCACCTGATCCTACCGGCGGGGCTTACTTGACTTATACAGGCTGTACTAACGTACATCTGCGTCATGTGACCTTGGATGTGAGCCTGGCTTAGTCCCCTTGTTACGTCTTATTCCCGCAGTCGGGCCCGAATGAGACTGGCCCGTGTGAAAGTTGGCCGAGTCTGATTGGTGTCAAAACACCCCTTAGAGTCTCAGGTC
>14 523 GTCGTCCGAGTTCGATT
GCGTTTCGAATAGTAAACTCTTCAAGCTCTCAGGAACATTCGGTGTATGTTCGCTAGCTCTCGATTCTGAATGAGGATGTAACTGTCGCAATTTAGCGGATTATGTATTGTACGCTATTCCTTGGACGAGTCCCAGCTGGGGGGCTGTCGATGTTAGAGTCCGTTTCGAATCGATGTTATGAGTCCGAATGGTAGGGCAAGCGTAGCATGGATGCATCCCAACCACTCCACCCCACATAGCATCTCGGATTATTTTTCTGTCCATGGCCCACGTATGGATGTCCTTAAAGTAAACCCTTCTCTTACCCAGTGCGGGAGCACGAAACTTAGCGGTGTGAGTTGATCACGTGCCCAGCCAGATAACACCACTAGGTGGCGCGATCAGCTAATGATGTCGATTGGGACGAGGTCATTTAAGTGGGAGACCCCATAACTTGCACATGATCTGGGATTTTAAAGTGCAGCGTGTTTTCGGAACGACTTACTTATCCACACCGCGTTGTTGATCGTATCAAGGCTTGTGGTCGTCCGAGTTCGATTCGACGGCTATAATGTGGGGATAGTTGACCGGCGTGTGAATTTGCTTCTACGGACCGTCTG
>15 123 GTCGTCCGGGTGGGATT
GTAACGCCAAGGACAATTGTGTCCCTATTTGTGGGCAGGCGGCGTTGAGACTCTCATAAGCTGTCAGGACCAATGGTTCCGCCTCGACCTGTCAGCTACTAGGTTAGTTGGTAATGCTCATGGGTCGTCCGGGTGGGATTTGTGAACGCTGGTGGCGAGTATTGTGAACACTCAATATCCTGGCGTAGTTCCTCGGTTGGGAAAGCGGAGGCTCCGAACGGTAATTGCACATTCCTGATACTTAGCCTACCGTCTGAACCGATTCATCTTACCGTCATCTTATATTACCGAGGTAGGATTACTACGGCGTGTGCGGCATTTGGCGGATAGTGTAGGATCATGTTACCCACGCAGAACTAGCTTACGCTAGTGGCTCGGGGTTTTGCAATTTGATCCCGTAGTTGTGCTAGTGAGACTATCCGGCCTGTAACTTCCGCGAGACAGGCTCTTACTTACCGTTTATATCAATGGTCTTTAACACCCGGGTCAGGCTTCTGACTAATCGCGTTAATGGTGCGTGGTGCAGCAGCAACCTTCCCGCAGACCCGCAAGCAACGTCGAAGGACGTTTACTGCGTGTCCGGTTGCTATTATAGTTAGC
>16 121 GGGGTCAGAGGCTGATT
CAACGAATCACAAGAGCTCGTACTAGAGACCTCGTATATGACCAGTGCAGGAGCTGGAAAAGCCACTATGGATAAGGTGCTACACAATGTTGTAATGTTGCTAACGCACAGTTTCCATCAGGGGGTCAGAGGCTGATTCCAACTAGGCCCCGAGAGGAGTGAGAATAGTTATCCCTTTAAGTATACAACATGAGGCTTCATATGTAAAGGCGTACTCGCTAGAGTATCAACCTCGCCTAGCTTTGCCGGGCCGTAAATAATATCATCTGTTGAAAAGGGGGTGCACCACCGAATTTTCCGACCACCGTTTCTACTATGCTCGCGTTACTCTATGTGGTTCACCCACATGAGAAGAGCGAGACCACGCCAACGACCGTTCGCATGTGCGACCTCCACTGTACTCGTTTGAAGACGCGTCGGTAGGCGCTCGCGGTACAGATCTTAATCCGCTATTAGTCGTAAGCGTTGAGTTATCTAAGACCGTATAGTTCGCCTACTAGCTAATCGTTAGTTGTTTCTGCAACCAGTTGAGCATCACATATCTACCTTTAAACATGAATGCACGTTCGGGAGCCCGAGGGATCGCCGCCAAGAGCCGCG
>17 11 GTATTTCGAGTCTGATT
TAGTTAAGTGGGTATTTCGAGTCTGATTTAATGATCAATTTTTAGACATCAATCGTTGCATCCAATAACTCAGCTTATGGAGTGGTGGTTGTGTTCCGCCTAGTCGATCCGGGCGGCTTGCTCTTTCAAGTTTCAGGCGAGCTAGGCCCTATACGCTGAGAAGCGGGTTACGGACGTGGTCACAGCACTGCCTAATAAAGCGACACTGACATTCCCTCGGACCTGTCAGGACCTGCCGAAACTGGAATGGACTATCTTGACTGAGGGCGTAAACAAGTATCCTGTGTGGCCCCTCTGGTACGAGAACTCCACATTGTCCATTGAATAGCTCCCCTCACGGGTGTAACCGAACAAAAAAGGCGTATTGCAAGGGGCATGTTATATGCAGTCAGTTATATCTCGCCGCGGTACCGTGTCGAAAAATCCTCCATAGTGATTCCACGACGCGCATCATGGGAATACGTTATGAGGTTCATCTGGAAGGATGCGTCTTTCTGACTTCACCTGCGTCTCATCTAAACATCGCTCATGGATATGTTGACGTAGATAGCTCCAGACCTCGAGCATAACAACCCAATAATGAACTGCCCCCTCGAAGCC
>18 43 GATGTCGAAGTCTGATT
ACAGTTGGATTCTAACGATGGATACTCGGACAGGTTACGCCCAGATGTCGAAGTCTGATTACATAGTCCCGCTCGAGAGAATACTCTTAGCCTCCGTACAGCCGCCGGATTCAGGTTTGTTACTACCGTTGGCAGTTGGTGACAGCTCATTTCAGCAGCTCTTATATGCCCGTGCGGATGCGCTTACTGTAACGGCACCGTCCAGTGTATGCTGATTCGGGACATAGAACCCGGAGGGGACAAAATGCGCCAGATGTTGGCGCATCAACGTTGATGGGCTCGTTTCAGATGATACTGCATACGTCTATTACTTTGGCAATCCGCAAAGTGTCGCACGCATCGCCTAGCAGAACCAAACCGAGTGTAAGCCCCGCGTCCAGAAGCAGAACAGGTGCGTCGGAGAAATGATAGGACAAAATCGTGGTAGGATTGAGGGAATTCACTCTGGACTCCTCAGTGCTCAGAGGTTAGAGCATTAGGTGAAGTTCTAACAGTGCACTCAATAGGCCGTATCGTCTTCGAGTCGGCGGCGCAGAACGCTCGATTCCAAGATTGATGTTCGGGCGATACCCCTGCCCGCTAATTTCATTCAAAGCAGAG
>19 535 GTAGTCCCAGTCTATCT
GCCACTTTGCAAACGCCTATGATAAACTCGTGACCTCGTACTAGCGCCGATTTGTTAACCTCATACCAGCCTGGAACAGTGCTGAGATCGCAAACGCAAATCAATGCAACAGGCGTTTAGCGCATTCTCTGACTATCTGTCTATAACATCTTAGGGACCAGCTCAAGCGTCTTTACAACTGTGCTTCTAGGGTCGGGCCCTTGGCTTTATGTCTCTTGCGGAAGATGCCTGTAAACTTCACCAACGATTAAAATGCTAGCGATGTTGCCTGCCGTATATGTTCATATAAGGATGCGAAAGCTGGTCTCTTTTCGGTTGGTCATCTGTAGAGCCTTTTGTCAGCAATTCGTCAGAAACACTGTTACTCCCGGTAGGCGAGTGGTGCGATTCTCGTACGGGCCCAGATTGCCCAGGTGATAAAGATTCCACCTTCCTCTGTCTATCCGGCGGAGGCATTTATTTGAAGGTCGAGCTGACCGTCGGGTTAGCAGATCTGGCAGAAGCGTCCGGCTAGGCTGTGAAGTCAGAGCACGTCGTAGTCCCAGTCTATCTGTGCAATAGAGATATCAACAGATTGGATCCCTCATCTTCTGACCCCCG
>20 150 GTCGTCCGAGTTTGGTC
GTTTCCTCGATAGTCGTCAATTGTATAGCTTATCCGGAGAAATCCTTAACCGTTTGATTAAGAATAAGGGTCGAACCCTAGAATGGGTAACGACTCCGGTTAGTAGTTATAGAGGACCTGATCCTCCACGCGCGCCCAACAACCGATAAGGTCGTCCGAGTTTGGTCCTGTCGCTCCGGGGCAAAGCTTAAAATCTTTAGATTCTGGCGAGGCGGTGTAATGGAGTAGTATTTCAGCCTTCTCTACCGTGCCTGCTGGAGGATTCGTAAGCACACAGAATACGCCCGTCGCTACCCCTTCTGACCTTACCCTGCAGAAGATGGCACGAAGCAAACATATCGTCTTGCGATTTGCGTCGCACACTGGAAAGTCTCTCCTGAAGTACCCTCGCATACCGTAGCCCGGCCTACCGACTAGCTATGCGAGGCCGACTATGTCTGCCTATCGCGGATGAATAAGAGTTAGCAGTAGACTAATGGTTCTGCGGCTCAGCCATTTTTGTAGGACATCTAGCTCTAGTTAAAAGCAGACCTAACGGAACGAGAGTAAGTGTTGGCTCACGCGTAACTCAGAACTAGTCAGCGAAGGAACAAAACCCGA
