# Supplementary material for: A particle swarm optimization-based algorithm for finding gapped motifs
Source: BioData Min. 2010 Dec 13;3:9. doi: 10.1186/1756-0381-3-9 (PMC3022572; doi:10.1186/1756-0381-3-9)
Supplement: Additional file 2 — Experimental Dataset. The synthetic data sets and real biological sequences used in the paper. [file 1756-0381-3-9-S2.ZIP › synthetic/non_gap_motif/fix_seq_length/Seq_600_20_17_5_7.fa]

>1 241 GTCCTCAAACTTCATGA GGCCTCGCACTACATGA
CACTGTTTCGGAAATGTGGATACGTAACTCAGACCCGGTGTTAGGACTCGTCCTGCGGATATGCACTCGCCTTACAAACTAAACGGCAATCTGACCTTTACGACGAAACAGTACGAATGACAGCTTGTCGAGCCTCGTTCCGCGTTGGATCCCACGGTTGACAAGAGAGGTGTGAAATGGTTGGTATTCATTCGCGTGGAGGGGCTGGTTGTACGTGCCGTAGTATCCCGTGGGGTGGTTGGTCCTCAAACTTCATGATGGTCATCCCTCGGCTGCCTCTGGTCAGGCGTGCGGGACGAAGAGTCGTTCACACATTCACATACAGGACTGACAGGAATTACCAGGTGGCCTTTGAGTGGTATAGTAGACCCAATGGGAGGACCCAGATCTTCCGGGCGGGATCATTAGTATCGGAAATCGGAGTTCGGAATAGCAGTGCGGACGTGGAGTTTTTAAACACAAGTGTATGGAAAACCCGCGACACCCGTGTAACAAGATTGGTAGGAAGACTACCGGTCGGTGAATTCAGATCCTCGAACCCCATTCCAAACAAGTGTAGTACAACCTTGACGAGGAGTTTTTACTCTATTCCTAGAGCTG
>2 321 GTCCTCGCCATCCATGA
CGAGTTCCTTTTAGAGCTAACGAAATGATATATACTTGGGGTACCCAAGAGGTGTGAATGTGAAACCTGTTCCTCCTTGGGTTGCCATTCACATGAACCCTGTGATGATTTTTAACAAACTTGCAGTATTCCTGGCCCAGTGGTACCAGTCCGTTAAACGAGCTCGATCGATGCGAATCGCGTGCACGTGTCCGGTAAGGCCGCAAAGTGCTGACGGCGATGCCCCATTACGTGAATGCATTGATGGACAAACGGGAACTCCAGCTGTGAATTATATCTTCCGGCTATCCCCAGCAGCCCTGATGCCACTAAGTACTGATTGTCCTCGCCATCCATGATGATCGGGATCTCATAGGAGGAGTAATTTCGGTTCTCCAACGTGACCATACACTGGTAGATAGTCACCAGGTTATCATCAGTTCAGGTTAACCTGTAGAGTTTGGCACGAGATTACCTTTAAAAGTTAGGACGTACTAGAACTTTGAAGGCGGTATAAAACTCCATGCTCCACCGGGGGGCGTACGGTGTATTCAAGACATCGTCCAGCAGACTTCGGAGCAAAAAGGATTAAGCGTCGCTACTTCTGTGCCCGCAGAAGAC
>3 276 GGGCTCGCACTACTTTG
AAATCCATCTCAGGTGAAACTCGACCCTAGTAATATACCGTACCCAGTTATTTCACGTTCCTATGGGGTGCTATAGTCGCACATTCTCCTATCTCCCCCATACATGCATCTCAAACCCATCGCTAGTATTCCCTCAACAAACTAGCAAACATCCCGGATCTACAAACGACTTAGACCCGTTTGAGCAAGTATACTTCACCGGTAAGCTGACACCCAATTGCTATATAGGGAATGACCCGCTTCACTGCTTGGTCTCGTTGGAAGTTTCTTTCCCCCGGGCTCGCACTACTTTGGGTAAATTTTAAATGTCCTAAAACCACGCTTCGCTTTGATTCTTGCGCTGAGAGGCTCCGCAACCTGCGTATCATCTTAAGTTAGTCCATTAGCGGATTACCAATCGCAAGGAAGCGACTTTGTCAGCGGCTCCAACTGTTGGGGTACACTAGGCGATACCCACTAAAGCCTGTTCTACCTCTAGGCGAAGACGTTTAATATGCCCTTGTAGGGTAGTTACCAGACGTAGACCGCGTACTACCCCCGCTGAGGCAATAAGAATCGCTAGTAGCGCCTAGAGTGATCGTCTAGGTAGTCAAACCCTGC
>4 538 AGCCTCGCACAACCTGA
TAGATTCATACGGATCGCAGCTAAGCGAGTTCATCGAGGGGCGATTGAATTATAATGGGATTCTAACCTCTAACGGGTACACGACTCTCTAATATACGATGGCGCCACTGGTAGTGGTAAAACAAAACGGCCTGCAATCTTACGGGTTGACTATCACGATGCTCGACCCGGTTCGTCAACCGGGAGACGAAGGTACGAGTGCGACCCTAATTGGTTGCTAGCTATCAACATGTAGACGGGTATAGGCCGATTCAATTAGCAGGTTCAGTTTGCAAGCAGTTGACGCCTGGTTGCCAATTTTGCTGGAAATTCTTACGCGTTCGTCATACCCGTAGTCGACCGATGATCTTTCGCGCAATAGTATTTCACATTTCTATTCGCCTTATTGGACGCATGCCAAATGCTGCCGCAGTGTATAAAGTCCTCTGCCCGCAGAGCCCTAACACAATATTTTCCCCCGTTGTGTGACCCCTCTGCTCTATTCCCGTAGGGCTGACTGGGACACTTCCTCAATCTGATCCCGACATACTAAAGCGACAGCCTCGCACAACCTGAGTAGGTGTGATCGCATTTTGCGACAGTGGCTACTAGTTATACTCT
>5 570 GGGCTCGAACAACATGA
CCTGTTATAGGGAAATGTCTCTCTGGCCCGCATCTAGGCAGATGTCGTGGGGCTCAGCCCTGCCCGAGAAGGCAACGCCCCATAAATCCTTGAATCCGATCACGCGTTACAGTCTCAAGAGGACCGCGCGTACGAGAAACACAAAGAATTGCACACAAGAATACTGCCCCCGGGCTGATAGGCGTAGTGGCCAGCCTCACACGCGCTTAAATAGCTTTCTATCGAGCACCTGTGTCGAACCGACCCGCCTGACCCCAAGTCCCTAACTAGGACAAATGGACGCGAGGGTTTGTGCCAATCCGAGATCAGAAAATTACTGAAATCGACTACTGCTCTCGATCCCGGCGGTAGCTCCATCACGTTAAACCATAAAAAGCGGCGAAAATGGTACCGACACTGTGATAGTTGTGTTACCTTACACTTCTAAATTCGCATGCGAAGTCGTCTGTGTGTACACCCTGTAGTAACGATTTCGGAGGTCCTTATGTAAAGGCACAAAAAGTTTACTTCTTTACGCTATGTCGATGTCCCGGTCGAAACCATCAAAGTTAGAACCTACCAAGTACATGTGGGCTCGAACAACATGAATCCATAGCACAC
>6 493 GCCCTCTCACATTATGA
AATGTCTGAACTCAGGACAGGCCTTCTTGTCAGATCCTAAAAAAGTACAACTCCTCGGATCTACACTATGTCTTCTCCAATGTCGTTATTGATCCCACGTGGGCATGAGAAGGTTCAATCCAGCTACAACGCTGAGGATATTTCACCGGCAAGTATCCCACAACTTTCTCTACAAAGCAGACACTCCTCGGCGGGGCAACACCACGAGGTTCCGTGCCGGATCCGAACGGTAAATCTTACCAGTATTGCCACAGACTTGGATCGCCGTTAAGAGACCGTACCTGCAAAACGTAAAGACGAAGTATATCGGCATTCTGCCGACTATTCCTAACTTTTCTTCTTTTGTGGGTTCCCATTCAATCTCGGCAGGGCGACCCCATGAATTACCAAGTGGATGTATTCACAGCCTGGAACAAGTCCTACCTTTAAAATCACTTAAGTGCGAGACATCTCCCATCGAAAATTGCTCCATTCCGGTGGCCCGGCAGCGGAGGCCCTCTCACATTATGAAAATATCTTGTACGCGGACGCACCTCCCACAACACGTTCGCCTGCACACGCGCAAATCCCCTATCCTTTGGGTGACATGAGCAAACAATG
>7 467 GGCCCCTCATCACATCA
CGTATACGATTATGGATCACTTGAAAGAATCACTTTGTTTTGTGCGTTACATGGGATAACAGATTAGTGGTGGTGGGTCAGTGGAACCTTGCAAACCGGCCCCTTGGTACGCGTTACAGGTGCGTTGGCCGGCCTTAGCAGTCTATACTGGCAGGGGGGTACTATCTGATATCGAGCGGTCAGCCTACTACCGAGAATGGCTTTACCTGTCCGACAACTAACCGGTTGTACCTTGTTCTTGATGAGCCACAGCATGTGGACTTAGGCGATACTTACGAGGTATGGTCAAGCTAACGTCTCCGGCTGAAACTCGATTGTCGATCATCGACAGCTCAGACTGGATCTCCAGTGCTACACATGTCAGTTAAGTCGTTTACTCCGTCGTCCGAACACGATCAGCAACTTCCGGGCATCTGGGCATCTATAAATTGCGATCGCGGGCCTCCGGAAGACAGTCACTCCAGCCGGGCCCCTCATCACATCACTTGCGCCCCCCGAGTTTGACGTCCGTCGGACGGTGTCGCAACGCAGTAGACGTCGAGAAAGCTGGACAGAAAGGGGCTGAACCCGGCGGATCCCTCGCTGCTCACGACTCTAGCG
>8 548 GGCCCCGCACTCCATGT
TGAGCCCGCCATGATTCTTGCGGTGATTGGCGGGTCTGACGTCCGACTCTTTGTCGGGTGTGGGGCTTGGCAACACAACAACAAACCGTCACTGGGTACGGCTAGTTGGGTCATCGTGAGTATCTCCTCTCTTGGGCATGCACGCGCCCAGGAATGATTAACTGAATCCTTCGGCAGATGCGAGTATTTGAGCGGTTAGGAATCACTGTCTGTTCGACTGTATCCAGGGTTCAGTGGAGAACCGTGCTGTACCTAGCGATCACTAGAGAGCCGAACTTTCGCCTAACAACAAGATACGACCGCCTGGCTCTACGGAATGCAAGGTGGGAGGTGTAGTGGAGGGCATTTCTATGTGGGCTCCCGTGATTCGTTTTCAGTAATCTTCCGTTGACGGAGGCGGGCCCCCGAACGATACACGGCATCCAGGTGATTAAACTGCGAAATTTCCGGTTACAGCCATGAATAGTACAGTGGAGTGCCATAGCATGTGGGCCACAATCATCTAGTACATAGATGCGGCGGGAAAGCCCTGATCCGGATGGATGAGTGGCCCCGCACTCCATGTGACCCAGAAACTTAGCTATTCGCGGCACGTCACCG
>9 403 TGCCTCTCACTACAAGC
ACGGTATTTCAAATGCGCAAATTCAACTCACTGCAGATTTGCTAATGACACTCCCAGAGCACCGAGCGTAGTGAAGGCCAGCTCTCCGATTCTAGGATACAAGAACTTGAGGTAACTGGGGCTCAATCCCAGCGGGGGTGCTTCAGGTATACAAAGCGATATCCTAGTCGTTAAGCCCGAGGCAAGAGAGATCCCGGCAGTCTAGCTGGGTACTATGGCCCGTAGACGTAGTGGGAATTTTGCCCTGAACTGGAGCAGGTGTTCCGTACGATTAAAGTAGTGTTTATGCGACTTATCCATCGCCGTCGTTCGTGGGTTTCGAGGGTGAGCTTGCCCCACCAGCATGTTATCGACAGGGCCTCGACCAGCATGAACCACGTGAAGGACCTAGGCGACTTACCGGTGCCTCTCACTACAAGCTACTAAAACCTGTATAACGTGGCATAGTCAATTAAGCGATAACATTCAACATTTCAGTCGTTCGTGAACTGAGTCTTCAACTTCGCACAAGTGTCAGGCGGGTTCCTATGGCCCTTCTGTAAGGTTACGTAATATCTTAAGGACCTATATTGCGGTGCCGGATTCTGACGAGGTCGCTTG
>10 345 GTCCTCTCACGACATCA
AGCGACGCAAGCGAGCCTAAAGTAGCTTTAAATCAACACCGGCTAGAATTGCGCGGCGACGGCTATGACTTATACGATGATGCCGCTCCATTACTGCGCCGTGGAAGAATAACTCTTACAGGGAGTAGAGCCCAGGGTTAAAGACATGATCGTTCTCACTAGAGTGAGGTCGCGATCCGCTGCAGCCGATGGCGAACTTTCGATTGTTTTAGCGACTCTTTCCCCTTGACGTAGCGGCCGAATTTCTTAGAGATGTCTATAAGGTTGTGGTCTCGACACCTCGGGAAGCGTACCGTAATCGAGGTCTGAGTCTAGATGATAAACATCCAAGGTGCCTATAGCAAGGTCCTCTCACGACATCAGCCATCTACCTGGAACTTGAGGGGATGCCTTCAGACCTTTATAACCGGAGCCCTGCCCGATACGATAAGACGTATACAACACAGTTCGACGCGGTTTGGAAAATCACCCTGTGATAATAACCGATCAGCACGGCGCACTGCGGCAGGTCTCTTTGTGCAGAAGTCGAGGGCCACCATGTGTTAAGACTAAATACGCAGGTGCGTTGATATATCTTCGTGATTCAGGTCAGTTTAAATG
>11 557 GGCATCGCACTAGATGA
TGACCGTGCCATGGATCCTAGTCGTTACTGAGAGTTCATCTAAAGAGAGCGCCCAACTATTGTTTCGCCCATTGCGTTCGGATATCATGCTAACTTATTCTCGTAAGTTCCACTCTCGAAACTTCGAAATATAATCTGAGCGCCTCCGTTAGTTCGCGAGTAATATAACTTCTATCTCTACTCGGCACAGGTGGAGTTCAAACTATCCTGACTTGACAGGGTCAGGCAAGTTCCTACTTTGACTGGTTTGTAAGATCCAGTGGAGGAAAGTGGGTAAACGTAGTACAGCGTATCACACTACACTACTCAGCAAGAGAATGAAGGTTATTTCAACCCTGCAACCTCTGTCGACCGGCGCTTCTGTCTGCTTGCCGCTATAACTGACCAAGTAAAATTCCGAATCGATGCTAGTCCAAGCGCCGGGCCCACCCACTGGATTTCGATCAACACCCCCTTGGCTCATTCATAACCCCCGCACTTTAGCGCCGCGGCCGCTCCGCCGTTAGTTAACCGAAAGGCCGAGCTTTATGACACGCCCTTTTACAGAGTCGGAGGGCGGCATCGCACTAGATGAGACTGTTACTGTCCCTGACTCAGCAC
>12 143 GGCCTCGAACTACCTGT
AGGGTAAACTACAAACGTGTACCCATGGTCTGGAGTAGAATGGTTCTGTCGCTGAACTGCAAGTGAACCATGAAGACAGGTCGGCAGGTGACTATGTTTACAGAGCTTAGTGATAGACAGTGCCTCTGTTTTGTTGTCTCGAGGGCCTCGAACTACCTGTTAGCTAGTGGCTGCACGTGGAATAACAACAAAGGACTGTCGTGCCTCCTGAGTCTATATGTGTATGCTTTCTCTAACCAGGCACTCAGCGTGGGGATTAAGGGTGGGCGTACAGCATTTGGTTACCGTGGTCCAGCTTGCCTCACCCCGAGAATGGAAACCCAGGGCAACGTCAACAAAGCACATTGTATCCGTGATATGACGAAGCCCTGCCACTGTCATCATTGGGTCATGTCTTCGTGATGGCGTCTCACATTGATTGAGAATGTCTTTAACTCTGTCCGCTGTGGTAGTCCCTAGCGGGTATGTTCAGGGGATCCGAACACTGGTTCATAAAGATGCTAATGTGCAACAACTCCGTCAGTTACGAACGACTAAGTTCGGATGTACGGCTGAACTCAATGTTCTCGGTCTGTGGTAGCCAATGCGTCGGCTCCAATG
>13 293 GGCGTCGCATTACATGA
CAGGCTACCCCGTCAGAGTTATGTTAGGGCTTCCTTCAGTTCGTTCTCCCAAAGTCAACTCCGTTCACCATCTCACATCGTCATGGGCTTGGGAGTTTTGCGGGACGATTGAACAGAGTTTGCCAACCTGTGCTGAGTCTGGTAGGTGACACCGAGAACGATGCGCATCGACTAAAAGATCTCCATTCCTCGGTGCACTGTAGAAGATTCGGAGTATCTTCCCTGTATTGACATTTTTTTGAAAGACTGATGGAGAGCCGCTTTAAGTGGATGTGGCGACAGGTTGCAAGCGAGGCGTCGCATTACATGAGAGTCAATGCGCCCCACGTACAGTGTTTTCATCGCCGTGGGAGTCGAAGTACCACGCCTGCATCCCCGGAATTCCCCGATCTGATTAAGAAATGTAGATTATGCCGTCGGTGGGAACCCAGGTGGCGATCGGGACCTGAAAGTGACAAGATATACTCTTATACTGTGGAGAAGCCGTGAGGTTTGCGGGTTGGTCGCACTTGGGCAGTCTGTTCCCATTCGAGTATGGTAACCAGGTGTTTACCCTAAGCTTGGGGATAGTAGCTTGGCCCGACAGTTCTCTTCCGCGGA
>14 393 GGGCTCGCACTAGTTGA
TAGTTGGTAGAAGAGACTGGCCATATGGGGTCAGTTGTCGAGATTCAACTGTGACTACGCGAATTGTTCGTAGCCGTAAACGCGTTATCGGTGGGACCTCCCCTAAACAGCATAGATTACCAACCTGGCATGCTAGGCAGACTATATGATACATCAATGTGTTCTCCGAATCATTCGCTTGCTATTATCTGCTGCCCCCTTACCTGAGCGACTACTTTCAGTAGGTTGTATTCAGTTTGGGGGCGTCGACAGTTTCTTCACTCTACTAGAAATCGAGTGTCGAGCTGAGGCGATTGGCCGCAACCTTCTCAACCACCCACCATAGGGGAGCGGCATTTGCGCATCGAGCGATGCGATGACACGTCCTTCCAGCAGTCACGGGGCAAACATATAGGGCTCGCACTAGTTGAATTTTGGGGCGAGTGGAAGTGCTCGATGGTGACCTTGATGCACCGGGAGCGAGACCAAGGCTATCCAATTCCTAGAGCGGGGCTGAGTCTTGTTCTGGCTACCGGGAATTACAATATGGCATCAAACTTAAGTATTGACCATAGTAGGTCCCACATCTCTAGGAGTCAACTTAGTCAATAAATATTACGA
>15 189 GGGCCCACACACCATGA
CAAGGGCTCCTAGGTCGCCGCGGCCGCTATGTCCGACATGCTCGACCGAGCCCACGCAGAACTAGAGCAGATGCCCAAGCGCCGAACTCCCGTGGTGACTCTGCGATCAGCGTGGAGATAAACGGCGCCGGAACCATTACTAGCCGGCGTAGGCATCACATACCATAGCACGATTACCATGTCTCCGTGGGGCCCACACACCATGAATTTATGAGGTATACAACAACTATATGTTCCAAACCTTCGAGCTATTAGGTTAAGTTCCAGGGAGCAGATTCTGCTGTCAAGCTGTATTAATTTCCCTATCGACGCTCTCAGACCGCTATCACCTGCTCTCCATGCCTCCAACTCCACCCGAATCATCTGCAAGTATAGGATGGGGCGTCACAGTTTATGCTAAATGCCGCTCACGTTGACTACTCTCAGTTAACCGCTAGGCCTCATTAAAAGCGAACGACCTACGTACCGCTGTTATTGGACTCGTTGCCCTTTTGTGAACTTGGCAGTCGTTCCGGACTCCGGTTAGGCCGTTACAAGCCGATGTAAACAATCTCTGGCTGCGTAAGTGGAATAAGATGTCTCTTCTGGGGGCACAGCGGA
>16 248 TGCATCCCATTACGTGA
AGGGCATAATTGGCTCCCACTCGATCTCGAAAACTGGCACAAGCTGCAAAGCTTGTATTACAAGCAAGGAGGGTGTTAGACCTCGCATCCTGTGGTGAATCAATAAGGTCCCCGTCTGGCACGGCTCCCGTGGGTGGAGCGTGTTCGGCTATCTGCGCGAGCACATGCAACCCGGTTGTGTCTTAGTCCCCTCGCCCCACAAAGAGTCGCCGGGTGGGTAATTGAATCATGAACGCAACCTGCCCGCTTGCATCCCATTACGTGAATCATCTATACGTGAATTGGGGAATTCCACGTCACTTTATGTATACCTAGCTCCATGTGGTTTACCATATGCGCAACGTGCAAAGAGCGTACGCTCCCGTATACGACGGGGATCTTCTTTTGGGCCTGTGCTGTATTGATCAGCCTTGCTCATTCCTGCGTAATGAATATTGCTCGGGTGCTTCCTACGAAGCGCAAGCCAGAGTCATTGAGACACAATGACACGGCAATAACCACATTCGGACAGCTTGTTTTGATTGCTAATTCCCGACCTCTGGCGACTTGCCGCAGACGGCAGCTCCATAGGGGGAGTCACACAGATTCTACGGATCATAA
>17 83 AGCCTCGCAGTGCATGA
ATTCCACATACCGCCATTCGCTTTACCCAACGCACACCTATTACCACCCTGCGTTCCTTGCCAGGTTGGGTCACGCTTCGCAGAGCCTCGCAGTGCATGACAACAGTTAGTGACACCAGCGGTGTATCCGCGTTGCCTCCGGGGCTCTTGATTTAAGCTGTAAAGAAGCGTCGGGATTAGCAGATACAAGTGGAGATAGCTCGAAAGTGGCCAATTTCCAGCGGATATAATAGGCTGTACCAGATACAGTTGCTGGGCCTTGCAACAAAATTGCAGGGCGAATGAAATTAACAGGGCCATAGATCAATTTAAGATGCCGAGCGTAATACCGGCAGAAAATCGCATCGACTACAAAATTACTGGCTAACACGCACATTTGCATGTGCGAATGCAGTACGAATCGACAGTGGCAACACGCAGGTATGAAAACTTTACTGGGTAGAAGCCCAGCCGCTCTAGAAAAAACTCCGCAGATCATGGTAACCTCAACGTTGGTTATTTGTTTAGAAGACGCAGGATACCTTACTCTAAGGCAGCGTTATAACGAGAGCTTTGAGATGATAGGTATTACATTTCGTTGGCAGATGGGTGATTTAGATG
>18 125 GGCCTCGCACTATATCA
TAAACTGCACCGGGTCATAGACCCAACGCCTTTGAATGTCGAGCAGGGTGCAGACCGTCGATTACAAATATACATCTGGTCACATACTACTACGCCAGAAACTAGGTTGTGAAATAGCCTTCTTGGGCCTCGCACTATATCAGACATATCCGGTTACTCCCCCTGTGCCAAGGTGAAGGCAGTGGATCGCATCCGCTGTAGCGATGGTTAGTATATGCCGGTGCGCGGTTAGAGGGGCCCTACGTCCACAGTATAAAAAGGCGTAGTTTATTGATCAACGACTGCAAGCAGGCGGAGAGGGACAAGACCCTATCAGCTGTTGAACCGCCCAGCAAGAGGACCGACCAGATGCTCACACCCCCACCCTGAATCTGATCGAAGTTTACCAAACGGCCATTGGACCACGCGTTCGCTTTTGACGTGTTTGCGAGCTTTCCCATCCAGCGCCGCTTCAATCAGACCGGAGCTAATTCGAAGGGCTCTACTTATCCGGAGCTGCACGCAACACACAACGGGCCATACTGCGGTCGACCCAGCTCACCCGGAGAAAGTTTCCCCAGTGAAACCGAGCTCTGTGGCGCTGAGCTTTATGGCTCCCTA
>19 272 AGCCTGGCTCTACAAGC
GTTCGACAATCACTCGTGCAGGACGGAGGCGCACCGCTTAGGCGGCCCCCTAATCTAACGTGTTCGATGTGTAGGCAGAGTGCACTATACAGCAATGAACGCTACGAGCAAGCGCAGATTACATACGATGTTCTACAGGATGCCGGATAGACATGTCATCCTGGTATGCAATACGCCCGCGCAGTCTCTCCAGATAGTTGGCAAATATTACCTCTTTCCTCTCCGCGCTACGACGAGGGGATTAACTGTGCAAACTGACCTAGGCATAGAATAGCCTGGCTCTACAAGCAATAAAGCTTTGAAATGTGTTCAGTTCGGTGGTCAGCCGACAGAGAATTTCTACTCACAATGAGACATCCTCTTTCTCAATCGATTCCATTCCGTCAGGCCTGCCGCTGGGCGACCTTTGCTGATAACGATGTAGCACGCCCTTTTTGGCCCAGATGGGCGGTGCGATCCATTTCATCTATTGGCTAGTCAACACAATCAACTCAGGTCATAACTCTGAAGATTTATAAAACTTAATTCAACCTATTCGTTGCGCAACTCGTAAAGGTGAGAGTTCGAGAAGAGGCAATTACATAGGGTCATACTGACGGT
>20 573 GGCCCAGCATTACATGA
ATAGAAGGCTCCGAGTCGATCCAAGTATTCTTCCACCTAAGGTAGGGGACTGATTGATGTTAGGTCCGGGCAGACTAGCAATGCGCAGTTTCTAGCGAGACCAAATTAGACCCTAATTCAATTGTTACGGGATTCGCCAGCACTGCTCTGAATCGGGCAGATGCGGCTGGATTAGACCAGTGGTGAACAGAATGGCCCCTCGATCAGGGGCTCTAGCAGGGACTTTACCCTTAGATTAAGATAGCTCTACTTTTTCAACTCTCAAACAGTCCATAAGAACGCCTGCGGTGGAATCCGTTATTCCGCAGGTGGCGAAGAGACATGAGGCCTGAAAGGAGTTGCACCTATAGCGTAACAATTAGTGTTCTCACGCGTTCCGGCTGACTTTATGTAGCAGCCAAGGTTGCTCCCGGGCCCCTGACTGGAAGGTATCCAGAGTCCTATTTTACGAACCATACCGAACTCGACTACAGGCGCTTCACCCTATTGCACTCTAGTATTGCTGATCCAGTAGCAATTCGCGGGGTCATAGGGCGAAGCAATCATATTATGACTCTAAGAACGTTAGGAAAGGGCCCAGCATTACATGAGCGTAAAGGG
