# Supplementary material for: A particle swarm optimization-based algorithm for finding gapped motifs
Source: BioData Min. 2010 Dec 13;3:9. doi: 10.1186/1756-0381-3-9 (PMC3022572; doi:10.1186/1756-0381-3-9)
Supplement: Additional file 2 — Experimental Dataset. The synthetic data sets and real biological sequences used in the paper. [file 1756-0381-3-9-S2.ZIP › synthetic/non_gap_motif/fix_seq_length/Seq_600_20_17_5_8.fa]

>1 503 CAATCCATGCTTGAAGT CAATCCATTCTTCAAGA
CAGGCGGGTGCTACGCTATAAAACCTTGAAGACCGGATTCAAGCATTTTAGGCCCTCGGAGCGTTCCGACTCCTATAGGAAAGGGGGACGCCGCCAGTAGAACGCAAGCACATCCTCTGCATGGAGTTCGTCCTATTTCCTGAATGCTTAACACTATCGCTGCTCTTGTACTGATAACAAACGTCGCGTGCTCATCTCCGTCGGTGCCTTTAGCTCCGGTATTCCGGACCAGGCCACAGGGTTCTACCCAGTGTAGTTCACAAGAATGATGTGTGGGTCGAAATGTGGTAATGTAACGTTAAAGATATATGGATCAGCCAGAGTCCACACAAAACAACAGATGTTGGCATTCGCGTCCTAAACAATTCAATGGCTCATAATCTTCAAATACAGAAGCGCAATTGCTCGCCGTTTAGCCCAGTCCGTCGAGTAGTCATAGGCCCTCATCTATGGCGCCTACAACACTTTATGATCACCCTAATGCCGCCTTTGGCCACCCTGGTCAATCCATGCTTGAAGTGGCAAGTGCTACCAATTATGCACCCGTTCACGGCTTGGTAAGGCTGAGGGAGAGGGCAGTACGGATACCGTTGCGCGACA
>2 255 GAGTCCATTGTTTAAGA
AAGCTCGTGGGTACTACGGATTAGCGTAGGGTGGGCGGAGCCCCACATACTGAACGCTTCAGTGTCTTGTCTTTTAGCATCGCAGCCCCGCGATTCACCTAAGCGAATTCAATCGTGATGAGGACCATTTCGTTGTAGTAGATGAGAGACTCGTCCGTTCTCTAGGTCGGTTAGGCCTGCGGCTCTGGAAGCTACCAGAATGGAGATTTACCTCAGTGTCTACGGCGGCCCGCGGACCTTCGTCAGAACTTACAAGAGTCCATTGTTTAAGAAATTGCTTCGTCATAACTGTGTTGAGGGCCAGTAGCGAGCAGACAGTAGAGGTGGGATACGGTCCCAGTGACTGTATAATTAACTCAATGTCAAGTGGCACAAACGAGGTACTTTGCCAAAGTGTTCTCACGCCACGAATACGTCAACGTCTGTGTCCAAAGTGGCCGGAGTTAGCAAATAGCCTTTAGAAGCCCCCCCGTGTGTTAGAGGATGCCCGATAACGGTAAGGTTAGCTACCTGGCGCATTCTCCTTCACGGGCCATCGCGTACATATACCGAACGCTGATATAATCATGACAGTCCCGTACATGAATGGAAGCTGTCCGT
>3 246 CTGGCCCTTCTTCAAGA
ACGCGCAACTCAGGGGAAATGTCTGGTGGGCACTACTTCCGTTCTAGTTCTTCTCAGGGGTCTGGTGCAGCATGCTCAGACACGCCCTTTAGGGATCGCTGTTAATGAGGCCGATTTATACGTGAGCTGCGTCACTCTGGGAAGCTCGCGCATCAATCGCACACACAGTACGCCCGCTTCCTTCAGCATGCGTACGCGAGGTATGTCGTGCCGAGGGGCAAGAAGGCCGTTGGACAAACGCCATGACTGGCCCTTCTTCAAGATACATTTTGCCGCCCCTTGAAGGTCCTACTCTAAGAAGGCGTGACATTAGATCATGAAAACTGTGACTTCCGGCATCACCCGGGGGTCCGCGTGATTCGTGCACGGATCCTCATGGGTCATGTATTCAGGCAGGGCGGGTCTGGGAGGGAAGTGGAAATAACGGATGACTACGGCTACCTTTGCGCTAACTGAGAAGGCCGCAAACCATAAGACCATATCGCACACGCATAACTGCCCCCATTGTCGTTCGTTTCTAGTGGTCGGAATCAGAGCCTTCGCGTAGAGTTGTGTTGAGTTGATATACTCTCGCGCGTACGCACTACGATAGACTTGCAA
>4 339 CAATCCATTCGTTCATA
TGGGTCCAGTTGTCTCAGTGGTAGCATTGCACCTCAACGGCGTGGCCCTTATCTAGTGGCATATTTTTGTTTCATCTCTCAAAGATTCTTTAGCTTCGTTGAGAAGCGCTCTCTGTTAGGAGGCCTTCGTCTGGTACGACTTGTTCATACTCCCGCGCAGGGGAGCGGCGGAGTGCGTTAGTAGATGTAAATTAGGTTAGATGCTTGGGCCCTGTCAGGGTGCTGGAGACAGTGGTGTCCACAAGACCTTCGTTCTACTGTTTCCCACCGAGTGGCACGCAATATCGGGATAATGGTTTCTGAATCGAAATGAGATGTCACTGTAGACGATGGTCATAGCAATCCATTCGTTCATAAAAATATATCTCTAAATGTATAGTGATCGGATAGCTCGCATTGTGGCTACACGATCTGATGGTGACCGTTTTACGCTTGCTGCCCACTTAGTCACTAGAGACCGCTGAAATCGTCTCTCACTAGCGACCGGTCTAGATCCCCAACAAATCCGCTGTCTGCCATCTTTGCTGCCATTCCAAGTGATCTTAAGACGTCCGGGACACTTGTCTATAACAACGTGTCACCGGCTACCGACGCTGGCCA
>5 530 TAATCCATACCTCAACA
CACCAAAAGGACTCAAATGTGCGCAACCAATTCGATGAAGCTTCTGCCGCATGACACCGCAAATCTTCAAATAAGGCACTCTCAGTTGAATATTCATCCCATTCGTTGTCCAAAGTGGCTGGTCCGCCTCAGCTTCCACGTCCAACTACAAGTCCCTCCTTAGATCATGATTCACTAATCCCGATGGTGGGGAATGATTCGACTCACCTTCGCCCCAATCTCGGAGCTATGGCCTTGTTGCATAAGAGGTAAAACACCTTAAACTCGAAATCGGCTTATACCACCTAATTCAAGAATTTATGTCGCATTCCTTACTTCTACGACGCCATACCGACGGATCCAGTACACTTCGTTCGACCCCAGCGCCTAACGCCAAGGGTTCATGGTTGGATGGATGCGGGATCCGTGCAGTTGGGTTGCGGGGTCCACCAGCCGTCGGAATAGTGGGAAATTAAGCTCTTCAATTTGCCGGGACATCCTGCCGCACGCTGCGTTAGTTCCGGGGCTGCTACAACTGACTGCAGTGGCGATAATCCATACCTCAACAGACCCTCCTTAAATTCGAACACACATAGCACATTACGCGCCTTCCACTTTAAA
>6 427 CAATCCAATCGTCAAGA
CAGCCAATCAGAGTGAGCCCGCGGGCATGCTGCGTGGTGCGTTCATCCTGTCTCGAATTTTAGAGGAACTGCTTCTAGTCAATACGCGTCATCCTGCAAATGCCGGTTGCGCTCTGGTACATACTGCGTCTCCATCCAGGCGAATCCGCGACCGTCCTCACAGATGTCCGGTCCTCTTATCCACTACATGGTGGTCGATACCTATCCTACGGGATAGACTCGCCGAAAACCGACTTATCCCTCCTATTGCCGACGCTCGACTATTATGCACCGGAGGTTGCCCACTCGAAAGTAACCAGAAATCGAAATTCTGTCGCTGCCCTGAATGCCGAGACTAGTCCACATACGTCACAGACGTCTCTAGCCCGGGCCAGCGATACTCCAGCTTTTAGCCTAATTAGACACAACTTCTCGGGGCTCAATTTACCAATCCAATCGTCAAGAGCGGAATCAGACCGCATGATCCAAGTATATTGCCCATGCCAGTGTTCTATCATCAGTTTTAAGAGTCATCTAAGTATACTTGCAGAGCTACGTGGTGCCAAATCTAGGCGTAAGGCTTATTTGTTTATATAGAGTTAGCGTTTGATTTATATCATG
>7 233 CGATGGATTCCTCAAGA
AACACCGCCAGATACGAAACAGCTGCGGTTTACTCATTTCTGGTCCAGTCTTCAGGGTAACTCCGAGGAAGAATTAGTCACTGAGACATCAGTAGTTCAGACCATTAGTATGCCGCTGACTCGCCTCTGTTGACCTAAAAAAGGGTGCTACTCCAACCAGTTGGCGACTCAGAAGCTTGGCTTAAGGCCTGATGGGGCAGAAAGGCTGTGATAGGTCACGCGTCCTGAGTCACCGATGGATTCCTCAAGAGCAGACCCAGTGATGAGATAAACCCCGCCCCATTGTGGGACCCCTGCACGCGATATTACCTTTTTTTGCGTTCGAGTTAGGGCCGTCCTGTCTAATCGTGCGCAACGTGAGGATTTCGGAAATAGATCGGCACGGGGAAGATTCGGTGGAGCCGAGGGAACAGGAAAGTTGGGAGCGCTGAGTAGATCAAGTAGCCACTACCCTTTGACGAGAAGCCTTGCTGTGTACCATGTTCTTAGTACACACTAGAATAACATCTCATACCTATCCTCAATGAGGTCAAGGATTCCATTAGACAATGTCAGACCAAACTTATACATCGGTATTGCAGGGTACTACAAAATTGGCTG
>8 450 AAATCTAGTCTTCAAAA
AACTATGATGTTCTTAACCCTATGGGCTCACTTCCCGCGGCAGTCACGTACCTTGTATTGCAGGACACTAATGGTGGTATGTTGCATGTCTTCAGCTCTTGGAGTCACTGCTTACACTCTCGTAAAGATTACCTACTCGGTATCAATCTGGGCGTAGCCTACGTAGACTTCGAAATGATCTCGGCATCAGCTGGTGTCCGATGTCAGCCTCCGGCAGTTTCCCACCCGAGTGATTCTGTAAACACTTCGATGCGAAGGAACTCTCACCTATCAAATTATACTCCCGGTCCGTCTCGCACGAGCATTTATCTTTGCTATAAGCCCTGCTCGGCCCCAACTCCACAGCAGTCCCCAGCACGACGTGACGCAAGGTCAATCTTTTGATCAGGGTCAGTGTGTTCCCAGAGGGCCCATATGGGATCGGCGGTCTAATCTCATTGGGGACCTCGGAAATCTAGTCTTCAAAACTGGGAACAGTTTTGCAATGACGCTACTTCCCCTGTTATTCCAGCGTGCGTCGCTATTACGGATATCATCCTTCGGTAAATGGTCGCACCGACATTCGTGACGAACCAAGGACCGCACTCCATCTCCTCGGGC
>9 40 AAGTCCACTCATCATGA
TTATGAAATTTCGCTTGTGCCAACCCAGATGCGACTTGCTAAGTCCACTCATCATGATGCACTGTATTCACTTATCGGCCCGTATATCGACGGCAGAGACGGATTCTGTTCAGTAATAATGGGAAAGACGGATAAGGTAAAGGATAAAGGTCCCTACAGCGGTTTCAGTGAGTAGCGGGTAGATACCTTCACGCTTTTCATAATACAGTACTTATTTCCAACGCATGGAGGGTGGGGGCTCCATGTAACGGGCTTGTCAGTACATATCCGAAAATACTAGTGCTGTCGCTCAGTACTGTGTGTCATCGATGGCACTTAGACAGGGATGCCCATGAGTACGCGTTGATTAAGACCGTGCGAGACGGCTTCTACGTTCTTCTGCGCGCCGGCCTTGAAACTCCCCAATCCGGACGGTTGCGCGTTTCCGCACAGCTTGAGGGTATAAACGGTTCTTCGGACAATGGTCGTTATTAGTGTTCAGGAGCAGTTCGAATGTATACAGCCATAACAATATCGTGCTCCGTTCGAAGTGAGCTAGCAGTCGAGTTGCTTACGCCCCCGCAGTGTTCTATACATTTGAGAGTCTTTCAGCACTAGGCC
>10 184 CAATTCACTCTTCCAGG
AGCGCCTTCATTGTCACGGCCAATGCATCGGGACTCGTTTCACGATGCCCCGAGGAAATAAGGACCATACGTACCTCAGAACCTCGCGATCTCATTGACGCCTTAAGCCTTTAGGACTGGGGCCATGTTTAAAACCCGGTACGGTTATTATTGTTCGAATGAGGGATGCGGGAAGTCAGAGTGTCAATTCACTCTTCCAGGGTCAGGGCACGGAAGGATGCAACGAAGTGCACTGGACGGGATGCTCTTCGGACAGAGATGGGAGGCTTCGTCCTTCCAGTCGTCCCATGAAGAGCTCTGACTTCGCGACGCGGCACACATCACCGTTATGTGGGCTACACATACTGTTTGTGTATCGGTGGGCGAATCAATCCCCCGACCGTTACCTCAGAGATCTGGCGAGTAGATTAAACCATCCTGAGCACGCTAACTTAGGCAGACTTGCACAAAGCGTTAGTCGATACGTTCAACACCCCGCTTCGGCGTTCAATGAGAGAGGAATGAGTCAACGTCCTCTCCAACATCAATTAGCGCTCGCTCCACCCTTAAGCTGTGTATAAACTTGTACCTCCGCAAAAGACAAGTGGTTGAAATTAACAG
>11 503 CATTCGATCCTTAAAGA
GGATTTATCATGGCACCGAGTAATTGGCCGGTATTTCACGTCGGAAGTCTGGTCACGCAAATTAGTGGAAAGCTAGGCGAATCCGGAATTAGTTCCCCGTCCATCTGTTATGACTATCTTGATTCATTAACGGGATGACCGTAAAGGGGGTTATGTCTAATCTCAAGATATCGTCGGTAATCTCGTCAGTACCAACTTTTCCAGAAGGAGTCAACCCAATAGGTAGTCAATGACTGCTTCCTTCTTCCACCTACTCTCTATGCACATCGTAACTCCACCTGAAGTAGTGGCGGAATTTCTAGGCGATACGAGAGAGCTAGATAATCTATCTAGAAGGCTGTCGGGGGTCACCAACGGGACTTATCTTGGTGGAGACGTTGTACGATGGTACGCGCGCTTCGTACCTCGGAATCTCGAACACTATGGTACTGAAGCTGAGAGGTCCGGGAACAACTCTCACTTGCTGCGAGGAAAAAACTCGAATTCATATTGCCTGTCTCTTGCATTCGATCCTTAAAGACTGTCATCCTAGCGAGTTTATCGGAATAAACATGCTGTAATCGTAATTCATTGTGCGAGGGCCTCAATGAACGATCCTTT
>12 268 CAATCGATTCTTCTAAA
AATCAGCAAGTGCGCAACAAGTGCGATTCGGGTCCGAATCAACTACAGCGCATGCGGACAGAGTGTGTGTTGGCTGTCTTGCCCATGGCGTAACTGCTATAGAGGCTGCTACCCGATAGCGGAGATCCAAGTGAGAGAACCGCGGGGTTCAAAAGAGCATAGTTACAGGAAATTCAACGATGGGCTTCGCCCTAGCTCTGCGCGGAAATTCCTCGATAGGTTGAGGCCTAGTCCGGAGATTATCTTGGCAGCACTACGGAGGGTTTTACAATCGATTCTTCTAAAAAGCAGGGGATTCCTACGAAGCGCCTCCCGAAGGCCTGGATGCTGCACGATGTTGAGGAAAATTGCACGGTTCTATTCAGAAGGCTGGCGCGGACGGTGATGGGAGGGTGAACTTATGACTGGCTGGTGAGTATCGAAGAGCGAGGCCCATCGCTTTACGGACCATCGACAGACGGCACAGGTCGGAATAAGCTCCTCGTAGGGCCTGAGAGACGAGGTTTTCAAACCAGTTTCACAATCCTGCCGAAGTAGTTGCTACCCCCAGATGATGATTGAGGTACGTCCTGTAGCCTTGTAGCACGGACCAACCGGCAC
>13 218 ACATCTAGTTTTCAAGA
AAGAGGTTATCGCGTCCGGGAACAATCCCCTCGTAATTCTTATAGCACGACAGGTAGGCCAAGTACTGCGCAGTTACCCATAGGCGAGGTGTAGGAAGAGCCCCGTTACATGCGCTGCTAGGTTTCTGATCTGAAAATATTATGCATGTTTTTGACAAAAAGGCACTCCTAGCTCATAAGATCGCTTTCCAATGAGGCTGCCCGAAGTAGGATACGTGACATCTAGTTTTCAAGAACAGCGGCTAGAGAGCCTATTTCTCGCCCATTTTCTGTTGAGTCTGGTTGCCTCAACAGGTAACGAACAGCAAACTTGCTGAACCTCAAGTGCGCCAGATTTTCGTTAATTGAAGTGCACATGGTGTCTCCTGCCTTTTGATGAGCCTACAACACGTTTACTCACCACTGTACTGGATTACGTGTCTTAGAGACGGAATAGGCTCTGCGCCCGAGAATCCTCTATCTAGCGTATCGCTCCCCCAGGGGAGACCGGGATCGTGATTCAAAGAGGCGCCACACTAACCGAGAAGCGTAGTATGACGACGGAGGGACGTGAACGCTGTCCCCCGCGACATATGGACGTGGCCCAGACAAGCCGCTGGA
>14 556 CAATCCAATCTAGAAAA
GCGCACTGGGTTCAGCTATTGTACATCGCGTCTCATAAATCGGCCGCTCTACGTCTTGGAAGACAACAGTGCAAGCGCCTGGGCGGTCGCTCGTGTTGGGTATTCAAGAAACCTAACCCTAGTCAGCCCTGAATGCTGGGTCCTAGTTCAAGGGCATTAGCGTGATGGCGATGGCTATAATGCCATCCGAACGGTTATGAAGACCCCAAGGTCGCTCCCCTAATTCGTTTCTCAAGCATGCCGCCTACGTCTAAACGCGTCAGCGTAAGGGCCACGGCCATCATTAAACGGGGTGAATGGCTAGCGTTGGTGCCGGAGTTGGTGACATATGACTCCGCACACGGATTGGATTTGACTCCTAGTTGCGGCATGAATTGAGGAACTACCGCGTCCTGGTCACCGAGGCATACGGACGCCGGTCGTGCAATATTCAGATACTGCTTGACGAGCACGTCCCAACTCCACTGTGGTTACCAATTTCATTGTGGATCTATCCGAGGGTTACGTCCAGACGGGTCTGCGAGAGTGGTCGGAAATTTTATCCGGTGATCCACGCCAATCCAATCTAGAAAACCACGATAAACTGACAAGCAGGTTGCG
>15 73 CAAAACCTTCTTAAAGA
TTGACTCTCACTCGTCAAATGAGGTCGGTCGCCACGGGTTATAATCCTACATTTATGCGCAGCCCTCAAAATTCAAAACCTTCTTAAAGACCTACACCGTTGGGCCACTAGACAATACTGATCCATGTCTGTCTGCACGTACGAGACTTAACTATCTTCACGGTTAATTGGCTCTGGCTATCTGTTTGCCCTACCCTCTCGAAGTTATCTTCGGGATATTGTTATTTGTCAGTTGAGATATGCCGCCGAAATCAGAGTTACGATGGCCCCTATGAGGGGCAATAGCCTGGCTTCAAGCGCCTTCATACGGCGGACAATATTAGGTCGGCTCCACCTACATTCCGTTTTGTCCACTTGCAACTTCGAACTTCTATGATGACCCGACGATGTCACAAGCGACTACGTTTTCCCTTATTTTAGGGAGGGCAATGTGCCGATATTTGTCAACATCCCCTATAACCATTGTAAAACGTCCGAATTAGGAGCGTCAACAACGTATGGGTTACGCTCTCTGCATGTGAGACAAAAAACCCAAAGTATTGCCTGTATTCAAACTCGAACAGATTAATCAGCCTGACACAAATTGGCCCGCTTCACCAC
>16 148 GAATCGATTCTACCAGC
AGGATGAGGACTTAAGCGAAGTTGACTCGGTGAATTCCGAGGACTTCGCCTCTGAATGCGCATGCTTGTAGCTGGCAGGATTTTTAAACAGATTCCGTACTAATCTCGTAATGAAGTCCCGGGACCTCTACTCGTGTTACAAATGATAGAATCGATTCTACCAGCCGAGTCCAGGCTTTGGGTAACTCCTACCATAGACCTGGTATCGCGATCCCCTATTGCGTAGCTCATGATCATCATGTGCCTGAGTACTTTTGTTGCCATTGGACACACGCGCACGGAGCGGTAAGATACTGAAGACCCAACTAAGGCTAGTGACGGCCTAAGTCTGGAAGTATTCGTCCAAATTCTGAATGCCCTAGGTCTTGTGACACGCAGTCCGGGTTCTGGAAATGGACCCAGACCTTCTGTTACCATTACAATTGCATCGCTGACTATTAGTTGTGATCACAAAGTCCGAAGTTTTAAGTAACGTACGACCGTAGAAAGTGTCTGGGGTGTAATAACCTTGCTGAGGACAGGTTGATCACTACAGACGCTGTAGAAATTTGAATGGCAATCCTTTAGCCAGGGCGAAAGGTAACGCGGCAGAGGCATCTG
>17 269 CCTTCCATACTTCAACA
ATACGAAAGCAGGAGTTGCAAACAACGACCGGGAATCGTCTCAGTCCAGGGGCCACGCTCGGATCAAATCGCTAAGTTAACCCGCATCCGCCTTCCCTGGTCTCGAGAATTAATATTCAGTGTGGAGGAACATGGCGGCGCCTATGGTCATGAAGACAAGCATTACTTGCCAAGTAGGAGGTGGGTTACTCCCCACAAATGATCTGATTACCGCGGAAACGTAATGCATCATACAATCAAACTCCCATAAGGACAGAAATTAATCTAAGCCTTCCATACTTCAACAGTCACTCCACGAGTAGGTTCCCGGAATCAGATGCACTATGCAGCTAAGAAACATCTACCCAAGAGGTCCTTTCTTCGCCAGAGTGGGCAGTACAAGAGAGAGACTCGTAAATAGCGCGATCGTTTCTGGGAGGTTAGATATCGCATTGGAAAAGCAACCTTAAGGAACACGTTCGAAAGGCGGCGTCCGCTTGAGAGCCCGCCCGCTGATGGGTCATTCACTGTTAGGCGACACTGAGACACTTGCCGAAGCATCATCTAGCTATCAACAATGTTCGCAAGGAGGGTACAAAGTCGACCCGCTTCACCGCCCTC
>18 434 CAATCAATTCTCGAAGA
ACTTTCATTCATGACTCGCAGTGCACTACTAGAATTATGATTCCTTAGGTTTAGGTGAGGCTATCAAAGGTTGCCAACTAATTAACCTTTTCTCCCGGACCCAGGACTTTTGAAGCTCTGATCTTTACATTTCATGCTGGACTCTTAGTTACTGTCGCATCTCACGGTTCGCTCGGCGCGACACTGGTCTACCAAACCCCAGAAGGTCTAGCGTCAATGCTGCAATGAAGCGACATGCTCCGGATAGTGCACAACGTTTTCCCGACCGACTGGACACAACAGAACATGCCCGAAGTTTATGCTTACGCCGATGTGTCGTTCCGTTTAATACCGACGGCTATAAACGGGCGCTGACGTGAGTCCGAAAACGGTAAGGGGGTGGAGGTTCCTTCCTCTGACGTGGGGTGCTAATCAGGGGTTGTTCCGGACCCTTTCAATCAATTCTCGAAGATCTCTTGAGATCGTGTTTAAGGTCAGTCTTCCTGAATACCGTCGACGACAGTACTCATATAGACGACGGTAGACGTCAGTGGACTCCGCTCTCTACAGCAGCAGGGGTGCACCCGTGACAACCAGGTCCCTCGGAACGATCGTTGACGT
>19 371 CTATCAATTCTTCAAGA
CTTCGATGATACACTTCACCATGCTCCTTACTTCTACTTCCGTTTATTATACCGGTAAGTAGGTCGAGAGTACGGTGTCAGGATCTTTAAAGCAAGCGAAGCATGTTAATCATAGGAGGGTTCATTGGCAAAGGTCCCGTGGAATCCCATAAAAAAACCTTGGGGCGACACATGGGGCATATGAATAGTCTTGTCTTTTACGTAGGCTGTCGTTGGCCAAGGTGACGATGAGGTAATCTAGGATATCAATATAGCAACAAGTGTAGAATGGCGCCGCCCGAGTAAATATATCCCGCTTATGAAGCGTGGATGGATCGCGTAACCCAATCATATGGCATACGCTCGTTTAGTCAGTGACTAGATTACTCCTGCTATCAATTCTTCAAGACTGTGGGGGAACTCTATTGGTCTGGTAATTCATAGTTCAAAACGCGGTTACCGGATTGGTGATGAAGCCCCGGGACTTTTACCACCAGCGTCAATCACTAGTAGAACGAGCTTTCCTGGGATGAGTAGAGCTTGCCGGGGACTGGGGATGGACTCCGCGCGTACGTAAATCAAAAGCGGTCTAGCGCCCGTCCCTACCGAGCTGGACCGTCT
>20 145 AAATTCATGCTTCAAGA
GCCCGCTGGTATGGACATTTTGTGGATCGACGCCACGCGTCGGGTACGAAGTTGGAAGGCGTGATATTGGAGGTGTATCAAAGCTACCACCGTCACACGTACTATACCGTGGCCTGGTAGCAGGGAACCTGCCCGTAATAGCAAAAAATTCATGCTTCAAGATATAACATCATATGAAACCCGTCAATGGACTCAAGGGCCTCATGACATTGGCGTGTGATTGGTTCATTACACGCTCTCAAGGTTAAGTTGTTCGCTTCTGTCAAGAATGTACTTCACCAGTGCGGTCTTAGGACATTTTAGTGCGGCTGCACTGGGTGTAAATCTCCTAGATCCCTATCTTCGTGGCACTGGTTTCCGTTCACAAGCAATTACCGTTTCGGTGCCGTGCCTACCGCCGGACCAGGGCCCGCTGTTTTTTTGACATGAGTTGAACTGTGCACAGAACGGAGTAACCATACTTGAGTCCAGATCACGATGCGTACTCATGTGGGGGCGATTCAAATTGAGCCAATGACCTTCACGAGGCGTTAGGTAACTCGCTCATGTTTGAGAAGGGCCAGCAGAATAAATACTAACCTCTGTCTTGAACCAACCCTG
