# Supplementary material for: A particle swarm optimization-based algorithm for finding gapped motifs
Source: BioData Min. 2010 Dec 13;3:9. doi: 10.1186/1756-0381-3-9 (PMC3022572; doi:10.1186/1756-0381-3-9)
Supplement: Additional file 2 — Experimental Dataset. The synthetic data sets and real biological sequences used in the paper. [file 1756-0381-3-9-S2.ZIP › synthetic/non_gap_motif/fix_seq_length/Seq_600_20_17_5_9.fa]

>1 115 AACGCGTGGCAGACAGG AACGCGCCGCAGATAAG
GGAGGGCGGACAGTTGCTGGTCGGCAGAATCCTCCAGTTTTCTACTATCGTTGACATGCACGCTCAGTCTCTCCTACAAGTATAGAGACCAATCCCGTTCATGTGGTAAGCATAAAACGCGTGGCAGACAGGGTGCTAGAGTGTCATGAACCTGTTCTCCAACTCACCGAGGGTCAGCGTGACCTGAGTCAGTGTAGGGAGACACACTGGGAGTCATATCGGGAAATGTCCCTTTCTCGCACCTGCCGTGCTTTACTAGGCAATCTATTCGCTCGCGCTTAGAATTTCCTACTCGGGAAAGCACCTAGTTTAACCACATAGGAGGGCACCGGGGCCACGCTCGTGGTTCCATCAAGAATAGTACACTTAGGGAGTAACAGCGAGGCCGCACTATAAGCACATAACGATACCTGATTACATGCAAGTAATTACAGACGTTCCGAACTTTAACTTCGAAACATAGCGAAATTGGCATTCTTCAGAGAGGTTGACGGGGATCCACTGGATAGGCGAGATAGGCCGTTAATTGCTAAAGACATGCCCCGTGGACATCAACGACCAAATCTAGTAAGTATTAAATCTTCTAAGACTCCCTACCTT
>2 225 AAAGCCCCGGAGAAAAG
GGGCGATGTGGGTTTGAACCGTTACTGGTCACTGAGCAACAGGGCTCTGTCGTTATATTAACACGTAGATACCGACTCATCTCTTGTACGACGTCTCCTGTTAAGCGGCAAAGGTGCCATCGCGTGTATCGCCTTGACGATACCTCCCAAAGTCTACCGTAATCGAAATGGTGAAGGAAGACCATCAGTTTTAAACAAAGATACCCTACCCGAAGACCTGAGCTCAAAGCCCCGGAGAAAAGCGGAGTACCCCTGTGTACAATGTTACGTGGACTGTTAGCACCTGCAGTGCGCGACATAACCAGCACCTAGGGGCCGTCCAGTGCGAGTTGTTTTCTGCAGTTAGAAGGTCCGGTTCGATATTGGGCTTAGGGCCCATAAATGAGCCGCGGTTTGTCACCGATGACACATAAAGCGTCCCGCGCATCATAGACATCTTGGGACCTATTCCATAGCCCTTGAGCACATGAAAACAACAAGTATGATGGGCGGATACCCCGTGTCCCCAATAGCGGGAGCCGTGACTTAGATATGCAACTGGTAGCCGATCTCCCAACTACAATTGCGAATGAGCATGGACTCGGTTGTCTCCGGACCTGG
>3 269 AACGAGCCGCGGATAAG
GCTGTATTTCTTGCCGTCGTGATCGCCTCGTACCTGTCTGCAGTCAAAGAGGGGGATATGTTCGTTAAGATCTTAACTCACAGGGGCGACACACTCGAATCTTCCTTGAGCTCGTGAGGCAGCGTCACCTAGTCCGTCCTCCATACTATTACGGATAGGTTTCGAGCTCATCCAACTGATATCCCTTTAGAGATTTGACGATTCGAACGTTCAATGGACTAAGTCGTGGCTAGGCAAAACTCAGGGCACCACTAAGTTTAATATAATGTAACGAGCCGCGGATAAGGCAAGAGTCACGGGTCGACGGTCGAGGGAGTTCAGTGCACGATGACCTCGTGTACAAGCCCTCTCAAACAGGGCGGGTGACCGATGGATATCCAGGTCCTGCAACGCGCTCTATCCTATTGATAGCGCAAAATCATGAAAAGGCACCATGACAACTTCAGACGACTTCATGCGCTAGGCCTTAAACAATAGTGCCTTTTAACGCGGCTGCCACCCCTTAAGAATAATCGTTTAGGGATGGGCGTCTCCACCGTTCAAACTATCCTGTTCACCCTAGCACCATCAGTTCTAAATGGATCCTACCAACTCCCATCA
>4 57 AACTAGCCGCAGATAAC
GATCAGCGACGTGTTTGTCAAGTACCTCCAGCGGAGCAGATCTTCGTAATAGATCCGAACTAGCCGCAGATAACCTGTGAATAGAGTCACCTACGAAAAGGGTGGGGCGAGGAACGACAGTTAAGCACATGAACCCTGTCCATATTCGACGGATGTAACCGCCGGGGGCAATTTTGCACCCCTCTGTAAAGGATACAGGGCACACACAGGGTTCTGAAGCTCTCGTGTGGCATTCAAGCCGGGAGTACACCTAACGTGGTGGACATCCCGCCAGGATAAGCAGGCGGAACATTAGGCCTCTCATAGCCGAGGCACGGGGACAATCGGAAGGTTTAACCTAGCCGTGCTACACAGTGCAGATCTATAAGATAAGACACTAACCCTAAGCGTGCTTCTTCCTGGGCCTGACCGGGAGCTACAAAGGGGCAAAAGGTTATTCGTCATGTATTCATTCGCTGGTCACCACATATCAAGTGATATATCAACTGCCACAGTATAATTATTGGATGGGATCTCAGGTAAACGGAGCTTCGGGAATCTTGGGCTCGCCTTGTAAGGGTTGTAACCTTCGATATGCCAGATACCTAGTGAACCCAGACC
>5 551 AACTCGCCGCTGATCTA
CTTCTAGCAGATCATGTTAAGGTGGTGCTACATAGACAGTCAGTAGACATTAAACAGCCCACACCCGCTTGGGTAAAGTCAGAATAAACTCGTAGGTTCCCACCCGTAACTGTAAGCACTGCTTACCCTAGGCTCTGCCCCATGAGATCCGAAACGTACCGCCTGCCATTATCCCCTTTCACACATTGTGTCGAGCTGTTTAAGAATTTTGCAAATGGCGCGTCCAAGGTAGCGCGCTCCTTGGCTGGAAGTATGACAGAAGGCGATTACGCATGAGCTCTTACGCGAACAGCCGACATCGCTTAGACCCGCACGCCCGATCATATGGGGCCACAACACAATCGTGAGGGAGCCTGAGACCCACCTGATGGCTCGTGCGCTGGACATCCCGCCCCGTCTACCCAACACCCCCGGGTAGCGTCGGGTTGACTGTCGTGTATCACTGTTGGCCTCCGGGATATCAGGCGAGAGCACGCGTTTAAGATAACAATTGCTTGTTATTTATGCTACGTCAATTGAAAGGAAGTCAAGAGCCTCTCATCGCCTCTTTAAACTCGCCGCTGATCTAACGGCGGGGAAGACCTTCTACGCGCAAATACA
>6 165 CACGCGCCGCAGATCCG
AGGAAGCTGCGTAACAGTCTGATAACTTACCTCTAAATGGTCAAAGTGGGAGCAATAGCAACGCATGGTGGTCAGAATGCTCGGACCATGATGCCCGCCCGATGGTTTTACCCCATCTCTGTCCCGGTATTATGAAACGCCCTCGGCTCTTCGCCGGGCATGGAGCACGCGCCGCAGATCCGAAACTGTTTTTCCACCGCCAGCTGTTTCAAGACTCAAGTTCAGAACCTGTCGCTTAAACCAATGCGTCATTGTTGTATATATGACAGGTGGTTTGAATGTCGTTGAAGTCATGTCATATACAACAGGCAGTCGTTTCTCATTAATGTGGCAGGTTACTATCGAGTTCAGTTGGCCGACTCAACTCAATGTACGCTGCAATTAATATGCCGAGACCCGTAGCCGACTTTCGACCGCGGCTGTACCTGGCGCTCAAACCAATTCATGCTGTGTAACCATTCCAGAGCTCAAAGTGACGCGGAACAATAAATCGGCTCATGCCATAACATTGCCTGTACTTTCTCACGAGCCCCCAGCCTCGAGGATGCACACATGATAACCCAGTGTAACAGATATGGAACAATTTTCGTGATCCGGTAT
>7 579 AACGTGCCTCACATAAG
CCCCAGGTCATCACAGATGGTTGTTCACAAAGGTAAGACAAAGCGCCGATCAGCTGCTTTAAGAAGCCAAAGATCCGGCAGTCCGTAAATGTAACTTGATCAAGGGAGCTATCAGACTTAAGTTCTAATCAGATGCCGCAAGATTTCTCTTTTACTCGCGACGGTACCGCCACTACCAGCGCCCGATCTACAAAGCTTACACAACAACGTGTGTAGGTGTGCTCAATCCAATGATCTAACTGGTTTGCGTTTTTCCGTGGATAGCTCAGAAATACATAGGTCAAGCAATTTATTTCTTCAAGTATCCGCTTTGGGGCCTGGCTAGTACGAAAGACGTTTTGCCACGTCCATTGTAGCGGCCCGGAAGGATGAGCTCGAGGCGTAATGTTAGTGCAGCGGACTCGACTTAGGGTCATACCCGTTCAGTGGTATAAGCTCAACCCACGCCAACGAGAATTTGGGTGGTATGGTACCTGTTGCGTCTATGTCTCAATGTCGGACGGTTAATCCAGGATGTCAGGCGAGTCGTGAAGCTCACGGAAAACAGTTACGTTAAGAACAGGACTTTCGAGAGTTCCCAACGTGCCTCACATAAGGCTT
>8 316 AACGCGCCGGATATAAG
TGTTACCCCGAAGTTACAGTCTCATTACAACCCGGTGGTCGCATGTTTGAGGGAGCGAAGTTGACCCGGGTATAAATTGTTGGGGTCATGGCTGAGGGATCGCTAAAACTTCACCCTTTCCTGCACAGACTTCGGCGAAATATTTCCAATGGTATACCTGTACTGTCTCCAAGTGGTCATCCGTTCTAAACGAGGTTGACGGACCTGGCGCCCTGTTTAGGAGGTTGAGGGAATGGGGCACCCTGGACAGTGTCGAGACGGCAGATGGTCACCGGTGGCGTCTCATGCGGATGTAGCTGATGCCGATCGTCTTGTTAACGCGCCGGATATAAGGTAGTTGAGCAATCAACCATCAGAAGCCAACGTGAGCTCTTAGTAATTGCGGCTATCCGCTATATAGGATTGACAAAATAAGTTACGCAGGCCTTATGACGAACACTTCTCCAATGTTCGGATAGTCGGGTCGTATGAGATTTGAATGATATTTGAATCAGCAGTTTACACGGATTGTCTAGACTATGAAAGTGAAGCGGTGCCGTTTGCTAGACTAGGTTTCTTTCCCAGCTATTGGACTCGTTGCGGGCGGGCGTCCGATATCTC
>9 542 AACGCTGCCCAGTTAAG
TGCTAATGATCCATGGTCTCACTAGATGGCCGGCTTGTTAATATCCACAGGTCAATGGGGTTATACCGAACGTGTCGGGTGACCGATACCAGAGCCCGCATTGCACATCATGGTATGACATCCTCGTGTCGCAAAGGGGAATGCATCATAAGTAACCCAACGGCGCGGACATATAAAGTGGATAATCACAGGTAGTTCCCGTGGATGATAGGCAACAATGGACACGGGGCGATTGACCGCCCCGCTCAATCATCGTGATATTTGTAATAGTATGATGAGAAGGCAGCTGCCTCCTCTTGTCGCAAGAGTCTGGAGCTATATGATGGGTCCGCTAATCTAGAGGATGTGATGGACCAATTGTGAAGGGGCCCCGCGCGTGCACATGTCCCCGCGGGTTTCTGATGGGATCGCAGTGTCGAGGGCTGCGGTATATTCAAGCCCTAAGGACATCACAGAGAGGAATCACATCCGGTCAAGACGGAGTGAGATCCCTGTACTAGGACTCACAGTTAACCCCTGAAATATCGCCCTCAGCGTGAACTAACGCTGCCCAGTTAAGGAGTTATGCTAACCTCGGTTAGGGCTTTTTAGTCCCTGTAG
>10 450 AACTCGCCGCAGACAAG
GTGACAGTGTCTGTCGTGAATTTTCTTTCACGTATAACCAAAGACGTTTTGCACAGATTGAAATAGTAAGAACAGAGGGATGGTAAAGGTAGACTGGCCTGACATAATCCTTGCCAATGGATGTCGCAAGAATGCACCAAATTGGTCAAGTAGTGAGTTTCCCTAAGGATAACAACATTAGTCACAATACTACCGGATCGCAAGTGGTGACCGAGAGAACGAGCAAAGGCGAGGCCGCCAATATGTGTTTTGCTCAAGACCCGCCTTGGTAGTGAGCGGTTAGTGATTGTCAAAGACGCGGCTGTCTCCCGACTAGTCCGTTAGTATTCCTCGCTAGGCCAGGTAATTGCAATGCTTAGGGGCATGCCGAAACTGCGGAGACCGCTTGGAACTGCCACTCGGGGGCGTCAGTCGCGGTACTGTACGTAACGTTAGGGCCTGGCCACAACAAACTCGCCGCAGACAAGTCAGCGCGCGGATACGAACCTCTTGATTTATGCTTGCTGCAGCAATCAAAAGTAGCTCCAAGAACCCTTAGCCGAGAGTAGCGCACCCCTGAAATATAACAGTTGGGCAGTAAATATACAAACACCCCTTTGT
>11 105 ATCGCTCCGGATATAAG
ATGATAATAAATTGCCCACTTTACATATATGAACGAGCGCCCTGCCCCCCGACTCAGCTCCACAAAGAATGGCGTTAGTTGTACTACACTCAAGTGTAGTACACTATCGCTCCGGATATAAGTGACAAGGTTGTGTTTGGGTACAATCGGTAAGGGAATAGCGGCGGGTTAACTTATATCCCGTGACCCGTACGGGACACAATGCCAGTTTTAAAGGTCGAAAACAATACGACAAACTGCCCCCCAGTGATACGTGGCACTTGGCAGACGGTGACTTTGCGAAATTCGAAACCACGTCGATGTTGTCGATCGCCCTTAAAAAGGATACTCCTGTTTCGTCGCGTGGACGACAGCCCCAAAGGCCTAACGTAGTCAGTCGGATTTCGGGTGCTGACCAAGCTCCCCGAGAACGTATTCAAGCAGTTCCTTGACCCGAGACCTCAGCAAGAAGCACATCGGTCGAGGGGTGCGTGATGAGCGTATAAGACATTCATGAGATCCGCGCGATGCGTAGCGTACTGTTTGTAAGGTTTGGCCGCAGGCTTGGCTACAGCAATTCCACATCGTGGACGCCCGCAGGTACTTGGCGTCATGTAGCAA
>12 354 AACGCGCCGGATACAAG
TTCATCGGTCGCGTGAAGTTTTCCAACGATAGGCGGCTCGTTCGGGTTCGGATATAGGGCACGCCTCCGCTAGCCTGGAGGGCTCCTGAATGGTTGAGGCCTGTGAGATGATTATAAGGAATCATGGTAATATCATGATAATAGTGTGATCCCGTTGACAAAAGCATAAGATGTCCACTGTGTGTCACGTCTTACGCAGTGCATATATTCCGGTTCTATTGCAATGATTATAAGTTGAATCCAAAAGTCGAAACCGTATCATAGGTGCGGAGCATCGAGTGAAGGGTAGGACTCGGTAACATACACGGGGGTCTGGATTCTAGTAAAACCAGCACTGTTTTATGAGATACACCTAACGCGCCGGATACAAGAAATGGTAATGGTAATGCACGCCGCCGTGTCCATCTGTGGCAGAAGCGTTCTGCTCCCGACAAGGCGTCAAGGGCCCTTACCACGCGGCAAACACAGGGATCCTAAGCGGGCGCTACCTGCTTCCGGTAAGCGCAATTGAATGATCATCAGCCTCGCTTTGACATTCGAACGACAGGATGATGATTATTTAAGCCTCCACGGCGTTCCGAGTAAATTCCCCGTACATCT
>13 198 AACGTGCAGCAGGTACG
GACTTTTCGCAGCAATGTGAACCTGGAAAGCCGACGGTTCCGTTAGCGTGCCGTCTTAGGTAAGTAGCTCGAAGGCGGCTGTATGCGCGGACGTCTAAAAACTTTAGACAAGACCGATCCCAGCGTTCCGATTTCCTTTGAAAGCTGTCCGAGATCTTTTAGGCACAAGAAGTACGCCCATGAGAATAGTGTAAAGATAACGTGCAGCAGGTACGAGACAGCCTGAATCGTGGTATGTTCCCGTAAGATTCCTCATGCTAAAACGACAATTCGCCGTCGTCGTGCTTCACGGGCCAATCCGCGGGGGTGTTCTGACATCCGAGGCTGGCACGTGTCGTATATTTAGAGGGGTCACAAGAACTTAAAACGACGCGGCGAAAGAGGAAGAGGTGACAATGACCGTGTCTCCGCCAGGGGGCAGGTTCACTGTATAAGTTCATTTACAGTGCGGTAATTCTCCCGATCTATTAGAGATTGCTAGTTTAATGCATCCTCGGGCTAGCCTGAGGAACACCTGGGGTCGAATGACAGTCTGAAGCTCCACGATAGAAAGTTATCACTAGTAATTCGGCCGCATCGGATTATCAGCGATGCTAGTGA
>14 154 AACACGCCGCAGTTAGA
GCACTCAAAGATGCCTATCGTTAGCCAATAGCTTAGTTGGGCTCTAACCTCAGCAGCGCTCAATTCTGTCTTACTAGTAGCTCTGTTTTCAGTATAGTCAGTTTTTCACCAGTCCTACAGCGTCAGGGACCTGTCTATTTCCGTCTATAACCACAACACGCCGCAGTTAGAACTTGACAAGGACCGGTTGTGTAAGAGCTGAGCCATGCACTAGTTTGCGGCGGATGCAGAGGACATTGGTCATTTTTTTATTCCGCTGACCGTTCGAGCCAGCATATCGACGCGTACGACGGGAATCCGCTATGAGTATCAATATTTAGCAACCGCGCGACGCAGCGACATTCTCATCAAGTTTAGTGGTTCCACCGCGTTATGTGGGGAATTGTTAAGGTTCCGCACTGAGGTGATCTTGGTTTCGCCCGAGCGGTGCGAAGACGGTTAGGCCAGAAACCAAGCGAGGGGGTCTGCCTCCACTCCGGTCACCTGTTCAAGCAGCATCATCTCTAGGCTCTTCTACCCAACCTTAGTGACGGGTAATGGTCAGAAAGGCGTGTCTCACCCTACCCATACAACCCAATCGCCTGGTATGCGAGGGGAGCG
>15 475 AGACCGGCCCAGATAAG
GCTAAAATGTCGAATAGACGGTGACACCAGCCGTCTTATATACCAGATGCATGCTCAACGGTAGTTGTCAAGCCTGAAGGTGGGAATCAGATAGGTCTCCCGCGGAGGCCTGACGAACGGTGGATTGATTAGGCATCTAAAACACATGCGAGGAGCTAACCTTACTCAGATGTAGTAACCACATTCTAGCCAAGGGCTGCGTTGGTGTAAACACCGAACGTGTGGGAGCAACTTTTACTAGTCCCAGTGACACTCTCGCTTGGTATCGCCTCGCTAAATTAGATCCTGTGTTAACAGAGCCTGGGACGGTTTACAAGTCTCCTCGCCACGGGGGCATGACTCTAGCGACTTCAAAGTTTTTTTAGCGAAGTCCGTGCCTCACAGCTTAGGCAAATTTTAATTGTGAAGTAGACTGGGAGGCTTGGAAACGGCTCAACAAGACAACCATGATCACTCGTTGCTGCTGAGACCTCAGAGACCGGCCCAGATAAGAATTTCCCTTTTGTGGGCAGCCAGCAGTACGTATTCGGACTTCCTCCCATGAGATAAGCCGTTTCCCTCCGTATACGGTTTTAACTTACTTATAGGGGCTGAAGGTTT
>16 75 TAAGCGCCCTAGAAAAG
GCATGTGCGCTCAAGAACGGTCCAGCCAAACACGAGGACTTTCCAGGCCAAAGTGAATATGAGAGATCAAAAAAATAAGCGCCCTAGAAAAGGGCTGGTTAGGATCACGTAGATGGTTTCCAATTGATGACGGAGTTTTCAAATTGTACGCAGAGCGATCTGCTACTCTTGTGGGTGCTAGAGACATGTACTCCAACCGTTGAGGGTTGTCTTCCATCCTAGCTGCAAGGTTATGCTGCTACTCCACTCCTATCGCTATGATTGGACTCCGGAGGCGGCCTAAACTGGGGAAAGGTCGATGATGCCATTCGAAACCTGCAGACACCAGTCCACGGCATCTAAGCTCGCCTGACACGCACGAGGGTCGACTACTATAACTGGATAGTAAATGGCTTGTGCAACTGCGCTGGTAACCCTGCTCAAGGTTAGGGACCGTACAGGGAAGAGAACAGAGGAACACGCGGGCAGCTGCTCCGAACCGAGGCGGAGCGCTCACAATAGGTGGTCGTGTCCAACACATACAGTAAACCCAGGTCCTATCCCGGCGAAGACGCCGAAAAGGTAGCGGTGTGAGCGGGTTCATAAGGTGCATACGGTTGC
>17 466 TACTCACCGCAGTTGAG
GTCGATTATCTATCGCCCCGCATAAATACTAATTTATTTCACACGTTGTAGCAAGGAAAGCTACTCACTATCACTCTCCGGTCTTTGTCACTGTGAAAGTACGAGTTATGGCCTGATGTAAGCAGCTACAAAAAAAGACATTGTGATCCTTGGGTCAGATATTTGTCTTAACGGGAGAGAGCATGACAGTGATTACATAAGGGCGCAATTTTTGCTCGTAGCGTTGCCTGCGTGGCAGTGTCGGGTGGAATGCCCGTTATTAAAATGCACTGCCCGGTAAATGACCCGATCTACTAAAGGTATTATACTTTTACGGTGTCTTCTTACACGTGGCTAAAGCTAATGCAAACTACAAACCATCGGGTCTGCTATCCATTACGCCAACTAATGGGCCCCCTATGATAGTTTTTGACAGTATCTACATAGACAACGAGGATTGGTTCTCTGATCTAAACCGGGAATACGATACTCACCGCAGTTGAGCCTGCGAATGGAGAGCGGTGCATCGCTTTGACCCTCTCGTACTAAGAACAGGTGAAGCTACATCATGATTTCCGACATCGATGATAATATAAGGATCCGGACGATGCCCAAGTAGCC
>18 300 AACGAGACGCAGATGAA
GTCGTATATATCACCTCACCGGTGACGGGGCGAGGTCGCGGAAGTCTGCTGACAAGTTCAGTGACAGTCAGACACAGCCGCGAACAGTTAGCAGTTTAATTATTTCGAACGGGTGTAAGAAGAACTGAATTACGTAACGGTCTCGGTGGCGCATACTTCAAGCTCATTCAGAATCGGTAAGCTCCGTGAGTTTAATCAAAGCGACGCGGGACCGATACCTGTTGCTACGAGTTTCCCCCGGCGGCCGAGTAAGGCATGTCACGCACCGTTCGTACCCGACTGGAGGTCGCTCTACGCGCCAACGAGACGCAGATGAAGACAGCCAAGATCTTGGGCGTGTCCTGAGTCAAAATGGTATCATTCCGACAAATTTCTTAGCAAATGCGCAGGTGTGTATTCCGGGTAGTACAACTGGCATTAACCCTCCTAACCCGCGCAGGAGACTAGTCGTTGTAGAGTGCCATAAATTCTTAATACAACGCGCATCCTTGACATAAAGCGGTCTTAAATCGCAGTTGCGCCATCATCGCCTTCAGCGCTCGTCTTGACGGAGTAGTGCGAGAGCGCTCCCAACCCTAGACAGTCTCACCGGTTAAACAA
>19 6 AATGCGCCACAGATACT
TCCCGGAATGCGCCACAGATACTTAGGAAACTCTAGGCTGATCATGTGAATTGGACATAACAATTTACCCGACCCCCCTACTGCTTCAAACAGAAGCTGGGGGAACCCTATCATTATTTCCCTAATCGCGTGGCTCATGGAGGGGATGTTCAGTCTATAACTGAATCTTCGTGATGTCTGACCGTGAGGACTCGCGAGTTTCTCACATCTGATGATCGAGTATAAGTCGTATCAGGCGATACGAGGACCCAAAAATAAGTTCCATTTCCCTCAGTATACTGTAACCTTTACGAACGAGACTGCATCGTCTTGTTCATGTAAAGATTTCACAATTGTCCTTCATGCGTGTTCCTAGATCAATGAAGTTAAACCCTCGGTGATGCGCATAGGCTAAGAATCGTATAGCGACGCGGCCCACGGTGGTCCGAGGATACGACCATGCAATTTGGTTCACTAGAGTAGTGAGTCCTAACCGTGCGTGCCATATCGCGAATCGTCTAAACCGGTGATTGGTTGGACGTTGAGTCCTAGTTAGGCCGGAATAACATTTGGAAGTGGCGCGCCTCAATCTCGCTAGCATACTGCACCATCAAACTACGC
>20 137 GACGCGCAGCAGATTTG
AATGTAAGGGGAAGAACTGGGTACCGATCCACAGTAATTCCCGTCTGAGTAGTCGCGAAGACCGCCCGATGATCGTGTTTAGGTCTTGCTAGATCTCGTGTCCATTCGTATCCCTAACCGCAACCTACCAACTCTGTGACGCGCAGCAGATTTGCGCGCAATCGGACATACCCCTAGCAAGAAGGACTGATTCATTGCCAGTAGACAGGTGGTCGCATGTCTCACAAGACGCGCCCCACAGTATCAATTACTTGCACCGGTGACCTACGGATGCCTTTAGGGTTCGTAAGTGATCCACAGTTCGTTTTCTCGTGGAAGTGGCTGCGAATTGGTAGTCCCCCTCAAGGTCGAGGTAAGCTGTTTATTGGTTGAGATGGGTAACACTTGCTACAAGGACGAAGGCTTACATCTCATGGCTACTATTGCCAAATCGCCTTGTGCAACGTTTCAGCTGGATACGTTGAAAAGCCGTTTTACGATGCCCGAATGTCCGAGCTCCATATAAAGTGTACCGCGAAAGGTTTAGCGGTGAGGTGTTCATGATAAAACAATCGGTTTATAGAGCGGACAGGAATTTGTGGGGGTGAGGTCAGTGCTGCA
