# Supplementary material for: A particle swarm optimization-based algorithm for finding gapped motifs
Source: BioData Min. 2010 Dec 13;3:9. doi: 10.1186/1756-0381-3-9 (PMC3022572; doi:10.1186/1756-0381-3-9)
Supplement: Additional file 2 — Experimental Dataset. The synthetic data sets and real biological sequences used in the paper. [file 1756-0381-3-9-S2.ZIP › synthetic/non_gap_motif/fix_seq_length/Seq_600_20_19_6_1.fa]

>1 402 CACTAGCATTGTATTGGCT CACCAGCACTGAATTGGCT
TGTAATGTCGAAATCGCAATTACCGTTCACAGGACTCCTGTGATACAGGTCCTTGGCCTAGAGAAGGCGGAGGTAGATTAGCTGTTCGAGTCTGACACCCCGATGGGGAGACGAAGATAAACGGTTGCTGCAGCTTCCGATTATTAGACTGGTGTGCGGTTAACACGACAGTGCGTCCCAGATTACAACGAGTACTCTGTGTCCAAGGACGATCTGACGTAGTCACCGTTTGTACAGCGTTAGAAGGAAGGATTTTATAAAGCAATAGTCTGCCGTAAGGGCGCTAACTGCACGTTGATCGAAGCCGTAATCTGGGCTGAATTATACACGACTGAAGATAAAATTGGTACATCGAAGTTTAGAACAATGCTCATATCCGTGGGTCTGCCGCCTCCCAACGGGCACTAGCATTGTATTGGCTGAGTTCATTCGCCAATTCAGAATGGGACTATCATCCTATAAACCCCTTTAACTAGCGACCAATGTTATGTACGCGCGCCGTGGATAAGCTAGTTGCATATACCCTTACGGGATCTGAGCCAGGCACTGCGCTCAAATTTAGTTGGTTGGGTGGATGACTAAAAGTTGTTGTACAGTCAT
>2 288 TACCAGCGCTGGATTGACC
AGATGACGTTTGCTTGATGTAAGAGGGAAAGATCACGGGATACAGTATCTAAGCGAGCCGGATGATTGCGAGATCGGGGGAGATGATGTCTGTGTTGATGAACTCGGTCGATTATATGCCTGGTCGGGATCTGCGGTTCTCACTGCAGACGGCGTCTCTGTAGAATCTTGAGTCCTTAAAGGTACTGTACTTGACGGTTGCTGTTAGGAAGCGCCACAACTGCGGAAACATTTACACAAAGAGGAGCCGGAACGCCGTGTGTGGAGTCGGAGCTCGGTCTAGGGAAACTACCAGCGCTGGATTGACCTAGATTTAGACGCTTGCTGCAGAATTTGGCTCCGACCTTCCTCCGGTTTCTTAAACTGCTGCCATGATTTACGTAGCAGCTTCTTGCTCGGATGTAATTCGGGGGGACTAACAACAGGAGATTTGTACTCACCCCTAACTAGTCAATCGGGACCATGAAAATAAGAGGGCCAGGGAACGTCCTCTAGCCGCAGTAGGCTCTGCCACTGACCTGCGAGTTATTCGCTGAAGGGCCGGTTAAGGACAAATATCGTGTTCCTTGGAGGGTAGGCGCGGTCGAGTGAACACATCCAC
>3 388 CAAGCGCAGTGAAATGGAT
GACTATTCATCTCCGTGTCGCTCGCTAACGTGTGAGCATCGCTTCACGAGCCCAAGAATAGGTAAAGGGTATAGGAACCTGTCATGGTAATTTTCACCCGACCACCACTTACGGCCCCTGTTAAGTTCAATATCAGAGTTCCAGGCCTGATCATAGCCTGTTGATACTCGAGGTACTTAATGCGCCGAGAAGGTACAGAGGGCCCCGGGGTGAATGTTGTTCATCATCCCTTTGGTTGCTGAAGACTTTGTTATAGATTGGTTGCTTCTAGTGGTATAGAGATCTCATTCGTGGCGGACCTCGGCCGGAGGGACGAGTACCCGATGAGGCGAGTCGTATAGATTGTGCATTAGGCTCACAACATGAGAAAAGAATAACATCGTGGGAACAAGCGCAGTGAAATGGATTGCGGCCTAGACAATTGGCTTATCCCAAGATGTTAATTCCTCACGTTTCGGCATGGTAAAAAAGTGATCCGACAATAGTACGGGGTCGCCAACAGACGTCTAAGCTGTCCCTAATCATTTTTACGGTAAGCTCGTGGTGGACGTCCAGGAACGATCATCGCCACGGCTGTCTTTTCCGTTCACGTACCATGCA
>4 273 TACCAGCACTTAATTCGCG
TGTCCCGATATTGTGTGCAACAGGAGAAAGCTGTCTCACGATTCGCGCTCCATGTGTCCTGCGGAGTCGAACCGTTTATGGGGCGCGAAACACTTGTTAGCTGAATCACAGGTATTAGGAAGGAAGAAGCATAGGGGGTGTCATGACTAAGTGGTTTAAGCTGTTGCAGCCCCGAGGGGTCTCCGCAATCGGGTCGCTCGTTACATTTGCCAGGTTTTTTTAATCTCCCGACGTTCTCGTCTACCTCTAGTTAGTTGTCTTCGTGTTATTTTTTACCAGCACTTAATTCGCGATCGTAAGCGTGTCCTCGCAATAAAGTCGGAAGGCGTCTACCCGTGTCCCCTTCGGGCAGACCAAGGACTATGGTGCCGTCGATTTTGCACTAGATGGGAACAACATCCGAGGACGTGTAGTAGAGACCAACCACAGAGTGTTCGATAAAGGAAGATGTGCCTCAGACCGACTCAACTGCATTAGACTCCGACGCAAGAGGCTGCCGACCCGGGACTATTAAGGGAACCGGAAAGACCTATACCCTGGGCCGAGCTTCCCTGGCGGGATTTGTACATTGACATCTCATCAGTAGAAACCTTTCGCAAT
>5 307 CACAAGAACCATATTGGAT
CCTCTGAAAGGAAAGGGTCCCATCGTTTTGACACACCATCTAAGCTCTTCCATTAAAGCCGAACCACTTTACTGTTGCATGGGGCTGCACCGTCTGATATCGATACTGTTTGGAATCCCGAACTATCGCCGGGCACGTGGACGGGTGCAGCAACCCATTCGACCCCCGGGAGGCTCCGGGTTGTATTTCAGTTTTTAACCGATGTATGACGATGTTTCAGTGCATCTTCGGATTGCTTTGCTCTCGCAAGTTTGCCTAACTCTCAAGGGTGAAGCCGAACCTTGGCGACCTAGCTAGGGACAGTCGTCACAAGAACCATATTGGATATTTGAATGTAATTCCCGCGCATATCACTACTGATCGATCAAAAGGGTACCGGGACAGTTGCACCAGCCATCGACTCGATGTCCAGTTTCGGCTTCCGACATCCGTGACCCTAGCAGCTATCGTGGAATGCAATACTCTCAGGAGGGGTTTGGGCTGTAGGAGACAAATTACCCCCTCAGTGTAACAGAAAGACTGGTCGATATTTGTAGAACGTTAAACTGCGAACGTCTTCTGATGTGCCAGTTAATGGGCGCGAACCATGATTTTTTCTAA
>6 15 TACCTGCAGTGAATTCGCT
AACCAGGGTACCAGGTACCTGCAGTGAATTCGCTTATGACGGGCGAGCGTGAGGGGTCCACTCGTCGGACGGCTATCCAGCGTTTTACGGACGGATCGCACGGAGTGTTAAGGTGTGCGCGCTGCAAGCGGCCAACAACATTGACAGTATTTGCCTTAGTGCAGACAGTTCCAGCGTCCCGGATGTTGAGGGTGACACCAACCTCGGACGCCTCTCCACCTGCTTAATTGCAGACGTGGGATTGCTTCGCGTTCGATTATTCACGTGCTTTTTTTTGAATGACTGAAATGATATATATCAATCCTCTATGAGCTTAGTACACCTCACCTGTAAAGTCGGAAAACTAGATAGATTCCCCCCATTCTTGGAAACTGGTAGACGGGAGAAGGTCCCAATCAGAAAACAAACTGCCCCGCAACAGCGACGAGCGTGCTGGAACGGACTCGCTGCAGATTTCCAACGCCTTATCAGTGGTGTTAGCGGTCGGCCTCTTTTGCTGTCATAGAGTTCCGTAACTCTACAGACAACCGGTCTGCTGGACAAAGGCAACATTCGCCCGGGGTTCTGGATGACTCAACCAGGTGACTTACCGAGACTCGA
>7 270 CACCAACACCAAATTCGCT
GAGGAGATTTAGTTTCGGTCTGAATAATGCACAAGGAGATCTGGGCGACTAGGAGGCCGCCGAGTGACAAACTAGTCAAGTGATATGGAGTGCCCCGCAAGGCTTGAGTTGGATTTGGCTGCAAGAGAAGGAAAGTCAGGACTTCAATTCTGCGCTCATTGGTGCAATCGTCCTCACAGGGCTCGTACGCGTCTCACATCACGACTGTGTTGATCTGACTCATCCCGTAGAGGATGCTCTGCGAGAAACGCCCGGTGGTGAGCTCGGAAGCACCAACACCAAATTCGCTGGTTGGGCGGCTTACGTACCAGTCACACCGTTTCCCAGCACCACCTCGATGGCGGCTAAGTCGCAACAATCTGCGTCTTACCATTTATCAGGGTTGGGCCGATATATTACACGTACTGCGAACGTGTCGTAGGATACCAAGACAGAGCGGGGCTCCCGCTACGGAGAAACGAACAGTGATGGCACCATGCCCATCAGCCGGCGCTTTAAGCCATTTTACATACTCCGGTCACTTAGGTCGTAGGGTTCTTAAAGCCCTTTGTTATCTCGGCCAGAACCCCGGAGTCTAAGTTCCCTTCGTGTGATGCCTAA
>8 444 CACGTGGACTCAAATGGCT
CTCCGTCACGCGAACAGAGACACCGGGAACTGCTCACCCCGGCGTGTCACTTGGCAATGAAGGAGGACACTGATGAGGTCCTACTCGGCGACAGCAGTAACCCACGATTTGTGAAGTAATGGACTGTCCGTCCGAATCAAGAACTCGTATATACCAGGAGCGAATACGTTCACGCAACTTTAGTCTGGCCAATGATTCGCCAGCCGTCTCCCCGTACGCCAGCCTCGGAATCGTTTGGTCACACCCTCTCTAACCCAGGACCAATGCACTTTTGGTTGGGACAGCTGTCACCACTCTCCATACGACGTAGAACCCATGGCTGCACGAAACATAAGGCTAAGGGCTAGTGTATTTGCATCACACGGAACCCTCGCATGATTGGAGTAGCGCAGTATCTCAGAGGAGCCGGAAAGATTTTGCGCCTGCCATTCCACTCTCCCCCCACACGTGGACTCAAATGGCTTGGCGACACAATATTGTAAGAGCGGATGACACACATATGATCGGGCATAACGATTATCGGAGAGGCAGAACCTCGGGGGTTCTTTTCGTAACGATCGGGCGTAGCAGTATTACCGCCAGTCCTACCATAATGCAGGT
>9 565 CACCAGCACTGTATGGGCG
ATGTGGTCTATGGCAAGTGCGGCTCCACTACTATCGTATGTTATCGACTGATTTAAGCTATGTGGGTGACGGCTTCTTGTAGTGGCCATGGCAGGGTGGGGTGTGTTTACGCTGGCGACATGGCCGGCCCCGGCACACATAACAATGCGTCATTCCAAACGACCTTACAAACCATTTGTGGCGCCTAGCGACCAGACGAGATCGCCCACTGCAACGGCTGACCTTCGCGAGTGGTCTATAGCACGTCGGTATGATGACAGTTGTGCGAGAACCCATAAATGTTGCCCCCGAGCCGGACATAGAAGGGAATTGCTCGGCGTGAAGAAGATTATTCGCCGACGAGTGAATACTATCCACAGAAGTGAAACTTATTTTAGGCATAATTTCTACCCGGTGGAGATGCATCGGGCTGGTGTGGTCAGGGGATTAAGTACTGCCTAACTAACCAAGAAGGTGAGCCCTGAAGATCACTTGCCCGAGTACTTTTAGGAAGCGAAAGCATAAGAGCGGCCACGCAAGGCGATGTCTTGCTCCACGGACAGTGCTATAGCCGCATCATGGCTGCCACCAGCACTGTATGGGCGGTGCTCGGTGAGATTG
>10 376 AAGCAGCACTGTAACGGCT
TTGCGTTTGAGCGCTGTCTCGTTTGCTCCGTACTCCAAGCCCCGTGTATCAGCGTGGTTCCGCCGAATTCGCACTCCGCTAATGAGAAGAATTAATGGTGTCAACGCCTGGAGGACATCTGTATCTCAGCCCATAGTTGAACAATGTCTTAGAACGACGCAGCGCAATGAGCCTAACAATACGGACATGTTTAGTCATAATGGTGGTAACCCGAAGACGAAAGCTAAACCGTCCTCATGACTTGAGGGTTTATGCTCGCCAAGACGGGGATTCCCTAGGTGAATTGGTATGACGCCTTCTATAATCCTAGTATATTCACTTGGGCTTCACCAAGTTCATTCTCAGTCTTTTATAACTCGTCCAAAAGGCGTGTCTTAAGCAGCACTGTAACGGCTTTTGGGGCGAGACGCCCACAATGACACCTCGATTCCCATGTTTGCGTCGGATGTATAACCACTCGGTTCTATAACCATTCTTACTGAGGTGCCCAGTCTCTCCCACCTCACCTATAGGGATGAGTCCGGCTACACTACCCCAGGAGGAAGGTCCTTGAACATGGTGCCCCAATTATGAGTCTCTTCCCCTATATTGCCCCAATGT
>11 49 AACCATCACTGATTTGTCT
GGTGACCCTCCCGCATCGCGGGATAATTTTCCGGAACACCGATGCTATGAACCATCACTGATTTGTCTGCGACCTTAACTAACGTTAAGTTGTGTGTACTCCGTTCTACGCAAGAGGTTCCGATACACTGTTCTGGCATAACGCGTGATAGTAATACGTGTCTGACGGACTGGCGAGTGTCTGATCAAATTTAGCAGTGTAGCACAGCTCGATACGCAACGGAACCGAATTTGCAGGTCTTTGCAAATGTACACCGGTCGTGCACGCGAGGTCCTCGAAGCATCCCTTTCGCCGGACAAGAGGCCTGTAATATGGCACGCCTCTGGCGCGCCTCTAACGACGGGCGGGGAAGGAGATACCTCTCAAGCCCGCTCGAACGCTTGCGTGTTGACATTGCAACCCTGTGTTTGTACAGCCATCTTGGAGGGGAAGTTGGGACGAGTATTAGCGTAAAGGTCGGTCATCTCTCGGCTAAGTAAGTTTCTAGGAAACTGATAGAACATATGCTTAAATTCCACTGCGTGGATTAGTCGGAAGGCATTCTTTACAACCTGACACGGATACGATATTCCTTTTTAAACGCAGGCATTATAATTTCTT
>12 204 TTCCAACACGGAAGTGGCT
GATTCCAATTTCCAACTAAGTACGAGGGTGATCTCGTTCCCCTGGAATCTGCGACAGGCTCCATAGACATCGAAGACCTCGAGCTAGGGAGACCATGACGCATCATGCATTTAACTCTTGCCCTATTCTACCCCGTCAACTAAGTTGGACTTCTCATCGATTCCATCGGCGCCCATAAGAGTGGGGGTACCGTGGTAACGGTGTTTCCAACACGGAAGTGGCTAGAGAGTATAGTGTGATTGCTGGGGCGCTTTAAGCATCTGCGTATCCCAACCTAGGTTAGTAATTGCGTCATGGCGGTAGAAGAACGATATAAAACGAGTTAACTTAAATTAGCGCTTGCTCAATCATGTACCTGCGTGATGTGTTTCATGCGATGAGATCGCATGCACTTCGCACTGTTACCATCTATACAGTCTCAAGTGAAATAATACTATCTTAGTAGCATACTAAATAGATCTGGATTGCCGGCATGCGACTTAGCTTTAGCGCTTAATGCAGAATATGCGCTAGATGAGACACATAGGGTGGTCGGTGTAGGATCTCAATCCGCGATGAAACACACTATAGCACGTGAAATCCTATAGGGAGTAGCTAGCC
>13 2 CAACAGCAATCAATCGGCT
ATCAACAGCAATCAATCGGCTTCCTACCCAAGCCCTGCCCTTACACGAACATGCTGTTGACTTCACTGAAATCAGGGAGGCCAGGGTCCAACGTACCGACGTTTAGGCCTGAGAAGTGGTCAACAAAGTCCTGCTGAGGGATTAAAACCTAGCCGAGCCGCGGTCGGGGAACAACAACGCGCCATTAGAAGTGTGATATTTGCCGACATCTTAACAATGCGCGCAAGAATGGTACGAAAGTTGAGGAGCGGGAAGAACTGAAAAAGTGATTACCGTGAGTCGTGGCGGGCGCATTTGGGCATTGCAGCCCGGGTAGCGCATTTTCCAGTGATTCCGTCAGTCCCATGTATATCCGCCGAAGCGTGCTCACGCATGCGCCTATAAGTTACTCCTATTTCCCGAGAGTGACAGAGACAGTTACCGGGGTTGCCGAAGGGCGCGCAGTACCGCAAAGCTCGACCACCTATAATCCATCGAATTCACCCCAGATTGGAGCGTTCTGGTGCTCGTACGATTCGATGTTCCTCCAAAGTCTACTTTAGCTGTTGTTGTGCGACGCTGTTATGGGAAACACGGCACGCGTTGATCTTTTTATAAGGG
>14 554 CAGGAGCACTGAATTGACT
GAGAGATCGCAGCGAATTACATATGCGGACGGCTCCAGTTCTCATTAATCCAGAGAACAGATAATTTGGTGTCTATTAGGAGCGGGTGCGTAATGAGCTGACGCGGAAAGATTTGGTTACCTCGAGGCACTTTGTTCCGAAGAGGAGTCGAAGAACGCGAGGTTACAGTGAGCATTTTTATAGGACACGGTTGCCCGACTAAAAATCTATTATTAGTAGAATAGCTATCGTGCTCTTTTTTAAAAGTACCGAGTGGGCAAATTTGCGCGAAAGCAATGAGTAACTAAATTCCGTCTCTACCTTCCGTAGTAGAAAACAACACTACGCGCGAATGGATTAAAGGTTAACGGTGCCCGCTTGCTGTGCTTGTTACGGCAAATTTGACCTCCCGGCGCGGAATTCGCACAACATTGCAGTCACTAGCTACATCGACAAAGGTCGCCACAGGTCAAGACCACGGCCATTCGTATTGGCATGCGGACATATATTAAGCCGTCGGCAGACCAGGGCCTCGCGTGACTGAAGCAAAGCTCTACGCGGCATAAGCATACTTTCAGGAGCACTGAATTGACTTTTGAGGTAGAGCTACTTCACTGCACT
>15 266 GACGAGCACTGAATCGCCT
GTCTGATCGAAAAATAGAACTGAAGAGCCCTGGGTGATGCATGCAGACCATAACTGACATCGAGCGCGCAACGGTATACTGCTATTGCGTCAGCCCATTAACCGCCCTAGTAGATTTCTCAAAAAGAAAATGAATTACAGCATCAGTATAATAGGTCGTAGAGACTAGCGTGGATGCGATTTTATTCCTTACACGGCCCACGATAGTTACCAATTTGTACTCGTTAGAGCCACTACTGATTTGATAAGGTTCAATGTCTTCCATTTGACGAGCACTGAATCGCCTATACGTCCTGTTAATGTTGACGCAGCGGAGATGGGGTACAGTGGTAATCGAAGCTTCTCCGAAGCAGGCGAAGGCCAGAGACTTGTATACTCGGTAGATCGCGTCCGCTCGACGGTTAGTGTGTAGCGGAGCTCTTATAACCCTTAAGGAACTTCCAGACGAGAAGGCTTCAATGGGTACGGTGGAGGTGCCCTTCCGGAGCTGATTCGGTTCGGCTCAGGCGGACGAAGCACCAGCCCCAACCGGGGTGGGTCGGATCCACCGGTGAGGACGAACTTTAAGTACTAGGGCCTCGATGACGTCTCCCGTCAGTTG
>16 531 CACGAGCAATCAATTAGCT
AGCGTCACATATAGGTGCGGTGCCCCGCGGGGAAAAGATCACCCACTTCTCGAGCCTGGTTGGCCATGTGGCAGTAACAGCTACTCATAAAACATTCGCCGGTGTGAACCTGAAGCCAGGATGAGATCACACCAGAGATTTCAAGGCGCTCGAAGCGACTAGCGTCACTGAGCTGCTTGACATGGTTGGGAAGTAATTGGACATAGTTACCTGAAGAGGGAAAAGAAGTATGCTCCTCCGCGTACGGAGAGATCCGATTCTCCGGCAAAGAATTTAGAGCAGCGGCGGCAAAATGTTTGCCATGCGACTAGAGCCGATCGGCGAGAAGCTGAAGTTCTAGACCGCACGGAAAAACGGGACTTATACAAGCAGAACGAAACGGGTTCTAGTCGGGATTAACTTTTACACCTGCAACGATTTAGTTATGTACAACTGTTAGGCTAACCAACATCGAGTCTCTCGCAGGTGATCCTCACTTAGGTGGTAGAGTCGTCTCCTGCGAAAGGGTCATATTATCCTATCTCCCGTTTACACGAGCAATCAATTAGCTCCGTCCGGCCATCGGAGAGCTACTCCGAGAGTCCGCCCTAGAGTTGCCCC
>17 155 CACGTCCAATGAATCGGCT
AGCGACATTAAAGTATCAGACAGCCTTCGCGGTAGAACGCCCAGATACGCCTCCCTCTAATATCCGGGCGTCAATTAGGGGTACGCCGTCCACAGCACGGGAACCGCGTTCGGTACGTAATTAAGTTTAGGAAGCGAGGTTGACGTGACACTAGGCACGTCCAATGAATCGGCTTAGGGGCTCCAAAAGTTATGCTAGTGGATGTGCATGCAGAGATGAACACCGCCTCAATCATGTCAAAGGCGTACGATACTAGTTGACGGATGCGTCGATAATGACCCCGGAATGAGTAGCCTCTCCCAAAGGTGACAGGGTGCGCCTTGGCGGGCTTAGATCTCGATGATACGTATGTTTTCCATAAGTTAGGGGTCCTGGTCGTTGGCCTCGTTCATACCGATTATTTTGCGCGCCGTGGCAACGTGTCATAGCACAACCTCGATATATCATAGGGTACAAAATCGGGTGGCCATGCTATCTTATCCAATGTGTACCTGGCAAAAGTGTGGAGCCCATCTGTTTGCCGCCAACATTTCCGCCGTGGTAGTCTTCACCAGGCGTGCGTGAGATATATCCATGATTGAGGTGAGGCAATGGGGGCAT
>18 334 GACCAGCACTGCATTGGCT
CCTGTATTCGCGGAAGGAAATACCTGGCCTAAACAGGGAACGACTCAAGCCATGAGAAATAATTCGTGTTTCGCAGGTTGGGGTGCAGTGTACAGGTATGATGTCACAGAACACCTTAATCAGGGACGCCCTAACATGTGGGCACGTCTCGAGGCTGTTGGCATGCCCTTAGGTGACTATATTTAATCGATAAGCATGGTTCTAATATCGGTAATCCCCATCTCTGACCTATAGTTGATGTCGGCAGCGCAGATACTCAATTTGCGAGCACAGGCTCACTAGACCACAATTCTGACTGTATTTTGGAGCACCTCCGTGCCTATAGCACAGGCTGGACCAGCACTGCATTGGCTACGATCAGGATCAATCGGGCCTCGCATGCCCTTCTAACAGGATCCGCCGTACTCGATTAATCCTTCATGTAATCGGCTACCGCTCCTAGATTTGTCTATCGCGTAACCGGGGTCTATAACAACCGATGAAGCGCAATCGTGAGCGCTCCCTAACAACGTCTTGTGACTGCGCGAGCTGTCGCTTGATGTTGTGCTGTTGTGCAAATGACCAGAAGCAGGGCAGATCCCAAGGCCCTTGATGTTATAC
>19 39 CACAAGCACTGAATAGACT
GTAAGAAGATAACCGTGCTCATTTCCGCTGGGGGGCTTCCACAAGCACTGAATAGACTCATCAAGTACAACAAAGGGTGCTTCTAACGCCACACGTACTCAGTTCTCTAGCGGCCGGAGAGTCACTGCTCTTAATATTGATTGACCGAAATTTATCCATACTCTGACGAGGGCTGTGGCATATAACTCCTTTAATCGCTCGACGTCATCCGTATCTATTGCATCCGCAGACCGAGTGATTCCAGCAAACCCGGAGTCGGAAGTTATAATTGAAATTCGCTCTCTCTAAAATCTAATCCCTGGACGTCCGTCTCTCTACGCGTACGGTTTCAGGTATCAGTGCGGACCATCGGCCAAGTTCGATTAGGCAGCCGTAGGCGACAACCGGCTCGCTAAGTCGTCACCGCCACCTAGTGATCGCTAGTCCCCAGCGCTTTAGGACTACTCCTGGTAGTTCGGAGTAGACTGGCGATGTCATCGTTGGCACGAGGTCAAATCCGCCAAACAGTCGAAAGCAAACATTGTTTAGCCAAACTTTATATTGCTCCGCGCAGTTTACTCTCAACGACTCGTAGCATGTCTAGGTAGGGCCAGAGAAACA
>20 82 GACCGGCACTGAATTGGGT
TGAGTGATTCCGCCGGATCACCGGTCCGCTACACCTCACTCCTAACGTTTCATATCGCGATAGTGCAGTGGTCGTTACTAGTGACCGGCACTGAATTGGGTGAGCATCGACACGAGCCGATCAATGCGTGAGACTGGTACACGCGGCATTGGACGGAGTACACCTCACTATAGATCGTCGTAAGTATCGCTATATCGCACACACCTCCGGGTTCAGCGTGAATCAGGAGGTGATTACCTCGTCCGGAGCAGTTCGACTATAGCGGATAACCAGGTGGATAGCCACTAAGCAAAGCGGTCGTATACGGTGCAGCCAGCACGTCAGCTATCCGTAGTCACGAAAGTGTAGGCATTTGCTAATTTCCGACCGGAGTATAAACTCACCCAGTTAGAATCCGCACGATCGACGTCCCTCCACACTTAGGTTCTCGTGCCGTCGTGCTGAACGGAGCCACGTAAGACGCATAGCATCGTCCGCAAACTGCTTGTCTCAAGAGTACATCGATCCTCCTGAGTAAGGAAGATCTTGTCCATCGCGTCGCGCCTCCTGCCGCGTCGATCAATTGCGAATTGGGTGGGTAACCACCTCAGGGCTTTAGGT
