# Supplementary material for: A particle swarm optimization-based algorithm for finding gapped motifs
Source: BioData Min. 2010 Dec 13;3:9. doi: 10.1186/1756-0381-3-9 (PMC3022572; doi:10.1186/1756-0381-3-9)
Supplement: Additional file 2 — Experimental Dataset. The synthetic data sets and real biological sequences used in the paper. [file 1756-0381-3-9-S2.ZIP › synthetic/non_gap_motif/fix_seq_length/Seq_600_20_19_6_10.fa]

>1 33 AGCCGTGTCCGACAGGGAG AGGCGTGTCCGGCAGGCAG
CTACCTACGCCTCACGGCGGCGCTTTGAACATTAGCCGTGTCCGACAGGGAGCTGGCATCGGCGGAAATAAAGGGCAGCTCTCGTTTCTTGGGGAAGGCGTTTACTGATAAGACCTAACCGTGTATGCCCATCCAGGTTAATTTCGATAACTCAAAGAATTCCAAAGCAGCCTCCCAACTGCAGGTCCATAGGCTATTTCATGCGATTCGTCTCGAACAAGTGTATCGATCGGTTGCATAGACGTTCTCCCGCCATTGTTCCTGCAATCACATTGGCTCTCCCGCCGGCTGCTAGTGTCTCACCGTTTTCGTACTTGTCGTTGTCCTAAATTCCTGTACCTCATATAATTTCTTCTGCGTGGTGAACCGGCATTACCGGATGTTCAAATCCCTCCTGCGCCAATAAGCCGGCCCTTGCACACGAGCGCGTCGCGGAAGGCTCAAACTCCAAGGCCACGAACTGCGCAGTACTAAAATAGCGCGAGTCCGTCACTGCGCGTTCCCCGTCCTAGCCTTGTCGTGCATGCGGCAAAAGAGTAGACCGATCATAAGTGTTATCGTTGCGGCGTGACCGATCGGGTGCCGTTGCGTTGTCATGAG
>2 26 AGGCGTGACTCACAGGCAG
GTATCCACAGCCGCCGTGAATCGGCAAGGCGTGACTCACAGGCAGCCGGACTGTCTCCCACCTAACTCGGATGTACATCCGAGAGTCAGTAACTCGACTCCTATTGTGTACACAATCGTTATGCTCTATACATCGTGGCGGTAAAAAGAATAACTTCAATGTGCACGACTGCCTCTCTGAGCCATTGACAAATGTCACGAGTTCAATTAGCTTGTTGTAGTCGCCCATGTGACCCTATTAAAGGGTCACGACATTCTATGTCTTACAGCAGATTTAACAATTCAGAACTATGACGTCGGCCTTTACTTAATTAAAGAAGGGTGAAGAGAGCGAGCAGTGGCATCCCCGTTGCATAACTATACCGCAACGGTCTTCCTCAGGAACAACGATCGTAGCATATGGCGCAGCTACGACGCAAACCAGACGCTACCTGCCGCACGGAGGAATCGGCGTTGTTTGTACGACCGCTGCGGACGTTAAGCCCGAGGAGGTACTCGGACTACAAAATTCAAAGGTTTCGCGAACCTAGAGCTCCGGGTCAATAATGACTTTCGTACCACACAGTTTTGCATGCGGCGGTCTGTTTGATTATCGACCAAC
>3 522 CGGAGTGTCCGTAGGGCAG
GGATTGAAACACTTGCTGGACACCCGCCTTCCCTAGGTGTATGTTCTCCCATCTACGTCATGCCACCGTCTCTGACGTTTAGCCAATTGTGCTCAATATGCTCTGTCGTATGGTGCTTGCAATGTCGATAAATCTCTGACTTCGCCGGGGCCGCAACTTCTTACGGCCAGTTGGCTAATTGCTACCACCCCCATCCCCGCCCCCAAGAAGCCTGTCGAGGGCTCGAACGGCGAACTTACCGTTGCGGGTGCATAGGGCAGTGTCGATGAAGTTGGCGAATAGTGTGCGTCGATGAAAGCATACAGCTCGACATGGAGCGAACGTGCGCTGCTCTCGACGCCGAATGGGAGGAGCCGCGCAATGTCCTAACACGGCCGGATTCATTAGTTGAGCTCCGCCGATCTGGACCTGGCCCAGCCTCCCTCAAGTGCATCTCCTTCCCAAAAGCGCATTGAGCCTCTCTATCCAAGGTCGCGCCGGATTCACCCGTCGAAAGAACATCCCCGACCCGCCAAACGTCACCGGAGTGTCCGTAGGGCAGAAAAGGCCTACGGCCCACCTTCGCGTGTTAAGGTTTTGAGATCATGCAAATGCGTACTG
>4 20 GGGCCTGTCCGGCGGGTAC
ACTGCTCGAGCATGTTTAGCGGGCCTGTCCGGCGGGTACAATGTTCGGTGATGTGAATAATATGCCTCCTTTTGTCATTATGTTCAAAGTTGGGAGAGGAAGAGATTTAAGCTAACGGGACATTACGTCGCGTTCGATGTTGGTCAACAATTAAGGCTTAGCGGGGTTGTATAGATGGTAAATATTGTATAGTGGGGCGATCCTAATACACGTGATTGTGATCGTCAATGTTATACGCGGTGGAGTCTGAACAACCGACATGATCACCAGGAAAGAGGTCCTACTCGGGCTTGATCGTCAAGGTCGTGCGGGGTACCTTACGTTACGCCGGTGCTACGTTATGTGCCTCTCCATGCGATTGAAGGCAGCCTCCAGCTCGGCCACGGATTGTGGCTTAGTTATTCCGTCTGAGCAGGGTAAAGGACTTAGTGATAGACTGTGGTCTCATTGGCACAGTAAGTTCTATCTAATCGGTCAGCTCTAATCATGAACCATAAAGCTATCGGCTCACGACTACAGACATTACCGTCAACTATACTAACGTATGTGAGTGTGCTGGCAAGAATACTGGGCGATACTAACATTTGTGGGGTAACAGTC
>5 526 AGGTGTTGCCGGCAGGCAG
AGTGTCTAAAGGAGCAACATCATGAGACCTCGTGATGAAAGAACCTTTAAGTAGACACAAGTGCTTCCCATTATTTTTTCAAAGCCTAGTTACTATCTAAAATGTATGTGCTACAATCGGATCCACACACAGGTATAAGTTCGTCACAGTTAGTACCCGTAAATCTGCGGACCTAGGTCCATACCAGTCGAAGGTTCGGTTTGCAGGCAGGGCGAGAGCCTACGAAAATTGGCTCCGCCCGCAAGAATGGCCCTTGCCTCGTCTAACAAAAATACAGTTAAAAGGAAATATTAATTGTTTAGAGCTTAGAATGCAAACTTGAGGTCTCCGGTAAATTACGAAGACTGTTGGGGTAACTACGCAACTGCCAGAGTACGGGACACCACCTCCTACGTCATTTTCGCCCAGGGGTTTATCCCCCGCTCCGGGTCAATAGTCTTGCCAGGCATATGAAGAGCCCTTATTGTGGACTAGCCAAAGGCCCTACAACAAACAACCACAGTAACTCCTGCGGCAGCCCTTTATTAGGTGTTGCCGGCAGGCAGCCAGGGCGGATGCACATATGGATTCTTCGGCATAGAAACTCTTTCGGACGTATAT
>6 442 CAGGGTGTCCGGCAGGCAG
CCACCTACAGCTGGAGCTCCGGCCCATTAAGGGGTTCTGTGTTACATCAACCCTGAGTTCGCGGTGATTAGACACCAATGAAGATGTCACGTCGTACATTCGACTACGGAGTTGATTCAACCCTCTGTTCACTAGCACGGGGACCATGACGTACCTAGTTTAAGTACACTGATCAACCAAGGAAAAGCCAGGTTCGCAGGCGGCTGCCAAAAATCAAAGCGACCTTGAACGTCCCCATTTTTAAGGGAATATTTAGCTGAGCTTGTAGGGATAATAGTTGAAGTCGGCTTGTCCCCAGATGAGCTCACTGGTTACTGCATTCTTCCTACGGACTGGAAGAATATCGGCAGATAATTAAGCGATGTGATTACATGGCTAGTACGGTATAGGCTCTGGGCGGGAGGGAGTCTTACCAACGTTCTAAAAAAGCGGTGCGATGCGGCAGGGTGTCCGGCAGGCAGAGACTGGGAAAAAGCCCGCGAACCTTAGCCGGCTGTTGTGGAGCATCGTGTTGGCGACCACTTCAGCCGGAGTGTTGTTTGGGCGATCACATCGGGGATGTTAGAAGGTTCACAGATTTGCTACACACCATGTTAGTCT
>7 362 AGGCGTGTCAGGATGGCAA
AGAATACAGGCGGCTCCCAAGTTAATGCCTTACGCGTCGAAATTGTCTGCTGTCATAAACAGGTATTCGCTCGGAAGTCCTGATGAGGCGGTCTACGGGCGTCAAGAAGTCATAGTATATTAAAAAAATAGGGGATGTCCTTACTACACACACAGCCTTAGTCAGAAGGATCAAGTACCATCCGGCAACACGACGCTCGAACAGGCATCATCCCTCTAAAAGGTTCTGATAGTTCGTTCGATGATTCGCTACTTGGGTTGCGGAGCGACGTCTATACTTTGGGGCAACGCCATTCGGGTGACCGATTAAATCCTGTAAGTTAACCGAGAGGTTCTCCACGGTTACAATTCTACTACAGGCTGAGGCGTGTCAGGATGGCAATCATTTCTTACGTGTCGTAATAGTTGGAGAGCCCGTCTCAGGGGATGTAATTGCGAGCAATTTGCTCTATTAGACAATCCACGATGGCGCGAGATTTGACGATCTCGTTGAATCCGGGCTGCTCGGGAGCTCTGTAACCGAATCCCCCAGAAATAAACGGCAATCACAGAAGGACTTCAAGTAGTACCAGGTGGCCGAAGTTATTCAGGAACGGCTGAA
>8 217 AGGCCTGGCCGGCAGCCCG
CCGACTACGTGAAAACCGCTTAAGTTCGTTTCTAGCCAAACCAAGCGTAACAAAACCTAATTTGCGTAGATCACGGCCAGGCTATTGTGGATTCCGGACAAATCATCGCCGATTCTGCCTTTTATGGCGTCACGTGGGAATGGTTCTGCGGGTAAGCCAATTCTCCACCGTAGTGTTTTCTGAAAGCTATTTTGATCAGGGACCACGTCGGAACTCGAGGCCTGGCCGGCAGCCCGTCTCGGATTTCCAAGACAATTCTCGATACTTATTATAAAGCTGGAATGTATGCAGAAGACTTATTCTGTTCTCCAATATACCCTGACTGATGCCCTTAACCAAATCTTGGGATGTTGTATTATCTCCGTCACAGAATTAGGTGAATTTGCAAGATTAAATAGTGTTACTTGCCAAATTGCACACTCAATCTAAGCCACTGAACGTATCGTCTGACGTCCGACCTACGGGATGGGATTTCAACGCTTCCTAGGATTAGCAACCTCACATGCCTTGACAAGCAGCGTTCTTATACGGGCCTGATCGTCGTGGATCCCAACCTTTAGTACGCGTTGCAGTAAGTAGAAAACAGATGAGTCATTAATT
>9 324 CGGGGTGGCCCTCAGCCAG
CATGGCTACCCTGGTGAAAACACTCAGCGAGACTGTTGCCGTCATAAGACTGGGTTAGATTTCGCAGGAGTACCTAGGTAGGCTCCTAACGGTAACACTTGGGGGAGCCGTACTAATTATGTCCGGCCCAATGAGACTAGGTACGCTCGCGCACGCCACCCCAGAGGTTCAGAGATATTCCCTTGTCGCTGATGTCGTCGCTAGGTACTATGAGGGGGATCGGATACAGGTCGTCGTCGTACTAGATTAAGGCAATTCCGATCTACCTGGTCCCGCAGTCGGGAGTTATATTGCAGTAGCGCGATTACGTCGAGAAGGGCGTAACGGGGTGGCCCTCAGCCAGTTCATCAACTAGTGTCGCCTTAACGCAGTCCGCTAGAGCGAAACAGTGCTGCAATCAGGGACGGCCCGGCCGCGATGGGTGTCGGTGTCAGATACACCGTCAATCTGCGGGTCATCTGTCGTGCTACCGTATGAACGTACGATGTTCGGCTGGACTACCGTTCTCTATTTCAATTGGCGTCTAACTCGGGCACAGTAGGTCATATAGTGTGAATACCCCTGGATACTGCGTATTGGGAGATTCTACAGGGTACTCAA
>10 333 AGGTGTGTTCCTCCGGGAG
AAGTCATCCGGTGATGTAACTGCTGATAGGTTGAGCGTAGGATCAATGGGGCCTTGTCGTGTACGTGGCATGACTCGTGGCCTTGGCCCGTCCCTACATGTTAACTGTGGATCTTAGCCCGACGACGGCGGGTGACGACCTGGGGCGATTATGACGTGATGTATCAAGTCCCTGACCGAGACCACCAGTCGTTTGCATGCATCAGGCAAAGAGAGCAACATCTGTATGCGCGGCACCTGAGTCCGGGTGCACCGTTCCGCCCTGTGTTGTCCGGGCAAAAATTGACATATCATATGTGAACCATGCGGCATAAACCTTGCATCTTAACCGCAGAGGTGTGTTCCTCCGGGAGTCCTACCGTCGTTTAATCTCCGCGCATTAACGGCTCGACGTAATACAAACGGGCTCGTGATGGTACAATTTATCCCTTCGCGGAGTATCTATGTTACGGGGGCTACTTCTCTCAGCATACCTTACTGGAAAATACTACGATATTATCACCGCAAACTGGGTTACTCCATCCCAGTACTCACCAGGTGTTCTTACATGGTGAGCTTTTACTATGGACCTGTAAAAGGAGCGCAAGCATCCAATGAATAT
>11 237 AGGGGTGTCCGACATGAAA
GCCTTAAACTTGATGAGGACTGGGTATATGGCCTCCTAGGGCTCAAAACCACCAGTATCTCAATCTGGAATAGGATGATGGAGCATTTTAGCATGGGCCGCACTGTCCGCTTATGAATTGTGGATTTCCGGGAATTCTGGAGCCATCCTTCTGTGCCAACCACCCTTCGTTGGTAACCAACCCAGGCGATTACGTGACATCCCACACCGAACCTAACACAAAGGGGCGTCTAGGTGAAGGGGTGTCCGACATGAAAACCGTTTTCATAAACTTCATATTATTAAGCTAGAAGCTTCTGTAACCCGCGGCATTCCACGTGACCTACCTGGCCGACAGTTGCCTATTTTTAAACACCTAACCAAGGAACATGCCCGTCTCATGAGCCTGCCCCGGCATACTTGCGCTCACCGGGGGGTCCGCGCAACTCGAGTGCCACGATGATCGGTCGAAGATTCACCATATTACAATAATTAGGCGGGCGAGGCTTGGTCTAGGAGCATCGCGCTTGGGGAATGTACACTCGGCGATAAGAAGAAAGTTTCTTAAACGGTGCCTTATGCTCAGACCGGGGCGACACTCTCTAATCCCGGACATAGCTGT
>12 463 AGGCGTGTGCTACAGCCAG
CAATAACGGCAAGTATGTTCCTATATTAAGGGTGAATCCAATAACCCTTGGTTATCATGAACGCCCTTAATTTCTCCTGCGGTACACCTCGCATAGATCCGCAAGCCCGATACCGGAAGATGGAGCTCGGAAAACAGGAATAAAGACTATGATCATAATAAACCTATAAATCTAGGCCGGGTCTCATGCCCCCCAGTTACCACTACGCACGTATATAAAGTTATCCTCCTCTGACTCCCATGGGAAAACTAGAATTCACCTAACTTCTAGTAGCGCGACGCACCCCCCGACTCATGATTACCTAGATTGATTGTGTTTTTATCGTACAACATTGGATAATATCACAGCCAGCTTACGATAAGCAACTAACCATCTAGGTCCTGTTTTGCATTGCGGTACTGGATTTTATTCTTTATAGTTGGCGTGTGCCTTAAGAGGGTGTGTAGAGAAATTGGCTTGCTTCAGGCGTGTGCTACAGCCAGAAAAGGTTATCATGTTATACTCATGGTAGGGATGGGGGGATGTTCTATATAATGCGATACGATAGAAGCCTGGCCTACTGTTGTGGACTGAGATTCTCTTCGATTAGTTCGTATGTGC
>13 448 AGGAGTGTCCGGCATGGGG
ACACTATGCGGGCGAACGAGACGGACGATAAAATAACGCGTGTAGCGATTCTGCTGTTTTAGGCCTAGAGAGTACCAGTAGGTTTGCCGCGACATCCACCCGTCATGATCGATACCGCCTAGGGTGAGTAGTCATATGATGAACCGCCCTCTGAACATTCGGTAATGTCATTCAAGTTAGCTTGTGCGATCGTGTTGCGTAAATGGATGGGTGCACGGTGTGTACCGTTAGGGGTTTCCTCCTTTCGAGTGAACACTTAGTGGTGTTCCCTAATGCATTGTGAATCATCTACGGCGATGAGCTCAAGCCTGAAGGAGGTGAGCAGAGAACTCGTACATCTAGAAATATTGAGTGGTAGGACGGCTAAGTTCTGCCTATGTTAGCAGCTCGGATGGTTCGTAGAACCTCCCGTATGCCCGATCTTACTCCTGCCAAAGCCTGTGTACTCAGGAGTGTCCGGCATGGGGTACACGCGACAGATCGACTCCGGTCCCCCTCCAACTCGTTCAGAGGGTCTAATAGCATGACAGGGCGAGTGCTATGCGTACACTGCGGCATAGGCGCCTGTCGGGCCCCATCAATTACAGGGCGGCTCACACA
>14 175 AGGCGTGGCCATGAGGCAA
GTACTATTGCAACACGCCCGCCGGCTCCGAACTTCGCTTTGTAGCGCTCGATGTCTCGCTTGCGTTAGCATCTTTTAATCTGCGGCTGTGAAGTCCCTCTGTGTCCCGTAACTGTTATTAAGCGTGATACTGGCTCCATCACGGTAATCGCACGGCCAGTACCAGCCAGTAGCGAAGGCGTGGCCATGAGGCAAATTATAGTGATGCTCCTCGTTATCCGGGGCCCGCATTTGCGGCTTAGCCTTGATGTAAGAAGCGTTCACTATCCTTCATCGCCTCACGTATCTAAGCTCCGGATCGTACTGTTTGCAACCCCCCTGACGCGGCGCCATGCGCCGGAACATCGGAGTCCATCCTTGTCACTGACCTCAACCCAGTGTTAAATATCGAGAGGTGAGAGTATACAATCGATTTAATAAAGTTCGAGTTCTGTTCTCCAATCCCTCGCCGGCGATATGCTAGGTCGGGGTCAGGCTTGCTCAAATCGCTCCAGTTACATGACACTGCGCTGTATTGAACGCCTACCCAGGCTGCTTTATGCGTGACTACATAAGTTAGTGCTACCGCGTATTCGGATCCTCAAATATAAGGTTACGTGTC
>15 409 AGGCGTATCCGGCAAGCTG
ATCCGCAAGCCTGAGACATCTCGGTGCCTGGGTATCATGGGTATACTATGAGGCATGCTGACAAATACTACCATTTCGTAGGTATGAATACCAATCGTGCATTGCCGTCCTTGAAGTGATTGACCCGGATTCATGCCAGATACTCAAAAATCAATGCGCGCTTCAAGTCCCCAGTTCGTGGAGCCGTCAGTGGAAGGGTGCTGGGGTCTCTAGTAACTTTGTCCGTACCTAAAGACTTTAATTCATCCCGTCGATAAGATCGTACACGCAGCCTCAGCAGACTGAGTCAAGATGAAGCCAGTTAATCTCACGATGTGCTGGCAAGTGACTGATTCACATATAACCTCCAAAAACTAGAGTTAGGGCCGAAGTCTCCTGACAATATGTCAGATGATTGTGCCTATCACAAAGGCGTATCCGGCAAGCTGTTATCTTGAATCATGGCATAGATAAACAAGGTTTACTTACCTAACGGCCAACGCTTCAAGCCTGCCGGGGCAGAGAAGAGTTGCCTGCCAGTCGCACCCTAATGCCCATACGCCGATGTGTAGTAGTGAGAATCAGTCCATCTGCGTAAAGGCCGTGATGTCCTAGAAGTGT
>16 547 AGGCGGGTGCGGTAGCCAG
CGATATTAAGTAGGAGAACGGCGTATTTGAGCGTACCTGGACATGTGGAAAGTTAAGCATCCTGACTCTTTATGTTGACTTCATGATTAATAGACGGCCGGATCTGCAGGGTACCAGTCACCCTTACCGGAAGACCAATCAATTTAAACCCTGTCCAAAAGATTCAACGAAATAGTTAGCGACTGTCAAAACAGCGCTAATTGCAACCTCGTAACCAAGCCACCCGTCGCTGTTAAATCCTCGAGTTATAATGTCACTTTAGCGGTCTGGAAGAGAAAGAAGCATAAGCGTAGGCGGCAGGCTTAAAGGGAAATTGGTTTAGCCGGTAGTTCTGTCACAGGTGTGTCTCGCTAGCCACACTCTACCATGGCGGTATCCCCCCCTGTTAAATATCGGCACCCGAAGCAACGAGTCATGATGCTGTTTTATTAGACGAACCAGAACGTACATACCCCGTACTATTGATTGGCCCCGCGACTGCCACTCCGTGAATTTTACCAACATCACGTCATCAGAAAAGCAGTTCGGGATGCGCACATGGTTTCCCAGGCGGGTGCGGTAGCCAGCCAACACTTACGCACTAATGAAGAAACTGCGATG
>17 458 AGGCGTTCCCGGCAGGGCG
CAAGACTAGTCTAATGGACGACGAGCATTATGCTGGATACGTAAGGTACCCTGTTCTGCCCTAGACTCGGCTCGCGTTCATATGATCGGCTTGTCGACGCGACGCAAGCAGTGGCGGTACCGAATACGGGCTGGACCGGTTAACGTGCTCGCGTCCGTGTTCTCAGTCTTTCGACGGTCCTCGTAAACAATTTCAGATCGGGCCAAATATGGGGCAGTCTGAGTCCTACGCTTTCCTGCCCGTTGTCCTTAGAGGCCAATCGCCGTTCCAAAACGTGCTTGTAGGCTTGGATCTGTCGGTAAGTACGAAACGCCGCATTGCCGGCTCGCGAGGTTCTAGGCATTGGGTGACTCCATTGCACATCCTAGACACAACATGGTCGTCTGACCTCGTTGCTACCGCTTACGTGCGGCACTCCCACTCTGATACAGAGAACCCTGTTTTTTTAATATCCGGCCAGGCGTTCCCGGCAGGGCGAGGAGATCGAAATCAATACCGGCTGGTTTACAAGAAGCAGCAAGGGTTAGGAGTAACGACTCACTGCTGAGCAGGGGATTCGGTTTAAGTTATGCTTAGTACCCACCCGCCTGATAATTGGAC
>18 414 AGGCGTGTCAGGCTGGCAG
ACTGTAGAAACTAACGCAGCTGCGAACCGATATCGAGTCCGTCTTTGTCGAATTGTGTGACGCCCTATTTGGACTGTACATGCGGGCCGTGCAGAACCATCTGCGACGACCGAAGTGACTTAGAGGATTGCGAACTCTATGTTGCACGTGGATCAGCACTCTCAGGGGCAACGCAGTATAGCCTAGGAGGCAAAGGCCTCTCTTCCAGGTAGGCGTATTGGCTTCCGAATACATGGGAGGGGGAGAACTCAACGCCCTGAGTCCTCCGTCCTCATAATCGCCCCGGAATCAATACCCAACACGACGAGCTGTTTATGTGCGTCAAATCGTGTACGACGATCTTAGGGTGAATGAAGTCAAGTTAAACTCGGTCTAATTATGGCGTCAGCATCAACAAATTGTATGTCGTAGATAAGGCGTGTCAGGCTGGCAGTCTCACGATCCAATTTATGCACCATATCGAGACAGCCTTTCAGCGACATCGACCGAAACGGGGGGCTCATTTCTCTAAGCCTACGTGTCGCCAACGGGCAGGTTTCGAAATCTCGACGAATGAGATGAAGTGTAGAATACCTCCGACGGCCCTTACGATGCCTTCGA
>19 305 AGACGAGTCGGGCAGCCAG
GAGCCCACGTCCTGCGCTTCTTTCCTTATCTACTATCTTACAGCAACGGATCAGAACCAGACCATGTCAGGATCGAGACCACACGAAGGATCATGCTGCGCGCTCACATTGCCAAACCCTAATACCCTTACTCGTGTGAAGCTATGATGCGTCACGTCTTGAGACCGAATCTCAATCTCATTACCACATGTATAGGATTTGGTCTCCTTCTGCGCCAGGGCTTCGGTGGTGAGGTCGTGAAATTTATGTGAGTGCAAGTGTTTAAACCACGTTATTGGAGGCGGGTATCCGTCTAGCACGGCACAAGACGAGTCGGGCAGCCAGCACCTGTCTGTTAGCCGACTCCCTTCCGATTCTGACTGCCTGCTTGTGCGATCGTTCACCCGACTCTGATTCAAGACGAGTGGGCGTCAGTCAGGTAACACTCGCGAGCGAGTGGCCACGGCACTATATGTGTTGGTCTCTCACCCTGTTTCAATGCTGGTATTATGTGAGCTTTCCACACGTCTCTGGAAATGACACCCGCCCTGCGACGAGCGCCTGGTTGTGTTAGCCACGTCTTCAGCACATTCACTAGCAGGCTCCTCACTGGTATCCCCT
>20 68 AGGCGTGACCGGGGGGCAG
TCCCGCTAACCGGGGTCCTTCCCGCGAATGTAACGGTGTCTATGGCAGCACGGATATAGCTCGCCGACAGGCGTGACCGGGGGGCAGGATGGTAACGCGACTGAAAGGAACTCATGCCCCAGGTAGTTATGTTACTCTAGATCCTATGGGCGGCACTTAATCGTGCTAGTAGGCGTTTGCCGCGTGACTGAGAGCATGCATCGAGTGGACAAACAAGCGTGGAGATTATAATGAACTAGCGAGTATTATCCATGGATTCTGACATAGCCGACACGTTGTCGGCGAAGTACGATCTAGTGTCTGTTGCACTACGGTCTTTTTGACCGTGCGCTTCCTGTGTTCGAATGAAGGTGCATTTCCCCGGACATGAAGGTGATGACAGGGCTATAACGAACGGATCATGCGAAGAGTCCTGAACGAACAGACTAGACCAGCGGGTATCATCTTTCATTATTAACTTGTGATACAGTTCGTTTGATCAAGGACGTGCTTTATCTCCACTGTGGCTGTCCCGTTACGTATAACATCCGAACTTGGGCACTAACACACCTACGAGAATTCGGCACAACTTGCGACTTTGATATTCGCCCTCATTCAAGA
