# Supplementary material for: A particle swarm optimization-based algorithm for finding gapped motifs
Source: BioData Min. 2010 Dec 13;3:9. doi: 10.1186/1756-0381-3-9 (PMC3022572; doi:10.1186/1756-0381-3-9)
Supplement: Additional file 2 — Experimental Dataset. The synthetic data sets and real biological sequences used in the paper. [file 1756-0381-3-9-S2.ZIP › synthetic/non_gap_motif/fix_seq_length/Seq_600_20_19_6_2.fa]

>1 256 AATGCCCTATACTCAATCG AATGCGCTATACTCCATCG
ACCTATTGGGTGTCTCCGTTAAGCCCGTTGTAGGCTTACTCGGGATGGGGTGTACGACAACGGGTGAATCTGGCGTCCGGCATGACCTCCCGTACCAATCCATATCACCCGTAAGCTGATGTCTGACAGTCGATTAAGGTTCAATGCGTGACCGAAGCTGGTGAGGACAAGGTTATTCCCTACAAGTAGCGCGCCATGCTTGCTTGTTTCGTCTCGCATGTCAAGCTGTCTCGCGTGCGGCTTACAGTGTCAGATGAATGCCCTATACTCAATCGATGTTACGGATCGACGGAACAGCCCTCTGACTATGCGTCTAAACTTATCGTGATGGGATCGAGGATACGTAAACCTCCGGGCCAAGGCACACTGAGTATAGGCAACCCCGCTCGTCCTGGGACTGAGGTAGTGCAGTTATTCGCTTCATATAGACGGACACAATACAAAGGGCCCGGGTCAATCAGGTGGGGGATGTGCCTGGTGTATGTTTCCCTTGCCGGGGGACAAACGCCTATACACACGAAGATAACTGTCGAGGGCACAATGTCAGGTCGCTAGTCCTTCCAGACACTTCGTTACGCGGCAAAGCTCAAATTTTGCTTT
>2 352 AATGCGCTTGACTGCATGG
ACTAGGCTCATAGTTTTAATCCCGCCACGATACCCTTGCCAGGTATGGGACGCCGAGAGACGTTGCGTAGAACCACAAATATCAACGTCCGCGCCGCACTGAACACTGGCATGTATATCTGCTAGAGCATCGAGTGAGCTTCCGCAACAAACTGCAGTATAGGCAAAATAATTATTTCCTGTTAGTCGGGCCCCCAGTGTTAAGGGGGGGAGCTTTCTGTTGAGCTGTTAGGCATGATCAGCCTAGTCAGGCCACGCGTCGGGAATTCCCTCCATCCTCCACGTCACGTCTACCAGCCATGCTTTCACGAGCGCAATGGTGTAAGTCCCGAAAGTCCCCACGCATCACTACCAATGCGCTTGACTGCATGGAGCCGGCTGCTAAGTCGAGTTATGGTCGTCGCGAGTGAATTTTCATGCCCGGGCGCCTGCCTTTTGCACCCCAGCTTTTAATACGTCAAGCACATGATTTATTCCACAAAACATAATCAGAGGCCCATTAGAGAGCATGATTTTGGCGAGCCCAGCAAGCTATCCACCCCAGGATATCCCCAGAGGCGGTATCTTTGCCCGTCAAGAAGGACAATGTTGTGTAGTGATT
>3 227 TATGCGCTAAACGCCACCG
TATTACCTTCCCCCAGGCGCCGTCGTCGGGCCCTTGTTGACGGTCAATAGGAATTGACCAGGTACGGGGGCTTACTAACTCCAGTGCGAAAGGACCAGCAACTCAGACAGGCCGCATCAGGGCAGGATGCCATTTGGGGCGTTTCTAGTGCAGGACCTACGAATATGTGACCTGTCTCACTAACCCATGTAGTCTATAACCCCTATCCTGGCTACAACCTATACGGCTATGCGCTAAACGCCACCGAAAGGAACCTGGGCGGTTGGCTGTCTGACAGTCTCGCAATGGTTATTGTTAACCTACTTCTTGTCGGCATTTTGATAATGGCCAATCGGGTTAAACAAATGGATAACTCGTTCGTTATCGGAAACACGGGACGTTTAACTACTCACGATGTATCGGATGAGCTCATCTCCGGTTATCCGACTGATAAATAGTCATAATCAGGGGGCGAGCCAGATTCTTACCTAAGTATTCGGCCACGGTAGTTTGTAGTTTTTCGAAAGGGTTGTCTGCTACAACACGGTGGTCGATGCGTGAAGCCACATGCGTCGCTCGAACTATGTGTGAGATCCATCGAGGCGAGTCAGGGGATCCATG
>4 406 AGTGCGCCATAGTTCATCG
GCGAGACACAGATAGGGTCTCGGTCTCTACTATCGGTCATACGCAGTCCTGCCTGACGTGGGCATTAAGGAAATTGGTGCGTGAAGCCTAACCAGCTACGCGCGGCTTTATAAGCATGGATGTTAATCGGCAATACTTGGCGCATTAGGATGGGCCGCCAAGTCGCCTCCCAGGCAAAACGCGGTGTATATCCAGCTCATCCCCCCTCCATTAAGAGGCCTATTGGTCTTCGGACGCTTACAGTACTCTGAACATCTGCCATCCTTGAGGAGGGGATATGTGCCCGGAATACTTATGCTATACCGCCTGTCAGAGCTCTGATTGATACCTGCATAACTACGACTTTACTGACGAAGCGCGCGTCCCTCCCTCTCAATTAAAGCAACGACCCCAGAGCCATTGGAATAGTGCGCCATAGTTCATCGCCGACGTTTTGGGCCACAAATTCGGGACTATTATCTCCCGTTTTTTGAGGAATCACGATGTCCTGGTTCACTCTGCTGAAGGAAAATCCAGAAGATCACAAGGGCATTGGTTAGAAGCGTTCTGATCCCGCGAACGCCTACGGACGGAGGATTAGATGGGGTGTGTGAGGAAGCT
>5 199 AATTCGGTTTAGTCCATCG
ACAGGCCTCAGCCGTGCGACCGGTCATCCGATGCAATACAGCAATTAGTCGATCCATTGGGTTGGCTCGCAGTCTGTTTACATAAAGACCCGCCTATAGGCCAGGGCAGTGCGGCAGCTTAATATATAGGGGTTAGCTCTACGTTCTCGATCCGAGTCAATTATCGCGTAAACCCAATCATGACGCGATGGAGGAAGCAAATTCGGTTTAGTCCATCGACTACCAATGGCCATATATTACTCCGGACGGCCATACCTGGAAAGGGCCGCATACTTTGGACACCACAAACGCTCACAACGAGTTGTCAGCACCCGCACCTTGGGTGCTTATTTCACTGACCATATTTGAGGATCCTTGAGGCAAAACTACGAGTCCTAGGTCTTTTCTGCTTAGCACCGCGCCCGGCTTGAGACGTGTCGTAGCCCCAAACCCCCTTGTATGGAGTCTTAAGTTATCGCATTTTTCCAGCAGACTTCGTCAGCTCCGCGTTCGGTGAGCGCGATAGTAGCTCTTGTGTGTACCACGACACCGTGGCGAGTAACAAGGTGTGTTCTGTGCCATCATATTCTGATGACGGTACAATAAGACTGCCTATTATGT
>6 527 ACTATGCGATACTCCATCG
GTGCCCACCGAATTGCCCCAACCCTTCGCCAAGGCCTGAGGGTGTATTAGTGCAATCAGTGTGGGTAGTAAAAGAACCTCAACTCTCGGCACAACCGTACAGTATACTCAGCGTTTATCAGCATAGGTCATCGTACGCGTTACGTCTTTTTACAGGGCCAAAAACCCTCATCCGGTCCCTGGCTTAAAAGAGATTGGAGCTCCCCCTGGTTCCACCCTGTGAAACATGGTTTCGCTCCCTTAACATTGTCACTATCCCACTAGCTTCTAGATGGCTACAGGAAGAGGGGACTGTAGCAGGTCGCTTCACGCTTCATCCTCAACCTCGTTCAACGATCCGATTGGCCTGGAAGTCGCGTAAGGTCCCGGTTGTTATCAGATCTAAGCTCTAACTAGCGCTGGCGGCATGGTGCGACCTCTTGCTGCGTCCACCTATACCCACTCAGATGCTGACGCCTCGTTGTTTAAAAGCAATAAGTAACTGACTAAGACGAATTATAAGGGCCCTGTGTGGTAGCCAGAGCGCTTACTATGCGATACTCCATCGAGGCCCCTTATAGTATGCAGGTAGCGAGATCAGGTAGTCGTGTTGGTTGCGAAG
>7 302 GAGGCGCTAAATCCCATCG
CCAAAGGCATGCCAATCGCTACCTGTTTGAGTGATCAATTCTCTAGGTAGCATTGTCTAGAGTGGACTCCCGGTCAGACATTCTATTAACCCTTTAAAGCAAGCTGGAAATGCCAGTCTATTGTACTAGTTGGCCCGGGGAACAAAATGTCGTCGAAAACGCTCCGTGTCCGCCTACTCCACGGGGTGGAACCTCTGCAGAATAGTCCGGCCTTTACGTGAGTCTGCGATAAATTGTAGCGTATCCTAATTCTCACCTTAGCCTATTAGAACTATCATTAGCTGCAATGGCCGAATATCGATGAGGCGCTAAATCCCATCGTCGGTCCTGGCGGAATGAGCACTCGGGCTACCACGCGATGCCATGCCCCCCAGTGGACCTTCATCTCTATGCTAATGGAACTCGGGACACGTTACCACGGCTGTGCAAATTGTTTCGATGGGGTACCATATACAGTCCATGTGAAAGTCCTTCATGAGAGGCTCATGAGATCAGGATTTCCAGTATTAAGGAAATTTTGCGAGACGCGGATGATACGAAGACGCAGCATCGAGGGGCATAGTGCGACAAACCCTGATTGAAAGTGCATCCACTTGAAAG
>8 20 TATGCGCTATACTAAATCG
TTCGAGAAAAAGTGACCAATTATGCGCTATACTAAATCGCCGCAGCCGTCTCAGGGAGACTATAAGATGGGTGCTTGACCTTAAGTGCTACCGAAGTGGATCAGGCTTCCGTTTTTGTACATGCGAGCACGTTTCCAGCCGCTTAGCCTCTCTTTTCGTGCTCCTCTAGTTGAATGATACCTTTCGTCAGGGTTTCCGGCGTAAGTCCAACCACGCGTCCTAAAGCGAGCAGTTCATTCAAGATCAGGACCCAATGAGTGTGCTTGCGTTACTCGCTTGAACCGTCGTCCTGCCCCGTCACTTTGAAAGGCTCACAGACTCACGTTCACGTAGGGGAAAAGTAACCAGAGTGTGGCCTCTAGATGTTATCCCCCACGAGGGTTGCTGGCGGTAGCACAGCTCCGGCACGGCTGCTATTGCCCGTACGTCGATGGCCAGTCCGGGCGACTTTGTACACAGAACTGTAAGGGCCTCCTTCATTTGACCGCGTGGCGATGAGGCTCTTTATAACAGCTAGGCGCGAAGTTCCATTCTTAACATGAACATGTGCCATTTACGGGCTTTCGCTCTTACAATGACAATGGCGCCGTAATGTTCACC
>9 226 AACGCGCTATACTGCTGGG
CATGACTGCCTGCTCCAAAAACTACGCCACCATGAACGTTGAAGCGGCTAAGTTCTCAATGGACGGTCAGATTCGGATATATATTTCCACGGGTGGGGGAGACAAAGGGGAGTGACGAGAATTACCACGTGCGTTTGCGAGTTCTTTGGTTTGTTCCGATGGGCTAGCCGAGTAACGTCAACTTTTCAAATCTATTCACCACGTACCAACTCAGTGTGCGATCCACAACGCGCTATACTGCTGGGTGGGTAGCACCACCCTATGACGCAGAAGGACACTGCTTTCCTATGCTGAACCTTAGTCCAGAATTAGCCCGTGTCGTACAGGAGATTAATCAGTTTAAATTAACTTAAATTTGAGCACGCCCACGTAGGCCAGTCAGGTCACGCGTCAGGTACTCACACGCTCATATACCTAGCTTCATAATCCGTTAACGTTCCTTGCTTTACCGCGGGATCTCAGAGGCAGCCTCGAGGGTGCAATAGCAATCCTGGTACTTCAATATGACGCACCGGGCGTGAATTCGCGGACAGCAGGCAATCCTACGGATTCGTTTTGCCCCTCAGTGTCTCAGGAAAAGAAAAGGACGACGTTCTGAAC
>10 236 AATTCGCTCTACTTCGTCT
CAGCGCAAACAGGTCCAGGCGCACAGAGCGAATGGCCCTCCTACACCGCGAATTGTGGCAAAATACGCAATGAGCGTGCGTTTTTAGAGTGGAAAGCGGGGAATGCTTCTGCATTTGTAGCTCAGCCAAACCGCCACTATTTTAGGAAGTAAGTAGTAGAGCCCGTGCCGACAGTGCTTTTTTGCTGACACTTGAATGAGGCTAGACCAGGACGTTAGGTTAAGTTAGCCATTCTCAATTCGCTCTACTTCGTCTCTCCACAGCCGGGACTCCCCACTGAATTGATGGCTGGCAGCCGACAATGCTATACAAGAGCGGGATGCTGAGAGTTCGATTAGCGCTTGGAGGGGCGGCTAGCAGCACGTACATAACCAGATCGCATATCTTGAAATATTGTAGAGGTAGTGAACTCTCCGAGTGTCACTCCGTAGGTAGGAGCGACCGGGGGAATGGCGGAGAGTCGGTATATCACCCTTTCCTAAAGAAGGGGGACACATCTCGTATGACGCGATGGCACCAGATGCTGAACCTATGCTCCAAGTGCTTCAGGATCCAACAGATGATCACCACTGTTTTACCCGGCTCAGCTTATCCCTAACG
>11 48 AGAGTGCTATACTACATCG
GTGACCGCAAGAGGTCAATCGTCGCGTCTCCACGTCCGACTGATTACTAGAGTGCTATACTACATCGAGCGCCACATCCACCCGGTCCAACCGGTACAGGATCGCCGCAGGGACGTTCTACCCCCGAGTGAGGATGTATGGTGCGGCTAGGTCGTCTTCTGATCTCACAGTAGAGTAGATAAGGGTCGCTCATTTATCCACCCTGAAGCCCCCAATTCCTGCGTATTCGGAACGATCCAGTCTACTAAATCATAGGAAGGCTTCGGTCTCGCCGGTAGTAAACAAAGTGGCTTCGCTGAGAGTTGTCCGTCCGAAGTATCACTAACGTCCCTTAAGCAAGGTGCTTAATGTATCGCTTTTCCGCTTAACACGGTTGGAGGCTCTATAATCAGAAGCATTTGGCCTCTTGTAGACATTAAAGCACACTTGATATTGACAGAAGCCGCTTGACGCTTACACTATGTAGTACATGATTGTATTCATTGATTCTCAGCGTCACGCGTCAAACGGTCGGTTGATTATCTTTGCAACGGGAAGTATGCCGGTATTGCAGAGGTACCAACCTACCTACAGCCGTCAGCTCGGCTTATTTTGTATGCG
>12 206 AATGCGCAACACCCCATTG
ATATGCTGTTGAGGTATACAGACAGAGAATAATTAGTTATCATAATCCCGGAGTACGCCTAAGTGTGGCGTTTTCAAGATTAGAGGCTAAGGATTCGGCCTTACTTCAGGTACCCGCCCGCTCCGAGTAGAAGGGAAGCATAGCGACGCTCTAGGCCCTGGTCAGGGTGGCCCTGCGGGATTCGGAACTGCTGCCATACGCATCGTAATGCGCAACACCCCATTGTTCCGAACATGGAGTTCGGTCAATCCAGCTATTATGTGCTTCGGTGGTGAGTGGTTGGATCGGTAGTGCGCTGCATCCGAAAAGCTATTTTACATGGCCACAAGCCCCTCTGTTCGATTAGGTATAAATAGCCGTCAATCATTCATACGTGTAAGTCTACTAGCCCACTCTTGTACGTACGTAGTTCAAGTATCTTATTAACCCCGCGCTGCGACCCTGGGCTGTTACTAAATATCGAGCAAGATACTTCCCTAATATTTATGGAGATCGTAGAAAAAGGGTCGCTTACAGATACACCGGCCTGCCGGTCTTCATAACCCATTTCTTAGGCTCCTCGGTCGGGGTACTGTAGCTTCATATGGTTTTAGCCCCTTT
>13 489 AATAAGCCATACTACACCG
TCAACATCAGCGCAGCTAAAAAAAGACGCTGGACAAGTGAATTCGCGCCGGGCCCTTCGTTTATGCAAGGACGGCCCCGGCGTACAGACAGTCCTTGTTCGTTGCCACTTTGTTCATCACCCGCGAGATTGCTTAAGTCGGACGTAGCAACGGCATCCTACACCATGACTTGTCACCGATCCGTTCTTAACAAACGCGTATGCCCAAGCTTTAGATTCCCTAGTTGGTAGATCATGCTCGCCTAGTCCGATGGGCATATTCTTTCTGCCTCTGGTTCCACTGGGTTGGATAACCTAGAAGATATAGGTCGTACTCAGGTGACTGGGCAAGTCACGTTTCTTCACCTATGTCCCATGACGATTCGAGTTCAGCTGAAGGGTCAGGCATAGCGGCTTACAGGCACTGAACTGAGGCGGATTCGGGTGGGTATAGGCTGAAAGTACATAGTCCTCCTTTCTAGTTCATTTTTTGATCTTCAATGCGACGAGCAATAAGCCATACTACACCGCTCCGAACTTCCCAAAGCAAATGATATCCAAGAACATCTTAGTGCCAAGGACAGAAAAAGTGGAGTGCGACGGTCATTAAGCTGATAGCGAA
>14 401 AACGCGTCATTCGCCATAG
AAAGGGGCTCACGCATAGCTCCGTAGCCGGGCACGGATCGGGGGCTAGTGTGTTTCACGTTTTGACCAGAACCAGTTTCAAGAGAAGTGAATGTGACGCTGTTATACGCTGTGACTCGTCGGATCACTGATAGCCTCGGCACGTGCTGATAAATTTGTACCCGAATCTTTATGAATGTTGCCGCGTCAATACTCGTCCGCAGTAGACCGACAGAATGTATACATATTGGGCCTGTATTGTCCCCGGTCCCATACCAAAACTCAAAAACAGCATGAGAATAGAAGCCGTCGGCGCCCCTAGCTAATGCCACACCAAGTAACATAGCCCAAAGACATTTTAATCTAATGCGAGCGCTTGACTTGAGGGTAGAAGAATCTCTAGATGCACGCGGGTTCTATAGCAACGCGTCATTCGCCATAGATCAGGGATCGAGCAACGCGAGGTGCATTGCCCGGAAAGATCATCGAGATTACAAGCTCGTCAGGTGCACTCAACAGTGATTCAACCGTTAACTTTCCCTGTTATATAGGGAAGTCCTCGTTTGGAACCAGGTAAAAATCATGCGTAGCTAGGTGCTGTACTAACCATCTGAGTACGTCC
>15 382 AACGCGCTCTAATCCAACG
AAGGTCACGCGTGGGAAAAAATTAGCGTGCTTATTTTACAGATTGTTTCCACAGAGTCTGTAATGGTGGTAGACTAACTCATGAAGTTACCTAAGACGAAGCATGACATTATTTAAGAGGTTTAAGGTTCTAGGGTTGAAGTTCATATGGTGAATTGTGTAGCAGCCGCAACAGATCCATTAATATCACCGCTCTTCATGATTACGCGCCAAGTGGGAAGTAAGGGGTCAAAGATGGCTAGCTCAGAATTCTCCTTCGGGGGCGGACTTAGGAAATTGTGAAAAGCTTGTGGGATACCAGTTCATCCGCCTACCGCAATATGCCGCCTCCGACGCGTACCCTCCTTGATGCCCGATTCCGTAGTTTACTCTGCCTTATAATCAACGCGCTCTAATCCAACGATTTTCGCCTAACCTCAGGTTTAGGACCTTAGCCCTTTAAAGGCGTACGGACTTCCCGATCCCTGTGGTAACATCTGCTCAAGGACCGTACGGCACCTACATCTTACTAATGACTTGGATTTACTATAAGGTACTAAACTGTGTGGCATAGCCAGTTGGCAGAGTTATGCCTGCATTACGGTGGCACCGAACACGTTCG
>16 514 AATGCCCTGTACTCCAGCG
CATAGGTCCAGATCCTATTATGCTGTTGAGGATAGCGACATCTAGGTATATGGCCTCAGGTGAACCAATTAATGTGACGTACTCTTTTTTGCACTGTTGCGGATGAAACACACACATAGGCTTGAATCACTTGAAGTGATACCGATCAACCCACTGACAGTCCTCAATTGATCGTCCGCCCCCCAGCGGTGCATCATTAATAAGCAAAATCGTGGCAGCTTCCTATAGAGCTAGAGTCCTTATTCGCTTATTCCAATAGAGAGTACGGGCCAACACTAGGCCTGCAACTTAATCACATCTAGTTCCTTACGATGAACGATGGACCGGCATCAGTCCCCCCCGTTGTTGGGTACAATTTAGGACTGGAACGATGTAAGCTTAAGAGGAAGCCTGCCAAACGGGCGGGGTCGAGCCATTCGGTAAGCTATAGGACCGGTTGGCGGGCGGTCACGTAAGGGAGTTTCTGTCCCCCACGTCTCTATCCGGTGGGAAGGTACATTGATAAGTATTGGTGAATGCCCTGTACTCCAGCGTCGGGTGGCAGCATTCCGGGGGGAACCGTACCTCCGGGGTGTTCGTAAACTTCTCTTCTACTGCTTC
>17 556 CTTGCGTTATAATCCATCT
GTATTGACGACGGGCTATAGTAGATATTTCTCTTTGCCTTCTAATGTCCTATCTGGACCATTTTACAAATGATTGCCCTCTAAATATCTGGGGTAATGCAGCTACTGTATCCGTCTGCAGGTTAGCTCCACCCATGTCCACAAAACTACCCACCACGATGATTACTTGAAAATGAAATGGTTGTGTCGGAGAACCCAAGGTGACTGTATGTTTCGACCGTGAACCAGTTCCAGTGTATCTGTTGGAGAGAGAAAGTGAGACCAAACAATTCCAACCGGCGTTAATTGATTATTTCCGTATCTAGGACACGTGTATTCCGGGGTCAGGATGCGATCGGGTCTGCAAACCGCCAAACCACTTATAGAGCAGGTATCTCTGGAACACCTTCGAGAAAAGGAGTAGATGAATAACTTTCAACAGCTCCCCCGATAAAAGATCTGAGTATAGGTATACCGGGCTTCAGAGCGCATCATCCCTCCATGAGTATCCCTATTGATCGAAATACGTGAGAGTTCATCATAACGGACTGTCCCAGCTGTCGCGCTTCAACCTTGTCCTTGCGTTATAATCCATCTTAAAACAGAACGGGCCGAACTTCTG
>18 385 AATGGGCTAAACTCCATCG
GGTGTATTTATTGACAAGCCATATGTCGAGATAGTTTTTATTCTGGGTATTAAAGTCTGAACAGTTCGCACGGGGTCGAGTTTTAGCAGAAGATGTGTCTTTTAGGTACCCATGTCAGGATACGCGTACAATGGGACGTCAGCATTTTCACTACTAAGACTTGTTGCAGAGCGCGTGTACGCGCGGGCAGCATTTCTATATATTCGAGACCACCTTAGAGTGGGGAGGATCTGGTCTAACCCTAAGGGCGATGAAGCCAGCAAACATTCGATCTGTCTTTTGATACTGAGCGGCAGCGGGCCGTCAAAGTAAGCCATGTCAAGCTGGAGGCGGGTCTGCGTACACCCCGCTGAACCCGTGACCCAACCCCACCTAGCTGACCTCCAATGGGCTAAACTCCATCGTAGACTCTGTCGTCACTCAGGAGGGTATCCTCTTCGACACAACTGTAACCGTTGATGTGCCACTTTTGTGTGCATATTACCCCCCATGTATCAGCGGCGATATGTAACTGTCAGAGGATCTCGTACGTCTGACTGATGGATTTTAAACGATGTCTCGACGTCTTCACAAGGACCTATGCACCACGGCTCGCTAATA
>19 580 AAAGCGCTATAGTGCATGC
AAACTACAAGCGCCGGTATCTCCAGCTTTAGCACGATCGATCAGTGCAGTAGCGGAGAGTTTCCGTACGAACTCTGTGTTCGTTCGCAGTATCATATAATCTTCAGCCGATGACCGTTCCCTTACTTTGGGCTGCAGGAATTTTGGCCCAGCTATCTGCAAACCTAATAGGGAACGTCAGTGTGTGCGTCCGGTCAGACCTACCTAGCTTGGTCTGTACACAATTCAAGCCTGAATGGATGAGGCTTCATAGGTTTGTAATCTAGACCCTGGGCAACCTGACACAGCCCATCTTAGACTCTCAACAACATCTAGACACAATGAAATTAGTCCAGTCAATTCCGGACCAACCGGCTGGATCAAGAATGTCTGTGAAAGGGAATTCGAGAAGAAATTAGGGAGCCCGTTGAGCAAGAGGGTTCGACATACAAGATTCAATGCCAAACCGTCCTTAAAAAATCCTCATAAGCAATGAGCATCTTAAGCTCTGTATATAGTCATTGGGTTTAGCCGCTCGCTGGTCTCAGAGTAATGCGTTCCGCGTTGACGGCATAGCACAACAGGCTGCAATCAGTCCACGGAAAGCGCTATAGTGCATGCA
>20 253 AATGCCCTATACTCCATCT
GGCTTGGGCGTGTATGAACAGCCGGCGGGTAACACCCATTGCGACACAGTGGCGGCCATTGGCGAAACTATTCGCTGACCAAGGTAAGCTTCCTGAATACTGACATATTCAAGAAACTACTTCGAAATACGATAACGAACTCAACACCGCAACGACGAGCCCTTCATCATCAGACATGGGAACGAAAATGTGGGGAATTCTTCGATTCAATACGGACAGACGAAGTCAGACACTGAAACTTGAAATCCATTTCAATGCCCTATACTCCATCTCCAGGAAAGATCGGTGTCCCATATCCACCCTGCGAGGATTGGGAAGCGCTACTCTGCCTAAGGACTGCATCCAACAGCGTTCATTTGGCGTGTTAAGCGATTTCCTCACATACCGCGATTTCTTCACAACCTGTAAGTTCTTGGACTTCAAGCCTTTTGCGGCATCCGCCGTCTATGACCGTACTAATTAGACAACAAAGAAGTAGTTTGAGGAGAGACGTCTTTACTCCTTGAGAAACCCCTAAGTGCGTAATATTTTGGACAGAAAGGTCGCATTGGCGGGTAGTCATCTCCATTGAGTGGCTACGGATTGCAAAGCAGTTTACCC
