# Supplementary material for: A particle swarm optimization-based algorithm for finding gapped motifs
Source: BioData Min. 2010 Dec 13;3:9. doi: 10.1186/1756-0381-3-9 (PMC3022572; doi:10.1186/1756-0381-3-9)
Supplement: Additional file 2 — Experimental Dataset. The synthetic data sets and real biological sequences used in the paper. [file 1756-0381-3-9-S2.ZIP › synthetic/non_gap_motif/fix_seq_length/Seq_600_20_19_6_3.fa]

>1 159 CCGGACCTTGAAGTCATCT CCAGGCTTTGGCGTCATCT
GCTGAGAGCAGCCTAAACCCTAGTCATATCGACGAAATAACGGTATAGTTAGAGGCCTGCGTATCAGGACCATGCCTTTTTTAGCATATGGTAGGTAAAGACCTGTTTTTGTGGGTCAGATGCTGCCGGTTTGCATGGCTTCGATACATACCACGAGACCCGGACCTTGAAGTCATCTTGATTAGTACGGAGTGCGGTAGCTTGCTTAGAGAGCTGGAACGCTAATACCGGGATATCAGCGGCCAGTCATGATTGCGAAGATAACGAGAAAGAATCACGCCCTCAGTAGGTTCACGTATTTAAAATGTCAGGGTCCGGCCGTTTGCAAATTTGTTAACCGCAATTAACTACGGCAACCGTTGGGGAACTCGTACCCGCGCGGATAGCAAAATGGCCGCTAATACATGGACTAGAAGGGTTCCAAAAGAACCCCCTCCTACTGCTAGATCTTGCTGAGCACCTTATTATGAACTTATGCTTTACTTAAGTAGTCTTAGCATAGGATAGACCACTGAACATCTTTTCCGTGGACGGGTTTCCCCGGGACTGCGGCGAAGTCTACATCGGATACGCATGGTTTCAAAGGGACGAGGGTTATTA
>2 235 CTAGGCTTTACCATCTTCT
GACCTGACGGACATCCCGGGGCGGTGTGTGCAAAGATCCGCGGAGAGCAAACTTGGTTAGTATGAAATAGTAAACTCGCTGCAGTGCCAAAGTCGGGAGTTTAGCGCAGCGCTCAAGGTTTTACTAGCCTAGACCGTAAGGACTCACCGTACTTCAGTCTCCCCGAAGCAGCTCGCGGGGAGCTCAGTCAGAAAATGAAATTCATCTGCGAGCCGGACTGCTTCTTCATACCCTTCTAGGCTTTACCATCTTCTGGGCACATTTGACTAGAACTACCCTTCGACTGATACGACGCGTGAGGGCGTCCAAAATTGCGCGGTTGATGTGGTTGGAGCGTTCGACAGGTTAATCTACGACATCAACAACTTAAGCTTGATTTGGGATAGGATCTTTTTCGCTGGGTCATTTTCTGTTGAGAAAAAATTGCTTTTTGGGGATTAACCGGCAACTGCCAGAATTTTCCCTGCACTTCCGAGATTATCTACCCGCAGTGTATAATTAGCCCAGTGGCGTGAGATATTCTGCTGCAAATTAAGTCGGATTTCTGCATGAGGAGAACCAGGTTGATCAGTTCGGAGGACCGGCGGCTATAACAACTTC
>3 290 CCAAGCATAAGGGTCATCT
ATGTCGGGCCGGTTCCTAACACCGCGCGCCCAATGAGCTTCGATTGCACTAGCCGAGTAATAGATGAGAAAGTTTTCACTTCAGGCGTCCCGGTATGTTAGTTTCTTTCAAGTGCACGACTCGTCACCAGGTTTCCAAGGAAAAAGCCAGGTACGCGCATGGAAACGTACCGTAGCCAGGTCGTGCAGCGTCCTGATCTTGTCCACTTCCCCCTGTCATTTGTCACGGGCTCTCAAGCCAGTAGTCGAGGGCTTGTAGCAATGCGTCGAAGGGAATTTCCGGAATCCCAACCAAGCATAAGGGTCATCTTCGAAAGGGAAGTCCAAGGTTACACGCCCAACTAACCTCCTACAGGTAAGACTTCCCTTGACCCGGAGATGTTTGCGTAGATGCCCTCGGATTGAACCGAAATCCGTACCGTGCTATAAGAACTCGTACTTTGAATACCCTACCTTCTTCGCTCCAGGTGCAATGACGCCGTCAATTTTATATGTAGGTTCCGTAGGGTTTGCCAATCAAGACTATTGTACAACTAAATGGCAATACTACATGTAGATTCCATCGATGTACCACGTATTTTTACGCGAGAATCGACTGGCC
>4 566 ACAGGCGTGCGAGTCCTCT
AAACCTGCTGACTTCTAGTGTGCCTTCGTTCGTGAGCCCAGTTTTACGACCAACGCTGCGCGCCAACTGGTGATCCGACTGCGAGCTTGTTTCCGTTGGGATGTTGCCAGGGGATTGGAATACTGATTCAGTCCCAAGCATCCGCGACTTTCTTGATACTAGCATCCTATCAAGACAGTAACATTATCTCGGTCTTCTTACCGTGCCTGTCCGTTGTGACGTTAAGGGTGGATAGATGAGACTGCGACAAGGGGGCGTTTACAAGACTTGAGGCGGGGGTGCGCTCTTGCGAGTGTCCACAGTCCACCCCATCCGGCTCAAGTCCCTCACCAGGAAAGATGAAGGGGTCTTCCCGAGTCGGGCCGTGTTTGCGCTGGAGTCATGGAGGCATAACGACTCTCTCGATAGAAGTAGGAGGTGGGCATGTGGTTCGAGCGTCGTACTGAGACCGCTCAGACCGGCTCAATTGGGCATAAAATAGTTATGTAGACTCCAAAGGAAACTTACTAAACGCTGTTCTCTCTTGACTAGACCGGTTATTGACGTGTCATGGTTACGTTTAAAGGACAGGCGTGCGAGTCCTCTCCTAATTCAGCTTTC
>5 520 CATGGCTTTGGATTCATGT
TACCTACTGTGTACTCTGAAGGGGACTTCCTTTAGAACTCTTCGAACTACCACCATATTCAAGTGTTCACATAGGACCCCCGCAACCTCTGATGTCAGTTCAATTCCAGTGGTACCACTAAGCTTTCTTTTTATCATGAGCTATAGTGGTCGAACCGACTAGAGCTGCAAAAACCACTACAGGTCTATAAAATTGAAGAGAACAACACATTGTCGAAGCAATCAGGTGTACTCGAAACGGTCATGAGCGGCCGCTTACCTGGCATCCAGAGGTATTAAGTGCCGTTACGTAACGTCGGTCTGATAGTTAAGAGCAGTATTACATCTCCCCGTCCGACCAGGTTAGCCCCCACTGTGTTATAGATGAGGTGCGACCTACTGTGCTCTCAAGTCAGACCCGCTGCTTGTCCATGCTTCAAGAATCTAGCGATATTGTCTCAGCAGCCATTAATCGGGAAGGGGATAGAGTTCCAGCTGAAGGGATAAGGAACCTCTTGCTAGCTTTTGCATACCTCCTAACTCATGGCTTTGGATTCATGTACAACAACCTATTCCGCTGATCGCAATAGATGTGGAAGGGTGGAACGACGCTTAATCCTCC
>6 25 CCAGGCCTTAGCGGTATCT
ACTGTTGTAGTGGGCTAGTTAAGCCCCAGGCCTTAGCGGTATCTTGTATAGTCTTTGGGGCACTCTTGAGAGAAGAGGACGGAATTAGGGGGAAACCTTCGTGCCCTAGGCCCGGATCTTATTGTTCTTTGGTAGTAGTGGAAAGTGTTGTGGCCTGAAACATCATAGATACATCGCAATTGCCGTAAGCGGTTCGGGGATGCCTCATCACAACTAGTCGTTACGGAGCATTCTGCGTGCGGGTGTGCGTCAGTAGGCAAAACGTGGCGTACCTCGTCACTTTATGTTCGAACTCCCATGAACATGCGTTTTCCCTTGTAGAAAGTCTCCGATAAGTTGGCGCCAGTCTGGACTGGAGCGGTCTAAGCTAACACAGATATCTATGGGTGGGCATGGATGTATGGCATACGAAACGCGCACGTGACTCGAATGGACGTCTGTGGGAAAGAGGTAATTACGCGTCCTAGTTAATCATCTTATCCTGGACGCCGGTCCGAAGGCCTATAATCGCTTGTCCTCGTTCCCAACACCCCACCAGGCCATTTAGTTGGCCTTCGCGGTATGGCTGCACAAAGATTGTCTTGCCAGTATATTATACTA
>7 413 CTCGGAGTTGGCGTCATCA
GGAATGATTTGGTGATCAAGCTGCGGGGAACACTCCGTTTCACTTACGTCACTAATTCATGAAAAGCAGACACACAAACTGCCTTCTCGGCTTTATTTTTGCGGCTGTTGATTCGCAATCGCTTCAAAACCGCTATCGATTCGCCACTGGACAAACTCTTCCACCCATAACAGCGCTCAAAACGCATGTTATTTTCCCGCGGCAGTGTCGCTCGTCAGCGTATTTATTATCGGTTGGAGGTTCCTGCAAGCCCGGGGGTAGTCTATGACGTGTCATCTCTTTGAATAGTCCGCTATCGTAGAACATGGCAGATCGTAGCCAAGACAGATTGGCCTCCTTTCAGTTATCAAACTATCCGTGGTTCGGCTCCATGGGTTTTGCTTTAACGTTCGTGTTCCCCAAAGGCCTTACTACTCGGAGTTGGCGTCATCAGGTAATCCTCAGTGTTCCACCTAGAAGCATTAAACTTATTACCTGAGCCCAGATCCCATAAGATTATGAGGTTTCAGCCGGGCTTGAGTTATAGACTAGTCGCAGCACAGGGGCTGTCCCTAAGATTATAGGACGCGGACCCACAGCTCTTCGAAACAATTTTCCTGG
>8 119 CAAGGCCTTTGCGTCTTAT
ATCGTTCGCCAAACGTGTTAGGCGAGCATAATGTAGCAATAGGTGTGGCTTTCTTACCAAGTGGATAGGATGGCGCTCGTGTTGATCTAACCCGTCTAGCATACTAAATATAGTACGTGCAAGGCCTTTGCGTCTTATATGAGGGCCGACATGAAATCAACGTAAATGCGTAAGCGACTAATGAAGTGCCTGAGATCTTCCACTTAAATGCCTATCTCGCGCGGTATCACCCCCACAACTAGAAAATTAAGAGTTACCGACACTGTTCGTACGTGTATGTACGTACTGCCTTGCATCCGCTAGACGAAGTCCGCTGTCGACGAAGGATCATCGAAACGATCGGGCGATTTAAAATAGCCAGCAGACTGGCGGGGTCGGTAGGCATTAGGGGTGTACTCACTATTACGCTGTTTTTTGCTTCCTAACGAAACGTTCCCGACTCACCCAAGGGAGACTGGGGATCTCTCGAGATATCGTCCTAGTCGCGCGGTACTTCGCCTAACGCAGCAAGGTTGCCCGAGAACCGATCTTCAACCTCTATCACTCATGCAGCGAAATTCCAGCTTGCCTGATTGAGTCAAAATACGTATCGCCAAGAAA
>9 270 TCAGGCTTTGGCGGTATCT
GAGTTATATGCCTCGACTAGCCTGATGCCCGCTTGTTCCTCTCTGCAGCCCCTCCACCGACTATCGTGCTCATCTGCTACAAATGGTGCCCTCCTTCCGCGGGCCTTAGAGAGGTTAGTTGGGATCTAAGACATATGCCCAATGCTCACCTTGCTTTCACAAGTTGCTGCGATCCCCAAACAAAAATGGTCATACGCGGGCGCTGTGCTGCTTGGCGAATTTTCCGGAGCGGCGAGCCACAGCGGATGCTTCTCGCATCAGGGGCAGCCGTCAGGCTTTGGCGGTATCTACACGATGGCCAATATTACGCCAATAGTTGGCCCCCCCGTGAACAAAGGATTTTATCCTGGTCCCGAAAGCAAAGCAGCAATAAGGGCAGATTTTCCATCACAGTCTTAGGCCATATGCAACAGCCGGCGGAGCTCATATATACAACTTAGGGGCGCTTAGCATGAGGCAGACAGGACTATAAATCATCCGGTACACTCGGTCCGTGTCGCAGGAAGAACCAGCGCCTCATCAATGTATCCTCCACGTTGATAACGCGATTCTATGCGGGAACGGGCAGGCCCATATTCTACTGTGGCCACCGTAGAGGGT
>10 100 CCAGACTTCGACGTAACCT
CATAAGCCCTAAGACTTCAAAGCCCGGACGCGTCAATCGTACTGCACCAAGGAGACGATCTTAATTCTACGACATAATCATTTCGGTTCCTGTTCAGCTCCCAGACTTCGACGTAACCTTATCTCATCATTCTAAACCATCTTATGAGGACAGCGGGCCGCGTCTTTATTTGCATATTCGGACTTCCCACATGATATCGTCCGCATTGGTGCTAATAGCGCCCCGGCCGAACCAGGATGGGGAACCTTCGTCGAGTTTCGGGAAATGTGATCAGAGCTTATCTCGGACATTCAAGCCGCCTAGCAAAATTCTAATGCGGTGTCGATCTCTTGGCAAAATATTGATGATTCCGAAGCGAGCTATAACTTTCACGTGCAAAGCTGGCGAGTTGTGCTACCTCGTCACACCTAGTGTATTGGGAACCACGCACCACGAGGTTAGGATAATAAACGATACTATGTGTGAACAACTCGGAGCAGGACCAACTCTGTTGCTTAACGCGTAGTTGTTATGCACAGATCCCCCCTTGAGAGAAAGCACTTGCGATGGCATTCTCTCTTAATGTATTGGACAGCAGGCAAGCTGGAGATAAGAATGGGT
>11 412 CGAAGCTTTGGAGTCGTCT
ACTAATTAAGGGTAGTCGGCATCTAATGGCACCAATTAAAGACCTAATCTCCCAGAACGGCACTCCACTTTTAACCGAGCGTGGCACCACTTAACCGCCGTATTGGCGGTATTAAGGGCCATTGAACACTTCCTCATTAACTGTTAACAACTAGCGACTACCGTCACGTATGGGAAGGAACAGAGCCTGTCAGCTGCGTTGTAGCTTCTACGAACACGCCAACTGTTGATGCAACAACACATAGGGGTGCCATTCGCTGGCGAGGCCCTGTATGAGAGTGGGCGACTGCGACTGGTCATTCTTTTCATCCGGCTAGATGAGGTTAAAAGGCGCACGCAGTGATTCAAGAATCCCTTCATTCTATCCTGCTACTCTCAAGCAGATCGGTTTATTCACGGGTTGCTACAGAGGACGAAGCTTTGGAGTCGTCTTCGGCCGCGACATTTCCATCATTTGACCGCATCACCTAGTCCATGCCACCTTCGGGGCACGTAGTGCGGTAGCAGGAAGATGCAGTTCGGTTGGATGCTCCCGTTGGCCTCGACTTACAAATGATATCTGCAGTCATACATAGGTTGACAGGGGCATTCAATCTGATTC
>12 66 CCGGACTTTGGCGTCATGT
TCTGAACCCCGCCGCGCCAGCGAGAGCCATATGATTGCAGAATAATGAATGGCTCCACACGAGAGGCCGGACTTTGGCGTCATGTGGGTTCGTGAATCAGATGATGTGGCAAGGCCCACAATCCTTGATCCCGGCCGTAACGTTGAACTTGACTTAGCAAGAGAGACCATTGCCGAAATAGACACCCCGGTGCACCGGATTGTACGTCAAACTCCATCAGATAAGCTTGTGGGTGCAACATACGGGCTAGAACGCTAGTATCCACTTGCAGCGCGATATTGACCTTTGTGACGATGTGGTATCTATTGCAGGAAAGGTTTCATGTCCCTAATACCGTGGGGCTACGGAGAAAGTTCAAGATGGAATCTAGGGGCGTTCAGGAACCGAACGGACCATAATACTGACGTGGCGGACCCGCTAACAGTGTCCCCTAGGATAGCGGCATGATAGAACGGAGTGCGCGACCGTAGCCACCTGTACTAGGCGTGTCACTTGGTTAGCGCTTTACGTCAAAGTTATGCGACTCTCGCTAAGGCACGAGACGTATGGAAAAAAAGGTAGCGGCACCGCCTACGATCTGGGCATAATACCTTCGGCGGA
>13 289 GCAAGCTTTGGCGTTGTCT
CATTTACTCTATCTAACGCTATTGATAGTCTTACATGAGAGGGTTTCGAATGAATGAAGGTGTAGATGTTACTGTGCTAAATGAGGCCTCTCCTCTTTGTACCAATGCCGCTTCTGGGCCAAGGGCCAATGTATAGTTGCGAGGACTTATGGGCTTGGCATCGTACTGATGTGCTACCTCAATAAGCGCCTCAACAGTCGCTCACACCCTACGAAGTCAGTAGAGTCTCTAGTCACATTTTTTATGTTTATACTTAGCTGAATGAACTATCCTTTGGAAATCAATTGCTGCAAGCTTTGGCGTTGTCTTATTTTTCCTAATTGTATTGCGGGAGTAAAGGCAAGGGGAAACGCTCTCGGCCCATTAGTTCCTTTTCCCTCACGGTAGGCAGCTGCATCATCTATGTACTTGCAATGTCGCTCCATTGCGATGACCTTGGTGTGCATAGGGGAGTAACGGTGTGTTAGATCTCCTCTCCGTTTCCTGGCGTACCATGCTCTGCGTGATAGCAGACAGTATAATCCGCCTTGACGATTATCCAACTGCAAATCTATTTATCAAGCACGTGTGGATCGATCATCACCGGCTATCTGGGAAAGC
>14 168 CCAGCCTTGAGCCTCATCA
GTATCTGGGCATGACTGAGACCTAGGTTATTATCTGGATAAGTTAGACTAAGCCGCTTCGACCGATTAGTCCGAGCCCCTCGGAGCGGGCTGCAAATGTGGGCTATAGTTCGGCAAGCTGGCTGGACACGATTCGCATTACCGCCCGTTGGATTCTTGTTCGTGCTGCCCAGCCTTGAGCCTCATCAAGGCTGGACAAATCTGCCGTCTAATCCAGGTAAACGTAGCATGTAACTTGACCTTGGGCGAACATTCGGGTTCTAAGAAATTGCCTCGTGACTCTCCCTACCACTTTATGTCATAGTCAGGACCGGAATTCGCTGCAGGTCCTCTTTATAAGTTGTAACGGGGATGAAAGACGATACGTACGGTGTCTCCAGCCGTATCCGGAGCGTTCTTGCGTGCTATAATGAGACGTGTTGTCGAAGGAGCGGAGCTCGCGTCGTGCTGATCACTCCGCCTTTCGAGCTTCATTGATAACGCCCGTAAGTGGGTCAGGTGCATCCTGGTCGACATACGTCGGCAGATCGATCCTCTGCGACGTGCCACTTTGTCTGAGGATATGGCGATACGTTGGCAGGATTAACCTGCTTTATGTCTG
>15 58 ACAGGCTTTGCCGTCATCT
ATCGCCGCCTCCGGTCCATGTACTACTCAGCCCTTTATCCAAGTAACAGCCGATATCGACAGGCTTTGCCGTCATCTAATACGAAAAGGTGCTGCCGTACCGGAGCGCTTACGTTCATTTCCCCGATATCGAATTACAGTCGGAACCCCACGCTTATACTCAGCGATCATTGATTTACACATTGGGCTATGAGCAGTTTTTTACTTTTGGTCTCCATGTGATCAAGAACCTTCGTTCTCTGTAGGAGTATCATATTGGGGAGCTATGAGGCCTACATCCTCCAGGGTCCTCGGCCCAGTATGGTGAGTTAAAGCTGCAAACCCGCTGTATACACTGCGCGTGGCGATTGAACGCTACCCGCCGCGAGGCACCGTTTCGACGGGTTCTGCTCGGCTGTGGCTAGGCCTTTCGTGGAAAAACTAGGACCACAATGTTACAGTTCGCCCGCCGATATTAGTAAATGGCTAACTGCCGGCTCCAGGGGGGTTTCCATAGATGAGGAGCCTCTAGATGCAGTCCCGTCAATTTATGTCAGCGTAGCCTCATGCTAATAGCGGGAAAGCTGATCAAAGAACTTCTACTGGCGTTATGCAATTAAGT
>16 63 TCAGGCTTTGGCGTCACGT
CTCATATTGTCCAGAATTTTCAGGAGAACAATCTGTAACGGAGGCCATTTCGAGAGCCTAATTTCAGGCTTTGGCGTCACGTCGCTACTGACCCCATGAGATCCTTACCTCCAGCCGGGACCCTTCACGTTCGCCGCGAGACCTAAGTTGAGCCTTCCGATGAGACCATTATATTATCGATACCGGGTGCCATCCACGGGCGATTTATCCCATTATGACTCGGCAAAAGGGCCTGATACAGAGAGTGCTAACTATTAGGCCTAGTGCGGTGAGAGGCAGCGCATTAGTTTTTTAAACAATATCTCACTTGTCCAAGGTAATAGTTGACTGCCCATCAAATCAACACAGGACAGCGGCCTCTCTCGTGTCCCTTGCTATCTTTTAAGAGGAGTATTGATTTGAGGACGGTCGGGCGGACTCAATCCTCGAGAAAGTGCCACCCATGGTATCACTGGGCGGCTGGAGCTGCCCCGGCGACACCCTGGTTGAAACTGCTGGAAGCGAGTAAAAAAAAAACGTCTTCACGCCTTTGTAGATGATAAAGGAGAGAGTTTGAGTGAGTAGTCTACAATTCCCATATAACCTCCTGATGATACACAC
>17 220 CCCGGCTTTGGCGTGATCT
TATACGATATAGAACATGGATGTCCTGGACGGTCGAAGGTTGGTTAGTAGGTCGGATGAACCGAGCGTATAGTTGCAATAGCCTCCGTCTTTGTCCAATGAGACTGAGGTCATTCTAGTACTCCTTTATGCGGACGATACTTAGTATTGCGGTGTAGTCTTCTGATCAGAGAGGCTGAGCTCTTAGCCAAGTAATCTCACAGTCCCCTCACAAGCCTTTGCCCGGCTTTGGCGTGATCTCAAAACCACTGTAATAAAGTAACCTGATAGTGAAATGAGATTCTAGTCAGAGCGATCCCCGTTTTGGGAGTGCAAGGTAAGGCAAAACCCAAGCCTGCTAAGAGGCTCGTGCGCTTAGTGCATTGCATACATTGGCGGCTAAGTCTTACTTGTGTACGGCTGCTCCTGTATGATGCGGTCGGCCAGAGTTAGTTTATTAATTCGATAACACCACACAACATAGAGTCCCGCCCGCCAAGAAATAACCACCTGTGTTGCAAACGTTTGCAACACGGAAACCCAGACCCTCTAGACGGACAGTGATTTAGTCTCATCCAACCCATTGGACGTCGTTTGGTATTTACCCAACCATTTCGATGTA
>18 92 CCAGGTTGTGGCGTCGTCT
TATAGGCGTTCCGGCTAGTATCCCCAATCCAATGGATGAACTTCCCTACTAAAAATTTATGGGGTCGGCGGTGGCCTCGCCTGTGGAAGACACCAGGTTGTGGCGTCGTCTAGTAGCGGTGAAATTAGCTCGATCTGTGGACCGCATATCGCCGGCACTACAGATGCGGCCGTCCAAGCTATACCGTGCACCCCATCGGCAACGCATCAAAGTGCATCGGCATTGCCAACGAGACGCGCTTAAAACCCCGGCAACGGACAATCGCAGGATTATTGGGTTGGCTACAACTCTGCAGGAGGTGGTCTTGGAGATAACGAAGCCTATGGCCGCCTGGCCCTCGACATGGAAACGCACCGAGCTCGGATCATCAAAGCCGCGGTTATGCAAATGGCCTTCATAGGACCATCAAGATTTATTGTGAAGAGGCGGGTTCCGACTTCAGTGGTAGCGACTCACTCGCCTGCTTCTCGACTACTACTGAGGAATCGACAAAAATACAATATAAATGACTTCGGGGGGTCAGTTGGCACGTTCAGATTATGATAATCTATAATGCACTCCAAAGCTATAGGAGTGGAGCTCTCAGCCCTGGGAATCCGC
>19 565 CAAGGGTTTGGCCTGATGT
AGATGTAGGACGATCGACTCAAACTTGTATGCATTCATAACAGCGCGTTCCAGAGTTAGATTCGAGGTTCGACTGTGCCTCCGGCGGGAATTGTGCAAAAGTTGGGCGATCCAGTTGTGGTGTAGGACCCACGCCCGACTCTACCCCAAGATCTGGAAGGCGTCGTTCGGTGGCAGATTTATGCTGAGGGACTCGTTGTCAGTTATTACTGAAGGTCACAAATGAAAATGTCCACTTTAATCAAGTTGGATGTCTCAGCACACTACTTTGAACGTACTGTAGGCTAAGGCGTTTATCATCGCGTTAATTGTGTGTGGGTCGCAAATTGTGAAGCAAGCGTCTTCATTAGTCCTAGTTCTGGCGCCGACTGGAACTACCGCTCTGTTGTTCTGGTCCCTTTTCGGGCTGGAGCTCACTTGGTTGACCACAAGCATCGGAATAGGACTTCGCACGCCTCGAAGCTAGAGATCATGTGGGCGGAACAGCACGTCCGCTTCTGGGCTCGCGCGAAAGGACCTTGCTAACATCCTGTCCGGATTGCCAGTGCAGTATTCCGCGTAAGAGCCAAGGGTTTGGCCTGATGTGGCGTTCTTCGAATCC
>20 108 CCAGGCTTTGGCCTCATCG
GGCCTTGACCTGTACTTGATATTCGACGTGGACACTTGAAGAGCTAAGGTTTATCGGGATGGCTGCATACGTGGTAACTCTAGTCCGGCCAGATGGATGCCAGTGAATCCAGGCTTTGGCCTCATCGTAAGCCGTAGGTGTTTACGATAAGTTGCTATATCTGCCGATTACTGAAGGGGCCATCAAATACGCGGGGCGTAGTATAGAGGGTTCCACAGAGCGAGCGCAGACTGGGCTCATCATGCAAATGGACCATGGCCTATCAAGGTCGCGCATAAGCAGAAACGCAGGGTCTAGGCGGTAGTATATTGCCGATGTGGTATCTAAACACCCGCCCTGGTCCAAGGATAGTCATGTCGCGGATGAAATTAGGTAGATAGTACGTATGACATAAAACCCCACATGATTTAGTTGCTTCGGTGTTATATTGATCCCGCTTAGAGAAGAATAGGGCGTTCGAGACGTTCTCCAACGTCGTCGCCACTCATTTTGTGCGGGCTTACTGTTCATCTGGTGCGTCACACCCCGTATTCTCTGCCGACTTTCACATGACCTAGTTGCACTGGGAAATGCAGCGACTCCGTTCGCATTAAGCGCTCT
