# Supplementary material for: A particle swarm optimization-based algorithm for finding gapped motifs
Source: BioData Min. 2010 Dec 13;3:9. doi: 10.1186/1756-0381-3-9 (PMC3022572; doi:10.1186/1756-0381-3-9)
Supplement: Additional file 2 — Experimental Dataset. The synthetic data sets and real biological sequences used in the paper. [file 1756-0381-3-9-S2.ZIP › synthetic/non_gap_motif/fix_seq_length/Seq_600_20_19_6_4.fa]

>1 522 CGCAACCGGGGTTCTGGTG CGCAAGAGGGGATCTGCTG
GGAGAGTCCCCGAGGTCCTTGATAAGGCCTTCCTAATGCATTTCATCCAGGCGGTGCTAAGCGCCGCGCCGGTCAGGCTGTCGGGGCTGTCAATACCATCGAGGTGTAATTCCCCGTGTAATAGTTCGCCTACTGCACACCATGTTCGCCTAAGTGACCGCAATAGGTGCTTATCATCATCTCAAGACCGGATGCACCAATTTGAATGGGCACATGTTGCTGCTAGCGCGGCCGGAGGCGCTGTATTGCAGATCAGTTACTATCATGAAACGTGGATACGTGACAAGTTACGCGGACGGTAGTTGCGAGTCTACAAGCACCTGGATGCGGAGAATCGGAGCCCAACCGCTACTTCGTCACAGGGTATAGCCTCCCGTGCCCGATCTCGGGGATTCTGACTTATTTCTGTACACGCCACTATCAGTGATCGTTAGTGTTCTACGCCCATGAAGCGTAAGACGGCCTCGAGACATAGGCCAAGAAGATACTTAGTACACAATTGGGTCGCCAACCTAAGATTCACGCAACCGGGGTTCTGGTGCGTAGGGCCCCCAATAGCCCTTATTCTCCGGGCCCCGTCGGACTTGAATGTATACGAGA
>2 299 CGCAATACGTGATCCGCTG
AACTCCATTTGACACGCCAGGAGATTTGATGACAGACGATAATGCTACGACTGCTTGAAGTAGGGAGGTAGGCTCTCGCGCATGCCGTGAGTACGCACACATTAATAAATTGTCGATGATGCACGGGTATGTGCAGATTTGTCAGACCGTCTGCACTTACACTAGGGACCTTATGGGCAGGCCTCCCGAGAGGGCCGTGGTAATTGACAAGTTTTGACCCTCTTTGAGGTTCAGCTCCTTGAGATAGGATCGTCAAGATGTAAGTAGGCCCGGACAGAACTGTCAAAAGTGTACCGGGACGCAATACGTGATCCGCTGGTCTTCGTCACAGTGCCACGAGAAGGTCTGTGATCAAAGATATAAGCAGCCACTATGCGGGGCGAGGGCGTCGAAATAATATTTGATTATAGTTGGTCTTTCTCATAGAGAAGATGTAAGTAGCTGTCTGCGCACTGGGGCGGACTCATCCAATGGAGAGCGGGTCAAGACGAGGTTGCAATGGACGGAGGCCTTGGTACCCTGTCAACATACTCTCCGCCAGCCGCACTAGCCATAAAAACGGAGGCCCTAACTATCATAAGAACGCTTATCGCGTCACAC
>3 489 CCCAAGGGGGGATGTTGTG
CTGTCTAACGTGAGCTGGCGTTGCGAGGAGTAACCACGAGAGTTCACGTGCCGTGCCATTGGACTCTTATAGAACATTCTTGTCGCGAGAGTGCCGAAAATGTCTCGTCATTTATTAATCATCTGCAATATTTCGAGTGAGAGAAAGCGCGAGCACGCCAATGCGTCACGAACCGATTCTAACGACTGAAGGCTATTGTACCGAGACTGCTTCTATCCTCAACGGTTGCGAGTCACCTTCCTCCATATACCACCGCTCCACGAGACTCACCGGACCGAACAGTTGCCCCTGTCTCCTAGTCAGTCTACCCGCTAGAGCTGTGCAGTATATCCTCTTAAACTTAAGGATCCTATCCCCTACCCCGCCGACCTCGCGACAGATCCAGTAGGAAACGGGTGTGCTGTCAAAGCATCATCACACCAGACACTGCAACAGCGCTCGGTTTTCAAACAGACGTTGAAGAGACTATTGGTAAGAAAACCAAGTGTGCCCAAGGGGGGATGTTGTGTTTGCCCTCAATTCTGTCCCTCATGTGAGGTCGACCTTTGGCGTCCCTGTCTCCAGTTCGACGTAGTGAGCGAAAGTGAGCTTGCGTATATG
>4 53 CCCCAGAGCAGATGTGCTG
GCTCCGCAGGGCCTAGAATGGTAACAGGTGCGCTGGGGCGCGTCCACTACAGACCCCAGAGCAGATGTGCTGCTACTATAGTTACTATGAAACGCGTACGGGGTCTTGTCCGGATTGCTGCGGGAGTCAATGGCCGTAAATACATGATTAACGGACTCGCCGCTTGCCGTGCGTCTGCCGATGTGAACCCAGGATTCCCTTTTATTATAGAGTCTGAGGTATGCCGATATATTTCGTCGTCGACTGTCTCCTTATCCACGCGGTTCGGCGCCTCCTTGTTGACGCAGAATGGCTAAGGCTGACTCCCCGGAGCAATGACGTCCGTAGGGGCTCCCGGGAGGCATAGTATCCAACTCCGGCACCTCAAACATGACCGCTGTCCCCGTTCCCAGAGACAGCTACACTCAACAATCGGATCAGTCCAATGGCCAACCGGACGGGCTGGGAGTTGTCGTTTGCCTCCTTTGGAACCCCACCCGGTTGGTTAGATTGCTATCATCCGACGCTACGGTGGCCCCTCATGCTGATGGTCGACATGCCGCGTGTATCGCAGTGATGGATTAAAAAGTACCACTCCAAGCGTTGGAGGAGAAAGACCAT
>5 45 AGCACGAGGTGACCTGCTG
CATCCCTCTGTACACCATGCTAAGGTGAGGGCTATCACAGGTATGAGCACGAGGTGACCTGCTGTCGAGTCCCAGATTGATTGAACGCGGTCATTGGACGGGCGAAAGACAAGCGACTGATGTACGCTGCGAGGAGTCACGTCATCATACCGCCACTGCATGGCATTAGTTATTACACAGTTATGCATTAGTGGCACAAGAAGGTCCGGTAGTGCTGTAATCTCTCCTGTGCCGATTCACAGACATGACTCGTAGACCCCATTTGACCCAACTGGGTTGTGACTCCTGATCACTTTTGACGAGTACCACCGGTCTATCGCTATGCAAATCCCGGAGGCTTAATTCTCCAGACTAATACCAGCATTTACACTCGACAACCTGGAGGTTTTGTCGGAGAGGGCTCAGCGTCTTGTAAACTACTACCTAGGTAGCTCTCGTCCTGCGCAGCAGTGGTCTCATAAGCAGTCTAGGAGAACGCAACGACTGCAAGTTAGTAGAGACAGGGTGTGACTGGGATCTAATAGCACTGGGACAGATTTTGAACACTTTGTATGTAAGTTCTCTCGGAGCTATAGTCTTCGAAGAGATCACATGTCAAAG
>6 395 CGCAAGAGGGAATGTGCTC
TAACTCGTTTCATTGCCACATGCGCTTTCTGGGCTGCTTCCTGAAAAGTCAAGATGCGACAGGGCATTTCCGGCCGTTTCGTTCTGTATCTACCCCGCTAAGTCGCCCAAGCCGGTATACCTCAACTTAACCTGTTTACGAATCCGACTAGTGGATACGTTCGGTGAATATGTAGGGAGGTGTTACGGGTAGTATTACATGATATAGTCTGCGCATCCTAGCATTGCGCAGGGCTGCTCCGATTAGTTGTCAGACCCTCACATTCTCATGCACGGCCTTTATGAAATGGGCTAATGTAACCGCCGGGAGAAGACGTCTATACCAGTAGATACCCACGTATGAGAAAGTAACCGGACATAGCCTGGACCGAGATCGTCCGAGGCGATACTAATTGACGCAAGAGGGAATGTGCTCTTCTATGCTATAATCCTCGGATAGATTAACTATAAAAAGTAACCCTCTACTGGGGAATAATCTTGACTGCCGAACTGAGCACGATGTATCTAGCCGGAATGCTTGAACAGTGAACTAGATTCGCCCCTCGTTAAGACCGAGTAGGGTAAGTGGTTGCCGGACCCGGTATACTCTGCTACTCGCTCA
>7 400 CGCTAGTGGGGATCCTCTG
TAGGCATGGGTCGCTAGCTGCTGACTGCGCTGCAGTTGCAGGAGAACGCTTGTGAAGTGCTCTATGGCTACTGGGACCACGCTTCGACTACTAGAGTTCCTCGCTTTCGCCAGCACAGCATGCTGCACTCTTTTGGTCCATTGACAGTTAAATTTTCCCTGGTTACTTCTAACTGCGCTTCATTAAGTGGCCTAAGACAGGCCAGACAAGCGTGAAGAGAATCCGTGTTGAGTTTTTGCAACGTACTTCAGAACAACCCAACAGATGGCCCTACGCATTAGTCCATTGAATTTTAGCGTTTTTGCCGATCATGCGAGGACGCTACGCGCGCACCACGCAGACTAGAAGCCACACAACATAACCTGAGTTAATCTCACCCGCTCACTGCCTTATGCCCGCGCGCTAGTGGGGATCCTCTGACGGGGTGATGTCTTCCTAGAAGATATTCTAACGCTTGAGATGGTAGAGCCGCTAAGACACCTCACGGTAGATGATTCTCGTGTTTAAGATAGACGACCATCCATAGGATGTGCGAAGACGGAATCATTAATAGCAGGACTCTTGGTGGTGAAACATGTGGTGGTCTCGCGTACCCACTGG
>8 465 CGTAGGAGGGGGGCTGTTG
ACCACGAGCCACATATAACTAATACTCTTGCACGAGCTTCAGCTACCTGTGCAGGTCTAGGGCCCCCACTGGGAACAAAGAGGCCGCAAGCGTATGTCTATCCCGCGTACACCAGGTGACAAGGACCTTGACTGCTCATTTACCGCTGGCATTTTTAAGGTCCCTTTATGCGAGGTGAAGCATTGCTCACTCTGATGAGATACGAGGTTTGTCGAACGTATTACCCCCTGAACAAACCTATCCGCAGGTGCCCGCTAATCAACTGCACACGCCCTTCGTCGCCGCCACGCCCAGCGTGGTTACGCCCAAATCCTCAACAAGCGAGGAATCGTACGACATTGGTTATTGGTTGAGGCCCACGAACTCTGTGTTTTCTGGCTCCTAGTCAATAGACACGGAAACTTGAATCGAGCGCTAACCATATCCCCCGAACACGTTTTTACGTAGACCACACCGTGTTATCGCCGTAGGAGGGGGGCTGTTGCCCCGTTCCTTCGACTCACCCGAGACTGCGCGATTGAGGAGCAGACCCAGCCCTTCATCCATGTGCCATCCTTCTGCCGGTCCTCTCAGGATGATCACGCTGGCATCTAGCGCCAT
>9 575 GGCAAGCCGGGATATACTG
CTAGAGGCTGCCGACTCAGTTTCGCCGGAGATGCCTTCCGAATACAGGCTAGCTCGAGGGATAATAACCGCGCGTCCATGGTGTTTAGATGGTCTCAGAATAGTTCCCAGGTTTGTCCGCCCACGCAAATAGGGGTTCCCATATCGTTAACGGGGCGTTAACCTAGCCGCGGTGGATACAAGTCATTTGCCTTGCGCCATCTAAGAGCTAAGTTCCCTGTATCAGCTAGTACCTCAATCACTGCTGATTACGCAGAGTAAGCTGCAGATAGGATGTGTACTGTAGGCCTTTCCGGATACAAGCTCGAGGCTTGATATTATAGGAGATTTACTTCGCTCTGTAGATCCGAGTTACCTTAGCTGGGTAGATAGTTAGCTTTTACGCCTACTAAGGAGAACAGGATTGTAGTCCTTCCGTCGAGTAATTCTTACCATTAGACTAATATGTGGCCTGACGCTGATCACGGCGCAATTGTCGATACCTAAGACGTTGAGTGAACACTCGCTAAGATCAGCAACTAGACGCGGAAGGAGATTGCGAAGGCGTAGCCAAATTTCGCGACTCGGTAAGTTTATGGCAAGCCGGGATATACTGAATTGC
>10 8 CGCTGTAGGGGATGTGGTG
ACTGTTCACGCTGTAGGGGATGTGGTGGGTAAGCCTCATACATCTCGAAACGATGTGAAGGGTTTGTTATTGCTCAATTCCGCTACAGCTTGACCATAGGCTCTTCAGAATTCTTGAGTTAATAGCCCACCATGCGGGTTCTCCGAGTGCCGCCTGTGGTGGGATTGGTCACGGAAATACCGATCAATCCTATGCGATCCCCAGTAACATGCTGGCTCAAGTATATTGCCGGCGACTGACTACTATCTGAAGCGGGGGCGAGAAGGCTATTTTAACCGGCGCGCGTTCGGCTTGGTCTATTGGGGGACGCCGACATTGACAAGACTACCGACCCATTTTTGCTCGCCGAGGACTCTAGTGTACGCGTATGAGCACTATTTGCTCCCGACTGACTTACACGTGAGTGTAGAAGTATGTTTATATGGGTGGACGAGCCGACTTGAGTGTAACACTGCACCTGTATAAAGAGTGGGAATACTCTTCAACCATACCGAATCTATTAAGCGCTTATCCCCAGGCTGGCTGTGTCTAGGGGAGAGCTCTTGGGCGGCCACGGTCCGAGATCTAAGATCCTTCTTGCATCCTATATCGGTGAGGAGT
>11 326 CCCAAGCGGGGATCTGATG
AGTATCGTCTCCTCTTGTCATACTAAGGTTCACTTCTTGGCATGATTGGTTCGATATATCTACTGTACACACGACAGCCCCCTGAATCGAACTTTAGCGATCCATTGCAAGTGGCGCCGGACTCAGTTTCAGAGGAGCGGCCACTGGCTCGATATGAAGAGTTGAACCTGGATCCAGGCAATGGGGGCTTATCCCCGCCCAATTGACAGTAACCAACGTGCCAATCCAAACTCCTGGGAGACCCGTTTGAAACTTCGCTAAAGGGATGGCTACATGAAGGTTCCCCATCTTGCTGAAGGGCCAGGTAGGAAGACTTAGGTGTTGGACCCAAGCGGGGATCTGATGTCCTGAGACGCACCGTGTAACTGCGAATAATGAGTGCCAATCGTACAGTTCTAACCAACGCCGTTCGCGATTGCGTATCCGAATTTGATGTTTGCGGGACGGCATGTCCTACAAAGCGGGGGTTAGATATAGGCCATTCGACGAACAGGTGAGGCAGAAGCTATAACACTTGAGCGTCAGCGTATCTGCAAGTAGATAGCTGCATGCCGAACGAAGACGTTCCCCAGAGCCTGTGAGTGACGAAAAGTTTCATTT
>12 454 CGCAAGGGGGGATCTGCTG
TAGAGATAATGTCTTCTCATGGAAGAATGCGACGGATATGCGGAGAGACGCCGGGCACACATTTCGTCCCACGACACTGTGCACGAGTTATGGGAGTGCGAATACGCTCATCGTTATTCGATATCGCCTACCCTAGCTTCGCAGACGAGTAGGCAAGACCGTGCATCGTCAGCATAGCAAAACCGTTGGCTCTAGTTGGCTACGTCAATCTGGGTTCCGATATTTATCATTACGGCAATGACACATGCTATAGCCTAGCATAGTCAAAGTACGCATAAAAGGGGTTGTCGGTAGCGTTGGCTCAGACCTTCTACCGTCATCGTCAAGAGGTCGCGATGTACCAATATACTTAGGGCCTAAGCCAGTTCACGACCCTAAGCAGGTATAGGCGCTTGCATCCATAGCTACCGCGTACTGGAGAGGTCAACTAGAGCTTTGTCCTCAGGACCCATGTCGCAAGGGGGGATCTGCTGGAAGCACAAACGCTTACCATAATGCTCACTTGAGACGGTAGGTCTCGTGGTAACACTTGATTCCTGCAACGCCACGTTCTTGTAACACTTCATTCCGTGCAAACACTCGCCACCCGCGGTAAAGCCC
>13 572 CGCAAGATGGGATGTGCTG
GTCAGGCTTAAGCCGCTTGGTACCGGTGCTAGTATATGCTCTGCAGTGTACGCTTAGGGGAAAGTGGCCATACACTTGTTTTTTATTTGAATCTAAGTGCAATAGAGTCTAAGCAGTTCCTGCTCCAGGTAGTCAAGAATTAACTACTCAGTGCTCTTGGCAGTGGGAGTTATTCAAAGCTTCGTGTTTAAATCAGGTTTGTAATTCCCGATTAAAAAGCCAAGAGGGAAACCTGTTGCATTTGGGCGTCCGGCTCACAGACGTGAGAGCCTCGATATTGACACATCCGCGTTCCACACACTGACTGGTCATACATCACCGATGTCCGTTGGGATACACGGTGTCTTGATAGTGATTGAAAAGCGCCTGCCCTCGGGGTACATGGATGCAGACGAACGAGCTCTGTCACTGGGATATAGACCTTGTTGAACAAAGTTGGGGTGTAAATGGACCGGTTACGGTATACGAAGTTCGTTGCCCGAAGTTATCCCGAAACTTCCAACCATGCACACAGTAGCCGAGACTATCAGTTAGTTAGAAGGCTGCGGAATGATTAGTACTGTAACCGATCGCGCAAGATGGGATGTGCTGATACGGTTA
>14 147 AGCAAAAGGGGAACTGCTG
TTTCCCCTATGCCCTAGTCTGAAAAAGCGGTGCACTTGGCCCAAGTCGTGTCTACCTATACGCGGTTCTCTCCTACGAGGGCGGACCATCATTGGATGAGACCTATGACTGGCTGGGTTGGGCCCCCATGAATAGGAATGTTCGTCAAGCAAAAGGGGAACTGCTGCGAATCAGCTTACGTTGAGTTCAAGATAGCCATACATTGGAAGCCTAACTTCATATATTCGCATAAAGCGAATAAAGTTCGTTCCACTTAATTGGGAAGTCCAGGTTTAGCGATCGCCGAGATTCCGGTCAACCCTGAGGAAAATTCTGAATGTACCGGCGATGTCTTTCCACGGAGTGACGCGTGACTGGAGACTGAAGTTGCATTTAATTATACATAAACACGGGCTTCGTGGTTTACGTAGGTATCAAATATATAACCGTGGTGACTTGTGACGCCGTGACGATGACCAGGTATAGTCTGATTGATCTACAAGTAGTCACATAACCCGTTCCCCAACGCAGCGCGATGTAGGACGTTTCTGTATCTTTCATCCGGAAACGAGGTCCCGAAGCGTACCAGCAATGAAAAATCGCGAGCCCGCTTGAATCCAA
>15 461 GGCAAGAGGGGATTGGTTG
CCTTAACATAGAAAGTTCCCAGGCTAGATTTGAAATCGAGGTCCTCGGTTCTGCAGGGTACACCTACTACCAAGCCCATAAGCGCTTAGTGTTTTGGGGAACAGGTAGGAGAGAAGATACGTCTTGTGCACTTCGGACAGCCGAAACATCTATCCTACAGGCGATCGGTCATGGTTGCCCTTGCGCCATCTGAGAGTGTTCGTAATGCATAGGCCTCATCTGTATAGCGCACGGGGTAGTCCGTGTCGCTCACCCTTTGCTCAGAAAAAAATGCAGGTTTTCCCGCGACGCTTCTCTAGACGAAGCTGCAGAGTGGATTGCAGAGGATCTAAGGCGTGGGGCATTTTAAATGCTACGTGTTTCCGTGTCTTGTATAGTGTATGTGCGGGTATAGGTACACTGTCTGAATAACCCACACCAAAACGATTTGTGCAGCACCTGTATGTTCGGAAACCTTGGCTGGCAAGAGGGGATTGGTTGTACCTCCCGTCTTACGGTAGTGAGAGACCGAACTCGAAGGCGCTACAGTAATCGATACGTTTCCCAGGCCTCACCCAACCTGAACCGTCTCGTGTCCTCCACTGATTCATCCCCACATCT
>16 180 GGCAAGAGGGAATTTGCTG
CTTCCTAAGGTGAGGCGCTTGATATGGTGTCCAGCGCCTAGCGCTCTAGTAATATATATTCTATACCCATGATAGCTGCATCTATACGACTATCTAAGGTCCTGAGTAAGAATGTGTGCTCGTACTTCGCTGCTGGATAAACCCAGTGAGTCCCTAAGTAATTAGCCCTCGTTCACCATAGGCAAGAGGGAATTTGCTGGAGTACTGAGTGCAATTTTAATTCTCAGGATTTCTGGATCATAGTTAGTATGCTCCGACGTTTGTACATCTGGTGAATGCGAGTCTGGGACTCTGTGTCACCACATATCGGCTTATAGTGCTCGAGACGTTGTCGATGCGTGAAACAGAACAGGATCGTTACAACGACCGCAACTCGAACCTTTGTCCAATAATTCGGCGATCGGTGGGACCCTTTGCAAGCGCTCTAACGGACCAGCCCTGCACATCTATGTAGAGAAAGATATCTCTACCGGAATTTAGAGGAAAATGGAGGGATTGACGGTGTCGGTCCATCAACTAACACTGGTCCTCTGGGGGGTTAACATGCTGTCCAAATAGACTCTTGATATCCCGATCACACACTATTAGCGAGGTCACCTA
>17 432 TGCTAGAGGGGATCTGCAA
GCAGAGAGCCAGTAACAAATAAGCTGTATGAAATCTACGCGAGACATAACAGGTATAAGTTTACCGGCTGTGATTGGTTCCTTCTTTACGACTCTAGGTGACTATATGCGCTCCTCCGAGTGCATAGGCTTCCTTAGTAGTATAGGCGTGAGCCATTGAGGGCAAGCTGTTACTAAGATCCCACAGCGACACTTTGTTCGGTCCGTGATATTCTAAATAGCCTATGACCCAAATTCCTCTAAGTAGTGCAAACCATGATACTGCCACGTGCCGGCGCCTCCGTGTCGGATCGCGAGCTACGCCGTCCCTCGATTCTTCGATTAGTCCGTAGTCAGCAGATACTTGCGATATCTCTACCTACAAAGGGCAGCCTGCGCGATGGCGTGCTTTCATTGTATGCCTCTGGACTACTCAACCTTGGAACGTGAATAATGCTAGAGGGGATCTGCAAATCGCGGCTGCACGCGGAGCTAGGCATAATGACAACTCAAAATTCATCCGTGGAGTAGACCCTAGGTGTAAAAGTGTAGAAAGTAAGACCCCGATGACATTCTTAGGAGTCTCGTTGGCTTCCCCCACCACGACGTATAGCCAAGAGAC
>18 386 CGCAAGAGGGCATCAGCAG
GCACGCGGAAGGCAGCGTCGAGATGGCGAGCCATCGAGGACAGTTTGACAAGCCACTATTAGTTATTAGATAGTGATAGCATTCAGTAAACTTCTTAAGGACCACGGAGCACACTGTGAATATCTCTGGGCCGAATTTTCCCAATCAATCCCAGCTCTTGACAGTTGTTGAGGCGATGCCAAAATTACTGTTCGGCAAGACTACCAGACAAAGTGTAGTGTCCAGGTTCAACACGTACATGTAGTGGGTGCCGGCGTAAGACGATCGCGATCAATCGCAAATATGATAAATTAGAGTTAATCTGGCCGAACATTGGGGGTCAGCCCGTCCGAATACTACACAGCTGTAAATTTCACTACACAAGCCAAGTATAAGGCTTCAAGCAACGCAAGAGGGCATCAGCAGCTGCGGACAACATTCCGCAAATGGTGGCTGTGCTGCCCTATGGACCGTTATTGGCCTGAGCAGTCGGGCAAAGTCTCATCCATTTGTAAGCTTTCCTCCAGCTCCAAAAATGCATGACGAGACACAACGGGTAAAATTGAGAGTTGCGGTCTGGATTTTTGATGACTGCTAACACTGCTCTGGGGCTCGCTGAGT
>19 260 CGCAAATGAGGACCTGCTT
TATAATAGTCAGGCAGCCTCTAGCGCAAAATATATTGAGCAGGAAGCACGCTAGGTTGCCAGACATCGGGCCGGTGGGTCCGTTTACATTACTCATTCCAATATAAGGGTACATCCACACGGCGTTACGGCCATAATGCAGGCGAAAATTACGGCGAATACACAGTGGAAGGACGGTCAGGACAGCTTGCCAGGCTAAGGTTGCGCACCGGGTGACACGATTTTATAATCTCGGGGAACCATTATGACGGCCCTGGAACGCGCAAATGAGGACCTGCTTCGTGGTCTCTCCCGTGACGGCCCTCGCATCTAGGTCTAAACCACACCGATAGTTGGGAATAGGTTAACTCAAGACTTGTGAGTAGACTCAAGACGTCGGTACAAAGGATACATGGAGTTAATCTACTAGGGTCCTTCGAGCAAATACCCGTATATTCCTTGTGTATAAGTTTGCTCCTTGGGTACAAGGTCTCATGGACCTGATGGCTTTCCTCCCCTCTATATACGACCGGCCCAGACGTTCACCTCCGGGTTGAACGTTTTCGCGAGACGTTCACAGCTCTTGGCTTGCTCTTAGTTAACCGTATGACAGCAGGGGTGG
>20 347 CGCCAGAGCGTATCTCCTT
AACCGGCACACGTCCTCCTCGGTGCATCTCCATTAACGTCTCACACGGTGGGAACGTATTATTGCTCAGTACCCCGAAATAATTGGCTCTCGCATGATAAAATCGATGTGAGGAGCCTCTTTATGTGTCTATACGCTGACAGCTTACGTCGGCTAGACCAAGACCTGTAGGTGACAGACTCCAAATGCGACTACCTCCCAAAAAGACAGGCGTCATCGTCGCACCTCAATGCGCTAGCGATTCGAATCTCCATTACCGCACAGACGCCCTTGACGTTATCGTAGTACCTACCGTACAGGTCCCATATATCTCCCCTCCTCGGCTCCAACTTTTGGTCGATTGCTTCCCGCCAGAGCGTATCTCCTTAGGTAGGGTCTTGCCCGAGGTACATAGTCCTGCGCCATCTGTGTTGTTAGTTCTCTACCACCGGAGCCGGCAATTCAGGGCGCTCGGCGACACGATGATCACACTTCATCCATTGTTAGCTGGCATATTACATTGTGACCAAAGCTATATTTGCGAGCCTCCAGTTGGGCACCACTCAGTCTGCAATAATCGGAGGATCCTGCTGTTGGGGACTAATCAGAACAGCTAATATGC
