# Supplementary material for: A particle swarm optimization-based algorithm for finding gapped motifs
Source: BioData Min. 2010 Dec 13;3:9. doi: 10.1186/1756-0381-3-9 (PMC3022572; doi:10.1186/1756-0381-3-9)
Supplement: Additional file 2 — Experimental Dataset. The synthetic data sets and real biological sequences used in the paper. [file 1756-0381-3-9-S2.ZIP › synthetic/non_gap_motif/fix_seq_length/Seq_600_20_19_6_5.fa]

>1 8 CATTGCGAGCGTATGGACG CATTGCGAGCGTGTGGGCG
TGGATGGGCATTGCGAGCGTATGGACGATGGCCTAGGGTCTACACTTTGACTTTATACCTGAGACGCTCGCATTGGGCCAAGCGCATCGCAGTGAACATATACAAACACAATAAGCCTGACCAAGAGTTGGGTGATCCTCAGTCTGCAGGTAAAGGGTAACGACTTTTCCAGATGATCCAATTCAAAGAGTGAGTCCACGGAGTCAGTAAGGTTGACGCGACCCACAGGCTTATATGGCTCCACTCGTAGTGGTTTGTGGCTATATTCACCGTACAACCTGCTAGTGTCTCAAGCGCACCAACCCACGCGGTAAAGTGTTCCCGATCCCGCAATGTGTACCTAAGTGTGGAACTACAGAACTTTTTACTACTCACACGGTTTGCGAGAAAAATGCGATCAACATCGGGTGGTCGGTCTGCGCCACGATCAAGGCAGTTTTGTCACCACTCACTTGCTAGGTCTCCCGCTCGTCCGCAACAGCTCGTTGATTTACGTTACTCAGTTGGTTTTCCAAATGGGCATAATTGGACTGTTGTTTTCCGTTACTTCGACCATCCTACTTAGTATTGGGAGCCGAATATAGAACCGGAGGTGTGTTC
>2 19 CACCGCCAGCGTGTCGGCG
CTCGTCTGAGTTCGTTGAACACCGCCAGCGTGTCGGCGTAGGCTTTATTGAGGGTCTCAGCTATAAGTGGAACATACAACGTTCTACCACTCAGATGGATGGTCATATCTGCTTTTCCGTAGAATAGATCGCTCTCAGCTCGTCGCACGTAAGATTCTAATGGGACTGCGGTTACTTGGGAGTTCTTTCAGGTGTTTCGAGAGGGCGCCAACGCTTTCAGGTTACTCAGATTATGATGGGTCCAAGTCCCTCACTTTGGCATGATTTGACGGCATAACGTGACTTCCACGCGCTTTGTCGACTATTGGACCCCTAGGCCGAGCACCAGTGACCTAGGGGTGATAACTATGAAACGAAATTGTGATCCCGATAACTATTTGAAGCTGCATTTGTCCGCCCCATAACATGGGTGTACGGCCGAGTATTGCCGACGACCCTCGCTGCGAGCACGCCGAATACGGGTGCGGATGATCAGAATGCTTGCACAAGGCTCTGGACCGTTGCGACGCCGGTATACGCATGTTCGTAGAACTTGTCAAAGCTACCTCAGAAAAGTCTGACATGTACGAGTGTCTGCTAATGTCCTCTTGGCATTTGAGC
>3 510 CATTGCCAGCGTATGGGGG
CTTTATCTCGGTCGGCACATTTCTCACGTCTTTTTAGGCCACGGGACAAAGCCCAACAGGTTCCCTATATTACTTATAAACACTTGCTCTTGTAAATTGACGAGGGAACTCGGGACCCCCACGGTAAAGGAACCTCTAAGACGATCTCGATGTATTGAAGACTTTCTTCGACGGTCCGGTAAGTGTTAGAGTAATCCCATACTCCAAGGTGAGATGGACCCCTACATACACTTATTAAAGACGTTTTACCGACAATAGCTCGGCTCACTTCGGAGCTGTCTTTAGTCTGAGTTGAGTTACGGGTCGGCGTCGGTTTTTGCCTCGCCCATAATCCATGTATGTCGCGCCCACCTATTGGATAGGAAACTACAGCGGCTAAGGCTAAGTATCGGACGCGCAACTGCAACACCGCACAACCAGATCAGTTCCCCAAATTGGTTCCCGAGGGCACAAATCAAAGGCTCTCCGGTAGGGTGCAGGCCAAGCGGACTGCTTTCGGAAGGGCGTACCCATTGCCAGCGTATGGGGGTCTCGCGCGACGACGTCGCGCAAACAAGTTACTCAAATGTGGAACGACCTTACGCTAGTCGCGAGATAACG
>4 90 CATTGCTACCCTGTCGCCA
GCTCCTCTACATCAAGAGCGGGCACACATCAGAGTAGTAAAAAGCAGAACTATAATGATCAGCGATCTCCATTCCAGGGCCGATTCACTTCATTGCTACCCTGTCGCCAGGCAGCCTTACTACTAAGTTGGATGGTGTATCTTTCCGTTTGGGAAGAGATTCGAGGAATGTAAAACCCTTCGGTACGGTGACGACACGGACTTGCAATGCAATTTATATTCTTTGTGATTCTCAAAAAGCCACCTTCTCACTACACGGGTGGTGAAAAGCTGAGATATGTAGCTTTGTCGAAAAACGGCCTAGTTTCTGCATACTGACTTGTATGAGGTTTCACTGTCGCCCCACCAAGTCGTGTGGTTGCGTTGGCGATACTAGTTGTGTCTATGGCATCATAGACCGCACCCCTCCCCCTTTCCCGCTCCCCCCCCGGCGGTGATGCGCCTCACTAGTGTTTGCTTTTGTTGGCCGGATGTCCAACTAATTTAGAATACTGGAAAAAGCGCCATGACGATGCGATTCGTGCACCCCGGGTACTGTATCGAACTGCACGCTCTGAGTAAGCTTATTTAACCAATTAGGGTAGATGATGATCTCGGAAGT
>5 357 CATCGCCAGCGTGTGGGCG
AAGCGTTTGTTCTGCGCAGCTAAGAGACCCGTGTTCCATTAATATAACTGGGGCGCAGGCCGAGAGTTGTAGGAAAATGATGGACGGGTTATCATTATCTAACCCAAACGCTCGAGAGCACTATGAAATACAGACCGAGGCCTCCTATGCGCCCGATACGCTATGCTCTACACGTTTACTGAAAAACGCGCTTTCGGGGCGGAGACCTACTTTCAAGCGACCTCTAGCTACACATCACCTGAGTCACCCAACCACGGTTAATCAGGAGTAAGATGACGGTACATCTAGCCGGTTAAGCATCCCCCCTCTTCGTAGTAAATGCAGATTGGATCGGTAAACATCTGATAGTGAGGGGCACATCGCCAGCGTGTGGGCGTGCTCTCTCGTTCTCCCGACCACGGTAAACGTGATTTGCAGCCTTGATCCTTGCTGCATGAGTCACGACGGCATTGTTGAGCGCGTTTGCATTCTTGGCCACCCGCTAGTGTGTGTTTGGGACCAATCGTCTCTCATAGCAACCCTTGAGCTACGTGACGGAGTAAGAAAGCAATACCGCACCCAGTTACATTATCCCACTCAGAGTCACTGACCTTTCTACCC
>6 284 AATTCCGAGAGTGTGGCCG
TACTATAGTGATACGATTTGGGGTGTGGGGCAGACCTACAGAATACCGATAATGTTGTTACCCGAATACATCGTGATATAATTTACTGATGAGATACACTAAGCCATACAATAGGGCGGCACCTCAAAGGACCAGTTATCGCCCAACCTAGCGGGAGATAAGATTATAGTACGAATTTGGGATGCTCCGCCACGACTATTATATAAGTGATACTATGTCGTGTCAGGTCATGGAAAAGCCTACGTATCCTCCATTCCACCCCGTTGTGATGAGTGCGCCCGGTAAATTCCGAGAGTGTGGCCGGCGGACGTCCTGTTACTAGTGTCGCGCCAGTACTATTTTAGATAGGGAGCATCCCCAGCATACTCAGGCCACCGACCAAGCGCGGAAGTTTGATCCCCTACGGAGGAGCCGGTAGGAAACTTTCCCGGAAGGATAAATAGAACCCCGGGCCGGCTAGGCTGCCTCCTTCTCAATATCCGCTGGATAGCGTACATGCTCGCTTCCCAGGCCCACAACGCGTTTACCGCGCAAATAAAAAATACACTAAATCCTTAATCCTCTCTTCGGCTGTGACTAACCCTACCACATACGCTACGT
>7 538 CATTGCCAGCGTGTAGTCA
GGTCACCGTACAGACATACCAGGCGAACAAGGCCCCTTGCCCAACGGTATCAAATGTTAATTGTACACATCGGACGAGCGCCTCGAGACACTTCATTTCCACTCCCGGAGTAGTATTCAACCAGTGACTTCTAGAGACGTGTTCGCAGTTTATGTGTAATTACACGAGACTCTCTCGCGGAGCACCCTTTATGTATAAGCAAGCATTGCGGGAGACCACTAGAGAGAATTATTCTATGGGATGTGATAGGTCTTGACTGCCGTCACATACAATGAAACCTAATACGTGACCACGGTGAGGTCCCAAGCGAACAGCTTTCACCAACTCAATCAAGGTGTGGAGAGTCGTTGTCCAGTAGCTTCATTTAGCCGCCGTTCGTATGCCCTTGCTAGTATCAGATTGTGACTTAGTCCGTGTATTTTGAGGGTAGGACTAGCATCGCCTAAACTTTATGGTGACGCACTTTCTACGCCAACTCTTCCTCCCGGACCGTCACAATCTCAGAGGTCGGTCGTCCTGCCAGTTTGAAAACTGCCGCCATTGCCAGCGTGTAGTCAGCCTTGTCCGTACCGAAGGCGATACGTCCGCAGGGAGACGCAG
>8 16 CGTTGTGAGCGGGTGGGCG
GATAAACCACTGCACCCGTTGTGAGCGGGTGGGCGTAAGTCCTAGGACCTGGTTGGACGAACTTGACTCAGACCCCAGGGCAGATTCGGCTCGTGGATAACGCTTGGCATTAAAGTGAGCTAACACGAATCTGTGAGGGGAAGTGATAGCCTTACCTAAGGAACCGCCCTGAACCGGGAGCACTGGCGGAGGGACACGTAAGAAGCAGTCTGCTAGCACCTTGTTTACGCCACTACACACGGGCTCCCCAGGTGTGAACCAATTTAGTATGCCTTATGGATACGGATATCGTTTCCTGTAGCGTCAGAGGTGATTGGGAAGGAGTGGAATGATTCGCTTACTCCGTAACGGACAGTTTACCCAAATTCGAACAGAGCTCGGTACCTATTATCCGTGAAAGGAGTCCCGGCTCCAACACAGAGCGCGGTGCTTAGCAGGCTAGCCGCCCACGATGACATTGACGTCCAAAACCACCCGCACTTTAGGAATATAACTATCCGAGGAGGCTGCCACCATAGGTCCAAGGGCGCTATCATTAAATACCGCATTTCTTACATACTGCCGGCGGCGCCAGGCGATAGGCCCAAAGTTCAACTTCAC
>9 361 CATGGCGTGCCTGGGGGGG
AGTCTGCTAGCGTAAAGCCGTTTATACTCTTTTTTAGTATGTCGTCAGGTACACCTTTTTCGCAGTTAACTGTGAGCGCTGGCAATTGATGCACAGCCATGTCATGCTACAGTTGGTGAGTTTACACGGTACGACGTCGATTCGGGCCATCTATCCGGGCCAAGAGTCCCAGCCTATCTTCGGTGTGAGTACCAAGATACCGTTCGCCACCTCCGGTACAGAAACAACTGTCTTCAGACATGTCGGCTAGCGATTATGGATCACGGGAACGTTGGTCTCCCATACCTACAAGGAAACCAACTAGAAGAGTGAGCTCAACTCGATTGTGCGAAGCATTATCGCGCTTCTGTCACACTGACATCATGGCGTGCCTGGGGGGGGATATTTGAGCTTCAATAGCATGTACCGTTATATACACAACTGTCTTTTACATGAAGTTAGTAATTTACTACACACCTTATACCGTGAGCGAAGTGCAGGAACTCCATTCAGCTTCGGTTTATTAAACCCGACTAGTCGGAAACGCACCATATTAGCGCCCGGTTGACTGTATTCTCCAGCTTCGTGAGTCACTTGGTTAGAGAACTTACCGACGTATAA
>10 62 AATTGCTAGCGAGTGGGCG
CGTCTAAGGCCTTAGGGTATGAGTAGAGCTTAGGGGCTTCAACACAAGGCTACGCCAATTACAATTGCTAGCGAGTGGGCGATGTACCAGTACTCAGGGTTTTGCCATAAGGCAATCCTCAGACCCTCGCGTCTGTCCGAAAATCCGTCCCAAATCACGCAGAGATTGGCCGCATAATGGGTCAGCTCTACCTGCCTGCTTGAAGACATTCGGCTGTTGTTTAGGTCCAATACTTCAGCCCTGAGGGCACTTGCATACGATAGGAACTAGCATATTACCGTGAGAATAACGTACGAAGGGCGAAAAACAGTAGATAAACTTCCCCGTCGAGCCAAGCTCAATTTTCAGGCAGTGAGATAATGTCATGAAACTCAGCGTAATGGAAGTTCGTTAAATTATCTAGGCACCTTTGTGCGATGCTCCCAGGGAGTCCTATCCGGATTTTACGTCTCAATGAAGTTGATCCATGCTTCTAAGCAGATGTTCGGTAATGCTGACCCTTCGCTACAGAGTCAGCTTTTGGTGTATACGAACTGCATAAGCAACCGGGAAGAACATGACTACTACGCCTCATCCCACGCTCGAAGGTTAAAGGAAATT
>11 345 CAGCGCGAGCGTGTCGCCG
AGCGATTTCGTATCTATATGCAACGACCTATGTTGCGGCCATAGGACGTGGTTGCCGCATCGCAGGGTTTGCAGGATATCGGTCTCTATGATCAAGACATGTTATTAGCATTATAACTCACTTCCACCACCTCAGACACGACCAAAGTGTCGATAAGCTTACAGATTCGGAGTTGACGGGTTGGGTCGCACGCCGCGCGCCCATTGAGGTTTTCACCGCGCTCTCCATCGCTAACCACTCTGGTATCTGTTCACCTCGGTACGGCGCGCAACGTGGCAAGATGCCCCCGGCAGGTCGTTCCGCGTTTCTGGATGTGGGAAATCCCTTTCATTGCCGGTCTGTCCACAGCGCGAGCGTGTCGCCGGCTACTCTACCCCCACGTTGTGTGAGGTGGGTAAGCTTTTATTCCCGAATCACGAAAAGTCCAGTTGAGCTTTAGATAAGCGAATCGCGGCTATAAACTTTGGCAGTGAGAGAGGACATATCGTTGCGGTTGCGCAAAAGGTGTGTGTCGTTACGACCCCTAGTTAGGTTATTCTAGAGTCTTCACTACTCAGACGTTAGTGCCATTTTATGAGCCCGTCGACACAACTGTGGCGA
>12 399 AAGTACGACCGTGTGGGCG
CACCGTTAGTACTTGCGATTTCCCTATTTCGTGTTATGGCCTCAGGAGAAGTAACGCCGTCAATATATCCCATCCCGGGGAAATCCACTTAAGTAACTCCCACAGGCCTAGCATCATTCTCTTAGAACGCATAAGCCTCCGATCACGGTGTAATTTTACCACCTGGGTGGAGTGACGTGCGTACCACATTTCGGGGCACATCCCTGTGTCTACAAACCGTGCGCAAAAACGTCCCTTGACCACAAGAATTTCGAGAGGACGGATACAGTCGCGCGCGTCAAGACGACCAAACGTATAATAGGGTACGTCAACAGCTTAAAGTATCTTAAGCTGGTAGTCTGCTCGGTCACAGCACGTTATACGCTACGCTACCAATATCGATATCAGTGATCAAATTCCAAGTACGACCGTGTGGGCGGTAAGGTACGTACAACATTAATCCTGATGGTACCGAATCCGTCTCTTAACTTCGCGACATGAGACTGTTTGTGTGAACAACCCTTGGGTAAAGGATTTATCCTGCGTGGTAGCATCGGAAGTAAGCGCTGTTAGAACTGAAGACTGGTCAATTCACCGTCTTGAAGGCCCACTAGAGGATGG
>13 298 CACTACGACCATGTGGGTG
GCTCGTCTGAGCAACCATCTGACGAGTTGACAACTCTGGGGGTAGAGCTAAAACTAAACTCTCTAATTCTGTGTGTAGACCGACGTGCGTGCGAATGCGCTGACAAAGCATCAGGTGAAGCCGCACTTTCGAGGCTCCAACATTGACTGGGGCTGGAAAATGTGGTAAGCGACGATATTCAATGCTTGAGTTCCTACTACGGACTATATTTAGTTTCCATGCACGCTCATGCGCGGGCAGACCGGCTGTCCTTGTAACTGACCAAATACATCCGTTCGGTAATCATTTACGTTCGCCCCACTACGACCATGTGGGTGAGTGCGGCGGTTGACGCAGCGTATATGTTGTATACGAACGCGTCCGCCTGGAACTAATCGTTCGGCCCACTTATTGTTGCTCACCCGTTGTTTACCTGCATTCTATTCTCGTGGGAGACCTAAGGTCAGTGTGCATGTCGGGGCTAAGGGAGCATACCCAGCCCGAATAGCGTCGGCCGGCAGCTACGGTATCGATGAGTTCAGACGTGAGACGACAGCGCCTAACCACTACGCACAGCCTAATCGACCTCAGGCTGTGTAGTCAACAGATACGACTCATCGG
>14 579 CATTGCGAGGGATAGTGCG
CCCAAAGCAATATCTTTAAGTTACGTAGTTATATCGATGTGCCATCCCAGTTGGCTGGCATATGCTATTTAGCCTACCAATGTGCCAATCGTCTACCAAATTAGGTACTCACTGTTAGTTCATTAAGAAATAGCCCACCCGTATCAAGCTTAGGATAGCCTCCCGGCACCCGGGGGTTCACGCTGGTAACGAAACGTCTACTGCAGGTCGTGCCAACAAGGCCAGCCGGGACACCGCTACACTTCCCGCTGGATCAACGCACGCTCGAACTTAGGCTCCTACAGATCAGAAGGTGTCGGACGTGTCGGGGTCAAACATGTCGCGAGCCACCGCGGGGGCGTATTCGCCTGACTTCCACCTTGATAGCCGTATTGCGAGCGATTGTTTGTAAAACGCGTGATGGAAACCAGCTACTTCCGCTGCGTGCCGCGACTTATGACACACGGTCATCGGCTGAGAGCAGATCCACGCGTTACCATATTCAATATTATATGTAGGTACGGTGAGACTACCCCTCAATATGCTAGCTGGTGAACTGGTTCTGCCGTTACCGAGGCCCCGTCGGCAAGAAAAGTTACGCATTGCGAGGGATAGTGCGTT
>15 12 CATTGCTAGCCTGTAGGCG
CTATGCCCAATTCATTGCTAGCCTGTAGGCGCTGTATACTTGGGCTTCAAACGCTCCCCAGGAGTTTGATGGCCTAAGGGCTCTTCTCCCATGCTACCGGACTGATAGTTTGGTCTATCCACTACCACTTTGGAGACCTGCCCTCATCAACAGATTAGCTCCAGTACAATGATGACCAAACGATGCATAAATTATGCAAGCATAATACTAAAGCTGTGTTTAGGCGACGGGAAGCTAGAATGAACGGCGAAACCTGCCGGTTCTGCGGACTGACGGGACCATGGCGCCACAGTCCGCCATGGAGCTCTCGTTGCAAATCGCGGCCCAAGTAGGGGTTTACAGTCTTTCATTTGTATTAATACCATTTAATTTAAATATCTGGCCCCAGTATGTACCATCGGTAGTGGTGAGGACAACCAGCGGTTGTGGATAATTCATGGGCAGTGCAGTTGTCTCCCAATACTAACTATTCGGACGTATCGCGTATACTAAAGTACGTGGACCCATTTTTCAAAAGCCCTACATACGGTACATCAGCCCATTATTTAACGCATTAGTCTTTTATTATACGAACTCGACGGTCATGGATGTCGCCGCACA
>16 453 AACTGTGTGCGTTTGGGCG
AACAACCGGGTCTCAACACTACAAGAGCCCGCCTGATCTGACCGGCTCCCCGAGGATACTAGGGATGCTTTTGCCAAGGATTGGAGCGCTTCTGGACTTGGCTATGCTCTCCTGGTGTGTTAGCTAGACGTTTTGTAGAAATAGCAGTATAGATCAAAAAGTACCACGCCCTAGCGTAGATGGCTATTGCCGATCCAAGGAGTCCAAGGAATCTGAGCTCTGCATTGGGGTTTTTTTTTACCTGGCATCGTTGTGTTCAATGGTTCTTGATTACCGTTAGGGAATCATTCTTTTTACCCTATACTTAGCAATCGAGCTAGCAAATCGGGCTGAAGTTTTGCGCCAAGTCGATACTTAGTCCTTCCGCATCAGGAGTAATTAGGTGGTGTGGTAGACTTAAGGGGAGATCACACTGGTCGGTCTCCCTGCGCAAACAATGACTACTGGGTGAAGAACTGTGTGCGTTTGGGCGACGGTGTAGGAAATTGGAGTCCCCCCTGTCCCAAAAGGGGTGATAAGGGTCTAAGTCCAATTCATCACCTCAGTGCGAGAGTCATGTCGGCTCGGCGATATTCAGCCGGCGTAGATGGCAATTACTCT
>17 514 TCTTGCGACCTTGTGGGCT
CTTCGCTGATCGAGAAATAGCTCGTACCTCGCACCAGGTATGCGAGGACCCATAGCTGTGGCCGTCTCTGAGATCTCGTGCGTAGCATAACTCCTGACGTCATGGTATGTTAGTACTATGCCTGCAGCGCCATTACAGAATCATATTATCAAGACCGCAACCTAATCTATCTTATGCGGGGAATTATGTATTTTGATTGCCGTGCGATATGGAAAGGTTAGTTCGTCCGGCCCCTCACGGCTTTTCAGGTGTCACACGAGGATTTAACTTGGGGATGGCCTAAAGTGGAGTGTCTTACGAATACAACTTACGTGAAGTTGCCTGCCAGGCTTATACGTGATCTTCAGGATGATTTGTGGCCGACCCATAGCTTGCTAATGCTATACCAAATTTCGTATCCACAATCCAACACTCAAAAAAGACTGGTTGCTATTGCTGTGATGCTCCCATCGCCGACAGCTCGGAGTAGGGCAGAGAACGGTATTCGCCCAATTGGCTTGACCGACCCCTATTTTCTTGCGACCTTGTGGGCTAATTAGTGACGCCTCCCCTCTGAGCGACCATCTAGGATCTATCCCCGATAATACGCACAACAAACTG
>18 27 CATTACGAGCTTATGGGCG
TGAGTAATAATTATGCAAGGCGGGGCCCATTACGAGCTTATGGGCGCGATGACATGATATTCTGATTAGATACTTAGGATGGTGTCATGGTAGGCGTTGCCTCCGGCATTGTACCTTACCACTCGGGGCTTCAAACCAAATGGCTTTTGTTCACGACTTTTAGGTATGAACTGAAGCTTTACGTAAAAGTCTGTCAGTTAAGGACGAAGGCATTTCTCTGCAGATCAATACGCCTGTGATAATTGCTGCTTGGGTATTTACCTAGTCATATCATTGGGGAGACCTATTCAAAAGACTGGACTCAACTCATCATACAGGGTGTTCCGCGGTGCTCCCGATGGCCAAACACGCACAGCGTCGAGGTTCGTGTCGGAATATGCCTGGTACTTACTTTCTCGAAGCTTAGTTAGAACTCTGTTCCTCTAAGGATAACCCCAGACTCCACCAGCACGTCCGTACGCGATTGCCGGGCTTGTATCTTAGTTGTGGCCTCTTGCCTAGCAAACTGTGGGATAGGGGTGCGGTACAGCGATGAATGCAAGGCTTGGGGCACTCCATAATTCTGACTACACGTACCAAAGCTCGTGACGGGTATGATCC
>19 23 CATTGCTGACGTGTGAGGG
TACAGAGCGTTCCCGCAAGATATCATTGCTGACGTGTGAGGGACCCTGAAGTTTCCTAGCAACAGAACACGGTAGCATAAGCTACCGATCTAGGAGAGTGAAACTACACGCCTACACCCTGCTTCATACAAGCCATCGCTTGTGTCCAACTTTACGCTGGCGTGTTCAGTCGGGGTTCTGATCGCTTTGACGCTCTACTCGTCACCCTCAACTCGAGGTACTTAGACCATATGTTACCCTGCTAGCGGACACAGATTGTGTAACTTGATTCAACCTCACGCCACGGTAACTTGAAATCGGTCTGGCTATTGCCCCATGAGTAATCTATAGACGCAGCGAGAAAACCTTTTATCCCAGTGGGATTTACGCATCATTGCAGAACCACGCTGAAGGGTTCTCTGCGCCACAATGGATGCCCGTGGCACAAAGTGACAGAGATGTATCACCCCAAGCGGCCCCCGGTGTGGTCGCCCTACCCATAACGCTTCAACGATGCGACGGCGACTCCCGACGTAGCTGGTTGCCTATATTCCTTAAACTCTGCACGCTTCACCGGCCCTTCTGGGATGATAGATGATCTAATGAGCTCTCCGAGCGAAA
>20 127 CCGTGCGAGAGTGTGGGCG
GTTACTGGCTGACGCTTAGTGGCTGTCCCACTGGTTGTCTTGGGGTGGTACCTGCTTAACTCGTTCTTACGGGCGTTGCTGCAACGAGGCGGCTGCAGCACACCTTATTTTTAACATCCACCTGAGACCGTGCGAGAGTGTGGGCGCGGTCATCCCCCAAGTTCGCAAGGGGCCGCATAAATACACGACAAGAGTGCCATCGCTTGGTGTCCCGCTCGCAACAGGGTTCTACCCACCACAACTTAACATCCTGGGAAGATGTGAGGCGATGCTACCGCTCCGTTAAGGGCGGACGAACTGAGGCGACCGCCTTCTGCTAAACGGGCCAGCAACTCAAGTGAAGACGAGACATGGTTTTGGACTCGCCCTGGCGACGGAGCGCCTTCTTACTTGCGGATGAATATGGGCGGACGGCTTGGCTCGGGGAGGAGACGCAGAAGGGGGGGACTATGTTAATTCCTATCGAGATCTACATGGTGCGCATCTCTACCGGCTCGCGCTCTTGCTACTCGAACCCAGTAGGATACGATCGAAGGTCAGCCGGTGCTCCGAGTTGATGGTTAAATGACCAGGGGGGCTTAGCTATACGCCGTCCTGCAG
