# Supplementary material for: A particle swarm optimization-based algorithm for finding gapped motifs
Source: BioData Min. 2010 Dec 13;3:9. doi: 10.1186/1756-0381-3-9 (PMC3022572; doi:10.1186/1756-0381-3-9)
Supplement: Additional file 2 — Experimental Dataset. The synthetic data sets and real biological sequences used in the paper. [file 1756-0381-3-9-S2.ZIP › synthetic/non_gap_motif/fix_seq_length/Seq_600_20_19_6_6.fa]

>1 67 CACTGGGGAGGATCACAGC CACATGGGCGGAGCACAGT
ATACTCAGTACCTAGGTATTGCTGAGGAGTACACCAATGTATTTCCTGAACTAGTATCGATCACCTACACTGGGGAGGATCACAGCCAAACGCTCCAGGGGTTTGTTCTCCGCTATGTTGTACGACGACGTGGTCGTCTCGTTAGAGCCCCGCTGGAATCGTCGTGTCAGGATGGCGGTGCGGATACCTTTGATTCAGCGACGAATGTGCGCACTGAGCCCCTCTGAGTAGTATATTCCTATCGTTTGCGACAGTGCAGGGTTAGTCAACGCGCCTCGCTACTGAGCATGAAATTTAACCCTTAGTACAGTCAGAATGCTAAGATGACCAGGGGCGGCCCGCAGGGCCTATTGATAACGCCCGGCCAAAGAAATCCAGATTGAGTAGCCCATTAATCCACGAACGTTATCAGAAGGTCGTACGGTGTAATTCAACTACCCAAGTACGTTTGGTTTTACTTATAGGGCGACGTCCCAGACCTGATAGCCCCCCATTTTGCTGCGTCGGGCTTAAACATGAGGATAACTAGCGAGACTCAAAGGAGTCAAGCAGGCAGGCCAGATCATAATCGCTCGTCCTGTGGACTCAGTTACCTTTGAT
>2 225 CACATAGGTGGAGCAGAGT
CCTTCACGCAGAACGCAGGTATTAATCGCCGAACTCTCGATCCAGGCCGCTCAAACCTTAATCTTCAAGTCAGCAAGTCCCAAGTAGATCTTCGAGCTCGAATCCCGTAGTAAGCGTATACTGCTCCGGTTTGGGCCCTATCGTTCGTACCCGATCGATAAGACCACCTTAGGCCGGGCATTAACAGGATCTTTGCTATCCTAGCCCCGGATCCATACGAACAACCACATAGGTGGAGCAGAGTGAGGGCCAGGGGAGGCGGGGGTCTAGTCTACCTCCGACTCTTCTTCAGCGGCCCGGACAGAGACATACCCCCATCGGGCCCGTGCGTCCCCTTACCCGATCTCTCCGTCTATCTCTGTGAGGAGGTGCCTGGGGATAAATAAAGGCGGTACTCGACGTAGTGTATTAAATAGGACATCCCTGTGCCTCTTAGGGAGGTGCAAACGTATACGCATGGGCCCGAACCATGCATCCAACACTAGGCCCATACTGGACAGCGCGGAGTAAGCGTGGTTAGGATCCCTTGCTAGTGCTTGGCCATTAAGTCTTGCCAAAAGCCGTGATTGGCAGACCACCGTGACGGGGCGGAGGAGCAAT
>3 42 TACATGGGCGGAGGCCAGA
CGGGTACCTCAGGCGATAATTTCGCTAAAGAAATGCCTCGCTTACATGGGCGGAGGCCAGAGTAACTCAAGTAGGAGATGTTCCCACACCTACCGGAGATTTACGGCTGACTCATATATCTTGGTCGTCGCGTCGTATTGTAGGATAACAAGACTTTTAAGTATCGTCTTCTGCCTGTGCCTACGGTCCAGCTCTGAGTTCCTGGAGCAAACACCTCGCATGTGGGGAATGTGTTGGGTGAGACGCGTTGCTTTGTCATACCACGGCAGTTGTAAAGCCCTTACTGGAAGCGGAAAATCGCCACCCACCCCTTGGTGTGCGGGCTCCAGAGTACCCGAGAATACTACTATATGACAATGTAAACTCGGGTCCCTCTCGGCTTGGGACCGGTCCACCAACCTAAGGCCTGTTCACCTAAATTAGTCCGGGGCCTAAGCACCCAGCACTAGGGGAACTTGCTACTTGTTCGCACGCCAGCATCTACAGTCCTTTCTCCAGCGCCAATGAGAGGCTCGTCGTCGCTCAATCGTGGGTCCATCATTAAACCGATCGTAAGAGTACAGAGGGGCAACCATTATCGCGAATCCTTCTCGATGTAGA
>4 166 CACATGGGCAGAGCTTAGT
ATGTTGCAGAGATACGAAGGTTGTGATGTCCCTCACTCCGACCGATGTTTAACCAGACTGGCCCTCTCTGAAAGGCCGTGACCATTCCGCACTACCTGCCGATTAACGGGCCAATAGCGGGTGTTCGTGTTGGGGAACAGTCATCAGGTTCTCCGGATGAACCCGGCACATGGGCAGAGCTTAGTTCATAAAGCTACGTGACACATTGTCCGCCAAGTAAATCCCAGACACCACAAGCTCCGCTCGCGTGGGAACGCCAACTAGTCATTTGGGTAGTCACGATATGTTCAATACTCGAAGGATGATACCTCATAGTATGATATGTCAGCTCGCGACGTCCTTACAGTCCGGGTGCTGTGCCGCTCTCGAAACTAGTTAACCGAAATTCCTATTACTACCCCAGCCCCACGGGATACGGCCCGACTAAACCGAACTGTTGCCCGCAGCTAGGGGGTGATACCAGACCCACATGCCTTACATTTCACTAGAATCGAGGTTAGTGCCAGGCGGACTCGCACCGGAAATTATATCCTGTTTCTGATAAACCCAGGGGGGAAGGCGCCTCCAAACTGATTAGCAAAAGCCAAGTCTAGCACGCGA
>5 471 CACATGGGCGAATTACAGG
ACGTCGCTGCTTTCTGCGAGGTTCGAGATCTGTAGTGGTACCTCATACTCTAGCCACGCCGATAAGGTGCGCGTCGATGTCCCGTCCAGGGTAGGCACCTCTTATGAAAGTGGCGCTTTTTGTTGTCGAATTTTTTCAAGACGTCAGCTTTGAAGTACATCACATTTGGATAATGCTCTGAGATTCTCGTACGATAACGAGAGGCAAGCTTATTGGTTAGCAGACTATACTCCACCGGTGACCTTTACTGCAAGACCGGACTGCTTGCTGATATTGAGGACTTTCTCTCCATCGAGCAGCCGCCTTCCCTTTTTCATCTGTATCACGTAGTAGAGGGGAGCATTCTAGAGCCACGACGCGATGCTTAGCAAGTACGTGCGAACGCGCCCAGAAACATACAAGGAGGACGTCTTGGTTGTCAGGCACATTCGATAACGAGTGCCCTTTTAAAAAGCGGCGTCGCTTGTAGTTCACATGGGCGAATTACAGGAAAATTCCACGTAGACGCATGCAGTCGAGTTACTGAGTTAGACCATCAATGGCGGGGCTGCCTGCATTCAAGCGCATTCACAGCCAAGAATAACACTAGTCTCTTTAGTA
>6 64 CACTTGGGCGGAGCAAAGT
TGTTCACGCGCTCGGATCTGGAATGGCTGCGAAGTGTGTTCGTACCCCTTCGACAAGCAAGTGTCACTTGGGCGGAGCAAAGTAATTAAAATACGTCGTTCAATCTACAATCTATGTATAAAGCTTCTGGAACAAACCTTACAGCCCGGTCTAATTTGGACGAGCACTCCCAAAGGCTCATTGTCGAGGGGTGCGACGACCGCCGATAGCCTAGCCACTTCTTTGAGACTATCAACGAGTGGTTGTGCCAATTCCTGAAGATTGTTCAGACAGTCAGGCGATGCAGCGAAGCAGCGAGGTCTCATCGAGCGCGCACCCCATAGTGTTGTTTTGGAGTCACTATACGGCATCTAGTTTATAGGTGCCCACCACGTAACACTCGGTGTCCTATCTTGGGATTTGGGTCAGGTCCCGTCTCAGGCTCACTGGGCCCCGTACTACGAATACTACGCATACTGCAACCAGGGGGTGGAACATTCGAACGGACCAGAACAAGAATGAAGTCTTACCGCGAAACAGCACCTCTAGTTAGTTGCTCATGCTTCGATATAAGGCCTGTTAACTCGGTCCGTGATTGTTCCACGATACCTTGTAAGCCAG
>7 85 CACATGACCGGAGCACAGT
AGTGGGGTTTGCTTGAGTAACCCGGCCGACTGTGAAACTGGCCTCAGCATCTATAAGAAATTGTTTTCTCAGAAAACGCTTAAGCCACATGACCGGAGCACAGTGGGTGCAGTCTGAAGGCAACTTTCTCGCGCGATCGAAGTTGAATTGCTCTTCCGCCTGTACGCTCGGATATCGCTTTCAGAGGGTCTAGACACCGAACTCGATCTGGCTCGTTGGCCCTGTTGGGTGGTGACCGGGGCATGGCCGATCGCTTGCTGACCTCCACAGACAGGCTTAAAGTATGGACGTATGTGGAGAAAACAACCTTTGCTCCGAGCTGATCTGTTTACAATGACTGCGGCGGAATCTTATGTCCCAAAGTAGGGTTAGCACAAAGTTCGATAGCTCTCTCTATTGTTGAATGACTGTCGTCCCGGATTACTGTTGCCCGCGGGGAAACTGAGAATTCCACTGTGATCCCTGATGTGTAGATCCCCAAGCCAGTTGATTGCCTAAAACACGACGACAATGCAGGTGTCATGCGACTGATCTCTTGGGGCTTTGAACGTTTTCCCTTATTGGAGGCTTATCCTAGTTATCTGTCAGAATACTGCCGTG
>8 257 CGCATGGGTGGAGCACTGT
ACTCACGTCTCTTCGTTTGGCCCGCATGTTTTGGATCCCAAACTAAAACATAGTGAGCGTGTCTGACATTGGTTGTCCTAAGGGGGATAGCATTCCATCCGTGCGGTGTTTCTGTGGCTTATGTCGAATAGGGTAGAGTCAGAGGGCGATCTTTAAAATGAACATGTAATGACGCACACCCCGTTTTTGACTGTCCTCTCTGCTACTCACTATCGATTATAAAAAGTGATTGCTTTCTCGCGGGTCAGCGGTTTTAGCGCATGGGTGGAGCACTGTGGGGGGGAATTCTGCGGGCCATAAGAATTTCTCCGCAATACACTAAAAGCGGAGGCGCCCCTAGTAGTCTCCCCCGGTGGTATAGTACATCTCAGGCTACTTGTCTCCGAGGCATGTCGCACTGTAGCCGAGGAGACTGTAGTTCTGAAAACTCACACCTAACATAAATGGAGGTAAAGTCTTGGAGGAAGTACCCCCCGCTGATCGATGGACAATTAATTAGTACTCTATTGCAGGATGGCCTGGAAGGAGTACGTATCAACGCCGGTAGCGACCTGCCATAATTACCAAACTACCGTCCTCATAGACCAATATATTGCTCTT
>9 135 CACATGATCGGAGGACCTT
CCCGTTGCAGCCACCTATGCCGGGACCTTTCTCAATGATCATAGTACTGGTAGTGGTTCCTAAACACGCCGAGCTACGCATCGCTGAAACGCAATCCATCGTCCCAACGTTCTCTTCCTTTGACCGCACCTATCTCACATGATCGGAGGACCTTGCCGTACGCAATTGAGCGTCATAGCAGGACTCAACCTTTACTAGTCCCCTAAGTATACGGTTCAGTTTGGAGCGAACTTGCCCCCGGAACAATACAGTCGGCATAATTCCAAAAGAACGCCGAAGGCCGCTGGATGTAGATCCTCTCACATTGGCATTACTGTTGTCCAACCTGGGCAAATGGGCAACTGTACTTCCTACGTCCGGAGGAGCTCCGGGACGAACATTCCTTACAGCGTCGCACTAGCGAGGTGGTCGACAAGCAGGCTCCTCCCGCTAATCAGTTCAGCCGAATCTGGCGACGCGAGAACTTTGACACACCTGCAGGCTTAGTCTGAGAACTGCGATCCGTATCCTGCCCGGCAATTCGGAGGCGGCTCAACCAGGCAGGGATGATAGATATTAATGTATTATACGTCGAGCAAGAGTTAGCCCTTCTGCCAGCTT
>10 488 CACTTGGGCGGAGCACCCC
GGCTCTGCCAATCTTGCAGTCAGCAACTTGGGATATAATTACTTCTTGGGGAGTATGAGTCTTCACAGGTACTCGCATTGATGTTGCCATAAGCTTTAAAACCCTCATTCTACGATCCTGTAGCTACTTGCACATCGAGGGTCCACCCGCCAAGTCCGATGCCATCCAATATCAAGCCCGCTCAAAGAATAGCATTTGGACCCTCCGGTACTTAACTACGTAGAGATGCTCTGCTCTCTGGACCATACTGCATAATGACTTAGACTATATCGAGCCTGTGATAATACCGGCGAAGCAATAAACGAGACCTACCTTTTGCGATACGCTCACCAAAGGTCGTTCCGCGAGAATGCTATCGCACACTATTTTCTGAGGACAGATCAGTTAACTCCGGCCCGAATGTTGCCGCGAAAGGTTATGGGAAAACTGACCGATTCTATCGTTCTACAAGCGACACTGTTTGATTAAGTGCTAGCGGGGCTGTCCTTCACTTGGGCGGAGCACCCCGGCTAACTGCTAGCGCATAGATAGCGCGGCTTAACGACGACTTCTTGGTCATGGGGGGCGCACTGTTTACTAGCCGACGAAATGCGAACCGTA
>11 13 CACATGACCTGAGCACAGT
TTTGTTTTCTTAGCACATGACCTGAGCACAGTCTATCCTTGTCGTTATCCTTACTTGTTCGTACAGGATAACAAGGATAGGAATTGCGTTCTTACCGCAGAATGCCCTCGTCATTTTCTCCAGCCAGCCATTTGCCGCCTCGGTTTAAGTATTTCAACCTAAGCAGGCTACCCATACGGGCGCTAGCTTTTCAATAGTTTTTTCGAGATAGACAATATCTGAGCTACCTCGGCCACGCTTCTGTATTAATACCCGACTCTTATCTTAAGGGGGACAGGGTTAAAGGTTAACCCAACACCGACAAGCCAGAATTAGACGCCATTATACTATCGATCATGATTCCAGGTCAGCGGTTGTATAGACTTAGAAATCAGCTCCTTTATTCATGGGAATGCCATATCGGTCTCTATCAGACCCTCCTATTTGTACGGTCGAGCTGTTCAGATATGGCCTACACTAGCCTGTGGAATAATTGTCCGACGCTACGGGGCTCCAGTCATCCATGGCCCAGAACAAATATTTGGGAGGGCTGCTGAATTCGACCGTGTTTACTTAGCCCGCACGGAAAAATTTCGCATGCTAGAGGAACACTCCCCCCTC
>12 388 GACACGGACGAAGCACACT
TGTTGTGCCGTACGATGAGATCACCTCGGGAATTACGAGCTGATGGGAAGGAACTGATAGCGAGGGGGTGTGAACTACTATGGACCGTTAGGGGGTGGAAAACTATTTAAGTCATGCGTTGACTCCCGGCCAGCCTTAAGATCGCAGGGGGCTTCTTTCCCACATAGCTAGACAGTTCAATTACGCAGTCAAGGAATAGGGCCTCTGATACATTCCATTGAACGCAGTTCATGCGTTTCACCAAGATGTCCGTGCGGCTTAGGCCCTGAACCTACCTTTATATGACCTCCGTTCTAACGCGGGCGCGACGTAGATTCTGGTGGCAAGATGAAATGTTAATGCGCGGGATCCGGCAGTTATCGGTGAGGGAACTTGCCCGAGGAATTTCGACACGGACGAAGCACACTGCTCGGAGTGTATCTTGGAGGACGAGCATCAACACCCCCGATGGTGGTATTTCATTTGTCCAGACGGTACGTTTTCCGCAGTCACGAGGACGGAGGCGTTCCAATGGGTAAATAGGCACGAGCTACGTTGCGTCCCCTGTTTGCGTCCCACAACGTTGGCTCAATTGTTCTCCCGGGTTCAGTTCGCACTCTC
>13 63 AACATGGACGTAGCTCAGG
GTATCCTCAGGCGACGATCTCATCGGGCTAAGCCAGGTGTTACCGCTGTGTTAATAGATGGGTAACATGGACGTAGCTCAGGGAATTACGGTGGAGCTATAGGCGAAGCTACAAAGGGTCGATTCGCCGCGGCGAGTAGAAATTGTCCGGGATTCGCTGCTGCTGGACATTGCATCTTCCTCGCGTTGCTGACGGGCACATTCGCAATCAACGCCGCGAAGGACTAACATGCCGTATATGATAGCACTAAGAGTACATCTAAAGCTGTCAACAGGGAGCTAGCATACGTAAAAGGCTGTTCTACCTTTAGTAAACACGTGTGACGCGTATCCGCATCGAACCTTGTTGACGTCTTTAGTACCAATGTTCTTATCACTTGTAAGAAAGCGAACTACGGGTTCCTATCTCAATGCTGTCTCTCTAATGCTGTGCCACAGCCCCTAATCCGGTTAACGATCATATATGAACAGGAGAAGTATAGGCTTTGAAGTCGGCGCTTATGTTGACAAGTTATAAGTACGGCCAAAGGACATTCCGCCCAAGTAGACAGCACATTACATTGCGCGAGACGGAGAGCTAGTAGGCCCTGCCATAAGGGAC
>14 40 CACATGAGCGGAACCCATT
CTCAAGTTAACGCGGCAGAATACCAGAAATGTATACTACCCACATGAGCGGAACCCATTCGCCGTTTTGATGCGACGTTCTTTCGTCAAGGGGGAACGCTCCTGTGCTCAACAAAGAGCAGCAGTAGGGGAATCTAAAGGGATGTTACTTTCCCGATGAAGTGTGCTTAGTTTCATCTTTTGTTCACCTAGCCGCACATGCAGCGGGCTAAGTCTGGAGCCGAGGGGAATTCCCTCTGTACTTTGTTAGGCGAAGCTACGTTCCACGTGCTGGTGGCAGAGCCCTGTTCGATTCTCTCTTATAATTGTATTTTATGTCGACGAGCCACAACTAAAATCAAATGATGCCACACTCTAACCTGTACAAGACACACTGTTTTACACCGTATCCGCTTCAAAGAATTGTTAGATACTACATGGTATTTGGCAAAATACCCTCGTTGGCAGTACCTATGATGGATGTTGCAGCGGAAACTTTGTTATTTTAGGTAAATCCGAATGCCCGAGACCTTCTCATAGGTTTTGACTACACCTGGCCTTACTCTTCGCCCCTCACGCCAGCAGCAGCAGCCAATTGGCTTACGTCGGAGAGGGAGCCGTA
>15 337 CACATGGGAGGAACACAGA
CTACGGCTGAACTGTAAAAAGTAAACAGCAAATGTACAGCAGGTCATGATGGTCTAGTACTATGCTGCAAAGAAATAGGGACTAAACGAGTGTCAGTTGTTTGGGGAATGCACGTTGCGCAGTTTAACTCTAATGAAACGTTTGACTCGATCAATCCTGCTATTCTCAGCTGATCGGTTTGTTTAAAAGACTCACAACTTAAAAGTGCGGTGCAAAGGACATTGTGCCATTGTACTCTCGTTCTCGCTTGGAAACGCAACGCAGAACACTTGAACACGGGCACCTGGCACGGACCGCTGTGAGGTAACTCGTAATTACCATCCTCAGAATGTCCCTCCACATGGGAGGAACACAGAAACTCAAGGGTGCGCAAACGAACCCCGATTCGCGAGGACCAAAGGCTTAGACCTCAAAGCCCCGGGACGTATTAGATCGGCGGCAGGTCTCTGACTTATGAGATAAACTCTATTTCTTTGAGAAGGCCAGCGTGTAGTGTCATCTGGGCACTCTGAGACTTTTTTTGTGGACAAAATGCTCTCGCCGGTTTCTTGATTAACAGGACCTGTCTGGTCTATAATGCCGATCCCAGAAAACAAGTCT
>16 241 CACATGAGCGTAGCACCGT
AGTGCCGCCCCGCTGCTTAAACATGAAATCCTTGCGGCCTCGGGGATTATCGACCGTGATGTCCTGTTAACTAGGCTTATACGCGTGAGGGATCAGACGACAGTTAGGTTCGTCCCGCTTCGGATTGCCTGCTAAATATGTGAGGGTACGACTCGTGTACAGTTTAACAGAAGTAATTCGAATGCCACGGCGCAACCCTGATGATTTGGCCATAGGTGATCTTACCAAACTGCTGTCTGGTCACATGAGCGTAGCACCGTTAGACTCGTGAATTAGGATAATACTCTACGTTTTCCATTGAATCCCAATACCATTGATGGTACTGGCCGGAAACTATGGCGGCGACTAGCTCCAACAACACCAGAACAATGCAGCGCTTTACCGCGAAGAAGTTCGACTTTTTCTTATGAAACGCCGTTACTTACTCCCGCCTATGTCCGACGGACTGGCTTGAGGTGGTTGCCATAAAATAGTAGGCGGCGACCTGATATCCGTCCCCGAACTGACTCCAAGCTCACCTTTTTCCACCCACTCTAAATAGCCCCCGGGGACTCAGGTTTTTTACGTCTTAAGCTTGTGGTGGGATTCACTTTAGATAAG
>17 170 CACATGGCCGGTGCCCCGT
CATTTGCGGAGCTAACAACTTAGGGATCCTGGCTCTCTGAATCGTCGTCTCGTATCCTAGTATGGACAAGATCATAACCCTAATCATAGGTGCCTAATAGGTGTAGTCATAGATCGTCTGGTGTCGGGTTACACGCAGACCGTTAGTACCAATATCCGGGTCGCGGCACCCACATGGCCGGTGCCCCGTGGTAGGACCCTCGGACAGTAGGCGCCAGGCTGATGTGAAAATCAAATTACATACCATCCTGCGCTTGGGCTTTCTAGGAGGCACATGTATCGCAAACTAACAACATAGTGCATGTTATCTCCTGGATGCAATCCACTAGCAGGTGTGGACGACTAGGCGGGTGCGAGGAATAACCGCAGCCTCGGTCGCGACGGGAGGGTATGACAGTGGGGCGTGTATCCGTGAAACACGAAACTATTGTGGGGCCTCCCTCTAGTGGGAATGTCGCAGTCAACACACGGCAAGAGTCTATAGGGCATTAGTGCTGGGTTATGCGCATAGGGTTGTGTGTCATCGCTCAGTTGTATGCTCTGGTATCGAATGCGTGGGTACGGGGGGAGCTACCCTTTCGAAGGGGTAACCTGCTTACCT
>18 387 CACATGAGCGAAGCACAGT
GCCAGGGGTCGCTAGACACGGACTACTAAAGAATTTGCTATTGAGAAGGTTCGACGGTCCGCGTAAGGGAGGCTTCATCGCGGACTGCTAAGGTGTGCGTATAGTTCAACTCACTTCCGGGAGAGTTAACGGACGTCCACGCGGTGCACGAAAAACCATAATTATTACTTAGACACCCTCAGGATTAGCTTATTATACGTGCGGCCTGAGCACATCTCTCTAGTTCCTTTTAAATGCATCGGTATTCATCTTATCTGAGACTCCGTTCGTTTGCGTATCTAGCGGAACTTCTTCCACGTTAATCCTACCCGGCCAATCCTTGATGAATCTCGCCACTATAATACTCCGGTTGGGTTACGAGAGGAAGTTGATCTAAGTTTGCATCCGCACATGAGCGAAGCACAGTGACTGAGTTATACGAAACCTTAACCTGAGCAGGTCGTGAGTCCATGACCCCATACTACTAAGTTGGATCCGCCCCGTTCCTCGGCGAGATCAGGCTTGCTAACTACAACTTACAGAGTACCATTGGATCTTGGCAGCATGAAATGAAGTACAATAAACGGCAGCCTTAAATTAATACTGATGTATTGGAGTGTC
>19 318 CTCATGTGCGCAGTAAGGT
CGGTTAAATAGGGAGGAAGACGTCTTAAAAATCGGGGAGCGGCCCCGGGAGGTGTGTTTCACCAGATAGATTTTTTCGACGTGCCATCACACGACGGCGCTAAAGGGAGGTTACTTTACTTTTCTATACCTCCTTCAAATGACACAGACGTGGGCATTGCAATTGATATGAGGCGACGGAAAGAGTTTGAGACAACGTTAGGTTCATCGGTTCTCCTCGGGATATGAGGTATGTCTTGGCCTGGCTCCTTCCGAGGCCTAAAATGGAGCTAAGAGAAACTAATAGGGTGCAACATTAAGGAGGCTCAGCAACCCATGACTCATGTGCGCAGTAAGGTTCGAGGGGGTAAAATATGCCATCTGCAATAGGTCACTCATGGGGCAAGTCCTATGAGCGCTCGTGGTACCCTGCCGGCACCAGTATCGGCCTATTGTTGATGTGAACACCAACCCCCATCATGAGATGTTGGTGGGATGGTAAGACAGGGTTCCCTGCGCTAGATGAAGGGGTGAAATATCCCAGCTCATCGATTAACAACGCGGGGTAATTGTGATCAAGAAGAGCTCTCGGACCCAGGAGAATTGGACAAGCAATGTTTTT
>20 397 CACATGGGTGACGTAAAGT
AGGTTCGTCGGGGACTAGTAGAGCGAGTATTAATAAAGCAGGGCTGGAGGATGATGACAATCTCTCTAAGAGTAGTTCAGCAATTATCTCATTGGTATCGTAAGGTCGTCGAGAACTAGCTGTCCCCGAACCCCAAGCAGCCCTTTCTGCGACAGTGATCGGCCGTGAGAGTGTCTAGTACGATCTCAGCCCCAGCGCTTCCCGCTTAGGTGGCTAGCTTCAGTGGACAATCACATTAAGACGGCGAGGATGGCGTCAACGGGTGTGTCAAGCCCATGGAATCCTTCAAGCGTTATATTTCAGGGCATTCGGTAACTCGATTCCAGCTTTGTGGACCATGAGACACTGTAGATAATATCGAATATTGACTAGTATAGTAACATCGCAGAACTGATCCCACATGGGTGACGTAAAGTGACATCCCGTTCATTTCCTGACTTAGTATAAGGGCCCTCTGGTTTTTCAATCGGAATCGATTTTCTGGTGAATACGCCCTCTTACCATTCGGTATGAATTTAGGTCAGTCGCGGTTACCGAGCGGGCAGTCCGAGGATAGTACTACCAGGGGTGCATCACTTGAGGGGATACTGTTTGAGGAGA
