# Supplementary material for: A particle swarm optimization-based algorithm for finding gapped motifs
Source: BioData Min. 2010 Dec 13;3:9. doi: 10.1186/1756-0381-3-9 (PMC3022572; doi:10.1186/1756-0381-3-9)
Supplement: Additional file 2 — Experimental Dataset. The synthetic data sets and real biological sequences used in the paper. [file 1756-0381-3-9-S2.ZIP › synthetic/non_gap_motif/fix_seq_length/Seq_600_20_19_6_7.fa]

>1 330 CGGTGGGAGGAATAGAACT CGGAAGGCAGATTAGAACT
GTTACAATCGTACTGGCCTGACGATACGCCCGATCTTTAGACGCCCGATGCCTATAATGTATGGGTTTTAGGAGGCGGCGTCCGTCCTACTGCTGATACTGGTGAAGGACGTTCTGGTGGTAACTACTCCACACATCAGCTATTATGCAGAAGTTGGTAATGACAGCGATCGTAGGACTTAGGCGTAGAAACAATTTTTCAATAAGTGCGGGACAATTCCGCAATGACTATTCACTGGTGCTAGGGCTTATGTGACGTGCATCTCCACTGCGGAAGAATTGGTCCTAGCTGTGAAAGCGAGTGTTCTCGATGCGCTCTGTAGGTAATGCGCGGTGGGAGGAATAGAACTCCGGAGCCAGAAGCAGTCCCCAACTTTTGCCTCGCCTATACTCAATTCGCGACATTAATAGCGCGGAATTAATTACGCGTCCAAGAGCCAATGGTAAGGTGAGAGACGCCAGATTTAGTGCAGACTTTTTGGAGATAAACGTTATCTCGGGCGTACCGGTTGCGATTTTTTAAGTCACCTATGCTCTGTCATCCCCGATGACGCAGCTCGCTGTAAGGGCACGCTGAATTTTGCATACAATTCGCCGTTGT
>2 455 GGGTAGGCAAATTAGAAAG
CTTTGCACGAATGCTCGCACTGGGCCTGTTGCATGAACATTAATAAAACGGGTCCCTGGATCATAACTGTTACACTCGATACTTCAGTATCCCACTCAAGGTATTCATAACTAACACCATTACTTCACACAGTGACCGGGAGCCTGTTGTTAGGGACCTAGGACCATGGTTGCGTCCTCGGCTTAAAACGATCGCTATATGAACATGTCCCGTAGGGATATTTGCAGGCGCACTTAGCGGTCGTCGCGTGGATAAGGTGTTCAGTTTGAGCCAGTCCTGGTCGAGCTAGAACCGCAGCGTACTTCTTCAGTTCTTATCGAGCTTCCTGGCTCTGCTACCACCATATTTCGACTTGCACTCTCGTGGTGGGTGGATCACTAGATCATCCTCTCCTTGTTAACAACTATTGTCATCCATATTTACGCATACATATGGCCATTTTTGACGTCCGTGGGGGGTAGGCAAATTAGAAAGGTACAGACACGTAGCCTAGCTTCAGGAGCGCGGGCAAGAGGGTATGCGGATCCGGTAATAAGGGCAATGAGTGCTTACGGTGCTCAAGCGAATTGTCCAGGTATAAGTCCTGAGACAAGTACCAAA
>3 472 CGGAACGCAGATTACCAGT
ATCACGCGCTTTATGGGGTAGGCTCTGGTAGACGTGACTCGTTAGTCGTTGAGTCCCGAGCTAGTTTCTTCGAGAGTACCAGTTAGATTCAACTTCCTAAATTTGTCTGAATGCAGAAATCCATATTCAAACCGTTGGGGCATGGGCTAGGAGGGAGCTGCCGAAAAGCTAACGTCATGGTTCTTCTCTTCCCACAAAGTACCCGGTACAACGTCGGCGTGTCCACGTAAGACAACGAAACAAATTCGGCCGGCGAGTGTAATACGGTCCCACATGGGATCGGTGCGCTTTGGATAGCATCGGCATAGTCCTACATGAATTTCCTTGGATTCGTTTACTCTCGATGCCGCCTACTCCTTTGGTCACAGTCCCGCGGACAACGCCCGCTCCTCGCGTAAAGTCTTCCACACCCTATGTCCTACTATGACCTCAAGAAGTATCTCGTGCCGTGCTGTCACCACAGTGGAACGGACGGAACGCAGATTACCAGTGTGCATGCAGACCCTAGATACACTCGTTGCTTATCATGAAGATGGTGGTCTATGTAGACAAATGGGTTACAACCCGTGGTTTGCGCTGTTCCCGGAACCTTGTCTTCTG
>4 115 CGCAAGGGAGATTAGAAGT
CCACTCAAACATGCTCTGCGCAGGGGAAAGGTATTCTCGTAGTACGAAAGATTTGTTCATTGAGAAGCGTCACGGTCGGAGCGGTAGAGGATCACCTGAAGATAAAACTGTCGTGCGCAAGGGAGATTAGAAGTATTGCAACAATTGTAGTTGTTATTTGTCAAGACTGAAAGCGGCGACCGGGCATGGTTACTCTGCCAGAATGTTACCGCCACTGTCTCCACGCATAAGAAGCAGTGTTCCTCTCACGTTCCGAATTCGCCTGCAATACCGCGCCGTTCCAACCATCTGCCAATCGAATAGTCCTGATCAGGAAAATCCGATCTGTGGAGCCCGCTATTCTAATGTCCTAACAGAGGACGGATGGTCGTTCGCGTCTCATGTCGGTCGGGACCTGTGGATTGGTTTACCGTCCATCCATGACCGGTAGGACCAGACGGAGGGCGAGTCATGACCACTCGACGGCCGAATGCCTATATCCACACTGTTCTGGTGTTGCGTACATCTTCATAGTTATCGTATCAACTACGTCAACGTAGAACTGCATCTGCTATGTCACAACCTACCAGTACGAGAGAGGAGTTGCCGGGCTCCAAACGA
>5 305 CGGAAGGCAGATCGCAACT
AGGGGAAGTAATTGGCGGCTGAAGTACGTGTATGCGAATGAATTTACCGACGAGAAGGTCGCACGCAGTCTAGGCCGTGGACGAGTTAATGCGACTCGAAGGGCAGTCGGGTTCTGCGACTCCACTATCCCGGTCTGAGCAATGTGCACAACTGTCCCATAATATACCACGTCACCTGCGTTGCATTCTAGATGTGCGTGGCGCCTGGGCAGCGTCTGGGACGGGATTGTCACGTGTTGCCGCTGGATTCACTTTTAACTCCCCGTACCCACGATGGTATCTTGCTCGCGATGAGCGTTTGGTCCCGGAAGGCAGATCGCAACTTGTCCGCTCATCACGTTACCCGTCTTTTATCAGGAAGGCCCCAAACCGCCAAGCTCATTAACCCTGACTCCGTATACTATAAGATTCGAATATCTTGGGTGACTTACCGAGCTAAAACTATGGTTATGAGGTACGCCCATGGGTTACACCAAATGTCTTCCGTATTCGCTTGAGGTGTCTGGTTCTAGGACCAAGGGGACTGACGTTGGCTCGTTCGAGGCTCCTAAAGCTTAACCCCAGCATATGTAGCATCGACAAAAGGGAATACCAATTAAC
>6 76 CCGGAGGCTGATAAGTCCT
CAATTGTGAGTTATGAAAAGACATCAATAAGTAGTTTTCCGTTTGCTTGTCTTGCAATGTTCTGGCTGCAGGGGCGCCGGAGGCTGATAAGTCCTTGTCGCTGCTCCGTGAAGAGAGGCGCAAAGACGCGGTGGCCGCCCAGCGTTGATTATGACATGTCAATTTTTTCATAACGACACAAACAAGAATAGAGATTATCGAGCCGGCTTTTGAAGTGTAGCAACCTGTCGTTGACCCAGCTGTGCACCTCGTAGTGGATGGTTTAAGGGGTCCTTCCCTGAGCTTAAAGGCCGTCTAGACGCCAAATTTAAATAGCGTGCTTGTGCCAGTCTTAGAGTAATCACTGACTGAGAACGGAGCAACTATGATTTGAACGCGGGAACAGGAAAAGCGCTGCTAATCAGTTTGATATCTCATAGTGTATTTGTAAGTGCGGAGACCACCGATGCTTTGGTTTCGCTAGAATACTGGAAATAGCCAGGTATCTGGCTCTCCGCAGGGTCCCCCCTCCGTGTCTGAGTATGTCGGTACAATTAACAATTTACCTTCAAGCAACATGATTTATCATGCTATATTGGTTACGTCCCTTCGCCGGATCCC
>7 501 CGGAATGCTGATAAGAACT
CTTAAACTGCAGCGAGGAACTTTAGTTACATTAATGTCGTAGCATGCTCCAAAAACCGACCTCTGTTGTCATTAAACGCCAAGGAGAGCTCTTCAAGGAGGTCACAGCGTAATCATGCCGATTTTGGTATAAGAGTAGCCCGCGCCAGAAATATAAGAACTAACTCACGGGCCCACGCAGAAAAGCCTCGTCGGCGTTAGCGTGGAAAGATGTCTGCACATCACTTCACTGTCCCTGTAATTGCATAATGTCACTCTCGTACGTTTTTGGTGGATGAATGAGAACGATAAGCATTAATCCGCCATATGAACCGCTGACGGAAGGTCATCGTTGCGCGCCGATGGATAGTATGTTCCATACCCTTGTCTTACATGTCAGACTACTGAAATTGTATACTGAATTCGTTTCACCTAGAACAAGGACGGGACATGATTTTTTCACGTTTTTTCACCACCTAACACAAATCTTGCAATGGGTGCCTCTCATTTTGGCTCCCGCGCTCGGAATGCTGATAAGAACTATCAATTACGCACGGCCGGAGCGAGTCTATCTTTCGCTGTTAGCTTACCGACTAAAGTCCAACATCGATCTCTGACATGG
>8 100 CGTTAGGCCGATTAGGACT
CACATACCATGGTCCTTCCGTGCAATCCCGTCGCACCTTTTCTGAGGGTTTCATCGATTTACAGGTTTATCAGTTTGAATAACCATCATAACTCCGAGGTCGTTAGGCCGATTAGGACTGGGGCGTTTCGGAGTTTCATGCCTTAGTGCAACGAGGCCACGGCTCGTCCTGGGATCGCGGTCGCCTGGATTTAAACCTTGCTTTAGTCGGTAGTGGCAGGCTATTTGGTAGTAAGGACCGCGAGATGTGTGCGACTTGTTTCAGTAATGGCCCACCTCGATTTAACCTTCGACCGAAGTAAAAGAAATGTACCGCACAATGACGTGAGTCGGACGTATACAGAGACTGCCCGCGACCTTGGACCGCTTCCGGGTATCGCGGTCGTTTATCGGAACGAGCGGTGGAGTCTTCGCGACCTTGTGCCAGAAAGAGACATGCGGGCTAAACTTTATCGCCCGCCTTATCTTAATTTGCTGTGCAGGGGCGAGGACAAGACCTGGTGATCATGCGCCCCACACGGTCTAAATGTTAGGCTTAGGCAATATAGGAGTGTGGGGGGGCTAGGGCAACCCAGAAGGCGCCTAATATTCTTTAGGGTAA
>9 414 CGGAAGGCAGATGAGAAGT
TTTTAGGCTACGCTCGGTGAGTTGGTCTTTATGTGGATAATTTGCCGCGATACTCTAAATGTGCGCGTCCCCGTCAGCTATGACGTGTCCTACTTCAAAAGGTCGCGACTACGAGGCTTGCACTGACAAGGTTTCATAAAATATGAAGGGCCAGACAGCCCAGTAGTCCTAAGCATACACTCTCGATTTCCTGCGTGTAAGGTGAACATTGCAACGGCCTCAAGCACTACGTTTCCTTCTACCATAAGTCACGACTCCAGACCCTGCCAGACAGGACGGGAACGTACGCACACCTCCAGGGGGTAGGAAAGTGCGGGTATTACACTACTGGAAAACCGTCAGTTTTATTTAGAGTCCCTAGTTGACGCTGGCTGCGTCCTAAACACGCGCGAGACCTGGAACCGTTCGGAGGGCCGGAAGGCAGATGAGAAGTTCTCGGCCTGGTGAAGGGCTTTAGACTATCATTTACAACCGGTAAGGCACGAAGCTCCCGAGGCGTAATCGATTGTTGACTCTGTCCCAAAGTTTCGATTTGTTAGCTCACGCTAGGATGCCTGTTGGGCAAATATCGCCTCCCAGGGCATATGAAGGTACGCATTT
>10 506 AGGAAAACATAGTAAAACT
TCAAACGGCATTGGTACTCATGCAAGCTAGATACCCTTGAAACAGTTGTTCTAGCCAAGAGTCAAGGCTAATGGGACTTGAGATGACGTGGCATCCGATATCATTTAAGGCGAAATATCGAACTTAGCAGTCCCAGGGTGATGGGTCTAAGGTCGCACTCTATCCTTAGCAGTCTATCTGCTCGATGTATCTAAACATGCAGCCGTTGTTTGTCTAAGAATATTGTAGCGAAAGAGGAGGGAGTACCCGAACCAGTACTTAGAAACGATCTAAGTGAAGTCGTCAGTGTGCTATGGGGATTCCATCTAGTCGAGGGCTGACGGGACAACTGGTCGAGCTAGACTCGCCCGATACATGTGCCCCTTGCAACGGACATCTCAAGCCTTAGAGACCTCATGAGCTTTTACATTTCTTCGGTGTAATATCGTAAACCGGATCCAAAGGCGCCCTCCGTCGTATTCAACGTCCGGTGGGCGGCGTTTCTGATTGCAGCAGCGAACTTGCAGAGGAAAACATAGTAAAACTCGCGAACTGTGTCCATCGTGAACGGGATTAAACCTCCCCAACTATTCCGTGGCGCGGGATGACGCATCAAAGTAC
>11 379 CGGGTTGCAGTTTGGAACT
GGCGCATGTAGGATGAAGGAATAAGTGCGTAGTCCTACTGGCGCCCCTGGTGAGGGAAGACACCACGGTCGTCGGCTTCAGCGCAAAACAAGCTTACGAAAGAAGCAGGTGCATGGATCTCAGTTAGGATACGTCCTTATATCTCCTAGTCTCCTATACCCAGCACGAAAGTACGACTGCCAACATCTTAGGGATGACCTGGACTTCTCTTCCTAGTTATAGGTGGCCCGTCCGCTTAAAGGCATTTCCCACCCTGCATTTTCGTGGTCTGTGTCTGGTCCTTTTCGCTTTCTACCGCCTGGTAGTGGTGCGTGTGCTGCTCACTAGAACGGCCACACGGCGACGGCACTCCATGAACTCACTGAGCTCCTCTATGTTCCGGGTTGCAGTTTGGAACTACCATCATCTATCCCTCGCTAAGACCCTGCTTACGCATTATGCGTGAACTCGTATTACACGACAAAACGCTGCGCACGCCTGCAAACTTATAATCTGGTCCGCAATTAGCTGGGATTAAATGTTAAACCTATGACGATGCGTGCTGTACCGAAGACGACTGAAGATTCGAGGAGTGAATATTACCAATCTCTGCTATGGGAT
>12 83 CAGATGACAGATTGGAACA
GAGCAGTCGCCGTTCGCCTCATCGCCCATGGTCACAGATTTTATTTCTACTGCGGTAGTATTAGCACTCATGCAGCGTCAAACCAGATGACAGATTGGAACATGATCACCTAAATCCTACAACATGGTACCATCCACGCTCCTAGTATGCAGAGGCACTATAGCATCTAGAAAGACATTAAACGCGATGACGAGTGTAAGATGCTCACGTTGTACGACAGAACGAGAATGCTTGGTAGACGTTATAAATGGCACCTGTGAAAATATGGAAAACTGCTTCCAGCTGAACTATGGTATAGCGGATACTCCAGGGTCGTAGTTTATAATTACCCAAGTTCGAGCCTCATCTAATGTATTGGGTGCGTTACAACGAGTGCTACCGACAAAGTGGAGTTCTAGCGACACGTGTGAGGCGCGATCGATTAGGTTTAGTCGTCTTGCACAATTGCGTGGGTCTCCAGAGTCATGTGAGGTGTGAGCTAACGCTACAGTATACCTGGGTTCGTGCCTTGTTCGCAACTTCAGGGGTGAAGGGAGTCATTATGTTTAGATTTCGCTCGACCAAGCAGACCGGACAACTACGCCGTTGTAATCGGTACGA
>13 191 GTGAAGACAGTTTAAAAAT
GACGCATTGCCCCTGGATTTATATCCAGGAATTACCGGGGTGAGGCGTCATACGTTCTTTGGTTCCAAGTTTCATCTAGCGTCCAAAGAGTGAACCGAAAAGGAGGGACTGTAGGCGCATTAAAGACATGTCGCGATTGGATGTTCCTATACTCCACAGTAAGCACAGCACAGGATACAAGCTTGCACCCAGTGAAGACAGTTTAAAAATACGTGGGCGTTACTGGACGATAGGTCGTGACTAGTTCACAATGTCTAGTATAGCTCCGCCCTCGTTGGACTGAAGAGAACCTGGAATTATGCACCAAGGAGGGCCCCGTTTTAACACTCCATTTCTGGTATCGAGGAGTCTGAGTCAAGTACGAAGTACAAACACATTGATCGGCCGAGAGTAAACATCGCTAAAAACATCACAGCGGGGAAATTTTCTTTACGCATGTAGACTAATTCTCGGCGTAACTGAGTAAAACGAGACGCCTCACGTCGACGTGAGTCTTTTATAGACATAACGTACCGATTCCGTATATGCCAGTCCGCAACGCGTCATTGCGACCATGCGACCTGTAAGGAACGCTAGCTAATCCCTCTTAACACTCGTTGA
>14 344 GGGAAGGGAGATTTGATCA
CCAACGCCGCATAGGCCTATAAAGCCTGAAGGAACGAATGCTGGCATTGTGGCATCGAGGATTCGCATTATAGCATTATCGATTGCTGGATCCGGAATTCTGCGTAGAGCCCTATTGTCCACTCCGTATTGTAAGCGAGCGGTACCGACTTACAAAAGAAGCTAAAGTCAACTTACTGACAGTAGCTTTCGTAAACCACATTTGATTTTGCTACGTCCTTGGCATAGATTCCGTCGTTCGATTGCCTAAGATATCTTTTGCGACACGTAGGGTGTCAGGTCACGATGGCGCAATAGTTGAGTTTGCTGAGGAGACACATAGGTCCATAGCCGCCTTGGAAGCGAGGGAAGGGAGATTTGATCATATAGGTATGGCCGGTCTGAAACGTTACTGACAAACTAGCACTGCTGCTGCAGGCGTTCAGGTTGAGCTTACCTGCTGTTTTGTCGACAGGATCCTCATATCCAGGCAGCTGTACAGAGCGGCTGAGGACACCCCAAACTACCTTTCGTTGAGGTTAATTTGAATAGGCGCTGAGTCTAACAAGTTCTGCAAGATGAACGCTAGATTGCTCATTGAGCGACTCATTACCTAACATCT
>15 128 CGGAAGGCACACTAGAACG
AATAGTGGCAATGTTTTATACCACTACCTGTTTCTTAGCGGCCTTGCGTCAAGGGCTTCTACGAGAGAACGATTGAAGTATGCGCCCTCAGGGACTAGTTGCTGGTGAATCTATCAACTGTCCTCTAACGGAAGGCACACTAGAACGCAGCGAATCTTTGGTGTGTATTGAAGTAGGAGACTGGACAATGGTGTTGATACTTGGATTAAAGGTTACTATATACTATCTCAGTTATGTAGATAAATTTCGAGCTAAAGGATCGCAGGCACGGTGGGTCCCCGGTTGTACCGTTGAATCTGTTACACAGAACAAGGGAAACTGACCCTACGACTCCGGGGACTCCAGAGACCTTGTCCGCGTGCACACACAATTGGATACCAAGTATCTCCCAAAAGCCGGACCATGCTGGATGAGCCTGTCCTACTTCGAAGGTTCCCAAGCTGCATGAAGATTATTAGAGGAGGTTCCATTTAATCGACATGCTAGGGCTTTCATGACTACACGCCCAGGGTGAGACATGTCGACACGTCCGCTCCCATACCTCTTGGTAGGATCCTCAGGTGTGGTAGATGGTACACCGGCGTCTAGCGCTCCCCACAC
>16 484 AGGATGGCAGAGTAGAACT
AGCTAGGTTAAACAGTCCGTTTCCTCTGACAGTGGAACGGATCCATACTGGCTCCTAGCTGGGTAAAAGCCGCGCACCGGTCCCAAGATGGCTTCGCCACGTTCGTTACTTGTTCTGCGGGGCTATAGCTAGTATAGCCGTCAAGGGAAGGACGGTCAACTGGTAATGTATGGCAGACATCGCCGACCGTCGTGTGGTCGTGAACCGACTAGCCGGCCAGTTGCTACCGATGTCACAAACGAATAGATCAACTGGACAAGTCCTAGACCCACCACTTTGAGAAAATCGAATCGTAAGCTGGCTAGGGAGACAATTTGTTCCAATGATGAGGACAACAGACGCGTTTACCGGCGATCGAAAGACGTCTGCAGAGCAGATCATTAGGGCCAGCCGACGTTTGCCTTGATAGTGACGTCTTGCTAAGGTACGTAGATCTATAGCCCGAGCACCGGTATCCCTAATGCAATCTGATACGTCCAGTACTAGGATGGCAGAGTAGAACTCCGGCCAGGAGTTCAAATTTTTAGCTGTATTGAACTCCTACACGCAACCGGATTCGATTGTAAATATAGTGGGTTAAATAGGGTAACCCTCGCATTC
>17 96 CGGAAGGCAGCTTATATGT
GCCCGGTGGACCAGATCCGGAAATTGAAGACCAACTAAGGACAAGAACTCCCATAACACCAAGCCCGACCGCACTTAACCGATGGCTATAAGAGGCCGGAAGGCAGCTTATATGTGTGAGTATATCACTACGATAAGGGAGGGGCAGCTTGCTTAACCATACGGACTGGGCTTTTAGATCCGATAAACCAAATACCACATCCCACGTCGAGGATAGACGGGTCACTCATGTCATTTTTACCAGTGGCGGTGAACAATTGTCCGAAACTTATTCCTAGTCGGTATAAGTTTAAAAGGACAATACAATTGTAACGCAGTAAACGCACACTACGGTCTTATGGTGGACCCACTGTGAGTGTTATTGATGAAAGCGTGGTAGGCCAATGTGTCATAGAGTTCTTCGATTAATCAAGGTCTGTTTCAGGAGCTTCGTCCGGGATGGATCTTGTCGTGTAACTTTCGCAATAGTCCTCCTAGGAGCTGTGCATCAGAAAGCAGCAGCAGCACTAGGGACAGTCGAACGGACATCGCAGACCAAGCGCAGTCCGAGCGTAGGGCTCGATCAATGTTCGAACTACCGAAGCATGTACTCATTACACAA
>18 511 CGGAAGGCAGCCTACAAGT
CGGTCACAGCAACTATTAAGGCAATAAAAGTCTGCACTGCTTTAAGTCAAATGCCCCATTTCGTGATGAACCTTAGTCGGGGTACACAAAGACCTACACGTCTATCGTCCGAACTTACATGGGGTGTAAGGGTGTCTAGTTATGTCCACGGGCTAATACAGTAAGCGTTGGGCCTACGCTTAACCGTGTTGGAAAAAAATCTGGTCACCCAGACATTGACCTACTTGTCAATCGTGTGTCCCTGCGCGACCTATATAAAGGGGCTGCTCAGCATCAGACCCTCACACGATAGGGCGGCCCCGACTCCGCTTAATGACTTGGAATTACCTTTGGTGGGGGACGACTTCGCGTGCCCTGCAAATCCCTGGCAGTAGTGTACGCGTGCTGCACATAGGACCTATAACACTTACTTATGAGCAATTGGCCTGGGAAGCGCTGCGAAGGCACTCTAGAGGTTCAAAGCCATAGCTTTGCCCAGTTGCAAGCTCCCCGCTATACGTCGGCGGCCACGCGGAAGGCAGCCTACAAGTACGATACCAGCAGCGATCCCGCCTAGATCTTCATGATAGCAGGGGGGGACCAGATATATCGGAATGTTTA
>19 201 CGGTTGGCAGATTACAACC
GTGTAAGCCTGCGTCGCCGCATGTAACACACCATGCATCTCTCTTCTTCTTTGCAAAAGGTCAATCCTGTCGGTACTACGTACAATTAGGTTAATTACAATACTAGTTGTGGGCTGATAACTTTGCGAGCAAGAACACAGCTTGATAATGCCGCCCCGAGAAATATTTGCCGTTTCTGGCGCGTAAGAGGTTGTTCGTGTCCGGTTGGCAGATTACAACCATGCTTGATTGCTGGGCCTCATGCGCGAGGGACGACAATACCGTCGTTTCCGAAATGGTTGCGTTCAACCAGCTGAAACTTTGTCCGGATATGCCTTGAAGCGCGTACACCTACCAAAGAGCTTTAGTGGTGGCTGTGCCTCCCGTCGCTAATAGAACGATGGGGTTAGCTCGGCTCGAACGCCCAAGATGTACGTGGCCCATACGATGCGCTATGGCGAAGATACGTCGTATTGTCTGCAGACTTGATGAGGCGGGCAGGTTGGAGGAGGTATCTTAGGATAGTGCACTCACTTGTTAATTCCCAGATGGAACTGTATCTAAGACTTTGCGCCAAGTCTAGGAGATCCTGTCCGACCACGCTTAAGTACTTCCGAGGTG
>20 404 CGTTACGCCGATTGGAACT
TAGATTACCCAATGTGGGGGGCGCGAGGTTTCAAGTCTTCTCAATGTCCCTCGAACGGGCAAATATACATCAGCTAAATTTTACTATCTGGTGATACCGCAGCCGGGCGGCTACCTCCAAATGCAAAATGCTAGCCCGATGACATTATTGCAGATCTGGAATAGATTATCGGTATCTGACGAGCATGCTCAGGTGGTGGGTCACCGGTACATGCTAACGCAGAATATGCTCACTTTCCCCGCCGAAAGTTGCGCGGCTCTTCCGTATCTCTATTGGTATCGCTCCGTGGCCGCGAAATAGACGTATACTGGTCGTTTTGAGCTCTTATCCATCATACAATCAGTAAGTTGCGAGCTCCTTACAGCTACCTGGTAATTGTGGAATCCTCACGACACTATATCTCTCGTTACGCCGATTGGAACTCAGCTGACTTGAAGCCAGTGTGAAATGCCCTTTGGTGTTGGACTTCAGTGACTAATTGAGGGAGGGGCTAACGCCCGGGGTAGTACAGTGGGAACGTCAACGCCTACAGCTATAGCGAGTTAAGTCGCCCGGAAGCCAATATAAGGGGCCCAGGGCCTGCCAAAAATACGTGAAAAA
