# Supplementary material for: A particle swarm optimization-based algorithm for finding gapped motifs
Source: BioData Min. 2010 Dec 13;3:9. doi: 10.1186/1756-0381-3-9 (PMC3022572; doi:10.1186/1756-0381-3-9)
Supplement: Additional file 2 — Experimental Dataset. The synthetic data sets and real biological sequences used in the paper. [file 1756-0381-3-9-S2.ZIP › synthetic/non_gap_motif/fix_seq_length/Seq_600_20_19_6_8.fa]

>1 283 CTTGACTACCGCATTGTGA CTTGACCACCGCTTTGTGA
CAAAAGCAATCATTAAATTTGATAAACGCAGATCGGTGTCTCTATCTCAATCATTTTCGGATAGATATGGGCATCCATGAATCGTGGTGCCTAGCATGGCCTCTGAACGCTACTCACGTCGCCGAGACGCTCCCAGACAACGACCTACGGATAGAATCGATCGATCAATCATAATAACTACTATGCTCCTCTCACGACGTTGTTTGTTCTAGATACCTAGTGGAACGAGGGTTATGTTTAACTCCAAGGCTTATCGCATAATTCATATGTAAAAATTGAGTCCCTTGACTACCGCATTGTGATCCTGTCGTGTCTATCAGTTTTAATGACCTCAGCCCTATGCCTGGCACAACTAGCCGTGGCTGATACACACCGCGATTGTAGGGGGATCTCTCTGTATAGCTGGATGAAGCCCCTAAAGCGCATAGGAGAATAGGCAAGCAAGCGCTCCTAGGCGGGCGTTTCCTGTCTCGCAGGGGTAGAGGGACCTTCAGTTTGCATTCTCCCCGTTAAAGATCTACTCTCTCGACAGATGGATTGGCCGGCGTTAGCCTGATATGCTAGATAGCGTGAAAGGGCATGGAACCATTACGAAAAGGT
>2 352 CTTGACCTCCGCTTGCTGA
TCCATCCGCACGTCAAGCGGGTTGGGCTAATAACCTCAACGCGTCGCGTTCCTCGCCACTTCAAGCAACGATCGTTCCATAGCGGTGAAGCGACAGCTACAGATCGGTCTCAGGATGTTAATCGACCGCTAGCGTCAGTCCACAAAACTACTCGTGTTCGGCTAGAGCAAAGGTAACGCGGTTTAAGTGCGACAGCCGTGGATAGCGAAATCGTACGACGTCCTGCGCCTCTGTACAGGGTCTGACATTAGTGTCCAATGGGCATCAGGAGGAGTGATGTTAAATATAAGGAAGAGACGCGGAAATAGGCAACCGGCCGCATGCCCCCTCTCGGTACGGATTCTAGGAGCACCTTGACCTCCGCTTGCTGATCTCCAGAGCCTAATATCCTTTCGTTCTTTGCGATGTGAACTCAAGCGCCCATTGTGAGATCAAGAAAGGAACAGGTAAATTAAGGGTGGACCATTTCAAGGGGATATGGCGACTAGGTAGTCTTTCTATCACCTCGGCGATTGCTGGTTGGTCAGCATAGCTGATCTCGACATGCGCCTAGGTAGCTCCATTTTAGGAGCTTCAACGTTATGCTGGGAATACCATTCC
>3 541 CCTGACCGCCGCTGTGTGA
AGTTAGACAACTGACGTCAATGGCATAGACTTGTAGGGCCTAGACTCCCGTCATAGTCCCTTGTTCAAGCGTAGTAAGCAACGTGGTGCCCCACACCCACTAACTTAAACCGCGTCCGCTGCATCTAGGAGCAAACAAGATTTTCCAATGACAGTAATGAACGTTCCGATACAAAGGCATCCTCTTCTCTTTTTCTGACCAGAGAGCCATCAGGAGACCCTAGACGATTTATACACTCGGTTCGGTAATCTCTTGGCCTCTGAGCTAACCAATAGTGGGGATGCCACTTTCTTATCCTTGATGTTCCCACTGACTATATTGTAGTTTCCACGGACGGCTTCTCAGGGCGTGGAGACTATAAATAAGGTGTTCCCAAAGTTACGATATGGGTTGGGCTTACCTATGGGAACGTCCGAACATCCCGTGCTCGAAAATACCGTGTGCGCAGGTCTCATCACTGTATTGTTTCCTGGCGATTTACTGATTCCACGGGCATTGTAGCACACATGGCTCCGCTGAAATCTTGATGATTCGAAACTAACCTGACCGCCGCTGTGTGAATCAAAGACCGCAAAGGACCTCATCGTTAGCGTTCTACAT
>4 543 CTTGACCACAACTTTGTGA
TATCGATTTGTCCCTCTGCAGGTATTATATATGATGTTTAAGATAACGGCTGAGCTCGCGTAGTGCCGAGAGCGTACGTATGGATTACTCTGTTGTCTGATTAGCAGACCACTAGCCGCTGGTTCGTGTCATAAAGCCCAGCTCGCACGATGGTGGCTTGTCGTCTCGTATGCTGTCCGTAGACTCCTATCGTCAGCCGTTGCCTATCGCTATTCAAGTCCGATGTGAGAACAGGAAGCCATACGATATTGCGGGAGCGCCCCACCGAAAATAAGCTTTCAATATTCCCACCTTAGTGGCTTGGTCAAGCACCCAGCCAGAAATAGTGGTCTGATAATCGCTAACACGCATTGCGGAGATTCCAGGATCTGTCTTCCGATATACGAGATGCCCAGCCATCTCTCATTAAAAAACGACGTCGGGCTCAGGACGCCGCCGGGCTTAATCCGGCCCCGCCATTATCCCGGTTTCCCATGGGTCCTCTCATACGGACTTGCCCTTCCAGAAGTATGTTTAACAGGTCGTTGAGTCTACATCTCCTTTCTTGACCACAACTTTGTGACCTTGCTGGTCGCATCGACGCATCATACTCGTAGGAGA
>5 531 CATGACCAACGCACTGTGA
ACGGACAATCGACCCTCTTTTGAGAACCTGCGTATTCCTCACGCTGTGTGATGACGCGCTGTGTATCAATAGACATTAAGCGTCAGGGCCGTACGGAACGCAACTGGTGACTGCCGTATAAGTAGAGAGACCTCGTCCAATACATGTCCCGTAACAGATTGGCAGCATTGGGGACTTTCGAGTAAGTACATAGTAAAGTAAACTGCCATCTTCCGCGTGGGTCCCACGATCCTGCGCCTAGGGGGGTTATGCTTTCCGACTTATCGTGCAACTAGGGACTGCGCTATAACGCCTGTGTGGCAGTGAGTCCGTTTTCTTTCCGCTGAATGTTCAGGGTCAAAAAGGATTGGATTTATTGGGATTGGTACTGCTAGCCCTCAGTGGCTTCTAGTACGTCGAAGACATTAGTGCCGCTGGGGATTGTGCTGGATCTGCAGTATCAGACTGAAGCCGCCACCATAATCATTGGCTCTGCCGGCGTGCCAGTCTCTGTAGGGGCACAAGGATTCTCGACTAGATCAGCATTGATCTCATGACCAACGCACTGTGACAGCCCACTGAGTCGTATCTCCTGCTCAGCTTTTCGTTCCTATGCTGGTA
>6 261 ATTGGCCACCGCATGGTGT
GGCCGAGACGGGCTGACGGCAAGGTGATAGATTTCCCGGCCAAAGGCTTCGCAATCGGGATAGCTTAGACTACTGTAAGGTTCGCGCCCAAAAACAGCAACGGACTGCTGGGTAATTCCCAGGAAGTAAGATATTCGCATGGCTACTAATGACGACTCAGAAACCGGGACGATTAGGCGAATGACCCCGTCGCATAAAGATCCAGGACTTATGAATCTCGGATGAGAAATACATTCCGGGCAGGGTGTGGTATGCGTCTTAATTGGCCACCGCATGGTGTTCAGGCACGTCACGCCAGGCAGACGAAGTTGTACATCCGTCGGACACAATCAAGGGCCTCTTAAATGTTGCGGAGTCCGTCCCAAGCACTCAAAGAATTAAACATTAAGTCGTGCTCCTTCCATAGGCTTTCGGTCGGAGGTCAAGCGCCGATGGTAACAATCAGTACACTGCGGACGCATAGGCCACCTTGACTGTCCAACCTGAGTTGACGGTATCAGGCTTAGCCACCAGAAGTAGCCCATTCGCTTCGTAGTCTTATGATATGCGTAAACTACGTGCTAAATTTGTACCAAGAGGGCCTGATGATGATCCCGTGTC
>7 126 CTTGCCCACGCGTTTGTCA
GCATGGATTCCAGCATTCGGGAGACCCGGCCAAGACAGCCTAGTGCCCAAGAGCTCTGCCCGATCCGGTGGTTTTTTCGCTCAGCCTGATTCAACGTAAAGTCGGTCCTCGGTATACCTATTGGAACTTGCCCACGCGTTTGTCAGTCTAAAAACCAGACCAAGGGCAGTTTCCAGGCTTAGCGTCCACTTGTGGAAATAGAAATTTGAGTTTAGGTGAAAACCCGAGCCCGCACTGTTTTGACATGAATATACATGGCCGCTGCACCAGTGTTCCCAACCGGCATGGACCGTTGTAGCCAGGGCACTTTACGCAAGTCGCTCAGGGCAACAATGGCATGAGCCCTTCGGCTCAGGAATCGAAGAATCCCGTTACACCAGCCGGAGCCGTCACCATGCGGGCGGAGTAGCGAGGCCATTCGGGGCAGCCCTTAGGCGGACAAGTCGCGGTTTTCATACTCTCGTAAACCTCTGTCAGTCCTACACACCGTATGTTGATGACCCCGTACCGACACATGTCCAGGGTTACCGTGCCAGCTTCATGATTGACTTTCCTATAAGTTTCGGGAAGATGCTTGTTCCTCAACTGTGCATCCTGTTG
>8 100 TTTGAAGACCCCTTCATGA
AAGCGAACAAATGGTTGGGCCCTAGAGCACGTGCGGTGACGTAAACGACCGATGTGACAAGCGTGTGAAGACCGTGAGGTTCATTAAAAGATACAGCCCCTTTGAAGACCCCTTCATGAGCCTACAAATTACCGCAAGGGAGAGTCGCCCTGTTAGATCTAAAGTGCACGTCGTCGTCATGGCCCCCCCCAAGCGACGACCGATTAATCTTGCTATGTTAGGACCGTTAGCGTCCTGGTCCTCTGGCCCTTGGAGCGTTGTATGATTACCAGAGCACAGCACTATTGTGAGACGCTAAGCTGGCTTAGTATGTCTGACTTTAAAGTAGCTCCATTGCCAATCATTGGTGGTTGTCATCACCGTCGTTCGCATATAACTAACGTGAATGGCTGCCAGGGCTGGTGTTGATGAACGCCTACCTAGCGTTTCCAGACCAAAAATATAGATTGATAATGCCGGCCAAATTCCTAGCGGATACACCATTTTACTCGATTAAACTTTTACCGTCCTTAAGATGCCGCTAACTTTGCGACCTTCCCGCGTGTAACAGCAAGGCTCGGGAACGTACCTAATCTATACTTGGCCAAAGATTTGTATTTA
>9 43 CTTCACCACTGCTTTGGGA
TACTAAACCAACATCTCATACTGGTTTTCTGTGGTGCTTATAGCTTCACCACTGCTTTGGGACGGCGCATAAGGGGAAGAATACACCTCTAGCCATAACTTTGTCTCCTACTCAATCAGTCGTCAGGTGTAGCCAAGGCAATTTTTGGTAAGCTCCATAGAACGCAATCGGCTTACCTGCCGATCATGACGCCCTTTGGATCGCTACCGTACCTGACGCCGGGTGAAAACATCTTGACTAGCAACGCATTGCGCTCTCCTAAGAAGTTGGGGCCAAGCCGCAGGCGATCATATTGGAGTGGGAGAATTAGTTTCCCGCTCTACTATAAGAATGGTCAGTGCATTCCTAGGTGTGATGATACACAATGTCAACACATCTGCACCCACTCTGGATTTTGGAGAGACGGGGACCTGAGTACCTATACTATGACGAGAGGCAGGGTACTAACCTCAGAAGCGAGCGTCGATACGCTCCGAAGCATGAACCCTGTCCCCGTAATCAGAAACCAACTCAAACGGTATTAGGCTGTAGGGCGCCCATTGTTTTCCAAACGCACGTCCCGCACTAACCTGATTGCAAGGTGTCAAGATACGAGGTCTG
>10 262 CCTGCCCACCCCTTGGTCA
ACCTCAAATATAAGCCATGTTATTAGGCGTAACTAGCACATTCCCAATCCGTTGACCCAGCCCCAACGTCTCAACTGAGTATCACTTGCGCATGATAATGAGGGGTGAGTGATTTGATTAGGCTGATAGACTAGCCGGTAGTACAAGAAGTGACGCGTCTTTCAGCCATTCTAATTTACGGGCGCTGAGTCACACTCCAGTCTGGGGAACTTAACGCCAGAAAGGTATTATTAAGTCGCCCAACCTTACCGTAGCCATGGCGCCTGCCCACCCCTTGGTCACAGGTGTTGCTTTGGTCTACGATTCCAACAGGGCTAGTGTCACTCCATAAGTAACCCAGGCCGTGCCCTCTGAAGTCTGATTAAAGGGAATATGATCTTTAAAAGACATTCAGCGCATTGATCCAGACTCCTCGAGTAGCTTCAGAAATAGGTGATTACGCCTGTCTTGAGACTAAGAATATCCATATACGGCAAGACCACGGTACGCGGGGGTGAGATTAATAGGGTTTGCTTAGAATGCAGAAGGAATAGACCGGCTAAGTCGTCGCGAAAATAGGGTCAAAGCTAAATAAATCGCCACTCCATGGTCGCCACACTA
>11 74 CTTGACATCGGCTTTGTGT
GAGACTGAGGCGCACCGCGATTTCTTTTGTGTTTGTGTGCAAGTAGCAAGGCATGCGATGGCGACCGCGCCTCACTTGACATCGGCTTTGTGTACAGTGATCTACAAACTCACACCACGAACTTAGGATGTTTCTATGAGCTTAGTGTATCAACAGGACAGCTAAACCCCACGACTACCAAGGGGATGGCTGCAAATACATTCGTCAGTCCCATCACTAAAAATTCCCGCACAATCTACTCATAGCGTCGTGGGTCTAATAGAAAGCGATATAGCCACTTCTCGGGCCGGTGGTCACTATCAACATACTAATCGCTGGCCGGATTTGAGATAAAGAACTATTATTGTGGCTGCTATAAATAGCAGTTCAGCCTTTATTGGGTGGGTTACCTACCACTAAATTCCCAAGGCGAATGAAACCCCTTCTCTAAACCGATGCTCAGGTAACTTACGATCGATTTCATGTGAGGCCACAGGAGTTTTCACGTCGCAGCACACACCGGTTATCGTTATTAAGCGAAGCTTGACAATACTACTACTTCTCTAGTGGTCGACCTGGATTTACACGGTTGCTTATGAGGAAGCCGTAGCTGCCGTATAA
>12 529 CTTGACCACCTCTTTGATA
CGACTTCGTAGCCCAGCCAAGAATGATAAATTTTTGGGCATCTACTCCGTCTCCCATTTCTACCGTGTTGCTTCTCTGTGACAGCACGCTCGGCAGCCTTGTCTATTTCTCCCCAGTGGTCTTTCAGTCTGACCAATTTACGACGTCACCCAGCTATTTGAATTGCCCTACTACAGTTCTCAGATCTCTGATCGTATCGCCGAAACGTAGCCGGCGTCCACTACGGACGCTATTTGCTTTGAGAACTGCATCGTTGCAACGGGTTTGTTCAGAACATCAGTCTACTTCTTAAGGGCTATCCCGCTGGGCAAACGGCCCGAAATTCGGGCCCAAGGGCGTCATCTGTTAATAGGATTGTCTTGTAGATGAAAGCTAAGTTCCGATGTACCCATCATGCTTACGGAGGATCAAGCCCAACATCCTTACTCGTTTTGAGGGTTAGCCTAACCACTAGCGCATCAGAAAATAATAGACAACGCGAAGAAGATGAGGCCTGCGCCCTCAAACTTCTACGTTAGTCAAGCACGTACTTGACCACCTCTTTGATAGTACAGCAGGCCATCTTTCCACTTGGTAGCACACATCGCGTTACCGCCTATA
>13 458 CTCGATCACCGCATAGTGG
ACCGGAAGTCTTTGTGCGCCCCTGTCAATAGGCTCTTAGTCTCCAAGATTCCTTGAGCAGCTTGCTGAGTGGCAACTTTTCAGCCACGCAGACGCGCTCCCGCGCTAAGACCTGGATCCAGAACGAGTCGTATTACTCACAGATCCGCCGCGCGCAATCAGAGCCTCGGCTACTCTGGCGGTAGTCACATAGTAGCGATGAGAGATTACCCTTCACTAGGTGTGGGCCTCGTTTTTCTCAAGTTTCGCGGGGGTCCCCTGAGAGGCTATGAGTGTAGCCGATCAGACACTGCGTATTCTTGACCACGGAGGAGGCGAACCGCCTCCCAACCGTACTAGTCGTTAAGGTTAATTTCCGGTCAAGCATGATAACCCGGTCGAAGGAAGATAACCCACGAGAGCCTCGGGAAGGCCTTCCCAGCGCAGATCGACGTTGGGTGCGGCCTGGGCAGGTTGGCACTCGATCACCGCATAGTGGGTGTGGGCGCTTAAGGTAGTCTCGACAAGTACAGAGTCCTCACATTTATGCTTGCCATGCCTCCCTTCAGAGCAACTACGGGTGGTACGAAGTTTCCACCTTGTACATAACTTTTTCGTAGGA
>14 197 CCTGACAACCGCTTAGAGA
TTCGGAAAACGTTAGTGATCGTGTCCAACAGGTTTATCGGTCTTATACTTCCGCCAGGCCTTTTATAAGCCTCCGACGGATCTCACTCGGGACCCCGACTGCAAAGCGACAAGGGTAATGCTCCCATTTGAGAACCTGTTGATGCGATACAGTGTGCTTTAGTTGTCTGTCACTAGCCATGATAGGGGAATCACCAGCCTGACAACCGCTTAGAGAGCCGCTGTTTGTGATACTAATCTTCTCCTGTATTCCGCATGAGTACCGGACGGCTGCAAATGCATGCGCTTAGTCATCTTAACACCTCGTGGGGCGCTTTCCTGAAGGTATCCCTGACTCCGTGGCCAGCAGGACTGCGGGTTTCTGTTACAATCACCGAAATCACCACGATTTTCGAAGGAAAGGCGTGCCGGGCGAGCTAAATGGGCATAGGCCGGCGCGAGGAGCACCCCTAATTATTCGAACTACTGGAATCACCTCTGGAACATTCCACGTACAAACTGACAAGCCATCACTGAGATACGATCGTAGAAGGTAGTCCTGAAGGCATAAGACGGCGCTCCTCGGGTAAAGAGCATTACGGACAATCCCAGTTACAGGGTC
>15 422 CTGGCCCACCGCTTTGCGC
CTCAGTCTGCAAGAAGCCCTCGGCCGCATGGTGAGCTTGACAACGCGAGGCCGTGCAGAGTAAGGGCTCAGGTCGTAGCGCATGTGCACAATTGAACTTGTATCGCGCAGAAATGTAGCCGGTGTGTCACTGAGGCCGTGGCGTAAACAGGCCGATCGGCCAAGCTTGTTCTTGTTACTTTTGAGGTTTCCCACAGTCCGCCCTCCTGATAAGATACTCTAGACCGATATATGTGCGGGATGTCGCGGGGCGGTGTTATCTACATGGTCGTATAGAATGCAACGACCATAGTGGCAGAAATCTTGAGCCCGTCGTCAAACAAGAGCTTTTGACTATATTTTTTTTCATCTTTCCTTCCCCGAGTTGTTAATAATCCACGTTAACGACTATATCAAGCAAACCGTGCAATGTCGTAGTAGGGACTGGCCCACCGCTTTGCGCAATACCGCTACTGCCACTGCTGTTTTAGTCAAGCCAAAGTGCAAAGCGTCGCCAAATACCGATCAATTAGCGAGAACACCCTAACGCAACTGGCTGGCAGGGCGAGCGAACGATCTTGGTTGCGTTCTCTCCTGTCTGCAGGTATTAGGCCGATGCGTA
>16 445 CTTGACCACCGGTCTTTGA
GGGGTCAGGCTCATTTCGCAGAGCTTACGTTTGTACACCCGAGCACCAGTTCGGGTGACCAGAAGTTGAGCATTGACTTTGCGACCTCAAGCAAATGCCCCCTTGCGGCCACCGCGCCCCTTGCATGGAAAGGTGGGCGAATAAGGGGCCGCGTGTTCGACATAAGCACGTAAGACGTCTGTGTGGCTCTCAACGCCCGGGTGGTGGTATAGACGTTGATAGTAAGGCAGAAGGGCCCTAGAATTAGTTGTCTCAATGTAGAGCGCCAGATGCGCTGATTGCTTTTGTATAACAACCAGGGGCCGCTTGGTCGATGCGCTAAGAATACTCAACGCTCTGCTTAAGGTAGGACCGCGTGAATAGATGACGGGCGTAGCATTAAATCACACGCGGCCTATGCGCTCGTTAATAGAGCAAAGTCCTGTCGTTTAACCGCATGGGCGAACTTGACCACCGGTCTTTGATGACCCCCGATCCTATGGGATCGTTGAGCGGTGAAAGTAGATAGAAGCAGTCGTTATAACTGCTCTTGGTGAGAGTGCGTCCCTTCTGAGTGACTTTTCACCTGCGGAGAGACCGTAAACGGATCACCACTATTTA
>17 77 CTTCGCCACCCCTTTGTGA
TCGCGGTTGCGTACGGCTGAGCGTTGTTCGTCAAAGTCGTTCTTAGGGGTCTTTTACCGGACCAGGCATTTGCCGGCCTTCGCCACCCCTTTGTGATCACGACTTAAGTGAAAAAATTGCACGTCGCGTGGTAACTCCTAGAAGTCAAGTCCTCACATTTAAAGTGATCGACATACCGCTTAAAACTTGCCTTGCCTTTGGCAAGGGACACCATACTCAAAACCTACTCCAGTTTTCATGTCGTTTACGCCTAAGATAAAACTGGGACGATGGGTGCCAAAAGACCACAACCGTACAATTACATCGGGCGGCGATATGCGTACTAAGGGAAATTATACCTGGCGATGAAGCTAGTCAGGACCAGGCCGGGGCTATATCCGTGCCTGATTGGCAAAATAAGATATTGAGGTATACAAGCGCTGGCCAAGCGCTGCTATCTCTTGAATAATTGTTCTTTCCTAGAGATTCCATTGAATCTAAGTGTGCTCGAAACGTACATTCGTGGACGGCCGGACAATTGAGATGTCTCCTTGTTTACATGACCAGCCTCATCGTGCGCAATAACAACTAGTAGTGGAGTCTCTCGTATGTAAACAGCTA
>18 446 AATGACCACCGCCTTATGC
GCACGGCCCATAGTCGACGCGATTGACATATTTGTAGTCAGCACGTAAAGATCAGTCCATCTTTCGAGTCCCACAGGACGGAAATGGCAGCCTACGTAGGGAATGAATAACTAGGGCACTCCATGCTGGCTACAAAACACGCCCTCTTGTAGCCTTCAATATAATGCCCAAGGTAGAAGCATAACTGGTAGGATGGAATATATGTGATGCGCCTTGTCCTAAATGGACTCGCCCCCGTAGTTATTGTCTGCTCCGCATATTGCGCAAGGGAGGTTGAATCCCGTTCAGCATCGCTTAGCACGCCTCGATACGCTAGATTCGACGTCCTCGAGTGTGGCTTAAGCAATAACGTTAATGATACCTCACTAGCACAGGAGGCGCTATTTTCGTCTCACATCTCTCCTGTGAGTGCGACTAGGCTCCATTTCCGAGGTTGTCTTCCTCCAAATGACCACCGCCTTATGCCACTCACTTTCTGGGCAAACGATTTCAGCCTAATATCTGGTAAGAAGTTGGTCACCTCTTACGACGATTATAGCGGAGTTGTCGGTACAGGACGATCTTGTCATCTCGCCGGACTCCATGGGGTCACCGCGTGCC
>19 546 CTTGACCGCCGCGTTGTCC
CTTGGCAGAGTTTGTCTACCATTTGCCAAGGTAACAGCTAACGGAGCTAGATGCAGCCATTCGAGATAGTCTAGTCCAATTATGACAGTCGGAACAGGTAGGATCCCACCAGTGTTTAAGTATGTTGATAGCCTATTAAAAGCCCTGCCTCTGTACCTACCAGTGCTTGAAGCTCAAGGAATGGTCCCCGGAGTACAGATCACTTAATCGACGTCTTCAAAACGGGCTTCCCTAAATGTGTGACGACTGTGACGCGACAAGAAGTGAGCTTGTCATCCTCCAGACGTTGGTCGGCTGACGTATATTACACAACCAGGGATTATCCGGACTAACGCCAGGTGTTAGTGGCCCACTTCGATCCCCGAAAGCTTATGAATGTCTATCCAATTTAATCACGACTATTGCAACGTGGATTCCAATGGTTCCCCAGTGCTCAGTGGTTTCGATTCCTCGTTCAGCAAATATACGAGAACCCCCGTTGACAATGTTCAAAGAGTTGGGTTAGAATAGAGGCCTGAAAATGCAGACCGAGCTGTAGCGCCTTGACTTGACCGCCGCGTTGTCCTTTCTCTGGCTATGACAAGGAGGGAATCCCGTCTT
>20 175 CTTGGCCACCGCTTTGTGT
GCTGCTGCTCCCAGACAGACACGTCACCTTACTTCTGCATACAGTGCCATAAAGTAAATTGTCATATTTGGAGTAAAGTACATGTCTTAGCGTGCTCTCTGTCGGGTCCCCCGTGCTCCTTAAAATAGTGTGCTAACTGGGTCCCCCGTCAATCTTATTGGCAAGCAGCCTCCTGCTTGGCCACCGCTTTGTGTTTTGGTCTAGGTAGATAGACGAAATCCGTACATGCTCCGTTTGTGGAGTGAAAAGGTGTTGTGATAATATAATGCAAATTCCTCATCCAATGCCACCCCCCTTATCTAATAGTTTTCACATACTAATCAATCGTTACAATCTAAACAGCTCTAACATGCGTAACTATAGCCTAACCGCTCCACGGAAGCCGCGACCCGGGGGGCACCTTACGACACCTCGTCACCGTGCCGGCATTATAGCCGTCTTATGACTTATTAGTGCCTCACTTGTGCCAGACGGAGCAGGTGCCTACAAGCTTGGGTGTGGGCTAAATGAAGGTCAACGTTCATAGAGGTACAGTTAACCACCTAACCCCGAAATCAGGGAAAGTATTAGATTCAACGCCACTTTTGAAACTAGAATAAA
