# Supplementary material for: A particle swarm optimization-based algorithm for finding gapped motifs
Source: BioData Min. 2010 Dec 13;3:9. doi: 10.1186/1756-0381-3-9 (PMC3022572; doi:10.1186/1756-0381-3-9)
Supplement: Additional file 2 — Experimental Dataset. The synthetic data sets and real biological sequences used in the paper. [file 1756-0381-3-9-S2.ZIP › synthetic/non_gap_motif/fix_seq_length/Seq_600_20_19_6_9.fa]

>1 104 CTTTTCCTCTCCCTAATAA AGTTTCTTCTCCGTAATAA
GAAGGGGTAGATGCAACCACATCTTACTGTTTCTCGCTCCGGGTATCACAACGGGCGGCTAACCGCGAGATCCTACTAGCAGACAAGTTGGCTAAACCTTGCCACTTTTCCTCTCCCTAATAAATTAGATCATACCCGGGCTGTTTGCAAATCCGACGGAGTAGAATCGATTTATCTGTAGAGCCCAATAGGGTATAGGTTTCTGGAAGGGGTACTCGTCGTTAATGTCTTCACTTTGGGGTTGCCAGTTTCGCGCACCAGCGTCCACAGCGTGTTTAGGAGGGGTCACGGTGCGACATGACCTAGGCTCTTAACAACTGGGTGTGCTTCCTCGTGGCCGACTATGTTCGATCTAGGGTGCGATGTGGTGGGATGTGAAAATTCCCAAGCTACCATTTGTGCTACACCATCTAAAAGCATTTGACTGCGTGTCAGAGATTGAGCTTGGAACGTAAGCTTACATCTACATCCCAATGGCCGCATACGCCTGGCTTCATGCTCTGCACATAGAAATGTAGTACCCAGCTTTTGGTCGATGAGAGAACCAGAATTTTAGGCGCGTACGCAATCTCAGTAGATTAACAAATAAAGGGCTCACCG
>2 529 AGGTTCTTCGCCCTAATTC
CGTTACTGTATCGTCGCGCTCCAATCTAACGTAGCGGGCAGGTAGGTTGAAGGTCGTGAGCTCTATCAAGACCAACTCTTCTTTGTGCAACCTTGGCTAAGCTCCCCTCTGGTGTTTCGTAACCAACCGCCATTTCTAGAAGTAGTCCACTATTCTCTGCAGTAAACACGCTGGTAAGCCGGCAGGATAATGTGTGCTAGTCTAATTCTATAGGTCTTAAACTGCCTAGAAGCGCAGCCCGCAGATAATGTGAGATGGACAGTAGCTCGAGTCAGGTGCTATTCACGCGACAGTCCCTGACGCACCTTGCGGTGTAGCAAGGTACTTTTCCGCATGTTTACTGGTAATGTCCCAGAGGGAGTATCGTTTCCGGAGTGATCCCGCAGCTAGCTATACTGTGCGACTCCTGGGTTCGCGGCCACCAATGCATTTCTTTTGGACCCGCTTGTGCGCCTGGTTATAGTTTCATGTTCGTAAGTAGACAACTGGTACTTTTCACCTCTGTTCGACTCAAACGAGAACACTCCCGAGGTTCTTCGCCCTAATTCGCGGAGTTGTCCTATCATTAAACGCGATTCGCCGTACAATAGAGTTTGTTGG
>3 576 AGTGTCTTCTCCGGAATAA
AATAAAGCCGAGCGAAGGGGCGGACTCTGTGCGTGTGCGCGGCTGGTCTACTGTGATGCGAACTAAAAGCTGTTTGGTCTGAGCATTGGCGAGTGAATTGCTCCGACTCGTTTGTGGATGATATCTACTAAACGCTCACCCTGAGGTAGGTTTCCGACTGGTTAGAAAGTAGGAGGATGTATGAGGTGTGTGTGGCCACGAGTGATGCCGTCATTGCCTATAGTTTTAATTGCCAAAGTACGCGGGCCAAGAGTACATCAACGTATAACGGGACAGGGAACAGCACGCGAAAGTTTTGCTCTAGTACGGCTTCATTTATCACGAATGCGTTTTTCTAGTATTGCCCTCGAGTGCGTACGATGATTCCACGACTCCACTGAGGTCAGGGTTTCTTAGATTTGTTCTAATGGCGGCCCGTAGCTATTAGGCTACTTTATTTCGGCTAATGTGACGTCGCAGTTCTTCTTACGGAGACACGCAACCATAACCGCTAACGTAAAAACAGCCACAAAGAACCATTTGACCGCTATGATGAGCAGGAAACCATTCCTTAACTAGTTTCTCTCATCTCAATCGAGTGTCTTCTCCGGAATAAATCCG
>4 270 AGCTTCTTCTCCGTATTAT
GCCTTCCCATAGCTTATCGCACTGAGTCAGGCACGTTTCCTTAGACTATAAACGTTTCGTTGTATTATGGCTACATACGGAATTTTATGACTCCGAACATGAACCTTCCACTCAGGTGCTCGCTTCGGAGATTATCTGTAGCTCAGGGAAGACCCGGGACCAAGCGGGGGTCGAGCGATTTAGCTGGGTGGCGATTCAGCCGGGTGTGTATATTACTCGGGGTAGCCTAGTGGAGTGCTCAGAAAGCCCAACGTCACTGCGGTACACAGCAGCTTCTTCTCCGTATTATTTTACTCCATCAAAACTCTAGAATAGACTATCGCCTTTGCAGGTAGATTTGCTGCGTCTTTTGCCGGCTCGGGCCTAGTATTTTTATAGTGTACTCTAGGGCCAGAACTCAGTCGGTGGCAGGATACCATTGAGGAATCGGCCGGTGGGGTAAACGCACACCGTCAATTGCTTAGATACGCGTAATCAACTCAATGGAGGGGCCAAAACGTTTATCTATAATCTCGCGTACACAAGACCGACCATGTGTCTTTTATGCAACCGTATGCGCACTTTCTCTGAGGTAACACCTGGCCAAAAAATTAGAAATTT
>5 470 ACCTTCTGCTCCCCAATAG
CTGTTGGTACATGCCTTGCGACCGATGCCTCTTGGCTGGAGACCCGTCATCGGTCCCCAGAGATCCCAGGTGAATGATCTGGGTTTCACAGACAGCCGAGATTGATAACATATCGATTTGCCTACACATGCTATACATCAGTCACTGATTATACTCTTAGGCCCCGGTCCCGACCTCCTTCCCGGTCCAGCTCTACCACGTTCACCCTGCTGCCAATGGCTGCGTATAGGGCGTACCCGTTGTGTTCATTGGGGGGACGTCTACTGGTCCGATACCGTTCGAAAGCTGGCGACCTCATCAACCACTTAGCACGGGGAGGACCGGCCAAGGAGGGTATGTCCTGCTCTTGTTGGACCATAGAGGGATAACACGCGAGCCCGTATGGAAGACACCTACAGTCGCCCAACGCATAAATAGGGAGCGGTTTGCGCATGCTCAAGACGAGTACACCGCGAGGGCGAGTAATAGCTACCTTCTGCTCCCCAATAGGGGGCGGGAATACTGTGTCATGATACAGTGAGTCAGTATTTATCCACCCGCCGTCGAGTAGATCCAGAGCCAGGTGCACTGATGTCTCTCTGTCCACGCCTGCCGCAACGA
>6 80 AGTTTCATTTCCGTAATAG
CCCCTATCACCTAAGTGAAGCCGCGCCTGGGCCTGAGACCAATTGTGGGTCAGGGAAGCAGTCATACTGCGCCGACGGATAGTTTCATTTCCGTAATAGACTCCGTTGACCCCAGCAACACAAGTGATGGGGGTAAGGTCTCTGAAACTAGCCAGATGCCCGGCAATTAGGGGGGGTAGTACCAAGGGGCAGCTATTACGAATGGGCCTCAGTGAGTCATGGAGGCCTAAACGATTACGCGGTTCTTTGATTCACCCAGCATATTCTTGTGAAGGTTGTAGGTCTTCTGTCGCCGTTGAGAATGCCGAGCAGGTAAGTAGCTACAAGGCCCTACTGACCTCCTGTTTTTTACACTGCTGGTCTCACAGAAGATGCACATAAATTTGTCGGATTTGATTGAAACGTCCGATTGGAGTTTAGCACTACCAGCTCTACGCCTAATGCCCTACCCCCTGACCTTGCAACGAGTATCGCCTGACATAAAGATTCTCCTTTGGCGGACAAGAACTGACACGATTGGCGCGAGGTAAAATAGACTTCTACACAAAAGGGATATAATCGATAGTTGATTCGCAACACCACAGTCCGCTGCAGCGCACT
>7 4 AGTTTCTTGTCCGAAGTAG
TCCCAGTTTCTTGTCCGAAGTAGGAAATCCGCGACTGATGACGAATCCGTCAGTAGAGCAGTATCCGACGGAAAGGAGCACCCGGAATGTGATTGAGACTTTCTTATTTGTATGACCGTGAATACCCGGTCCCCATACCTTCTATCGTCGGACGGCGCTGGTTACCTGTTATCTTCCGTGCCCCATCTTCAGAATAGCATCGTGGTTAGGTAGCAGGCTACAACCCGTTTGAACGCTAGCTAGGCTCTGTATATAGACACAGCTACGCAGGTCAAATATTGCATTCCTCCGTCTGGTCGATGATGAAGGCACACTCAGAGTAAACCAAGTTCGCAGCTTTCATAGGCGTTGTTGACTCTAGCATAGTACACCTGGGAACGCCTCTATTACCGGTAGTTTGTGACCCTTGCAGCATCCCTGTTATAGGAATCACCTAAACGGTCAAGATATTCACCTTCCGAAACTTGGCGGGGTAGCAAGTGTATTCGTTATGATATTCTAACAGGCATCGCCAAATGAAGTCATCCTCCTCCTTCTTTGGCTAACAACCGCCTTGGTCTTCGGTGGATGCACTAACTCCAATGCAGCTGTCAGCCACCA
>8 321 AGTTTCTTTTGCATAAAAA
GTGCGATACACATGGAGGGTTTGACCAGCACAGGAAACGGATAGTTAATCTACGTGAAGTCATATCCCGGCTGAACACGTCTTCCCTTTCCATCATCACTATTGTATTTTGTTCCACAGTACAATTGCAAAAGATTTCACGCAAATCTACTACTACGTGGGGACTGACTTGCCCAGCGCAGAGCTTTAACTGAGGTATCACGTGGTCCATATTAAGCTCTGCGTAATACATGCCGCGGTCTTAATATATCTAAGGTTAAAGACTCTCTGACGGTAGCACCCCGCCCAGAATATTTTCGAATTGCTACCTAGCGCGACAACCAGTTTCTTTTGCATAAAAACGGGGACGATCGGCACCTGTGCAGCGGCCATACGTCTTAACCGGTAGTCAAGGAGTTACCATATCGTGTCATCAAATCGGTATTCCCCCGGGAACCCACTACGTCGCTCCTACTGTTGCTGTCAAAGAGGCGAGAATACCACAGAAGGAGGCCAAGCCCTAATGCTTTTTAGGGGATAATATTATCTGTCCATGGAAAACTGGAACTAAATCAAAGTCAGTAGAAGAGAGAGTCATGCCATAGAGCATCCGCGACATCCA
>9 161 AGTTTGTTGTCCGTAACAA
CTGACCTGACGCCTACCAGTGTTGCCCCGAGTCAGGGTAGCATAGTGTCTACCTGCACGTGTCACTGCCCGGGAGAACTGATCCGCGTTGCATGGAGACGGGGTGAGTGTCTCGTACTCTAGCTGCCTCCACTCGGGGAGCCTTAATAGGACTCCCGCGTGAGTTTGTTGTCCGTAACAAGCCGAAAACTCACTGGAAGGCATAAACTTAATAGTTATGTTCGCGAGAAAACAAAGCGGTTTTTCTAGGACTCAACTAATGTATGGACTACCGGAAGCTCACACACCTTGCGTAGGGAAAAGGTAACCCTTGGACTGGATGTCCTACGACCAACTACCGCGTGCACCTACAACACACGGGCCGGCCGAATAATATTTGAGGACAACCGGTGGCACTGTACCGTCGGTAGTTCACTGGAACCTTTCCTGCTGCGTGGTGTTTTACCCCTCCACGTACTATCTTGTTAATGCAGCCTATCTGGTCACGCAGTAAACGTTCATGTCTACGAAATAGGGTCACAGTGGTTTGAAATTTCATGTTGGTCTAATGGAGTGTGTCGATTCATTACCTTACTCCGTTTACGCTAGAGGAAATTGATGC
>10 179 ACTAGCTTGTCCGTAATAA
TGCAGCGACGCTCACTAGCGAGTAGGTGTCAGTGGTGACACAGCTTGCTAAGATCGGACTACGACACCTGAGGTATCGTGTCTTATTTAGGCACGAATCGAGCAACTTCATTCGACTATGCCGGATGCCTGCGAGAAGGGCCAGATGGCTACAAACCATGCCCAGCACGGAACCGGTTGACTAGCTTGTCCGTAATAAGGACATTCTGATATGGTAGGGACTTTTTTCGAAACGCGCTTGTACGGATCGTCTCCAACAGCAAGTCGCGTCGGATGCAAGTAGTATTAGAAACCTGAATGGACTACAGCCGATGGACTCAATCGAGGGGGCGCCACGGTTTTAGTACTCTCTGCCTGAACAGTTACGGCTACTGACACACCGAAAATTCCACCGTAAGGCTTCGACTCGATTCCTTTTGTTTACACGGTTTGCTACTAAGCGCTATCTCAATTCTAACACGAGGTTATTCCCAGCTTACTCACAAACCAGTCACGAATTCCAGACCGTTTCAAAGATTTCAGACGCTAAATCTGGCGCGTGGGCCTGGTCCTCGTGGCACTGACGTCGGTCTTGAAGTGTATGTTATGCACTTGTGTGAAG
>11 571 AGTTTCTGCTCCGAAATAA
ACGTCTGCCTTATCACAAAGGCTCTTAAAGCCGCCTCGCTATAGTGGCGTGGCGGGGAATACATGGCATCTGGCGTAGGCGGTGAGCATTACGAAAGAGATCTGCGCGTTCGGACGAAAACTCTCCCTGCCTCCCAATGCGCCGCGGAGCGGAAAATTGATCCAGGCCGCAGCAGTACCGCACACGTTGTACAGATTGACTACGGTACGCAATCCCAAGACAGCTACTTCCACGGAACGGTGATTTATTGTGCACATACACATTTACGCAGCAGTAATCTGCACCTTCCTTGGTTCACTTATGTATGACGAACTTATCTTCTGCAATAGAGTACAGGCTTATGGCACGTTGGTCCGGGGGTGCATGAGATGCCACGGAATAGTGGCACGTCTGCCAACTCCAACCAGAGGATATCTCGTATCTCATTTCGTCTAGAGCTAATCCACAAAATCAAGATACTGGTATCCAGCCAGTGCCTCACTCCCCGATCGATGCCCCGCAGACGGCATTAAGACGCCCCTTTCTATGGAAGCTTACAATCAGCGAGCGCGCCTAGCTCTTACTCTAGCCAAGTTTCTGCTCCGAAATAAAACTAACTGT
>12 224 AGTTTCTTCTCTGTAACAA
GGACCCTGATTTACACAAAGATTACAAGAGAAGGTAGTCCTACTTCTGGACCTAAAACTGAACACTATTGTAGCACCTTGAACCTGGGTTGGCGAGATACGCTTGCGGTAACGCCGCACACTCCAAGAGCCTTTATGGTGAGACAGACAATGTTATGATTTGTGTAGTGTGGACAGTCCAGATACGCAGACTTAAGGTGGCGGGCCTCCATACATATATTGTTTAGTTTCTTCTCTGTAACAAAGTACAATAGACTACAGGAAATAAGACCATTGAGCTCCACGCCCCACGTGTGAAAACTAGGGGCGTAATACCCAGACTCGAACGACAGTCCAGATCCACTCAAGTTCATAGCTTTATTTCACATCGCTACGGACGCCGAGGGTGGAAATGTGAGGTCCGACTTAAGAGTTCTAAGCCAACCCAACTGGGCGCTGATAGATAGTGTCTCACTTCGTTCAAGTACTTGAGTGGGCCGATCTTACCAACAATGAAGCAGGTAAACTGGAAGATAGATTATGCGGAAAATAGGTCAGTGCGGGGCGTGTATCACATCAGCGCACTCTCCGCAATTGCCCAAGAGGAACGCGCCCTTTACGC
>13 141 AGTTTCTTCTCCGTAATAC
ACAACTGATGGGGCAAGGCTGCCGGCACGAGCCTATCGCATACCGGACACGCTCGGCTTCCTTGAACGAGCATGTCGTAAGGTCTCTTCTGAGCCCACCACGGCCCTCATCCCTAAGCAAGGCCAATATGTTGGCAGAACGAGTTTCTTCTCCGTAATACACCTGCCGTCCAGTGTTCGGCTTGACTCTGCCAACGGGGATAGGTGTCTTAAACAATACACCGATTGGGTCTGAGTCCTCCTTATTGGATTCCTCAGCCTGAATATCTCGTTGTGTCTGGCTATTACGCCATTATCATCCTTCTTATATACATTAGGTGTAGTCTGTCAGGTATACTTGTGAAAGTGCGCTGTATGATCTCGCTATATCGCCCCCGTTTGGCCCACCAATTTGGACCTTTCAGGCACTAATATTAATATACTTGGCCAAGCACTGAATCCCACGCACGGCTCACTAGGTTAATACCATTGTTCGAATGACCTATGATGATCGGCTAGACTGCCGATTCAGTTATCAGAGAAGCCCACAGTCCGGCAGGTCTCCATCCAAATGTTTAACGTACGCCCGAATCTGTGATAAGCGCAAAGTTCTGCGAAGTCA
>14 483 AGTTTCTTCTCCGTAGTGA
GTATTTCCGCGTTGAGTTGCCGGATTCTGTCGATAGCCAAAAAGCAAGGTTCCTACCTGGTTATGGAACTACAACTGTTTACCAGTCGACGTTGGTGTCAATATTCCGCCATCACGAGCTACCTAAGACTGCATGCCGTGGCCCTAACGTGGAGAAAGGGAACGGGTTTACGATGAATTGCTACCGCAAGTAATCATGGCTGTTGTTAACGGGGTTCCTTGAACTGCGAGGACAGTCCTTTATGTTTCTTAAACCTGGGGAGCGATCGGTTTTTGATTCGAGCCACAGCTGCCTGGTGACCACGTCAACCGAGGATACGGCTCATAGATCGCATTTGACCGGAAAGGATGATCCCAGCTACTGTCCCCCCCGCTCCCTCCTTTGACCCATACTTGGTACGTATCGGAGCGGGTTCGACCGTATTCCAACACCGCGAAGACCTTGTTCGTTTTGTGCAGGCGTACGACGGGATTTGTGAAATTAAGTTTCTTCTCCGTAGTGAGGGACTCCTCAACCTGGCTGTTAGACATGGGTGAATACGAGGGTTAATTCGTCTCGTACGAGTGGTATGACGTAGAATAACGGTCCGCGCGGCATGAA
>15 376 AGTTAGTGCTGCGAAATAA
GATGTCTAATTCCGTACCTCAGGAAGGACTGGCGTTAACTAGTACGTGTCCCGTATTACTAACGGCTAAAAGATAAAAGGAAAGTACCGTATGCTCCGTTTGTATTCATCATTATTTATATGTACCATTCATAAGACGCGGAGAGCGTTGTTACAGAGCCTGACATGCTGTGTATTTTGGGGATAACCCCCCCTGTTATTCTCCCAGCAGTAAACAGCACCGAGCGCTAAGCCAAGCAAAGTGACATCGGCGAGCTAGTTCATAATGTCAAATCCGAGAATCTTCGACAGACCTGTTTTGCCGGGTACCAGTCGTGCCCCCCGGGAACAGGGGATGATCTTTCATCTCGATTCCCGATTATGGTCGAAATCGTAATAGTTAGTGCTGCGAAATAATAGCTCCAGCAGGAAGTCTATTCTGTTGCGTGTGTGCGTCATACCAGTCCCTTTAATAGCATTCACTAGTCTTACCCGGCGCCGCTAGAGGGGTCGTGCGGAGAAGTAGACACCTCTAGGGTTATATACATCGAGTACCTGGTCACACGAAATGTCGAGAAGGCAGGAGACGCTGCGACAGGATATTTTCATAATTCTGGCAGGA
>16 411 CGTTTCCACTCAGCTATAA
CAATAACTGCGTTGCTACAGGTCAGTGCAGTTAACTATTGAGATCTTCAGTTCGTATACTCCAGGGGACACGCCGTCTTGTGGGTCTCTCTTTCCGGTCTGGCACGGCTAGCTAAGGGCTACTTAGCGCAGTACTACATCACATTAATTCTGTATGCTGGTTTGATTATCCATAGGTACCCAACAACGCACGCTGTCTCTTTTCCCGGTCGGCTCCAGGACTATAAGTTTCAATCTAAACATATCGATTACTCCGCCTTGCCCGTGTTGCGGCGTTCTCCGTTCCTGGCAATCGGGTAGCTGCGAACTCCGCGCTCCCCACATTCACACCCCGAAAAACAGTTGCTTATTTACATTAGGCGGCGCGCAGATACCCGACGCCCAGAGTGTGACCCGACTGGTCTACGTCGATCGTTTCCACTCAGCTATAAAGTTAGGTAGGTCTGGATATCTCCCGATGGATTGGGGTTGACTATTATATGCGGTGGGTTGGTCCATATGCAGAGACAATCGGAGTGCCCAGCAGATAATCATATGGCGCTTAAATCTCAAGGCCTAGTGTGGTTTCGCTCTTTTATGGGTGGGTAGAATCGGTCAATGG
>17 471 AGTTTCTTCTCAGTCATAA
CCCGTCCTCACTCTCAAGTTACGGTGATGGCGGCGGCAACGAAGCATGGTGAACGTGCGATTAGGCTACCGGTGGCTAGCATGCAGACGCGGAGTATCTAGCGAATTACAAGGCCTTTGAGGTTAGATTCTGTGGAGAACTGCAGAAAGTAGCTCGGGCCTCTGGAGTGCTTTATTGATCGATCGCGACTAGGGAGCTTGGAACCCACGGCTCATAGTCTATACGCGTCCAAATCCGCTGAGAGGTAGCTTTGTATGCCCAACACTCCTTGACTTTTATTTCATAACAAGCAACGATCACAATGGAGATGAATTGACGCCATAAATGCTTGGGGCAACTCCGGGGGTTTCCCGCTCGAATGCACATGCATGAAACATTGACAACCGCATTGGTCTCCCGGCTGTTAACCCTAGCCCAGTACAAAGATCCCACCAATTGCCCGGATTAATCCCGCCGTTGTTCCACTCAATAAGTTTCTTCTCAGTCATAAATTGATCGCCCCCATCGCGCAGGTACTCGGCCCAAGGATAAGCGGTTACATCCGTTTTCTGTTAACCTTGCGCAGCACACATGTTTAGTGCGTTAGTTCGGAGGAGTCCG
>18 177 AGTACCTACTCTGTAATAA
TTCGGTTGGCTACCGTGCGACGACACGTAAGGGACGCTGTCGTCGACTAACAGTGCAGCTACACTGGCGCTGATATTCCATATCGTAACCCTACCTAGCTAAAAGTGCTACCGGGGACACCTAAGATTGCTGTTATGTTCACCCGCGCGTGCACGAAACATAGGTTGTACATGGAAGAGTACCTACTCTGTAATAAGCACTTTTCAGTCATCAGTGAAAATGTTTGTGAACATTAACGGTGTCCACGGACTTTTTACCATATGGGAAACGAGACCGCTTAGCATTTGAAGACGGCATAGATTCGCTATCCGGGTGGAGGTGGCATCACGTTGCACGCCTGTCCCCTTCCAGGTGCCCTTTCTCGCCTAGCGTAGAATCGTGTAACGATCGCTCTTGCGCATACTGCTCGAATTATGCAAACAATATCTTCGCGTGGCCCGCCGGACTAATCCGTCTAGCGCGCGACTCTCCCCTCCAGGCTCGTCAACTTGATTAATCATAATCGTAACTGGCACGCTCCTACAGCACATGCATTCACGACCAACTATCCTACCTGGTAACAGGAAGCGCGTTCGTAGGGGAACGGCCGAACTGATGGGT
>19 382 AGTTTCTCCTCTGAAATAA
TATATCCCTAGCTTTTGCGATCCGAGTTTCTCATGAATGACTGCATGCGCTACGGAATAATCTGCGGATAGGATGTAGACCTGAAGCAAGTGTCTCCATGAGACCGTTAGGGAGCAATACGTCAATCGTATGGTGCGACGCACAGGGCTACATTCCTCTCTCTATTCCTTTACGATAGCGTGTTCGTATGAAGCATCGCGATTTAAATCCACGCCTGTAGCGGCGACTTTATAGCTTAGCATCCGCGGAGCCTTGGGCTGCGGAGCGTTGGGATGTGATAGCGTACTCGGAACACCTGTGGATGATTACCTTGGTTCGCTGTCCTTATGGCCCGGTTCGACGAGCCCAGCGGGCAATTACCCACATTCACAACCCCTCGCTAAGTTTCTCCTCTGAAATAATTGACCCATTAGTAGCCAAAACAAATGGTGCTAGGAGATGCCCATGAAGTTACAGTAACTCAAGGCTGAGCGAGCCGTAGAGTGTTAGTGTAATGTTTACCACAAGAGCGACACGCATTGGGCGCTATTTGGGAGTAAGTTTCGTATTGTGGTAAGTTCCGGCATTGCCGCGTGTCTTCTCGAACTTTACGGCCGGCTA
>20 168 AGTGACATCTCAGCAATGA
CCATCCCTTACTCAAACTCCTGGGACCTTATGGTTCCGTCAAGGCCCTCATAACCCTGCTCTAGTAAGTTTCGGCTGATTAATGTACTGCTGATTCACTTAGGACCCAAACCCTAACTCTACACTATCATGAGCTTACGGTCATCGGCAACCAATATGTTTCCTGATGAGTGACATCTCAGCAATGAGTGTTAAGCGCTGGAGTAATACGTAGACGCGCTCCTCACACTCTTTGTATATATCGCAACGGTTTCTGTGGGACGTTTCTGTGGAGGATATCTTGACTTGTGAATCAGATGCAACTAAACCACCGGCCAGATGGCCCCTCGTCCAACAATGCCGAGGGAAGTTCTTTGACCATGGATTTTTGCAGGAGATGCCTAAATGAAACGTCCTATACGATGATTAGGTCGCCTATCGTCTAAAAGATGCCGGATGCAGTTTACGGGGCCTCGCCCATAACCAAGTCGTCCTGTCAACCCTCACGCGGTGCCGACCGAACGAGAGCGCCCCAAGAAGCTTAAATGCATCGAGTGGCCAAACGGCCATAATACCTTGGATCTACGCCCGGCAATTCTTTCCTCCTTGGCTAATCAGGGTT
