# Supplementary material for: A particle swarm optimization-based algorithm for finding gapped motifs
Source: BioData Min. 2010 Dec 13;3:9. doi: 10.1186/1756-0381-3-9 (PMC3022572; doi:10.1186/1756-0381-3-9)
Supplement: Additional file 2 — Experimental Dataset. The synthetic data sets and real biological sequences used in the paper. [file 1756-0381-3-9-S2.ZIP › synthetic/with_noise_motif/1.txt]

> #1 AGCATnnnnnGTTAA  141  AGCATnnnnnGTTAA 
GAGTCACATGAGATTAATAAACAGACATAAGGAACCCTGACGTCCGGGGGGGTGATTCGTCACCATTCGCGTTCACTGTCACATTAGTCAGGAAACTTGCAAATCAACTTGTAGTATCTAGCTGCTTAGGCGGCCAGGCCCAGCATCGAACGTTAATCATGGCACATTTCACTAGAGACTCGGATAAGCAAAGTCGATTTCGATCGTTTATATCAGCAAGCAGTAACATCAATAAAGTTCAGGTAGCCTCAAGGTGGCGCGGGCGGCCCAGCTAATTCAGTAGCTCTCGCTAACCGTGTATGGGGGCCACTTGCACTTGCACGAGTTCGGGCAATTGAAGCACTCCAAATGCAACTTAACTGGTGCGCCTTTTCGAGTCTGTAGTCCGGGACAGATATACGTACATCTGGGACGGATATCGTGGCTCCGCTACTCCGGAACGAGATTATGCCCATGTCACGTCTGGCCACCCAGAACTAACGCGGAACCAGATTTGCATCGATGGTGTGTTTCACTCCAGGGGCCGTGGGTATGGCCCCTAAGCCTAGCAATGTATCACTGAACTGTATAATAGACGATTAAGGTGCAGGTCTTGGGCGC
> #2 AGCATnnnnnGTTAA  77 
CCTTGTGGTACGGGGCCCGACAGTGAATTCCATCTCACTTCACTTTAAAGACTGACGCACGGCCTAGTCGGGGTGCGAGCATGCTCCGTTAATCCGCACTGTCAGTGAGTTTCTTATAGCCGCCTGTAGCTAACCTATTGGGCTCAACAGGGATTTCGAATTAAACTCAGTTCCGGCGTGCCACATCGCCGCAGCCAAGAGCTTGGGAACGCTGTTCACGCTTCGAGGAAGTGGGAAAAAGGGCACACCGAGCTTTAGCAGATAGGCGGCGAAACACGGGAGACCACCGGGAGCCATGGGTCGTCAATGGCGAGTGGGACATTCCACTAAATCGGTGGGAATGACGGTGCTCGATACCGCCGATCGGTCAACTGGCAAATCAATATTCAGGGAGCCCTCGTCTGTCTACATGATCATCCTTACTGGCTCGCATCTGGGGAGCGGCAGACATAACTGTAGCGTCCAAATTGTCACACCGCGGAGGCGCCGTGCGTGTAGGTCCACGAGATTGCTCACTCGCAAGGTCCTTTGAATCTTTTGGCAGGATCCCTCCCTAGCAGAGGCCAACTTTGATATTTAAATCCCCCTGCCGAATCATGT
> #3 AGCATnnnnnGTTAA  131 
CCGCAGCAGTCTATGGAAAAAAGATATGGCCAGTCTCGTTCCGCACTACACCATCTTACGCGGACTTTCGGTTCATGAATACAAACTTCTGGCACATTCCACGATTTCTTATAATACTATACGTCCATTATAGCATGGCGTGTTAATGTTCTCTTGATCTACTTTGCCCCTAGATTAGCAGTTTGGCTGGGGTCCTAGACATCGTACATGACCTAAGCTATCGTTTGTCGACGGTCGACCTCGACGATTTTTCCGAAATCGTTACGGATTCGCAGGGTCGGACTCTTCTGGCGCGTAATTTCCACTGTGTCCTGAACACAGAGACAACATATACACCGCTGGACCCGGCTTTTCACCAGCTTAAAACCTGCCCCGGGAATATTTATACTTGGGTGGTAAGGCTTGGCCGGAGCTGGGGTCCGATCGGAGGTCTGACAGGTATCCGTTCGTGTCGTGCCGTTCAGACTATGTTCCATAAAGTTGACCGGGAGCGGTGTGGGAGCCTGCTGCGCAACGCTATTGACCTTACGTGAATTGAGAGACGAGACCCACTAGATGCCAATAAGTTTCTCGCTGTAACCAGACACAGGCGGAGGTCCG
> #4 AGCATnnnnnGTTAA  305 
GTCGTGTAAACCCCTTTGCTATGGCACGTGAGCCACAACAAGCCTCAGTCGTAACCCGTAATGGCTTCTACTGTACAAATCGGCGATTGGATGGCTCAAAACTGATTATTTACGGAGCTATTTCGAATAAAAGTGGTGTGCGTTACTGGGTCGGTATTTTATAGTGAGATAGGTCGAACGGAAAGTACGACGTCAGTCAAACGGATCCTGTCGTGAGGGCGTTGAAATCCTCGCAGACTTTTCCGTCCCTGAGCGGCGGGTCACTAATCTTAGACCTGGAGAAACGTTCCCAGCGCCGCGCAGAAAGCATTACCTGTTAAACATGGAAACGCCCCCAGAGCAGAATCGGAGTCGGAAGAAAGCCTTTACTGTTCTTAAGGCACGGTGGGGGGCTTAGGAAGTTCAGCATTGATAGCTCTCTCTAATCTCCTTAGCAAGATCTTATGCGTGGCATATTCCACTAGCAGGGTCTGCTCTATGATACTTTCTTCCTCTACCGAAATGCTTATTGAGGCCGATCAAGTCCTTTGTTGGGTCCTCACCTTGACTTTTACGCTCAGTTCCGTATCTACACAAACCTAAGAGAGCCGTCGAGAATTC
> #5 AGCATnnnnnGTTAA  313 
TTCAAAACGCTGTAACTCTTTTTGTACTTAAGTGGTGGACTTTGTTAGATGATCGGGTCCTCTGTCGGTGTTGGCCGCAGCGGATCGCATGAACGAGAGGTCCCTGGCAGACAGCATTCAGAAGCGGATAGTGGCACGTTCCACTAAAGGAAGATTTCTGGCATATAGATTACGCGCCTATTACATCTCACTGCGGATAAGACTGGGTTCTTAAAATCTAGATACGGCCTGTTTGCCAAACATGAAGTCGATGTTACGCGCTCAGACTACAGCTACTGCCACATAATGGAATAGTGGAGGCGATCAACTCGTGAGCATTTAACGTTAAGGAAAATGCTTACCTTTGGGTTGCCGTAAAGTGGTTGGCTCATGCTGACAGAACGCTCCTCTGACCTATATCATTCGCCTGATGCCTATATAAGACTTCTTCATATAGCGCTGACTGATCAGCAAGGACTTCATAAGCGTTTGCATAGTTTACAAGGGGAGCCGACTGGCGCCAGCAGTTCGTTGACCGTCAAGTATGGGTATACGCCAAAGGACCAGGGCTTCCGCAATGTAGACACGAGGGAGTCGCTCGGATTGAAGAGCAACCATTCC
> #6 AGCATnnnnnGTTAA  46 
TGAGTTCTGACTATTTCTTGAACTCGAAAATTTACGTGGCTTATTTAGCATCAGTTGTTAATCCTTAGCGTACAAATGAGATAGTTGGCACATCCCACTAGAGTAGAACAGCTGAGACAAGATGCTCGTGACTGATCATGCCTAATTACTCTTAGATTGGGGTCCTAGAAACCTCCTAGATTTGTCTGCCATATACGATGATTGGCTCCCCCACTTGGCTACGAAGCTTACTTCCCGCTTGAATCAGAGATGCGGGATCTTGTGTAACCTCATCTCCCCACAGTGCCTAGGAACGAGGCTCGTCAGGCATCCTAAGCCCCTTCACAATGCGAAGCAATCAGTGCTGTAAACTATTCTTACCGCCAGCCCGCTCTCAGAAGCGCCCCGAAGCCATGCCTGTGTGTTTACAATCGAGTCATGGCTGAGTCCCATCTTAGTCGTATGACCGCCATGTGGCCTTTAGATCACACAACTGCCTTGATGGTAAACATAAGATTAAACAAGAGACCTTGTCAGCCGTCGTCAAATAATGCTACCAGTACCTTCCAGTTTCTACTACTCACGAGTCGCAGGCCCTGGCGCCTACCTGGTTGACGGAAC
> #7 AGCATnnnnnGTTAA  519 
GCCCTTGCATCCCGATATGGATCGTCTACTTTAAATTTCAGGCTACGACAGCTTTGATGGGGCGGGCGCGGTATTAACACGTGCGGATCGCTAGCTAGCCCTCCGAGGCGATCGCAACTCTAAAGCTTAAACTCGCCATTTTGAGTAGATAATAAGGTCGTCTGTCTAGGTCGGCACGGGCGGCTGTCCATACGGATCCCTAGCGACAGAGTGAACGTGTTCTCTCCTGGACTTTCTACCATATTCACATAAATCAAGTGCTAAGTCCTTGAGTTGATTAGAATTCTAAGGCCGCACGCCCACATAGTTCTGCACCCACCGTGTGTTTGCATCCTACCTCTGTAGACAAGCGGACATCTCGACTCATTGGACATCTTTTTCACTAGTATTCCTGAATTTCCTGGGTCCGAAAACTCATCTGGCCCCCACCCGATATGCACCCCGGATGTAGCGTGTAATCCAACTAAGGCTTGACAAATAACCTAAGAAGGCGGGGGTAAATAGTCGTGCTGGCCGCATAGCATCGGAAGTTAACATAACCTAAACGCCCGTGAACCGTACCAGTCTGCTATGATTAGCACATTCCACTACGTCAGGTAA
> #8 AGCATnnnnnGTTAA  51 
GAGTACGTTATGTTTCACACCGACGATTTATCACACGTAGTTAGTTTTATCAGCATCTGATGTTAAAGAAATAACTTAGTTTAAATACCGCTAGGAAGGATGATGCGCGAACAAGATGGAATACGGCGCTGACGTGGCACATTCCTCTAAAATACCTGTACGAGATCAACGCCGTCTCCTCGTAGAGCGCCTTCCAAGAATTGACCCAGTTTCGTTGCCATGTGAAGAGTCCGTCTATTGGTCTCAGAGTACGATGAGGTCTATGGGGCCATACGGGAGAAGCGGAATGGGTGGGAAATCGTAGCGATTGTTCACTACGTTAGCTCGTCCCTACGCAGATCTGGTTCAAATTACCTGTTAAATACCGCAGACGGTCCACCAACCGGAACTACTACCCTGCGTGACCCTGTAGTCTCTAGATGCTGTAAGGCACAATCGGTCGGAACGTCAACGCACAACTGGTAGATAGCTTTCTTTCTACTCAACCCCGAAATATTTTCAGATAATTCGTTCCTCGAGAGGAGGACCTATTTTGTTCGCTCAAGTGCTACCTCTCCCGACCTACCTATCCGTCTCACGTCTAAAACCCACGCATGGGTC
> #9 AGCATnnnnnGTTAA  365 
GAGTTGCGGCTGTATTGGAGCTATGCTGCGATTTTGCAATCTGAACTGTAAATCACGTTTGATCTGTAGTTTTCATTTCGTCTGGTTCGTAATTCGCAGTACTTTTGGGTAGATATGAACTACGATACTGCTTAGGTAACTCTAAATTATATTCCTACCATGTGGGCCGCGGGGGTGCGGAGCTTGTATAAGGTAACCCATTGCCAATCGCCAGAAATATTACCTGCCTGCGGTATTATATACTTCTTCTTATAGTGTAGGCAAAATTCGTATATGCTCGGATGCCCTACCGGGGGGGCTAATTATCCGTAATTGAATAAACTGTCAGTCCACCTCACTGGCACATTCCACTTCTCTATGCAGTCAGCATTTCCAGTTAAGCAAGACCAAACAGAGACTTATGTCCTATGTGTAGCATTATTCTCGCGTCCTAAGCCGCAAAGTAAAATTAGGGGAATGTATGATCCATGCTTTGTAGATGAGAGAAGTGCAGAACCGGAATTTGCTGTTGCTAGGAGATCGTTGAATGGTGCGGATCGGAAATAGCAAGACATAGTCCCTAACGGCCTTTTATGACACGGCTGAAAACCCACCCTTGAG
> #10 AGCATnnnnnGTTAA  461 
TAGAATGGAGACGACTCGTGACCTTCGCATTTTGATCGCGACTGCACGGCAGGCGCGATTTGGTAGGGCAACCTATTCCCGGAATGGGGCCCTTAAGTGTTGAACATAGCCATCCGTTACACTTCTTTGCGCTGGATCACGGCCTGATCAACGTCTTAGCGATCGCGCGGGCAAGAGGTATTCCTGAGTGTCGGGATAGGTATTACTTAGTTGAACTATGGGTACCAAGGGCTCATTAGTGCGAGGCCGATATGAATAACTTGGATCTTAGCCAGTGTAAATATCATCCTGAGCGTATGTTCACCGAAGCAGACCGCATGTCGGGACGATCTAGAGACGGGGAGTCACCTTCCGTTGAGGTTGACGGGTAACGCAGGATAAGCCAAATAGCTGTTTGCCCCGTATTGCTCCTTGAAGCTGTAGCACTGGCTCATTCCACTAGATCCTTGGGCGATGCAAAGAGCATTGTCAGTTAAGCGATAGGACAGCCGTCTGTCCTCAAAGGTCAAACAATGCAGTCTCAACTAGATTAATTGGAGTATTCGCGGTCTTGATTTTCTTATTAGCGTTCTTAACCGACTTAGTTCGTTCGTCCTTGGG
> #11 AGCATnnnnnGTTAA  196 
GGCCGGACGGCGATCTCTGGAGCGAATTGATAGCCATGCGAGAAGCTTAGCAAGGAGCTACTCTAGTTACCCTCCCGCAGTCGTAATGGGTTCATCGGCTTGATACAGGCCCGTAGATCGGACTAACGTGCGACCATGTCTATCTTATTCCCCTACTCTGTCCAGGACATTTTGCTCCGAGACTTGAGTTCTAGTTAGCATGCCTGGTTAAAACTTTTCGTGCTAAGCATGTGGCAATTGTGTTTGGGGTCCGGAGTTTTGCGAATAAGTGCGCACAGAGGCTATTGGGGCATTCTTCTCCGTTTTATGACACAACAGTGACTAAATTCTCGCACATGACGCCAGCCGAAAACTAGTACCTGTAGCAGTATCGCCAGGGGTGTAGTGCTAGGGGGCTTTGTGTCTCCGTTAGGTTATCCGCACAGTCCGATGGGTGTCATAACGAAGTGACTAGTGGATAAGGTAGCATCTTCAGCCAATAGGAAGGGGCTTTCGATTAGATGCTATAATTCCGCGAAAGCTCCCTCAGCTGACATCTACGTGACAGCAGACGCGTCTTTAGGGGCACATTCCACTACGAAGGGAACCAAAATGCGACTC
> #12 AGCATnnnnnGTTAA  75 
CACGGAGGGAAGCCTCCACAGGTTTGAATCCAGGGAGCGCCGTGTTTATCCCTAATGCTCGACATAACCGGGAGCAGCATGAGGAGTTAAACACGTCGAGCTCCCGCGGCGAGTCTCCGAAGGATATCGATTTACAGGGCTACCTGACTGCTATATTTAGTACGAGGTAAATACAATACGGGCGGCGCCGTAGCTTTCGAGGTGTAGGATATGCCATTCAGCAAGTTGCCACATTCCACTAAACGGCCCTCTACAGCTTGCCCAGGTTGTAGACTGTCTAAAAACAGGTCAAGCCAAATGTAATCACACAACAACGATAAACATGCTGCTCCTCAACGAGGATTCACCTCCAGGTCTGTCCAGAGGATAAGTCCGGGTTCACCTTAAGTTTAACCGACCAGTTTCCCTAAACCGAAGATCTGGTATCAATAGGACTCGGGTTTACTCTTACGGTGGGTGGGTCCTGAACTGAGCATACGTCTGAGAGATCTGAATTGTTTGGTATATACGTTCCTACCACGTTGTGCGCCCATCAGCAGGGGCTTATCGAGATCTTTACACGAATCTACCTTTAGTCGATGGTCTGAGTCGAATCTAAAC
> #13 AGCATnnnnnGTTAA  332 
TGAAAATGGTACCATAGCCGAGCAGCCTACAAAAAAAATGTTTATGCCAGTAACCGGGCTAGTAGTATTTCGGCTGTATTGTAGACAGTCCTTATGAACTTGGGTCATCTGTGGCGTCCTGGGGTGATGCGCTATTCTGGTACCTGAGTCCGTAAGGACACACAACTGACATGGCCACTAGCGCCGATGCTTCATGCTAGAACGGGTTTTTCACTCTTACATAGTTACGATTAACTTCGGACAAGTCCGCGGAGATCAAAATTCAAATCGCCTCCCAGGGTACTGCTTGTTGTGTTTTGTGTCACATTCCACTACCGACATATGTGCGGTGTAGCATCCTCTGTTAACATCATAGGTAACTTAGTAGTGACTCCTACCCGAGGATAGGATTAGTGCACCGCGCGTAGCGTTGGCGCCCTGAGGGCATCCATGTACGCTTTTGCCTAGCCCTCTCTACGGTTCCGGGATGAGCGTGGTATACGCATAAATGTGACAGTACCATGTGACGAAGCGACCAGCTACCAGCGCGTTGGCCCGGTGGCAACCCGTTCAATAGATTGGGCCAGGGCCATGAAAGCGCATCAGGGTCGCTAGAACGGG
> #14 AGCATnnnnnGTTAA  494 
CGCTATTTAAGGGCTAGTCCTCGGAACTCTGTCAGCTCCTCTGAACAGACTATCGTCTGTTAGAAAGTCTTTGCTGGTATCATACCTTACGTCAAGAGCCCAATCTCATCTACGATTTGTAATCATTACCCGCGCTCGTATGACAAATTGGTGCCGAAGCCTTTCAGTGCTGTATTATGACATTGACGCTAGGTCAATTGAGATGTGTGATTCGGTTTCAGCGCCACCTATAGATCTGAGGTCTCAGATAAGCTTTGGCACATCCCACTAAGGGGAGAACACTGAGATGACGTACGGAAGACAGTGGCTTGTAGCAAGTTGACCAGTGTTATACCTTAAGTTGTCTTCCGATGGATATCTTGGTTATGATCTGTGTGCCATCTCTAAATGTGAGGTGCCGAGCTCTGAATATCTAATCATTACTGTGAATGCGTATGGTGGTCTTCTGGACCATAGGGGTGAAATATCGTTAGATCCTAATCCTAGCTATGGTGAGCATATGTGGTTAACTGGCCTTGGTCAGAGAGAGCATTCTCGACCCAATCCGAAAACAGGGGAGCGTACATTGTAAAAAAGCGGCTGTTACGTCAATTACAAAGT
> #15 AGCATnnnnnGTTAA  136 
GAGAGCCCTACACTTTTTGTTTTTTCTTATAGTGGCTATTAATGTGCGCTCATAAGGTGGGGACATGATCTTCGCAAGTCGACCCCTTACCGTCTAAGATTTTCCACCTAGCCTGGCCCCTGAGTTGACGTCCGGGAGCATAAAAGGTTAACGTACTGCACCCGTTTGGCGCATTCCACTAAACAAGTTATACCGAATTTATGGTGCTCGGAGTCGTACGACGCGCCGAAGAAAGTTTGACCCAAGGTGAGGCATTCCCGCTGCACATATTGAAGATATCACACGTATAGCGCATCCAACTATTACTTGGCGACAGAACCGTTATGCAGGCCGCAGGTGAGTTGATAATCCGAAGTTTTCCCTTGTGATACCTATTTTTGACACCGAAGAGTCCTTACTTCAAAATTTGGGTTGACCACTATGCACACGAATACTCAGATCGGACGCGGTCTGTATCCATCATCCGGGCTCGCTGGCAATTCGCCTAGAACCCAGGTCAAACGCAAACAACTGTCTGCCGGGTTTGCGTGGTTAAAAACCCGATGCGATTTCCGAAACGTTAGTATTCTAGATGTCACCTAAAGTAGTCCTCCCAGATTA
> #16 AGCATnnnnnGTTAA  152 
TATTCCGGCGAAGGAATTCCACTCAGCTTCGGCCGTGACATCACTACTTGAATTCTCGTATCGCGAACCCCAGCCCGTACCACCTGAAATAAATCTTCAAGCAAGGCACGGGGTTGGAGGTTGAGTTCATGGAGGGAATCGCAAATGGTCCTAGCATTATTGGTTAAAAGGGTGTACCGCGTAGTTAGCACGCTTCAGGACATAGGATTTAGGAACTCTACCGGACAAAGCCGACAGGTCCATTAACACAAGCTAGAAGAGTCATTACCATGAGCAGGATTCCAAGGAGCCCAGCACGCGGAAGTGGCATCTAGAAAGATTCAAACACTCACGATCGGGTCTGCGGCGCCCATCATTAAGGAAACTCTCTGGTCTCTATAGCCCGCACGAAACAAGTCCCAATTCTAATACCCGGTTGCCTCCGGCACATTCCACTATCTTGCAATTTGACCCGCGATTGGACGCAGCTTCGCGGCCCCTGGATACGAACTTCACTATATTCCATTGCCTATCCGCGAGTCCGTCTGGGGCCATGTGAATTCGAGCCACTTTACGGAAATGCAGAGGTGGGCTCCCGTGTGCGTTACTACGTGTCTCTGA
> #17 AGCATnnnnnGTTAA  243 
CTTTGCTAGCTCGACGCTCAGTTAGCAACCGTACGGGCTATGGCTTTAGCACATCGACTGGCCTGTCACAAATGCGCAGACTCCGGATTTCCAGAGCGGGGGGCCTTGAGGCCTTTCTGAGTGGCGATAGCTAAACTAATGGCTGAGTTCACAGTGATCCCGACGATGATCGCGCTGATCCTGCCCTCAAGCTGTCTGTTCCGGTTGGTCTAAGGCTCGAGCCCTAGGGGGTTAGGTAATCATAGCATGCCGGGTTAATGGCCCCTACTAAAATCGCTAAACCCATGATGGGTTTTAGCACATTCCACTAGAATCCGACGGTACGTGCTAATGTTATGGTCCTGACTTCACTTCACATTTTTGGGGGCAACGCAAGCTCGTGCGTGTTCGTACCGTTACACGGGGGAACCGATAGGGCGTACTCGGCGGGGTAAGGGGGTACTTCCGTGAGGCCATTCCGTTCTTTCCGAAGCTCGATCTTTCAACAAGCGCCTAATGGCGGTTGACGAGCTCTACAACTCTAGTCTGTCTCTGACGCAGTCGAAGCCGTATGAGCCCTAGGCCACTTGTCCATCCCTGTGGTAGCGAGCAAAGCATATG
> #18 AGCATnnnnnGTTAA  520 
CCGATCGCAGTCATTGATGGCGCCGTCTTCTAGCACTGGTACCCCATCACTCTAGCATATAATGCTTACCACTCGACCCCGAGGACTAAATCAGTCCTGGAGATTGTAAAGGAAACCACGACTATGCCCTTGCTCAGCCGCTAGTCTCCATCCGCCAGGGGCATCCATGCCAACGTGCATCTATCCAGAGAGTACACCTAGAAGGGGATGAAGATTGTCGCCACCCCTTCTCCTATCGAAAAAGAAGGTTACCAGGGTCCAAGGTGCAACACCCTGCCAACCCGCTATTGATGTCGCTGGATTGAGACAACCCTTTGTGCCTCAGGGTCACGTAATTAATAGAGCTCTGTCAGGAAAGAGGCAGGACCAGAAAAGCTTACTCCCTCGATGGGTGACGCGGTGGTGCACACTTGACGGTGCTGGCATATTCCACTACCATGCGCAGGGACAGGACTGCCGGCAGAAGGGTCAATCACAGGCGAAGCTAGAGACGTGTCACACCCAGCCGATAGTACCTCTTAGCATAGAGAGTTAAGTCATAAGAATCTAAGAATTTCAAATCTGTTAGACGACAAGTCCTGAAGTTGATGAGTACGTCAT
> #19 AGCATnnnnnGTTAA  97 
GAGCCTCTTCGGAATTGTGCTTTGATCTGCTACCGGATGAAAGAACTGCCTAAGTCCAATCTAGAGCACTACTTCTAACCGAGGGCTTCTTTGTCGCAGCATACTGCGTTAAAGCGTAGCACAGACCCAATCTGGGGCCGGCCGAGCTGTAGAACAGGCGGATCGCTATAGCGTTGCACATGGTGTTACAGTAGCGTAGGCCTTATCGTGGTAAGTAGTCGGCTAGCTGAGTCCGCATTAGCTGGCCGTCTGTACTGGGCGAATGTCGGAGAGCTATAGGCCAAGCTAAGCGGGGACTTTTCACTTCGTTACCCCTGCTGTCCCTTGAGCTCGTTCGATGAATCCAATCTGAATGTGATACTCTGACCCATCAGGCGGCACTAGGGCAGCATACTGGATTAGACAGGTATTCGTTAGCAAGAAGGTAATATTGTATCTGCGCGCAGCGTGTCGTTAGTACTTAGGCCTATAGATTACCTATGCCCAGTTGATGACACGACTGGCACGTTCCACTATCTGCCGATTCAATAGAAGCACGAGTCCCGGCACTCTGCGCGGCCGTCTCGTTATCTAGCTCGTGCACTCAATGGACCCATTTGT
> #20 AGCATnnnnnGTTAA  37 
CAGGGCCTCGTGGTCCCCGTGGGCCAATTTGATATCCAGCATATATCGTTAAGGCTGGGCCCCCCAGTATCTTGATTGAGGAGAGATAGCCTGGAATTTTGAGGGTGGCACATTCCACTTTAACGACCTACGCTATGCCGGCCTATGGCCTACTCTTTCTTGCACCATGCGATTTTGCCTGATTTCGTATGTCTATAAGGCAGATCTGGCCACCTCGCAGCGCGCCCCCATTACTAGTGAATACATGGAGACAGACTCGCCCAGGTGAGAAGTAAATGGACTCCCCTATCCATCGCCAGTAGGATGAGAGGCCATGCGTATACGGTATAGGAAAATGAGTTAAAATTGCGGCGTTATTTTCGTGGACCATATAAAAATGCCCGTAGATCTGTCGCAGGCGGCGGCGGCCCTGGCCGTCGCCAAGGCGATTTCACTGTGTATGGCATTTCCAGGAAACTCCGAGTCGCAAAATTGATCTGGCTATTCTCAAGGAACCGGCGTCCGTCCCCTTGGACGCATCCCTCCCTATAGGGAACCCGGCGATGCCTGAATCTATATTAACGGCTTTAGCCAGCGTGCCTCAAACTCAGCAATGCGGAT
