# Supplementary material for: A particle swarm optimization-based algorithm for finding gapped motifs
Source: BioData Min. 2010 Dec 13;3:9. doi: 10.1186/1756-0381-3-9 (PMC3022572; doi:10.1186/1756-0381-3-9)
Supplement: Additional file 2 — Experimental Dataset. The synthetic data sets and real biological sequences used in the paper. [file 1756-0381-3-9-S2.ZIP › synthetic/with_noise_motif/10.txt]

> #1 CCCGTnnnnnCTAGA  296  CCCGTnnnnnCTAGA 
CCGCCCTACCAAGGCCTCTGTCGTCGAGAGCGTATACGATTATCGAGGCGAATGACAATCGCTCCGGGCGCATAGCCATGGTTGCTTGTGTCTGGAAATCTAGGCATGATATGTCAGAGCGCGGTCGTCCCAGTGTTGCTCCGTCTTTTCCGGTACAGCGAGGGCCCATGTATGTACTACACTTATACCCTCTCTAGAACGACGGCGTAGAATTTAGACACACCCCCACGCAGTGAAATATAAGTAGGATGCTTGCAACGGGGACAACATCTTGGTGACGATTTGGATGCCAATACCCCGTGGATTCTAGACGGCAACTGTAGTTGAGGTGCACAGGGTTCCCTTGATTTCGATCTCGGTCACCCCATATGCATCACCTCACTAACAGTGCAGGGTAGGACACCAGCCTCGAGGAGTAAGGGGAAATAGCATGGCGAGTATGACAAATCACTGTATATTGCAGTGTCGCAGCGGGGTGCATGTCGTAGTAAAAGTGCAATATATCGCACTAACACTTGCGGGGGACAGCACGTGCGGTCTGGGGAAAAAAAGGGAGAAACACTAGACGTGGAATTGCGACGATAGTGGTTATATTTAACT
> #2 CCCGTnnnnnCTAGA  27 
GTGTCGATGTTAGCTCATCCGAAGCCCCCCGTACTTGCTAGAGCACGCATGGAGCCTGCTTAGTGCACAATGTCTAGGCGCTACCCGAATTTAGTGTTTTAGCTTCTCTATATAGACAACAACAGAGCTCATACTTGGCCTAGGAATGATTATAACAGGAAGTAAGTGCAAACGGCGCTGCTTATTGAGAAGTTGTGCCTGCTTTCACTAAATTAGGGGATGGGGACAGGTAAGTTTTCGTCGGATCGCTTAGCGAGTAAGTAGCTCAGGTGTCATACGGCCGTGCTAATAGGAATTGTGAGAAAATAGCGTGCGCGCCGAGCGGCCGTAAATAATATTGCGCTTTACAGTAAAGGGTACAACTACGCCCTGTCCGAGTCATCATAGGCGCTCTTGGGAAAACCCGAGATTAGAAGATTAGGTCTGCCGGAATCGATGGACCAAGCGGACGGAGTTACAGTATGCCTATCAATCACGGTGAGAAATTAATGATCGAGCACTCGGGGTACGGCAGCACAAGTTGGAAGTGGACTGTCCGCGATTCCACTAGCTCTCCTTACCCGCTCGATAGATCCCCGACACACACTTATCGATTACCAA
> #3 CCCGTnnnnnCTAGA  134 
ACGGAGTATAGTCCGGATACTTCAACAGACTCGCTGTGTGGCCAGTGGTGTGCAGCGGTGTGTGTGAGCTATACTGCCCATAGACAGTGCCGACATTAGAAGAAATTCCACAATCCTTACAGTATTAGAGTAATCCCGTGCAAGCTAGAGGAACCTCCCCTACTTCAGCCCAACACGGGGAATACATGCATACATAGTGTCATCCAGAGAGGACGGCCAGCAGGAGTGCCCGCCTTCGTTGCCTTTCAACTCCCAGTTACAGTGTTCACATTCAGATTCTCAAGCAACTCGATCGGATGCTCCACTCATGCGCTCTGGTGAAAAACCAATGTATACGCCCTACCTAATTCTTTGGTATAAGGAGCATTCACAAGCTGCTCGGAGAGCACCCTTCCACAAGACGATTAGATTTCACCGGGAATTTACACCATGCCGAAGGACGTGGAAATGATCAGCCGGGGCATGTAGCGGTAGCGGCTCTTAATTCACTTAATTGGTAAGTTGCACTGACCTCGTATTGTGGTGCGACGATCTCGAGGGGTTGACCCCATATCTCGCCTAGGCCAACGGTCCTTCAAGCACCTGCACGGAGATACTATC
> #4 CCCGTnnnnnCTAGA  432 
CCAGCTTGACCTGGAAAATATTCGTAACTGAAAAGCTGTATCTCTTCTTATTTACGCCTAATAAATCTCCTAGGCCCGACTTAGTCCATAATACTAAATCCTCTCGATAAATTAGTCTTATATTCGTCTTGAGTATCAGCCGCAGTTAGTACTACAGACCTTGCGGCTGTATGCAAATAGGCACCCCTCGCCCTGTCTGTTTTCATCCGGTCTTGAAATGGATATCTACGAACTCCGGGAAGCTCATGATAGTTGTAGTGCGCTGTGGGGAAAACAGAGGTGCTCTGGCCTCCCGTTCAAGCGCTTCGTAATGCGACAGGCCAGGGGGTGGCTAGGTAATACGGGAGTAAGCGGAAAGGAACCTCACCAGAATGGCGCCGCTTTCTACCGCCTTACTGGTAGTTACAGGCAAATTCTTTAGAGCTGGGAACACCCGTCCCCTCTAGATTGTCTCTGACCAGGCATATCATCGAGAAGTTCGGTCAGTATAACTCGGGCTGAAAAGAAAATGGGCTGTGGGTGAGAGAGTTATTCAGCAGCAATGCGAACGTAATGACGGACTTAATGCACTACGGTCGTGAGGACACGGTGTGGTGCGAC
> #5 CCCGTnnnnnCTAGA  27 
CTTGCTACCGGTGTCAGATCGTTTCTCCCCGTAGCGGCTAGATAGCAACACTTCGAATATGATAACTTAAAGTTGCAGGCGTACATCCGCAAGTAGAAGCAGTACCCGTTTGTATTTCACGAGATGTAGCCTTATACAGAAGGTGGGCTTGCTAGTTCTCGAACATCCAACAGATAGCCCATGAAATTCGATGCAGAGTAGAAAATAGCCTCAGCAGATAGATACAGCGCGAGGAGGACTCAACGGGCGCCCCACGAAAGCGGTAGGGGTCTTGCGATTGAATGACACCATGGGGTAACTTTGGCTACGTTTTTCAACCCGATAGCTTCCGAAATCATGGTCCGAGGCGCTCTGTGGAAAATATATAATGGGTAAAGTAGGGAGTTCCCGCAGGTGCTGACAGAATATGCCATGTGCATGGCGATCGAAACCCTCCGGAATGCGAAACATTGACTTGCAGGCTTAAATGCTCTATTATAATTTTAGTGTTACATAATCTGGTTCTTAAGAACTTCTCACCTCGTATTTATCGGCTCATCGTGAGCCCTCGAATGTTCGGCCATTCGCCCGTAATGGATCCCCCATATCTGGAGGATACAG
> #6 CCCGTnnnnnCTAGA  256 
TCGTATCGAGGTTGAGATGGCGCCTCTTAGTTTCTTAACAGATCGATGTGAAACCAGCTGTGGGTCCTCTTTTGCCGATCGTCTATTGAGATAGCTTGGACCAATCCGCATATCTTAGCAAGTAAATAGCAAGAACCGTTGTTGAGCAATAACTACTTCCAGCGGGTAATTGGGAGAGGACGAGCATATCCTTTCCCACCTATCGATGGCGTTGCAGAACCGAACCGGGTTCAGTGGGCAATTTGAAACAGGGGTTCCCGTTATATCTAGACTCACGAGTCACTGATGCAAGCAGAGCCTCTACCCGTCAGGATGTACCCCGTGGGGATAACTAGACATTCCCCCTACAGGGAGAGATGTTGAGTGTATGTAACCCAGGCAATAGTGGGAGCTGAGCTGACGACTCGTTAATCTTTTCGCGATCGTTTGCTTTTCGCTGAAGACGTACCGGTGCACATAGAAGATTGAGACGTCTCAAGCGAACGAGGTGCAGTAGGGGATTTGAGTCGCGCCTGTTAGTGTTCGTTACCAACTGCGCGAGCCAATGCGCTCTGGGGATAATGAGCGAGACCCGCCGACCGTTGCGCCATTAGGACTGCC
> #7 CCCGTnnnnnCTAGA  124 
CTGTATAGGAATGCCTCATTGTACGGTCACCCCTACGCGCTCGGGGGAAAAACGGTACAAGCGTCGATTTAATCAAGGGAATCCCTACAAGGCAGGGGGGGGGCTGCGCTGCGTGAGGCGGTCTCCCGTTCGCCCTAGAGAGTTGCTATATCAAATTGCAGCACAATCGTTGCGCTTAAGCTTCTTAGGGGATGCTTAACTTTCCCAACAGGTCTGCAATGTTCCCCACCCCCCGGGGTTTCGGTCCACCTTAGCGTGGCTAGACATTGGGCTAAGGCGTGCTTAACTGTACTGGAGCTCTGGGGGCATTAGCTCCTGACCCGCTACGCCTATCTCAAGTTGCACGCAAGCGTTTGAAACCTGACCGCCAAAGGCTAGTCAATTTGGTGGCAGTATAGACGACAGGTTCGACGTCGCTCTCGTTCAGCGGGCTACCGCATTACGTGAACCAGATGCTATGTCTGCATACATCAATAGTATAAGAAAGTACCTGACACCAGCTTCAGCGCGGGGAGGAAGACTAAACACGATTTTCTCGGTAACTATCAATACTACTGCAACTACGCAATGTAGATGTAGTATCTTGGCAGGCCGGATTAG
> #8 CCCGTnnnnnCTAGA  22 
TCGGGCGGATCTCTCCCTTGCCCCCGTCTCCTCTAGACGCATCCGGTTCGGGTAGATAGACACAAAAGCTTCGAGCGCATTGCTTTTGACGCCTCCTGTACTCTTAAGGCGCTCTGGGGATAACGCGGTGGACAAAAAGCCAGCTGTCCAACTAGCCCTCTGCAGCAGGTTTTGAGAATGATTTTGACTAGGGTGACGGTCCGATTGATGGTCCGCTGGGGAAATGAACGTGAGTTCCTATCTCTCGGTACGACGTATACCTTCCGCGAAGTGCACGGTGGAAGGGGGCGTTCGATCCCCGAAACCCATAGGCGATAGCGAACGGCCTTGACGCCAGGACGGTTAAGAGTGTTTCGCGCAAGCTTGTCATGGCGGCGACAAATTTACAGTATCCGATCCTATGCCAGTATAATTATACTGAACCCTCCAGAAGGCTGTTTTTTGGTCGCCCCCGTGGATGTATCGAACATATGTCCTTTAAACCTATCCTTATGCCTCGTCGGTGTACGACGAGTTTTAAGAACGCGCGCATTGTCGTGATTTAGGTCCACTACAGGTAAAAATTTCCGTCGTAGCTCGACTACAAAGTAGTAGTTCAAA
> #9 CCCGTnnnnnCTAGA  109 
CCGTAGAAGAGGACCCTAACACCATTGCTGTATCTATAACATTCACGTCGAGTCGGAAATGTAGATGTTGAACACCCTCGCCACTGTTTTTCGTTGGCCGAGGCGTTTGCCCGTGTGGCCTAGAGAAAGGGGAATGTGCCGGCAACACCAACTCTCGTGACAGCCCTAAAGGTTGTATAGTCTTGGAACGATTGAAAAAAAGGTCCTGATATATGTCTTGCACAGGAGGCGGCGCTCTGAGGAAAAATTTCATTCGCCATGTCGATTGAGACCCGTCGGACTCCGGTTTTGGGAAGTTAACACGGTCTCTAGGCTCTGAGGTAATATGTTGAATGGGTCTGCGCGCGCAGAGCAGACCTACCCCCTTTTATCGCGAGAGGTGAAGTCTAAACCCGGACGTGCCAGTAAAGTTATTTGAGTAGAGTTAAAGTGTAGCATGACCTGAGCTTTGTGGCCCGCGACAACTCCGTCTAACCTGAGGGCAATCGCTACAACCTTTCGACTCGAACAGTGTTGGAATTACTCGCACAGAATTCCTCGTTCCTATCCACAAGACACGGCAGCTCTAAATTAAATCTAGTCGATGCATTGATAGGCCTC
> #10 CCCGTnnnnnCTAGA  221 
AATTCCTGATGGAGGAAGTAAGCCCGTTGACGCCCGGAAGTGCAATAACTAGCCTGTGCCTTTAACGGCGCCCGCCCCGGAGAGAAATGGCCCACCCTTTGAATGCATGGGGCGACGCACTCGAGACTTAGCCGATTCTCTCAATACGCGTATCACCCCCGTGTGTGCACTTGTAGTCACTTCTAGAGTCTCCCATATAAATATGACGCCTCAAAAGAGGGCCCGTAAATACTAGAATGCACGAGGCATTGCCGAAGGTCATAGTTTTGCCTTTTCGACCAAGCGGCAAACAACTTAGTTTAGGTCTCGCGGCATTGATGAATACGAGATCTTTGGACAGGGATTTGCTCAACTATCACCTGAGCGCCACAGTAGGAAATGATTTAGAATCACCGGATAAAAGAAAGACGATGTGCTCCAAGAGAGAAGAAGAGGCTCCATCTGCCTAGCATTACTTCTCGTTGGGTCTCCGGAATCAAACATACAAACTCTTAGCGCGCGTACTAAAAAACCTGGTGGCCTAATGCGATTGGTGCACTCTGGGGAAAACGTATAACCGCCCATCTCCTTCACTCTTCCCGTCTGCTAGCCTGCTTCAAA
> #11 CCCGTnnnnnCTAGA  386 
CGACTCGCATATATTTAAGTGCGTCTTACACGGCTCGGGGCTCGGACTCTGTCAGGTCTACATTCGATATCGGTAATCTAACTCGCACTTGATCAATATATAGCTGGTTCTTTTCCACGTAAATCATCAGCAGTCGCTCACATATACACTTCATACTTGACTAAGCGTCTTGTTGTTTTCGGGGGTACGGCAGCAATGAACTGAGATGTGTCCCATAAATGGTATTCGCCGGAAGTAGCTAACCCCAGCCCTTAAGTCCAGCGCTCGGGGGAAAAAGCGTGTGCTGTGTAGCAAAAACATAAGGCGGTTAGCTCGGTGATGGAGGAGTGTGGTAACGTAGTTTTAGCTAGGGATCTTTGCGATGAATGTTAGGACGGTGGCAACTCCCCGTTACGACTAGACCGCTCTGTCTTGATTCGATGAGGCAGGCCGTTAAGCAAACTATTTTACTATTGGCGATAGCTCCTTTTTTCGTACGTGTTGTGACTGCGGTTCACCTAAGTCATGGCCACAGATGCGAGCTGAAGCCGCGACTCACTCTTGTCGGTTCTGGGAGTGAAACGCGGGGTCAGAGGCCAAACTGTGGGCCGCCTAGGGAAC
> #12 CCCGTnnnnnCTAGA  389 
GAGGAAGTTACCCGTGATGGCATCGAGGGCAACGTCGCAGCGTGATAAGTTTTGACGGTATTCAGAGACGGGAGACCACTTAGTGGACCACATGCCGTGTCACGGCTTGAGCCAATTCAACGAAACGTAAGGAAATCTGTTCCACCAAGAATGCATGGGTGACGACCGAACTCGAGAATGATGTAGGTAAGGATACAGTAGATTTTCTTACAATTACCTCCCTCAAGAGCAAGATCTAATCCTCCGCGTCAAGTCTTATCCACTAAATCAGGGCTTTACGCCGACATAAGGCGTCGACGCGATAGGTCGAAAGGATGTTGCCAACCGCGAGACCATTTACAACGTCCCAAAGGAGTCAATCGAGTACGGCGCTCTGGGGACAACGTATTCCCGTTTGCACTAGAACAGAGCACGCTCGTCGGCCCAGATGAACTTCCTTCGCCTTTGCCCGTTTAATTCTCCTGATTCGGTATATTTGAATGATCATCTAAACTGGGCTCAGCTTCGGTGTGATCGTCTTCTTTGGCCTAGTTTTGACATATGAGTGGACCGAACTGGAGGGCCCATGGACGTTGGTCATGCCTCGGAAGGTATACAATG
> #13 CCCGTnnnnnCTAGA  317 
GCTTCTGGACATGCGCTATGGGGAAAATTGTGATCCGTAGAACTACAGTCTGACCGAACATAGTTTACTAATACTAGTGGCGACTGTTGATCACAACCCACCTGTGGCGCTTTAAGGTCATCGTGGTTTCTCGTTCCCTTGGGCGGTACCCAGTAACTACATGTGCAAGTTCGGGAAGCGTGGCCGCGGCTGCCCTGGTCCTGTCAACGCTCTGGAAAGGCGCGTGGGACTGACCCCCTAGGCCAACCAATCGAACTGTTTGCATTCCAACTTGATGGAGGAAAAACTGCTCTACTTTAATCTGTTGGCGATGATTACCCGTTATCACTAGACAGCAATCTTCCAAAACTTTATCGACACGCCTGTAGATTTTAATCCTGAGGACTTGATTGAAGGTGATGAGCATACATAAGGATCTCCGAATAGCAAGTGGGTGCTACTACCGCATCGATGAGTGATTGGCAACGCAGGTGTAACCTGTACCAAATATGGGTGGAAACTGACGCGTGCCCCGGGGTCGGTAAGGTTTTAGCATTCCGTTTAAGTGAGTTAGTCCGAACTATAAGAGAGCTGGTACGATCTTATACCACGTCCACTATT
> #14 CCCGTnnnnnCTAGA  384 
GAAACTCAGCTTGATTGTATTGTTCGCGCGCTGCTTAAATGTGAACAGAAGTGCGATAGAGATACGAGTACCTTCTACGCGAAACTAATTCCTACATCGGCTTCGAATGGAAGAATTCAGACTTCCTAGGGACCCAGCTAATAGTAGTCGCCTCAAGACAGTATCCTTTGTTCTCCTTACCCGAGTCATGCCCCAGTACGGACATGCTGCATGGACCCCATGCAAGTTGACACGAAACTGGTGCGGGTTTAGGCGGTCCCGGGTAGTAATTGGCTATCAGCAATCGCCAGGGAACATAATTTCGACGTGGCTGCGAATCACTGCATCTTGGTCTCGATCTGTGAACAAACAGCGTCCCACTGAACCGGAACGTTTTATACCATGCCCGTAGTTCCTAGATCCCACAACAAGCACTGCGCTGTGGGGAAAAAAGGATGACGATTCCGACAAACGGTCTAGGCTGTCGTTTAGTTCAAACCACGGTACAACTGGGAGTGCGCCACAGCCGGGGAAATCGACTTTGCTAACCGTGTAGCCTTAGCAGGTTATATGTCTGCTAGGTACTTGAGCAAGATAAGATTAGGCCCTCCCTAGATCGTT
> #15 CCCGTnnnnnCTAGA  562 
GACGAAGGTATATACATCGTATCTTATTGAGAATGAACGTCGTAGAAGCTCCGTACTAACAGCAGACGCTCGCAGAAGGCCTGAGGCGGGTGACTGCAAGTCACCGCCATGGGAGCTTTCCGAGTTAATCGGGGTAAACCTATGACTTAGCGACAAAAATCTCACCAGCCTCCGTGTGCTAGCATCATGCGTAATCCTTGCGTGAGATAGTAAACAGCTAGGTGGTATGTCTGCGGTGGAACACCCCTTATCGTAAGATATCACGGACAGCCTGGATTAGTTAGGAGAAGCTTCCCTCGTTAAGGGGCCGACGATAACCATGTGTATGCGCAGGGAACCGTCTCCGGCTTCTCCCACCGTTTTCCGCGTGAGATACCGTACATGCCGTGAGCTCGCTTTGCTCCGCTTTGTAGTGAAATGAGCGCTCTGGGGAACAGGTCATCGGTGGTCATGTTCATTATTCCCAGTGCCGAGCGGTACCACTTAATTTTGTCAACGTATAGATTGCTTGATTTTTAGTTGCGTCGATGATGTTCGCGCACCAACTACCTATATGGCTCTTCCCGTAGAACCTAGAATGGGGCTCACTTGGGTACGAGT
> #16 CCCGTnnnnnCTAGA  91 
GACTATCGGGCTGGGCCCAACCGCTGTTTAACCCACCCTTACGGTCAAGAATCTCACATACTCGCGTGTGCTTTGTAGTGGAGTTTTATGACCCGTCCAACCTAGAGGGGAAGGTCCGCCCCCTGAGGCTCCCTCGGCGCTCTGGGGAAACGGTCCTTTCGAGTTTCTTGGATCAGTATAGCGACTCAGACAAATATCTGTCTGGTAGTAGCCCGGATTTAATAATAAAAGTCCCAACGACACTCTCGTACTCATCTACTAAGCCTCGCTGGATCCTTTGTACACAGAATAATGGCGTTTTCCTATATGACCAGGCTAGTTGATAGAGCTCAATTAGAAAACCAATGTTAGTGGGGAGCGCGGCCGCTGCTGTCGTAAGAAATGTCCTTGCAAACGGGCAACGTGAGGCAGCACATGCTCTACTAGCGCTGCAAAGCGAGGTTGATGTACATCGTGAAACTTGTTGCAAGGGCGCCCTAGACCCTATTCACATTAGGCTGTCCATGGCCGTCTAGGCGGGGTGCGGTAAGTTAAATGGATATAAAGGCAATGTCTGATGACCTCCTCTCCGGCGGCCAGCCCAAGTGGGCGAGGCACGTT
> #17 CCCGTnnnnnCTAGA  425 
ATGCTATACTCTGTGCAACTGGTACGTCAAGCTAGGACTCAAATTGAATCTCTGCAAACCATGTTAGTGCAGCCCATCAGGTAGCCGGGATGTCGTCAGTCTGGATGTCTGTGGCATAGCACATGGGTGCTTACCAATTCGCCCTGCTGTAGAAGGGACACATCCACGACTGGATGTACCTCATGGCAGTCATGCGGTCTGGGGAAAATCTTTTGCCACATGAGTCTAAGCACATATTGTCCGACACGAGGTCGGAACAAACCCCACCTTAAAGACGCATAGGCCACCGCCGGGTTGAAGTAGTGTCCACAATGCATGCCTTTCCGCAGCGCGAAATCCAGCAGAGGTAAAATTCACGATAGAGTAGGGAGACTGCCCACCACATTAACCTCTTTGAGCGGTGTGCCTGCCTGGTCCTGTACAACCCCGTCATGGCTAGAGGTAAGCGGTCGCCGGCCTTAGTTTTCGTGGCAGCAATGGGTCTCTCGAAGCGCAGACAATGCTATACGGTAGAATACCAGTCACGGCTGCTCTGCGGGACGATGAGGGTTATAAAGTCGCTCGGTAAGGATAAGTCACTTATGCTGTGACATGGCGGCA
> #18 CCCGTnnnnnCTAGA  271 
CAGCGCAGATTACTGCAGATCCCTGCATAGCCGTGACGTCCGCTCAAGGCCTGGTCTTATCCAACGAGATTGGCCTCCCTGGTCAGGTCGGTAGTCATTCTGTCTAAACGAAATCCCTAGCTCCCAGGACTTAGATGAATGATTTAAATAGCTAGCACTAGGTGATGGAGCGGCCCCCCCGTGCTAGACCAATAGTTACTGTGAATCCCGGTGAACCTCGAGGAGCTCCCCAATAAGGCTAAGGATACGCAGTGGCTGTCTACTTCTCTACCCCGTGTGGTCTAGACATACGAGCTAAATCCTCCGGTACAATTAAACCACGGCCAACAAACGATTGCGGGGTGCTGGATGCGAGTAGACGAGAACTGTGCCAATGTGATCGATGGGTAGAGTGTTAGGTATACTATGGTCTCCTTTCGTAGCTCAGCTAATTAAGATAGGCGTGCTCGCAGAGCCGAGCAGCAGCGTCTCTATTTAGATTCCTTTACTGTTAATTCGGGCTGCTCATTCGGGAGCTGGGCCCCCCATTGCAGTCCAGAGTGCTCTGGGGAAAACTGCGCAACGTTTACTTAGCCCCTTATTTCCACTGTCGTGATCTTG
> #19 CCCGTnnnnnCTAGA  88 
GCGGCGCCTGCAGTATCTCCGTACCTAAAATGCGATAGATACAGCACGTTAGGATTTTTTTTGCCGACAAACCATGACCAACGGCCCCCCCGTGGCAACTAGACCTCTGGGGAAAATGGATGATCGAGTGTCCGAAACTTATGTATATCGTCCAAGGCACTTGACGACAAAATGTTCATTGGATGACACCGCCACGTGATGATCTGAAGTTCGTAAAGCCTTGATATGGTCATACGTCTCCGGTGTTGCATATGCTGACATTAGTCCGGAATGGGACGGGGGTGAACGAGGTCGCCTGTCGTCCGTCTCAGAGCGGCTACCGATACATATAGTCTCCCAGCGGTTACATCCCTCATTAGTTGCGACTCGATTGGGGGTGGAATTCTGATATGGCCGGATAATTTCCCTATCATATCTCCGCCCTGGGAGCATATGCATCAGGAGTTTGAACCCGATAGTGATCAGTGGGTGCCGTACGTCGAGAGTTGCTACGGGCCATATGCAAACGGATAAGAGCAAGTAACGGGAGGACACCACGGTGGTGAAACAATTCTATCTTTCTACAGCCAAATGACGAGTAGGTTGTTTGGTTGTAGCGAG
> #20 CCCGTnnnnnCTAGA  512 
GGAACATTTGCTCCCAACGTCACTATCCACCGTGTAGGAGACCGGGGGTAGCATACGGGGTTATCTTACTGGCTATCGGCGAGGTGTCACTACTTGTGGAGAGTTGGCAAGGAACTGAATGTTTTGCGAAGGACCATACAATGCTTACACAGATCTCGCGGAATCGTAGAAGTTTGGATGCAACTCCCAGTGGTCTCAATAAGTTCCGCCAGCCAAGCCGTACGAGCCTCCTGTTCAATGCAAGCATTCAGCCTTCCAGAGTAAGTCTTCCCCCTGGGCTTTAAGTCAATAGTAGCTTATACACTTTCGCACACCTAGTACTGAAAGTAGGAAGGTGCAAGACTCGGGACGCACGACAACGGGGCACTCCTAGATTGCCGGATGCCTGCTAACGGGGACTCATTAGTGTAACAAACCTATGATTGCGACTTTATGACCTCGTGGTGACCAATATTGACGGACCAATCGCATTTCGCGCTCTGGGGCAAACCCTGGTGTCTTAGGGTCGCCTGCCCGTCTGTGCTAGAGACCTCTCTGTCTACGGCGGGCGTGAGGATGGTTTGAGAAATCATGGCAAAGCGCAGAGGTAATTTCACCAGA
