# Supplementary material for: A particle swarm optimization-based algorithm for finding gapped motifs
Source: BioData Min. 2010 Dec 13;3:9. doi: 10.1186/1756-0381-3-9 (PMC3022572; doi:10.1186/1756-0381-3-9)
Supplement: Additional file 2 — Experimental Dataset. The synthetic data sets and real biological sequences used in the paper. [file 1756-0381-3-9-S2.ZIP › synthetic/with_noise_motif/11.txt]

> #1 GCATGnnnnnAAGCC  321  GCATGnnnnnAAGCC 
ACACACCAAGCTATAAGACTCGCCGGAAAACACGGCTTCTGTGGGTGATTACCCGTATTATCCATTCGGGGACAGTTAATTAACCGACCAGACTAAGCGAAACCCTCAACTTCTAGGCATCGAGCAGTGATGCATGAAGACGTGCACTCCTGTTAATGTCGGTTTTCTTATCGGTTGATTCGCACCAATTGGGCCCATAATTCCCAAACTTGCCTGGTTGTCACGCGTAGTTCAAGACGCAGAGTTACGTTCATGTCAGCGCCTCCGCGATTGTCCGCTACGGCGAATCGATTCTATCGCCCAAACCGTAGATACCCGAGAGCATGATAAAAAGCCAACTCATAACCCTCTTCCTTCAATGTGGGCCGCTGGTCGTGTCCAACGCACTATCCCATGCCCCGATCCTATTCCTCGCTGTGTCAGGATCCCGTTGATTATGTATGGCACATTTATCGTATACCTATAAGATCTAACGGCTGAGCACGGAGCATTTAGTACTTGGTGACACAGGGTGTCCTTGTTCTTAGTCGGTAGCATGGAAAGAGGCTCCGCATATTGGAAATCGCCGTTGTTATGGCCAGTCGTCCGTTTATGCGTGAG
> #2 GCATGnnnnnAAGCC  390 
GCTCGCCAAGGTTTGGGCGGTTATGACAGTCACCCTGGAGAGGTGAGACAGAAGTGGCGAATCCAGCGCCCCTTCCTTGATAATTACCCTGCTTTTCAGGCTAAGCGCAACTACTTCACGATATGTGTTAGATGACTGGTGTGTCCGGGTCGGCCAATATAGTTATCTGTGATATAGGGACTGAATAAGATGGTCCCATACCCGGATCGAGTTATATAACAAATGGCACTATGCCGCGATGGGGGGGCGGTGGTCCCTCGGGCATGTACTTTGCCATTGCGCAAACCCATTGCATATGAACTTTACAAAGCGTCTTTAATTTGATCAGTAGATGAATAATGCGCTCAGCACCTTCGAGCTGTAGCAGAAGAGTGTGTTAATGCGCTAGCCGCATGTACTTAAGCCGTACAAAGGGTCTCGATCCATAGGTTAGTCTCATTATTGCGGGCTACGGTTCTCTGATATATCCGACCTATCGCGCGAAATTCGAAAAAAAATCCCCTGATCGCTAGCAGCTCGCCGCGGCGTATACATAAGCGTATGCTAGTGAATTGCCTTAAGCCGACTTTCGTAACACTTTATGTCAACTCCGGGAGATCT
> #3 GCATGnnnnnAAGCC  284 
ATCCTAATATGCTGGGTTACGCAGACCCCTTGTATGCACCTTGGCCACACGGGGAGACACCTTATTGATTCGGAATCAACCTATCAGCGGTTCGTACCCAAGGGGGCTTGCACCAGCGATATGCCCCTGGTGCGATAGTTAAACCATGGTGGGATAGATATGTAATTCCGACGAGTAGGGCAAAATAGATTTCGTGCGTTCTATATTACCTGCTGCTGATCTGTCCCGTACATGATCTAGATACGTGCCGATCGGGTTCTTGTGATGCGGTGCATTTGCAACTGGCATGCGCACAAGCCAGCGTCGGAATCACAGCGTAGATGACACGATGGACCGTTGTTTTAAGCGCCACAGGCGTAGGGAGTCAGCTCAGCAGTCAAGCCTTTAGGAAATCTGGTCTGGTCTTTGAAGTCAGATGGGTTGGACAGCCGTACATCAGCAAACAGCACAGATAGTGGCTATGACTTGTCTTGAAGGCGTCATACCTTACGAAAACTTTGCTCTCCCATAACCCGATCAGCGGGTGTGCTCGGGCCATGTTTTTAACGCCAGAGATAACCTGACCCGCAAATATTAAAGCCGTCAAAAAGCTACACTGGT
> #4 GCATGnnnnnAAGCC  443 
GGGGGATTGGCGGCGGTACACCCATAAGGTAACTGTTCGGATAGCTCATGAAAGCTGCCAAGCCCTAACGGCGTTTGATCTACTGGGATAATGCATCATGTGTCCGATTTAGTCCCATCTTGTCTTAAAAGTGCATAAGTTGCTTGATCGTCAGGTCTACTGACAAAAAGTAAATTGTTTCGACATTCCCATACCCCGAGCGAAGTTATGAAAAGATTGCACGTAATAGGCGCCGTCGAAAAACAGCACTCCAACCAACTGGCTAATCGTCGTCTTACTCACTCCAGCATAGGGGGGCTAAAGTCGGCTGTTTGAAGGCGGGAAAGGGTCGTCAGGGCACTTCGCCGTATCGCCGCAATTCCTGGCAAGAGCTTTAACTACAGGGAAGATCCCATTGATAACGAACACTACAAAGGAGACGGGTGGGAGCCGTTGTATATTGTGCATGTTTGCAAGCCTGCAAATTTAGATCGTAACGGCCGACACAACAGGAGGACCATCTATGCTTTGCAACGAGGATGGCTATTGCTCGGGGCTCAGTCTTGCTCTTAGCGCGCAAGTCCCTTGGATCAAATTCTAAGAGAGTGATGGGTTATGGCT
> #5 GCATGnnnnnAAGCC  183 
GGCTCCAACGAAGGACAGATGAGAGATAGGGCCTAGAAGCTGCCACGAAGAGGGGCGGCCATGCGGAGTGTGCCTCGCGGAGAGATTTCAACTGTCATTTCTCGAAAGGGCGACAAAATCATTACGCGCCCGATCATCGCTTTTCATCATTAGGAAAGGCTTTTGATGCCTACTTGTTTTGGTGCATGCCTTCAAGCCGTAGTCCTTAGTTACGAGGCGATACCCCGGAACCGCGTAGTGCGGGCGATTTATTCAATGGTTAACCTCCCATGTCAATCTTATGTCGTACCTACACGTGTATGGGTGGTTCGTCAGGGCGTTCTACCTATGAGCGAACGTAACACCGTAACTTGTTAAGATCCGGTGGACGCCTCGCTCCTGAGATGATACTCGCTCTGGAATCTATATACTGGCTCTCGCATACCCCGATCTCGGCGTAGATCGCAAATCAACGGGTGGGATCCGTGAGTGTGTCTTCATGATTGCCCAATATAGCAACGTACGTTCTACGTGCGAGAGGACTTGCCGCGACGGTGCACCGTAAATAGTGCTAAGGCTAGGATAGGGTTTCCGCCGACCTAGGAGCGTAGCGGCTCTCAG
> #6 GCATGnnnnnAAGCC  295 
AGTGTTGCCGTGAGTGTCAAACAGGGTTGGGGAGATCGAGATCACAGCCTCGACAGATGGCAAGGCCTTGGACTATTTAAGCGGTGCTCTCTTCCGGGCGATGGGGCCCCGTGAGCTTAAGCTCTATCTCTTACCTAGACTGCGTTTGGAGACGCAGCGCGCCGTGCTCGAAACGTAGCGGAGTGAAACGGTTTCGCTCGCGTCTCCATGGCGCCACCCGTTCGGGCTCGGGACAAGCAGTGTGTAGACTGAGTTAGAATGGGTTGTCTTTGCTACTTCCGACCTACCACCTTTGGCATGGCACAAAGCCTAAACTCTCCAGAACGGGTGGTGACATTGCTCGTGTTTGAATGCTTTCCTATGGTTGTTCAGGGGAGCTACATTCGGAATTAGGGCCAATTCCATACCCCGATCGCAACATCACTGGAGTCAAAATCACTATGAAACAATATAAATGGTCCACCACCCCGAGCGGCGAGGTGCTTCGCACGCGTTGAAAGGAATTGACGGACCCAATGCTAAAGTTAATAGCCGAAACCTTCAATCAGTGCTGCCCCGCAGTGTCGTGTCCTGCTCGATGGACAGTCTCTTTGCTAAGGT
> #7 GCATGnnnnnAAGCC  548 
GTTGTCATGACCCAGAAGTCCTCTCCTATCACATTTATTTTAACCTCCCAGGTACACAAACCGGACCCCAAACACGTTTATCGTCATGAATGCCACGCGTGGATTCCGAATACCTTCGCGGAATCACACTTTGTGCCTTCTGCCAAACTCTCGTCTTGTCCTATGTATGACGGGTGTTAGATTGTAGGGCTAAATTTAGCATTGGGCCCCTGAGATTGGCACCACCTACGGCCCTTAAACCTTGGACCGTGGCATGCGTGACTGGGCGTGAACTGTTAAGTTAATTTAGGGGTCACTGAGAATCTCCTCCCCACCTCATTGCCCGGTGATAATTCGCGCGAGTAACACCTAACCCTTACTTGTGCCCGTGCTCAACCAGTTGTATAATCCGATGTCTATGGAGTCGAGGGCCAAGACGTGTCGTTCAGTCCCAGACCCCGATCTCGTGAGAATTTTATCGGGGGCCTGCTCAAGTCAGACAACTTAGATAGCGAAACTGTGATGGGAGAATAAATAAGATGGCAGCATATGTTCCCTCTTCTTGTTGAGCATGTGGCGAAGCCGCGTCAGACCATCTCCATATTCGCGGTACTCTAAGCA
> #8 GCATGnnnnnAAGCC  353 
GCTCGACGCACGGTACGCGCGGCGATGCCAATCTATACCCCTTTGTAAATCTCGCCCATGATCCGCTCCCATACGCCGATCACTGTCATAGTTAACCAAAGTTTGGGAGCGACAAATCAGCGCAGCCACCAACTTTGGTATCACCACACCGGTTGGAAGGCGGGCCCTTATTGAATACAGGGACGTTGTCAATGTCAAATCAGTAGGATGGCCTTTGGCCAGCTAAAACCAGCGCCCTCAGAGTTCGCTTGTCTTGATGCAGTCCAGGTAGCAAATCGACGGATCTCCTAGTGCCTCTCCTAGTATGGCGTTATTGTATGAGCTTGGCGAGCAACATTGCGCAGCTAAAAGAGGCATGGTGGGAAGCCGCCAGGGTCTTCTCGCCCGTTCTCCATGTGTCTACCGTCAGACCGTGTCCGAGCGTCCGATCCGCGAAGCAACCGTCAGGCAGTCATTGCTCGCATTATCCTGGCAGGAAAGCGCGTACCCCGTGGTCGGTTGCGTCACCACTCTCAGCCTTGGGAACGTACGGGACTAGACTAGGCGCGAACGGATTCCGCGATACATCGTGCTCAATCTTCAGAACTGGCTACTAGTTAG
> #9 GCATGnnnnnAAGCC  297 
TTGTACGGGAGGCCATGATTTTGGGGACAATATCTATCGCGATTCATTAGGTGACAGGCTGATCGGCCTTGCTCCACATCGGAAGGCCAGAGTTTCCCGAAAGACTATTAACGCGATTCTCCCAAACCCTGGTAGCTGAGGATACCCAAGTGAAGACAGGTAATAGATCACTAAAGGCGGTGATGTATTGGGGCCCATACCCCGATCAGGTGATCTGCGCTAACTCTATAGAGTGCCGCTCACCATAGATAATACGCCGACACAATCCGGATTGATCCCCACCTCTGTAATCCACCAGCATGCAATGAAGCCGAGTTAGTAGCCGGGGCAAGTCGTTCCCCAATAGTAGCTGTAAGTGAATCGGGACCCGTGGTGTCCTTGGCGTCAGAAGTCACAAGCCCATTTCGAGCTCACTTGTCGTTCCTGCTCGAGTTCGCATTCGACTTAGGCAGAGTTAAGCGGTCGCATCTGGCTACGATCGTTGCGGGGATATTGCAGACCGTGCTTAAGCGGAATGGCATCAGAGTAATCCCAATATTAGAGAAGTGCCGAGGGGCCGCATTCTTATGTTATCATAACCCTCTGTCTATAAGTCCGGCC
> #10 GCATGnnnnnAAGCC  553 
GGAGGGTTCAGTTTGTGTTAGACCGGGATTCCCCTTTGGCGAACTTACGTCATTCGCTGATTCAAAAAGGCATCCGACAGACTAAAGGAAGTTATTATTTGATCGCTGGTCTCATCACTACGTAGTTGGTCATCCCGCAAACTCCGTCTGGAACAGAACTTGTGTCACGAGGCCAGATTTCCAGTAATACGTAGGTTGCCGTTTATCAGAAAGAGCAGACATAACGTAAACGTACAAGAGTAGCAAGCTGGTCGTGCGGCTTAGACGAATGTTCAACGCAATTGCGAGCTAAGAGGCCGCACATGTCCCATACCCCGATAATTTTCCCGAGGCTGTTCGGGGCCGGGATGTACGTCTAGGAAACTGATATCGCGTTAGTTAGTCAGGATAGTCGCACCTCAATGGGCGACGATCGAAAATCGGGATGCCGGCGCTCACTAGCCCTTCTTCGATAGAACCCTAGCCGGCTGGCTTGGGACCCTGCAACACGCAGTGACACAGTCGGAAAAGGCCAGCATCGGGGAGAATCGATCCCACGACAGTCGCTTCACTTGCATGTACCGAAGCCAACAGACCCAAGCCCAACCACCCTGGGAAGTA
> #11 GCATGnnnnnAAGCC  368 
ACCGGCATGGTTTATACCTTTCTTTTTCTTGAATGGCGCTAAGTAGTGTGCGACCTAACTTTTTGCGTATTAACAATTGGGAAGCCCCCGAACAAACGTCCGGCAGGTCAGTAGCCATGCCTGTTGTAAGGCCATCGCATCGTGCATCTGGCCAAAGTAGCGAGGTTAAAACGTTTTTATCTAGTAGGTGAACATTTGATGACCTAAGTCCAACGTCACATGCAGATGGTCCTGGGTGCGTGTTACTCGAGCGTCCTATCAAGTTAGGTTAGCTGCTCCCATACCCCGAACCATCTTTCGGGCTCTCGAACCCCCCGGAAGACTTGGTCACTGGTTCAGCATTCCAGTTGTCGCAGTTCCTGACCTAGGCATGGTCATAAGCCTTACGTGTGAATCTAATGAGATTTGCGCGACCTCGCCACTACTGATGTCGGGCCCTGTAATCCGTTAATCTAGGGGCAGTGACTCGGTGTACACATCATACTATCGCTGTGATTTACGATCACCCCCGCATGTTCCGGAAGGCCCAGGGGGTGTCTAGGCGCTGAATGGTTACAGGAAATGGGACTTCCCGAGCGTCCCAAAACAGTCGTAAGGATG
> #12 GCATGnnnnnAAGCC  7 
TACCTGGGCATGAACCAAAGCCCCGATCGGAGGCTCTGGGATCAAGGTGACTAGAACCAATAGGCCTCTCTAAAACGGACTCATAATCCACAATGGCGTATGAAGACATCCGGCCGCCAGCCTCCCTGTGGTATTGTATGCAATGGGTTGGATCCAGCGGTCCAAAGTACGCGGAAAGTTACTAGCACGTTCAACAAATACCCTACTAATAAATATACAGATAATCATCTTTCAGCCGCCCCGCCGACTAATTATGCTCTTAGAAACGGGTTACCCACGTGGTCGGAAGCTCGCCGCGAAAATACACCGACAGACCGCCATACCCGTGAAGCAGCCGTTATAACAGGGTTTGTATATTTTTCATTGAGCTGATTCTCAGATCTTCGTACGAAAATTGACTTATTTCGACAAACTTTGTTTCTACATCGTGGTGCGCGACTCGAGCTCTGCTAATCAGGTGCCCTGTCCTGAAAATGAACGCAGGTAGGGCATGCTCAAGTGGATTTCTTGCCTATGACAGTAGCCCGCCACTTCGGATCTGGACGTTGCACAATCGAATCAAATCTCCGGCACCCTCCGGCTGCGTTGTTTATTTCGCGC
> #13 GCATGnnnnnAAGCC  145 
CTAGAGACCGGTCGCCCACATACGCATCTACATCGTTGAAATTGCATGAAGAAAGGACTTCAACGGACCCTCCCATTCCCCGATCACCCACTACAGTAAACGGCTCGCACAGTGCATGGAGTTTATCTACACTGTTTCATTAGGTGCATGCCAGTAAGCCGTTGCGCATCAGGGACCTTTTCATTTGCACGTACCCTGGTTGCCAGGCCCCATCTGAGTCTGAATCCTTTGGCTACCGTGAATTCGCCACGATGAGTCCGCTCGTCAATTTTTGGAAACCCACAGCGGGAATTCGGGGTGCGCAAAAAACCCCGCATTGGTGCTATCGCAAGGGGGGGTGAATCTACGTTATGGGGCTATACCGTACCGATGAGATGCGCCGATAGCGGCCGGGACGCGCCCTGTTCCCTTGGTCGGGAATCGGAGTGAGTCTTTTGCATATCGTGCCACCATTGTCCCCTCTTAGGGTGGAGTGCGTGGCTGAGATTGACCCAACGGAGCGGTCAATAGGCCACTCAGTATAGTCTGTTAACGTTGTGGCATGCACGAACCTCTTGGCGGCGTTGGCCCATCTCGATAATCCGTACCTGTCTGAGATAC
> #14 GCATGnnnnnAAGCC  500 
TGATCAAAGCGCGAGCGGGGAGAACACCAGTAATTCTTCCCTGTTCAGTGATAATGCATCGGCGCCTCAAGCACATGACCGCATGTCTTAAGTGAATACTAACACCATGCAATATCTAAGCAAAGCACCGCCGGGTTGGCTGGGGCTCGTTTAATGCTAGCCTTTCGGTAATGGCATCCCACAACTTGTTAAATATCGCATCTCTCGTGTAGACTCAGTTCTACTAAAGCACTATGCCCTAGCCTAGTGGTTCTAATAACGCTCCGTGTCCTTGAGTTCTCCCATACCCCAATCCCCATACATATAGGTATAAAGAGCGACGACCCTGCGGTTGTGGGACGTCGATGGCCGGTGTCTGTACGTAATGGCGTTCACCTATACCGATGCGACTCTGCTCTCGCACTATATTAAACGACAGTCTGGGCACGTGCCGGAGCACAACAGACTATGCGCAAGACATTCACAATCCAGCGGTGTGGGCAAGAAAACATAGACGAATCGCATGACTGAAAGCCTTATAATCGTGATTACACATCGACTTTCTCCGACGCGCGAAACTTCATGAGATGCGGAACCCTGTCTCGCCGCGGCTGAGTTGGC
> #15 GCATGnnnnnAAGCC  325 
AAAGAGCCCGAGTGAGACCTCTGACAGAACTCGATGGATAGTGCGGTGTCCCATCGTTGACGCTGACAAAAGATTGCTACAGGACTGCTCCATGTCGACGAGAACTGGGTTGCCTGCCTAGAACGTGATAGTGGATGGCACCTGGGCTTATGCTTTGGACGGCACCTTTATCCGTAAATACTGGGCCCTCGCATCCAAAACTCGGAGGCGGGCAATGCACTTTTGAATCATGTAACATACCGTGTTCCCGGACCTTGTGTTCCGCCAGAATCGTTCGCGTTCTAGGTACGTATATCGTTGTGACCTTAACTTGTTCCTCTCCTACGCATGGCTACAAGCCGACCTCGAATTCATCGCTCTTTTGCCTTGTCCTGGGTATTTGAACGGTCTGATCTATGTCCAGCTATGAGGACGAGAGCCCTGACCCATACACACAACGCTACATCTTTACAATCCAGCTGGTTGCTTGGACGCGCGCCCCGCCCGGCATATGTGAAGTGATATCCCATACCCCGATACAACTGACGCTGTTCTGGCGAATACGCTGATTATATCACACAGCATAGCGAGGTGTCTGTTGGACGTTGATACCCCACTGTT
> #16 GCATGnnnnnAAGCC  372 
CTCAGAGAATGAGAACACGCGTTCCGACAGTGCAGTAATCTCCGGCTGTGACCTTGCTTGGGATGGTGGGTCAATGGTACCAGGTCACCTTTCTGTCCCTACAACAGTTGAATTGGAGTCCGAGCTCGAGCATGACGGACCCCAATGACGGGAGAGCCAGTGGTATAGCATGCAGCTCGATAGTGGCATGGGAACATCGCGCTTCGCATTAGTGCCATCTCTCCATCTATAGAAGCGTCCGCTCTAGTTAGATTCTGGTTCTCCTTGCGTGAACCTGAGCAAGTATTGGGCTCTCCGTGCTCCTGTTATCGTGAGGTCACTGCCCGGTCAAACGAACTAAAGTGGCAGTCTCCCAGACCCCGATCATTTATAGCATGCGGGTAAGCCCGGCAGGTAGTTGTGGCAAGATCGTATGTACAGAGGGACTGAGATCGCCTTCGCAGCTAATGACGGTAGCTCCGCCTAGATCGCGGTTCATCGAGAGGACTAGAGTCCTTCGCTATCTTTTGACGGCCAGGTGAAATCCTCGCGGCCTCAGATGGCCTGCCACTACTAGATTTACCGTATTTTGCCAGCGAGTCGTGCTAGGACTCGCAGAAC
> #17 GCATGnnnnnAAGCC  411 
GCGCCAAGGTAATCGCCTAGCCTTCTCCCAGACACTACCTAGTTTCCAACGCTCAAACCGCTGTTTGAATTACGAATCATGTACAAGCGTTTTCGGAAGAACACTAGGCGCACCCGGTTATGTGTGATGTTGATAAAGGCAACGCTATGTTCCTTACATTTGGTCGTCAGTAGAGTTGTGCGTGCTGGTCGGTACCGCGGTCGCGCACTTTCGTTTGGGCTATTAAAGCGAAAGCGTGTTCTATGTTACCCCCAACAATGGTGGCAACGAATTATCTGCCTGGAGGCGGAAATTTATTCCTCAGCTTCCAGAGAAAGCTACTAAGTCCTGGGATCCGAGACAATACAGGTGAGTACGCGCACAAACCGCAGGATGCAGTGCCCATACCCCGATCAAGGGTGCGGAATAGTGGCATGAGATCAAGCCGCTACCCTACTTCCGAATCGCCCTCTCGCCATGTATCCGCTCAAGTAGGCCAGGTAGAGTCGTAGTTTAGATTAAGTAAGGCGAACAGCTCTCATTTGGAAGTATTGGAGAGAGGATTGCGTATATTTCCTGATGTGACGGGAGATGAGACAACTAAGTCATTAGCTACATAGT
> #18 GCATGnnnnnAAGCC  8 
TACAACCAGCATGTTGTGAAGCCCCACTTTAGAGGATTACATGTCGCAAACGCTAGACGTAGGAAACAACCAATTGCAGCCTTGTTCTATGCCACGCGGCATCAGCGTCAAGATCTTGGTCAAGCGAGAGTACACTCTGTAGCAGGTCACACCCAGTAATTTAAACACAGAACGATATACAAGGCGAATCAGAAGACGGCCGGGAGCCGCGGCAATTCTGGTAGTGTACCGGTAAAGCCAGTTTTTGGAGAGCACCTACACTGATGAGTCGCACAACTGCCTAGTCTGCCGGAAGAGTGCAAGCGTCTGTATGACGCCAGGTAGTTGGGATGCGTTCAGTAGGGTTAAACTGATCTGTCAACTCTGAATGTTACCTAGACTTTTGAGCAACACACATCAGTTCTAGTAATCTGCGACCCCCTCCCATACCCCGATTACCAATAGAGGCTATATAGGTACGGCCTTTATAGTACTGCGAGCACGTGAGCCTTTAATTTTGTCGTGCCTTGGCGTTGCTAGATGATGTTGGCCATCGCGGAAACTTACCACTAACATATGGGATGTAAATGCTGGGGTTTTAGTAAAAATGGCGCTGGAGCG
> #19 GCATGnnnnnAAGCC  148 
TCGGATATTATTATGGAAAAGGACTGATTGGGTCATACTTCGTGCCAGCAGAGGCCACCAATGTATTAAGACATTGAAACAGCTAGAAACAACTTCGGGGAGTCCTTCTTGTCAGCGTCGAGGCCGTTACCCTAGATCCGATGCTAGGGCATGAGGCAAAGCCATAAGCCCCCTGATAGTATTCGAATCCAGATTTTTCCCGGGCCGCCCACATTGTTCAACTAAGTACCCGTTACATGGAGTACGGACTCGAAGCGGCTTGGGCGTGCCACTTCAGTCTGGCTGAAAGCTCTCTAATGCAGTAGAAAACTGTCCCCCCTGCACGTGGGAATTTTCTTCTCAGACTGGCTCTACCTCTCTTCGGACTACATGCCGGCACGAGCAAGTCCCACGTTTATTTCCCATCCCCCGATCTGTGTATACGTCCTAACTGAAGGTTCTGTCTGAGCTGATAGGCTGCTTAGTAAGTATGGGACCATGTGGTGCCTATAAGAGGCGAAGTTCCTGGTGAGATCGATCAGCACCGTGCTTTGGATCTGACGGCCATCTAGCCGGGCCCGAACGGGGTCATGGCTACGCAGTGTGACTGGCGGGCAATTC
> #20 GCATGnnnnnAAGCC  333 
AGCCATGGGACAATTGCACATGATCACAGACGTTATGGGAGTCGGACACGAAAATCAACTCGCACCTTTCACCCATCCTGTTGTAGAAGCTTTCTCGTAGAATCCTCTAACTAAGAGGAATTCGCATACCCCGATCACCCGTAGTTGCCGCCGCATCATTAAGCCTAGACTGATATGGAACGCTTCTACGACGGTACTGGACACACATTCTATAAGCTTGCTTTCGTTCCCGGCTTGTGGACGTCGGGCCAGATGCGCATTCCCTAACAGTATGAAAGGGTGATGGAAACTTGCACCCTCTGGTAGTCAGTTATGGGGGGTGCGTCTAGGGGCGCATGGATATAAGCCCACCGGTCTGCGCTAGTCTCCGTATATATATCAAGGGCTGTCAAAAGACGCGACGTCCACGTGGAACGCAAACACGATGCCTACAGCGACTGACAACCTGGTGTATCATTGATGGTATCAAAGACTCGAAAGTTGTGTACTGGGAACATTCTTTTCGATTAACATTTCTTTGCCACCCGAATTAGGCCTAATACTTCTCAGAGACGCGTTGAGCACTCGGCGGGTCCAAGATGGTTAACAATAGAATACCGG
