# Supplementary material for: A particle swarm optimization-based algorithm for finding gapped motifs
Source: BioData Min. 2010 Dec 13;3:9. doi: 10.1186/1756-0381-3-9 (PMC3022572; doi:10.1186/1756-0381-3-9)
Supplement: Additional file 2 — Experimental Dataset. The synthetic data sets and real biological sequences used in the paper. [file 1756-0381-3-9-S2.ZIP › synthetic/with_noise_motif/12.txt]

> #1 CATGTnnnnnATGAA  266  CATGTnnnnnATGAA 
CACATCAGTATCCTAGTAGTTGTAAATTCGCGGGGGTGAGTTAATAGGAACTTATTATTGCAATGTCCCGTACTAATTGATATGATGCGCTTCTGTGAAAGTATTCAGAGGTGGGTCAATCTGGGACCACCGACGTGGGGAAGTGAGTAGGCCATTCAACCCACTGCCATAATGTGGCCGTATAAGACGATTGTACCCGCAGCAACGGGTAGTTGACGCTTAGCTTGAAACCTTCTATGGGGAGGTGTCTTAACCTATACACGTATCATGTTGATGATGAATAACGTCCTGCCAACTTGCTCGGAATTCATCTTCACAGTAAACCCGAAAGTCAGGACCCCAGCTTCCATAAAACCCTCCAGAAGCTATCGATCGCTACTACTACACTAGAAGCCCACCCCTTGTGGGGTGGACGCGTAGGCGAGTCTATAGGTACCGTTCCGCTAGCATTGACGGATCCGCTAATCCCCCGGTTCTCGTACCAGTTTTAACGTGGGTATACCTAAATCTTGAAGTACGTGGAACGGTGGGGTTCTTGTACGGCGCAGGGCAAGACATAGCGCCCGAAATCCCTTAATGTGATGGAAGTACATGCAAGCC
> #2 CATGTnnnnnATGAA  211 
TGCCCTCACTACGTGTACCCCCTGGCACAGGTATACGGCACGCTCTGCATTGCGATTCATTTGTGTACCCCGTGGCGAGGACACACATGCTCACAGAATCCAACTGGCGATGGATGCACTCAACGATGATACTAGGGATACTTTTGCAGGTTTTACTATTTTAGTTCCTAGATCTGTAGGTCCGAGTTGGGCGTTCGATCCCGAGCTCGCTCATGTGTGGAATGAAAGGTATAGTGTGTCATGTACGTTCAATGGTTGGCCGACAATTGTCGGTCGCACACCAATTAGCGATAAAAAATTTACCATTCTACGAAGCTATAGATCTCTTGGGCTAGTTCAGCCGGTTGAAATTTAGGGCCAAACTATGTAGCCTTTTTCTTGGTCTCTCTAGTATGATATTGACCAAATGAGAGCCCTATGACCCATCTTCTCCAGCATAGTTGCATTTTGCATGCTCGTATGCCGAGGTTCGGTTGTGGGATGTGTTTGGACACGGCCAAACGGCGAAAGGCGCAAATTGCTACCGTGTATTCCCGTGGAACCGGCGGCGCGCCAGTTCTTAGCCATCGGCGTGCCTTTACATTCTCCGGAGGGTAGGCA
> #3 CATGTnnnnnATGAA  577 
AAATTAACATAGGCTAATGGCCGAATAACTACTACTACACAATGCGGCCCAGGGGGGTTTGTCGTGCATCCTCGGAGCTATAGATCGCTAACTCTTTATGCACGAGCGCCCGCGCTGGACTATGCGCATAGAATTACAGGCTAGGCCAACGTCCCGTTGGTATATGAAGTTTGTCACGCCATACACATAGGATCAGTATCTGAGCCGGTTTTGTCGCCGCTACGCCCAGACCGCTTGGGCCCCACGGGTATGACCCGGCAGGGATCTCTCTCTACAGTGCACTAGAGCGTCAGTACCATACGCAGGAAGGCGAAGGCATTACAGAATCAGGGATGGGTGACTGCAAACCTACAATCCGGCCATCAGAGCGGGGAAGAATCTTGAACCCATGCAGGAAGGCCATTATCATAGTTATTGAAGTTTTCCTCACGCCCACCCGACATAAGAGGAAGTTCACCCCGTGACGCGTTGATGAAAAGTCTCAGGCTTGAGGGGTATCTTTTGCAGGACCCAGGGATGACGGTCAGCTTCGTACAATGCATGACATGTCGCTAAAATGTGTGCTTGAGACTATTCACATGTAGGCCATGAAATAAGGAA
> #4 CATGTnnnnnATGAA  411 
ATAACTACCAAGCTACCCACAACGGCGAGGTTCTTGGTTTATGCTGTATTCTTTCCATCTCAGGTCCGCACCATGTCCTAAATTTAAAAGTCGCAGGCATCCACCTAGATTCAGATTCTTTGACTATGCTCTCGAGCCACATGAGTACATATGAACCATGTCCATGGATTCTGAAATACTTCGCGGTTGGCGTTGGCCGAAATGATTTTAGTGAAAGTTCGATCTCAAGGAGGACGTACTATGGTGGGGCTAGGCCTCGGAGAGGCCGCGCGGTACCTTTAGTGACAAGGGGAGCTAGCCAGTGCAAGTTGTGCGGGGGCAATATATTGAATGACTACGTCAGTCACAGACGAATTCGGTTTGCTACTCTGGTACACTATTCGTGCTTTCGGACATCCGGAACTCGTGCACCATGTTTGCGATGAAATTTCTTGGACGGGGATTTTTAGCAGGGTACATATCAGTGTAACTGCGGCCCCTGCCCTCCACCCAGCGCTCGATCGATACACGTATACTCGTGTAGCCCTCGCCCGTGCATCCGACCAGAGCAAAATGGACTGGAAATGCTCGGACGCTATAGATCGCAAACTGTTGTGAAGG
> #5 CATGTnnnnnATGAA  563 
CGTGATACATTATTACGTACCAAGAGATCCTGAGCAGCCGACTAATCTGCAACAGGGGCTTAGTTTTCACTCGGCGGGCATGACGGTCAAAAAGTTCTAGAATGGAAAGGCCACGGACTACAAGGACATGGTGCCACCCTTGATTTGTACAGCAAAACATTGGCTTGACTTACTAAGGATTACCACCCGCAGTTTGGCGTACACAAGTGGGCGTGGATTGAAATTACCCTCGACTCCCATTGACCTACGTTTTAGGAAACGAAGCTATAGATCGTACCCACATAACTACTGCACCGAGCCTTCGCGGTATTCTGCATAACTGGTATCACGCACGGTCAGCTCGGTTGGATTTCCTCAAGCTTCAGTTTTCAGGGCCCTACGTCACACCATTTTAACATATCAGTGTCTGCCCAGCCGGTGGGGCGGGGCGGGGAGATTTCAAGAGTGAGCTATCCCTTAACGTTGCTCAGGATCACAGGGTCGGGTACGACTGAGACCCCATCTAGACAGTATGGCCGGAGATAAGAGTCTTCCGCTTGTCGTCAGGCACCTCCTCTATGCTGCATGTAATGAATGAAGACTTGATATTTGAGATGATCA
> #6 CATGTnnnnnATGAA  519 
GTGGTAGCAGTACTAATGACGTAGGCGACTGTGACGCATCGGCTGCTCTTGCTGACAGCCGTCAAGGCGCGAATTGCGTAGCGCAGGAAACGTGTTCCATTGATGTCTGATACCCCTTCATTGTCCGGTTGGCGCTCGGTGGTTGAAGCTATAGATCACGATACCCCTTTGCCGACGCAGATGCAAATCGCCCCTTGAGCTAGCGTGCAGTACCGCGGCTAGCGAACGATATTGAGCGTGAGGCAATGTACTGGCGGGCGCCGCTGTCCGTCACTAGGGCGAAAGGTCAATGCCTAAGCCAAGAGCCATTCCTCGGTCTACGGGACGATACTATTGCAGAATGTCACACAAGTGATTGTGGACTTCCACACCTTCATGCATCGGAGCTAAGTATGTATAGTCTTAATTTATGGCAGTCCTCTGCTAATAACTCCGCCGAAGTGAAGGTTATATCCGGGGGGTCAAACGGGGACCCGTTCTTATTGCCATTGCTTCTTTCCCAGGCTAAGGTGGTCAAGACATGTCTAACATGAAATACTGTTACGCGGAGCGCCTTTTAACTGTATGAAGTTCTATCGCCCGTGTGCTCCTTCGGCCCGC
> #7 CATGTnnnnnATGAA  360 
ATCTAGAGCGCTTACAAACGGTTTCAGGAGGACATCGTTACCTACACCAGTTCGGGGCAGTTTCTGGCGGCTTCAACCGGTCCCATTGAACATACGGTTACCAAGACTCTCAAGCAGCTGCAGAATGGTCTAGTCATGAACCACAGGGTCAACTACGGTCTGGGCTGACGAGACTATCGGGGGTCGAAAACTGTCAGAATGCCGGCGCGATCTCAATCATCGGTCATAAATGCCCTGTAAATCTAGTTTAGAGATTATTATTTAAATGGAAGATATAGATCGCATATATTAGGTGGTCATAGGGGCAATCCCAGCATAAGTACCATTTCTGCGCAAGACCGGGGCTGATGGTTTATTAGACATGTACGGCATGAAGGCGCTCAGACCTCATACCGTGATATAAATTTCACGTGTGTATGCTGCATTTCTGGGGGTCCGGCTCCGATCAGTCGCGGAGGGCAAATGTAACTCAAGGACTAATCGATACCGTTTTTGCGGCTCTTCCGCTCCTAGCCGCGTACGTACCCTTTGCGGGTAAGCCCGAGTGACCAGATGCATCTGTAACTACTGTAACAGAGGCAGTACCCCAGCTGCTTATCT
> #8 CATGTnnnnnATGAA  385 
ACTTGTCCTTGAAGTCCCTCATACTGCTAGTCTGACCCGAAACCTAGACCCCCGTAAATCTGGGCGAGTGTATACGATGCCAGGGCGGGCTCTCTATTTTGGTCGATGTCTACCGTTAGCCCGCTCCGCACTGAAAATGAACAGTTCGTTTCCCGAGTGTAAGGAGTCCCCGTCAGACAACTCGATGGGAGGAACCTAGACTGAAGGCAGCCCGTCCCATCGGGGTTCGAAGCTGTAGATCGCTATCCACCCTTTCGGTCTCCTCGAAGCTAATTAGAGGCTAAGTGAGCCCGGCTCCATGTTGTGTCTCAAAACGTTGCATTGCACGCCCTCAGATCCGGCGGCTACGGGGCCAGCGCGTGGATAAGCGATTGCCGCGATATAGCATGTCGTATATGAAATATCCATGGACTTCCGTAATGCCGGGGACTAATACAACGTCTGAATGATGTGTAAGGTGTGTTGTAGTCCGGAAGCTCCTTACTACCGATCTGACCATCGATACATGTATGTTTGTCTCCTGACGCTGCAACTCGTAATATCTGCGCGCGTAAAGGCCCGCCAAGGAGTTGGAGCCAGTCCTGCTAAACCTGGTGCCGT
> #9 CATGTnnnnnATGAA  508 
GAATAGTCTGTCCTCCAGAGATCCCTCCCTATTAGTTCAGTATATAGAGGGTGTATTCAAACTTCCGATTTGTGTGTCGCTCACACATGCTTGGGTACATATCTCACACGACGCTATAGATCGCTTCTACGAATTGACGCCAGGTCTGAAAACCGACTTCCCGCACTAGGGTGACCCCACCACGGTGTTCAAGGCTACTGTCGCGTTTATCGTGACGTACACCTTGGTTCGGTAACTTAAGCGCAGTGCTTGAACAGTTGACATCAACTCCCGTTGCGATCTCGTGGGCCACTACACCCAGGGCCCTTTAGATTGTCACGGCTCCACGGTTACCCTGCGCCACATATAAAGGCCTTGCCAAAACCGATTGAAGGACGACGATCGCACTCGTCTTTACTAAGAAAGCGACTTCTATAAATGTGTGCGGTGGTATAACCGGGGCTCCTCCTATGGTATCTGTCGTAGAGTGACACACGTGTTGTCAGGATCGTGAGTGGCCCCGCGTTAGCATGTATCCTATGAATCTGAATCCGGTCCTTTTCTCATGCAGTTCTGGTAGTATCGGATTAGGTTCATCGACATACTGAGTGCTGGCATATT
> #10 CATGTnnnnnATGAA  90 
TGCACGCCCCTAATGTCAGTGTTCTTACCGTACCCGTGTAAGCACTTTTCGGAGTTCAAGGAGTCTCAGCAGTCGCCCAAGGGGAGCCGCCATGTGGTATATGAATTCATGGCAAGGCTATTCACCTGGCGCATTCTGGTCAGGCGATAAATTCTAGGGAAACAAACTGAGTAAGCTGCTGCGCGCCAAAAAAGAAGGTCGGAGGGACCCATGGCAAGAAGAATGATCGTGACGTTCTCGACCGAGGACGATGAGGAGCTATAGATCGCGCCATTACCAGTAGGAATAGCTTCTCTCTTTCAACTACCCCTCCCTCGGGATCAAACTGAGCGTCTGCCTTGTAAATCGCTTACTACATTCGATCGGTTTTGGGGGGCTCGTAGATGCTGCAACTCTGATCTCTCACACCCAACGAACCTTGATATATCAGTAAGCAACCCGCCTACTCGTACTTCGTAATTTTTCCTCGAGCGTAGAATTTTAGGCACCAAATATCCGGTTCACACTCCGAACAGTCGAGTATGAGTCCGCATCCTGAATGATTACGCAGATGTCTCCAGTCGGTTCCTGCCGAATGGAGAACTTGGCTGTGAGATCGAC
> #11 CATGTnnnnnATGAA  358 
GTCACGGGGTCGGAAGCTCTAGATCGCGGCAAAGAGAGAGCCATATACGTTGTTACATTTCATCGATGGTAAACTAATGGGCCGACTCCTAGTTTCTTTGGTGTACTCACTGGAATGAATTACGTATTTGCGCTCGAATAGGGATTTCTTAGTCATCTGCCTTGGAAGATGGGATCTGGGGGACTAAATGCACATTATCCTTTCAGGTCAGTGGACTCCGTTTCTGAACGCACACCTTCATTTCCTGAAATATGCGACGCTTGCATGTTTTGGGAACGAGGTGCCTACAGTAGCCGATCTTAGCGGCTAGCTCTATGAATTTTCAATCTAAGAGAGACCCTTACGAACCAAAATCATACATGTACCCCATGAAGTCGTGTTGTTCAAAACGATTAAAGCTGTCACACTTTTGCGGGTGGTTCATAATCTAACTCCACTTAGGGACAGAGCTGGTCGAATTATATACTCAGCTCATGACGTGCCACGTCGGAGGACGCAAGGCCTCACGCTCACGAGATTGGTAATCGACGGTATTCTATCAACCGCTGCGATCATACCAGATGAGCCGCCTCCAGACCGGTTCATAACGCTGACGGGTAA
> #12 CATGTnnnnnATGAA  515 
TAGCCATCTCCTCGATTTCTCTCTTGTTCCCCCTGGACTTGCGATGTGGCCTAGGTAGTGTATAACGAGGTCTGCGAAAGCCCGTACAGAGCCCCCGTCACACAGGGTTGCATTGTTATCACGCGTGAGTAAAGAGATCTCTACGGACGTGTAAAGTTGCGGCGAGCCCGAGCATTTTACGGAGGCACAGTGCACCGGGTATGGTCCGCGATAAGTCGACCTAGACTGTGGTCACACTTGCTGCTAACGCGTAGCATCTGTCGACTAGGTCTGTCGTCTCGCCTAGTTTGGGTAGATTTGGACCTGTGAGTGTACTTCTGTCCTCTTAGGGCGAGCGCTGTTCGTGGGTCCTGGGTCCTAAGCGGTAAATTTGACGGTAGACCGTTCCACCATGTCCTCCGAACACTTCTCCCGAACCCCGGGCACGCAAGGAGTCAGACGCGTTGTAACCGTTAAAGCAGATTGGAGCATTCGGAACAAGCTGCTGCCTGATCTGTTAATATAGCAGTATCCGTCATGTCAGGGATGAATTTGTCATTTTGACAATCCTAGCGTAACTAAGATATAATATGGATTATACGATGCTATAGATCGCGTCGG
> #13 CATGTnnnnnATGAA  462 
GAGGTTTCTTCGGGCTCCATAACTCTCGCGGTGACCTCGTAACTGTGTAGGAGTAATCGATAACCCGAGCTTCCGTAAGAGCAAAAATGTACTATACCCAGATTCCGCCCCTGGTGGAGATGGGGCTTGATCAGAGTTTAACTGTTACTGGGAAAGCTGTTCAAACGTACAAGTGCGGTCCCTCCAAGTGCTTGTTTCTTGTTCGCGCTCGAGGGTGGCCATATCTTAAGTTCGATTGAGATTGCCGTTTATGCGTACTCTGAAAAATGAGGTCCAGTTCGAACCGACAAGTGGATGAGCAATACAATTAAGAATCTTGTTCGGTGCGGTTGAAGCTATAGAGCGCACTTAGAGATCCCTCAGCTCGGCTAACCATAAATTAGTGGTTAATCCCGATAGAAGACTAAACATAACAGATGATCCAGTACTGCTCGAAGAATAAAACATCTCCGGGTACTGCGTCATGTCAAAGATGAACTGGACATACATTCCGGAATAAAATGATCCGGACCCGCAGGACCGTAATATTATTTGTGTCCCCGGGAAGGGTTACGACGAACATCTCAGACTGTCACCAATTTGTACTCTTCATACGGGAGT
> #14 CATGTnnnnnATGAA  312 
CACCAAATTTTAGATCCTACCTTTTGGTGCTTCCCCCCAACTATTTCATCCAACTATCTCGGCTTGACTACATGAGCCGAGAATCTTACGCTAGTAATCAAGATAAGGCAGAATTCGGCTATTACGAGCCGCAGCATTGATCAAATCGCTGCGCGTTGCAATGAGTACGTCCAGCACTGTGAAACGTACCCCATCGGCTAACCATTAAGTTATAACGTCTAGACCCTTTTTTACATAATGTTGTTGACCCCGACTCTGCGCACCCCACGATCTCAGTATCGATGGGTCAATGCATGGAAAATCTCGCAGACACATGTTCCGGATGAACAGCACTTGCATTCAAGCGCTACGTATGTAACAGGCACAGGCCGGGGATACGCGCAGAGCATGCCCGCGGACTCTCTCCGCGCGAGGGGCATAGACTGTGATTAAGCATTGACTTGCCAAGATGTTAGCTACGTCGCTGAGCCTAACGCGGAGCGCAGACCAGTAAGCTAGCCTAGTGAAAGAGTTATCAATAGGAGAGCCAGGTTAGCAGCGTTCGTATTAGATCACCGTGGGAAGCTATAGATCACCGGCTCCGGCTTAGGGATAAATGGC
> #15 CATGTnnnnnATGAA  334 
CCATACGCGATTAGTGAGGTGTACCGTCCCAGTAGTCAATCTGCCGTGAGCGCCTGAGTCATATTGGAGGTTCGAGAAAAGGGTTCCTAACAACTTTCACTTCACCGCCTCTCTGACTACACCAGATCCTGATTAACGGGCTGGTATAATCAAGAGGTTTTCTGCTGGCAATAGCTTATTTATTGTCAGATCGGTTCGCGGCCGATCTTAGTACGGAAGGACAGTTCACGTAAAGATATTACGCGATGAGACTATTACTCTGCTTATGAGCATTCCACTATACGACCAGCGCTTCGTACTTGAGGCAGGTGCTAAAGAAGCTATTGATCGCCACCATGTTAACCATGAATGGCTATACCGGGTGTTACGAGCTCACTGCTCTGTGGGTTTCGCCAAACGGCAAACAGCGTAAGGTCCCAACCGGGTTGACCCCCGTCAATTATCTGGAAGACATTGGGCGTGTCTCAACATAATGTCATCTAGTTGCCAGTAAGCTACTCCTGCGACTAACTATGTCAAGGTGTGTGGAGTCCCGTCTGGATCATAAAAAGGAACGTAATGTATCTGGGAAGAGTTGTTGTGATGGCGGCCACGTGCCAT
> #16 CATGTnnnnnATGAA  350 
TCACAATTGTTACAGTGATTGGCTTCGCGAGCCTGCTCCCCACGAAGGACCGAGCTATAGATACGGTCAAGCATTATCTTTACTTGGTGTCGGCTAAGCAGTCGGATGGGCCGTACCGATCGCTTCTTTATGTAAGCTATCCAAAACGGGCAATTTATTTTGCTTGCACCTTGTTTTACCGGCGCCGCACCTTGGGATGGACCTAAGTATCTCGCTTTATACTAACGACCGCGTATTGGACTTTGAGCAGCAAAAACTAGATAGGACGTAGATCTCCCTCAAGAAGACCAACTAAGACATCGACTTGACCGCCACCGCTACTCCTCTTTTTACTCAGAATCGATGCACGTCATGTGATATATGAACACCACGTCCCTGGCCTCAGGCGGGCGAAGCTATAGACCGCGAACGGATGGGTAAGCGAGTGTCCGTCTAGCGTGTCAAAGGGCTTTACAGAGGCTAAATAGATCGGGGGTACCGAACACCTGTCTGCAGAACATGTGCCAAGCCACGCGTTCCGGCCTCTTCATCTGTAATAGCCGGTTATGCACTCGGGCCAGCCCTACTTCCAGTTGTTCCCCGATATCGACACGCCGGAGT
> #17 CATGTnnnnnATGAA  441 
TACAGGGAGCCCGTGATTGAACGCTCTCGATGCAGTGATACAGATAAGTGGATACGCAAAATGCTAACAAGCTATAGATCGCTACATTATTAGCGCCGGGGTCTTTTGGCCTGATAAGTACGCTTTAACGTAGATCTGTCTCAGCAGGGCGATTTGGAGAGCAACTCCCCGAGTGTTACCCACATCGGCCGTGGAACCCGGTGAGCACCCTTCATCCGTGTCGCTGCATGGGGAGACGGTACGCCCGTTCCGGTACCCCCATTGACGCAAAACGCTAAGTCTGATGCATTCTGACGGAAGAAGGTTCTTTGCGACCGGGGCTCAATGGTGATTGCGCGCCCTGAATCGCTATTGTTCCCAACTTTCCATGCCCTCCGGAAGATCGGATTCTTGTGCATCTCTATGCACAACGCATTGTTCAGCGCTTCTACATCTGTATTACATGTGCCTAATGAAAACTAGTAATGTTCGTCTCCTGTGGGCATGATGGGGACGAAATTCCTGAATTGGCACGAAACTGTCCTGTATATGCCCACCTCTGGTTCATCCGAATCTCATAATTGAAGCGCGCTCCGGCCTGTTGGACACCACATTAACCGT
> #18 CATGTnnnnnATGAA  44 
ACTCGGTGGCAGTATACCAAAAAGCGCCGTGGACATATCGCCAACATGTTTATAATGAAAACTATTTTGACTGCTACTTGTGATGTCCAACACAAATATGAACGGCGTACGAAGTGCATCACCGCGGCGGTGGACACTAGCGGCACTCGTTGAAACGTGACCTTGAATTACAGTCGCCTTAGCATGCCCAGGCCCTCCTACACTAGCCTCATTCTGTCAACGGGTAGACCATCCGCAAGTCGTAAGTTTTAACGTAGCAAGATTGCCGCTCGGATGTGCGCCTGAGGGTGGCGCAATCGACATTAGCTAGGCACTATCGGAAGCTATAGATTGCCCTGATAGAATTAGATATATAGTGAATGGTTTAGCCCCTCGTAGCACGTCCTAAGAACGGACCCTGGAACCGACAGCGAATCTTGCTGGCCTGGACCGCCTGTATTGACGACTAACCAAACCTATTCACTCACAACAGCCAGGAGTCTTCTAGGAGCGGGCATGATTAGCGGTAGCTAAGCATAGTGACAGGACCCCACTCTCAAACTAGGCGCCAATAGATAAACCCGTATGGAGGCGGTATCCCGCAGTACACGCGTTCATAGT
> #19 CATGTnnnnnATGAA  120 
GAACCCGTTTGGTTGACATCTACGATCTTGTCGAGTCCTAACTTACAGCTTCTATATCTGTGTCGCAAGTAGATGCCGTGCGTAGTACATTTGGAATAAGACAAAGCCAAACGTGAGGCGCATGTCGCTAATGAAGTAATAACTTTTGCCATCGTATAGCCGTTGGCCGCCGCGCCCCTGGTGTCCTCCCGGTGCGATTGAAAGGGTTTGGCCAATCAATCGCCATTAGGGGTTACCTCACTCTTCGACGTTACACATCGCAAATCGAATAGGCCCGTCACCTCGTGGGAATAAATCGTGCTATACAGACGCGCGAACGGCGGCTGAAATGCGGAGTAATCTAAATACATTCCCGATGCTCTATGACCACCGACGCAGGACCCTTTTGCAGGAGCGTGTTAACAGAAGCTATAGATCGACGAAGTCAGAACAATAGGGCACAAGAGGAACGTCGCATGGTGATGTACCGGGTGGGGAATCCCATTCTGTGGCGCACCCGTTATCGCTTCGATTAGGCCCCTTGCAGGGTCCGCATACTTTCTGCTATACACCTAGAGCGGGTATAATCTGAACGCAGCCACGCCGTCCATTGGTGGTCAG
> #20 CATGTnnnnnATGAA  237 
AGCCTCTCGAAGCCGAACGTTCTACCACAGACAGGTTCAGCAAGCGGCTCCGGATTCTAGCCTCTCAGTCAACATTTCAGGCCACATTTACCCAGACTGAATCCTAAGCCCAGGAAGATCAAGCACCCATGAGTCGTGAATCACTCCCCATCACGAGTGGGAGCTATGGTGCCTGAAAGCACGCGACCTTTCTGGGGCAACTCGGTGGTATACCCACGCAGACCGAAACAAGTCACCCATGTGCTTTATGAAGGTCGTCTAGGTTGCACACCTCGGTTTTCTCTCAATAGTAACTTTAACCCGAGAGCTCAACCTGGAGGGCGGGCCCGCGTGATCACGTTTTAATGGTAACCGTTAACGGTCAAACACAAATTATGTGCTGGCCCACGCTACAACAGCCGGAAGCTTTAGATCGCCGTTAGTCGTGGCTTTCCAGACCCTGGAGAGTTCGTTCACAGTGCTCGAGAATGGGAATGCCCATTTGATACCTTGGACTGCTCTCAAGTGTAATTTGGACGCGCAAAACTTTGAGAAGGTCCACATAGCATTCCCCCCGTACGGCAGGTACACCCCCCTGGGGTTTCCATAAAGGCGCTCCCC
