# Supplementary material for: A particle swarm optimization-based algorithm for finding gapped motifs
Source: BioData Min. 2010 Dec 13;3:9. doi: 10.1186/1756-0381-3-9 (PMC3022572; doi:10.1186/1756-0381-3-9)
Supplement: Additional file 2 — Experimental Dataset. The synthetic data sets and real biological sequences used in the paper. [file 1756-0381-3-9-S2.ZIP › synthetic/with_noise_motif/13.txt]

> #1 TGCGTnnnnnGCGAG  483  TGCGTnnnnnGCGAG 
GCAGACCGTCAAACGAATACTGCGTGGTGTCACGTCTATTCTTCACCCACGATTGGGCCAATACCTTATGTAGGCGAGTAACATCTGTATTAGTGTTCAGTTTCGAAGTTGTCTGGGACGAAGGTAGGCGCCCAGTAGCTGAGTTCCCCGTCGCACGGATACACCTCCCGCTGTGCATGGCCTTTTCCCCACGCTTAAACGCCCCTGCTCTAGTACGCGAGTCAAATAATCTCGAGGGTCTTATCGATTAAACATCCTCTTGGACGGTACAAACGGTCTCTTGACGCAGGTCCCCGTTCTACTCGCTCTGTGGCTTTATCTGGATTGGGTGTACAGTTAGGTAAATTTATCTCTTCTCTCACAATAGGAGAGCAGCACCAAGTGCGTATGGTAGTTTCCTACCCCTTCAACCGATTGGACAGAAATTTCAGCCTGTGCATCGATGTTCCTGCCTGCGCCTGTATTTGCATAGCACTTAAATTGTGCGTAAGCTGCGAGTAATGCATCTACATAGAGGGTTCTTTTGCTTATATCCTAGTAATAACATTGGGTCCGATTTTTGTTTAGATCATAATCAGAGATCCAAGATCTTAGGTGATC
> #2 TGCGTnnnnnGCGAG  130 
ACGATTTCAACGAAATTACCTTGTCATCGTCGAATATGCTGGGGGGCGGGTCGCATCTAATGGTGCTCAAAGGGCCAGTGCGATAAGCAGCTAAGGCGTCGAACGCGTTCCATCTTGCCGAGCAGTTACGTGCGTAGCCGGCGAGGTCTATTGAACTTCCCGCAAGCGCCACGTACCTGATCAGCATCTAGAGTAGCCCGGCTCATGCTCGGGGAAGTCCTTCGGGATTCCGTAATCGGTAAAACATCCGAACCGTTTGTATCTTATGCACATGCATGTAATCCATAAGGTTCAGAACGCCTCACGACATCAGGCTGCTATGTAGGAGTTTCGCCATGCACGAACGTTTGTTATTGCAAATTCCATCACGAGCAGGGCCGTACTTACAACCTCGCCCGCGCCCGGTAACCGACTACACCATGAACCCGTTCAAGGGCGTGTCTCCTGCATCTGCTTGCCGAGGAACTGTGATTTAAGGCTCTGTAGGTTACTGTTTAGCAACTACTATCGGGCCGCTAAGACCTCAGCTTCTAATCTACAGTTTACATCCCGGGCTTTCGGGCGTCAGCCTTAGGCTGAATGGGATCTGGCACTTAATGC
> #3 TGCGTnnnnnGCGAG  98 
GCGAGTAACGACTATGCATATTAGCCGTCGGTACAGAAGCGGGCGGTAGGACCCTTGCGATATTCTCCTTTCGCTATGACCCGGGCCAGTAATCGATATGCGTTTAACGCGAGTCAATCTGCCGCGACCTAACAAAACTGTACCTGGTCTGAATGGGGTTCTTGTATTCGCAGGGCCACGTTGTTCCCTAACTATTAGGCCAGTGACTAGGTCAGACACCAGGAGCTGACTCCCAACCTCTCACGTCTTTATCGTTAGCAAACCGCCTTCCGGCTAACATAATCTGATCCTCCAGTCATACATTCGAGTACTAAATTAGACCCTCTGTTCTACGATCACAAGAATAAGCGGGATCCGAAGCAGTGGGTGTAGCATAATGCCAACTCTGCTATTGGGCACTTCGACCCGATTCATTTCGCGCCCCATTCTAAGGGTTTACTTCCTAATCGAATGCAGCTTAATTGGGCCGTCCAGCAGAGAAGTGTAAATTCTTACCGTGAGTCGCGGTGATTGTCGTGGGCTGATTCCGACATTGCCCAACATATAGGGAAAAGATGGCAGGCCCTGTATTGTGGGGAACAACATCACTCCCTGTCGCAG
> #4 TGCGTnnnnnGCGAG  206 
CGCTGCATGCTCTTGGATAAGTCAACGCATACCGAATCTCGGGCGAAGAAGGTTGTAAAATCCCTGCGTAACGGTATTTATCGATAATACATCCAGCCAACAGTTCAGATCTAGCCCGTAACTTATCGAGGCGACCCCTCAAAAGCGTACAAGTAGTCATTTCGTGTCTTGTTTTGACCAGCCACCTAGTTGGAAGGTTCGCAGAATGCGTCCCAGGCGAGTACAATGTGAGAAAAAACGCTGACGACGATCATGATGGGAGAATACTAGCGCTGTGTAATTCTGTTCCGTGAAGTATTCGATTACGGAGGACTTTGTAACAGCAACAAACGAACAGAGGGAGATGTGCAGGAATAAAAAAGGCGACAAATGACGATGGAGAGGAGGAGGCTATATTCTTCGGGAAGTGAAAAGGAAAATTCGTCGGATGACAGTAGCACCACCGACTACGTTATAGCACTAGAGCACGAGTATATTCGATATGAGGGAGTTTGTCTAGGAACCAGATTGTGGTAGCGACCTCACACCAATCAAGAGGAGATAGGCAATACATGACTGGTGCAGCGTAATGAGGGCTGCTGGTGCATAGCTAGAGTGCTT
> #5 TGCGTnnnnnGCGAG  235 
AGATACGTTGCAGAAACAATAGGGAGCATCTTTTTTACGATTACTCCACCTCAGTAACATGATCTGAATTATGAAGCGGGTGTTATTAAATGAGTTATTAGTTCATTCCCACTTATGATGATAACTTGTTGCGCGGACAGTATGTTGGTCATACTGATATGGCATTTTCTCATAGGAAATGCTGGGAGCAGTGTACGTCTGGTCTGTTGAGACCTTATCCATCGGCACACAGTATTGCGTACTACGCGAGTTTAGGCGTCTTTGTGCCAGGTGTGATCCGCAGAAAGCGCGCCCTATAGATATCTCCGGTATTGAAGGCAAACCCCCCCTCATAGGCTAAGCTGTTGGGTGGTATCCAGGATTTTCGAAGATTACTTTCCGTTGTGTATCTTAGGTTATTTAGGATCTGGCCGATCTGGGTCCTTTGGACCTCACCTTCGCGTTGGCCATTTAAGTAACACGTTGAAGTCACTTAGCCTCATAATGTTGATCCATAAAACATCCGAGTCCAGAAGAGGTAGTACCGTACGTGGGGAGAAACAGGCAGTGCACAAGGGCGAACGGAAGGAGGCTATACCTTTTATTTCGAAGACAGCACAA
> #6 TGCGTnnnnnGCGAG  479 
TCGAGGTCCACCTGTTGCAACGCCTCCTAGCTTATGGGTTGAACTTCCACCCTTGTATGAGTTCTGTCCTCTTCCGCGACTCTGACCCCTCTTCAGTAAATCAGGCCTTCCGGAATCGAGCCCAGGTGGTGCAGTGTAGGCTAATCTATTTAAACTGACATTCTGCCCCTATGATCCGGACCCCCGAAGCACCGATTCAACATTCGCGATTCAATCGTCACGCGACCTGCTTGTTTCACGTATTAGAGGGGTATCAAGTTTGGCCCATCGCAGATTTACCGAAGTCGATCTGTCACTAAAGCCCCAAAACCGCCACGGCCTAATCAAAAACTCGAGGATTCACTGGAAACGACGTGGTTGTACAGCGACCTTGCGATGATTGTAAGGGCCCACGATATACATAGAGGTATTTCGTGCGAGTCTCATAAGACTAGCAAAACTTAACAGGGTCCAAGATTAGTGCTAGAAGACCTGGAGATTGCGTTCGAGGCGAGGTCGTTGCCCTTCCTACTAGTAGTACACATAGGCAGAGTCTGAATACATCGGGCCGGGTGCTAAAAGCGCGCATCGAGAAAACATCCATAGCTTCATTCGATTTGC
> #7 TGCGTnnnnnGCGAG  119 
CTTTCCACAATCTGGTGCAACATAGCCACATGATGCAGGAGCGCAACGGCGTCCAAGCAAGTGGGATGGCTAGCGGCTATAGTGATGGAGGGCCAACTGAACATGGCACGTGAGAACGTTGCGTTTATAGCGAGAATCAATTGAGGATATCACGGTTTTTTTACAACTGCTCAGCGAGGCCTCGCTGATCAGCATAGATAAAACATCCAGTCGAATAGATTACAACCCCCATCCCGTCATATAGAACAGCTGCAGGCATTCAGGCTCAACTACTGCAACGCAATATCGTACAATTCGACGCATGACTACAGTATGCGTTCTACATACCATTGTGATAATCAGACCGGTCCACCCCAGGCGCAACTCATCAACGCGTTAGCCGGGTTGCCTATAAATCAGGAGAGTGCTTTAACGTCCCGGCGCCTCAAGGTGATCACGTAGTCTCAAGCTAGCGTATTCCCAAGTCGATCCCAGCCGCTTATGGCCGCCTGGTGAGTGTTTAATGCAATTTTTCCATACATAGTGTCGCACCACAGTCGGAGCTTTAGTCGGCCCAATGCTTGAATGTACCATTAGGACCCTTTACTAACGTAATATGAT
> #8 TGCGTnnnnnGCGAG  216 
AAAGACTCCTACATGAAATAATCACCTAGTGTTGCTACCCACGACAACATGCGTCTAATGACCTATTAAACACTAGAAAATGCGCGCCTCTTGCGGACGACTATTACTACTTTCCATTCGACCGGACGCTGTTGGGGTCGCACACTCCGGTGTCACCCTGCCCATTGCTTTATCACACGGACATGACTGAGTGTTCTCTGAGGTTGATAGCAACTGTGCGTGGGGAGCGAGTGGGCCTCCCGCCATCGACAAAACATCCGCACTTTAAGCCAAGCAGCGTTACCCGTAATGCTTAGGAGCGTCGCGGAAATTACCCTACTTTAGGACACTCTTGCACTACTAATCCAACCAAAATGCAGGTACGGGTTCTAATCTAGTCAACAACTGGTAATACCTTAGAATATATAGGCGGGTGTGAGGCGCCAGATTTATGAGGAGAGTTCCGTCAATGCCTGCGTCCGCAACGGCCGAACCGTATAAGGCTGACATGCCTCCATTGACGCTTTGTGGAACCTTCATAGACCCGGACACTGGGCCAATTATAGGTTTGACGCTTACTCCAATGGATTAGGCCGTACGTTGACATAAATCCAGAGAAGT
> #9 TGCGTnnnnnGCGAG  467 
GTCGATCTGCAGCAGCATTACTGGAACCCTTTGACTTGGCTTTATCGTCCTGAGAAGGCTCAGTATGACCCCACCTGTTTAGGCAGCTATGCTCCAATAGACTAGAACATAACGCGCTCCGTTCAACCTCTATGACGAGGTTTCCATGTAACTTTATACGGAGCGTGATCTTAGACGTAGTATGTGGGTTACTTGCGAGCCCACTATCTTTGTTCGCTAAATCAATAAAACATCCGAGTTCTGAGTGTGGACGCAGCATCGGGCGCTGTGCACTATGGTCATGTAGCCGAGATCCCGATGTAGAATAGCTTGGGCGAGATGGTCTCGGCCAAGGCGCCATAACGGGAGAACGTCAGGGATAAAGTCAAGATGAAAGGACGCGCATCGCTTCTTCCGGCTAGGGGTGCCGGATACTAGGCCCGCATGTCAGCGATATCCCATCTAGTAACCCGAGGTCCCCTGTAGTTTGCGTCTTTAGCGAGCGTTCACGCACAATAAGCAGCGCGCTGCGAGTGCGAGTGTATAAGAACCCTGTAAATTCCTTAGCGGTGAGGAGGGGTTTAGGTGGTCCCGCAGTCCCATCTCCCTAAGTTGGCCAAC
> #10 TGCGTnnnnnGCGAG  28 
GGTCAAGATATACCTCCGCAATGGTGTCTGCGTGGTGTGCGAGTATCCCGGGCAAAGTGCAATTCTTGCTGTGGGTCTATCGCGGCTAACGACCTGAGACCGAAATTCGTAAGCGAGCCGGTGTAGCCACGGTTGTGCCAACAGTTTCAAATTGGTAAACCTTCGCAAGCAGTCCGAATAATCGACAAAACATCCATCACGAACCCTCCTGCGCAATGTCCGCTCCTAGTGCAGGCTGTACCCTGCAGTTTCCAAGGATATCCTTACGGAGTCTGTAGCTCCATCCCTCAAACCAACCGTCAGGTCCTTTTCATACACCCGCGTGGAATGTATGGGTTGGGCTGATACCCGTGAGAGGACCACAGTGCTATCCTAGGATTCCGTGCTATAGAATAGTTTGTGTCCTTATGTATGTCTTGGTATTTTCGGAAGGATATGATATTTCTCAGTTCTGAGCCCACCGTCCTCTTATTTGAGTCAGACCGCATGCTTGCTAGGCCGCACATCTGGTCGCGAGGACTTAGCTGTGTCAACCAAGTTCTATAGAGCATATAGATAACTCCTGGATCTGGGGCGACCCCAGCAACACCCAGTACCAAG
> #11 TGCGTnnnnnGCGAG  266 
AGAATCGCGAGGATGCCAGTTGAAGATCGTTGCATCCCGTCAGCATCGATGAAACATCCTGGGAGCCTGTTTTCAGCTTGATCTTCAAATATCGTTTAGCTCAGGAAAATGAGTAGCAGCTGAAATTTTGAGTAAGCCGCAACTTCCAGTGCGGGGGCGCTGATTACACTCGTGCGAGTGCCTTTCGCTATGGTCCTGCCCGTACATCGGTTTGTGACATCTCTGTCCCGGTCCTGCGTTAGTTAGGATGTACCTTAAACTTAAAATGCGTGTCGAGCGAGTCTACGACTGAGGAGGGACTGAGGGGCTGGCCACGCTGGGATATTTCGTGCCGAACGCAATCCTGTAGGTAGGCCCATTTCCCACCCTGCTCGACCACTGATAGAGAACTAGACGCGTAAATCTAGAAATGAGGTTATTCGTATAGAGGCGGAACAGCAGAGTTCGGCCCTTCTGCCTATAGGAGTCCCCTCAGACAGGCACCCATGGGGCGCTTTTAAACACCGGGTACAAGCCTCACTGGGTGCTCCTCGTGAGAGCCTCCGTTCATGTCACCGGATTTAGTTGCTAGAATGGGCTGACGCCTGAGGTCGATCTCGG
> #12 TGCGTnnnnnGCGAG  553 
TCAGGTAGAGTCGGCAACCGCCTAGCGACCGCGGTACTGCGGTAAAAACCTGGGGCACCCGAGCGCCACACTATCGAAAAAACATCCAACCTCAAACCAGCCCTGACTTACACGTCGTCGATCGTCGATGTATAACCCAACGATATAGGGCTCGCAATATCTTAATGCCGCGAGCCCGTAAATCTACTTCGACCACCGGGCTACCGGTAGTAGGCCGGACTGCAACCCATTCTTGACCTCTGCCAGTGATTAGAAGGGTGCGTACCCTGAACTGTTAGGCCCCTGCCATAGCGCCAGGTCTTGGCCCGTTTCCAATCGTCGCGCGTCAGACCTATCCATCAGGCGGATATATAGAGGCGACACAAACCAAGAGACATCATAAGATGGCTCCACGCCGGGGTCTCCAGAGGAGGGTCCCGAGTCTCGATATGTACCCCTGTCGGTACCCGTGCTTAACCACAGCATGCACTAGCGCGTGTCGCGCATCCACTATAAGGCTTCTCGCGAACACTCAAGTCTTTGTGGTCAAATCTAAATAAAACTGCTAAATTTGTGCGTAAATTGCGAGAGAATTGCGGCGGCGATAACTCTGGGATGGTG
> #13 TGCGTnnnnnGCGAG  468 
GCAATGGCTACGAGTTTGCCCCATTTCTGTTAATAACTCATTTACGTACCGGGGCGGGCACACGACGCATGAGCATTTAAAGGTATCGCGTTTACTCTAGGGGCTGATCATGGGCTCGCTAAGTATGGGTAACGCCAGACGTTCCAATGCGTGAGGTCACAACCGTGGCGATGTATAAGGGACAAAGTCTACTGGGCCAGTACCAGCAGTGAAAAAATACGAGCGATTCACCATGACTATTTATTATTTTACAGTGGGGAGTCTGTTTTATGTTCGTACTACAATTGCGACAAGTGGTGCTCTGAAATACGAGTACGTGATACTGAGATATCGTTAAAACATCCGGAACTCATGACGGGGGTATACAACACTTTGCCTGGGTGCCGGTAACGAGCATCAAGGTCCGTGCCATAGACCGACTGATACTTTTTCCTGGCCAGGACGTCTATACGGCCGTACGAATCTCAATGCGTCAGCGGCGAGCTATGAAAACTGAAGCTGTCTTCTTATTACGCAGCGGCGTGCCTCTACCTGCGTAGTACTCTCCCGTATCTGGACTTCAAAGCTCGCCGGATGCATTTTTAGCGGGCCTGGTATGGC
> #14 TGCGTnnnnnGCGAG  365 
TGACGTACTTCCATAGCCCTTCTTTCATAACAGCCCACGTCACCTCAAGCTGGTCGACCCCGCATGCTTTTATAGTCGTTTTCGGGAGACTCTACGGGCGGAGCAAACGACGTGACCATCCTGATAGGGTAAAGGATGGCGTTCCTGGTGTACGAAGGGAGGCGCTGACACATCCCAATAGTATCCTTTGTCAATCTGCCGTCGAGTAGGAACCTGGTCCCCTCATCTATAAAACATCCAGAAACAGTTACACACGGATTCCGAATAGTAGCAGCGGACCAGCCGTTCTTAAAGCCCCTACCCCTTTGTCTTTCAGATTTGTATCCAGGTGTATATGACCCCAAGAGGACCGACCCGCTAACTACTGCGTGATCGGCGAGCAAGCGTATTAAAAACAACAGGCATGCCGTTATAGCGCCCACCCCGGCGTCACGCCCGGTCGTCGCGATTCTATAGCTTTGCAATCCATTAACTCTCTTAGCTTAACCTAACCACCCGCAGCCTCGTGGGGATCTTCAAACCGGCTTTGCTAGATTTGCCCTCACCAGCATGCCCTAAGGCCGAGGTCACGCATGCAGAGGTAAACTAGCTTGCTATTCA
> #15 TGCGTnnnnnGCGAG  575 
TTGTCGCACGACTTCCAACGGATCTACTATATGGGAAAACGAGCTTTTAACGAATACCTCATAGCGGCGGGAGAGCACAACGGCGCCTGCAGAACGTTTCGGGAGAATCGATAAAATATCCTTGTAAGTAACGGGAGATTGCCTGAGACAATTTGTTGCTGCAATGCCGAACCCATGGTTGATGTCCTTGGGAGGTCTCTTCACTAACGAACATTTAAGAGAGGTAGAATTTAAATACATCCACATACTTCCTTAGTGGTCGTCGTCGACCCGCGTATATGCCCACATTGTAAGCGCGCGAGTGAGCACCATGCAGGAGCTCCTTGGACTGCCGTCACGCGGACTATCCCGAGTTCCCGGAATGGTTGACTGTTTGATTCACCTAAAGGGAGTAACTAATCTCCTCTTATAAACTCCATTGTGCTGTGGTCAGTCCAAAATAAACACTAAGGTAATTTCCGTCAGGGGTGGGTGGAGTTGTGCTGCGCATTGGAGATAGGTAAGTTGCGGAGACCGGTAGGTACTGCGTAAGACATAGCGACAAGCTAATGTGGACACATCACGCCCCAGAATACTGCGTCAAGTGCGAGCATTGAAAGA
> #16 TGCGTnnnnnGCGAG  68 
GTAGCTCAAGGGAACTCCGAAGCAACGGGACAACGCATCCCTTGTACCCTCCCGCGAAAGACTATCCTTGCGTTGCACGCGAGGTAATAACAGACCGGATCCCAAGGATCCACTGATGTTGCAACCCTTGGCTACTGTTCAACCATGTCCTAGTAAAGTTAGATGCGAAGCAGTGGGAGACCAAAAAAGTTGCACTCATGGCGAAATGACGGGGGGTGGCCCATCCGTCGCTTTATATCAAAGGGAACGGTATTTCACAGTCCGACCAATCATTGCAGTGAGGACCCCTCTGGCCGGGTTCATATGGTACGCTACAGGCCTCTCGAATCCATAAAACATCCTGTATTGCATACGCTTCAGTTGGGTATGCCGCTCCTATACGCGAGGTTGCTCACATCTGGAATAGATGTTTCAGGTACGGTCTTGTGTTAGTCCTTGGCCGCTGTCCTGACCCAAAATTTTCGATGTCACGGGCCCGGACGCGACTACGTACCTGACCCCGTAACCCTTCAGGTGAGGCACGCGCTGGCTTTTTAAACTATAGCTACCGTCTCGGGGAATATGTTGTTAGTTGCACCGGTCTTGGCAACATCTCAGATG
> #17 TGCGTnnnnnGCGAG  457 
ATTGACAAGATAGAAGCACTAGTGGTAGCGCCCCTCGACCAACGAGAGGCCGTACGTCAATGGATCGCCTGCAATAGTGAATTAAAGTCGACAGCTTTCCTTGTTGTCCGGGCCGCCACGGCTTTCGGATTTTGGGAGACAGTCTCTACAGACGTATCGTCGTATCGAGAAAACATCCTAAGACATCTATGCCCCCTACGGTGTATGGTGGTAGAACCTGACTGTCTGCCATAGGACCGATCTTTTTCAGTCTGTGTGAATCATTGTCTGCGTCCGAATCGGGGCCAATCCTGCGCTGGTAACTCTCCTCGGTAAACACCCGATTGCGATCATTTAGCGCGATCCTGGATTCCTCAGGGGCATCTGCCTTGCAGTCCCTCATTCGACAGTTTTGAGAGTACGCCAAGCCGTCCGGTGTAATTTGCACCGACTGTCGTTACCTGGCCGTAGTTCGGGGTGCGTTTTTCGCGAGTTAAAGTAAGACCGTTCTAAAAGACTTCTATTTATTGTTTCTAGCAGGTGTTGCTTAGAAGATCAGAGCACTTGCCGTTCCGATATGACTAATTCTGGCTGTGCCAGTTGACAAAATTCAGCACCGAT
> #18 TGCGTnnnnnGCGAG  368 
CTCCGAAAACAAGCTCGATTAAAGATGCGAGTATAGAAGAGGCATACCAACCACTACGCTGTGGTGATGGTACAAACCGCCTGCAGCCATAGGGCCACATAATCAACCCTTTGCATTGATCCGTTTCAACTACGCGGTTAGGTCATATCATGCCGCATCAAACGGGACCTCAGACGTCCCATCGATAAAAGATCCTCTATGCTACAGCCAGGACCGTCTTGCATATTGGTCCCACGAATCACTATCGGGGCCTGAACTGATTCATGGTGGAGTTTGACATTGATAATCACCTAGTTCCGTTGGTCCCGGGCGACCACACCCTACCTAGCGGAAATCCCTTTACTCGTTGAATTCACAATCGCGGCCAGTGCGTGCGCTGCGAGTGAAGCAATCGGTTGCGCTTCTATCTTCTACTGGTCTTCGCTAAGGCAACACAAACTAGTAAGTGCACCCTGAAGGGTTGATAATACGAACCATAGCATGCGACGGTCCGTGCTGAAATAAACAACGCCCTGTTTGCTTGCGATGTTGTGGTTATTCCATGTCCGCTTAGCCCGATCACAGTTCTGACTAACTCGCGGAGAGACAAACACCTCAAAG
> #19 TGCGTnnnnnGCGAG  269 
AGCGTATCAACACGCGTATTAACCCGTTAAGAGTTCTGGTGTATCCGACCTCCATTGGGGGATATGGTAAGGAGGCTAGACCGTGCGATATCAGCTATGAACGATACTATTGCCCTGTTCTGGTAAGATCATGTTCTCAAAAGCCTAAGACCGAATAGTTTATCTGTGTTGATACCTGCCGGGAGGTGCTGATCGGTCATATTATACTGGAAATCTCACGTTTGACAAGCTGAGGTGTGCCTCGGGCTTGGGGCCGGCGAGCGGTCGGATGCGTAGCTCGCGAGACAGTGGCAAATCGCGGAAGCATACAGATGGTAGCTATAAAAACGCTCGTTTTGTATCCGTTGTCTGCTTGTTGAGTATCTGATATTTAAGATGGATAAAACATCCGCGCTCTTAATATTACTACTACCGTGGCGATCGCGCGGATGTTCTTTGTACACGGCACGTCCATGGAAACTGAGATGTGCTTCCGAGGCACGCCGTAGTATTTACTTTGCCCCGGTGACTATGCAAAAGACGTAGATCACTCGATCTGCACGTTTATAAGACATCGTATTCGAAGACCGGGTACTACGAGAATATCGGCGGTAGTTGAAA
> #20 TGCGTnnnnnGCGAG  64 
ATTCCTTGTTGGACACTGATCTGTTTAGCACCTATATGGGCCACGATCTTAATTTGGTATTCCGTGCGTCCAGAGCGAGGAGGTCCCTCGGATTTCTGCGTAGGGTGCAATAGCTTTAGAGAAGATTTCACCATTTTCAATCGATGAAACATCCTCAGAGGGTTCGGATGTCGGAAATATTCAAGTCGCGATATGCCAGCTCGCAGCACGTCTTCCGTTTCATCTCGCGAGCGAGGGAGAGGCCCGGACCTGCGTCAGGGGATAACGGCCGTTTAAGGATAAGCGCGGTAAGATGACCTGGCGCCGCTCGGCGAGAGCTCCTTGTGGATCGCTAGATTTACCCTGTAAATCGGCACTGCGAATTACTTAGTGTACCACCAATGTAGATCGCCGAAGCTGCCCTAGCGGGTGTGCGGTGCAAGCGGCCTATCCAAGGCAAATTTGACATTGAAACGTTTGTGTCTATCCTGCGCAACCCACTACTGTGCTCACACAAAGGTATGCAGGCTGGGTTGCTAGGCGTGAAGAGAAGAGTAACCATAGGTATGCCAGAAAAATAGTAATGTTTACTTCCGAGCTTTTCTTGTTCTCAACAGATCA
