# Supplementary material for: A particle swarm optimization-based algorithm for finding gapped motifs
Source: BioData Min. 2010 Dec 13;3:9. doi: 10.1186/1756-0381-3-9 (PMC3022572; doi:10.1186/1756-0381-3-9)
Supplement: Additional file 2 — Experimental Dataset. The synthetic data sets and real biological sequences used in the paper. [file 1756-0381-3-9-S2.ZIP › synthetic/with_noise_motif/14.txt]

> #1 CCTTCnnnnnAAGCG  399  CCTTCnnnnnAAGCG 
CGTCAACATGGCGTAGTATTACCTGTTATGCAAACAAGATAGCGCCACCAAGCCCTAATTGATGAATCGTAGGCCTGCAACAGTCTGGTGCCGCTTCGAAGAGAGTTACAAGAGCGCAAAGCCAGCTATTACAGCGGCGTCTCCCTTTTTTCCGACGTTACTAGGGAGCCTGAAACTTAGTATACCTTGTAGGTTAACACGTAGAAATTAGGACGCGGAACCTTAGAATAGGAGAAGATCCCACTGTCATGCACCCTCCGCTACCCCTCCCGGCACTTTAGCCTGGACTCTCCAGGCAGGCTCTACCTAATGCCCTTCATTTAATGGAGATTTATTCATCAGTCTCATGAGCTGCTAATTAGGAGCTTCGACCAGACGTTGCCGTGCAGATTTCTCTGCCCTTCAGCGAAAGCGTTCATACGTATGCGAGTCACTCCGAAAGGTCCGGGCGTTCTTTACATACTCCATTATTGCGTTCGCGAAGGTCCTGCGTTCAAGTTGTGCAAATCGAATAGCTTGTCACATTCTCAGTTAAAACTGTAGGAATATGTAGACCTGAAGGAGGAGGCCACCGTGGTGCCCGTCTACCACTGCCAGTGT
> #2 CCTTCnnnnnAAGCG  428 
CAAATGCATTTCGTGTTTTCCACTATGCGTTATAAGGCGGCCTTACTTAGACGCAGATTTGTTCTTTCACTCGGCGTACAGCCAGGTGCGCTCAAATTGAACCGAGATGCTAGCCATAGAGATAATAAGGAGACAAAATGCTTTAATTACTGCGGGCTGTCGCCTCCTCCGGACCACATCCGTTAGCCCTAGCCAAGCATGGCGTGGAGCCTTAGTGTATGAGTCGATTAGGGTACCTCTAGTAGCTCCAATAGTGATCATAGCTGGCCTAGCTGTCCAGCCCGTAAATCAGCGTCACGGAGACGGCTTCCCGGTGTTGGAGCGAATAGCGGTGACACAAGCCCAATTTCCTTGCTTATCCGTCATGCATCTAGAAGTTCACATTGGGGCTATTCAGTCTGGGTAGTGCTTCATATCGGATCATACTTCCTTCTCGGGAAGCGAGAAAGGACTAAACTTCTCACCGTTATGAGGCCGCCATCCGCGGGCCTCGAGTGGGGCATAGACACGAATGGAACGCGCGCCCAATTGATCAGCCGGTTGGCCGCGAGAGCCTGGTCCGCATGGCTCTTAGCCTAGCAACGGACGTAACTATGGAGT
> #3 CCTTCnnnnnAAGCG  338 
CATAACCACTTTGCGTGTCGCTCCACAGATAGTTGTAATGTGCCTTAGGCATACACGCTGAAATTTGATCGGATTTGTCCACAAGCCAGCTGCTCAGTACAGTACGAACCCCTCGCGTGAACGCATGTGGATCATGGTGACTCACTCTTTATAGCCGTAACATGATCTGTTTTATAACTTATGCGTGAGGAAGAGTTTGCTCCGCAGCCCAGCTTTGCTCTTCCTTAGTGAGTCACCGGTTTCAGATACGCAGGCCGGACAATACTCGCTCAGGCAGACTTGTCCCGTTGATGTTTGAGTATTGGATACAAAGTCTATGTGGTACGATTGGTCGCTGACCTTCAATTAAAGCGGGCCGAAATTGCACTCCTCCGACTTCTAACTTTAAGCAGATACTGAATTGCGGGCCTACTCCGACGGGACGTAACTAGGGATCGGGTCGCATGTATCGGATACCAGAAATTTTCCCTCGGGTCAGCTTACTTGCAGTCGTACTAGACGCAATTCTCTTATAAGGCTAAAGAAATAGTGACGAACGAGCTGATGGGTCGACCAGCTGTGAATGAATGACTTATGGGAGTTGCAGTCCCATGATACTAT
> #4 CCTTCnnnnnAAGCG  229 
CGAAACGAAACAGACTCCGTGCATAAGTCCCTAGTATCATCCTTCAGTCAGTGGGGGCGAGTTGCGTATTTACGTGGCCACATTGGGCTACCTAACGTCCGCCTTAGGCTGGTCGGTATGAAATAAAGTGTCTACGATACGGTGACATCTGCTGCTGCCCTAGGATCAGCCCAATAGTTTGCCCTGACTCGTCCCCAGCTAGAAGTAAGTAACCCATCGGGACTCTAGCCCTTCCTGCTAAGCGTTGGAAAGCGCGCCAGGCACGCGGTAAAGGGCCATCCATGGAATCCCTGCACTTTGTAGGGATAATCCTCTCCAATCCGTTTAGGAACAGTGGTGGGAACCTGGTGCATAAGTAACAAGAGGTACCTTCTAGGGCGAGGTGGGCTGGTTCACTTGAACTGATAGCCACATAGCGAACGAATACGTTGTGACGTAACTACGGAGACGAGAAGAAAGTTCTAGAATGTAGTTCCGTCTCGGGGAGTAAGACCAAGATAATGTGAAATGACAGTGGCCTCATTCTTTTGATCGGAGTAGCATCGGTCTCAACTTGGGGCAGCGATGTGGCTTAACGAGCCGCGCCATTGCAAGGCCAAA
> #5 CCTTCnnnnnAAGCG  161 
CATTACACACTCGTCGGGGGAATCATCGACACCTACAAGAGCGAATGGCACCAAGAAATACTGGGGTGTCTCGCCGAACCAGGCGACGACGTAACTAGGGCGTCACAACCCCTTGCTAAAATCAACCTTCGTACAAGAATCCCAATGATGAACCACGCAGTCCTTCCAGCCAAGCGGGGGAGGCAGGGTGAGCCGCTGTCGCAAAATTGCCGATTACCGAATTCACGTTCACTCGTCCGAGTGGGGGTTCATATAAAGATAAATCGGTTCTGACATTTGTAGGACTACCAACCCAGTTCTAACAGCTCAGAAATAGGCTTCACGCCCAAGTATACCGAGGGTTTGTCAAATGAAACGCGGACTTGAAAAGGTCCGTCTTCTTTATACCCTACCTATTATTTCGATAAATTCTGCTGCATGATACGAACCTCAATATAATTACGGGCATGACGTCTGGTTTGATGATGAACTAGGGATTTCTCTGGGAACATTAGGAGAAGCAGAGAACTATGCGCTCCAGCTGGGAGAATGCTACCAGGAGCGTATGCCGTGGCAACTACGGTCGAGGGAGAGCTGAGTCAGAGAAGCTGTCAGGGGACC
> #6 CCTTCnnnnnAAGCG  209 
CCCTAGTGGGGTAAGTTATCGGTTTAAGGTTTAAGAGCGCTCAACGTAGACGCAACTAGGGAGTCATTCCACGACTTATCGAGTCGGGGACCCTAGTTGACGCTTGTGGGTCTGAAAGGTTTAAGCTCACCCTTCGCAAAGACCGCCGTTCGGGTATGCTTTCGGGCTGCTACAGTCTGCTTTCCGGAATATGCGATTACATCGATCCTCCTTCTGAAAAAGCGGGACCAGGTTATTCCGCTAACTAGCCTGGTCAGCCTCTCCTCAGTCAACAAGTAAAGTGATACCCGATGGACTATGGTGTTGCGTGTCCCCACGCTCGGTAGATGTGAGATCTCTGTGTAAACCTGAAAGTAATATGGTAGTCCAATTTGTTTAAGTCGTTCAAAATGGGGACTGCTCAGAACTAGCTTTTGATGATCGCAACCTTTGCTCCTGAAACTTAGGACAAAGGCGGTTCGGTTGAACTACTCCTCTCCCCCCTTTCCGCGATGACGATCCACGCAACCCGGTTGGGTAAAGCAACCTCAAGCCCGCCTGGCCCCTATGAATGCTTGAGTCGGGATACAAAGCCAGAAGGAGCGTACCCTAGGGAGCATC
> #7 CCTTCnnnnnAAGCG  14 
AAAAAGTAAAGTCACCTTCTCATGAAGCGGTTGTTGGGGGTCGACGGATGGTGCAGAGTTCGGTGCGAAAGTCATGTCTGTCCCGCTTATGCCAATCGTCTGAAGTTCAGATTCACTAATTGAAGAAATTCGCGGACCCGTCCGTGAGGACCTCCCCCCACTGGCCGGGAAGCGAAAAGGCTTAAACGGTGTGCCTGACAAGGCATGATAGAACAACGGTCCGTGAGAATAACTCCGTCCATGAAGAGATCCAAAGAGGAGGATCCCTCGCCGTCGCCAGAGTAGAGGGAGATGAATCAATCCCAGACAATAGTCATTGCAAGTGGTGTTGGAAAAGAGGACTTAATTTGCTGTGCCGTACCGGCGGAGAGTGCGGCCGCTTAGGTTTCGTGTCACATCGTTCCCTAGCGTACAGTTCGATCGTTACGTAACTAGGGAGTCTTGTGCGTTGTACGGAGCGTGTTAGCGCCCGACAATCGGACCAGTTGCAAAGTAGGCCTGGGGTGGGACCAGGCAGAGTAGAGCAATCCTTACCTTAGTCTATCCTTCCTCTTTATTAACTTCAAATAGTCCTATATGCACGTACATAATCTGGTTTGT
> #8 CCTTCnnnnnAAGCG  151 
ACGACACCGTCGACGCCCGAACTTACGCTTATCGAGTCTCCATCCCGGTCGTGCGGTATGAACCGCTCTGGATGCATATGCCCTTTCGAAAAACCTTAAGGTGCCTGATCTAGATCAATACTACCCAACCGTAACCTTCTAATGCTACTTCCCTTCGTTCGAAGCGACGGAGGACTTCAGACTTGGACGCAACTAGGGAGCCGTCTTAATTCCGATTAAGTTCCCAATTCTATCTACGCCGAGTGTGCTGTGGCTTCAGACCAATTCAGGCAGATATCCGAAAGCACGAAGCCGGAGTAACGATGTTCAATAATGGTAATATCCCTGTGGTTATGGGCTTCGTCGGTCGACGTGTACCATATGATATCCGAGCATTGTAATCGGTCGATGTTGCTCCGGGCTAGTACCTCCGTTAGAGTTCGGTAGACAGACCATAAACTGGCCCCTGAGCCCAACGAGGGGAATTATAGTGAATGGGAGCCTGCTTTTCGCAGCTCGGCACTAGGGACGGGACACATCTATAACGTGAGAATTACGTCTCTCCACTAAATATACAGAGGGGGGGGTACCTTAAACCTCCTCCGCGGTTCCCTTTCCTCT
> #9 CCTTCnnnnnAAGCG  76 
GCCGTGCAAACGGACTCTTAGACCGACGGGTCTATGTAGTATCTTTGAGCAAGGGAGTGCCCGCGCTCCGAGCCCCCCTTCCCCGAAAGCGGTCTCGGGAAGGGTTTAGAGTGCGGGCCTTACGGATAGCATTGCGCAGAACTTGGCCTGAGTCACCTCTAGGTATGGTAGACCTATACTTCCGGGTTCAGGGCCTATCAATACATCATGTGTAACGTAAATGGATCATGATCAAGTGGTACCACGCACGACCGACCCCAAGTCGATGGCCGGGGAAAAGGATTGTATCCACTTGGTGACTCAGTGGAGGGAGCTACTTGCTTATCGGTGATTACTGTTCCCCTGCTTAGCCGAGCGATCTTAGGACGTAACTAGGGGGGGCTACCCTGACCACTTTCCTCACTCCTGCGATTATCCAATACAATAAGCCCGGGCTAACCTGAGGTTTTATTCTAATAGACATTGAGGCATAGTGAGGTCGGCTGCACCGGGGCGCCATGATGGGCGCTGGCATAGAAACTGACTGGAGGTTCCCTGAACGTGGGTCTTCAGTAAGGGGCACACTCCCCCTTACGTATGAAGGTTGCCCTGCCGTAAACC
> #10 CCTTCnnnnnAAGCG  374 
TCGGGCCGTAACTAGGGAGTCGTCAAGACAGACCGATAGACGATAACCGTATGTAGTTGCTCCCGACCATGGGGCGGGTCGTAAGCGGAATTCAATAGCCCTTTCAGTTCACCCCTGTCGTACCCGACACGCACCCGTCCACGCGTCAGGGCTAGAGTCGAATCCAGTTTAACGCTCGATCGCAGTAAGCGTCGATGGGGGTGTCTGTGGGTCTTTTTACAGAGAACTTTCCGTAAGGTACCTGCGCACCCGAGAAGCTCAAGTTGTGCGGGTGAAACAGTGATAATGCTACTGATCTCGCTACCACGCGAAAATAATGCGGGCCTAGGCAACACGAGACAAGAACAAATCGCAAGTAACGACTAGCACGGCGACCTTCATAACAAGCGGCTGTGTCTTGCCAACGTTAGCGTCCAGGATAGGTCAGGTCCCTCCATATTGACGGGGACTTCCCAGCGAAACCTGGTCGTCCTGTCCCCGAATCCATGGATGCACATCCCAGGTCCCGTGATTTCATATGAGAGGGGCTTTTGCGTTTCGGCCCAGCATAGTGGCCATGTTCGCTCAGACAGGCTGACGTCAGATACTTTTGCCTAGTGT
> #11 CCTTCnnnnnAAGCG  515 
TCCTGTGTACTTCAGAACTCTGCCGTAGCGCATGACCGACTAAAATCAAACTGGCACCTGTATGGTTTCACCACCAAGCCGGACCCCGTACGAACGTAGAATCAATCCCGGAAGCCAGATTCCTCGGATAATTGATCCAGTGGTCTCCGCACGCATAGTTGTGCCGCGTCCGATGCTTGCAGGGTGCTCAGTTCCCTGTTTACTATATGGAGAGAAACTCCGCCTGGGACCTGTTGGTCCGCTGTAGTCGCTAGATAGCATTTCGGTAGACACCGACCAGTCCTTCGTTTTTGGAACACTAGTGTCGAGACGTAACTAGGGGGATCCACGTCAGTATGAGATTAAAGGGATAAACTCGTGAGTAATAACCGCACCACAGAAGAAGCATTTCTGAAGTAGACAGGGTGTTCTTTAACCAACTCACCAACCGCGTTACTTAGAAGTAGACGAGCCTTGTTTACCTAATCTGGGGGACGGCTACGCGCACATACCCACGTTCGCTATTGCCTACCGTTCCTTCCCCCCAAGCGGCCTACCCGAGACATCAGCACGCCCGTCGTTCCCACGCTACCATCTACGCCTAGCCAAGTTGAATAGCCC
> #12 CCTTCnnnnnAAGCG  415 
CCTTGTTCAACAGATAAATAGACTGACACACTCCGAACCACGATTTATTTACACAGCCGTGTGTAATACAAGTACGACCTCCCCTCTATCTCACACCACGAGATGGCGTTGAATCTAAATCTAGCCTGCACCGCCCTGTTCCTGACCCCCATCCCGGAATACATTCAGATCCCCTCGCGTGTGTATCGTGCATCTGTTCTGGATTACCCTCTGTTGTAAGGCGGTCAGACCTACGTCTCGTGGCCCAACATAGCGCTGTTAAGACCTTAACTGTCAACAGCTGTCAAAGTTGTGGCTGATGCTCCACCCCTGCCGGCGGAGCGCTCGGTGGCACGCCTGGCGAGTGACCGCTTGACGTAACTACGGAGTCTATAGGGGTTAAGTATGAGAATTCCAATCTACTTCCGTTCTTGCTCCTTCAGAAAAAGCGTTTTGAAAAAGTTAAGGCAATCTCGGATGTGGGCCAGCCGCTCCTCTCGTCGCATTTATCTCTCGACAGGGTCTAACACTTTCATCAGCTAAATCGAGTGCCCGCGTGGACCTTGTAGCCCCCCCGTCAGTCAAACGTTATAGTTAGTGTATCCAGTTTAGGCGGCTCAG
> #13 CCTTCnnnnnAAGCG  251 
GTCCCAGACTATTAGTGAAATGTAGCCGTCCCAGTGTCGAATATTGGCTTCGCAGTCTGAATGCGCTCGCCGACGTAAATTCCACTAGGGTTCCATGTAAAGGCTAATCCGAGTCAGCGCTCAAGAAATAATGTAGTCCAGACATGAGTTTGATGTTGTGTACCTGTGTCTCCACAGGGCCCTCACATAACTATATCACACACGAGGGACTCGGTTATGATATTTTGATAAAACGCTCTAGTCACATCAGCCCTTCATTGGAAGCGTCTGCCCTGTTCATTGTCGGGGTTGCAGTGAGAAACCGATCACCTATGGGAAAAAGCAAATCGTCGAGACGCCTTATGTCATGCTGTAGAACCGAGCCACGGTTCGTCAGGCGAGCGCGCCGGGCTAGACTGTGCCAAGCTAGCCAGTCAATTTCAGGGGTCAGACTACCCAGTCTTAGCATATGCTATGGCGTAACTAGGGAGAGTAGCCTACGGGGGGTAAGGCCCGCGAGTAGCTGAATTCACTTTGCTGCCCTTGCAACGTCACATCAGACTCCGCTTACACGTACAACCGCGTGGGTTATATACCCAACGCTAATCCATGGACCGTTCG
> #14 CCTTCnnnnnAAGCG  187 
AACGCCTTGGTTGCAGAGAATGGTCTCCTACTCGCGTCCGTACCCCTCTACTGTGTGTCCAGCCAGTTTACTAGAGTATTACGGAACTTGATACAAATATTCGAATGTTCGTGACTAGGACGTCAAGATGTTTGTTCCTAGCTCGAAGGGGTAGCAGTACCAAAGTATATTTAGAGGACAGTAGCCTCCTTCGTGACAAGCGACCATTAAAGAACCCACCTGGTTTAACCGCAGGGTGCTGCGGCTAGTCTGTCCGCGTGTCTTTGCGATGGAACGTCAGGAACCGTGAGATTAGTGACGTTATTCCGGGAAGCCTTCGTTGGTGAGAATGTTTTGAACTGCTAGCACGGACAGATTGTTGGTCCGTCGAACGACACCGTTGAACCTATGTCAGGCAGTTGTAATCCATTTGCAGGCCGAAGGAAAGCGCACAACACGAACATGACGTAACTAGGAAGTGGTTTTCTCTTCCTAATGCACCGATCTGCCCATCTGAACCACTCATCACGAGAGGTAGCCTTCGACCACGGCTCGAATAGGAAGTTCTCTAAGGGGTTGAGAGCCACGACAGGAACTCAAAAAGGTACGTGATAGCATTAC
> #15 CCTTCnnnnnAAGCG  31 
GATAATAAATTTTACGGGGGATTTGTACGTACCTTCTAGGGAAGCGGGCAACTTCCTCGCCGCAGGACTAATTGGGCAATACATACATTGAACGATAAATAAGTGAGTCGGCTTCAACTTAATCGAAGAACCATAGTGCACAGATTATAATAAGCGGCATCCACAATTTCAACGAACCTCCGGCCTTTCTGGAGAATTTGATGCCGCGACGTAACGAGGGAGCTCCTAATGCGAGAGAGGCGGAAACGACAATCTAGTATGGAAGGACGTTTCCAGCCAGGAGCGCGAAGTGCTTTGTAAGTAACAGGCGATGGAAAGCACATGAGCGCGGACGAGGGCTACGGATTACAAGATAACGGTACTCTTAGCCCCGATGTGGAGTTTGTTACGTCTGTGCTAGAGTGGGCCCTCTGAGCAGCCAATTGGCTCGCCAATGGATTAATGCCTCTAGTACGGTACAGGCGGCACCTACTTAACTCAAAAACGTCGACATTGCAGGCCTTCGTCTGTAGTATAGGCCGTCCGATGGCTAAGCTCGGACGGAGCCCTGGGCTTTTGCGACGATTTCCGCTATTTCAAATGGACGACACTAGCCGAATC
> #16 CCTTCnnnnnAAGCG  380 
TAGAAGCTATACCAGGCCGAGTGGACAGCACAATCCCGACCATTACCGTTGCTAATCACGATGCGTGACGCTTAGTGTCCGTGCTGAAGGGTCCATAGTGACCTCTTTGAAAATGTCGAAAGTCTTCACAGCCTCTGAGAATAAGGATCATCGGTGCAGGAAAGTCCCCTCCGCGAAGACGTGAGCGTCAGGAGATTCAAAGACGTAACTAAGGAGAGACTGTTATTTATTCCCAAATTGTTCGCCTCATTTGGGGGCGGCCTGGTGTTCCGAGACATTAGGTAACTGTCCAGAGCAAATCCCCTCGTACTGTGTAAGGTTTTCACGACGTGTATTCCGCTGTGAGGAACTTAGCATTAAGTGCTCAATTCGCCACTTGACCTTCCACTTAAGCGAAACTTGCATCCTATTACGCCTGATTACATACTAGGTATTAACTCAGCCAGGTATGATTAGACCATTAAGTATATACCCGCACCAATATTCGTGTTGTTGCTGATCAAGGTTGAAGAATTTACGGCCAACGCAAGTCGATATTGTTCTTAGGAAAGCGTCTCGTGAGTTGTTCGGACTTCTGTTGACTGAACGGAATGTGCGCGA
> #17 CCTTCnnnnnAAGCG  66 
GTCAGAGGGCAGCCAACATAACCGGTTGGCACAGCGGACACCTTTTTAAGAATCGCCCTTGAAGGGCCTTCTAATTAAGCGTTGCGAGTTCGTGACACGGTTCTTACGCAGCACTCTTTTTACGGCAGTGAGCGCAGTGTTAATGAACTTAGACCGTCCGTCAATGACCGCATCACCAGCATTAAAGTCTCACGAAAAGCTTCGACTGGCTGAGGCTAAAAGCCACCAGTCCGGTTAGCGTAAAGGCCGCGGTTTTACTGAATTTGGTATCATCACTCTCGCAGATCAACTCCGAACGTCCACACCCAGAGCCGTCCAGGCCTTTTTACTGGTTGCCTCTATACCTTTACCCGAACTAGATAGGTATATCATAACGAACACGCTGGACGGCCGTTGTTGGAGGATTGTTTTACATTGTAAGCCAACGTACGATAAGTTCGGAGACCTTAAAGCCTGGCCGGTGGTTAGGGAAGGATTATAATGCACTTTCCCAATATAGCGTCACGACGTCGGTTGCTCAATCATCAGCTTTGACTTAACTAGGGAGGCAGCTTCGAGACCTATAAGGTTTGACGCTCTAGCCCCTACCATGATCATTGT
> #18 CCTTCnnnnnAAGCG  469 
TTAGCATTCAAGTAAACTGCGTCGTTCCCGAACCGGCCCGGGCCGCGTAAAGACATCCAGTCGCGATTGCCATGCCTTCTACGATGTAATGTAAAGAACGCTGACACCTGATAGTTCGTCGCAGCCCCCGAGCGGTGTAGGACGTCCATACCCCAGGCTTTTCCGTAATAGCAATTCATAAAGCGGTATGAGGCTACTAATTCATATAATAATGCCAAGTGGGATCAACCAAACATCATCTTCGGGAGGGGCAACTCGAGTATTGTGTTCCGAGCGCCCTTTATTGGAAGTGACGTAACCAGGGAGACCCAAACTTTGTTAGGTAAAGACTCGGGGTGTATACTCAGAGGTTACGCCTTCAGGGAACTTAAGACGCCACAGATTCCAGATTACCTCGACCACTCGCGTGATAAGTGATAAGACTCACTAGAATACCCAATAAAAGTGGTTTCTACAAGAAAAATAGAGGCCTTCGGTTTAAGCGAGTAATAAACTATTGCAATACCTGGCGGCACGGCGTATTAATCTGTAGTTTCAGTTTGCCGTTAACTAATCAGGTACTTCGGGTACGATTCCGAGGCCTGAAGGGGTTCGAAAGTA
> #19 CCTTCnnnnnAAGCG  522 
ACCTCTCTAACCATTGCGGTAGTACGCCTCATTCGAAATCAGACGCAACTAGGGAGCGGATGAGAGTAGGCTTTATCTACCCCCAGGGAAGAGGGGCCTTAAGTAGGCGGGTTTAAGGGGGAGATCTAGGTGGGCGATTGGCCCCCCTTTCCAAGTCCTTTGGCATACTTTCCCGGGACGTGTTGCGTGCTCACTAATCTGCATGTCATGGGCGGTTATGGGTGTGGTCATACTTTGCTCTGAAAGATGTCACCGATCTCCGCGGACACAGCGGCGACGGATTCACCAGCCTTGCCGGGATACCGGAGAGAACTGGCTGTATTACACTTTTGTATCTTTTCATTTCCACTACGTCTTTGGGGAGGATCTTACTAAGCCTGATAGGCCCATATCACAAACATGCGGCCTGAGGTGACTCGAAGTGTAGTATTACAGTCTTTTCCGTCTGGGGTACCTCTTGGGGATATAAGATTCGGTCCCTTAACCTGAGATCGTATGATCAGAGATCGAGCTTCAACTCTTCCTTCGGTCTAAGCGGACGTGCGAGGCCTAATCGGCTAGTGAGCTCTAGCTATCACTCGTGGGTCCAACTATTGCGTA
> #20 CCTTCnnnnnAAGCG  524 
CCGGGGTACCGTATACACAACTGGCCGAGACTCACTGCTTGGGTCTACAACCTTTAAGAGGGGAGTTAATTTCCGGAGACGCGCCGCCAGAGAGGGCGGGCCCGGTATCAATGGATACAATATTGCCATTGAATGTGTGTTGGCAGACTCCTCAGAGAACTGGACATTTCGTTAATGCACGGATGTTATTGGCAGGACCAGTTCTTCCACTGTTGGGCGCCAAGAGCCAGCGGAACTCTAGGGGCAAAGGCTTCCTAGAACCGTCGACTTCGCTATAATGGACCGGCGCCGGTACATCCGCGAGGACGAAATCCATTCCATTGGTTGGCACGGCAAGGGGGGCTTGGTTTTGGGAGCTAGTCACTCGCTATCTCCGTTCGTCCCTCTAAATTCTCAATCTTCCGGGCCCGTATAGGGCTGCGGTCTTGGCCCGGAAACCGTAGTCACTGACTGTGAGGGATTGCGGCGTGAGGTCTTTGCTACGTTGGCAGATACCGGACAAATTCGTACAACCGACAGGACTTCCTTCGCCACAAGCGGAGTTGCTTCGCCTACACGAATGTATGCGTCGCGCAATTTACAGACTCGCCGATCATTGCG
