# Supplementary material for: A particle swarm optimization-based algorithm for finding gapped motifs
Source: BioData Min. 2010 Dec 13;3:9. doi: 10.1186/1756-0381-3-9 (PMC3022572; doi:10.1186/1756-0381-3-9)
Supplement: Additional file 2 — Experimental Dataset. The synthetic data sets and real biological sequences used in the paper. [file 1756-0381-3-9-S2.ZIP › synthetic/with_noise_motif/15.txt]

> #1 CGTGCnnnnnTAGCG  233  CGTGCnnnnnTAGCG 
ACACGGAGACCATTCACGTTACGGGTGCGCGGTGTCCTACACGTATTCGGAGATCGGTTACCGAACCCACGAGATTAGAGCCACACTGCTGGAAGACTCCCACTAAGAGTGTATAAAAGCTATTACACCCGGCTCGTAGCTCCTACTACCGACCACTAGACAGTTTCGTTTGAACAGACTCTAGAATTACTCCCAACCGACGTCGAGACTAGGACGAAGAGCCTTGAATGAAACGTGCACTCATAGCGCCTTTCGGTGGGCGTCGCAGCATATGCTTAGAGGTCTCTGACACTTGATGCCCCGGGGTGCAACGTGCACTAGTCCTATTTGCGCGAGCGGAGGCACTCCAAGGTTTGTGGGCTAGCCAGTGGCATCCGGGGGAACAAATGGGTCGCGTCCGTTTTTAACGTAATAGTAGTTACGCTATTCACCACATCCAAAAATCGTCAGAATTCGTCCACTCCAGACTCCTCGGGACACTACGTTCGAGTCCATCGTTCAAAGGTATAAAACCGAATTAGGGTGCCCAAGCATTTGTGGAGGCTCCAAAAGGGGCTTGATACTTAGCTAATGGAGTGGAGGGCCAGATAAGACGACACC
> #2 CGTGCnnnnnTAGCG  582 
ACCTTTTCGGGTGATGAAACCGCTTGAAAATACCTAATGGCACTCCCCCGGGATCTGCTGGTGTACAAAGTCGACTCGCGATCCTGACAATGTCCTGCTTTGAGTCCAAGTAGACCGGGGGCACGGAATTTTGACCCGCCCAGTATATCGCTTGACAACTACGGCTTGGAATCGGCCGATAGGTATAATCTTGGCTCAGTCGGGAATCGAAGGTCGGCGCTCCCTGCCTTAACTGCTCGGCTATGGCATTCGCGAACCCAAGACCGGATAGCTTACCGCACTTGCTTGAAGAGGCTATAATGCTCCAGTGTCCGTGCGCCTTCCGGCGCCGATTTCCATAGGCTACCCTGGGGTAACCGGGCTCAGGCGGGAATTCACGATCGCAGCGTAACCTTCGCTATCCAAACCCTCCATGCGATCATTCTGGCTCCTGGTACGCCCCGGGGTGCAAATTCGCTTACCTTTGGGGGTGTAGAATGATGAGCCCGCATGCGCCCATTGGCGTTGTGAACTAAAGCTTCGCTAGACGTCCGGTCGCAACAGACGCTTAGAGTTGCTAATCCCTAGCCGGGTATAGATCACCGTGCGTGATTAGCGGGT
> #3 CGTGCnnnnnTAGCG  140 
ACAGCTTCACTAGTCGATGCCGGACCTGCCGGGGATCAACCTCTTGCTCTATGTTTAGCCATTGCAGGAGAGGCCCCGAGGTGCAGGTATCAGATTACCATACCACGGTGGATCTGTCGAATAGTTCAAGAAGGCGTAAGCGTGCGGATTTAGCGAACAATCACTGTGGACATTGTCGTTATGCAGCAAGATTCCGTAACACCTCTTGCGCCGTGGGAGGGGCCTGTGTTTTCCTGAGAGACTGCGATGGCACGCACATATGTATGGAAGGCACTCTAACGCCTTGAAGTAGCAGCGCCTTTATATAATACGCTCCCCCAAGGGGATACATCTTATTCTGCCATAGACTCCATTGCACGCCCGACTTAATGCATAACACAGTACGGTGTCAAGGATCATCTGTTCTTGAAGGTTTGCGACTACGTGCAGCGCTCAAATGATAGTTGCCACGAGTGCCTCTATATAATCTCCTGAGCGTGGAAGGAATCACCAACACGTGCCTATTGACCTAGTGATTACTCGTCTTGCTATAATTTGTCTGCCGTGCGGGCTACAAATCTTATTAGTGGACACTGACATTGAGTCGTGCACCCCACTTTC
> #4 CGTGCnnnnnTAGCG  322 
TACAAATTACGGACACCCGGGTTGGGTGTCGGGTTGTGCAATGAAGCGTAAGTAACGTTCCGATCTCCCTCCGTCTCTCATCGGCGTAGTCTCCGGATTGGATCTCAAACCTGTCAGAAATCTATCTTAGCTTCAGGATGCACTTGTCGTCGCAGACCTGACCTGCCACAGGATCACCCTATCCTACCCCTCGAAACGAGGGATCCTGGACTTTATTGAATTGCTGCAACGTTGGATCGGCTCCGCACTAGGTATGGAGTCAGAGAACCGTGGATAGTGCTAAGATAGAGCCGTGATGGACCTTGGTAGCCCCCACCAACTCCGTGCTCGTATAGCGGTAACGCGGTTGTACATTCTCGGCTGGTCGCACGAGACCGAAATCGAACCTGTGTGACCGTAGGCCCAGGGGTGCACTGGCCAATTTACAGATACAGCCCCACGACACAGACAAGTACTCCCCCCTCTATCCTGATTACATCCTCTGCAGGGTATCTAATTCATAAGTCTTAACTGACTCTGTTGGACGAAGGACGCTCGTCGTGCCGGCTGTGCCACGTCGCTGGCTCTCAATAGACATGACCGGGTTAGAGTACCCAGAGT
> #5 CGTGCnnnnnTAGCG  575 
GATCTTGACATATTGTGCTTGCTCCCAGTTACTTGGGATAAGATCTGTAGGTTGAATAGGTTTGGCCCCACCGCATATTCCCAATAATATCTGCCAGGCAGGCAAGAACTCGACGACGTCCAATCGAAACATACTATTAAGGGTTATCTGGAGTAACAACCAACCACCTGCGAACTAAATGTAAGAATAAACACTGCATAGAGGATGCTGACCAGTAGGATTGTACCCCACACAGCTAGTTTAATGAACGAACGTCTCGCCACGATATAGGTCTTCCTCGGCGTAGCTTTAATCTTCTTCCCATATAGTCACGTAGCCAGGCCCCGGGCTGCAGTCCTTAATCGGGCTTTTACACCTCGGAAGAGCCAAAAAAGGGATGTGCAACCCCGATGACGTGATGATGACATCACCGGCGAGACAAAGACATTAGCCGTCTTACTCGGATAACACCACTCGTACATGCCCGAATCAATGAGGATTCATGTAATCCTATACAGCCCTCGGTGCCTAAACATAATTCCGCAGGCCAGGTTACGTGTGTAGAACAACAGGGTGCGTGGCACACGGACGGAGAACGTGCTCTAATAGCGAAGCCTTTTA
> #6 CGTGCnnnnnTAGCG  255 
ACACATCAAAATAGGGGTCTAATTATCCAATAGTCGGTGGTTGACAGATTTTAGTAGACGACGGAAATTTCGGTGTAGGACCCGGGGTGCAGTACTACGTAACGTAGTCCTCAGGGAGCGATATTCTTTCGTCTGCTAAACTGGCAACGCTTAAGTCCGATAAAAGCTGGATCGCTGCAATATTAGTCTCGGGGTGAACGGCCATTTCATGTTCTTTGCTTTCCCATCCCTTGATGTGTAGCTCTGCGAGCACTCCGTGCTGGTTTAGCGGATCCGAGCAAGACCGTCTGCCACCTCACTGTTCAAAATCCTTCCCTAGGTTTTCCGGCTCTGAATAATTCATCGAGCAAATTTTAACGCCTATTCGACGTTGGAAGGGTGGGCCCGGTATAAATTCGTGATCGCCTATCTCTCTATCGGCGGCGCCTTACTTTGCACCAGACCCACACAGTGAAAGCTCGACCTTGAATAGTCTCGACTAAGGATGGACAGGCACAGCAGCGCTCGCCAAGATAAGTTGATCGACAATCACTGTGTCTACTGCGTGAGCTGAACACCAAGAGCGCTCGGCAGACATTCCAATAAAACCACAATCGACTT
> #7 CGTGCnnnnnTAGCG  57 
CAGAATCATACTCCAGGCGGCACCCAAACTGGAAGGCCCCGGGGTGCCGGTTGACTCCGTGCTTGCGTAGCGTTAGATTTCGGTTTGACGGGTTTCTACGCACATCGAACTGACCTCATGGCACCTGATAGAATCTATTACGGCAAACATTGATTCGGCCGTCGGGCGGCTTTCATCAACTTTTGTCACGCTGTCACGTTTGGTTGGCGTGCGGCCCGCGATCGGGTTAGTAACTTACAGATATCCAGTCATACGGTCGTTCTTGGGGATCAGCTTGTCCCCACGGACTGAGTACCGAAGTCTCGGAAGCCTGCAAAACTGCGCCTTATTGGACTGATGGATCGACGAGTAACGGGCCGCACTAGTGGGAATTCCTTAACTACAGTTTACAAGAACTGTCGAACCGCAGCCCCTGTGCGTGTTCTAGGGCTCCAGTGTTAACCCATAGATCTGCACCGTTTGACGTAAGTATAGAACCTGAACGCCTGTGGGAGTTCTTATATTGTATATCATGGCTCTGTCCAAATCAGCTGAGAAGAACCCCATGTCCGATTATTTATGGGAGCCGTCTCGAGGTAGACACATCTGCAGTGATACATC
> #8 CGTGCnnnnnTAGCG  336 
GAGCAAGCATGTACGCCAATAAAGATTGCCGTCAACCGGCCACGGTTTTATTATCAGAGTCAGGCGTGCGTGGAAATAAGATGAGTAAATTCTCAATTGACGTAGTAGTAATTGTCGACGTATGCTTCTCCATAAGACATCATCTGGCGATCAGAGGTTCAACACGGCTGAAGTCCGAGAACGAAGGGCCTCGACTGTACCAGAATCGTAGTCAACGGTTAGCGTGCCGCTTCCTCACTACGTGGTACGTAGGCACACGGGCCTGCCTGATTGGCCGCGACGGTAGAATGGCATAGACCGGACATTCCATCCGTAGCAGATACTTCCATTGCTACGCGTGCATAGCTAGCGCACAATCAGAGTAGAGCTGCGGGGGTCGCCTGGAGGTAGCAAAATCTAACCGTTCCTGAATAGGCCCCGGGGTGGAGCCGGTCGGGTCATGTGCCGGACAGCGAGACAGGTACAGAGGCGCTCAAGGTTTTCACCTCGTTAGAGGGGAATGGTAGTGAGCTCGTGTGACGTGATATGGTGCGAAGGAAGGGCAACGATGCCGTGCTCTCAGTGGTACTCTGTCGTGATCTCTCACGAGGCGAACGACTT
> #9 CGTGCnnnnnTAGCG  97 
ATCGAATTCGAGTGGCATAAACTAGGTCCCGCATTAATTCCTTCGCGGCGTCTGCGAATGCCTGCTGCGGGTCGATTTGACCCCTGTTTGCATCGAACGTGCCACGGTAGCGTTTGGGCCATCAAAAACGGAGTAACACGGTCCTATCTCGTATTATAAAGGAACCATCCCACGCATCCGGTCGGCGGCGGTATTCATACAGCCATCTAGCGCTAAAGGCAAAATTCTGGCGAGAACCACACTCATCACTCCACCTATTGCACCGCCAGCCGTCATACAGCCTCTCATATGCTTGGATGGCTCAACTCGTTTCGAATCTTACAAAGGAGATTTATACGCTGATTGTTGAGCCAGCAATCGTACGAAGCTTACTTAGTTATCCACTCGAATGTTAGTAAATAAATAACTTCGCTTGGAAGCTCAGCGCCTCCTGCGGGACCCTGAGCTTCCACGATTTCCGGGCATTGCTTTCTCCCGAAAGACACAAACCGATTAGGTAGGTTCAATTCTTTAATCATCGATGTGGGACGGACCCCGAATATGATCCACGGCCACTGTTACGAGTCTCGAAGTGGTATTAGGCCCCGGGGTGCTCGCCTT
> #10 CGTGCnnnnnTAGCG  125 
GTTGGGTTTGCACGAAGTTCTCTAGGTTGATCTTTCCTACCCCGTCGCCGGATCACATAGTTTGGTTAGTCTAGCTAAACGTCCACGAAGTTCGCACAATTCGTTAGTAGAGCCTGGCGGTCCAACGTGCGAATATAGCGCCCGGAACCTTAACCATCGGGTTTGAAGGCCTGTGATGCCCCCGGGGCAATGTTCGTGACTCCCATCACTCTAGCGCTTCATTTGACCGCGCTTGTGATATATTTACATACTTATCAAGTGCACATATTATGAGCTGGTCGACGAATCAGAGGCCCCGGGATGCACACTTTGAAAAATCACCTAGGACGGAGAATTGTCCGATGATTATAAAGTCAGCCATCTTGGTACACTACGAACATCAATACTGGCGCGCCATAAAAGAATGATTATAATAAATGGACTTGATGAAGAGGACAAATATACGACGTAAACATTAGCCGACAGGCTGGGTCGAAGCGGCTGGTCGTTTAGTGGGAACGGTCTGCTATGGACATACCTCAATAGCGGCTATGGTATGCGATTCAGCCTCGTCCTTTCCAACATTTTTCACGAATAGCCCGACTCAGAGTCGACCAACTC
> #11 CGTGCnnnnnTAGCG  397 
CTCTATCGTGCAGTCAGGTGTAGTCCATGAATTGGTCTCACGAACCATTTCGAACCCGATGCGCTCAAACAGTAGAGGTCGAAGACTGTACCCAGACGACTATGACGGACAGGAAGCTAAGGCCCCGGAGTGCACCCATCCTTTTTGCTGGGAATGCTCCAGAAGCCTCCCTAAGAAACTTTCTTAGCATGACGATTGTCTAATAGTATATGTCCTCTACTGCAAGATATATTAGTTGAGGTAGACCGCCTATCATTAGTTTGGTAGGGGACCATGGAATCTTAATTTACGTAAGACAGTGTATTTCCTCAACTACTTCTCTGCAACCAAAGTCGGATAACAAGACTTAAGCAATACACCACATGGGTCGTGGTAGAACCATGAACACGCGGTGGCACGTGCGTTGGTAGCGATGAAGCGATCTGTAGTCACACCTGATTCTACGGCTCGCCCGATCAGACGCGTTCCTAAAACCGTGCAATCGCCCTGTTTGCCCATTTTTATACGAATAAGGGATATCTGCCTGTTCGTCCTAGAGGAGGCAATAATTCTGGACCTCGCATTTACTGTAACCCGACGACTTTGTATTCCACCTACAAT
> #12 CGTGCnnnnnTAGCG  216 
CCTCGCCTAAGGATCTATTGATGCTGATGAATCTCAAGTATGTTCAGCTCTTAGAAACTTCTGTGTTGGGGCACACGGTCTGCAACACGTAAGGTAGGGAAACCGCGATCCGAGGAAGCGCCGTACTGTCGAGTCAATATCCCCAACAGTGAACTAGTGGAAGGTTGTGGGTAAAAAGAGCGGCTGGGCAACCGAACGATCGTCGTCGCCCGTTATCGTGCCACGGTAGCGTGGACGCTTGAGGAGCCAGAGTAGGAGGGGCGAAGCGACCGCTACCCTCTTAGTGATAGCGATGAGAGGCTAGTCAAGTGGGGACACAATCGTCATTACCCCCAAGAACTGTCATGAAGAATGTATTTTAACCGCCACGCAAACCATCACGAAAACTTATTCACTCGTGACGCCTGCGTGTCGTGGACCCACGAGCCAATCCCGTAAAGTGCCCCTTCAGGCCCCGAGGTGCAATGATTTTCAAGCTGTTTCACGGCTCCCTTCTGTAGGTCATCGCAAATTCAATGCTTTAGGCGACGGTCTTAAGCAGCAGTAGGGACCTGTCTCCATAAATTCACGAAAAGTAACGATTTCTAAAGCAGCACACCG
> #13 CGTGCnnnnnTAGCG  230 
GATTAACCTCAAACCATGACTCGTGACGGTGATCTAGCCCGCGGGTGCCTGAACTGCCCTATTACTATACAGGGACCGGGCCGCGGATTCGTACTCATAAACGTTGACCGTGTGACAAATCGGCAGTACTCGATCAGCCTTACTGCAGCCCGTAATGTATGCCTAGTGTACTATGTAGCGTTATTAGCTGAGTGCAAAGAAATATCTTTCCTAGGTGAAGTAAGGCGTCCCGTGCAGACCTAGCGTCCACTTCTCAAATCCGGGAAGTCCCTGTCCGGTGTGCAGTAGTTAACGGCGAATCGGACTCTCAGATTCCGCTCCTCGGTAATAACGGCTGGTTTCAGACTTGGATGGGACGACGAGCTTACCTAAAAGCCCAAAATGGCGATGCGTTTGGTTTTTATAGACAACACCGTGATGGAACTTTCGGCCGCCGTCTTGCTTGCGACGGAGGCGCCTATACCCGTCATAGAACGCTGTCCTATAGCCCCCGGGTCGACCCTCCATGTCCCGACGCTTGAATGGGGTAGACTTGATCTTGAACCCTGAGAAGAAGGCCCGGGGGTGCAGGATGCATAGTGGAAGTCAACGTCCGCGGCA
> #14 CGTGCnnnnnTAGCG  411 
GGTCTCCCACGGATTAACTCTGTCAAGATTACCTTACAGCCATCTGCTAAATGTAGTGTTCTATGTTTTCAACACAGGTGTACCTGATATGGGGCAGAACGAGTATATGTCCTTGTCGGCCATTGAAACAGTAAGCTGACGCGCACACTGTCGGACTACAGGCCCCGTGGTGCATAAACTGAACTCGGCTGGTCTGGCCGTGAGCAGCAAAGACTTGCCTCTCAAAGTCACAGGTTGCAGCAAGCACTCTTGGAGTCCGGCTTTCGGTTGCCGGTAGATTTGGGTACACTGGGCCATTTTCCAATTACTTATGGCCTGCACTTTCATAATTCATCTGCAGCACTTGAGACGCACACGAGGTCTTCCGTGGCTGGGCAGTATGCATGCCGTTCCTAGAGCGATGGCAAGTTGCGTGCAATAATAGCGGCTATTTCCAGCGCCCTGCGTTGGTCAAGCCAGAACTTTAACGGGTTCCATCTCTGTTGCATCGTGTGCGTCTCACATTCAGGTACGTAAAAACGTTGGCACGAGGCGGATGTGCTTTGAAGAATTTTCCACGGCACTGTTGCGAGCTGTTGCAGCTCAATACCGTGTGAGCGT
> #15 CGTGCnnnnnTAGCG  226 
GACCGGCATACTAATAGGCCCCGGGGTGGAGTCTCTCGTCTCATCACTGGTTCATGTTGAAAAGTCCCTCGGGGGTGTTAGGATGTCCGAGTAGCATGCGTTCCCTCAGAAAGAACACGGCACGGGGCCTAAGCGTATTGTATCATGAACTGCAAATGCACCATGGGGCGCAGAGGTATTCGCTGCTCTACAGGTAAGTGAAGGAAATCTGGCACACACCCTCTCCCGTGCTGCGCTAGCGAGGATGCAAGCTAAACTCAGCTATATCCACGATCAGTGGTATGATGCTACCCACAAACGCGACCCGACAGAAGTCCCGACACGATGCTATAGTGACAAGAGGAACCGTAGAAATATCCGCATAACACCATCGCCTTTCGTTGTTCTGTCCACAACCAGGACTTTAGGTTAGGGCGACATGCTTCACGATACCTAAAGGTCGGTATCAAGTGTTGCTTTTGAATTATTGCTTTCTAAAACGATGTCTGAGCTGGGGGGCCTAATCTTGATTGTGAGATAAGGTAAGGGAATTAAGGTCATCTGACGTCGTGACCACTTATTTTTTCCTTCGAAAAGTTTCTCCATCGGAGGTCCTCGAAC
> #16 CGTGCnnnnnTAGCG  45 
TGAGCATACACACTTGCCCGGATACTGTGTCCCGTTGGGCCCCGGCGTGCCCCCCTAGCGACCCTAACGAAAAATATCATATCTGAAAATAAACGTCGATGCTTCGTCTTATTGTCGTCGGCTTGCGTTTGGACCCTAGTTTGGCCTTAACTCAGTCAGCTATTCACCATATGGGTACGAGATTACTGGCTCGGCTGGAGCACATTTTCGTTGTGGACAGTTACCCATTCCACTAAGATTGTGAGCGGGTCCGCGAGTTCACCCAGGGGCGAAAAGCGCACGCATAACTTGTATAACGTTACTACTTTGATTGATCATGTTAGTTTACCTACAAGCTCACCTCTAAAAAGATGGGCCGGTCTACTGTGTTAATCTTCTTCCTATGTCTCTGTGTACCTACTACGCCCGAAAGAACGTGCCGAAATAGAAGCTGTCTAGCAGCGGGAACGGGAGGCCTTCTCTGTGTGGCTGTCCGTCGATATAGCCTAACTCACAGAGACCGCGTTCACGAGCAAGCATCCGGCAGTAATGCCTACGCCTTCCACGTGGGTTACAATTCTGTCTGCAAGGTGTCGCTCTCTTAAAAAATCTCAAAGCCGA
> #17 CGTGCnnnnnTAGCG  208 
GGTTCGTCGTGGGTGTAGTGAACATTGGGGCAAATGGGTCCCTTCCGCACTAGAACTGTCACCCCATAGGCTAAGCGAGGGCGAGGCCACTAGACTCATTTATTCCATGGCATTACCCTCGGCAGTATTTTGAGCCTCACTCCTACACTTGCCTGAGGTGCGACAGGATGCTTTGTAGATGGCTGTTACTGGCTAGCGGACTTAGCATCGTGCGCACTTAGCGCTGTAACACCAGTCGGCGCTCACGTGAGGAATTGTTTATACTGCCATGTAGACTTACTGTTTGGCCCAGACTATACAATTACTCAGCCCAAATTGAATCGAGGACGCCGAATGAAGGGAAGAACTTCAGGGGAAGGTTTCAAAGACAGTAGCCTGAGTAAGTTGTCAGCAACAATACTGAACCCATCGTGGCCCTATATAATCATAACTGAGGCCCCGGTGTGCAGCAGAAGTCGTCGACACAAACTTTCATCTAGCCTTGTCCCTAGCATCGACGCCCAGGTTCTCGAACGAGACCATGCTTTTCCAGTAACTTGGAAGCCCCTCGACCGGACCTGTTAGTATGTCAACTCGAGCCACGCTCGAGCTCCTTAAGTT
> #18 CGTGCnnnnnTAGCG  356 
GGGTTGAGATTGACTTTAGGCGCAGATCCGGTAATATTGTTCCTGAGCCAAGTCGCCCGGTAGACCAAAGTTTAGCAATCCTTAACCCTTAGAGGCTGCTAATTACCAGAGTTCTTTAAGTAATGTACCCCGCACCCGGTGAGCCCAACCGCAGGCCCCGGGGAGCAACTTATGCCTGCCTAGATGACTGAGAGGTCTTGTGGGAATAGCCCCTCACGCCACTATCTAAGTTCCGCCCCTGGATCGTTAAAAGTACAAGAGCATGGCATGTGCACGGCCGCCGTAGCAGTCCACAGTCGGAGACGGTATCGAGAATGCTCAAGACGGAACTATTCCCACACTCATCTCGGGGTAGACGTGCCTGTGTAGCGGCGGATCGCTATGCCTAGATTAGATGCAGAGACAGGATACTACCCGACAAAAAGAAACATCGTTTGCTCCAACCGTAGAATCATTATAGATTGGGCATAGACGGGACGTCTGGTCGACGGCCCTTACATCGAGAGCCTTAAGGTGTCGATACACCTCGTCTCCGGTTTGGTGCCCTAGCCCCGCGTCACACCGGTACGTTAGCCTTATCCATGTACGCCAGGCAAAACG
> #19 CGTGCnnnnnTAGCG  505 
AAAATGGACATCCCTGCCAGCAGCCAACTCTTCTTACCAGGTATCTGGAGCCTTGAAGGTTCGAACAGTCACAAACTGATCCAAAGAAAGTTTCTATAGGCGTCTTTGGTGTAGTACTCCGACCGACCATTCGGTCCGTTCCGCACCCCGGTTTACAGGACCGTTCAATAAACGCCAGGCCCAAAACAGTCAATTTAATTATTCGATGGCTTGTTTTATGTAGTTCGTCGGCCCTTCGCATATGTTCTTACTCTGAACAGTGTAAGACACCAGCGCATATTCGAACCCGCTCTGCTCCCCTGCCTTGTGTTGACGCGAGGCCCCGGGGTGCGTTAGTTGCGCTGGGTCCCCGGTGGGCGGGAGCAGTTCCATGAGCGCGTTTCCGTTACGTTGCAGTTCCCGATGGAAAGTTGCAAAACCGAAACATAAACCGGAAACAATATCCAGCATTGTTGAACAAGGCAACCAGCCGCATGACAAATGTGCTGGAGAGTCGCGGTTTCCACGTGCCACACTAGCGGGTACAGGGAGGATTAAGATGCGACACCGCAATAAAAGTTTCCTAATCGTAACGCGGGTCTACGAGTAAGTTTAGTACAT
> #20 CGTGCnnnnnTAGCG  435 
GAACTTGGTTCTCAAGGTCCAAAACCTGCTAATACGATCTGGTAGTGAGTCGTCTCGGTACAACACTAAAAGGTGAGAAAACTTTGACAACGACTAGGCGTCCCATGGAGGAACTTTAAAAGGATCAGTCAGGCAGCGACATCAAATAAAAAGGACTCTGGACCCCTGTATTTAATCTTCTTGCCGTATGTGGATACGGAGGTCGTCTTACGATACCTGCCCTACGAGACCCCGGGGTGCATGGGGTACCCTGATTGTCGCTCGCGCGTTGCTATCTTCAAGTTGGGACATTTACAGGGGCATACTGAGTAGGACAGACAAATTAAATGGCTTAAATGACCAATACATCCTCCGCCGCAATCTGGTGCCGTTTTGTAGGGTCTATAGCCGCCACTGAGTGAGCTCTTGGCACTTGGAAACGCGGGGATAACAGGACGTGCAGTATTAGCGTCTCAGTACTAGATAATCTCCTTGTACCGATCCGGCAGGCCGTCCTCACACGAAATCCATCTAGCGAGAGTGATTGGCGTCACCACACGAATTAGCTGTTAGCACCGAGCTTCCCCGCTCGTACAGGTACGAAACCCTCTACGCGTTACG
