# Supplementary material for: A particle swarm optimization-based algorithm for finding gapped motifs
Source: BioData Min. 2010 Dec 13;3:9. doi: 10.1186/1756-0381-3-9 (PMC3022572; doi:10.1186/1756-0381-3-9)
Supplement: Additional file 2 — Experimental Dataset. The synthetic data sets and real biological sequences used in the paper. [file 1756-0381-3-9-S2.ZIP › synthetic/with_noise_motif/16.txt]

> #1 CCTCAnnnnnCTGCA  371  CCTCAnnnnnCTGCA 
AAAGGCGCGGAATCTGCCGGTGTACTTGTGGTTGGCAAGGGGTGAGACTTTGCGTTCGCAATATGGCGGTAAGTGGGTTCGGATATGCCTGCTGCCAGTGCTGTTCCCAAGGGGTGCCTTTCACGTCCTGGAGAACCCGCGATATCTACTTACTTCAGCTCTTTTTACCGGTGGTCTGGACCAGATTAGATTTGGTGGATAGGGACATAGTCTAATTTTCAGATAGGGAGCACTTCCTCCCAGAAGTAGGCGAGCAAATCGACTAACCTGGAGAATTTTCCATCGAGTACATCCGCGTGCCAGACGTAGGCTGACCATACAAACCGTTGCCTGTTTCGTTAATTAAAATACTACACATCGCGCTCCGGTCGCCTCAGCCTCCTGCAAATCGATATACCTAGCATGTATGCTCAGACCCCAGAAGATGCACCGGGCACCTATGCTAGAGTGGCGTTGGGTTTACGGTGAAGATACTCTTTGCCATATCTCAGCCTTTGCTTTTGACCCACATGCTGGGTCAATCCGAACCAACTGCAAGCCGATTTCCCCGCCCGGAGGCAGCCGTGGTATAGTACGCTAGCCTTACTGAAGGCTAACTAC
> #2 CCTCAnnnnnCTGCA  283 
ACAGAAACGAAGCTACTTAAGACATCCGCCAGGAAGCATTAACGTCTTATTTAATTCACTCCCTGCCTCCGGCTAAATTCTTATTTGCTAACCCATGGGTTACATCAACACATCTGACTTCTATACGGTCGGCTGCCGCGGGGCTCATGTGATTTTACGTGACATTCACGGAAACTCCGACAAATTTTACGTCTTCGACAGAAGACCGTTGATGATCTGCCCAGATTTTCTCCTTCAATTTCTTTTGATAGACGGGGGCCTATATGCTTCTGGGCGGTGCAACCCTCAGTCCACTGCATTTGCCATTGGGTGGAACATGCACGAGGAGATCTCTCCGAAAGTTCATGAGCCGGTTAGTTGGAGTTTACTAGGACTAACAGGCCACACTTACCATAAGACGCTACATCAACTTGATTAAGTAAACTACGAGACGAGGTTTTAGGTGGGGGCCTCCAACCGCTGTCGCACCTCCCTATTGACTTTCACGACCTTGACCGCGTATACTCAAACAATTCGGGGGGTGCATGGAACAACCTGCTGGAGCTTTGGCAAAGCACTGCATCACGTTTGGCGAGGACAGGAGTTATATGGTCTTGGGGC
> #3 CCTCAnnnnnCTGCA  273 
ACCATCGCGCACCACAGTATTTGCGAGTACGATACGCTTTAAACAGGGCGCACTCTTAGTGCCTTTCACGACATGGAAAGGCGACATAAGACTAGACAGCGAGATCGTCGCAAAACATCACCCACTAGATAGTGTGTCGCATCATCCTAGTGACGCATAAGATCGGAGTGTTCATCCAACTATTCGACCAGTACATTACGGAGAACCCGCGCCGAGAAACCGACTAAGCCATCGTCAAGGGCTTTTGTTGAAAAGTAGCCACCCAATACCGTGCCTCACCGGTCTGCAAGGAATGAACACGGACTGGTTTGCTGAAACCCATCATTATAAATGAACGGACCGTCCTCCAGGACAAATATAATTGTTTGCTTTGGATCCAGTTGATTCGTAGAACGTAGCGCCCTTCGCGTTCGCCCAGTATGATTGGAAAGGCTCAAACGTATCGAGGTCGGTGCTCTTCTCTAACCACGGATCCCCTTAAGGAATTCTGTGTGTTTATAGCACGCGTAGACAGCAGAGCGCTCTGATGTTCAAGGCCCGTCTTAATGACTGGGTGCTCTGAAGATAGACATTTGTTCCTTACCGATTTATCCTTCGTTG
> #4 CCTCAnnnnnCTGCA  167 
GTGCCTAATCCGCCCACACGAAAGTTCATGTCGGTTCTTCCATGCATTCACCCCTACAAATACCGAATATACTTTCAGACTCGATCAAGCACCCGTGGGGCTTAGGCGCCTATCAGTAGTTCCTTTCACGACCTTCCCAGGTGCCGTAGCCATTGTTAACAAATGTACCTCAACGCACTGCAACCGAAGACGACCTAGGCGAAGTATCAACGGCTTTTTGTAAACGTGACTGCTCCTAGACTGTACTTAGCTTGTAAGGAACGCATGAAAACTGATTTTTGAGCGGCGAAGACCGGAAGACGCAAGATCTGTTAAGGGATGTTTACCAGTCTCGTCATAGGGCGTGACAAAGTACTCTATGCGATGCACGGAATGTCGCCGCTGCCCTACGGGCGGTAGAGAAGTGGCATGTAGCGTGCTATCGAAATAGAGGAAGTGTTCCGGTTAGGCCGATACTCATTACGCCAAATTCAGTACTGTAACCTGGGTGCGTGAATAATTTCACAATAGGAGACCGTTCGATCGACGACCAAGAGTACTGTTCTCGCAGGGGGTCGATGCAGGTGAGGCCCAAGACACGGAACGAGAACGGCCAATAGG
> #5 CCTCAnnnnnCTGCA  385 
ACCCCTTATACCATCAATGCAGGAGAGTACCAGGCTCCTACACCTGCTGACGGTGCTAATCCTTACTCGGGTTTAGGCGACTGAGTGCCTTTCACTACCTAGGTGGCAATACGGCATGGCATATTGGCAGAACTTTCATCATTGCATCTCGTAGGTAAAAGCATATGCACTAAGGGGCTCGCAGTGGTGGACTAATATCAAAACGGTAAGGGTGCGCTCTCCACGCAGACGACGCTAAAAGGTCAATCTCCAGCCAGGGGTATCGAATCATTGGCTGAACCCGATTACCTACTTGGTGCATAACTCACCCTTGCTCATTGGTTGGCACTCGGCGAATAGACCTAGGCGGAAATTGCAGTATCGCTGCGTTGAAGAGAGCGGCTGCCCTCACTATGCTGCACTGGCGACACATTTCAAACATTAGTACCGCTAACGCTGTAATTTGATGAATTTTGGTTAGATGCAAGTGCTGAGCGGACTCAGATATGTTAAGGCGGTCCCCTCTCAGCCCGCTTAAGGTCTTTCACAAGCCTAGTCGCTTGCACAACGTCTGAGTCTTCGAGCCAAGTCCGTTTCTTGGGTCAAAACTTGCAATCATTT
> #6 CCTCAnnnnnCTGCA  390 
ACCTAACTTTTTTTAGTGATGTATGTGTAAAACCAGCCCCAAATACGTTGGGCGCTCTTGATGCAGTGAATACTACAGAAAGGCATACGTTGGGATATCAAACCTCGATGATAGAACACTACGGTGCTCGACGCGGGAGCGGAGAAGCAAAACGTAAATGTTTCAGTGGCTCTTTTTGAAGCATTTTAAGGTGCAGTACGCATCAGATACTGGACCTACTTTGCCTTATAGACCCCAGAATATCAAGTCATATCCAAACTCTAGCCTCTTCGTATTCGTGGGGCTTGATTTAGTGTCCAACGTAGGATATCGCTAAGGAGCAGTTCTAGTCTCAAAGATTTCCAACATTCCACTAAATCTGGGAGGAAGTTCACCCGGAGTCGAAGACCCCCTCAAAAAGCTGCAGCCACTTGCTGAATCCTCCGCGTCAGCGTCAGGCGTAGCGCTGCTTTGCAAGGTATGCCCGCTATGTTAACCTTTGTGCAGCGACGTTTAACGACCGAAGAGTACGGAATAGCTTGCGCCTCGCCAGTAGCCACCGTTGATTGAGTGCCTTCCACGACCTATACACTTCCTAAGAGTGGTCGGCCGTAACACAAG
> #7 CCTCAnnnnnCTGCA  339 
TGTTTCTCACTAGGGTTCTACAAGAAAAGCTCAGATTTAAAAAGGGGCTCCCCCTCGACACAGCTGAGGCGGCGCTCTAAAGCCTCGCCTGGTAAGGACACTTGGACTTGTTACATGGCTCTCATCTCGAGTTCGCCTAACATCCTCTCGGGCTGACCCTCTGCAAGCATCCTATATATAGCGTACTCGAAAATCATTGTGTCCAACTAAAGCGCGTATGAAGATTCGGTGCGTGGTAGTAGCGAGAAGTGGTATGTACCTTGCGCACCGACACTATTACTGTGGGCCGGTCCCTTGTATCACCCACAAGCTAACTTGACATTCCGATCATGAATCAACCCTCACTTGGCTGCAACCTGCGCTTCGAGTGGCAGATTGCGCCGTTAGAGACAGCTTTACGGAAGGAGCTTTAAGTAGCAACCATGATGAAAGAAAGCGTAGTAGCTGTAGTCATCGTAATACCCCGTGATGGGGCTCTGCGCTGAAAAACTAGCCTTCGTAAGGTTCAGTGAACGACTACAACGCTCAATTAACGTATTTGCTGGGGTCTACTGTACAACATCACTTCGGAAAAGGGAGTTGAGATGCTGGTGTTTGGAA
> #8 CCTCAnnnnnCTGCA  467 
GTTTCGGAGCACTGAGAAAATTGGTTTATACGTACCGTCAACCATGGAGGACCGTACGCCGGTGTATCTAGACTACCGCTACCCTACCTGGCCCTACGCAGTAATACAGGAGTCTGCCTATCGAGCATAGAGCAGACTCTCCGAGCTTGGAGAGGGTTGTCGGGGATTAATCCCGTGCGCTGTTACGAATGCCTTTCACGAACTACTGGCTGAGCAATAATAGCCGGTCGCACCACGTTCATTACACCACGTCACTGTGTCATGCTTTGGAGCTTTAAAACGTTGAGATATAAGGCCCCTACGCCCACCCCGTACGCTGAAGCAATGGCTCCATGCATGCATATACCCCACCGGCGGTATGGATCGAGCTTCGTCGCGTGGCTATATCATAGCACTTGCACAGTATGCCCTAGGAGGTTGTACAAGTTAAACCGCCCTGGACGTTTCCGAACACGCTCAAGACTGGACCTCAGCGCCCTGCATTACAATAACCCATAATCGCTCCATCGGTCGGAGAAGTAGACAACAAACGCCTGCGTAAGCGCCCCCTACGATGAAGAATGCACTGTTGTCTGGATTCGTGATCGTCATCACGAGGGC
> #9 CCTCAnnnnnCTGCA  341 
TTCTGAAAATCTATTGAGTAAGAGATACTCTTAAGGCTGCGTAGTTATGATGGTAGGATGCGCCTTTAGGCACCTATGCCTTTCACGAACTTCTCATAACGCGAGCATAAGAGTCACCCTTTGATTAGAATGCCGAGTTTTGTCCAGGCTCCGACCTGTTGTGAAAATTTGGCCATCGCTCTATTCCGTAGGTAGAAGTACCGTGGGTATGCGGCCAGATGGCGGTGGCCGTGCGATATATGCGAGTAATATCCCTCTGGAACGCTGCTCCTTGCACAACAAACGCCTATCATTGCGAGGGTCCCGCGGGAGGAAAGCTGACTTACAGGGAACCCTTTCGCCCTCAAGGATCTGCATCTCATCCCGAACGGGTTGCTGCCCAGGCTGACCCCCGGGCTGGCCCAATGTCTAGTTACGTCTATACCTTGGGCTTGTTCCGGCTAAGCCAATAAGAGTTCGCTTAGCACGCAAGTATCCACCTCGCGACCCTTCGTTTTCCCCCTACGCTTGAGAGAGGCTAAGCGGACCCGGGTGGAATTTGAGGGGACTTCTGGCAGGCAAAGTGCTGATGGTAACGAGCATAGCCGATTATTGGCTCAA
> #10 CCTCAnnnnnCTGCA  294 
GTCATTCTTCCAGTACTAAGTGAGTAGAGCTAAAATACTTGATAAACTACCTTCGGCAGTCGTCGTCGAACGACGACTTCACCTGTGATATCGTGCGTTTTCCAGAATTAAACCTTACTAGTCAGTCATCTGGCGACTTATTAACATCCTCTGGAAGCACGATACGAGCTGATTAATTCAGTAACAATCCAACAAGGCATAGTTCTTAGCCCACCCCGCGTCGACTGTAGGAACAGATGTATAAACGCTTAGAGGGCACCGAGTCGCGCTCGTCGTGACGTCAATTGCTTGGTACCTCAAAACCCTGCACCAGGACCGGAGCGCCTGACCATCGTGGTGTATAGCAAGTGTCTCGCCCCGGCCATCGCAACCACTCCTAAGTCCAAGCCTATACTTGGCTGGAGTTAATACCTGGTGCCTACTCGGACACATTACGTCTGCATAGGACTCATGTAAGCCGGCCGCTACATTGTTGGCGTATTTCTAGCCTTTCCCGAGTACTGCGCTTTGTTCGAAGGCTGCTTGACGGCGAACCGGACCGAATGCACTCACGTAAAGGGTCGTGTCATGCTGCCTTTCACGAGCTCCGAACCGATGCTC
> #11 CCTCAnnnnnCTGCA  559 
GAGCCTATCAATAGATGAATTCGCGCGGCCTACCCGCCGGCGCGAGCGGCCCGTGCACTGGGGAATGCCATGTCATTCGCTTTCTCGTGCCCATCATTCAAAGTCTGAAAGTACCTGTGCCAGCTTCGGGGGGCCAAAAAAGAATCTTGCATTTCACGACCTCATGATGAATTATGCTACCTTTACAACATGTAGGGGGCTGAGGTATGCATATGCCTCGTAAGATCTCTAACAGTTTGGAGCAGACTTTCGTCCAAGTGCTGGTCCGATAACGATGGGCCTTACAACGTTTGGCCTGATCATTGTGACCCGACTCCTTATGTCACTTTTGCTCAGCGGGTACACACGTAGGTGATTTTGGCTCTTTAGGGCGTCTTTCTTACGGCGCACTGGTACGTCACAGTTTGTGAGGATAGCGTCTGAGCATATCACCGAAGTTATCGTCTCGCATCGTTATGATTAAATACCTACGGACTTGCAGACCAACTTCGGCGTATACGATCGTGCGCGGTTAATACGTGCGATCAGCGCCCGAAACGCAACTACGCTAACCGCCTGTCCTCAAGTGACTGCAGATACGCCTGACTTTTATTGAGACCT
> #12 CCTCAnnnnnCTGCA  291 
CTGGAATGTCGACCTACGTTGCTTGTTAGTTTGCCTCACAGTCTAATGTGCCACCGAAGGTCCGGTCTTGACCCACCTTAGCGGGTAGTTATACCTAGGAAGCCTGGCCGCTTTCCGGTGCTCCAGACATCACGCCATGGCTCATTCCCATGTATAGACGTGGAATCCTTTATACGTGTATTGGTGGGGTACCTCGGTTCGGGCGTTGCTGAGCTCTTGCCTTTCACGACTTCCGAAGGCCAGTCCAAGACTATGTTGACGTGTACTATCGAGATTCTATTCTTCCGATTCCCTCATGACACTGCATGGTGGCCCGGAGCTTTCTAAAAAAGCAGTTGCGCTAGACAGCGAAGTGCTGGTGGGATATGGAAAAAGAGTTTCTATGGCCATATCGTATGTCGTCGAATGTGCACCATTCAAAATCTGGGACTGACCACAGAGAATCAGCCGCCGATCGCTGGTAGACTCCCCTCCGTGAATGCCCCAGTCGCTCCCCTAGAGTATAGGGTGGCTTGATCTATATAGACCCTCTGCGGACCTTTATGTTCATCTTATCAAGCTAACCTTCAAATTCGCAGGACTTATGGAGACCAGGGCCTC
> #13 CCTCAnnnnnCTGCA  366 
CTTCCCCGCAGAGAAACGCCATTCATGGTGAACTCGAGACGTGATGAAACGTGCCTTTCACGACATGGGGAACGACAACCCTCCCTGCGCCAAAAGCGATAAAGGATTCAAGACACAGGTTTTTATCCCCAGGAAACTTGTTATCAACGTACGAAGTCTCTATCATCCGCTCAACCACTTATATTCCTGCACCTGCGATACGCCGGTTAGGACGTCTCAGGATTTGACGTCTGGAACTTCCCCTACATGACAACTTTTACTCACTACAACCCGTAGAAGGATGAACTTATATAAAACGACTGGCCTACTGTACCAGGACGTGGAGGATAAATGTCTGCACTTCAAGGGGACCGTCACCAGGACATGCCTCATAATCCTGCAAGTTTAACAGTAATAGTCGAAAACTATCTAGTGGGCGTGGCCGCCGAAAGAAGACGCCTACCATTGACCTTTAGACAAGAGGCCTGTATGAATATTTAAATATTGACGATTTCAAAGTAGCCGACGTAGACCAAAGACACATAGTAGGTTAAAGACAAGGATTATAGACGCGGCACCGTACTACGATGACCAAAATAGTGCAATCAAGGAGATGCCTAA
> #14 CCTCAnnnnnCTGCA  205 
ACGTAAACATGATCGTTGTGAACAAAGCATTCACACCAGCTACGCTGCGCTGCAGGAATCAGGATGCAGTCCAGTCGCGAGCGACAGGCCTCACCTTTACGCGGACAGTGGCAACCATTCCGGCTAAGTATCGCAGTAAGGGTGGCAGATACGGGCGTACTTTCCTTATTGCCCATGAGTTGACATTTGTACGTTTGGTCGCTTTCCTCATTCATCTGCAGTTAGGACCTGTCCGAACCTGGGCTGCTCTCTGATCTTGATATAGCAGTCGCTATGGACTTGGGTCTGCCGACCATGAGCCATCAGTGGCCCTTTGAGACTGCCTCAGCGTTGGAGATAGACAAATGCGTGCCAGCCTTTCGGACGGCCTAGAAGCTAGCTATCACGGACCGTTGACAGGTGAAGGCCTTTGTGTATCGAGTGGGAGTAACAGGAAACGTACGTTCTGTCGCAATGAGCCGTCCCCCCGTCGATCTACGTGACTCACCGTGCGTGTATAGTCATAGTCTCACCCAGGGAACGCTGTGTGACTTTCACGACCTATTACCGCGTATGGTAAGTCATTCTGGCCTTCGGCAAACGTCCGTAGAGCCGAAAATG
> #15 CCTCAnnnnnCTGCA  427 
CAGGAGGCAGTGAGGGGCAATAATATCCTTCATATTGCATTTCTGTGAAGAAGCTTACAAAGATGTGACGTAGAAAAGAAACAGGACGCGGCATAGGGGTAGAGGAGGGTTGATAGTGAAATCAGCGATAAAGAGCACTGAGAAGAGCGGGGCTGTCAAACAATATAAAAGAGGAAGGGCAATGTGCAGCCTCCTCATCATTAGCAGAGACTAACAGGACACACTTTTTAAGAAACCTCTTGGATTACGAGGGTTCGGACTAATCATGACTTTCACGACCTTTCGTGCCTGATGTATAGGGACGAAGTTTCTGAACTTGCGACCTCGGCAATAGCAGTAGGCCCCCGCAAGGATATAGCCGGATAGTGCTAAACCGTTTTTCGTAGTCAAGGGTCGCCCGACGCTTTGGGCCTTCTCAACATATGCCCCTCAGTTGGCTGCATAGATTAACCTCACGCACACAACATCTATAGGAATTATTCAGGATAGTCGCCGGCCTACGATCAAAAATTCAGTACTGCCAGGGAATAAAGCATCATCATCCTTATATGCAGTTCATAATCGACGGCCTCAAGTTGTACCCGTCCACACCTGTATCGA
> #16 CCTCAnnnnnCTGCA  409 
GTTCCGCGTTGCCTCTCACGACCTTTCGAGCGCAAGGCACACAAGTCATTCCCGGACTGCCTAGAAAGCAAGCAGATAAGTCTATCAAAGCCGCTGCTATTACCATCTTCCTGATCCACCGGGAACGCATAATCCACGTATCTCCTGTTTACCTGCAATCTTCTCGTGAGGTTGACCGAACACGTTAAATCTGGGTACCAAATTGTATCATGCAAAAAAATCTGTGCTTTTTTGTCCTAGATACTCCTCGTCTTTTCAGATGAGATTGGTAGGCTGGCCTTCAGATCCAACTGCGGACATCCCTGCCAGTTCAATATCCTCGTTACCAGGTTTCTCGACATACTAATACATGTGCTTTTGCTCAAACGCGGAGTATTTTCAGTTCCGAACGCAACAAGGCAAGGTGCTCCCTCACACTTCTGCATGCTATCAATTTCAGGCGAAGAAGTATTTATGTAGTATAAGTTTTGCAACAGGACCCAAAATTTACTAATAGGTCCCGGGAGAGTCTACTAGGTCGAAGATGGCGTTTGCCGTGAGTTGCGTTAGATTCCTAAGGGCCCTGTCCCCAAAGCGCATACGTGTGGTAACGCTCTGTCT
> #17 CCTCAnnnnnCTGCA  265 
TCTCCGCGAAAAGTTTTCCCAGAGCCCGGATGCGTTCACCAGCGCCCAGGCGCGAGTCAGCTATGTGTTTATCGCGTTTCCATGGTCGACACCAATTGGGGGCTAGGTCCATCTCAGGGGAGACGAACTGTCAAACGGAATCTCAACTTTCTCCATGAACGTGGTGTCCACACACCCGAACGTGTTCCTCGCAATTTTCATGAATGCAAGAGATATGGCCTTGAACTTAATTTTTGCCGGTGATCAGTGTAGTGGTTCGAGCTCACCTCACGTGCCTGCAATCTCTGAAAAGCATCTGTTTTGGTAGAACTAAATCTCGTCGGGGCACATATTGGGGAGTGCTGCTAAAGAGAGATTAATACTTTCCGCACTCAGTTGTAATGACGTCTAATCTGAATGGTTCCATATCTTCTCGAACCTCGGGCATGTCATCCACCAAGTAAGCGTCTAACGGTAGGGGAGCCTCGACGTAGTTACGCAGGCCACCTTTCTCGAATGCACAATTTTACCAATGCTTGGGCTGGCGGACTAGTCCGACGGGTGCCTAACTGGGAAATGAAGCGCGCCTTTCACGACCTGGTCACCACATGACTGGCGGTG
> #18 CCTCAnnnnnCTGCA  209 
GACAATGTATCGTGGGATTTCGATAAGCATAGTCGAACTCAATTTCGTACTGTTTGCATTTCACGACCTCACGTCCATACATTATAAGACGGTAACAGAGAATGTATATTCATAAGAAAACGTAGTGTGGCGTAAGCTGAGTACTATAAAAGGTGCTAACTCTGCTAGGTTAGTGGACGACGGAGCCCCCGAGCGTATGGGCGAAAGAGCCTCAGGCAGCTGCACCTCACTGGCGGGCTACATATTCATTGCTAAACTCCAATGGGCATAAAATCTGGTGGCTCGTGTTTCTAAGGGTGCTGGTCTGACGGTTCCCATCTGGTGGCACAGGTAAGGTAGCGAAGCCTCAACTGACCCGGCAAACCGTAGCCCCGTGTGTATATCAAGCGAGTCGAGATGTAAACGTTCCGCATAGTCACTCTGGGGAGCGCCGCGAACGGATGTAAGCCTAGTTACCATTGCACGTCTATCATTTTAGACCATATTCCTCACGAGATATATAAGAACAGCCTGAACTCGGGGTATGCGGAGCCTACTCCCTGACGAGCGCTATGCGAGCGGTATGAACCCGATTCCTAGCCCGAATTACATTTTTGTTTA
> #19 CCTCAnnnnnCTGCA  377 
CGGAGAGTGAAGTTGATCTGAGATGAATGCTTTCTGGCCACCGAAAATGAGGGGGAGGTATTTGATAGAGGGTAGACTTTTCCCATGGCCTAAGTCCTTGCGACGGCTCAGAGAGGTAACCTCGGATTAGCCACGTATGCACGGCAAAAACCATTGTGCTCTCCATAATTGTAACCACCACTCCGCTCTCCAAGGACGCACTTCTAGTCATTTAACCAGCCTCCCTCTGGTTCTCATTTCTGAGTATAAGCCCTGTGAGAGCAAACAAAACAGCGCCGGGATTCGGACGGCAACAAGCATCCTTGCCATTGTGCCCTCGCATGACGATTCGAGCACTCCGATGGATTAACCACTAGGCCCGAGACGCATGTTCCCGACCTCATCTATCTGCATACAGGCCCAAGCGACTGCCGGCCAGGGCATACACTGGCTGCGTTGAGCCATACAATGGCGCCTCGTAAATGCCCCACTCTTATAATAGCCATGAACTACTAAACCCCTCGGAGCCGACACGCAACCCACTTCTTTACATGTCGTGCCTTTCGCGACCTGTTCAGCTTGAGATAGAGGACGCCCGCACTATGACGGGGCAGAACAGCG
> #20 CCTCAnnnnnCTGCA  313 
TAACGAGCAGTATCTCTACCACGATATAGGTCTTGCTCGTTCAGGTTGTATACGAAGTAAGTCCGTGCAACTCCCTAACTACTCTAGCTGCCGGGACAGGATCCATCATGTATTCGTTTGGAAAGGAATGGTCTCCGGCGACGAATGTTGCCGCCCACCTATGCGTTCCATGCCGCAAATGGACTCGTTTGTGCAAATCGAAACCGTGGTCCCGGCTAAGTTCCAGCACTGCTGTCAGTTCAATGGAGGAACTGGTATACGGTGCGTCAGACGAACGATACTCACTACTATCGTGCCTTTCAGGACCTGTCTGCCTCATAGTACTGCAATGCAAAGGATATAACGACAATCATAGGGAAGTTTATTGCTCCGCCAACCACAGCAGAGAAGGACGAACGCCATTCATCGCGTCACCGCTGCGACTGCAAACCAAACCATTCCGGCTATATCGCCTCACCACGCCTCGACCTGGCCTCCGCATTGCTTCAACCGGGCTACCGATAGAATCGAGGAATTTATTCACTGTGGATACTCTTCGCTGTCGTACGAACCAGAGCTCGGCTCGGCTAGTGCACACGGCTTTTCTGTGTCCAAGTGTGG
