# Supplementary material for: A particle swarm optimization-based algorithm for finding gapped motifs
Source: BioData Min. 2010 Dec 13;3:9. doi: 10.1186/1756-0381-3-9 (PMC3022572; doi:10.1186/1756-0381-3-9)
Supplement: Additional file 2 — Experimental Dataset. The synthetic data sets and real biological sequences used in the paper. [file 1756-0381-3-9-S2.ZIP › synthetic/with_noise_motif/17.txt]

> #1 CTGAGnnnnnTCAAC  136  CTGAGnnnnnTCAAC 
GAGGGACTACCCGCGAGATGCGCTGCTAACTGCCCTCGTCAAGGCCGTCCCGTGCGTAGTCCGGGTGTCCCCCTTGACCGTGAGAGATGTGAAAGTTAGCCTGGTGATTCCGTGCTACGGACGCCCACCGGTGACCCTGAGTCTACTCAACTGCATGAATTGGCTAGCGGTCAAAACTAAATAGAACGCGCAAACTATCGCATGAAGGTTGTGGCGTGAAACACCCACACTCGTTGTGAGCTCTCGCAACACGAGACGCCACTGAGATACCCAGACACGAGGCCTTCAGGGGTCATTAGACTCCCGTCTAACGCGTAAGTGAAGGTCCTACCTTGCCCGAGAGGACATCTAAATGGGTACTCGTACACGGGCTATTGTGTTGTTCCGTCGAATTTAATCGGTTCAGAGGGCCACACGGATAAAATTATTCGCCCGCAGTGAATACTCAGCTGCTGCTGAGAGTCACGATCGTCCTTAATGCGCGGTTCGATGGGTGTCGGGACTCAGGACACACTGCTTTTGCCAAATCGCTTGGAGCGGGTTGAGACCTAACCGCCGAGACCTTAACCGTTCGGGCGTGGATTCCCTTCCTTTTGTTAA
> #2 CTGAGnnnnnTCAAC  487 
GCCTAACGAACGCGCAAGATCTCAGCATCAGAAATGCGTAAGTGAAGTGGGTCAATCAGGACCGATTATTCTATATTGTCACACCAATCTCCATTAGTCCGGAGCCCATACAGGCTGGGTCACCTACCTGTCATTGACGACAATGCTATCAACCCACTGCCCGGAGACTGCAGCAAGTCGACGGGAGTTAAACTGGCGTACAATCAATTCCAGAGAAATTCATGTGAAATACTACACCAAGCAACGACTTAATAGGGTGGGGAGTCGAGGAAACACTATGTTGTTCCCAAAGGAACCTCTCGTCTTTGTGCGCTCCATGATGTCGTTTGAGAGCCCAAATGCGAATCCGTCCGATAAGAGGGGCAAGAAGATTGTACACATGCCTAGTGGCCAAGAAACATCTGTGGAGTAGGGTCGCACTCGACAACACGTGCGCAAGGAGAGAATTCTACAGCGGCTGTCGCTATTACCATGGAGCTTATACCCTCTGAGCTCAATCAACATCTTTAGTCCTGGCCCATGGTGCGCAACTAGGCCCCCTAGATAGACTACGGAAATCATTTTCGCGTGTTGGTCGGGACGCTCCTCACCAAATCGATG
> #3 CTGAGnnnnnTCAAC  282 
AGTGATAGATTCTAGACGAGCCAGAGAGTCTATGGTCGCCGCGCCACTGCCAGCGGAGATTTTGCGCGATTGAGTCGAACCCCTTTCTCGGCCGTTACCAACTATGCCTGGATTAGGCCATACCGAAGCCGCGCCCATTTCCTACTTTCATAAACGCCAGTTACACTAAAACGCCTAAGTGAAGACACTCTGATTACGCCAATATCAGGACTACCATGCGTAATATTCGAGGCCGAGTGATAATCCTATAGGCGCCGCGACAGGGCTAACCTCCTTGGTGTGCTGAGGTTCGTCAACGGGTTCCAAAGTTAGCCGGTTAGGTGCACTGTCATACAAGAGCTTTCACTTATCGGTTGCGAATATTGTTATGCTCAACCTACGCTCAGTCCAGAACAGCTGACTTGTTTAGTCCAAGCTCGACAAGGAATATTCGTAGGTGCTAGTAAATCTTTTACCACAAAAGTTGCCCTGATAAAAATGTTCTTGATTCAACGTAAACCTAGTAGTCGGTGCACAGCACGACTGATGACTACCTCTGGGACAGCCGTGGCCGGAATAGTCGTGTGTTAGCCTCTCGCAAACCGAGTTGCGTTGCTAAGC
> #4 CTGAGnnnnnTCAAC  562 
ACTGGTGGCACCGAAACGTCAAACAGGTCACCCATTTCGACTCTTCTAAGCAGCCTTTGATTCATAAGGGTTCATAGGAGCGGTTAGTTATTTCTGCTCTCATGAGGGATACCTCATTTGATCTACGCATCGTAATGTGGGGATCCTAATTAGAAGCGTGCAAAAATGTCCCACACGAGGTCTCCTTTCGCGTCGTCCGCTTGTATAGTGAGTTTCGGATACCTGTTTCCAAATTAGTGCGGTCGGGAAGAATCACCTCGACGAACAGAGTGAGAGAGTACTCAACGCATTAACACGATTGTCGCCCGAAGCTTCTATAAACGCGTAAGTTAACCAGGGGGATCACAAACCTGCGAGGAGCACACGATAGGGGCTGGTTTCAGTCATTGTGTTTTACTACCGTATGGGCCCGCTCTTAGCAAATTAAATACCGACCGTTACAGGTACGAATAAAAAAAATAGAGGCTCCTCGTTATTGCAGCAGCAGCATAACCGTGGATCCCACGTAACAGGCATCTAGGAGTCCGATTTAACACTAGTCGCTTCGCAGTGGCCAGAACTTCTGAGAAGTTTCAACAGCGCAAGCACCAGAAAAAGCAA
> #5 CTGAGnnnnnTCAAC  13 
GCGTCAATCATAGCTGAGTTAGGTCAACTAGCCCAGCCCTCCTTCATCTTGTTTAAAGCTGTCAACGGGACACATGAGTTCCGAATAACCATCCTCGGTCGACTAACATAAAGGCGCCTGTTGAACCGTCTCCAAGCCGAGGAACCGGTCCGATGAATTAAGCGTGAATGACCACGGAACCCTGACGCACCCAGTTATTACTCGTTACTCGAGCGTGCATGCAGTTCAGAATTCGTAGATTTAGAGCTTCGGGGACCGCTGCGGTACTTCTGATACCCACGGTAATGCCTAACGGATTTGAGACCCGTGGACATCAGTCATCAATGAGCTACGAAAGGCGTAAGTGAAGTACAACAGCGTCTATATGGTCGGTAACTTCCGCTTCATTGCGTAGGACAGCCCTCCTGAGTCCAAACCTATAGGCAACGAATGCGTGCCGAATCAACCCACAATGCTGTCGTAAAGTGAAAAATCATGCAGGAGCGACATGTGTTGCTACTACATGATAGTGAACGGCTTACGGACAGAATAACATTAGAGGGTGTCAAATACCGGTGATGTTGATGAAAAGGGCAGGCGGATAGCGCAGAGCACGTTGTT
> #6 CTGAGnnnnnTCAAC  464 
TGGGTCAAAAGCGTCATAGTCATAGGTAACAAATGTAGTATCCCATGATATAAGAGCTGCCGCCCTACGACCCTGGGAGCACCAACGCAAGCTAGATTGCTTGAGCGACACGGGGGTCTACCCACACCTTGGGCGCGCCTCTCTCACCCACGGGTTGAACTTTCAGGGTACATTAATCCAGGGACCTTCACATAGTGACCAGGTCGAATCACATCCACAGCCGAGATACAGCGACAGCACGCTGAATACAGGCCGTCCAGCGAAGCAAGACACATCCGGGGACACTTTCTCGCCGTGGTATCCACAGGGACCAGCGCACGAGCCATCGGAAGACGCGTAAGTGAAAGGCTACCCGCCTATATACTCATCGCAACACCGTGCTTTCGAGCACCTCTGGTCTCTAGAATCTGAACTTGCAATACAAGTGCTAAATAGTCCAATAACAATCAAAACCAAATCTTCAGCTGAGTACCGTCAACTAAACCACCTGCGACAGTCCTTATCTTTTTGGTGGCTTGCGCGCCTCTGTAGGACTTAGGAACTTTAGGTTCACGCATATGACAAGTTGCGGGTGCGGTCCTGCAAGCTGAGGCGGTGGCT
> #7 CTGAGnnnnnTCAAC  285 
GCAGGGCATCAGGAAGGTTACGGTAGTATGGGAGAGACTAGTGCTGTCCTGTCAGCGGCGATAAGATGCGGTCAACTAGATATACGGTATCATCCCCATGGGGTGGACGTGCTCGATAATTCAGTCTACTTTCCGTTTCGGTTCACGACGTCTTTGATTCGGATTTGGGTAAGACTCTTTCGACGTTGGGCAACGCGTAAGTGAATTAGGTAATCGGACCTCCTCCTCTCGATAAGTTGCCCCGAGAGTCTGGCCAGACCCTCCTGTGCCATGCCGACATTACCCCTGAGGCAAATCAACCAATCCCCGGACGCTTAAGTTGTCTCGTCGATGAGACACTGGCATATTACGTTGAGTTCACCTACGAGGCGATTATTTGTACTTTTCGGTGAAGAGAAAGCGGCCGAACGACTTAGGCACATCCCCTCCTTGGCTTTTAAGACCTCACGAGTTTAAATCCGAAACTAATAACACGTGGACTTAGGATTTAACCAGGAGTTGTAGCGCTCCAAAAGTACGTGGCTTTCTCAGTAGCCAGACTCCACATGCCCTTGGGCACGATCACGCGAGTATCAACTGGAAGTGAGAATGCTACAGTGT
> #8 CTGAGnnnnnTCAAC  55 
TTAAGTGGTACCCTCCTAGGAAGGTCCATAAGTAGCTATGCCAGACTTCGCCGAACTGAGCGATATCAACTCTTTACTTGCCATCAAGCCGTGACTAAAAGAGGTCGAACTCGTATTACACTATTCTTCTATTGCTTTTACGCTCGTAGACAACTTGGTTGTGCCAAATAAAGGAAATAGTCGTGGTAAGTGCGAGGAGCATGTCGTCCTTACGATATAACTTGCTATTGAAACGCGTAAGTGGAGGCCGCGCAATTAGTTTTAGGTTAGCCCAAGGGTAACGCCTACTTAGGTTCCGACAGGGGGAAAAAACTGGGGTCCTAAGTCTCCACTTTCCAGGAGGCCATTTTCAGCACACACTCGGAGACGGTGAGTGGGCCCGGATGCTACATGTCGCCATTTCACAGAGTCAGTACGCCGGCCCAGTCATATTCTACCAACGATCAATCCCTTGATCACCTCAGTATACTAGCACTAGGCTACGGCGTCTACACTTCGAGGACTCGGCACTACAGTCATTTTAAATTCGTAAACTCTGGATCAACGTTTGGGGGGGCGATCATCCTGACCAAGAAATTTGGCAATTGACGAGGTATGGAT
> #9 CTGAGnnnnnTCAAC  38 
TGATCGCGGCCCTCGGCCACCATTATTAGCCGTCCATGCTGAGCAGTTTCAACGTCCGCATTGGATGACAGATCGATTGGACGCTGGCATCAGTGTGCTTCCTCGCCGATAAATCTCTACTCCCAAAGCTCGAATTGACGTCTTAATCATTTCAACACACACACGTAAACGTGCTTGGAGCTCGACAAGAGTCGATCATCCGCTTAGCGTTTGAGGGGTAGCTTTTTATGGAATAATGCCCCAACTAACGCGTAAGTGAATATATTAGCCTTGTTAGCTGTTCCTTTGACATCTTAGTGACCTTAGTGTTCGGGACCTTCAAACTACGTTGAACAATTTGGACCGCGTAGAAGACCAGTACCACGACCAAAGACTGGGCGACGGGTTGCTGGATTTTAATCAGCCCATTCCTTTCCGCTTAGCACATACAAGAGTGTTCTCTGAGACCCAACGGCTGCATCACCGCTCACACATCGTGTATACCGGCATCAACCGTGCATGCAGAGCTAATTAACGGGTGTTGAAATTGTGAAGTAAATCAGACGCTCTGTGCCGGGCCACTACCTGGTCTAATCGCATATGTAACGGTTGAGGCAGTGC
> #10 CTGAGnnnnnTCAAC  277 
AGTCTTGGCCGCGCTCACCTATTGGCTTGCAGTAAGTGAATTGCACTATATTTGCGTACCCGACGATCGACCTTGTCCTAGTTCCATCACGGTGTCGGGAGTCCTAAACAATTTCATACTCACAGACCTTCCTTTGTTGATGAGCCTACATTACTTCCAAACGTACCTATAACAGGCCGGGGCGTCCAGCCGTTGTATTATTAATTTAACGGTACGCGTTAACTTTGTTCTGAAGTTCTTTGGGGTCTCAGCATATTTGGACACCGAAAAATGGCACCTGAGAATCCTCAACCAAACGCGCAAGTGAATGACTAAACCTACCAGGCAGTTGAGCATGTCCGGGCGGCTACACGATAGTTCTCCCTCCCCGGTAAATTGGTTGACTTCCGAGCGTTCCAGGGACTACGTTAGGTGTGCCTACCCTAAACAGTTGAGTGAGCACATTTCCAACGCGCGTGTTATGTTAGCAATCCTACGGGTGTCACGGAACACAGAATGCTGAAATCCGTTCCGGCTATACCAGCGGCCATCGTCGTGTCCGGTAAAAAAACCATGGCAACTCAGGGCCGGGAACCAGCCGCGTCGCTTCTCAACTTTAAC
> #11 CTGAGnnnnnTCAAC  282 
ATAGACACTTGCACCGCGGCTCAGGAACTGATCACCCCGCAAGACTGGCCAAGATACTCACGTGGATACCCCCTCGTACACCCTCAAGTCGATCGGCCGGGTTTGCCCCGGGTTCCTCTGTGGGTAACCGTTCTGAATCCGTTCGAGCGGTCACTTCAAGGACATTATTCACCTGTTCCCTAGTGGGTGTGATTAGTACGGCTTACGTGTCCAAAACGCGGAAGTGAACAATCTGCAAATACAACCGGATGGTGTGGGATGAGTTAATCAGCGTCTATCAGTCTGAGATCGTTCAACAGTAAAGTCCTATTTGCAAGAACTTGTCGCAGTTTAACTCTTGGGCAACAGCAACAGACCCCTCCGCCAAGTTACGCCGTGAAGACGTCAATCTAGGCTGCGCCGGTATCTCCTAGCGCGGCCAACGGGGAAACCGTAGTCCAGCAAGTCACGGCTTACGGGGGTTATTTGAAGGCTTTGAATTGCGCCTTTCCCCACATAGTCAGGTCGCCGCAAGGCTGCGTGTATAAGCGGGTAAGCGAGACTATCGGTTATCTTATATAGCGCCTAGCAAGCTGACAGATGTCCTCATACCCTTGGTAA
> #12 CTGAGnnnnnTCAAC  0 
CTGAGGCTCTTCAACTTGCCGATATAAGCGGCTGTAACAAGGCTCGGACTCTTCTGCAAGGGCAACGCGTAAGTGAATCCTTAGATCCTCTGAGTACCCATCGTTTATTCAGAAAATCCTTACTTATACAAAGTTCGTACCATCAAGTCTGAATTTATTCTTGCGCGCCGGGGGTGGCGTCAACATAAGTCGGTTCCGGGAAATGTCACTAGAATATTAGGCAACTCGCTAGAACGTGTAGTGGTCGGAGAGTATAAAGCAGTAGAGGTCGCACTTGCGTTGCGTATTCCACAACGATATCTACATCGATCTCTGATCTAGACGAGCAGCATAAAAACTAAAAGTGGTTGTCGCAGTCGCGGATTCTTGGTTTTCGCTCACCGTGGCCTATCGTACAAATGAGCTTACGCCAGTTACCGACCGTAGCCGCACCGGCCGGTATTGTTTAACCCGTAGCCTATTCACTCGGTGGTCAGATGAATCGGGCATAAGACTCAAAGAGATTCCAATACTGTCAACTCCGCGCGTCGCCAGAATCATCAAAGACGATGCAAGTCCGGTTAACAAAGAATAATTAACCTTGATCTAGCTCATCGTCGC
> #13 CTGAGnnnnnTCAAC  292 
TTCTAGATGTTCAGGGTCTAACGTGACATCGGCTCCCGATCACCGTTGAGGATATGAAGTGACTTTAACAAGACTTAGCAATAATTGTAATGAACTTCTACTGGACCATGAACAAAAGTAGGGGTTCGAATCACTATACGGCGTGGTGATGGCAAATCTTGGAGTAGGATCTCTGTGGCGCTCGTCTGTGCCACTTCCGGCTCGGTCACGTGCACACAGAGTCGAACGGTATGCCCAGCGAAACACCGCTGTGACGATAGGACCCGGGATAAAACAGGGTCCTTCAGCTGAGCTGAGAGCACTCAACCCTAGATGCAATTGTCCAAGACACGTGGGATTCTTATTGCTGAGATAGTAAAGACATTGCTGACCACATTCGCCACAATACTATACTTACCTTCAACCCAAGGCATTATGAAGATGCGCCAGCTACACTCGTTACTTAATGATACTGGCAACGCCGGCACGGCCGGCGGCCACACGTTCCTCGGGTAAAAGGGTACCCTTGATTAAGAATCTATCGTGGTGAGCTGGAGACGCGTAAGTGAATCGATCGGACGGGGAAGTCGAGCCTATCACTTGCTGGGATTGCCAGCTCGC
> #14 CTGAGnnnnnTCAAC  568 
TGGAGTACGCCAATATGGATTGAGAGTGGCCCTTGGTGTCTACTTCGCTTAGCAACGTTAAAGAAAGTGCACGCCCGTTCGTAAAACGACTACCACCGATAAAGCCTTCGCTGCTGCCACGTGTAGCCCCACGCTTGGTTCATTCGCGTCACCGCCAGTCTTGCACCTAAGCACACACTTGTCTCGCGAATTTGCATGTTGCAGTATTCGGAGTTTCACCACCATGAGATGGAGATTTGACCATAATGAATCCACAGCTGACAATAAGTGTCTTAATTGAACCCGGGATCTTGTTCATATGTACGCCGATGACTGTCATACGTTGGAGGACATGCGTTATGGATCGGGGGGTACGGTGACTGCGATATGAGAGGATAGCGATCCATTAGACCGTTGGACAATATGAGGTACTTGAAGAAAACCGAAAGACGCATAGTGCGGGGGAGGGGGGGTTAAAAGACCCGACATACGGTAAAGGGCACTAAAAAAGCGTGATAATAGCGCCTCTCAAGCAGCAGGAAAAACGCGTAAGAGAATAAAAAGCAAGAGACTTTTCGGGCCAGAAACTCTGAGGGAAGTCAACATTCCCTGGTATTAAGC
> #15 CTGAGnnnnnTCAAC  565 
ATAGTTTTGTTCGAGAAAGTACTCCCGGTTCTGCGCACCTCAATCTTCTGAATTCCCTTAGAACGGGGTTCAAGACCTGACGACGCGTACTTGTAACGGCGACGGCTTCCTGTATCCCAGTACCTCCCTTGCTTTCCGAGTAATAAACCCTACACACGCCGTGCTGTAATGATGTTGTCAAAACCGGGATTGTGAGATGAGAAGGTCCTGCTTCCATTGAGGGCAGTACCAACCGAATCTGGTCAAACGCGTAGGTGAACAGCCTTCTTGTCAGGAGTTCGGGATCCTATCACGCAGTTCCGGGAAGGTCTCTGCGTTGTGTTTCCTTAGACCGTCGCACGTTCCAACTGACCAAGCTGCGGGTCGATTACGAATCATGACTCGTGCACTCTCTGGCTGCTTTTTGCTGTTTGCGCTTCAGGATGGGTCAACTTAGGCCACCTTGCCCAGCGCCGTAAGCATGTGTCAAGACTACCCGGGAAACCGACGTTGGCCAAGCCCCGACTGTCACGACTGAATGTGCCAGCACGCGAAGCTAACCCTCTGTTGTCCCGGCCAGGGTAGTCTGAGGTAGCTCAACACCCAATCACTGATCACCTA
> #16 CTGAGnnnnnTCAAC  244 
GGATTATTGCAGCTTCAGTCCACGCATTTTGCCTAATATCCATGTGTAAGCCTGAAGTTCGGGACGAAGAGTACCTAATATAGGGGGACGCTATTCGACAATAACCTCGTCCTTTGCCGGTAGTTCACCGGCCGCGTCTCACGTACCGTAAGAGGTAGCCATTGCAAACAGCCACCGGTCGATGGCGGATAAGTGTTTTCTCGAGTCAGCCACATTGCGGAGGGCCCAAACTGAAACGCGTTAGCTGAGCCCCGTCAACCCCATCTTATTGCAATGCCCTCTCTTCGAGGCTTCTAAGATGGAGGAATCGGTCTGAACAGTCGGGCGGTGCCCGATGATTGCGTCCTCGTACAGTGTCAGTGAAAAAGATCTAAGCCGTTCTAGCTAAACGTTGATGACTTGGTGACTGAGATGGACGACTGCGCCCTCGGACATTCATTACTTACTCATTTGAGTCTGGGCGTCCGGGCGGTCGTTCATCTGTTAGAAAGGCACTGTCACTGACATAGTTTTCGGGATGACAGGCCAAGACGGCTTATCAGATTGCCGATGGTAAACACAAGGGACCAAGAGGTCACTGCGCTGCTGTTTTTGCGGGTG
> #17 CTGAGnnnnnTCAAC  431 
AGCCTATCTAACGATCTTATCCCTTACCGACTTGAGTTTGAATGAGTTCTGGATCTATAGTCCGTCCGCAACATTAGGATCGGCGTAGGAAGCGAATCTAGTCGTATCGTATCGATGACAAGGCATGTACAGACCTGAAATCAATAACCCGCTATTTCTAGTGGATGGTGTGTTTTTTAAAGGATCTGGGGACCGGAAAATTGGGCCGAGGCAACTCAGTTATACGGGGTGCGAACGCTGTCTAGATTCCTAGGATATCTGTAAAACGGAACGACAACTCGGCACGACCCATCCTCCCTTCTCTTGTATTCGCTGGCGAGAACCCAGTCCGTATGAGGACCCTGAGCCACTACACTCTGGAACCAACGGCTTGTCTCGACTAGCAAAGGCGTAAGTGAATGAGCTAAAGACGATTCTTGGCGCTAGGCTGCCTGAGACGTCTCAACCCGTTTGCGGTATGTAACATTTGACGTCGGATTGGTCAAAGTAGCTGGCGCAGAATGACAGCTCACACGACATGGCCCTGTAGCATCGTGGCTCGTTTCCTGCTAAAGCTAATTGAGTGCCCGAGAACTCGTTAGAAGGCCGCACTATGTATAG
> #18 CTGAGnnnnnTCAAC  171 
AGCGCAGTAGCGTGCCTGATGTGGGGCGCAGCGTTAAGTAACTATACGGCGAAATTTACAAACGTAGTGGATTTTGTACCCTGGTCCGCGGCGTTGAGCGACCTAACTAGCGCTACACTCTGGGCCACTCATTCGTGATGGAAATACTCAACGGTATTCTACGTTCTCCGTCTGAGTGTGATCAACTCCCACGTCCAAGCGGAAGACGACACCTCTCAAGCCAAACCACACTGCTACAGGCTTGGACACCGGGGGGTAGAATTGCGGGGAATTACGAGGCAAAGTGCGGTTGTGAACGGTTTTGTAATTGCTTCCGTGAGGTACGCCTTTGGGCCCGCCCAGATTCCGACAGCCTTGAGCTAAGGCTAGACGGCCCGGAGAAACCTATTGCTGCCAGAAACCTTGACCTCTTCAATTAGTGTGAATCGTCTATGACGCGCGGATGAGCACAGAGTCAAACGCGGAAGTGAAAGCAACGGGTGAACTCGTATCTCCTGTGCATCGACTCACTTTATATATTCGAATCTGCGTCCATCGGGGTGCTGCTCCGAGCAGAGGGTACACGTGAGAGCGTAAAAGGGGATTTACCGACAAGGTAGC
> #19 CTGAGnnnnnTCAAC  425 
TTTATCGGAGCTCCAGAATAACGTCACGAACTTATTGCCGAGCCACAACTACCGAGGCAGCCCCGCAAGCGGTTATAATCTTGACGTTATCCCTGTAGTGTCCTACGACGCACTCTCAGCTATATCTTAGCTTGGTTCTATACATGTCGGGCGCGCTCATACGTACTTGGACTCCGTCTCTGGCTAGGGGCGTACTCATTTTAGACATGAACGGGCTAACGCTGCACGCACATCGTTGGCGGTACCGAGGCATAGCAATCACCAGTTCGGTAAGCCTTCCCGGAGACTACACGGCACAGTGCATTCAGAGACAGCTGTGTAGAGACGGCACACCTAGTTGCTTGCCCTAAAACGCGTAAGTAAATATCTGACCTTGAACATAAAGGGGTGTAAAGTACATTAAAATGATACGACTGACATATTATCTGAGTAGTATCAACCCCCTAATCAGCACCTGATCAGAACTAAAATGGATCATACAGTATATCCGTCATCGGCGGCCATCAACTATTGGTCGTTTCGAGCCATGGCAAGTCGATCAGCTAAAGTTGCCGTGATCGCTGCCGTTGGAGACCAGGGCCAGTTCCTATCGGATTGGGA
> #20 CTGAGnnnnnTCAAC  544 
AAAGGTTTTGGGTACATTGCTCACAGCAATCATCGCAGCAATGTTATGTCTGTTTTCATGTAGTGCAGTCGTCCAAACGCGTAAGGGAACCACATTCAGACATGCCTGTGGTAACGCTGGATTCTGCAGTAATTGCCCTATGTAGCGAAAGAACCTAGAGCAGCACGCGCCGTCGGGAGGCAGCGTAGGAATCTACAGGGATATAGCGTTAAAGCGGCAAGATTTAATGGGGCGGGCTAATCATTCCCGCCACCTCCTATCGGTCACGTCGGGGCGTGTCTCGCGCGTCGGGCACGAGAAAGGGAAATGAAGCGTTACGCTATACCGCTGCTAAGAAGTGGAATGTGGAATACTAGATTTCCTGCCGCTGTGGACATATAAGACCATCTTCCAATCCCGATCGCCAGCACCATCGCCCGCATGATCCAGTCGCTTGTCTTGAAGCGTTTCAACGAATGCCCGTGCTCCAAATCACGGACGCCGGTGTGAAAGGTATGCATGCGTCTCATTGAAATAGGGTGGCAGCTATATCCCAGACGTAAACCTGAGCGGGTTCAACTGAATCAGGGACGCCTCAAACAGAGCTGGGGCAGGAAGGGA
