# Supplementary material for: A particle swarm optimization-based algorithm for finding gapped motifs
Source: BioData Min. 2010 Dec 13;3:9. doi: 10.1186/1756-0381-3-9 (PMC3022572; doi:10.1186/1756-0381-3-9)
Supplement: Additional file 2 — Experimental Dataset. The synthetic data sets and real biological sequences used in the paper. [file 1756-0381-3-9-S2.ZIP › synthetic/with_noise_motif/18.txt]

> #1 CACTTnnnnnTAAGC  412  CACTTnnnnnTAAGC 
CGTCAGAAGTCTCATTTGAACCTAGCCCTTGCCCGCTGCCCTAGTTGGCGGTTGTGTATTTCAATGGGATAGGAACACGGAGTTACTCGGCGGGTCACACAATTATAAGAGGGGGGGACCCAAAGTCTACAACTTGGAGAAATGTCACGCGTCGTACCTCGTGAGCGACACCCATACTCTCTTGGGGTTCCGATGGAATGAATCATCCGGCTGAGAGATGGAAGTGCAGAGGACAAACCTAGGGGAGCCCTTGTCCCGCTGTCGCCGCTAATGTCCTTGAACTGACACTCAGCCAGTTTGTACCTGGGCATCCGACTAGTCGCGACATAACTAGCTATCCAAGCTGTGGCCAAGGAATTATAATGCGGATTAACGTACCGGTGGCCGCACGTCGGTTACTTAATGGGGTAACCACTTCTGTTTAAGCCCGAATAACGGTCGTTCGTGGCAGCACTGGATTGTACAAGGGCACCTGTGAGTAACAGAGAACAGCAACAGTGATTCGGAAGGATTCTCCGCCTCTACTCCGCAGATTTCTTAGTTCAGGCATGACGAGCGATTACTTAGCAGCGCATGGCTTAGTCATACCACAAGATTGAT
> #2 CACTTnnnnnTAAGC  25 
CAAACTTCCGTCCTTTTATTGTGCGCACTTAACGATAAGCTTTAGGTCGTAAGGGACGTGATACAGAATACGTAGCGGGACGCTATAGCTACGATGGTGCTATGACTTTCTATAATTACCTCGCCCATAGATGTCTCAGACCCAGCACCCGATCCAGCATAAGGAACCATCGCGGTTGAAATATAGTGTTCTAAGAATCATGGACCTATTCTGCGGTGCTCGGCGACGAGTTCCTGGGGGCTCACAGAGTCGGACTTACTCTGCGAAGGGAAGCATCGTTGTTACAATGTGTCTCCACTGATGGAGCGCACTTATAATATTGGACACCCAACTGTACAGGCTCAAACATCTGTGTAGAGTCGCAAAACCGTGGAGGATGAAGGTACAGGGCTAGTATAGAGCGAGAGGACGATCATGACAGGTGCTGATAACGGGAGAGGCCTAGTTATACCTATATCAGGAAAGGAAGGTATGACCAGAATCTTATTCTCTTCTCTTGGGCGCTGTAGCATACGTCGGGCAGCCCGCCATTCCAATTAGAACACTAGCGCTGTAAAGCCTAAACCCAACGCGTCTTCGAATTGGTGGGTACTACACGCG
> #3 CACTTnnnnnTAAGC  99 
TACGGTGGGGAACTTTGTAGTGGCATTATGGGGAAATGGGATGGGCCAAGGAACCAAACTGTCATCCTATCAGTGACACCGTCGAGGCGTAATGCGTGCCACTTCCCGGTAAGCGCACGTATTTCAGAGTAAGAAAGATCGTCTCAAGCTCCGACTCTTTGTTATTAGATTGTACAACGCATTGAACCTCACAAGATGGTGCCCCGCGAATATGTTGAACCCTGCCGATAACCCGGAAAAAAATGTTCATGCACTCGCGGCGTGTGCTGCTGCACATACTATCACAGTGACTGCGCTTCCAATGAAGACTTCGACTCTTTTAGCCATATACAAAGCCACGTATCCACGAACTATCGAAGTAATAACCCCGTATGGATTGTTTGTGTCGTAGTACAATCGAACCTATTTGCGCAAAGAGCTGTTGATGTAAAAGCTGAGCGTTTTCGGAGTTATTCTGCGCAGGGTCATACCTAATATCTCAGAGAGACGGTGACCTGCGGTTGTTCTTGTAGCAAGGATATGTTTATGCCAACGAATTTCGTTAATGGACTTAGGTGCCTTGAAAAAATACGTCGTAAGACCTCTGCCTGAGAAGCATCA
> #4 CACTTnnnnnTAAGC  496 
CGGAGTTAGTCTGCGCGCATGGAGCCGATATTACTACTGGTCGCCTTTATGGCGCTTTTTAGGATCCAATGAAACCTAAATTGCCTACTTATGGTCTAGTTATTCCAACCACATGCGGGCCGATAACTATTATGTATACCCCGCAAGTGCATTCTACATCTGCGCCTACACGCTTGTCCCGCCGGAGTACCTAGCCTACAATGGGCAGTCTCGATCACAATCTTACATCCAGAGATAACTCAATCAACCCGAGCTGGTGACGGCAGAAGCTTGAGTATACAGGGACCGCTGGCATCGAGACCTTCGGCCTTCCCTCGAATTGCATCGCCAGGCCGTTAAATTCCACGTCGGCCACACTCGTTACCGAATACGAGTATGTCAGGCGTCTTTCGGCTTATATACCATCATTAATGGCACGTACATACGTCGTAGAGGATGTGGTCACGAGCTTGTGGCAGGGCTAGCGGACCGTATACGATTAGCTAAACGTTTGACTCACTTCGGCGTAAGCTTTTATTCCGAAAAGTTCGGGTCGAAAGACATATGAGGCTAGTCGCACTTACGCTGGTCGACCCAACGGTCGCATTGACCTCGCGCAAC
> #5 CACTTnnnnnTAAGC  416 
GGAAAGTCAACATTAAATCGAAAAACCTGTTCCTCCCAGCAACTTCAAACGCCGCGTTCGGATATACAAACAATTTATTCCGGGATAAGCGCCCCACGACGGCGCAGCACGCTATAAAAGCGTTTATATACCGGATGGAGTTTTTTTTTTGACCTAGTACTCGCTGACAAAATTTTGGGCCAGGGCGAAGCTTTAGGATGCTGATCTCTGTAGCGAGAATGCGCCTTTTTCAGACCCATCGGCCTACCAGATTTAAGATCTCGCCTTGTGTGACTTCAACGCAGACGGCGTATCCAAAGAGGGGTCCACGCATGGTTACGGACTTACTCTGCGATCCACTGGTCACATCCTAGTCACTGTTCTCCGGTTTGCCCTGGTCTCCTTACTCACATGAAAGGTCCCTGGGAACGTGTTCTCACTTAGCGCTAAGCGAAAGGCGATGGGCACCAGCGAATCTTCATTGTTGGGTAGGGAATAGACACTACGGAGTACGGAGCGAATGTCGTCTCCAGTTGAGACAACCGACACAACTGAACACACTATGTGGCGTCGCGCCACGAGTTAATCACCCACCGCTAGCAAACGCGGGAGATCCTCGTG
> #6 CACTTnnnnnTAAGC  280 
GAGCACGACGCTTTGGTAGTGTGTGGCGTTTCTGGTTAAATCTGCCAAGTTAGGTAAAGTTGAGAGCTGCTCTGAAAAAGTAGGGCGGCCCATCGTTTGCCCTATTATTACTATCGATACACCTGTGCTATACGACCAAAAGTCCATGAATACCAAAGCTTATAGTCTTGAAATCCAATAATAGAAGATTAGATGGTAGGGGGGCTTCATCAGGGGGAGCAGTAGGGCGATAGGGACCCCATGGCAATCTCCCACTGTAAAAAGGGGTAACATTTATTTACACTTGAAAATAAGCGTTCTTGTGCGGCGCCAGTATCAGTAGCATGGGCTCAGAGTTAACCGCTCGGGGCGGTTGGCAAGTCGCGACCACGGTTCACATTCCCAATTGTTATCTATTCAATGGGCTTTTGGATACTTACTTGGACGTAATATCGCTGAGCGAGCATCATGTGACTCTGGTGGGTCAGTAAATCGACCCCAAATACGGCAAAGGTGTTAGTCTGGCTTTACTACGCTATACTATCTCCGGTGTGACATATACGATCCGCAGGTGGCGTGACCGAATCAGGTGTCTGGAAACGCCGAGTTACTCTGCGTCTC
> #7 CACTTnnnnnTAAGC  255 
TACAAGGGTTTAGTAGACAGGCGTATTGAATAACAATGTGGGTACTGCAGAGTGCACAGGAGGCTGCGAACGGATTTCCTACCTTGTAGGGGAATTGCCTCGCAGATCGAAGCCCATCCCTTATATGGATCGGTGATCGCGGTTACATGCCCACAAAGTCCATTTCATGGAAAAAACAATCCACGAGGGCTTCGTCTTAGCAGCAGGCGGATTACCATTGATGCCCGCAGTCTCGTAACGGCGCGTGGGGCGCTTCACTTTACTATAAGCGGCAATTGGCATTCGTAGCTGCGTCGGAGGAACCCCCATTGAGCCAACGCCATTTACCATAATCCAGGCCCTCTATTCACGCCCAACCGCACCGAGTTACTCTGCGTGGTTACCGCCTTTCTCGTACACTCAGGAATTGCGGCTTTCATAAATCGTGATTTATCGTCCGAGCGAACTCCGCCGCTCACCTAATACGTGTGGGTAGTCCCTAGAGTTTTAAGCAGCCAAATGGCCTTCACGTCAATATTTATGCAAGCAGCTCACGTATTCCTGGTGGGCCGATTATCGTATTCTATGATGGACAGAGAGTGCACAACGGAGGTTCTGAAC
> #8 CACTTnnnnnTAAGC  8 
GATCCCATCACTTGTGCCTAAGCATCGCTAACATGCATATTCGAGTAAGCGAATATAGATGAATTTAAGCTCGCGAAGCGTTGAGGTGCACTACGAATAGATAGAGGAATGTGATAGTGTTTTTCCTCATAAGAGGGCGGAACTACTTAGGTCCGGTGATCAAAAGGGTCAACCTGGGCGATCGCAAAGATTATTAGGGCTGCAAAGGTTCTTGCAGGAAGTATTTTCCGGAAACAATTTTATGGAGCGGCCCCAACTCGCATGAAGATCAGCTAATGCCGGAGTTACTGTGCGGAGAAGGAATTCTTTACATAGTTAACATCAGTAAACGGCTCCACATCCTACCTAGTCGTTTCGTCGAAAGTGTTTTGAAGCCTACCAGATCTAAGCGTCTCACATATGATACATGCCGTCCCACCGGTCAGGATGATCGAAGCACTCGCCTGGTTTGGGTGCGGAAGAGAAGGCTACAGGCGCTCAGTGCTAGCTGCCGTGGGAACACCTTTCAGGCCGTGCAAGTGTACTGTCTTGTATGAGTACGCGACACCATAGGATCTTGGGACTAATGTTTCCCCGCGTCCTAATTCGGAACAGAAGTTC
> #9 CACTTnnnnnTAAGC  331 
ACCTATATTATGGCCGGGGAGTGCGTTAGTATCGTAGTTACTCTGCGTCCTTACAGAATTTTGTCAAGGCGCACGCACAGTTCTAGGCGCACAGAGGCAAGTGGAAAAGAGCAAAAGGCATCCATCGCGGGACATCATGGTATTAAAGGCGGTTGGCAATGGAAGTCGGTCCAACAACTTGCCCCTAGTACCGCCAATGGGTAGACTAGGTATAGATGGGGAAACCAGAGATGACGCAGTGGAGGGGGACAGCAGGGGAGACCGCTATTTGGCGATAGCATGGAGATAGTTTAACGTGCTCTCGGCCGTTTTCCTTGGAAGTTGTCATTCGCACTTATGTTTAAGCTAATAGGACCCCAATGAACGTCCACACTTTCGTGCTATTCCATCAGAAGCGCTACAAGTTCCGATTATTTCAAACAGCCATTCGTGGTCCTGGCTCATCTGGTGGCTAGAACTCTTTCGATCTCGGTTCAGTGGGATCACCATACGTAAGCTTAAGGTCTTTGCCACACCGGCCTGTGTTAAGAATGGGTCGGTTAACACGGAATTGTCCGGCCGCAATGTAACAACACGCTACTAAGTGTCACGGGGGGCCGC
> #10 CACTTnnnnnTAAGC  505 
GGGAGGCCGGTCATTAACGGAAACCTGTCATACGGAGTTACGCTGCGAACTACTCGGAGAACAGTATTCCCCGCATAATCCGCTGTCATTATCACAAATGCATAGTTGTGTCCCATACTTCAGGATGCACTCCGCTCAGCTCGAGGTGTGCAGTGTTAATCTATCGGGGATCGCCATATTTATCAGATGAGATGTAACTTGGAAAGATGTGCAGTAATTGACGTTCAATTTCCTCCCCCACTCCCACCAAAACGTAATATGTAATCCAGGATGGATGCCGCCGGTGTTCTGATGAGTCGGATCGCGCTTGGCTATTGGGAGCACTATTCCCCAGTCACCATTCTTAGGTAGCCGGCGCATGCCTTAAACCACACAACGGAGACAGTCAACTTGAGCCGCGACTAGTAACGAAGGAACCAGGACAATCCCTACATGTTGTACTATCAATCACTAGTCCCGGAGAAGGTCAGCCGGCTGCGACTTGCTTGACCAACAGTATTGACAGCACTTAATACTAAGCTTTTAACTAAGGATTTCTAACCCTCTTCCCAAAATAAATAACGACCTGATTGAACGTATACTACTTCTTATTGGATTTCA
> #11 CACTTnnnnnTAAGC  9 
TCAAAACACCACTTCGACTTAAGCTAGAGCACTACTCTTGGTGGGGTAGGCCACAACGATAAATCGGGCGATCGCTCCTTTAAACCAGTACTAGGCACTCTTAAGCTTGGGGTGGATGTTGAGGGCAGGTTCTTCCCAATGGCCATGACCTTCCGAGGGACGCACGCGGCGCTTGATAAACTATAGTTACTCTCGCTTTGCCTACCAAGAATTAGAGCTGTGAGTGTTCTCGAATCCTCTAGTTGCTCTGTGCTAACATTTACTAACGAGCAAATTGTACCTTGTTTATGTGTCGTCTCCCTCGTCCCACGCACATCTAACTTAACAGACTCACTAGACGCATGCTCGGCTACGACTATTGTAGAAGGAAAGATACTCACTTCACGCAGCTAATTATCGACGGCCGTATTGGGTGTCACGGAGTTGCTCTGCGTAGCTTAGCTAACTGCGGGAGTCGAGTTTCAGCTTAGAGTTGTACCGTTATGACAATTATAACGTCGCCCAATAACCGACTATTCTTAGTTGACATGTCTACTTCTATGCACCTAGGTGATGGTTTGCGTAGCTCGGGCATCCAACGGCAGAGCTCACGGCGAGCCA
> #12 CACTTnnnnnTAAGC  282 
GTGGATAGACCATGTCGCTAGGAATCATCGATGGGGCGAGTCGTTGACTTCCCCCCTCAAAATGGCAAAAGTGAGCGGTCGAGTGTACCCCGTAGTTACTCTGCGATCGGGAGCAAAACCCGGTTCTCATTACACTAAATGTTCATCAATGCCAAAGTCGGAGTCATCATATGAAGTCTTACCGCCGTCAGTAATCAGTCCTAATAGTCCGGGTAACGTGGCCTGAAGGTTATTAGTGCCAATGTTGACGGATATCATATTTTGTTAGCGTCGGACCGGTAACACTTTGAAGTAAGCTGTCGCTACAGTGCATAATGCATTAAATGACCGCGAGCCTGTGAAGTAGTGATCTACTTATCCCGAGACTTTGCAGATGGGAGGCCGTACTTGACAATAGGTCACCGCCATTAGCCTTAACTTTAAAATAGCAACCCTGGTCGTTTCTTCTACGTCTTCGAAAAACCCCTAAAGAACCTAGGATAAATTGGTGGTGTATATTCACCATGTTACAACAACTGTTACGGATGCGCGGTTGGCCCCGCCACGCCAAACCGTCCCGATAGGTCAAGCGCTTCACGCGGCTTAGACATCTTACTCCTT
> #13 CACTTnnnnnTAAGC  314 
CCGGTTACCTACGCGGAACTAGGCTGACTCTAGCTGATTCTAGCCCTCCAACGTGCCGGATCCGGAATTTAGTTTAAGCCGGGACACGGAGGCTAATATTTTCTGCTGTCTGTCGACAGAAAGCAGCTGAGCAAAGCACACAGAGCATCGTCGCGGTAGCAATAATTCTAGAAAAGCAGGGCTCTGTGGCAGGTTGGGAGGGGGGTCATTGGAGTTAGGGAGAGCTATCACTGAGCTTCGGTAGCTGCGATGGAATTAGCCAATAGATCCCTCGGGCAATATCGTCCTGTATTAGTTTGAAAACGGATGATGTACACTTGGTGCTAAGCGGCGGGAAGTGGGAGTACCCTCCCACTCCCGTTTCCCCCAATGTTAGTCTAAACCATCCAGTTCGAGACTACGGACTGAACACCCGCATTACGTGCTACATCGCTGGGCGTGGAAAGCAGACTTAGAAGCAGGGTCCGAGATATTATCGTTGATCCCCCTGCCAACGCTGTTCTGAACCGCCACAGGCTTAGCGGCTAGGGCCTAATACCGGCGGAGTTACTCTCCGACGGATATTATACAGAGCAAGGTTAGCTAGTAACTAATTATGAA
> #14 CACTTnnnnnTAAGC  58 
AAGTTCTGTTGCGGCACCAACATTAAGTAGTCTCAGTTAGGGTCCCCGGCTTGGTGGCCACTTGCATATAAGCGTCTATGCGCTCAGTCTGCAGTGGATGGGAGATTATGGACTAGAGCCCAGCGGTCGGTAATGCGCCCATCCGCTGTAACAGGTAGATATTCGGGATTCTGGAAATTTATAACTTGCTCCGAGAGAAGTCCCAGGACCTCAAGCTCTACACTCAATAACAGTCGCTGGACAACGGATCAAGGATGAGGAAGGTAAATGGAAGACAGGAAGAGAACGATCCTTCGGAGTTACTCTACGGAGAAACCCTCAAGAAGGTGCGAGCTCCTCTCCCCGCGTGGAGGTGGCCGTGATAGGCTCTGGATAGAGCGAGATCTCGATCGAAGGTTCAGTTTGTCGCTAGCACGTGATGCCGCTAATCCCAAAGTGAACAGGATAAGATACCGGAGTTTACTACCTTCTACGGCCGCTGCTTGCGGTCGGCTCCAGAATTAACTGTCTGAAGTGTCCTGTCTGTAGCAGCATCCGTATTTTTCTGAATTTGCGAATGCTCGTAACGTCCGACGCAAGATCTCGGCGCTAAAGAAGCGG
> #15 CACTTnnnnnTAAGC  240 
CGACGGCCACGGTTCATCATTAAGCGAAGATTTTACGGTGTCAGCCGAGGTGTTAAGAAAATATTACCGATCCTTGCCGTAGCTCCTTCAAGTACGAGTTGGAAGAGTCCGCTAAACAATAACTAGGACCTTAATGAGCCTTTGTTGCTGATGCTGTCTAGGAGGTAGCCAACTGAGCCGTCCGGAAGCTGAGGGAGTTTATACGGGATTGTCACTACCGCAGTGATATGAACACTGTAGCACTTTTAATTAAGCTTTATCATTAAGGAGATCCTTTGGTTTTAGTAGGACTAAGAACGATTTAAGAACGTAGGCACCGAAGTTACTCTGCGGAGTGGTTCGATACTGGGCTCAACGCCAACGTCCGATCTATTTTATCGCTCGTCTCGAGTGAGTCATCCTCAGCTTACCCATTTATCTTTGCTACCAAGCTTCGAACACGCCCCCGAGCTCTCATGCTGTAGTCATCCATTCACGCTGTAGATTCGCGCTGCCCGCATGAGGGTTAAGTAGCACACTCAAAGCGTTTTGGACAGATGACCATGCAGGTTGTAAAGTTCTCTTGTCGGTTTCTGTAGGTCCCACGATCTCACATTAAGG
> #16 CACTTnnnnnTAAGC  360 
AAACTGAAACCCTCCCCGCGGCCGCTCCATGCTTGGCGTCTATTCAAGGCAAGGTACACGTATGTCCATAGGACCCCCATTATCGGCAGTGCTCAGGCGCCATCCCGGGGCCTCTCTACGTTTGATAGATTCTTGCACTGTCAGGTACTCTTCTCCGGATCTAAGTCGACCTGCGAAGCTTCGAAAGGGGCTCGTACCGCGTAAAGAAACAAGGAGGGCAAGTGATGCAAGGATGACGCGTCGGTGAGCCGCAGTACCGCGATGTCGCTTTGACAATCGAGAGGGCTTTCACCTTCACGTCCGCGGCCTTGGAAAGCTGAAGCGGATGGCGTGAAAGGCGCTACTAACAGCAATGGTCCCCACTTGCTCGTAAGCCAGGAATAAGTTGAATTTATGCATAGTATGGAGAGGAGTCAGAGGAGCTGCCTCATTTTGGGTAGCTTTGAAAAGGAAATGCACGAACAATGGGGAACTTTTTTTGGTGGGCTGGCTTGTTCCCATCACCTAATAACGTTAGATATATGGGCTTGTTTTAATACGACCGAGTTACTCTGCGCCTATGTGGTTCAATACGTCACATTTCACCAGGTTCCGATGTAG
> #17 CACTTnnnnnTAAGC  496 
CCCGTCCGATGGAGATCTATGAGATTGGGAGAGAGCCTTGGCATAAGCAGAGTTGGGACAATAGTGTCGGTAATTATCCTAGCTCTCTTGTAGACGGATTTACTCTGCGGTGACCCAGAACTATTGAGATGCATCCAGCGAAAACCCGTCGAAGTAAAGCTAGTATAACCGCGGCTTGCGTTTACGAGGGTCGCCGACGGTATCGCACTGATCTTTCTCACACTCGGCAATTCTATAACTGCGAACTCAACCATCCCTGCTGAACAACCCATGTTGAGTCGCGGATTCGGTGATGCAGGCTGACCATGGTTCACTACTCTCACCAAGAGACGGCTACTGAGCCGGAGTTTTAAACAATATTCCGGAGATAACCCTTCCTCCGCCGTCTGCGGGTAATGATGAATCAGTCCAGTCTGAACTCTCTGCACTAACCCAGCGCGACCTTACTCGGGCTGTAGCTGCATGAGTTTGTCTGATATAGGTACCTGTACCGGCACACTTACGGCTAAGCCCACGCCAACGCTAGAGCAAAGATTTTTGGAATACCCGGCAATTACTGTTGTCTGAGCACTACGCGAGCGACGTAGAAATTTGCGCCAG
> #18 CACTTnnnnnTAAGC  218 
GATCACGGCTAATGCTTATGTAAACAGTGACACACCCTATGATGTACGCAAAAAAGAGCGTGTAGACTACGGGGACGGTTGTTTTTCTGGGCACCGCGCCAAAGGATAGGACCTAATCTCTCGTGTCACGCCGCTAGGCAACCCACCTGCACGGACCCCTAGAGAATGGAGTCAACCGCATCCCAGGCTTATGCGGCCATCGGGGTTACAAAGCCGTACACTTTATAATAAGCAAATAAAAAAGGCACCAACATGCTGTCCGGCGTTACTCTGCGTCTAGTCTTAGATATACAACAACAACTAGTTCATGGGTGGTAGGAGTCGTGGTTGTCGTTCTCCGTTAGCGCCCTCTGTCCCTACGTGATCCGGGACCATTTAAAAGTGCAAGTATCACCTTGCCACTGCGCATCATTTCATCTTGGAGAGCTAGACTTTAGACCCCACCCCATATCTATTGAGGGGTCGGCAGGCAACCCGGCCTCGGCCCTCTCTCCATTGTGAAGACTCACTCAAAGCCTATGCGAGTTGCTACTGGCCTCGGGTGGCTACTTTCCTTATCCGCTCTCGAATTTGGCATCAAATACCTCCGGTAAGGTTAAT
> #19 CACTTnnnnnTAAGC  218 
CAGACTCCGCTTAACTGATGGCGCGGAGCTAGTGGACTCAAATCAAATATCGCTTTCACGTCAGTTGCGTCTAAAACATCTCAAATTGTAAGCCACAGGGGTCGTCGACGGCTGCTCCCCCGTTTAATGGCACTGAACCGTTTGCACGCTTTCTGATGTCAAGCTACACGGACCGGCACTTAGATAAGGTAGTGTTGATATCAAGTTTTAGGAAGAAGCACTTTTTCTTAAGCTTCGGCCGTTTACTATCTAATCATATTTGGGGCAAACGGACCATACGGATGTAGGAGCTATGGCGTCTCTTGCACCCATCTCATATTGATGACCCTAGGCCCTGCCAGCTTACATCTGTTCCTGGACGGTTACTGGAGCCGACTAAATGTTAAGGTTACCTCCAAATAGACAAGTCGTAAGTATGTGCTTGGAATAAGAGGCTGTGTCGAGATGTCCCGACCTCCGGCAGTGAGATCACTATTTCTCTATTCAGTCACGCGGAGTTACTTTGCGGATTTTTTCTCACGCTGACCAGATTTTAGGAAGTAGGTCTGGTTAATTCAACGAAGTTGCCGCTCCCTAGTTCGGCTCAAGACAACGTAAACG
> #20 CACTTnnnnnTAAGC  5 
GTAAGCACTTCCCTGTAAGCAACAAGTGTGGCCGCTCTAGGTCCTGCTAGCAGGAGCTCAGTCTCGTCGGAGTTACTATGCGAGACCCAGCGCGGGCCAGAAGGGTATCCTGTAATCCCCTGAACGGGTGATTGCCCCATGACCACCCTGGGAGTCACTTAAGTGAAACCTACACCCGGAAATCTGGTTGTTGCGACTATATTCTAGCTACTAAATGTTGCGCTTATCTAATTTATTGAGGCGGGGGACCGGTACGACTTCTGAGGTGATAGCGATCGTGTGCGGGCGTACAATCGCAACACTCTTAAGTTCCAATGCCGCGGCCTAGAATACGCCGCCAAACGACCTGTCACTCTTCCTGCTTTAACCGCCGTTTACGTATTCGAACGGAATTTGTAAAGCGAACTCGCAGATATTAACGCCCACAACAATCGTGATTGATCCGCACCATACACGCCGGCGCTCCCCAATATACCCCGTGCTTGACTGTGTGTGTATAATTCGAGTCAGAGTTCCATCGGTCAGATTTTTTTACTTCATTCCGAGAACCGAAAAGAACTTCGGCACACGTATAGTTGAATGATGCGGCTGAAATGAAGC
