# Supplementary material for: A particle swarm optimization-based algorithm for finding gapped motifs
Source: BioData Min. 2010 Dec 13;3:9. doi: 10.1186/1756-0381-3-9 (PMC3022572; doi:10.1186/1756-0381-3-9)
Supplement: Additional file 2 — Experimental Dataset. The synthetic data sets and real biological sequences used in the paper. [file 1756-0381-3-9-S2.ZIP › synthetic/with_noise_motif/19.txt]

> #1 CCAAAnnnnnCGCAG  466  CCAAAnnnnnCGCAG 
TCTAAGCGTCCACGTCGGATATATTGCACACACAAGGGACTCGAACCGTCCTCCGATAAAACACCCTATACCTCGATTTCTTCTTGTAGTAGACTCGTCCTTTAGGGTTCTCGGATATAGGAAGCATTTCAGAAGGGACCGAGATGTTCTGTAGCCGCCCGCTGCGAAGGCAGAACGACATTTTCCCAGGCATCGCTGCCAGGTGGACGCCGAACGCGGTATTAACCTAGCAATTTCAAACCGGCTATGGGGCGGGTTCTCGAGCTCTTCTCGCTTATGGCCCGTTAGTGGAAGGGCTCCAAGGCCGCAAACCCTAAATTGCAGTGAAGCCGCTCGATAATACCCCCCCACTCCCATGCCTGACGCTGATTTTAAACGGGGTCAATATCCCAACCGGCAGATCAAGACAGAGCCGCATCCAGGATTGCATTCGACGGCAGAACCCTTGGATTGCTCCGGCCCGTCTCCAAACAACACGCAGCATGAATGGCTTTGCTACAGTCATTAGCCTGGAGCAGAGCCCACTCAAGAGGCTCATTCAGATGGAGAAACGCGTCTTCGTTAAGCACAGGGGCCACTACAGTCAGGTCTCATCACGCT
> #2 CCAAAnnnnnCGCAG  585 
CGGCTCCACTATTGCTACAAAGCCAGATCCAGTGTGTATCATATCCGCGTGGCTACCAAGGAACGTAGTTTTGTTTACCTATCCGCTTGTCAACCGACATATTGGGGTTTGAGTCACATTAATACAGCGTAGGTCCCTACGGCACGAGTTCTTATACCCTACCTCGAGCATTGATTTTGGGTCCAACCCGAGACCCACTCCTCTTAGGAAAGACAACCCTACCAGGCGTAAATCTCGTTTTCCTCTTGCTACACCGTGCGTCGGGCCTGTCACCGACACGTCATGCGCATTTACCGGTCCGGCTTATAACTAGTTCACGAAGTATCGGAATGGACGAAGCCCCAAACCGTCGCCTCGCTGCGAAGCGTCAATGCTGCATTTCGCGCGAGCGATGACTGAAGATACGTTGGGGTATCCCCAGTACCAGAGTCATACCTAACGGTGTGTATCACAAGGACGGATTTAAATAAAGTAAGGAGGCTTCTGTATGGTCCGCCTACTCAGCAATATCCGCTCTGCGAACGCTTTGAAGCAAGCCCCATTGAGTTACCCCGTGCGCAGGGTGGCTTTCTGACGGCCGGGTTACCAAACAGGGCGCAG
> #3 CCAAAnnnnnCGCAG  303 
AGTGTAACGAAGGGATCCTGCGCTGAAGACTAATGTTTCGTCACTACAGAGTGAGAAGGCAGCACATATAGGGTTCTAGCAAAGAGTCCCGCTTCATACGCTATGAAGAGTCTATTGGATAGATGCACGCATAAGTAGCCCAGAACTTAAGAGTTAATGGAGCCGTATGCATCGTGTGCTGTTCGTCTGTCTCTAAGATACTTGCGAACCATCTATGGGCCAATTATCAGGCCCTGAAGCCGAGGCGATACAACTTCGCCATGCAGTAGGCTAGGGTATGAAGCGGATACCCATGCCGCTATTCCAAAACCGTCGCAGATACACAGGGATCAGACTCATGGCAAGGCACCTGGTTGGCAGAGTTGAGAAGGGTGGCCTGGACAGCTCTACCCTAAGAGGAAAGATCCAATGCCTTCACGATTTCCTCTTGATGGTCTACAATCCGATCCAATGAACAACGCCCTTAATCCTCCAGTACACCAATACCACGTGTAGGCGCGAATCACACGCGTCTGGATGCCCTAGCTTAACACACCCCGTGCGAAAGAAACCGAGAGCTGCAGGATACAGATTGTTGCTGCAATCGTTTGCAGTTGGTTG
> #4 CCAAAnnnnnCGCAG  219 
CAAACAGTAGGCAGATACATATCGGCCTAGAGTCGACATCTGTTATTACTTCGCAAGCTGTAAGCGTGTGTGAGCAGACTTAACCACTCCGCCGTGCGAACTGCGTGAATTTTTCCAGACTGGACGGGAGGCGATATCATATTTGAAGGCAGTGGAACGCTAGCACCAGCTGAGGTGGCCTCTTACTAGGCGGATTCCTCTCGATTTCCTTTTGCCCCCCCAAAGTACACGCAGTTTCGGCTCGGGTTTATGTAAGCATTATAGGTCGCTAGGCACATATTTGTAGCCGACGACAGACACCCTTGTAGGCGGAACAGGGATTTTATCACGGGTCCCCGATTGCTGGAACGAACTTCTACAGTGCCTTGCTCACTATCATGGTGTTCAGGCGACAGGTCACACCCACAGCTATGTGCAGTGACTCCCTCGTGGATTCCTTGGTGAGAGTTCCTTAAACTCTGTCGTATATGGCGAGACATACCTACTCTGGGAGAGCAGCAATCGATTCTGCCTACCTGACCGCTGTATCCTGAAAAATCTGGACGGGCAGGCCTATTAGACCGGGTGGGACAGGGCAAGATCGAAGTTTGAATGGCCCTA
> #5 CCAAAnnnnnCGCAG  266 
TGATTTTGACGAACATTATTGGAATAAACATATATGTGATAGTATTTTTGGGAGGTGGTTGTTCTGTGCTCCCACCAAATGGCTATGTCGGACGCAACGCATGGTTTTTTTGCACCATACCTCGCTGCAATATCGTCCGAACGCGTTGTTTAGCTTACCAGAACCTAGATTCACGGCCAACAATCTTCCACTACACACACATGAAATCGTCTTGGACCCGCGCCAGTATTCTGTTGAGAGGCCCTTGCCTTGGCAGTTGGGACATACCAAACACATCGCAGACGCCAAAGGGGTGGTCCGTTTTCGTTGTGGTAAACAAGTGACCTTCACTTATTCCGCTCTGCTGCCTGTGATTGGTTGAGGACCCGTGGAGACCGTGCCCTCCTTTGGGGCAGGCTCAGTAATGCCCATGCGTGCTGTCACGATCCTGCCCCCATGCAGAGATGGACAAGACCACGCAAGCCAGCTAGATTGTGACGCGGAGACTCTACTTGACTCGATCTCCTCTTGTGCTACATGTATGTCGGCTAGGTCCAACCAAAGGTGTTGGGGCACTGTACTGAGACGAGAATAGCAAATGGGAAGCTCATGAGGGGTCGG
> #6 CCAAAnnnnnCGCAG  233 
AGCAGCTCTTCCCAGCTCCCTATTCCCGTGTTACAGGTTCGAGTACCAGGCCGCATGCCGTCCTGCGAACCTGTGGATGGGAAACAATGCCCGTCAATACACAGCGCCGTAATAAAAAAGGCAAACCCACGATGTAAACGTCGTCTTGTTACCAGCCTGCAAGTGCTTCCCAGATATTGGGGATTGCACTGCAACGCACGCTGATGAGCGATAATTGAATTGCTGGGTGTCAGCCAAATCAACCGCAGCGGAATAGCGCACGAACACTACCGCTACAGACATGAGGGCTCGATTTCCGCTTGGCTGGTCTCCGTGACAACAAGCAAAATGATGGACCGAGCCTTACACGAGGCCTCCAGAGGTACTCGCGATTTGACGCTTACACACGATGTGCTTACCCTCAGATGCCAAAACACGGTGCCCTGCGGGTTCAATCTGGAGTCGACTGTGCCTGACTTTCGGGTGGACAGGGCTAGATAACCCAACCTAACTGTGCCGGCAATGTTAAGAATGCTGGACTAGGTGAATGGCGTAAGAAGGCGGTTCCGGGCGCTCTTCGCATTTAACAAAGCGAAGGCAAACGCAAATCGACGTAGTGGA
> #7 CCAAAnnnnnCGCAG  95 
CGGTTGTTTCATCAGTTGACGCTCTCCCCTCGCACAGAAGGACTCAGAGTCAAAGTCTAGGCCTCGAATAGCATACTTCGGGGGGACTACGGGTGCCAAACGCTCCGCAGTTACCGGGGGTAACTGCAACCGTGCCACGCGCAGGCCATTGGTTAGCCGGTTAGGCTGGCACGATCGACCTAAGTAAACTGAGTTAAGTTATAGTTTCACTTCTGATGAACTCAGAAGGTCGGCCGCATCCGAGCGGACTCGGGGAGTGAGATCCATGAGTGCAAGGTTTGAGAGAAATGAGGTTATGGAAGGCGGAACTATTGTCGTCGGCAACTAACTACCGTTCTTGGTGCCCGACTGTAGTCCAGGTGTACGTGCGATATCGATTTCCTCTTGATCGGAGGCACTGATCGGGCGACTGGTAGGTGGCCACTTGTACCAATGGCAACCTTTGTCCTATACTCAGTTTACTAAGTCGTGTTGGCCAGAACACCCCTAAGACGCCAAGGTCCGTTAATGCTACACTCATGTATCCCCCTTAAATTTTATCCGCGTGCATCGGCGTGTATGTTTTGGGCGCTTAAGTTTTGAGACATTTTGCGGACATTG
> #8 CCAAAnnnnnCGCAG  353 
CCTAAGTGTCGACCAAAGGGAGTCCCGATTTCCTCTTGAAGTCTACACTGTAATCGGACGACTCAATCAAGGTTGTAGATAATATAGCATTAAGGAGCGGCACATTATCAGCAGCTGAATTTTACCATTGGAGTCCGCATCTAGCCCTCGGCCGCTTCGGAATGTAACCAAGTAAAGGATAGACACAATTGTTCCTCCAGGCCCCCGTTGTTATCCCCCAATTACATGGTCAAGCGTTCTCAGGATTCCACCTACAAATGAAGAGAGCTAACATTAGGCTGGCCGGGTTCCTCATTAGATGCAGATTGCAGTTTCCCTAAAGTCGTAGCACTCGCCCAATCGGACTCGGGTGACCAAATCTACCGCAGTTAACGAGGGAAATTAGGGTGGGGTTTTGGAGCAGGGTAACCCCAACGGTGACAGATGTGATAGTGAGCCGGGTTGTACGTTGATCCGTAATAACTTGCATATCTGTTTACGTTTGAACTACTAGAACGCCCCAGCTGAGGCAGATACTCAATTACAAGGGTATAGATAACTCCCGCCTATTAGTCTTCCCTACTAATTAAATCGATTGGTCGATCCGAGTCGTTCATATTA
> #9 CCAAAnnnnnCGCAG  480 
TCCCAAGGACTCTTAGAGGTTGGTCGACCGTATAGTCACCGATCTTAACGTAAGTCATTCCGCCTTAACTCGATTTCCTTTTGCTATTTGACAGGTCGTCACTTCTCCGTCAAGCAGATCGAGTGAGTTGCTTAGATTCGGTGTCTTTAGAGGTCATAAGGCGCCACCATTGGCCTAAGATGTCCAGCAGTGTCTAGCCGAAAGCGCGGTGCCCTTGCAGTTCGCAGTCACCACTGTAAGTGTCAGAGTAAGTCAAGTTTTACTGACCCCTAATCACCGCCGTCAACGTCCGCGCTTTCAAAAATGACTGGCCCGCCTTAAAGGTACGTGGTTGAGAATATCCATTCAGACTATCTTGCGCTGAGGGGGGGCTTCGGGTCGAATTCGTTACATTACCTAACGCAGTTACGCAGCTCGCAGCGGCCTGTGGTTCATTTGTCACCGGAACCATTGCAAAGTGCGCGGCCGTATACAGAAGCCCCAAAGTTCTCGCAGCTTTGTGGCGCCGTGTGGAATACCTGGTAACCTAACAGACACGGAAGTGGTCGATGGCCTCTAATCCTTCAAGGGTGAGAGCGCCCTAGATTTTTTAAGAGTAAC
> #10 CCAAAnnnnnCGCAG  208 
CACGGGATCACGTACGTATATTGGTGTCGTATAGGGAGGGGTACACTTGGTCCCTAAGGGGGCGATACCGTTGTAGAACGGCTAGGAGCGATCGCCCCGTACGGATACTCTCGTCCCGTGAACCGGTTACGATCGTAGATTAAGTGTAAGTAGAGATCATGGTCTCCTTCGGCTAACTCCGACAATCTACGTTCATGCGCTCAAAACCCCAAAGTGATCGCAGAGTTAACGTGGAGGCTGTCACCTTAGCTTGGTACGACTGCGACATGACCCGGGCCGTTGGCACCCTCGTATCAACTGCCTTTCCATATGGGTGTATTCCGCCTGCACAGGTCCCGCAGCGATCGGCCCGTTAAGGCTTCCGCGTGACGTGATCCGTGTCAGAAGTGAGGCTAGCTACTTGATTTCCTCTTGAAGGTCGCTAATGCGTTTCTCATCTCACTATTACCAGACCAGAGTTCGGTGTTCAGTATGAGCCAGCGGGAGAACATGGCCACAGCTCGGTGCATCGATCTTTTAATTTGCAGGCATACCGAATATATAAATTTGTAGTTAATGGATCAATTCTGCGTAGTACGAAGAGCTGCGATTTATATGCGC
> #11 CCAAAnnnnnCGCAG  182 
TTTCCTCTTTAGCCCCAACCTCAGGTTAATTTGTATGCTGATACCCTCCAGCCTTTGGTGCTCTGGGATCGACTCGAATGAGTCCGATAACCTGACAGCAAAACTCTTGGCGAAACGAAGACTTATAAGGAGGATCGGAAAGGCGGGCTTTTATTAGTCACCGTGCAATCAATGCCCTGAGGCCAAATAATGCGCAGTATAATTGACTATTGCTCGCCGTCGTTAGTACTAGTTCGAGCAGCGTAAGCCCTCGATTTCCTCCTGGTGGCAGTCCTCCCGGCTATTGCCAACCTGCGCAATATGCACGCGATTATGTGACGAGTAAAGGAGCACTCCCTGTACTACCTTCACGGAGTAACCGGCACTCGGAGGCCGGGGCAGGGCGAATACAGTCGAAATTACCCGAAAGCAAAGCGGCCGGCCCTTGTTCGTGACAACAGGCGGTACGCGAAACCTCTGAACAGCCGCGTTAACTTCACTGGTGTACAAACACCTGGCTAAGAATTACTCAGTTATTGTTGAATCTCTAATCGACCTCGTTGCGCCCCTCACCAATTCGACGCTGGCCATATGCCTTTAGACACCAACGTCTCGTTAAAA
> #12 CCAAAnnnnnCGCAG  69 
GCCCACAAGACAAGCGCGGGACCACCCAGAGCCTGCAGCTGTTTCACGGTAGACGCGTGCAAGCTATTTCCAAAAGGAACGCAGTATGTCTTCCCACAAAAGGAAGACATCGCGACGTTGCGCGTGTAGTCTCTTCCTTGGAAAGACCTATAGATCTGCCCGAGCTATTTCCTCCCCGGAGCCAGACCGTGTCTCTGCGCATTTAACCTTCCCGGTGTAAGGTACCTAGCCTAAGACTCATGCACTTTTTACCTCTAATTCAGCCACGAGGTCTTGTGCGCCTGCCCCCCCCGATTTCCTCTTGCCTATCGAGGGTTACAACTCAATTGTGGCAATCTTAAGATAGGTGTTTCTACTAACTGTCGTATTTTTCTGCCCAAAATCTTGGTGTTAGAGGACCTAACTTGCATCATAGGTAATTTGTCGGTGTACACGTACAAACATCGCCTCAGAGCCATCGTCTTGGGGTTGTATGGCTTAATGACACCTGTGAGCGAACTTTGTGACATAATTTTATCCGTACTTGGTGTTCGCCCGGCCTCCGAATTCAGCCTAACGTACGCAAGCGCGTATAGACCTGGCTTAATGGGGACTACGCTT
> #13 CCAAAnnnnnCGCAG  392 
CGATGGCTGAAGTGACAAGTATCCGAACTTACCAATGCTACTGACTCCTAAATGCGGGTGCTTGTTGCACGCAACCTGGTGGTGAAATGTCTGAGCTAGTCAACCCGATATGGGATTAGCTTCCTTGGTACACCCGGTGCTGTCATATTGCGCGTACCGAGTATACTCTATTTCCTCTTGTGCCAACCGACATCTAGAGGTGCCGGTCTATGTATTCCCTCGTAAGAGGTCCCGGTACATGAGCACACGCATATAACAGTTTCCGTAGCCGTCAACCATAGTTGTTGAAAATACAGACACGGATGAAACTATTTCGTTGTTGGTTTCAAGCGAGCTGCTTCTGAGTGCGAAGTTCGGTGGCAACGCAAGTATGGTCGCGAGTGCGATATGGACCAAAACTCGCGCAGCGTCAGACAAAATGGTAAAATGCCACGAAGCCAATATTCTTGAGAGCCTCCGAGTAACAAACGACCCAAGATAACCGGGCTTATGTTGCTGCAACGCGGCCGACGCGCTAGTAGGGGGATCGAGTCAAAGGCCGGTACATCTGCCCTTTTGAGGGCAGCACTCGGTCGAGCGCATGCTGAGAAATTCTCTTGG
> #14 CCAAAnnnnnCGCAG  570 
GGAAAGCACTCACCTGCTCACAGATAGCTCGATTTCCTCATGGCTCTCCACGATGTAAGCTAACTTGTTACGGATGCGTGGAAGAGCATTCGACTTAGGTGACAACGCTCAGGAAGTGGGCTACAAAAGTTATAATCTACAATGCTAACGGTCGACGCCAAAATCCGGAGTATGTAGTATGGGTATCTAGTATATACCGCTGCGAAGGAGGGAACCTGATCTTATGAATGCTATCCTATTGCCTGTACCACGTAGTTGTGCCCCATGTTGTCTAACTATCAATAAGTTAGGCTTTTGCTCTGTTGTAGATTATGAAATTCGCGCCCCTTACGGACATGGTCCACAACAAACGGATTCAGAATTGTATTGCGATGCTTGTTGCCACATGCGTCCGACGTACAGCTCGGAAGTGTATAAGGCACTGTTTGGTTGCAGGGAGGGCACCTCGGATGCGACCTTTGGGAGAGAACGTGGAAGGGAGCGTATACGTCCCTCTTTTTACGTATTGCCGTGAGGTTAGGCTAAATTTTGAACTAAGGCTAACCGAACAGACCACCTACGGCTTATTGGCCAAAGGTGCCGCAGAACAAGGTTCGTCGC
> #15 CCAAAnnnnnCGCAG  483 
CGTCGGTTCTTGCTGTGCTTAGAGATAGCTTGCTTACGTGGGATGTGAACTAAAGATTGAGGGACCAGATAGCCCTATTACTCCTTCGGTTCCCCGTCATACCCGGCGCAGGTTTGTACCAAGCCTAAAATACAGTGTCATAGTTGCGGGAGGGAAGAAGAATGACCTATTTTCGGTACGGCACTACCACACCTTGAACATATGCGCCGGTATTCGAGAAAACCTATTCATAAGTGAATGGGTCCATCTTGTTTAGAACCAACCTATTAGGGACTCCTTAGCTGAAAAAGCAGTCCTACAGTGGAGACCTGTACCACGCCAGGGCTACACCGATCACCCGATGACTAGCCACAGACCAGCCTACTCCAGGTGGCGTAGCGACTATTCCTAGATGCGTGTCCGTTTCGTATCACCAAACCACAACGGTGAGTCATATAGTAGAATCATGGCGTCGATAACCGCGTATGACCCTGCGTGGCATTTCCAAATATGGCGCAGGGCTGTCATTGATCAGCGGCAGGACAGGGTGACAATTCTCCATTTCCTCTTGGACTATGGGATAATTAATGAGCTGAATCAGTTGAGTAACGCAGCTGCTCA
> #16 CCAAAnnnnnCGCAG  165 
CGTCTTTGGCTCATCGCGGAAGGCCTCCTTTACGCAGATAGGCGCTAGCTGCCATGAATTTTTACCCTCAATGCGTAGCGCATGAGCATATGTTTCAAACAACGGTCGCGATGACTGGTCTTAGGTTGTATTAACGTGCCACATCCGAACCTACCGACATCAGCACCAAATGGTACGCAGACCCTTTTAATCACGACGAGTCAGGCGCAGTCTCGGACGACCCCGTGTGGGCAGTGACTATTCTATCACTAGACATAGGGAAAATTTTCGTACCTCACCCACACGAATGGCGTCTGCGCGAAGGCGTGTCTTGTACTAACTCAGTTAACCGCCATTGTCTCGATTTCCTTTTGCTAATACAGGCGGACCCGCGTTGCTCTGGATTTTTGTAGCTTACACGCTTTTGCACTTACTTCGTAAGCGAACACCCTTAGGTAATGTGGACCCTAGTTTCTTTTAAATTACGACGTTCGCCTTTTTCGGAACTTATTAGTCTCCATAAAGCCGAACACTGCTAAGATGCCCGAGTCCTCCGGGATTCTAACGACGGGGATTCCATACATGCCAACTTGGTTACTCACTGGGCTTCTTGTTACACCG
> #17 CCAAAnnnnnCGCAG  490 
TTTCGACAATGGACGGACAAACCCGGTGGTCCTAGCCTCCGTTTCCCCTCCTGGAAATTGTAAGCGTGGCTAAGTCAATTGAGATTCTGAGCAGTCATTGAGTACGGCTCACCGCACGAAGGCTACAAAATAGGATAGATTAACTGCAACATTGGTTGATGTTCCTACGCCCCCGATACACCTCTCAGTACGTATAATGGATTGAGGAGTATCTAAACTTCACCCACCATTAGGGTACTGATGCGGGGTCCCCTGGTTTTTGACCGACTTAAGGCAATGAAACGTTAGGAGCGGTTATCATCACTCGTCATCAATTTAGGAATGGGGGGTGCAGGTAAGCCGGCGGCGGTAGTTACGGTACGCCATAAATCCCAGTGTCAGCGCCGGTCGTGAAAATACTTGAAGTAAGCACTGGACCTGTGATGATCCACATCCCACGTGGACCGCGTAAGGACACCGGCTGAATGCAAATGAATGGCGGCACGGCTTTCCAAAAGGCACGCAGTCGCGATACAGTGCGCGGACTTAGTACTGTTCACGGGGGTGAGACAGTGGCGCCAACGTACGCCTATCGGAACTAGATTTCCTCTTGTCCTGTCT
> #18 CCAAAnnnnnCGCAG  331 
TCATTTATCTTGATCGCCACGCACACATGTTCATCAGCTACGGCGAATCAATGCAGGCCCAAGCATCGCAGGTCTCCTAGACCGGGAATGCTGAAGTCCAGTGCAGGCCGTCTCTCTAGGGTCATGTTTATCTGGAAACCTCTGGGACGGTACACCGAAGATTTCGTCGCTCGGAAAACTGATTAAATAACAAAACGTTCAGGGAGGAGTTATTAATATACAACAAGTACAATGTTCCATCTAAGAAGATGCTGGATCTTGTTGCGCGACGCCGCTGGCGCTACGGCCTAAGTTAAGCTGTCTATATCGCTAATCGGGTCGTTCTTCCCATCCAAACCCTGCGCAGTGATAGGTTCTAGACCAGTATGTATACACGGAAGTAAGATTTTGTATTTTTGCGGAGAATGGAGATTACTTCGGTCTGAGCTAGCGGAGGTACTCGATTTCCTCCTGCTATATTTACCAAAAAATTCGCCTGCACTCCAACTAAGTCTCCTCCACCTGTCAGTCTCAAGAAATAACACACTAGAATCTGCAGTATGCTGTTGTGTATTCTAATGCTCGTTTTCTTACATAAGGTACTTACTACGGGGACCTAAC
> #19 CCAAAnnnnnCGCAG  265 
ACCATTAACTTCAGGGCAATACAAGACCAGGCTTCTTCTACGCCCTTGAACACCTCGAATTCCTCTTGGCGTATACTATTAATCCACGCGACCTCAATGGCACCACGTCCGCCCTGCAATGCATACAACGGGTTTTCCGGGAATCTCTTCGCGGATAATCTGTGCGCGTTCCTCAAACTTGCACAAAACTCACAGTGTCCGGGCTGCTTCGCGGGGTGGAGTATTGGCCAGTGAAGGCCCGATCGCTCAGCGCCCCTAGAACTGCCCAAAATCGTCGCAGGTATCCAACTCCAAACAACCGTAATCCCCTTTGTGTCTAGGCAGCATCACGTATTTAACCTAAGAGCCCCTTGTCATCCAGATGTGCTTGAGTAATGGAATTTGTCGGGTGATCGGATCTGCCCCGAAAAATTTCGATCGTTGGCACCAGAGACTCTTCTTCTGCACCAGATCGCGTGTTCTCCCAGATAAGCTAGTCATTAGCGATCGTATGCATCTAATAGATTTGATGATACCAATTTTGGCTCGGCTCCCCAAATCTCCGCGAGGTCGGTATGCGATCCAGTCTTAATCCCGTCACACTTCTGTCAAACCAAACTA
> #20 CCAAAnnnnnCGCAG  53 
AACTGCAGTACATATAATAGCCGCGCCAAAGACTTTCTCATTATTTTTTACACCCAAAGTATCCGCAGGCGGAGCTGCGCCACGTGCACCACTCCAACTTGCGGATCGATTCTATTGCTAGTCCAGCCTAACGGTGGAAGATATTTGCACCGCGTCCCGACTGTCCCTGCGGAGCTCACGCGAGCAAGCGGGCAGTGTGACAGCGTCATGGCAGTCGTTTGGGTGAGATCAACGGAGTACCGGCAGTTCGGTAATTACTAGAAAGGAACAGGGAAGGTCACATGAGCCAACGACGTAGTCGCAAGATATAAAAAGCGTGGATCAATTAGTGAAGCGGATCATCCTAGGTAATTCATCTATGGTTAACGAATCAAGTAACAAGTTTTGATGTCATAATGGAGCCGGTGGTTGTCGGCCACATCGTAGATAGTTAACGTTAGTTCACTCGATTTACGATGTACTTCTATTATCTGTTTGCGGACCAGAACGTCTGAAGCTCCTGACCTCAATGAAAAGAATGACGGCGAGGCTCATGCTTCTGAAGAAAACAGCCATGTACCCAGCAATTAAGGAGCATCAACTCGTACGAGTGGCTGGGCG
