# Supplementary material for: A particle swarm optimization-based algorithm for finding gapped motifs
Source: BioData Min. 2010 Dec 13;3:9. doi: 10.1186/1756-0381-3-9 (PMC3022572; doi:10.1186/1756-0381-3-9)
Supplement: Additional file 2 — Experimental Dataset. The synthetic data sets and real biological sequences used in the paper. [file 1756-0381-3-9-S2.ZIP › synthetic/with_noise_motif/2.txt]

> #1 GTTTAnnnnnGGTGT  585  GTTTAnnnnnGGTGT 
GGGGATCGGTGGCCTACTAGTTCAGCGTTTAGCGACCCATAGCCTACCTCTGACTGGCGCCGTGAAACCAAGGGTCGCGGGGATTTCCCTGGCGACGAGTATCGCCATGGCAAGTTCCAGATAGCCTTCGGGCAAGCACTTTTTCTTGATCAGCGTGGGAACGCCGTGTACGTACATATTAAAGCGGAAAAACGCGAAATCCCAGTCCTACTACGCTACAACAGTGAAGCTTGCAAACGTCTTCACGTCATCCATCGACATGTCTAAGCATTCTTCCCAGCATTATAGTCGACGTTGTATCCCGCATGGAATAAGATGGGTAGCTCACCACGGGCTTAGCAGAAGTACCGTCTCGGTGTAGAGATTAGAGTAATCTGCAAAACTCTCACAATCTAAGAGGGCTGAACTCGTCGAATTCAAGATTTTTGTCACGTAGTCCCTAGCATCTACTGCTCCGATGCTTTTTGGCTTAAGGACTACATACGCGCGCTTCGTAGCGTAGTAACCCACGAAGGTAAAGGTCTCATTCCGGTGGTTTAAATACCGACTATCTCAACTATAGCAATTATAATTAAATAGGACTTGGTTTACCCCAGGTGT
> #2 GTTTAnnnnnGGTGT  100 
TGCGTTATCTTTGTTATGTCGCAGTTACGGGGCAAATCTAAGATCTTAGGGAAGGTGTCACTGGTTGTAGTAATTGTTGCCACCTACCTGCACATCTCATGTTTACATTCGGTGTAAGCTAGACGTGCAGAAGAACTGTCGGATGCTTTAGTTGCCCTTGGTGATGCGAATGGAGACCTCGGACACGGCCATCGTAAATAAGGGGAGAGGCAACCATTGACGTGAGGAGCAGATAGTGGCATCACGCAGTATGTCGCTTTCTCCGCTGTGTACCAGTCGCCGATCCCGCACGAGTGTGATAATGCTAACTGGCGCTAGCCTTTTCGCCAGACGTTTGTTTGCCAAGTACACATATCGAGGGGTACGTTGTTAAAAATTAAACATCTATTGGGACGCAGCGCAGCATGTGGTGATGCGGCGCTACAGTAAAGCACTAACAGTTCTTTCCCGTGCTACGTGGTAATCTTTGTCTAAATATTCTTATGAAATGTGTTCAGAGGAGCTTACTAAAGTACGAGGTACCTAGAGTGATAGGTGTGTTGCTTTCTCTTCCACCTCAGTACTGTGCGAACGCACACCCCATGAATTCTCAAGTGCCTT
> #3 GTTTAnnnnnGGTGT  581 
CCCCTGTAGGGGGCGTCTTCGGTTTTTAGATTCACAGAAAGGTAACTCAGGGACGTACTTCGGGTTTCTTGTCTAAACTTTCTTGTCTAAGCTATGAGTTGCCAGGGATCTCGAAATCTTGCACGTTGGGCAAGAGCGTATGCCGCCCTCACGAGATCGCTACTGCGTTCTGTCTCGCGCGGGAGACCCTTCTAAGGGCCTCAGGTTAACGGTATCCATGTGTTGACAGGGGTGACCAGGCAACATGCTCATTTGGTTGGCAACGAGAAAGGAGTCGCGCTGAGGGACCTTTTTAGAGGATAGTGCAATTGGCGATCCCGAACTACCAATATTTGGATGTGACTTGTATAGTAAGACAACTCATATCAGTAAACTTTGTGGCCTCATTAAATCCGCATCGTCGTTCGGACCGGGCAGCTGCTGGAATAAAGTGAGCGATGCAATTGTCTGAAGGGGGCTGCCCTGTAATAGAAGATATCTGCTATCGCGCAATCTCCACAATCACCAGACCGGCGCGCGCGGCCAAGCATCAGGCATCGAGTGAACCTGTAAGCGGCATGAAGGTTGGAAGGACGAGTTATGTTTATCAATGGTGTGAAG
> #4 GTTTAnnnnnGGTGT  85 
TTCCTACGAGTAAGGTAGGGCAATAACAGGCGGGTCGCTGTGTTACTAACGCCGACGCGCATTGCGTTTGGGACGAGCAGGGTACGTTTAATGAAGGTGTACAAGGAATATCGGCTGTTTGTACTTACCTGCAGCGACTTCGCTAGTGCGCACCCAACCCCAGCGTATATGCCTCCGAATGCTTTAATGCCTCTAATATTTCCACGGTGGGATGTGGTGACTTGGAGCACCATGAAAGTGACGATCGGCAGGTGAGGTTGAAGTGTTGCGAGAGGTAACCCATAGTGAGGGTGCGCAGTCAATAGCAGGCTTCGTTGGTAAGTGTGTTATAATACCCCATGTGAGGTAATAACAGAGGTGCTGATTCCACATCTTTCGTCCTCGTTGCCCTGCGGACACGCGCGCACGGATAAAGTTCCCGATTGGAAGCGTTTGATTGCACCACATCCAGTCCTTTTTCACTGTCTAAACATTGTTGTTGCTTGGTGCGTCAACATGAGCCACTTTGCGCTTATGGGATATCAAGCTACCCGGTCCGTGCCCACAGAGGTTGATGTACTCTCTCACGGAATCCATGGTACGTTTTCGTGCCCGAGGCAC
> #5 GTTTAnnnnnGGTGT  60 
GATCAAAATTTACGGGTACAGTCTATTCTCCCCATGATGTGCTTTGCTGGTAGATGATTTGTTTATGTGCGGTGTGTCCCTACCCCACATAAAAGGAGAGACTTGGGCTTGTAAACCAGCAGCAGAGGGGCTAAGGGAAGAGCAGCCTGTAGCGGTGCGATTTTTGGCGGTGAAGTGTGAGTGTCATTCCTCATATCGATAAGCAAAGAGGGCAGGCCCGGCTGAACCGCATCGAGTAATGTCATTGAAATGCGACGCGCTGAACAGAATTGGAGCACGACCTGTTTGCCTATTAATTATGTCAAACACTAGATAATTGAACATAAATTAGCATCATTAAGAGTAGTTCCTCGTCGTCCTCTACGGCGCCGTGCGGTCCCGAGATTGGATCGGGTCACTCGCAAGTGGATTTTCTGCGCCCGTAATCAAACGCGTACCGCCCAAGATTGACTGATTTATTACGGTCGAGACTCGTGTCTTAACATTCTTATACCGAGAACACACTAACTTCGTCAAAAATATTCCCCTCCACTCGGCTACGCTGGTGGAGGACCGGTTGACGGATAGCTGGGACAGCGCCATCCATATTGAAAGAAGGCG
> #6 GTTTAnnnnnGGTGT  443 
ATCGAGGTATATTTGCTGGCGGACTGGGGTGGGAATGGGGCGGCGAGCTATCGTGCCATTTGCGGCCATTTAGCCACACAAAGTTAAACATAGAGACTAATTCCAGCGGGTGTCTAAACAATCTTCAAACCTAGACACTTACGTGACTGACCTTCGAGGCTTATCCAGGTCGCTCTTTGCTTGGGAATGTACGAAACCGAATGCGAACTGGGCCCACCTTATATTATCCCCGATTGTATGGCCAGGATTTGAGGTCTGGATTGTTGCGGACACGAAAATTTGTCAGTTACATCGGAATGGTTTCCTCCAACTGACTTAGTCGTGCCGCCCAAATCGGGTGTAGCCTAATTTACGTGACACGACTTTCCCAAACGGGCGGACCATATCACCCTCGGACTGTAGTCACTCACCCGCAGCGGGTTCCGACTTTGTCGACTTGTATCGTTTAGAGAGGGTGTCCCTAGCCACAGACGCATTCCGCCCCGCGATTCATCGAGGCTCGATTAGGCTCTAGAGAGGTGTTCCCCTATGCCGAAGGTACATCGTTGCGCTCAAGGGGGCATGTTGCCCCGCATATGGCAAAGACAGTGAATTGGGATT
> #7 GTTTAnnnnnGGTGT  435 
CATCTGGTGGCGTGCGACGTCACTCCTTGAGTCGAAAGTGCCAATCTTTCTAGATTCGGTTATAGTAGGTATACTTGGTCAGCGGCCATTTGTGGGGGAAGCTGGGGACCGCTTTCAACATCGGTCACTCCCGAAATGAATGCGGATGACGTGCCCGGTCTATCCTCACCAAACGGCCACGTAAACGGTCTGCGTGCAGGGGGGTAAAGACATCCTTTCGACCCTAACCGTTCGCAGCCACGCCAGATCGCCTGGGTGTACTTGCAGTCTAGGCTGTACAGGCCCTTAGTATGTCTTTGATGGCTGTGGAGAGTCTTATCTTACGCACATCTCAACGTTATGAGCCCACCCCACGTGTATGGGTGTAAGAAGGAATCCAGGCTTTGGCCGATATGGGTGATGGCGGATAAGGGTGTCTAAACATTCTCCTAAGTCGTTTACGACAGGTGTTTGTCACGAGGCGAATACAATGGTGGATCCTAACTGGAAGGGTAGTTTCATAGGTCATACCTCCCCTTCACAGCACAAACATCGCATCAAGCTAGACGTGGCGAGTCGTCATCCCGGCAGCGTAGCCTTAGCCAGTTTGGCGCGTTACAA
> #8 GTTTAnnnnnGGTGT  485 
CCAGCTTTCATTATGGCTATCTGGCGGATCTATTTAGGTTGGGGCCATAAGGAAACGGCCAACTTATGGGCCAATGCACCATTATTCCGTGGTTCTAACGGGTGGTATTCCTAAATACAGAGAAGCTGCAATGACCTGAGTCCAGCTGTAATGATACGGGGTCCTGGGAGAAACAGTTAGTACGACGCTCTGAATTGCCTTCTTGTCCGCTGCCACGGGCTCTTCGGATTTTAGGTCAATCACTCCATATATAATGGCGGCCCCTTAATCTCCCAGGACGTCGACCGAGAGTCTCAGCAGGTTTATCTTGCCTAAACATTCTTGGTGCCGTTCGTGCACATGTTGGAGTGCACAGATACAGAAAGTGTTTTGCTCTCGGCATCCTACTAGTTGTTAGCTGATACGGCTATAAGGCGGTCGCACAAAAGCAACTCTCTAATTCTCTATCTATCCCCCCCTTCAAACTCATGTGTGAGGTTGAGTCTGTTTAGGGCAGGTGTTCGGTGAGCTACCTGCTAGAGGTTGTGGAAGTGACCGCTTATCCGTGCAAGGGCCCATTAACTGCATTCTTCGATCTCGTGACAGTCGGCTGGGAATATA
> #9 GTTTAnnnnnGGTGT  176 
GCGGGCCACTCTGGGATCTGTTGGTCTGACAGGGAATGCCCGATAGTATGGTGACCCAACCAATGAAGGCTTTTGTGGTCACAGCGATGAAAAATGCTATATTTTCTCTGGAATGCCGATGCTGCTCGGCGTCCGAGCCGATGAGACTTGTCTGAACCTAGCTTGCTATAGTAATGGTTTACACAGGGTGTCGAAACAAAATTATGTATCACGGTCTCGGGTTATTACTACATCATTTTGAAAGGTACAGTGGGGCGGGCGACGCGCACATGATAGGAAGTTACGGGAACCGCTAGCCGGGCAGACCGCCAAAACGGAGGCACGTCAATGGCATTAAATCCTGGATAGTTCATGGGTGGGCATCTTCTTACCATTAGTGGGTGCCCTCTCTAGTCTGTCTAAGCATTCTTCTCACTCAAAGTCAGGCACGGCAAACGACTGGGTGTGTAGAGGCGATTCCGTGGTGACGCAATTAGGGCGCCATGGTGGATATCGTTGAGTCGTAGCGCGCGACCGAAAGCTGAAATATAGGCACCTGTACAGCGTTGTAAATGCAGAACAGACGCGCAGCCGTGAGCGGCGGCATCTACAATAGCGATG
> #10 GTTTAnnnnnGGTGT  307 
ACCGGAAAGTCTGGGGTGTGTCTCCGTATGCTTGCCGGCCCGATAGGTACCTGCATTTTGCACATTGCCTGGGGCGATGCATAGACGAACGGGAGCTAGAACGGTTAATGCTGCGGGAGTCCCTCTAAATAAAGGTCGTACAATGGCAGATTCATGATGAGGAGAGGCACGCGGAAAGAGGACTAACAATAGCACCGTGTAAAGGCGGTTACTGATGCAGAACCCGGTCAGCCTGTCTAAACATTCATCACCAGGCAACCATTCGTCGCTCTCCTGCTCGTGTACCCCCGTGGGTACATGTACCGCTGTTTAAATGGGGTGTGGGGGTGCCGGTTAAGTAGCAATAAGGCGGCCATTGGCATTGGGGGACTGTTTGATAGAGACTAAGGGAGCTAAGGGGACCTCACCTCTTTTATTACCGCATCATTTGCTTGGAGTCCAAATTAGGAAAGCAGGACCTTTGTCATATCCTCGTCGCTTCTCTTTCACTTAGGTTGTTGACCCTAGCGGATCGGCCACGTATCGGACCATCCATACCCTTGGCACGCCTAATTCGCCTTCGAGGTGTCAGAGCCGGTTTGTTGGAAACTTTCTCTTATA
> #11 GTTTAnnnnnGGTGT  448 
GGAACTTATGGCGGCACATGAACTAATAGTGACGCTGATCTCGCTACAAAGACTTCAGGGGAGTTTGCACGTGAACAGCCGTCTTCCTTTCCTTCGTTTTCCGTGGCGAGTTGCGCGTACGCTGAAATTAGACAATTCGTTCGCGCGAAGGTTCCACCTACGCTGCGCGACCGTTAACCCATATACTCGTCACGTTTCCCTGTCTCAACATTCTTAAGCGCTGGCCGCTTGCCCCGTCATTTGTGCAGACCCATAGCGTACCCGTGAGTCCGAAGTCGCCTGTAGTGTCCTGGAACGAACCCAGCGCTAGATCTTTGCGTGCCCCCGTGGATAACCGGAGCCGGACCTTTGCAAGCCCATTATTCACTTCGAGAGTCTGAGAGGAATGCTCCTAAACCAATGACGGATCGATTGCTGACATTCGTCTATTAGCATTGAGTGGGCATCTGTTTATCCTTGGTGTAGGTCGCAAATGAGTTGCGATGCAACCAATTAGCTTTCTTCGCCCACTGTTCGCCGGGGTGCTAGTTCAGCCCGGGTTCCTAGCCTTACCTTTGTCCGTCCAGGGCACACGTCAATTTTCCGAAAACGGATTAGCTT
> #12 GTTTAnnnnnGGTGT  55 
TTATTTTTGAAAAAAACGTGGGGAACTCGGACCAACTTACTACAACACATTGGGGGTTTAGTCTTGGTGTTGGAGGGGTGGTAACGGATCGGCATATCTGTGACTGTCATTGGTGTCATAGCGTGGTCTGTTCTAACACGTAACTTAATTACCGATAAAAGATTTTTCTATGATTTGTTGTTTAGATGATGGTCGTCCAAGTTGGGGCGCTCCGCTGACGTACTCTGGAGTGCGCTATAGATTCGAAAAGTAGATTTCGTTCGATTTTGAGGTCACGAGGGCGACCAAGGTCTCCGACCGCTCACCGTCACACAAGCAGAGCCCTTTGTCTAAACATTATTGCAGGGTGATCGCGCAGAATGCTCGCCGCTCTAGCGACCCAGTCAACGACCTGCACGGTTCATCGAATCCAGTTTTTCGTGTGCATGGCCGGCCTACTTTATCTGATCCCAAATCCGTTTACCCGACAAATATAACATGGATGAGTCAGCTGGATCACCACACCACGAACGAAAAGTGGCTCTCCTGCATGCTTGTACAAGGAGTAAGGGACTTTAGCCGCTAAGGAGTAGCGGTCTTACCATATGAGTGAACACATCG
> #13 GTTTAnnnnnGGTGT  229 
TTTCGTCAACTCACCGATTCCTGCGTTCAACTAAAGTCGAGCCTGGCTGAATAGAGCTTCAAAACCGAGCACTGTCTAAACCTTCTTTAAAAAAACCTGAAGCGACTAGTGATTGCATAATACTCCCGATGACTTCAGCTGTTCGGTGCTTAAATCCATGTGGCCCGGAACGTATGGGATGTTGTTTCTGTTACAGTGATGCCGCAAATATCATTTGGACATACCATATGTTTAGCGCGGGTGTATTGCATGTATAAGATCTCCTAGAAATACAACTTTCTGTTGGTTAAGCTTGTAATAAGACGAGGTCTTAGGGACCACACCTTATTTTACTCATAGTCCGCTAATCCTTCAACTAAGTAGATAATAGGCTATGATCCAAAGAATTATGTTAATAAGATAGGACCAAGCATGGTGCTTCCGACGTGTCGGCAACCCCCATGTCAGTGCGTGCTATTGGAAAGCCTGGCAGAGCCGAAACTTAATATGGGGGGATTAGGCGACAGGGGGTTCGTCCTCTCTGACGTCGCTTTTATCGGTCCTGTGACGCATAGTCCTGTACTACTTGGCGTGCCGTCTCGTCGGAATTGGAACACCTTT
> #14 GTTTAnnnnnGGTGT  545 
TCGCATTAAGGCGCAATAACACGACCCGTACGGTTGGTGTCAATCATCCAGCCACGCGCATGGCCGTTCGGGGGCATACAATCGTTAACCAATGCAACACTGTCCACACGACCCTAAAAGCAGCTACTCCCAAACCCTCGCCTTGTTTTACAATCTTTTAAAAAAGCCCGTGTTCGGCCCCGCCCTCCGACGAGTAAAGCTCTGACAGGCTTTCACACGGCTACCTGCAAGTCGCGTGACTAATCAACGGTTCTCTTTATTTGACTGACTCCTCAACACTGATTTAGGTTCGGTGTTCTAAACTCCTGCAGTACTTCCGAATGGTACGCAGCAAACCTATTGGTTCTATCATAGGTGTCAAACAAGGCCGACATATATTTATTCCCATAGTAGCCGTTTACACCTGATCTTGGGTTTTGTCGATTCCGACTGTCTAAACATTGTTAGTAATCGTCCAGTATGCAGTAACATGGCCTCTGCTCTGAATAGTAGCCGTATTCTGTCTAACTTGTACCCCACATGGATATATGCGCCAACACCTAAACGTTTATACGTGGTGTTCTAGTCAAGCTGCTAGATTTGATTGTATTCGCCTTAATA
> #15 GTTTAnnnnnGGTGT  442 
CTCTAATTGTCTAAACATTATTGAGCCAGCCTAGTAGGTACGCTATTCGGAGAGGGTTTCAACCTACCGCGTTTGTGGAAAAGCGCTGAGTCTAGGATTGACGTCAGTGTATTGAGTTAAGTCCATTAGGTTACGCCCAAAATTTTCGGCGACTCCGACCTAATCGATTATTCGTACAGTGCATACATGCACGAATGAGGACCCTACACAATCAGCCGATTAACAACTATCCCGGATACAACTCCCGGTTGGTGAATCTTAAACGTGCTTCTAAACCGTACCTCATCTAAGAATGGGAACTCATGAATGTAACTCCGGAGGGGGCAATAAATGAGAAGTTGTTTGAAAGAGAGCGACGTGTACCAACCGAAAATTGTTTCTCCGGTGACCGACTCGTGTGTTGTGGCCCAGCGTTAGCATGGAAGCGCACTTAGGGATTCACGTTTATTTTAGGTGTTCTAAGAGAGGTCATGGCGAAAGTCTATAAGTCCTCTTATCGGGGGACTGCTGTGATTTTTCTAGGCCGCATAGGGAGTACATTAGTTCGGATCACACGGTGCTCTCCGCCTCCGCTGAAATAAAACACAGAGATTTCCCGGA
> #16 GTTTAnnnnnGGTGT  482 
CGCAGCCGTCATAACAACTCGCTACGAATGCCCTCTAGGTAGGAGAAGCTTTAGTGCTGAGACTTTGTCATCGCCCCCTGCTCCCCTGAGTGGACCTAACATGTCAAGCTCGGGAATTGACCGTGAACACGAACTCCTAGTCCCTCCCGTCTAAACATTCTTGTACCCCCAAGCCCGTAGTTAACGAGACATAGGCTTGAAGAGTGACCAAAAAACGATGCTCGCATCTCCAAGGTAGCCTCCTCCAAGTGTTACAAACTGTTGCGCCAGGTTTGCAGCGGTGCTTCTATTGGGATACACAGATCTACCCATCGAACGACCTTTCTGGCGTCATACGCGAGGTTAAAGGATTTTGAGAGTGCAGCCTTGCTAATAATAGCAGATCGTTGGTATTGAACAGGTTGGTTCTCGTTGGAACAGTTGTGATTCTCATAGCTCTGTCCGATTACTTAGCTAGTTTGCTCCGTCTGTGTCCTAAACTTGTTTAATTACGGTGTTATCACCCGACGATCTCGAGAGTCAGTGGGCGTATTGAAACCTCAACCTCATTTAACTGTCTCAACTGCTGGCCACGCTCGTACGACTTTGATACTCACGATC
> #17 GTTTAnnnnnGGTGT  457 
TGCAAAACGATCTGATCAAACCCTCCAGGCACTGCTGCCCCAGAGGTAGAATCGTGTTACCAGAGTACACGCCACTTATCAACCGATCTTGAAACGTCTTGCATGCGCCGGGGTTATTCTGTTGTACGCACTGCGAGCCTTTCCTCCGAGCGCCCACGGTGTGAACAGGCCCCTGAATGACAGGCTGGCACATAATCCCTGGATCGTCCGCGGAATTGCCGTCCTCAAGCTCTTACCAGGGAAAAATTGAAATCCGTCGCGCGCATGCTCTCCTCCTAACACCAGGGCTCTCGCTTACATGAATTCATCCAGGGGAAAGACCCAGATTGTGATTATAAGGCGATAGACGGCATGTGTCTAAACATTCCTTATCATGGTTCCACAGCCCAGGGCAATCCCTAGTGGGACCTGGTTGCATTACCGGCTCTATGCCCTTTTAAGGGCCAGCACCCTAAATGTTTAACATCGGTGTAGCCGATGCAAAAACTCATGGTTGTACCGAGGGTTCTGTCTTCTTGTCTGTCCGTATAGCCATTTGATCAAATCTTAGATATAGCAGAAACCAACATCTACTACATAAGATGTAAAATCATGGATTAG
> #18 GTTTAnnnnnGGTGT  506 
GGTGCTTTTGGGGGGGCTTCGCCCACTAACGGTCAAATATGGCAAATGTGTCTAGTCCTCGGTCTTGATGTCACCACAGAGCGCCAAGGATAGGGCGACCGCGGGTGTACTGGCAAGAGAAGAGAGAGGCTAGCGACCTCGTTAATAGATGACTTCCTAAATATCTTGATTGGGGGGTCGGTGTGCAAAAACAAACTTTTGGCAAATGTAACTTAGAAGCCGGCGGGGCCCATTATTTGGTGTTCTCGTTTACCCTTTCAATATGCTCACTATGTCCATATGCATGTGGCGGATGGACTAGGACATGCTCCGTGGGCGATTTCTGTCGAAGGGTAGGGTGAAATTTGACGTACATTAACAAATGTTACCTTCTACGTTGACCATGTGGTAGTACCTACAGAATTAAGTTATCGTAAGGTGTCTAAACATTTTTACGATCAAACGTCGCTAGGAGAGTGCCACTGCAAGACGACTGAAACTATCACGTAAACACAGTAGCATTAAGGGTTTAGGAGTGGTGTGCTGTGGCTTAGTAAGAGACATCTGGAATCGCGCTCACGTAGGAGGGGCGTCCAATGATCCCGTTCATGGGTAATGTCA
> #19 GTTTAnnnnnGGTGT  483 
CTCACCAGGCACACCTTTGGTGCCCGCCGAGTTTTAATGGCGTCTACGTTCGCGTTCAATATGTGCTTCCCGTCTGCACCTGTCATACTAAATGTGATCCAGTATGGCTTGGCCTGATTAAAATGTCGGGTTCGTACCCACTGGCGACCACCACCGCGCTCAGGTCGATAAATGGAATGGTTTTCACGTGCATAGGCAGAAGAAATACGGTCGGATTCCGAGGTGACAATACCCCCACGGACTGATCTAGCAATTTTATTTTAAACGATAGTGCCGAGCCAGCACCTACGTCGACGCTTAACTGTAATGCAGTGTATGAACTCTTTCCGACGGCACCAAACCGATCAGAAGCAAATTCACGGAATACACCAGGTTCATTAAGCAGCTCTAGCGGCCTGCATGGGCCTCCTGCCTCTCAAAAGCGCGTAACATTGCAACCCATGCTTAATAAAGCGTTGTTTTGGGAGGCTTCTCGGAGGTGGTGTTTACGAGCGGTGTTAGGCCTTTTCCGTTGAGAAAATCTGCATATGCCAGTTGGGTACTTTTGTTGTGAGCCGACTGTCTAAATATTCTTTCACATATGACTCTTGAGCTGGACCA
> #20 GTTTAnnnnnGGTGT  421 
AGCCTCCGTCAGGTCCAAGTGATTCACAAGCACTGAATGTCGCTGGAGGGCAGATTACACTCCAATAATTTACATTTACCGGGCTCATGAAGGGGGCTTAGGATTATGAATGTCTGTACCAGTGAGCCCAGTGGGCGCTGGTCCAATTAACCGATGGAATAGGTACATGACATGCTTATTCAATAAGTAGGCACAAGATAACCTTGTGTGGAGGTGGCCTTAATCAATATTCAAAATTGGCAGTTCGCTTAGTAGAAGTCCTGGTGGGGAATCGTAACCTAGCAGTATCAATTGCGATCGTCGAACAAGGTGAAGGATCCTCAGTCAAACGATAATCCTTTGGTGACGTTAGAAAAGCAGGGGCTTAAATATCGGAGTGGGGATGTCTAAACAATCTTCCGCATTGTCCGTAAATTCGATCGTTTAATGCGGGTGTGCCTTCTTCGTGATCCTAACGTAGTAAAACAGGCGCGCCTAACATGGTTGACCCTACTAGAAATCGAAACTACCACTGAGAATCCGCTCCCGCCCTACTATGAATACTTCCTGCCTTGGCATTCCAACCTCAGCCCCGAAAGAGTCCGTATTTGCAGCCACGAT
