# Supplementary material for: A particle swarm optimization-based algorithm for finding gapped motifs
Source: BioData Min. 2010 Dec 13;3:9. doi: 10.1186/1756-0381-3-9 (PMC3022572; doi:10.1186/1756-0381-3-9)
Supplement: Additional file 2 — Experimental Dataset. The synthetic data sets and real biological sequences used in the paper. [file 1756-0381-3-9-S2.ZIP › synthetic/with_noise_motif/20.txt]

> #1 GAGGGnnnnnACGTC  482  GAGGGnnnnnACGTC 
GCGATAAAGTCGCCGGCTGGACGACCTAATCGATTTTTAGTCAAGGTTCCGCGAGACCACAGACCTACGATCGTGAGCATGGCCGTCTACAATACCTGGGGCTAACCGGCGCTTGCGTAGAAGACACAGTGAAGCATGTGTCTGACTGATAATGAAGCCAATCACGCCAATTCGCCTATTTTTGCATACAAGTCGCTTGTTCGATTCGTACGTACCAACGACATTGAGGGGCTAGGATATACGTGTAGTAGTTCACTCCGTAATTATTAAGACATTTAGGCGCATAGGTTTACCCAGCTGCGGGGCGGCAATGGTCGGTCCGCGATTGAGACAGTTTCCCCCAATTCCCCGGTACTTACTGCATTTGTCTAGAAGATACCCATAAAATACGTTGGGCACGTCCTCTTCTCGACCCCGCAGGGCCATACTCAGTCGAACCAGTATCCATGACCGTGGGGAGAAATCGTCACCGAGGCTGAGTGGAGGGAAAAGACGTCGGATATAGCCCTGTGAGACAAAAAGAAATCACTCCTACCCGTAAGTACTCCTGCTACTAAAACTCGTCTAGGTTGGGTTCAAAGCTGGGGGGTTCAGAGCCAT
> #2 GAGGGnnnnnACGTC  362 
CCCGCCGAGCGATCGCAGTAATGCATCCGTTAACGCGCCCGACGCATCGGCGGATGTATCTTCTAACGCGTTGCCTCCATTGCCGAACCTGAGAAGACCCTAAGCGCGTGCGAGAGTATATCAGCAACCCGCGTTTCAGAGTGGGGACGTCGCCAGGAATGGAACTTGACGGCCCTTCAGCCAGGAAAAAAGTAGAAGTATCGAGTTGCTAGAAATAATACTTAACAATTATCGTTGTCTGCCTCCGCCCGGCCGCGTCGGCCTTATCTAAGGCCTGTCAATGCACGGATAGACGAGCCCCGTTTATGTAGATACTCACCTGAATGACTCTAAGTTCACACTGTAATCAGGTAGTAATCTCAGAGGGAGCGCACGTCCATTGGACGACCCCGGCTCCGTATTGGGGCCTCAGATGCCGGGATCGAATCGGCCCTAACCCATGTTCCAGAGAAGCGGCCAATCCACCAGTGTGAGCCTCTTTTTCCCAGGAGCCAGGCGCAAAGAGTCCAACAAACCGCTACGGTGACTGGATGGTAGCGGCTGCTAGCCGGTAAGGATCGGCCAACCGGTATGTCCTTTACCTCCCTCCCTTGCTGGAAA
> #3 GAGGGnnnnnACGTC  387 
AATTAGTCTTTAAGCCTAAGCAATACTAGTCGTACTGACCTACAGGCGTGAAGAAGCTGTGACGAGCTTGAGGGGCAATTGTAATAGCTCAGCGACACATACGGTATTAGTGCTGCTCGGGGATAAACGCAGGGACTAATGTGAGACCCTATCAGGCTTTATCGGCTCCTAATGACTCTAATACTGTACGTCGATAGGCTGCTCATGTACTAATGAGCATAACGAAGGTTGCACGACATCGTGGGAGACTACTCTTCCGAAACCCTCGACAGAGAGGTTTGTCCAAACGGGGGTTATCGTGGCGACAGATGGGTTGTAACGGACCTCAGCTCACACCGTAATCTGACCACTTTTACGCCTACCGCGCTTGGTCTGTTAAACTTCGTGGAGGGCCAGGACGTCGTGAGGAGGGGCTAACCAACACTTTGTACCATAGTGAACGGTTCTTGCTGGATCTGATTCATACCTTGTAACTAGTTAATTGTGAGCACACGTCTAAGGATTCGTACGACCTAAGATTAATCGGGCGGACGTAACTATCAATAATGAGCATACCGTTAGTCAGCATAAGGCTCCTATATAAGAGTGCGGTCAATCATG
> #4 GAGGGnnnnnACGTC  462 
ACTACGAAGAGGGGAAAGTGGTCAAAGCGGTGTGGAAGCGTTACCACGGCACACCAGTCACAGAGCAGTCAGCAAGACATGAATGCTAACACCGCATCGTTTCATCGATTTCTTACAACACCCGAGGTTCGGAAGTCCTAAGGTCGCCGGCTAGGAAATACGGCGCCTGAAGTGCAAGGTCTGCGACGCAGGGCAAGCAACAGAGTCGGTCTGAAAACTCCCAAGAAACAAGAGTGGACATGTCGTGTACACGACCAGCCGGATATCGTGGGCCTTACGAGTGCTTGACTCACCTGAAATTTCAACTCGGCCCTGATAAATGACTTTAATTTGCTTGGAAACCCCTGATGATACAAATAAGTTCAGAGCATCCATGACGTTTGAAGAACACATACATCGACCCGGACGCTCCGACGGCTACAAAACATGTTTACCGCGATGGAAGCTAGGATGATGCAGTTCGAGGGCCAACACGTCATGGTCAAGTTCCCACCGTAATGTTGAGTGGTCACCCCCGAGGATGGTCTGGTACTTCCGAAGCATGGCTACGGCCAAACTTTGTCCGGTCGTTATGGCTGCAAAGCAGGGCCCTAGCTCAAT
> #5 GAGGGnnnnnACGTC  449 
CGACACCACTCGCTAGACGCATACTAAGTAAAGACGGTGTGTCATCGTTAATTAAGAAATACAGCCATAGTTGATCGCACGCACCAAGAACCCCTTTAGTGCGAGCCATGCCTCGACGGCTAGACGTAGGAATGCCAGCTAGATTGAACGGAGAAAGAAAGACCTGTTAAGCTGAGAATCTCCCCGCAGGAAGCCCTAAACGCAACGCGCGCGAGAGAAAGAAAGCGCGGCTCGTCACGGTCTCCCCTCCTTGTAAAGCGATCCCATCGCTCGGGTAAGCCCCTACTCTCTTACCCCATTCGAACTTCTGGATTAAATCTAATACAGTACGCTTCAGCCCTACGTCGACTTCAGGCGAAGCTAAGCCAGGCCGGAGAGGCGCGGAATGAACCTCGCGTCCCGGAAGGACACTCACCAAACACGTGAAATCCCTACAGTATTGGAGTGGAGAGGGTTGCTACGTCTACCTGAGTTCACACCTTAATTGAAAGGTCTGCCTATAGTACCTCCGACCCTCAACAGTTAGCCTAGGCACCCGATAGTCTACAACCATATTTACGCTCGTGTCCTACCTGATTCAAGAATATGAAACTCTTAGAC
> #6 GAGGGnnnnnACGTC  188 
ATGAAGAGTACTATTAACACATCAGTTCGCACCGTAATAGGGCGCAGCCGTGCACATCTTACAGGCACTCTCTATAACGGACACCCGAGCATTACCGGGCTCGGCCGCGATGCTATAGTTTTGGATTGCCTAGCGTGCCACATTATGACCTACCTCCGTGAGTGTCGCGTCATATTTCAAGTCTCAAGGAGGGGTTTTACGTCCTGCTTCTGAACCAGTTCACTTGTACCATATCTGGGCTGTTGCCTTAGAATTAGTATAATAAATGGGTCATAGACCTGTTGTTGCGTAGTTGTTCCCTCGTATGAATTGTGCGCTTTGTCGTTCGCTAAAGAACGAGCTAACCGTCCGTCACATTGAGGCGCCGGTGAACCCGGTCTCATGAAGTTAACTCTAGCGCTTCAAGTGGAGTACCACTACTAGGCGGTTCATACTAAGGGTACTCGATCAAAAGTCACAAGATGCGGCCCTACATTGTGTTGATATACAACTAACGGATTCTTGTTCGGTCGCCCGAGTCGAATACCGCAGGTCCTAGCTGGCTAGCAAACTACGATTTATCTTGAGTGTGACTACCCGGGTCGCTTAGGACTTACTGAG
> #7 GAGGGnnnnnACGTC  526 
CGATAGCGGGATCTTTCTAATCGGTGACCTAGCACCTGTCAAACTTACGCCCGTACGAGTTGCCTTGGCGTGGTTCGAGACAGTTGACGTAGCGTACCGGTCACAATGACTCCCACTAGCTTTCCGCGAAATCCCGCAACCTGTAGATGGCGCATGTAATACGGGTATTAACAGAAAAAGGCAACTGAATTAAGGGCGCCTCGTTGTTGTCAAGAGCTGCGGGGAAACTCGGGACCGAAAACCATCGCACGGTAATCAAACTGTTTAGTAGTGTACCGGCTCAGCACGCGGGCAGATGGTTCGCAGGCCCTAGTTTTAGAGATTCCAATGTGTGTAAGCCTAGCTCATCGTATGTATTATGACCGAGTTCACAGCGTAATGCACAACTTCGCCATTCAGATGGTACGTAATGCATCAACTGTCTTATAACAATGTTTCGACCGGCGACGCCAAGAAGTAGACGTTCGTGATTCCGTTGAGTCGTTGTCCAACCGAAAGTGGGGAAATTGTCCCAAAGAGAAGCCAGGAGGGTTTGTACGTCAAGAATTACTATACTGTATATGTACTCTGAAGATTAGGCTCCGCTCAGCTGACCAGACC
> #8 GAGGGnnnnnACGTC  389 
CAAGGGTCTATATCACGTTTACTGCCTAGCCACCGATCCGCCGCGTGAGGTTTTCAACAGGCGTGATCCCTTGGAACGATAAGTTAATCACTGAGAAGGGTCCCTCCATCAACGTAGTTTACGGCCGCTATGGATCCAGCCGCTAATTATGAACGCGAGCCGTTGGAAGGCTAGGCGGAGCGGCTAGCCAGGGCCCTCCCAGCAATCGCCCGATTTACCCGTTACACACGGCATGAGTTACAGCTGATTCACCTGGTTGCGAGGTATGAGGCGAGCGGCGACTCCCTACCCTGACCAATAGCCAGTGAGTGGAGTCTGGATTTCTCTACGAAAGAGCGGTCCCGTATGGCTGCGTATGACCCCCTCTAACACGCTCGTAAATGCCGGCAGAGGGAAGCTACGTCACTGATTCGCGTTAAATGCGCACGCAGATAGTGCGGACTGGGCGGGGCATAGTCACCGCATTTCACTAGTGCCATTGCCGAAGTTCACACCCTAATAGTGCCTGCGGTTTGAAGAGTCCGTAACGTAGCTCTAACGTTCGGTGGGGACTCTTCTAAGAGTTTGAAAGTTTCGTAACGCGGGCCAACAGGGCCGACG
> #9 GAGGGnnnnnACGTC  443 
TGCGGGTCTCTCGACGCCATACCGCGACGCCCTGTGAGTTTGCCGGTTATTAAAGGGGTATACGTAATGTTCCAGTGCTGAGGCGATAGGCCTGAGTACCAATCACCTTACTGAAAATATGCACAATTCAACCTGCCTAATGTCGACGTGCCTGGTGCGTGTATGTATGCTGTAGTTCACACCGTATTAACGTCCGACCTGCCCAAGTCGCATCTGACTACAGCGTTGAACTCGACTTAACGCATAGTCCTGGCTAAGGCTAAAGAGCTGGAATAATGTAATGGAGGCAAGTAGATGGAGAGGCCTCACAACTTTACCCCGTCGCCCTTGCTAAAGTCGAGTGCGCCTTGACCCTGGCGCTTCTTCCGTATCTCGCGAACGAGAGGGATAGGATCTATGTTCAGGTTATTGCTACCGAGCAATATCATAGTTTTCCGACCTTTGAGGGAGCGAACGTCAATTTGTATCACTTAGGAGGTTATAGGCTTTTTGTTCGTATACGTGACGTTCGTAGCTTAGGACCTAGCAGAAATTGTCAGAGAAGGCCGGTAGCCCCTGCGGCGCCACGATGGAGCGAGAGGCATGCAGTGACTGTAGAGG
> #10 GAGGGnnnnnACGTC  143 
TGGTAGCGTCCGGGACAATTGGAAGGGCTTCTCTGGCAACCGTAATCATATCGTCAGTGCTTAAGTGTTTAACTACGGCCGAGCATCGTTTGGAGATCAGAAGCATGGCTATTGATGGCCCCTACCAAGAGGCATCTCTAATAGAGGGTGCCCACGTCTACCGGCGTCTGCAGCAAGTAAACAGCACGCAGGCCATTTAGCCGTTGTCGTCGAGCCGGATTGCATCTGATCGCTCAGCCAAGGCATGTGGGCCACACCTGAAACTCCCGGCTCAACTGACCTGGTAGACCGCCGTCAAGAGCTCACACCGTAATTATCAATTGACCCCCAAAACAATGTTAAACATCTACATAGAGTCTACTCCCCCATCTTCTACGCCGTCGTTGCGTCGCATGCCACACAAGTAACGCACGGACAGTTTCATCTCGTGGATGGGTGACTAGCGGGGACCTTGTACAGAGAACTGAGCATAACGGTAAAGCTCTGCAGTACTAGGTGAAGTAGAGAATAACGTGCGTGAGGCCTAAGGAGCAGTACAAAAACGATAGGGGAAACTACCGGTTGGTGTTTTTTAGTTGCCAACAAGAAACGGCGATCGGA
> #11 GAGGGnnnnnACGTC  495 
CAATGCTGGAGAAGACAGGGGCTCTTGATTCAACAGGTAATGCTACCAATTGCGTAGGCCCGCCACTGCTTACAACCCGCACACTTGCCTGTCAACCAAGTTTCTTGAAAGACGGCCAGTTCGACGGGGGCGCATATCATGGTTACAGCTCAATCCCTTACAGGACGTGGGACGACTATCTACTTGACCACGATACAGAGCTTGCTTATTCTTTGTCTATTCCTAGAAACGCACTCATCAGTTCGCATAAGTCATCGTCGAAAACTCGGTGAGCGAGGTTTGGAGAGTTTACACCGTAATGCCAGTAACATAGGCATTAAGGGGCATTTGTGTAGCTTCCTCCCTGCGCCTATCGACCTATTGGTCTTAAATCCAAACTCGGCCTTGAACATATCAAATACTTGATTAAGGGATTTTCTTTTTTGATGCGGGCCAGATGACAGCAGATTTGGTCGCGCATAGCCACTACGCGGTAGCACCAATTCCATTAGTTTAGAGGGGAAAAACGTCGCAGAGTACGCACATGTAGGGATTATTTAAATCACCGAGATTAATTGGAAAGATCCGCATCAGTCTATTGTGCTTATCGTGTCGGTTCAA
> #12 GAGGGnnnnnACGTC  386 
ACCCCATATCAGCTTAGCTTACGTGGTGAAAACCCGGCTCGTTTGGTAAGTAAGTGATCATCCATGTCTGGCCCCTTATTTGTTATCCGGCCAGCTCAAAGGGTTTGGTCGGACCAATCGCTTCCCAGCATAGCTCAGATTGGTTTAAGCGAAGCGTGAAGTACAAGAGGACAGCACCAAGGATACCTTCAGCATCACGGAGAAACACGACATCTTTATGGTATTTAACGGCAGCATGGCGTGCCCCAGAGATTTGGTGTGCAGTGTTACAGAGACACCGCAGATCGCACCGGCCCTAATCCGCTGTTTACAATATAGCCTGTCTATTATGCAATAGGTCGCCTACGCATGTCCCCGAAGTGAATTACCTTTAAGCGCGGAACGCGGAGGGCTGTGACGTCCCGCATTCCCCCTTGCGGACAGTGATTGCCTGGCAGATTCCCGAACCTTCAAGTTCACACCGTACTGTGCATGTTTACGTGGGGGTCCTTCAAATGTCCGTGCCCCACGGAACGGTCAAATCATGTCCCTTACCCGGGTAATACCTAGTAGGGGCACGCGCCGGGAAAGTAGGAATTACGCTATCCTTAACCCAATAAT
> #13 GAGGGnnnnnACGTC  560 
AAGTCTGGTGCAAATAACCGCCCCGCTGATAAAGACGGTCAACAACAAGGGTTAACCTTCGAGGGGTAAGCAGTCGACTGTCCTCCAGAAAGAGCGAATATAACTCATTTCGAGCGTGATGAGGGTAGTTGGATATAATTTAGTTTCGCGGTGACCTGAGTTCTCACCGTAATTTTGCGATATCACGTTGCAAGGCTTGATTATGATCCCCACACCCAAAGCCGATTTGCACCAATATACACCCGTGTTGACACTAAGTGTTTAATAATAGTGTCAGTTCGTGGACGATCGTCCTCCTCAATTGTAGCACTGCCACTGGGTACAGCCTATTAGGGCTATTGGCTTCAGTGCGTGTCTAAATTAGCTTATGTCAAAACCGATTTGGGTCGTCGGGAACTAAGAGGAGGGTCGTACCGTCAGACATTATATTCCTTAACGGCTAAAGCGCGGTTATGTTCATACAAAAACTGGGGGGAACGGTCCTCTTAATTCAACAACCTTAGCGAGGCACCCGAGGTTGGGTGGAGTCAGAAAGGCACGAGTCAAAGTTCGCAAACTTGGAGGGGCTTAACGTCCCGTACAGTCTTGGGACTTACACAC
> #14 GAGGGnnnnnACGTC  156 
TCCATCACCTAGGTAACCCAACGCGGGGACTTGATCCAGTTGCCCGCGTGTTTCACTTAAATTGTTTCTGAGACTGTAAGGTGCAGGACGACCTTCGTGCCGTCTGTTGACATTCAGAATGACATACGTTTACTGACCTACCACAGCGGCGACTAAGAGGGCTGAGACGTCAGTCTCGCTTTTAGACGCTCGCATGGCCCTTCCGTATCGGCCGCAGGGTGTCTTCGCGTGCGATCTTAACTCTCTTTCCGTAATTCCCTATCGTATGTATCTAAATTTCACAACTAGTTCAGACCGTAATCTCCTCCGAGGGGGTGGGGGATGTGGGAAATCAAGTGTGGCAAATAGCGATGTGCCATGATCCTCTTTTCGACGAAGGCATCGGTTATGGTGTACATAAGCGTTATTTGCTCGGTCCTAACTGATTCGACCCTAATTAGCCGGTAGACCACTTTTGTAATCCAACCACCGGGACCATCGACTTATTGGTGCCACCCGCGTACCAGGCCTTCAGCACAGTTCAACGGGATCATGCAAACCTAGAGTAATTTTAATCGCTGCAGAGAAGACTTCGTACAACTTATTTACCTAGAGGGGTCG
> #15 GAGGGnnnnnACGTC  134 
GCGACGCACCTCATGCTGTTCGCTCGGCTATCCCCTTGTCTTGAGACCTCAATGTAACCTCCCTGGGGCCTAACATCGAATCAGTAGTCTTTAAGTGACTCAAGCACGGCTCGTTCTCCCCAACAGAGGCGTCGGAGGGCATTCACGTCCAACAGCGGTAACTCTCAGTCTTCCGATGTTTTTATCCCAACAGCCCGCTCGGCTATATCTGATGAGTCATCCTTGCCAGAGCTTATGAGTACTTTTCGACGCTCCCGGGCGAGCTGACTTATATGTGTCGCTTACACTAGTTCAAACCGTAATGGCCAAGGCGGCTGTGCGTGGCAAGTAGCTCTGGAGTTCACTGACCGGTCACTCGCAGAGCCCTAGGTCTTGGCGTGAGGGGTCTCGATGGCATAACGTGCGATAGTGTCACTAGTCATCTCGTAGTGCGAGACGATCTGGTTCTCACGTGCAAACGTTTCTGCAAGACCGTAGAATCCCATGCTGGCCCCGATACTGCATTTTCTTCAAGCTCGGTAACCCTCATGTCTTATGAACTCGAATTCCGACGCGTCTTAGGGCCGATGCAGGGGGCCTGTATCCCAGCTTTCCAGTCCG
> #16 GAGGGnnnnnACGTC  386 
AGTGTGATGAAACCGGACCGGGAGTGACAACAGAGCTTACTCCAGATGCAAAGCGCTGGTGATAAGCTCGCATGACGTTAAAAGCGAAAGTGGGGTATGCCTCAGGCACCACCAAGGAGGGCACTGAAGGCTGTAACCAGGCATCACAATGGATTACTATGCTAATACAAATCAGTAATATCGAAGAGCACTCATGTTTAATTCTCATCTTCCGCCACTCCCCGCAACAACATACTCGGTCGAGACAAGTCTAGCGTGTTGATCAAACGTAACAGCCGCTGGGGCAAAGTTATGCTGGCCCCCGGTTTGATAGCGTCTTTGGTGACCTTGAAACGGACCGCAGTGCTTAGTGCGACTGAGAAGACAGGCAAGATGGACGATCGATTGAGGGAGGCAACGTCTACGGTGTCGTGATGTCCAAGGTGATTAGCCCCGTACCTTTGCTGTTTATTTCGCCGAGACTCTCATGCGCACTTTGGGTGGGTATCGATGCGTATTAGTTCGCACCGTAATGCATCCCCAAGGTTCTGGTACATTACAGGTTACTTGACTACCGAATTTCTTTTTGTAGCGGATTTGCTTATACCCGAACGTACGTTC
> #17 GAGGGnnnnnACGTC  147 
ATCTTAAGTAGACTCTACAGCCTTAGCAAATATATGATCATTACGCAGGCATGTTGGATGAGTTGGGTGTTCGTGAATTGATGGTCACCTTCCGAACGTTCGATCTACGTTGGCACGAGTAGACACCCTAACGCATAAAGTAAGCATGAGGGTCCAAACGTCCGTGGTGGCGGCAACTAGCTGCTAGAAACAGGGGAACTTTCCACCGACAGCGTATCCTCGTAACGCGTACGCGTGACGCCAGTATGCACTGATGGCTAATCTATGGTTCCACTTCGGTGTGAACTGGGGGGTCGGTCGGGTGTGGCCAATTGATTTCCCTTTGCGCATTTCGCAATCCTCCTTCGGAATCTTCGATTAGGTTACTAACGAGTTGACAACACCTGTTCGTTATGAAGAATGACCTTCCACGATTTCGGTACGAACAATCCGTCTCCTGGTAATTAGAGATTCGTGTAGGCTAACTCGGAACAAATAGTTGTGACCGACAGGAGTCCATAATCATGTAATAGTTCACACCGTAGTCGAGCAGAGTAAGAACTTTAGGGTCGCGCGCGCGAGGTTAGTAATCGGACGTAAGCTTAAGCGTTTCGGAGATTA
> #18 GAGGGnnnnnACGTC  68 
AAGTATGCGCCGTTAGGTAACATCAGGGGATGACGAAAGGCTACGCTCATCGAATAGCGAGCTGTCTTGAGGGGAAGTACGTCGGCGATCCCGATCCGCGTTAACATCTTCCATAGAGTTTAAGAATCGATGTTGCTCGGATAAGATGGGGGGGAGGTTCAGTTCCACGGTGCTGTTCGGTAACGATCTGGTACTGGTTAGGGTGATCGCTCCTTTTGATCGGCTCTCCGCTCTGTACAGGATTTGTTCTGGGATCGTTTCAGGAACAGGGAGCACATACGGTATGGCCCATCGCCGTCACTCTCCACACGGTCTGTCTCGTATCCCAAGACGCATGCAGGGCCTAAGCTTTTTGACTACGCTAGTTCATTGCAAAAAGCTGAGCTTGGTAAATATGTATGTCTACTACGGCAGTCCGAAGAAGTCCCACATCGGCTGCCATAGTTCACACCATAATGGCTGAAATCACTCCGTCAAGAAATGCTTGACAGAGGCTCGTGCATATAATTAATAGATCGAGGGTCAAAGGTAATAAGAACTCCGCATACCAAAGTCTTCCCACCTCCCGGGCTAAAATACACCATACGTGTCGCGCGAGAG
> #19 GAGGGnnnnnACGTC  365 
GCCCCGCGAGGATAAGACACTGTTAACCGGGATTCCGGTGACGAGGGGTGTTAGGCGAGAGCAGACTGAGAAATAGCGACCTACCGGAGCACGCTGGGCGACTAATGGGGTTCTATCTTAATCGAAATGCCGTATTACCGAACCTCACATCATGGTGTGAAAGTACTATAGTCTAACCCCAGGTAATGTCGACCTGGGGCTCAAACACGGTGACGCCCTCGGCATAGCTATGCTGGAGTGAGCCTTGCACGGTTGGTAAGCTAGGGATCACCGGGGCATCGCACAGATTAGATGGCCTAGTGTCAGTGGGTATTGTGGTCGCCCTTGAGTGCCGTCAGTGCTTAGCAATTCCAGGTGAAATGGAAGAGGGGGTTCACGTCACTATCTCCTGCGACGCTTACGCCAGATTACTCATACGGGGAGTTCACAGCGTAATATGTTTGATCCAATTGTGGTTAAAGCCCAACAATATTGAGACTAAGGTAAGAAGAGTCATGCAGAACTGCGGGCGGTACTATTCCTTCCTATAACCAGATAGCGTACGAGGCGCGTCCAGCCCCCGGGATCACGTCGATTGCAATGAATAGACTGTCACCTGGC
> #20 GAGGGnnnnnACGTC  102 
CCGTTGAGAAGTAAAGTGCAGGCGATTAACTCGCCCTCTTCCTCCTTACAATGGCGCATGCGTAAACTCCTGGGAACTAGACCGTTCATAGCGGCGGGGATCGAGGGTCCCGACGTCCTGCCTATAGGGAGGCAAATGACAGTAGTGACCGGTCGGCCAACGGTTGTGAATAGGAACTCGATCTCTGGAGGGCACAGAGGACTTTTTAGATTAAGCTATATGGAGTACTGTATGTGGGGATCTTCGACGTCCCTCAGCCCTACGTAACTTCGACCGTCTCAATGTAGCGTGCTAAGAATTTCCAGGGCTCGACCGAGACATTCGTCCAGATCCCCTTTATATTCACCGCGGAGAGCCTCTACCCGGCCGCAGATACACTCAGCGGATTTCTTGACAGGCATGTACTCGAATAGCGACGAATTACTCCCTGGGACGGATAAATCGATTCCTGAGGCCTGGGCAACCTTCGTGGTTCTGACATTACCGGAAAGCCGTGCGAAGGGCCTATTCTGAATCGCCGGTATGTCTCCTTTGAACCACGTTTTTACAGAGCACTTAGTTCACACCGCAATAGTTCTCGCCATCGGACCACAACACGGG
