# Supplementary material for: A particle swarm optimization-based algorithm for finding gapped motifs
Source: BioData Min. 2010 Dec 13;3:9. doi: 10.1186/1756-0381-3-9 (PMC3022572; doi:10.1186/1756-0381-3-9)
Supplement: Additional file 2 — Experimental Dataset. The synthetic data sets and real biological sequences used in the paper. [file 1756-0381-3-9-S2.ZIP › synthetic/with_noise_motif/3.txt]

> #1 GGGAAnnnnnTCACT  255  GGGAAnnnnnTCACT 
AATGTCCAGTTGCCTTCCATATGTATCTGGTGGGACTGCCCAAGGTCTAGGACATGTCCCTAAGGATGGCTTCTGTTTGTCAATATCTAGCATCGCCCTAGTTAGCTCCGCGGCCTAGGCCTCAATCGACGTACTGTGAAACGTGAGGGATTAATATCGAGATGGGACAACCCTATTGGGGCCGGCTCGCCAGAGAGGCTTGAACAACGGTATATCCGTTTATCCCCTAGGTAGTGGTTACGCCGAGAGCTCGTTGGGAAAGCGCTCACTGAGTCCTTCCCATTTGGAGAACCACCTGTCTCCCCGGAGTGTACGTTATCAAGGCCTCCGTTTTCTACCGCTCCATATTAAAATGATCTGTTTGCGTGAAACTGGTCGGCGGCGGTGCACTTCTCGCAACACGTTAGATACCTGACCGGCAGACCGTGGAATCGGATCAGCGTAATCGGATGGATTGGCAGCTTAGTTTACAGACGAGAGGAAAATTGCCGAGGTGATCTTGTCTATTTACCACGAACGCGACCGCTGACCTTCAGCTCATGGTTATTCCCAGGCATATTCAGCCGTTGCTCTCCTCAGTGTTAGAACATCGATTCGGAA
> #2 GGGAAnnnnnTCACT  49 
CGGTTAGCACCGCCTCCATCAGGGCTGATTTAGCTCGCGGGTATATCCAGGGAACATATTCACTCTGTAACTTCGACTCCAACTCTTCTTAGTTACGGATTGGGTAGAAACAAGTCCGGACGTCCTGACGTAACTACCACCGCCAAGGGAGAGCCAATAGCTGGACGCTGTAAAGCCATTCCTTTATTTTCCGATGCCAATTCATTCATAAACTAAATATTCACCTATAATATAAGTCTTCTTGGTTGTTGGAGTGGTCGTAGGCGCATATATTTCGGACCGTCATTGGACGCTAGGCGCCGGACCGTTGCAAACATCTGCAAGTAACGTTTCCAGGGCCAGCATGAGTTACTATTCAATTTGAAGGGATTAGAACTCTAGGCCACCGTTTTCCGTCAGGTCGCGTGCAGTAGTAGGTACTATGTCCCCTTACCGTAAAAGTCAGCTACTCATAGTCTAGTTTAACTCCTCAGGACATCCGTCGTTCCGCTCAGCATACCTTCGCCTCCAGTTTCTGGACTTGTGAACACGAATGGCCTGCGCCCTAACACCTTACTATAGCAGCGAGTAAAGCCTACTGCATCATGTACTGTTAACCGA
> #3 GGGAAnnnnnTCACT  519 
TGGAAGGCGCGGACGAGCGCCTCGATTCCAACGGCGATATAGCATTCGCTTGGCAGATTGTTTGGAAGTACTTTTGGAATAACGCGCCCATCAGTGGTACAGATCACTAGTAGATTGAAAAACAGAGCTTGTCTGGTACTGAAACTTTTTTTTAAGAGTACCTGAGATGGTAGTATGTTCGGAGTAATTTTAATTCCTATCTTAGTTAGGCACGGAGGGGCCTCCGTTTTCCTCGCACGGATGCCCCATACCTTTCAGACCGTATCGTGACGTATCCACACGCAGAGGGGTACGAATGAGGCAGCATGAATCGAGACATTGGTTCAAAGAGCCTTTTGCTGACACTCGTACCGCCTCCATCGAGCTCACTATTCAAACGTCAATCCTGGTCTCGGTCTTTGTGGAGGATCTACAAGCTAAGCTTTCGCCGATCGCGCAGACGCGGCATAATGCTCCAAGCGGCTAGCCGAGTGTCAACTACTGTGTAGTGACACCATGGGGACATTATAATGTCCCACTGGGAAGCGTATCACTAAGATTAGCTTGAATAAGTCCAAAACGGATCAAACTTCGACCGCCCCCTCTACTACAGTAGACGAG
> #4 GGGAAnnnnnTCACT  321 
GGGTACATCCGGGGACGGGTAGCGGCCCCGTTCCTCTTAACGGTATCGCTGGCTATACCGAACCCAGAAGCCATAAGCGAAAGGAGCATGGTGAAAAGAAACCACGATTTTATCGTTTATGGGAGTATCCTGGCGTTTTGGGGCAACTACGGTCGGATCCAATGCGGACCTTTCATGCTGGCAGGGAGCCACCTATCGTGTGCGAGGGTCAGGAACGATACTCGTCCATCTGTACTGTCGACAGCATAATACGCTCTCGGGCCCCGCACGGCAGTCGTCGGCTATGGGTAACCCTGTAGAGACGGCAAACGGTCGGAAATAGGGAAATACTTCACTACGAGAGCGCTGCTCGAGTGGTTGGCCCCGGCTAGCCATTCGCTGGCGCAATATGGCTTGCCTAGCCTGAGTTTGCCTTGATGAGAGTTCCAGCAAGCTAGCACAGGGGCAGAGGGGAGCCTCTACATTTTCCTGCGATACAGCGATCACGCCAACCAAAAACCTTGCTGCAGTCATCCTGAATACCCCCGCCTGCTCGGTATCTACTCTGATTTTAAACGGTTGCACGTTCTGGGTACATAAGTAGGCCTCCGTTTACCCGCA
> #5 GGGAAnnnnnTCACT  37 
AGACATCCGCTTATGGCTAATGGAGTTCTTGACGCGGGGGAAACAGGTCACTACAGAAAATGAAACGGTGTGAGGGATAGCTGCATAATAAGGAGGCCCATATTGCCTAGCGCTTCGTCCTGTCGGAATCAGCTCTATGCCTTGTGTCGATCGGTCATCTACCCCTACGTGTGCCCAATGAGTTAGACCCACGGGTCTCTGTGACTGCTCTTTGGTCGAGTCAGTGCACGTTGCATAGATTTGGCCCGTGCTTCCGTGGCCCATGAGGGGCCCTTGACCATGTGTAAGGGTTTAGCAATTGAATTAGACTAACTGATGGCAGCTGTAGATCGTGGGGAGTTGTACCAATGGTATGGGGCGCGCAATGGTCCGTAGCCGCAATTCGCTCTATATAATTTGGATATAGACAGGCCCGATCCGGATCCTAAGGTGGTGGGGTGACTGTCGGTTAGGCCTCCGTTTACCGCCAAACGTTCCCTAATCTTTAGCCTGCTCACGGGTGTCCGGGTCGTATGTGGCATCGAAACGGTACCTGGCACACTTGTCCCATCTAAAAACGGAGACCGTGTAGAACGTTAATTGGTGGTGTGATAAAGTAAG
> #6 GGGAAnnnnnTCACT  36 
ACTTCAGAGCTATGGTAGGCTTTGTTATGGATTTGAGGGAACAGATTCACTCGGTCGTAACATCAGCTTGGCCTCCGTTTTCCAAACGTCGAGGCGATCTCGAGCGGTCATTCATCAATTGGTAACGAATTCGTTTCCGTCCGTCGACGAAAGTAGAGGAGCCAACTCGCAAGTTTCTATTAACTATATCACGGCGTAACCACTTAGAAGATGACCAACTGGAAACTTCTAGTGCTGTTGCTGTTTCATGTCAAGACCTTAACTGTGAGGTACCTCAACTTACTATAGATCATGTCCGGAACACGTGGATCTAGGACGGCGTCCGCTTTCTTGTAATTGTGTGGGATTTCCCCGGTTCGGGGCACGAACGTTGCGAGCTCGAGTTAGGGCCATGCAACCCAACGGTGAACCGGTGCTATCCAGATTCTAGCAGGGACAACGCTAACCAGACTCTAAGCTTTATCGGGTGGAAAAAACCATGGTTCTTAAGTTTGACAGCTCCTCCACTCGGTACGCACCAAATTTAATGCGTTGAAGGTTAGTATCCATTATTAGGAGGGAAGTGGTAATAACTAAAGATCCGACATCTCTTCCGAACAA
> #7 GGGAAnnnnnTCACT  469 
CGATGTATGCAGACCCCAGGGGGATTATAGTCATCGGCGAGGTGAATCCGTTAGTTCATCGGGGCTATCGATCTGCTCGATCAATTTATGCCAATCTACAGCATAGATTGATAATTTGATCCACCATCAACGCCGCTGATCAGCACAATATAGTGTTCATCGGGTATTGTGTAAAACCAACTCTTTTCGGCCTCCGTTTTCCGCGGGTTGTCGAACTTTTTCAACTCCCCATTGACAGAACACTACAACTTACAAGTGACTAATGAAGTCGACTTCCTCGGCGTCGGAAGCAGCTAGTGCACCCAATCTATCCCCGATTACAATGTTATCCTGGCTGAACAAGGCTACGTGTAGGGGCGCTTACCCATCCAGCGAGGAAAAGAAAGGGAATTTAAACCTTGTCTCCCTCCACTACAGTGGTGCGGGGTTCGCATAGACCGTCTGCCGAACGATAGCGCACGTGTGGCTTGGGAAAGCAGTCACTAAAGCCTAACTGTACGGGCGTGAACCGGCACCCGTGTGGTTCCGCTCACGGAAGCCATTCACTCTGTGCGCATGTCCACTGTTGGATGATTAAGCTCACGGGGGACTGCACTTACC
> #8 GGGAAnnnnnTCACT  343 
ATCACGTGGAACGTTGAGAGGCCCGTTTAGAACCATTTCCTGGCCCTCTATCCCTTAGGAAGAGTACGTGAGAGTCAGTTGGCATATTGGTGATAATCGGAGAACTGCGCAAGGCCTCCCTTTTCCGCACTATAAATGCCTGGTTGGCGAAAGGTACCCCGACGACGAAACTGTGCGAGACTCTCATGCATACAGCGACGATCGGAAAAGCCCGCTGACTCCTGCCTTGCCGATCGTCTTTACCGGAAGCTTGTCAACTGGCCGAGATTTGGTTTCCTCACCTTACTAGTTAAAGAGGTCGCTCCTTGGAGTCGTCTGGCCCCCCTCTCAATGTCTGACCAAAGGGAAGATTATCACTGTTGTCGAAAACCACGGTCGATTGTGCACTGATCGGGAGGCGAGGCACCGTCCGAAACAGCTGAAAGTCACGGCAATCCATACATCCTTCCAATACAGACGCTATTAGAGGTGTACCCCAGGATGAAGGATACGAACAGGGACCACGCGTCCGCAACAGTACTCTTGATAGGCATCCCGACTCTACTCCCACGTGCGACCCATGAGTCACCCAGAATTCAACCGAATGAATCATTACGGCTT
> #9 GGGAAnnnnnTCACT  46 
TCCAGCCTTCTGTATTCTGCATTGCTCTGTGGCTGTCAGACGTCGGGGGAATTGCCTCACTATCTGAAGTCTCAATGAGTGTCATAGGCATGATTACAATTCGACTTTTCTGAAGTAACGCCACATCCTGAGTGGCCCACTTTTTCTACAGGCGACCCGCTGTTCGAGTATGAGGTTCTCCCTTTTACCTGACCTGTTCTAACATTTGATTGATCAGCCTATAGATAATCTTGATCAGTACTGGGTGACTACGATGTAGGCCCTGAAGTAGATCGCAACCTCTCCGACGGTAACTGCAAAAGCTTTAAACCTTACATCCCTCCTGCCTCCACACATAATACCAACCCAGGTGGCCTCCGTTTTCCGTGGTTAATACACGGAATTTACATGCTTATCGGTCCGCCCCTCTCTTCTGATTAGCGCAGACATCCATGGCACGTGGGTCATAAATCGAGACTAAAGAAAGCATTTCCCAGGATGAGTGGCGTCGTCAACCGGCGGCTTGAGAACGATGGCTACAGAGTATATGCCAGATCACCAGAACGGTCGAGCAAACTAACCCCACCCGGGGCGTGACCGACACGACTTCTCGAGGCTTTG
> #10 GGGAAnnnnnTCACT  559 
CCCGTTGATTGTACGCATAAGGGCGCTATGAAACTTACTTCGGCTCTAATAGCGATATTTGAAGCTCGAACCGATGCGGCCGAGCAGCTCACCATTTACACGCTGACTGTCTGCGTCAAACAGTCCGAGTATCGGAGATCTAACCGAGGATACCTGGCGAATTCCGCTGCACCCTTTTCGAAGCCCTAGCAGAATCGCCAGCCTGAGGAAAAAGCGTAGCCGTGGGTATAACGGCAGTGGTGGAATGTTAACGTTCGGCCTGTCAACGTACTGTTTTCGGCTTTGGAACGGAACCACGGAGTTCTGAGTGAACAAAGAATGGTGTAGATCCCAAGTTGCGCGTGGTGATTAGCTACATCTAGAATTAGCCAGTTCCGTGGGGAACACCTGATCCAAAAGCCGACGCGAAAGTGGTATACGGGAGGGCTCCGTTTTCCTGGTCCGTAGGATCGCTGACCTTTAGTATCGGTACACTACCGCCTTGGCTTTGGGGCCTAGCGCCTGGTGTAAACATAGCTGACAGACTTCCATGCTATGGGGTGATCACGTTGAAAACTTTGGGAACGCCCTCACTACGCTCCGCCGGGGCCGCACCCCCCT
> #11 GGGAAnnnnnTCACT  440 
CATTCGAGACTTTGCCTTGTCTCGAGCTCCCGCACGGCCTGAGGGTTGGCCTAGCCAGACTCTACATTCAGAAAGTTCCGGGCGCTTCCTTCAGCCTACAATACAGATTCCCTTAAGTGTTCATTGCGGGTTCTACGACCCGTACTCTGTTCATCTCGGAACTCATTGTAAAGTAAGCTAAGGAGTATCGTCTGGTCCGACGAACCATGTTTGCTAATTCCTGACCATGGTAAAACCAATTTGCCGCCCCTTACTCGTACCACCACGCCGAAGTGTCTAGATCACCGTAGAGGCTGGGTTAAAGTGCACGGGCAGGCAGCTGTCATAGAGGCCTCCGTTTTTCCCGTGGCTCATTAGTGTGAAGGAAGGTACATGCCGTATGCTCATTTGGGGTACTATCTTTTTCAATTATGGGTGGTGACAGAATAATCAGATCGAGCGGGAAGTCCTTCACTGCTGCGTCAACGGCATAGAGTTTGATTCAAAGCTAGCAAGACAGGACGGCACATTAGGCTGGCTCGGTGGCGTCACCCTTTACTTAAGTCCCTGCCATAGCCAAGACTGAGCATAAAAGTGTACCCGGAGACTCCCCGATTTATG
> #12 GGGAAnnnnnTCACT  90 
CCTAGCGTTAAGACCCTTTCTGAGTACATTCCCCCTGTGCTGTAACCTAAATTCGGCTGAGTCTATGGGCAGTTGTATGAATATAGCCCTGGGAATTATATCACTACCAAGATGTTAAACTCACATAGCGTTTCCAGTGGTAGGGCCGCCTAGTCTTGCAAATTGCAAAGGTGACACGGGTCGCATATCGTCGTCAACAATGTCGACTGTCCATGATTAACTGTGTAGAAGTTCACCCCTAGAAGTACGACTATGGGGCGTTCGCCTGGAGGTGGCCTGTTTGTTCGCTTAGGCATTAGCAAATGGAACGTCGGACTGGGCGCAACTTCCAGCACATGAAATCGCGTAAGTGAAGACCTTTACAAGATAAACACTCTTGACCGCCAGGCCCACGCGCCCCGCGGTGTGCCGGGATTACGGTTGAGTGTCAATCTCACATGGCAAGTAGCGAACTATGTGTTTGAGTCTAACGCCGTAGGCAGCGCGCACATATGACCCACCCTTGGGGAAACTCTATAAAAAATGCATGACACATTGCGTGGACTTCTTGTAGAGTCCTCCGTTTTCCATGGCGTCCAACGTCATAAAAAACATTCGACG
> #13 GGGAAnnnnnTCACT  218 
GTGTTGAGGCGCGTGGTGTTCGCTTGCTCCATATTACTGTCACTTTCGCCGGTTGGCTCGCGGCCCCGATGCATATGGGTTACGTTCATGGAAACCCAGGCCTCCTTTTTCCATTTTATGTCGTGTCTGCCCTCTACCTTCCACATATATCTCTGTTTGCAAGTCGTGTGCCTCGAATTAGCTTAGGTCCCGCTCGCCACTCGTGATGTGTGTGCAAAGGGAAGGTTGTCACTACTCACAGAGGTAGTACCCGCTGTTTCTGTAGATTAAATCGCAGTTGACTGGGACCATAGGAATTATAAGCGTCCGATTCTCACGCTGATATAAGTACTAAATTCAGGTCTGGTAACTGCGGAGTGGTACAAGTTTTCCGGCCCACCCAATGGTCCGTCGACGGACGTTTCCAGGCTAGTACGGCTATGCCGGTCGATCTGGCTCTAATGATAGGCCGATTCCCAGTACAAAGCTTATAACATCGCGTTGGGTTTTGGATGATCCGACCACTACAGGTCGCTACTAACGAACAAGCGGTATATTCTGAGTGATGCGGCTCGTGGTAAGGTGCTCCCATCTGTTCCATACGCTGTGCTGTCCCTAGAC
> #14 GGGAAnnnnnTCACT  552 
CCCTTCGTGCAGTTAAGGATTCGTAGCTCTCTCGGATATCCTTAGTCACCTAGGAGACCGAGCCATCTTACCTACCAGCCTCGGTGATTGCTAGCCCGACTCGGGTAGGCTCGCTCTACGGGGGCTTGCATACCTTCTCTACATGAAGACAGAGACCATTATTCAGCCCGAGTCCGCCACTATTTTAATTTTGTCTCGATACCAGGGTTGAGGTCCGCGGCCCTAGGGATCCAGCGATCTCCGTATCGCTAGAGCCAATCTAGTGTCGGGCTTTGTTTCAGGGTATAATTCGTTCCGGTAAATTAGGTCATAGCTGATGAGAGCTAGGGCGTCGGCACACCTCTAACCTTCCTTGTTACGCTCTCTACACTCAAACCCGACTGAGATGCAAGACCCAGTCTGGTGTATAGACCGGAGCGTGGGGTTTTCGAAATATGAGGTGAAAGATTGGCAATTATTCCTGGGGCAGTTCGTGGCGCACAGCACCAAAGGTAAGGCGAACGGAACCGGGTGAATGCCTCCGTTTTCCGACTGAAGCCATTAGTCCCTATCGGGAATCGGGTCACTTGCTGATAAACCTCAATTTTGCGGCCTAGCACT
> #15 GGGAAnnnnnTCACT  147 
ACCAGGAAGATCTGTAACCCCGTGGACTCTACAGCTACTTGGACCAGCCTTGCGAAAGCCTCCGTTTTCCAGGCTTCCAGCTCGGCGCTACATGGAAGGAGGGATGTATTTATATCCCGCCTCCCTCCGTGAGAACGTGGGCGCCCGGGGAACTATTTCACTGAAGCTCTCAATCCCAATATTAAAACTGTCGGCTAGGGGTGGGTATTATATGAATACGTATCGAATGGCACTTAGTTGTGGGCGGAGTGCACTGCTCTGGATCTTAGTGCCATGGGGACAGCCCAGACGGAGGCCCCTATAGTTACCTGTTAACCATCGCAGTGTATCTAATGATGCACTTCTAGAACGGTGAGAATTCGTCGCCCATCCGCGGCAGCGAACGATGAGGCCCTTTAATTCAGGTATTGCCTCGCCGAGAGTCTGAGTACGGGAACAAATCGGGATTGTCTCCACTCTGCCCTTCAAGAACCGTTTGGCGAATCCAAGATTCATACTATTAAATTTGGCTACATGCATTAGGCGCCTACTTCTTATGGCAGCCGAATATGACACTGGGGTCGCCCCAAACAGGCAGCTTACTCCCATTTGTAAACCCCC
> #16 GGGAAnnnnnTCACT  329 
ATTTAGGCTCGCGTAGGGCGGCAAGCCAATTAGTTGCCTCTGGCCGTTCACTCCTATCATATTGGTAAAACTGTCTCAGGCTGGCCGAGGTGGGAACCAGCCCTAGGGTAAATGGAACAGTTCCGCGTGGCTATGACAGAATAACTACACATACCGGTGCCTACGTGATAAATCACAAGACGTGTAAGTGTCGTGAGAAGCCGAGGCGGAGAGCGGGGACCTGTGCTCCATGCCTTTACCATCTAGGGCCTCCGTTTTCCCGTGTGCGTGATCCGGCTATAAGATATGCGTTCTCACTTACTATAGCCGCAGGGTCGGTAATTCGAGTTGGGAAGATGGTCACTCGCTACTAAGGGTACGCCTCCTCAATATGTTTCCGCGGGGAAATACGCTCGACTACTCACAAAGCGTTACCCCCACGGGCAAGCAGGTTTAATAGAGCTTTAAACAGTTACTCTACCGACCACAATAGATCTTCAAGGACGCATAAACGAGAATAAGCTTAAGAGGAAAACTCCGCCTTTTCTACAATCTGCACCGTGGAGTTAACCCAAAAGAATAAGCACGAGAGCGACATAATGGAGGAGAAGTATGCTTATC
> #17 GGGAAnnnnnTCACT  380 
CAGAATTGCTCTTTAAGTACCGAAGTCGAAACAGCACATGTAGGTGGCCTGTCGTTCCCCCCGCTTCCTATGACCATTCCGAATGTGAATCCAAGATACTAACCGGCCGGGAGGACGGCGGGAGGGGGGTCTAGAGCCTTTGTGATTGGACAGCGCTCTGAACAGCGTGGGCAGTACGTTGATCCGGATCGTCTATAGTGACAATTCCGAAAAACCGTCCAAACTACATAGTCGACGCGACGACGGGACTCGTGTTGATCACCGACTGGCGTTGAGAGGGCAACGTAAATGAATGAACGGGACGTCATTGCAGCCACCCCATCCGACGCAAAACGTGGTCAACTGTTTAAACTCGCCTTTTTTAACTGTGTTTCGCAGAAGGGAACCCAATCACTTGGCCACATGTAGCAGTAACGGCCTCCGTTTTCCTTGATCGGGATGGTTGACGCGACCCACCCTGAGAACGGAAGTGCGCTTGCAAGGCTGGATCTATTACCTCCCAAGTCGGATGACAGCGACGGAGCAGGCCTTTATCTATCATTCAATCGTTACTGTTCCCGCACCTTATGCACACGAATTTGTCGGACTCGCGGTTCGTCA
> #18 GGGAAnnnnnTCACT  524 
GACGTACGAGAGGCCAAGGGCGATCCAGGGTAGAGCCTTCGTTACAACGTTACTTGATAGCTGTAACCAAGGACGCCTGTGCTTCTCCGGAACGTCTAGTCACCCTGGGAGACCTGACATTATAGGGCTAAACCCGCTCTTTAAATTCATATTTACCGTAGTATCCGGATCTGCAGCTTCGTCCGCGATCACCCCGGTATGCGATGGACGCTCGAATTAGAAACCCTAATTGCCGAAAACGCCAACATAAGCAGGGTGGTCCCGGTGGTGAGACGAGGTTGCAGTGAGAGCGTGAGCTACCATCCCCATCTCGTTGCAAGGGAGAAAGTATCCGGGTAGGCCTTAGCGGGACAATAATGATCCATTTGTCAATTATGCCATCCTCAAGTGGTATTTGGGGAGGTGGGAAAATCGTTGTCGCTCAGGCCTCCGTTCTCCTTAATGGGCACGGGCTATACTTAGGCTACGAAGCACTGTATAGCGTCGGCTCATTGCGGGCGGTTTAGCTGATAGCTTACATTATGGGGAATCGCATCACTTCTTTATGAAGATGTGATTACCTCGCCTCGTATGATGTCTTATTGGCTCATGCGTTTAGCG
> #19 GGGAAnnnnnTCACT  146 
CCCAGAAGTTCCAAGATACGAACAGGTTACGCGTGAAGTTCACCATCTAGCAGTAACTTCACTGACTATGAAGCCGAGCAATAGGCGTACCCGATGCGTAATAGACAATGCTCCCTGTGTATAGTTAAGTAGGACGCCTATATACAGGGAATGTGCTCACTGTAGAGACCACCACTACTATGTACCCTTTAACTATTTTAAACGATCAAAATGATTCCGAAGACCCAAAACAAGGACTACTCACCAAGCTGCCGGTTGTTGAAGTGGAGTGCAGTCGTTTGCAATGTTCGGTTGGGCAGTTAGCCCTCCGTTTTCCAATCTCAGAGACTGAGTAGGAGTTGAAGGGGGGCTCTTTTGTACGATCACTAAGTGTAACGTTAAGGTCCGTCGATGAATCTTCCTTATACCTACTGTTACCTGAACGACCCACTCAGGTGTACACCGCAGGCGACGCAGGCTGGGTGCCCTCCCCTGTAGGGTAGCGTCACGTTCGGTTACGCGTGCCCCTTTTTCACACCCTCAATTAGTCAATAGCCTGCTGAGTAAACCCAGGCCCCTAGAACAGGCCCGATGTGGTGTAAATGCATGATAATCACACGC
> #20 GGGAAnnnnnTCACT  192 
GGCCCACCAATCCGTCCTCACCCCAGGCCTCTGTTTTCCTTCAATACATGAATCCGCTATCCAGTCTGAGCATCATCGTCAACACTGGGGGAAGGTTCCATGATAAGCGCGTCATTTCCCTTCTCTTCCACATCTTCCAATTTATGTGTCTGACGGACTCCAGACCTGTAGGTCGGTGAGTTCTATCCAAGCGGGAAAAAACTCACTTTGGGGTGGGTTGAGTAGCGATGCAAACAGTACGGAACGGTCGCCAAGGGATCGACGCGTTGTAACAAGGGCAAGCAGTTATGCCGTATCTGTGTTTTTCGGGGGATTGTGTGAAAGTAGCTAACTAATTCCCTTATGTCCCAACCATAACCTGGACGAACCCTAATTTGAATCAAGATGACATTGTAATCCAGAATTTGCAGACTATTACACCTATTATGCCTACTTCTCGTTTAGTTGTAGAGCACACCTGGGGTCCAAGTTGGTACGGCTACCGGGGTTCCCTACCCCCAACGGAGATCCGCGTTACGTCTCGTCTAGCCGCGAATTAGACACTTCAATTCGAACCTCAATGGCTGAGGGGTGTGCAGGTGTGGTTATCATAGCCCTGTC
