# Supplementary material for: A particle swarm optimization-based algorithm for finding gapped motifs
Source: BioData Min. 2010 Dec 13;3:9. doi: 10.1186/1756-0381-3-9 (PMC3022572; doi:10.1186/1756-0381-3-9)
Supplement: Additional file 2 — Experimental Dataset. The synthetic data sets and real biological sequences used in the paper. [file 1756-0381-3-9-S2.ZIP › synthetic/with_noise_motif/4.txt]

> #1 CGCCCnnnnnCGATC  531  CGCCCnnnnnCGATC 
TAGCTCGCCGGGTCATAATCTTTCGTCGGTTCTCTGGCTTTGCGTCGACCCCAAGGTAACTTTGAGAGTTCTCGCCTTCCAGGCGATCAATTTGCAACGTCAGGGATGTATAGCCACAGGACCATTATAGGCGCACCTTAAGAGTCTAGCGGGAGCTGATCGCTTCAAATCACCGTGATATATAGGGAAGGCATCAACAACCCGTATGGATCTGGTAACCGTGGGTGGCTTGAAATATCGTATTTCGTCTATTTCCGAATTTCTTGTTCACCCAAACGTGCACATGGCGGCCCGCAAATGAATCATCCCCTGCATAGCCCTGGACTACTTTATGCTCTAGATCCTACCCGGACCAGAATATTAGCCCTACCAAGCTGGATCTTGATAATTAGGAAAGCTGGATGTACCTGCACAGCAGCTCGGAGGAAATTGTGCGGGACACCCCTGCCACTGTTACTCCGAACGCAATAGACTCGTAAAACTGAGGCCTTTTTCCACGTCATGTCAGCATCCGTCCCTGCGGACTGCAAACGCCCATCCCCGATCTATGTAACCCATGATGCTGAGTTACTCACCGACGGAGGCTTCGCCCTGAGGTCG
> #2 CGCCCnnnnnCGATC  45 
TGGGGTAAAGGCGCTAGAGGTGACCCTCACGATAGGTGGTACCGGCGCCCCCACACGATCCACCATTTCCTCGAACATGAACATACAACGCTGGAGCTGGACATCAACTGCTTCGTGTTACCTATTGCGATGCTCGTCTGTCCGGACCTCCAGAACTTGCTGTCCCTCGTTGACAGCGTATAACACGTACATTAAACACTTCCTGGCTACTTCTAGAGCATGAGGATTAAGTCAGTGAGGCCCGCCACTGGTAGCGGACTCTGGTCGCCATGGAATCCACTGATACCTGGGTCACCCTGGAGAGGCCAGCCCACAAGCTATCTAGCCTAAGAGGGATTACCCGCGGCCTCCGGCTAGAAGAGTGACTACTCGCATTGCCTGATATATAGGTAGGTTAGTCCATGAGGTGGCAACATCAACCACTGAGGGCTAGGGGAACTTGTTATTCTTGATTAGAGAGAAGGGCATCGGAACAAATCTGTAGTAATGACGAAATCCGGTATTCTACGCAACAGAAGTTTACTAGGCTAAGATCCGCGATTAATTAACTTATAAAGGCCTCTTACCGGTGCGTCGGCGTACAACAAAGCCCTCCTGGGA
> #3 CGCCCnnnnnCGATC  68 
TGCCACCCCCGCCGTTACGCGCTATTCACCTCTCGTGTATCTACCTGGTATATAGGGAAGCATCCCATCGCCCGAGATCGATCGTTTATTGATGCATGTATCGTTTACCTTGCTCAGAACTGGTATTACTAAATTAGACTTACATGAGGATGTCCTCATGTATATGACGCAGCCGAATGGTGAGTCGAGCTCCGCAACCTGCCTTTATGGCGAGAATGACATTCCAGGGTCACGAACATAGAGTGGTGCTTCTGGATAGCATCCCCCTCATAACTTTGCACACATACGATTATACAGGTTGGTTTGGTATTGTCGGCTACTTGGATGGGGCAACTATCTAAGGATAGAATGTGACGTTACCGGGTCGGTCGTTATTCGTCCCATCCGCAGGGAAATGGGCTAAGCACGGCTTGTGAAACATTGTAGTGACTTCTGGTTACATATGTTGTATGTCGTACCAGAATAGGTCGCGGCCAAATAAGGTTATTCAATCATCGCATTCCCTGGTGCTGTGGGGCGACGTGGGTATATTCCAATGAGTTAGCGCATTACCTTTGTTCTGAATCCTTCCTACCGAGGTCGAGCACTTACGTCGGGTCG
> #4 CGCCCnnnnnCGATC  189 
GTACCTGTACAAGATTCCGGTACTGTTAAAAGTATAAGTATAACATACAGTTTAGCTGCTGGGGGCGGTGGGGGAGCATCTGCGTTCCTGATATATAGCGAGTAATGGACTTAACTAACCATCTTTACATGGCCTGCCACTTATACGACTCCTTAGGATGACCCTATACTCATCTTGCTTCAAATCGGCCGCCCAAAGTCGATCATAGATCCTGCTTACAGCGCTCAATGTCGTGGGGCGCGACACATCCATGGCCTCGGTCACAGAGCCCGTCTAGTTAATTTCAAACGTCATGACGTGTACTCATTAGTAGTTTTAACGTGGGATTTGGGGTCTTAGTTGACCTAATACGTTACATCTCTCTGTGCTCCGTCTAAAAAAGGACGCCGGATCGTTCCCAGGTCTGCTGGTTACTCAATGTTCACAAGGCTATGGGATCTCCGCGCTGCGAACGCTGCCAGACCGTTTGAGACACACAGGGTTACATTCAATCCATATGGTAGCAACCATATGTTTTGTAGTTTATTAGCGCGCGGCTACTAACTTCGCAGATCTTAGTGACTGGGATCACAACGTCTCGTTGGAGCAAAGACGGAATTC
> #5 CGCCCnnnnnCGATC  26 
GATTTCCGAAACGCCGCATGGCGGAGCGCCCTCCGACGATCGGTTTCATATCGCTGTTGGAGGGGGGGTCTATCTTCATACGGTACCTAACCGATAGCTCGGCGAACCAACCTTATCGGCGAGAACCGTATCGATGAATACCGAAGTCACTGCCTCTATGAGTGGTCGTATACCAGTTTACGGGACATCTCCGAAATCTTCGTTTACGTAGATCTTGTGAGTCATCCTGAGAGCTCCATCAGCTTAGCTACGTTGTATGTTATCCGGTGGAGACGTGAACCGTACGTCCCACCTGTCCGTTGGTTAGCAGTCAGGCACTGTTTATCCCAGATATATAGGGATACGGTGTGAGCTTACGCTACCTTCGCATTCGTGACCTCTTTCTGCACGTCTAAGGTTGGTTAGCCATACGTATGTCGATGCTGCCAACGGACTGTAGGATATAAGTCATAGATCCCCGGAAGCTAATTGTGTTGTCCACAAAAACGCGATGACAACATATTTGGCCTTCATCAACCGGAGCGGGGGATGAGCTATCCGAGGTTTTCACTATCTGTCATAGAGTTGGATAACTACGTGGCCTAGGGGTTCACCGCCCTC
> #6 CGCCCnnnnnCGATC  342 
TGTCCCTGGGTCACTAAAAGGGTTTGAAGGGCACGGGGAAATCCCACCCCTTTGGTCGTTCCCCGTTACAAGTGTAGAGTCCGAAATCTGAATCCCCCCGCGAAATCGTTGAAACACACATGAGTCAAGCTTTTATTCGGAATAAACCAGCTACGATGACTTCTTCGGGAAGATGCTTGAGATGCCGATTGTGTGCAATGCAACTGGTGCTACGGGACTTACGGAAAACTGGTGTTAGGGTCGATCGTGCTGGCAGGAGTAACTGAGTGACCCACCCAATCTCACCGTGCGGCTCATATGAATGACTCCTAGTCGATCTCGCTTAATTAGCCTCTTGGCTCCCGCCCGACCCCGATCGATACATGTTACATGCCTACTGGTCCTTTAGCACGCCCAAAACAATGCGGGGCACGCAGAAAGACAGGCGGGGTGGGATCTCTACAGGAATCACCCCTTGCCAAATGTTGAGTTGCTCTTCGACCTGATATATAGAGAAGTAATTTAGATCCGGTCATGCGCAGATTTCTCATCTGATAATGGCACGAAACGCGCGCACGAGTTTGGAGGACAGGAAAAACGTGAAACACAATTATCGTTATA
> #7 CGCCCnnnnnCGATC  482 
GTGGAACGACTCGACGAAGTGAGCCCGGTATCTCATCCGCTCTCCATCCGATGGATAGCTTCCGGCGAGACCCAGGCGAGAACGTCGTATGTATCTATTTTAAACTTGCTACTCTGGCCGCACCTTAAGTTGATGCGCTTATAAAAGGCACGAGATCATAAGGAGACAGAAGTAGTACCGCGACCAAGCAGCGACACGCTGCCCCAAGCCAGAATCCTTGTGTGGAGTGTGAAACGACACGATGAGTCCTTCCGTTGCTACCACCCTCGTGCTCTATTCCGCGTTCGGGCGTTTCAAAGTAAATGTTCGCGAGATCCGTATGTGCATCCCACCAACCTGATATGTAGGGACAGCGTCCAGGCTACATCAAACATAACACGATGGAACCGGAATTAATAGTAGAACAAGCGACCGACTCGCTGCGGGTCGCCGTCTAGTGTCTAGCATAGGCCATAGCTATACCTGATAACTCAAAGATGGCACGCCCTCGGGCGATCCACGAGTAGCAGTTTTTCGTGGGGCCAGTATAAAGAGCACGCTGAGCTAAGGGAAACAGAACACCGCTAGAGTTATGGGGGAAAAAACCGCCTCGATAATGAG
> #8 CGCCCnnnnnCGATC  102 
GAGAGGATGATTCGATCCCGACGATGGAGAAACGATAAGGCGCGACCCGTTTACTAACAGCCTGTTGAAAGCGATGCCAAATTACGACTCTAGGTCGCCGCACGCCCCGAGCCGATCAACCTGTGCCAGGGTGCTGTGATACGGGGCATCGACAATCCTTTCGGGGACAAAAGTTACAAAGGCTGCGTGCCCTGATATAAAGGGAGGGTTTCCAAACGTTTGACTACGAGCAAATCTCAGATTGTTGACCTATTCGTGATACACGTGCAGTCCGTACCAGGTGGTTAGCCGCGGGACCCCTAGCGCCTGGCCCTTAGTTTACCTTTTAACCACACACGTAACCGAAGTTCGAGTTCTGCTTTTCTACATAATCCCGCACCCTCATACGGTCGGCTCCACAAGAGTCACCCGTATTTTACCTTTCAGGCGAGTGGCCTCGCGAAGTTGGTTATGTAGGTAATGTCAAGTCCATCAGCTATTTTGGTGACCACAGCCGCAGTCGGGTATGATCAGTGCGGGTTAACCCAGCGCGAACTAAGCTTCGTTTCCGAAGAGTGGCTATGATTATTGATCCCAAACGGGGAGATAGCAGAGTTCTGA
> #9 CGCCCnnnnnCGATC  31 
AATCCATTGCACGTCAACCCTGTTATATAGGCGCCCTAATGCGATCCCGAGGGCGTTTCAAGGCCATCGAACGTGTATATAGCGATGTTTATCGATGTAATACCATAATCTTTACTATTTTTGACGTTCAAAACGACGCATATTCAGCACATAGTCATCCTCCTGTATGCTCCGAGTTTTATGCCCGCATGTAATTTTGCAGTCATATGTGTTAAAGGGGGAGGACCAAACAGACGACGGCACACCATAGCGTTATAGTAGCAACGGCTAAACCAGTCCTTGCGGCGGTCTCGTCACACCACCCTGTGTACGTGCCTTTTAGATGGTTGAAGGGACATTTAACTGGACCTAGGCCATATCAATGGTTGTGCTGGGACGGGCGATTCTGCTTGTTACGATCGAACGGCTATGGGGCCACACATTTGAACATGGTTTCCCCGATAGCCACGATGTGCGGCTGACCTAACGCGAGCAAGCAAAATGACAGACCGGGTCTAGCCACTCCAAGAAGCTCCACTAGATAGGGCGAGACTTGATGTAGCCCGGGTCGGCCGTAACGCTGGTGATCTGCCAGTGACGCTAGCGGCTTTAGGGCAGCCC
> #10 CGCCCnnnnnCGATC  151 
CGGGTATGAGTGAACTACCGTTGGATTTGGTAACGTCCGCTCTTGCGGGAAGTGATCTGAGCAGGGGTTAATCAGTCCCTCCCATCTCCCCTTCCCTTCGTCCCCAAGCGGGTTGTCCAGGCCCGGTCGATCCCGTCTCGCTAATGTATTGCGCCCCGTCTCGATCGCGATTTTAGCTGATACTTAGCGCAAACAACGCTGATGTTAAGTACTGCTGTACAACCGCCTATGGTCATACTTAAATGCGAAGCCTTGCATAAGGTGATCAAATAAAAGCGTGCATATCCAACATTTCTTGATGTATTACCGATTCGTATAATCCGCATATCATAATTTTAACCTCGCAGACTAGAGTAGAATATTAGGACTAGAATGCAAGCTGTTATAGTAGTTCACAAGTAATAACGACACCGAAGTACGATGTAGAAGGTGTGTTTCTCCAGTAGCATGGTCATGGTGAGGTCAGAATTCATTTTCATATGAAGTGCGCCATTCTGATATATAGGGACGCAACATATATACTTGCGAGGGTGTGGACTCAACAGCTGATCACCTTGGTAACTGCGACTTGTATAGATACTGCATCTCTGCTACCCTGGG
> #11 CGCCCnnnnnCGATC  554 
TGTTCAAAGGACTTGGGTCGAGTTACGGCATAGTTTTAACGAGCAATCCTGATAAATAGGGACTTATGATTGTCTTCGCCGCCCAAAAGCCTCGTCTGTTCTGAACAGACTGTATTATAGACGGACTTTGGACAAGGAAGGTACTAATTAGAGAGGCCCATTACAATGCTATGAACAAAACGATGGCTTGTGCTTCAGTCCTATAAAAACACTAAGGCCCTCACATGAGGCTCCTCCTGGAGTATAGCCTTCATGCGACAGTAAATCGGTATGTTCTCGCACGCAAGTATTTGTTTGACCACAGATTAACCATTCTTTGTTGGCCCAAGCCGGCATATTAAAATTGTGCCCATAGCCGCTAGCGTCCTAATCATATCTCTCTTATCCAAGAAACGTTAGTACACCCAGAGCCCCGAGTAGGAGGGCGCCAACGCGTGTCGCTAGAGGGCGCTTTGCAAGCAGTGTCCCATACGATGGCATACTTCCACCGTCAGAATCCAACCGCCATGCTGGGCTTCCATACAGCACTCCTTTGAAGAGTTCGCGCAAGATGCCGCCCGTGCACGATCACCTGTAACAATAAGGTGCTATAAAAGAACG
> #12 CGCCCnnnnnCGATC  501 
ATCAACCTGCCAAACTAATAATTAAAGCGGCGCGGCATAGAGGCGTAGTATTTGATGGAAAGGCAAGAATGACACTTGCGGAGCGGCAACACTGGATCATATTCTCATTCCCGTGACTCGCCTAACATGCGGACTTGTGCCAGTTCTCAATCGGGGTGCGTTATAATTTCAACTTCATGATCGCTATGGAAGTCCACATAGTCTGAAGTGTTTCAGCACTACCAGTATTTACGCCCCCTCAGATTAGAATACACCTACGAAGCGTGTCATGACGTCGCCTACACTCATGGTGCCAATACTTTTACTCAATTCATGTAGTGAGACTAGTATGTTGAACCACATGCGAAGGTATGAACCGACGTCCCCCGGGTTCGAAGAGCATAGTATATAGCTTGAATGGCCCTTCTGGCTGATAATTAGTGTGCCGCCAAGGCCCTATCGGTGCTGCGTTGCTATATACTAACGCTCGGGACCGGACTGATACGCAGACATCACTCAATGCGCCCATGATCGATCATAGGGATCATGATGGGCGCTACGCTCGCGACTCACGTATTTGTTAGCCAGCATTCGCTATACGCCTACTTATCAGCGTTGCAG
> #13 CGCCCnnnnnCGATC  533 
ATTTTACAGAATAATTCTCTCAGTCGCGCCGGACCTGTTATATTAGGCGTATTGTCAATGCCACTCACAACAAATAGGCACGACATGCTCTCTTGGATTCTACTAATGGATAGTCTGTACATGTGCCGAATTAAGACCTTCGTACATTTTAAGTTAACGACGTGGCGCCTGATATATAGGGTGTTGTTTGTAAGGGTCGCGCAGTAGGGGCAGTTCCTAACTCCCTTAACCTGCCGCTAACCATCTAGGATTTAAATAAACCTATAGATGACAAACACTGCGGCGGCGGGGATCAGCGTAATCAAGCATCGATACGTTACCGCATCTATGAACGACAGCTTATGACATAACCGGCCAACTGGTAAACAGTTCTGTTTATTAAATGGAGGGGCACCACGATCTAACAACATAATCTCTAACGGGGTTGCGGATCCAGCATCTACGCCTACTCTCACCTTGCCGCGTCAACACAATGCACCCCGAGGCTGACTCAATTCTAGTCGTAAAAGCCTACCGGCAGGATGAGGGGGACTCGCCCGGAAGCGATCTGACGAAGGGAAACGTATTTAACTGCGCTATGGAAAAAGGGTTGACCAACTA
> #14 CGCCCnnnnnCGATC  112 
GGACGAAAAAAAATGGGCAGGCGGGCTTGTGACTCATCATCCTCACTGTTACCGATTTTCGCCTATTTAAGGCCTCTTTGGTTTCTTAGGGATTAAGTTTTGCATACGTAAGCGCCCACCGCCGATCCGCACTCGTCTCCAGTTGAACCCTTAGCGATTGCTAAAGTGCCTCTGCCGCGTGGTGAAAAAATCTTCACCGGGCACTCGCGACAGAGGAGTAGGCGCTGGAAAGCATACCCTCGTAGCGTACTGTCAAAGGAGTGTTCTCGCATTATGCGCCTAATCATCTGCCCTCAAACGCGGCGCTTTACTACGGCCTATCGAATCCTGTCACGGTCGGCTCCATTCCTGAAACATGCGACTCGCTCGCATACCACAGGTCCTGATATAAAGGGAGGGCAGAAACCCGTTCTCCTCCGGGTACATGTGAAGTAGTGTAAGTCCAGACTGAGGATGACCGCCAAGGTAGTAAGCGTAGATCACTCACCCTTTATTGCTGTGGACAGAAAATCCCAGCGTTCGGCCCAGAGGTCGACAACAAAGCCGTTAGGCAATCCTAGCGCGACTACAACCGTGCGCCCTTCTGTCCTTGCACCCACG
> #15 CGCCCnnnnnCGATC  333 
AGACCGGGCCTCTGGACCTGCATGAAACGTTGGATTGCCTTAAGTGTATGTAGGGGTGACGTTATGTCTACGACCTAAATGTAACGGACGCTGATCGGTGGAAGCCGCCGCTCCTGTGTAAATGCGATATCGTGCATTGCCTAGAAATGTAGATCCGCAGAGCTAGTTCCAGACAACAATAACATGCCTCATTCGTTGTATTGAAGACGAAGAGGAATCACCTAGGACATCTGTTTCAAAACGCTCCTAGTCATGGCGACCCATCAGGATGAACCTGGGGCGACCGTGATTCCTAGTTATGTAGACCGATACCAGGGCAGCTTGTAAGTAGCTCGCCCCCTTTCGATCAATCTTTGTTCGTTTTCGGAGAACGAGATGCTGCACATATGCCCAAACGTCATCCCGACCGTAAAACATCCCTGATCTATAGGGATGATTCCGCCGCTGAACCTCACCTCTCGCGACACATGGGATACGTGTATGGTTTGATTGACTCCAGCGATGTTAGGGCTCTCCGATTTTCAAACGATTTTGCTCCCATGTCCAGTACGAAAACACTCCGAAACTCTACGGATTACTCTCCTCCAGGTTTCTACATTT
> #16 CGCCCnnnnnCGATC  410 
CCGCTCGGGTCAAGGTCCGTAGAAGTAGAGACTGGGTCAGAGGCAAACCGACCCCTACCATCCTAACTCGCCATGATGCACGCGTTCTAGAATCTTCATGGAAGAGGTCAAGGCACACACTACGGAGTACGTCGCCAACCACTGGTTTATATACGGCACCCTAGCGAGGCTGGTAAGTTTGTGGAAACAGTCCTATCACTCACTTCTGATCTGTCTAGAAATGCTGAAGCATGCGCTCTTAAGTAAGAGGAGGGTCAACGCCCTTTCGCACCCAACAGCGCCATATAATCTCTAAGACACGCGTCTACCCTGGTCGTCTGTGTGGAAGCATTCGGTCGAGTACGTGAGATCTCACAACGGCGCGAACCGGTGGAACTAATACGCCTCGAAACGCTGCCCCTGATATATAACGCCCGTTTGCGATCGCGTAGGTATGGGAAACTAATCGAAAGTTCTCTCCTTTGTTACCAGCCCCCAGTAGTGCGACATGCGGACCTCTAGCGTGTCGGAGAACGGCTGACTGTATCTCAATCGGTCTCTATAAAGGCCCCGAAGATTAATATAGGTTCATCTTCACACGCTACTGGGCGTAGGAAATTG
> #17 CGCCCnnnnnCGATC  465 
CCTGCAAGTCTGTCCCTACCGGCTCCCCTAACCTTGTAATCACACGCCGTGCCAAGCCTACTCTGCCGCGCGGGGTCAATTTAATAGACGATCGGATTGACTGTCATGATGTGGTCTGCAAGTCACCTCTTGGCGACCGGAACTTCAGTGGTAGAATGTACGTATCAAGGGGTACGCGAAAGTAATAACTATCTTAATAGCTCATGGAAGAACTACGACATGTACGAGCCAGACTTACTAATCCGCGAGAACGTGTCGCGTGCTTAGTCCACACGGGCTACTGTTAGAGATGGACCAACCCCTGGCAAGTCTTTGGTCGCCCTTCCACCCTGGGAATCCGAGCTCACACACGCCCTGCATTTCCCGGCTTTTCATGAAGCATTGAACGGCCCCTGGCATATGTATGGTTACTAACACGTTAAACTGTATTAGCATAGCACGCCGCGGGCCCCGCGCACGTAGCGGCGCCCCTTAACGATCGCAAGGCGTTCAGTGATACCTACGTTTCATAGAAGGGTCGTGGCCACCATGTTAGGTCATAACACTTTTACGGTTATACATTTGTCCTTCGTCAAGTTGGTTAGCTGATATATAGGGAAG
> #18 CGCCCnnnnnCGATC  322 
TGAGCGCACCCACTTCCCATTGCTCCCCATTTCTGGCTGGAATCTGGATTATCCGTGTATTTGAGATTTCGACCCATACGTCCAGTTATATGTGGGGCCGTTGAATCTTGGGTTTCTGCGGCAGTGACACTTCCTCCACAGTTCGGGCAATTCTCAGCCGGCCTGACTCGATCTCTCTCCTAAAACAGGGACTCACCCCGTCGAATACGCGGCTGCATTTCTAAAACGGGACTGGTCGAATTGAGAGGTCCACCACCTTATATATAGGGAAATGCCGTTGACGCGTTACGACGGCCCCCTCCTATACCTATACGCACAAGTCCGCCCTGGTACGATCACTAATGGAGTCGCATCCGGATATGTACGTCGAAGCTATTGTACAAACGTTGGTCAGCGACTGCTCGGCGCACGCCGCTAAGGGGATACCCGATATAGCGAGGCATTTAGTCAGTGGGTTTAGTTGGAATGCGAGGTCCTTCAATAGCGCAGCGCCAACCTTGCTAAGGCCCGGCCGAGACTGTCAAGACTTACCTCCCTGGCCAGGGGCTAACTCCTTCAGCATGTCTAACGCGTACCGGAGGGCTTATCACGACATGTTGA
> #19 CGCCCnnnnnCGATC  249 
AGGGTCACGTATGCTATACTTTGTCTCCGGCGAAATCAATTCGGGGCCTGATATATAGGGTGTAGTTTTATGCCATTGCCCTTTTTTGCATAGGACCAAAATGCCTAACGGTCCGAACGCCCGATGCAGCAGCGTGCAGTGAGTCATGGCTTGCTCAACGGCCTTACCATAGAGCCGATACTATATAAACTGGACGAGTCCTTCCCTTCGATCAGGTTGTACCTCGCGAATGTGTATGTCCTAGTGATCCGCCCAACAGCGATCCACCTAGAAGGTATGGGCAGCCATTAGCTTGCATGTTATTGCTGACAGGACTCCTAGCCCCTGCGAAGATCGAACCGCTAGAATGTAAACCCCAGTAGCCCTTGTATCGGGATGTCCTCCCGTGGCCTATACGTTCAGTGCCGATCCACGCGAAATGCGGAGTGCTACCTTGACGTTTTACAGGCGCTTTCACAGGTGACCTTCCGAACTATAGCCAGATCCTGCGACAAGGACTCTACCTCATTCATTAGACGGTAGAATGGTTGATGCACGACCCCAAGGATAGGAAGCTATGACGTTTTCCTGGATGACCACCGTGGGTGGGAGATCTGAAAT
> #20 CGCCCnnnnnCGATC  189 
CTTGTATCACAGAGATGTTCAGACTAACGATTTTCTTCATGACTGGGCCCGCTGGGGTACTTAGGGCGTGCCGTACCGGGTATTTGCCCCGACTGTCACAGTCAGGCTATCAAATTGAATGTTTGGGTGATATAACGGATCCTCCGAAGCTAATTGCGCTGATCATGTCGGTTCAATCACGAGGTCAATCGCCCTGTTCCGATCTGGGTGACGGTCTTCTAAACGTTATTTGGCTCTCATAAAGGAACTCAAGCCAAAATATCGACTAGTTGTTCCTCTTGTTAAACACCACCCCCTGAGATATAGGGAGGACCAGGCGTTGAAATCGCTTTTTCTTATCGCCTTCCCTAAGGAGGTTCAGAAGTCCTCAATGCGCGAGCAGTGGCCCCGCTGCCGGTCTTCGCGCGACAGCGCTATACAGTTCACTTAAGTCCCTGTTTACAGTTTGAAGGTCTAGGTGGCGTGTGAGGTGTTCGTAATAGCAACAGTTCGATCTGATAGTTCGAACAAAATGATTACGTGAACGTTGGAACTCATCCTGGTCAAATACCAAGACATCGCCGTATTTCAGTGCAGCACGCTGCCGTCCATGCCCCAAAC
