# Supplementary material for: A particle swarm optimization-based algorithm for finding gapped motifs
Source: BioData Min. 2010 Dec 13;3:9. doi: 10.1186/1756-0381-3-9 (PMC3022572; doi:10.1186/1756-0381-3-9)
Supplement: Additional file 2 — Experimental Dataset. The synthetic data sets and real biological sequences used in the paper. [file 1756-0381-3-9-S2.ZIP › synthetic/with_noise_motif/5.txt]

> #1 CAGCGnnnnnGTCAC  103  CAGCGnnnnnGTCAC 
GTGGACATGACACGCGAAACAAAACATAACATAGCATCACCCCGTTCTTCATGCTTCGTGTTCTCGAATACACTTAGATCCAATCTTGCGACGCATTAAGACTCAGCGATTATGTCACAAACCGGCGGGGAGTTAACCGTGGTTCGCAAGAATCTCGCTATATGTTGCACATTTGACAACGAGCCCGAGGACGTTCGGGTTTGGGAGAATCGTTTCAGCGACTGCTTTCGGACAGTCATCTCATATACCCTCGTTTGTTTCCTGGCCTCCACGAAGAATCCTTTGGTACGTGTGACTGAATCCCCCTCCTTGGGGAACAGTTAGCCAATAAGCGTTTGACCTTTCCTGGTACGAATCATAAAGGGCCCACGCCGCGTAAGAATGCTGGTCGACCCGGAAAATACACACGATGCGAGGGACATCCCTCAGGTTCTATCAATCTCGCCATAACAAGCCGGCAAATGTACAACTCAATCGTCGAGGAATCGGGTGGGACGCGTGCAGGAAATCGTTATTTAGCGCAATAGGGACACCTTCTTCACATCAGCAAGTCGTCTCTCCACTCAGTTGATTAGCACGCCAATTTAGCTTGTACACATA
> #2 CAGCGnnnnnGTCAC  226 
AGGATACCCCAACAGGTCAGCGGGGGTACTCCCAGCATGCCGCGGTACAATGGCAATTACGGGAGACGATACCCTTCTACTTTGAAGATTCGCTGTATCAGCCTTAGATGCGCCACCTCAGGGTGAGGTTGCCTAATGAGACACGCTTAAAGTGCCTTTGGCATAATTTTCTCCCTGATGATATCCAAATTTATGATGTGCAGGGTGATCTTATTCCTGCTCATATCAGCGGATGTGTCACCCACACGATTTAAGATGAAGGGGGTACGGTGAAGCCATCTGAAGGACCACTGACATCCGTAATCTAGTTTGGTGACTGGTTCGTGGTTACTACGCATTTGGGACACTTTCTGTCGCTCCTGAATGCACCTATCACGCACACATACCGCGTAATATCGTTTTTGATTGCTACCAACGCTTTGTTCATTGGGCCCTGATACGATTCTCTCAGATCAACTTTCCATGACTTCACGTCTTGGAGAACCAGTTCGCTTACTCAGGCTAAATTGCTCCAGTAAGAGACCTCGGGTAAAACAAAATGTATTGGATAACCCGAGATATTATTCAAGATATTTTCGTAGTCTACCCGGGAAATACAGG
> #3 CAGCGnnnnnGTCAC  76 
ACCCTAGGTTCTTCCTATGTGCCGATATAGGATTCTATCTTGTGAACAATTGCAACTACTGTTCGCAGACGTACCACAGCGAAGTAGTCACCATTTATCACTACACCGACTGCTCGGCGGTCTTAGGAGACTTCAAGCGGGCAAACGTTACGCACGTAGCATATAATTCCCTTGTTTCGGCTATAGCTGACCCGGGCAATACACGACCCTATTAGTGTGAGGGCGACGCTTTTTCCTGTCCTAATGTGCCGTTCCCCGTGCGCCGGGCACGGAGGAAGGCTACTCGAGAAACGGGAACGCGATTTCTTTCCTCGGTAGCAGGCCAACACTCTAAGTGCGCGTAACGTCCACTGTAGTGTACATCCGATTTAGGCGATCCACTAAGAGCGCCAGACTGGGGCGATTGTTTCTAATAGATTGAAGGAACTGTCTGCGCTGAGTAGTTTCTGAGGAACAAGTGGACACACAGGGCGCACACCGCTACTCCAACGGCAGTATTGCGTTTTCTAGCCCCGATTATATCGTTCTGACAGATCTAATGCATTGAGCACGTGAGCCCTCGTAGTCCTGAGTACGGCAAGCGCTGAATCAAATAGGGAG
> #4 CAGCGnnnnnGTCAC  117 
GTTGTCACGTTGAGAATATTGGCGACTACACTTACTCCAACAGCGGCCGACCGGTGAGGCGAAGACCGTCGACACATGCCGGGCCGTCAGGTGGCGTGAGTGGCTTCGCGTACGCGACAGCGTTGAAGTCACGTTCTATAGGATACCAGACACACACATTTACCTAGGACTTATGACACTAGTGGAGTACTACACCCATCCGACGTGTTTGTCCCTGATGCGGTGAATATCCGCTAACTTACTCGAAAATTGCCCACCTCAATGGGGGTCGTGCACCACGAAACGCCTGCCGCACTGTGCCAATCAAGAGAAGAGACTATACGGCTCTGTATTATAATTACTCAATACGACTCTCGGGCAGCACCTGCGCGAATAAGAGACTTGGACATGACAAGCTATGCCGGAGGGGAGTTGGCGTCCCGGCGCTGCGATTGCTATCGATGTCACATGTCCCGGGAAATACATGCTGGCGCTCTTGTGCATCACACGCACGCTCAAAGGGATCCGCACTCGGGGTTACAAGTCCACCCTTTTTACCCCTCGCTATTTTAATTTCATGGAGCTCAAGGCTCGCGGGCCCCCCAAACCAATAGAATCAGT
> #5 CAGCGnnnnnGTCAC  20 
TGGCTTGAAACCAGGAGCCACAGCGAGGTTGTCACTTGTAGACGTTTCAAGCCGAGACATTTGGTCCTTCTCCAAATTGTTAAAGAGGGGCCCTTCCCAAGTGTTGAGCGCAGCAAGGGAATCGTATACTATGGTCATTCCACTCCTTTCTAAAGTCCTGAAGGGCTTAGACGGATTTTTAGTATCAAGTGGGACCCGGGAAATCCATCCGCACGTGGTACCGCGGTTCACGCTCCGTATCGCCTTACCTCGATTGCGGGGTAAGCCAACACTCGGAGTCCATGTTAACGGACGAATCATGACCCTTCGGGTGGCCCGCGATGGCGGATGTCTAGAACGGTACCGTGTCTGCGATTTCTGATATTGTTACCTGTCAGTATTGACGACCCAACTAATGAGGCAGTTTACGAACGATAAAGGAGTAGATAACTCCCCAACCGCCATGTTGTCATTATCAGGAACCCGGGGTTAACATTTTCGAGGAGCCGATGAATCGGTACTCGACCTCAATCGCCATGGTGATGAACGACTTGCTATGCTGAACGCCCAAAGATAATCGTTGGCTCCGTGGGTGTCAAGAAGGCCGCAAAATGGACAGAT
> #6 CAGCGnnnnnGTCAC  13 
AAAACGACAGGCCCAGCGCATGTGTCACCCGGGTGTCTAGCTTGTCTTTTCAAAAGAACCGATATGTACTGGGGCCTAATACTAGTGGAATGATGTCCTGAGATACATGCGGGCGACAGCAGTACCTGGTAGCACCGGAATTGCAAGCAAGCGCCTGCCAACTCGAGAGGACCGTGGCTGCGTATCTGGCGGGCTAGCAATAGCGCTAGGTTAGTATTGCAATGGGTATTATAGAGTTTCCGCGAAGATACTACGGTCGTATGACGTCCGGGATAAAGATGGTTTCCGGACGTTTACGCGAACATCATACTGTGCGTTACTGTGCGGTAACAAGATACTAGGGCAATTTTAGCTATGGGGGTTGGTGGACGGTATTAGGTGGCTCCGTAAGGACCGATACAGTTGTGTCAGTGATTCCTCGCAGGCAGAATAGTTAGCTTCGTTGGGGGCCCGGGAAATACAGCCCGTGCTTTGGCAACTGGCATACCAATTGCCAGTTAAGTAACCACGATACATCCACCTCTAGTGCTGCCCCGGTGACGTGTTCCAGGCCTCGCAAGTTACACTTACTGAGATGCAGTTACGCTACTGCGGGTACGA
> #7 CAGCGnnnnnGTCAC  558 
TGGCAGATCAAACTAGTGTCCCACGGCCTATTGCAGAAGCAGCCGCACATGCCTGTCTACTAAGCAACCGTCCATTGTAGGGTTCCTTATAATAGCAGGCCCTGGGCACCGTTCTCGGAGCAGCAAGATAGAGCGATTAAAGTTTGACAATGAGTAGCCCCTCTATTTGTTGCGGACGCCTCTTTGACTCTCAAAAAATGTGCCATCCCTTAAGATCAAACTCCAGCAGAGCGTGGGAAATTATCAGGAGTCGAGGGTGATAGCAAAGAAGTTTGATATATGCCGATCTCCTCTACAAAAAGATCGACTTCGCGTTGGAGTGCACCGCGGGGAGGGAGTTCACGGACCGGTCAAGCCATTGCGGTAATGTTTTACGCGTTAGCAGTGTTCTCGCTCCAATTTGTATCCCAAGGCGAAATTGACCCGGGACATACAAATCGTGACTGCATCTATAATAATACTTGAGGCCATCGTGCCACACCCACCTCCTCTGACGGTTATGCCCTTTTATACACGCATTTAGCCTATGTTGGATTAGGTTGAAGCTACGTCTCGAAGCAGCGGCACGGTCACTGGACGCTCGGGCGGTGCCCCCACCAA
> #8 CAGCGnnnnnGTCAC  445 
GTCGAATACGGATCGGTTAACCAGGAGCTAACTGTAGTATCGTATGGGCGGGATCGTTATTAATGATATTAACTACCGTTCGCCCGTAGTTCAAAGATTTGTTAGTCACATGGATTTTACGTGGTTCTGAGCTCCCAGCGGAACCAAATACCATATGCTCCCGATTCTCTCTTGAAGCACCCGCCGCTTAAACGAACGAGCCGATGCCTCGCTCGATTTTTATCGACAGCGTTATGTAAGGGTCTGCTCAGCACGTCTTTCCGAGGGCGGTACTCACGTGTCTTTCGACCAGTGGCAAGTTCTAACACTAAGCTGACACGGCACTGGAGATCCGCGTGTGACCCGGGAAATTCATCACCGCAAGTCAGTACCTTCGGCGGGAAAGTCGATCCTCAGGACGAGTACAGACCGTCTTAGCGTATATAAGTCTCCCACTCATGCCGGACAGCGAGTAGGTCACTCCACTTGTGCAATGAACTTGCCGATTTTTTGAATGTGAGCCGCACCCGCAAGCGGCGCACATGCGAAAATCGCGGGATACTATCTGGCTGGACACTACACACTGACAACCCACACAGTCGGAGTATTCATGCACTAGTA
> #9 CAGCGnnnnnGTCAC  321 
GGCGACAGTAAGATCCAATCCAACTTGGATGGCAAGCAAAACGCAAGAAGCCGCTCCCACAGTGGTATAATACGCGGAGGGAAACTGGAGTAAGGTGGGGTGGAAAGGACAGCAGGTACTGAATTGGCCATAGCAGCTACACTCCGTCGAACCAAATGCAGAACCATTTAATCAAGGATAAACCACCTTGTGGTTAAGTTGTTTTTGCTCGACTCGCTCACCGAACAAATAGGTGGGATGCCGTCTCGGGGATCAAGAAGTACCTTTGTTAAAGTCCATATGAGTAGCATATTCATAACTTCTTTTCATAAGGACCATTAGCAGCGGCCCCGTCACCTGCATTGTAAAATAGGAAGACGATCTGTCACCTGCGCTCGTCGGGAAGCGGGAACCGGGAAATACAGCATTTCCGTGGCTCTCCCTTGAAACGACGATTAGTATAGGGATCCGTTTGGCGGGTAGAGGTCTGATCCCATCTCTGAGCGATCGCAGTCACACAGGTATAAGGTTCCTTTGTGTCTTTGATTCAATGTTCATAGTTTATGTCCCAGATCGAAGCAGATCAACTATGAGTTAGACAATATATTACACTCAACAGAC
> #10 CAGCGnnnnnGTCAC  372 
AAAAGAACCTGATGCTTAATACAGGCACGATGATGGAGACCGCAAGAAGATGGTCAACCGCAACTGATAAAGGCGGTGGCTGACCCCGGGATGCACTACAACGGTACGTTAGCATTCACTGCGAGGCGTGGTAAGTATCTGCCACATGAACGCTGAGAGCGAAGAGCACTAAACAGGTAGTGCACTATTGAGGCAGTGTCCTCCACTGAACTGGTTCATCGTTCATTACGCGCGAGTTATTCGCTCCCCAGATCCAAAAGTCAATAGGATCTATCAAGCGGTGCATCATCGGGTTCTCTTAATCTACAGGGACACCTTCGAACTTAAGCAGGACTACAATGGTTGAACTCTACATAATTGTCAAGTATTAGCCAGCGGTGCCGTCACCTGTTTTTCGTACTGGCTGCCGGGAGTTTTGCGGACCCGGGAAACACAACACTGTTCGGACCCAGGCGGGAACTAAATTAAAGTGCTTACACGCCATTTCCTGGGGGGCGTCGCCAGAAGCAAACCACATGCTAACTGAAATGGATTGTTCATCAAGCCTAAATAACTTCATAGGACCGAATATACTTGCGGCGGCTTCGACCATTAAAGAAG
> #11 CAGCGnnnnnGTCAC  324 
TCTATGCGAGCTTTTAATTATTACTCTAAGCTTCTTTACTTGGGCCTCAGCTGGACTACTGTTCAGATTCGGTAAACTGCGTAACACAATAGGTAGCACAGTGCTTGAGACATCACCGCGCCATAACGCGGTCCAGATCCGGGAAATACACGGGCGGGATATGCATCACCGAGCGACCAGCCCTTGGGCGCCCATCTACAGAAACGCGTCCCGGAGAGACCCTGCGAAGCCACCCTAGCTTGACACTCTTGACCTGTTTGAAGGCTCCCGCACCGCGCGGCCGGGCAGATACTGTCGAGTGTATCGCTTTCAAAGTCTCGGCTGCAGCGTCCGTGTCACGATTCTCAAACGTGCCCTATCCAGGCGAATGGTCCAATAATCTGTATCATACCATTCCACAGTATCATACTTGGGGTCTTCTAGTACACCCGTAGGCGCCTCCGTTAGATCCGGTCGCCTGGCGGTAAGGCCTGTGCTCGGGTAATCGAGGGATATTCTCTAGGTGAACCGAAGAACGTCACTCAAATCTAATTGGCGTGACGATTAACTCCACGCCGAGCCGCAATCGGTGAGGTCTAGGCTTGGATAACGCTTCTGGGC
> #12 CAGCGnnnnnGTCAC  472 
ACGATAGGTAATACACTCCGTAACGCTTGTGTAATTACGAGGTGTTTGCAAACCCTGCGCAAACATACCGCTCACAAATCCTCGAGCTTAAAAACCTCGAATTCTACTCAAGACAAACTTCTTGTATTGCTGATTTTATACTGCCGCCACACAATAAGTGTGATCTTCAGCCCAGGGTTGAAACATCAGATCGTCATACTGGATGGGCCCTGCTTCTAGCACGGATGTTTGCGGCAATCGACAGATTTTCATGTCTGAGGTCTCTAGATTGAAGGCCCAATCTCAAAGATAAAACTATTATCATTGAATCAGGTAGAAAATCATCGTCCGCAACATTAATCACTACCAGGACTCCATACAGTCGACGACGTTGAGGGAGAGTCCAGCTGGTCCATGCCGTTCGGCAATATTGGCTGTACGTATACGGGAACTCTCTAGGACGTTTGCGTGAGGTGTGCGGCTCTTTGTCATGCAGCGCTTTCGTCACGCAATTCGGAGACCCGGGAAATACCCGCCTTTATTTGACCCCGGGTGCTGCTCGATTGAACTTGGGCCGTGTAAGGAATTGCGTTGTGCTGGTCACTGGCCACCCTACTTACA
> #13 CAGCGnnnnnGTCAC  383 
CGTTAGACATTGCATGCACCCACCCCTGCAGGGGGTAGAAGTTTTGCAGGGTGTATATGCAAAGGGCTACTGAGCTAGAGAGCGCCGCCATCATTTCCGCGCATACGAAGTAAATCGCTTCGACCTAGAGTTATGACAACTTCTAACGCACGGCATAACCTAATAGTCGTGCTTCTAGCCGGAATATTAAATAAGAGCCCCTGATTTTCAATGATCAGACGCATCTTAACCCATCTTAGAATAGTTTAGACACCTGATGCATGATAAGAGGCCGTCGTCATGAATAGATCCTATTTTTCAGACTGAAATCAGTCGTCCTAGATGTGGTGTTATATGAAGACTGCACACGTCATAGGGACAAAATAACCAACCTTGTAGAGCCGCAGCGCCATAGTCACAAATATAAATTAGACACGCAGTAGACGCTTACTGCCAAGATCCCCGGGCTGTGTCTATATGACGTGTTGCTCGATATCGAACTTAAGATGAGTCAGTTCCCAGTCCTAGGATTTGTTATGGTACAATTAAACCTAGAAGTGGGCCAAAATGGTTATTTTTATACGCTTCCGTTAAAAAAATGGGCGGCGCAGACTTGGGTTA
> #14 CAGCGnnnnnGTCAC  0 
CAGCGAACCAGTCACTCTAAGGGACCATTACCATTACTTCCATATGAACAAATGAATCAGCCTGCGGGCCTTCGTAATACAACTGGTCTTTACGGGACAGGTCACAACACGACATAGGCCGCCTTACACCGTATTCTAGTCATGAGGGCATTCCGACTAGAGCACCCCCTAGTAAAGTGTTGGATAAATCGTTTTCAAGCTGTTGATCTCAGTTGGTGGTTAGTAGAAGGGGACCTCAAACAGCTATTTGGGGACGGCTCTCTAGATAATACTTGTTGGGAACGAGCTAAATCTTTTGTTCAACTTAGCGCCGGTGAACAACACATCTGAGTATATGAGTGTAACTTCAAGAGGGGCTGTTATATTTCACAGAATCAGTAGCAATGTACCACCTCCGAGGGTCGTAATGTTAAACTGATACTCGGGTCGGTACATAATAGGTTGTACGAAGCATTGCTTTCTAGTTGAGGGAGCGCCTTCTCGTAGGCCCCGACAAAGAGCGGACCCGGGAAGTACAATACAGGCGGCCGTGACCACCGACCTTGCCGCAGGCCAGTGAAATGCCTCGCTTGAGCTTGCATTGAATGACGAGGTTTGACT
> #15 CAGCGnnnnnGTCAC  546 
TTCGACCAACATTAAGCGAACTGGAGGCAGTTGCCGGGGGTTCTTGCAACAGATAACGCCACAGGGCAATTAGATGGAGTCTCCGCCTTTATAAGGGTGTGCTCGGTAGCTTAAAGCCCAACAAGGGACCTTGGAAATCGCACCCCAGTCTTTTACCGCGTCCGTGGACTGGAAACCATACGAACACGGTAGAGATAGTCGGAGGATTAGACCAGGATCGGCAGTAGTTCCCTCTCCGCCACGCCAACACTGGACGATCTAGAATTCACGCGTATAATCAACTTCACCTGCTCCTACCCGTGATGATTTCTAGGTTGAACGCCTTAAACCGCTTAGTTCGAAGGTCCCCGTATATGATGGACTAATGTGTCTTACGCTATCTTATGTTGCCGGAGGTACGTTCTTGCACCTGAGTTCGTTTACGCAAAAGGACTTAGAATGAGGGCGTTCGGCAAGGACCCGGGAAGTACAGAAATCGGATCTCCTTCAGCTAGTCCTACAGTATATAGGCGTATATGCACGTCATGGGGTGATTTTGACACTTCGCAGCGCGACCGTCACCATATTTCTAGAACCGCCTCGCAGAACCCGAGGAGCTCT
> #16 CAGCGnnnnnGTCAC  353 
GGTATAACGCCAGCCTTAACGAAATCTCTATCGGGGGGTCTACCGTCCTCGCCGCAAACTAACTGTCACACAATGGGTTCAGGCAACAAGACGCAAACACCGCCCTATGTAGCGTGGAGTGGAATAATCCAGTGTACTTATTGACGGAGCTCTTCTTGGACCCGGGAAATAGACACTTCCAAGTTAGGGCGCAATCGCTTGGTGTTTGGCTGCGGCGATACGCCGAGACGTTAGCTGACACATTGCAACTATCCAACTAGCACCGGAATCCACATACTAGTCCAGGAACCGGCATTGTACACGCCCCGCGAATGACACCCGATTAGGGCGACTGGATAGAGTACCCGCGAGAACAGCGTGAGCGTCACTGACCCGGGCTACCACGTCCATCAGGAGGAGCGTTAACGGGGGTTGAGCCTCCCGTTGCCGATATGATTTCGCTCACGGGTGTATCTGTCACCTGACGTACAGGTATAGCGCTCGGTCCGGCATAGTCAGCGGAACATCGCTTACCTATAGCCGCCAAGCTTTCTTTTTACAACACGTCCTTTAGACGATTTTGCGGAGCATCAACCTCGAAGTCATGGAGGTCAATGACTC
> #17 CAGCGnnnnnGTCAC  9 
GTATCCTTACAGCGTCGAGGTCACTGCATTCCGGATTTTTAGTTATAATGCTTATGGCGCAAGGGGCCGAAGTACTTCAGTCCGCCCTGTCGTTACGCGAGTGCTTAGAACTCGCGTGGCGTTCGTTACCATAGATCAGCCTAGCGCCATGGGGAACTCGACCCACACGGTTCTCTCGAGCGATAAAGTCAAGGCGTCACATACGGAAAAGGTGCTTCCGGGGCATTTCTCCGCGCTTCATTGGCTGACTTTCCACCACGTGTGTCTTAATATCGAAACCAACCCCTGCAACGTTCCGACGTCCAACCAGGAGTGACCGGCTTTGGATACCGAGTCGCGTTATGACGCGGACCCGGGAAAAACACACTCTGAAGGATACGCACATAGCTATTGTTTTCTAACCATTATACCCGGCCGAGCACAGCAGACCCCGGGGCGCCAGGGAATTAGAATCGACACGCGTAACGCATTACCGCCCACTCCTGATTAACGGAGGGAAGTTGAAACGCGTCTCACCTACACTGCCCTCCCAATAATGGCAGGTTGAACACCCCAGGCGAGTAGTCGGTCTTTCGGTGGCGTGTAGCTTTTCTTTGAGAT
> #18 CAGCGnnnnnGTCAC  532 
AACGGGACATGTCCGAAATTTCACGTAGGGTGGACAGCGTCAGGCAGCAGAATACCAGTGATATTCTGTCCACTGGTATAGAAGACTATTGAGTTCAGTTAATCTCATGTTATTGAAGAACTATGTAGCAGCACTATTTCGGCGCAGCGGCTCCGTAGGGGATTCGTACGCAATGCTAGCGAAACGTGACATCTGTGCTTTCTTACATCGAAGAAAGTGGCGCGCTCTACTTGGGGAGCCCCCTCCTTCCCGTTACGGATTTGCGCTGTATACCAGGTCTCGCACGCAAGTTCCATGTCGTCGAGGGAGTATCCTTTCTTTGGATGAGCCAAGGAACGCTCCGTGCGGGCCCTAGGGGAATGACCCGGGAAATGCAGGCCTGGGGAACGCCGCCAAGGAGGTTGATCTCGAACGGTTGACTCTCTTCCGGTACGGGCACGGCGTTATGTTAGCTTATCCCTCCATTGCTTTGAGCAGAGCAGACGTCCAGGTTTATGGAGGTAGCCGAGCCGTCTCCAGCGACGTCCGTCACCAGCGTAATGGTCACGATTTTACTCGCCTCGTCGCGCTGATTTAAAGATCTGGACTGGACTTCACGTG
> #19 CAGCGnnnnnGTCAC  205 
GCAGTCCAAAGCCGTAGCTCGATATCGAATATACCTGTAGTGTAATATAAAGATGTCCTCATACAGAGCACATAATTCGTCTCCGAATCTCCGCGTTTCATGAGTCGGGAGTTTAGTACATGGCAAATTGATAACTCTGTAAGTTGCTGTTCCCTCGTCCCCAGCGCTCTGCTCCTTGGGCCTTTGACGCGTGTCACTTGGCAGGCAGCGGGCGAGTCACGTTAGCATATCGCCATGCCGACTCCTATTCTCAGGGTGCTGGGTAGGGAAAACTCGGGCGTATTTCCGAGGGAACAGTTGTTTCTATCGCTCCTAAACTATCGACTATTTGGTCTGCTTAATCCGGGGTCTTGCTTCTGATAGGCGATCTTCGAGAGATGCGCTTAGATCAGCTATCAGGACTGCCTAGGGTATTTTCAGGACATCTAGCGGGCATTTTCCCACATCTCCGTCTTCAGCGTAACCCCAAACGGGTGCAGGCAGTTCATACGTCGCTTGTAGCGATCTAGCTTCCGAGGTGACGCATATCATTCCAATTACGACCCGGGAAATATAGGTCTTCTAGTACGCGGATTCGAATACCGCAATTGTTTGTCCATT
> #20 CAGCGnnnnnGTCAC  55 
AAGGAGGAATTCTTAGCTCACCGGCCCGGGTTGGCGATTAGGCCCGATCCTTGCCCAGCGCTCAGGTCACATTCCCTCACGTACCCATAGAGTAGGGACTGCGCTTGGAGTTGTATCAGCGTTCTCTCGCAAGTCCGAATGTGATGTAGGCCCCGAGGGATGACCGTAGTTAGCCCTACCGTGTACAGTGTGATTGCGGTCCAAGCCCCTGAGCTGGTACCTTGTGAACGAGTAGCCAGGTAGCCGTTCTATTTCGGCGTTGCGGATTACGTCAATGTGAGTTCGATACGTAACGTCCGCGAATCAGTTCTCAGTGGGTTAGTCTCAAGGCATCAACGTATTGTCGACCCGGGAAATACCTCTGGTGAGGACCGCGTTGTAGTTCAGCCGAATATCTCCCTGTAAATATCTTTGGAGCGTTGTGGGTGACTTTGATGTTCAGAAATAGAGCTCCCTTACTCCTATTAGGTTGGAGGTTCTCGGGTTGTTTGCACCAACGGCCCTCTCAGGTACCGAAATAAGCATGAAAGGCATACTCGCACCCTACTACTATACGTCGTACAAAACTCTCCCGGAGATTCTTATAGGGCCGGCGGCTGT
