# Supplementary material for: A particle swarm optimization-based algorithm for finding gapped motifs
Source: BioData Min. 2010 Dec 13;3:9. doi: 10.1186/1756-0381-3-9 (PMC3022572; doi:10.1186/1756-0381-3-9)
Supplement: Additional file 2 — Experimental Dataset. The synthetic data sets and real biological sequences used in the paper. [file 1756-0381-3-9-S2.ZIP › synthetic/with_noise_motif/6.txt]

> #1 TGTGTnnnnnAGCAC  218  TGTGTnnnnnAGCAC 
GATTTCAGGATGTGCTTGCCAATGAACATTTGTGCTTCCCGATCGCACTCGTCGGGGTGGGCACACATTCCCCAGTCGACTTACCGTTCCCTTCCTTCGGTTTAACACTAGGTTTACGATACGTTTGGCAAAATAAAACTCACATCCATCTTGGGCCATGCTGCGTCGTGCAGTCCAGGTTCTCTCTCGGTTGGAACCTATACGTGTTACTTTGAGTTTGTGTTTATCAGCACTTTCGTCAGATACCTACCGACGCGTTTGCAGCTGGGCAGTACTCGGGTTATCTATGTGACTTGGCAAGAGCCTAGGGACGCCTACGGCAGGTCAGGAGACCCGACAGACAGGCCGGTATTGCTACCGGTTTAACCGCTGGTAAACGTAGGTCAGCCTTTTGGTAGTTACCTGCGGGACACCTGCGTTCGGACCAAAACCAACATCATTTTAAGGGACCGATGCAGCCTGGTGTTCATAAGTATCTCGAGAACGCGCGTAACTGCTTCGTCCGGAACCGCTGGAATGCGCCGTCCAAACGATTGCTGGAATTGCATCGATAGCTTGTTTACTTCCAAAGCAGATTAGATGTTACGTTCGGCACCCTCC
> #2 TGTGTnnnnnAGCAC  506 
GTGCTAGGTCCTGTTGACAGCGTGCAAAAGTGCGAAGTTAACGGCGGGACTTGGCTGCTTATCCCCGTTGCTTGCTGCATCTGACATACTTCGATTGCGCTTAGCCGTGGTAGCATCTTTGGAATTTCCGGACTTTACGTTCTCTTCAGATCTACGTCTATCCAAATCCGAATTGGGTTATGCGGTAGATGTCTTCTTGACGCACTTTGGACACATAACAATTCTTGGGCTTTATCTGACAAGCGGAGTCTTAGATCGGTTCGTCGAAAACCCTGTGGCCTAATTATAGCAGGGCTACTCCAGGTACCGTGCTGAGGTTCATTGCACGCATGACCACGCTCAACGATCAGGACCTTCACGCAACCCCGATCCTCGCCGGCAAGGCCCGCGAGGCATGCCGAGATTGCAATGCAATCCAAGGACACCTAGAGTGGGCCTCCTTGTTCAACATTCATGCGGTGCGATCCAATGTGAGGGTGTTCTACGTGCCGTGAAGCCGGAACTCATGTGTGGCCTAGCACTAGTAACGGTGTACAAGTTGCGTTCCTTGAGCAACCAGTTCCGCTGGCCCTGTGCAAATGAGACGCGTTCGAGACCGTT
> #3 TGTGTnnnnnAGCAC  545 
CTCCTATAGTCCATATAGTGGCAAATTCCAGGTTTTTTTGGATTTTGTCGCTTCTTAGCGGTAGGACCTATCAGATCTGGCTCACATCGATCTATCAATTAGAACCTGACCCAGCCTATCCGGAGCGGCCCCTGCATATTCAAGGCTCCGTGCCTTTCGAGTGCCTGAACTCCTTTATCGCAAGCTGAAACGTTACGGCGTCAAATTCGATAATGGTAGTATGAGGCCAGTTTTTATGCCTACTTACGAAGCTACGGGTGAGCAGAACGCGCCACAAGTAGCCGCGATATCCCGCTGCAAGTGTTTTTCGTATCGATGTACACGGGGATGCCCTAAGTTTGTTCACGTTCTAGATAGCCCTGGCCGCTGCGAAGCATTTTCTTTTGTGTATTGGATACGGGCGGTAGGTGCACCTATTGTTGGGAGCATATGCCAACTGCCACGCCGAACTTTCCTTTTTTGCAACACAGTTACCGGGGGGACGCGCACATATAATGAAGGTACTTAACACAACGCTTCAACATCAGTAGGTCGAACAATCCTCTTGTGTTGTGGAGCACCTTGCTTTATGCCCGATAGCTCGACTGCCTCGTCCAAATA
> #4 TGTGTnnnnnAGCAC  63 
TTAGTTTTAGTCCCGGAACTCGACGTGCCTGATGGGCGCGAATCCGTGGACTGCAACGGGGAGTGTGTAAACTAGCACCCTGAGACGCTATCACGTCGTATCGAGGTGCATATAGTCCAACTGGAACCGACCCAGTGCCTGCTCCGAGTAGATAGTCTATTGCAGTAAACTGGGTTATCTTAAGAGCCGGCCAGGGCGGCTCAGTTCATTTGTTCTGGCAAGCAATGCCAGCCGTCGACCTATGAAGGTTGTCTACTGGATACATACCCGGATCTTGCCCATACGAGCTAGGATGTAAACGGCCAAAGCCTCATGTAAATAGCCGTAGTCTGTATTCACGCAAGAGCATCTTAAAGTCATGTCCTACAAGTGTTATCCTAGGAGGAACCAATTCCTGGTGAGATCAGTCCTATTGCATTCTTCTCGGTACCAAGACGGAAAAATTGCTCACCTGAAAGTATCATTACCTCACTTACCGGCGGGACGTTATTAAATTAAATGGGTTCATACCAGTTGGGCGCCGCCGACGCCATTAGAAGCCTCAGAGAGTTAACCCTGTGTAGGTGAATGCACGAAGGAAGTAGCGAAATGTTCCGTCGG
> #5 TGTGTnnnnnAGCAC  507 
CTGGAACAGGGGTGCCCAGGTGACAACTCGTTGCCGCGGTCCGATTCCAATTGTAGTCGCACAGGCATTGGATAATAGAAGTTATTGGCATCCTTTATGACCACCCACTACCTACGATCCAAGCACCAATACACGGGGTCGCGGCTACGCGGGAAGCCGCATTCACTGAGTGTCAAGTCACCGGCGGGACAGATTACGGCCCTAGACGCAATCCAGGGCATGTTCGTGCCTGGTGATAGAATTCATTTGCTCTGCACATGGGAACGCAGTAGGATTTTGCACTTAATCAGTGCTTGCATATTGGTGCTCTACATAATTCAGAGTTCCCCACCATTTCAGGTTTTGTAGTCGCGAACGCGTGTAGTTCATATGTGGCGGTCTCGCGGTATCTCCATATCATCTCAGTCACCCCGTGACCAATAGAACATGAGTAATGTCGCGTGAGACTGCTCCCCCTCCCCTCCTATTCCATAGAGGCCAGCCAGGCCTGTCGAGCAGAGTACAGCGTGTGTTGTTCAGCACGTAAAAGCGGCAGACACAAGCCCGCTAGACGGAGGCGCGCTTCCTGCAGGTTTACATGGTTACAGACCCTGAGTCGCG
> #6 TGTGTnnnnnAGCAC  272 
TAGCACTTCGTGGGGTTTGCTCAATCTCCTTCTCGAGCTTTGGGAACTAAATCAAAGTCTGAAGCGGATCTTTCCAGGTGGACTACTGACGTCGCTCTTAAGTTAATGTTACTCCTTAGTCAGTGTGTGCAGTTGTACCTACATTCTGGCCTCAGTTATGCTACGGAGAGCATGAGTTACAGCCGTACATTCGAGCGTTGCCTATTTGGTAGCCTTATCATAGCAAGTTGCATACGTAACTATCCGAGGCGCGAGGCCCATTCGTGATGAACTGTGTCGCCCAGCACACGCACGGCAGAGGATTAGGTCGTCCCACCCCGTGGCAAGAGGGAGGATAGGCACGGGGTTTACTTTATTGACAGGGAGCAATCACAGTGCTGGACCACATTACTTTCTCTACGCCTCATACGGTGTAGACGTCTGAGTATGAACCCATCTTAATTACCGGCGGGACGCAGATGAATGAGTACGCGCCGAAGAACCAGTCTCGGTGGTAGCAGTGACTCATCGTGACGGATCGCTCACAAAGAGCTGGGAGGCCCTCGCTTCCCGAGGGTTGCTAGGTACTTTAAAACTCAGGCTCGCTAAGGCGGTACACAT
> #7 TGTGTnnnnnAGCAC  351 
CAAGAGCGCGAGCATAGAGAAGGAAGTATGCAGCTGTAAAGATTAGTGGCTGACGATCATTGTCTGATGATACGACATATCTCCAACTCCGCTGGTAGGTTCTAATCATCTAACCACGAGTGTTAGGCAAATCTTCTCGGGCGTGTTTCTGAGCTGTCTACTTTTTAGAGAGAGCGCCGGAAGGCGCCTACCAAATTACTTCGTTTCAATGCTAGTTACCGGCGCGACTCGGGACCATCAGTCGTCTGCCAGATTTGTGCACAGCCTCAAGTTTCTAACGCCACAAAGTTTAATGCCGTCGCAGACCCCGTGTTTTTACTTATTACACTTGGATACACGGTCAGAACAAGTTGTGTACCGTAGCACTCGCTCGATTAATAGGTAACTTTGGCATACATTGCGTTGGGGGCGATCCTGATGGCTTCTACTTAAGTTAGGTATCCTTGGCGCTATTTAGACCTCCCCCGTTCTGGACCGATACGCACAAAAGCATTCAATTTATCTTTAGTTGAGTCTACTATCATAGTACTTGGACCTCTGCGTTCAGCCGGCTGATATTGGGAAGCGGGCATTTGCTCGCTAGGTGCTCACAGCAAGGGC
> #8 TGTGTnnnnnAGCAC  316 
GTAGATTTTAGTTACCGTCGGGACTTATGCTAATGAGCTGGAACGGGAGGATTAGTTTGCACGACAATGTCATGGCAACGGCCGCACCTTGTCATGCTCTGTTCCCGCCTAAACGCCTGAGCTTCGCGCTCTGCATGGAACAACGGTTCCATGTTAGAGTTATCCTATGCTTCTCTCATGCTGAGCAACGACGTGTGTTAAGACGCCTCAGGTAGCCGGGCGTTCGTTCGACAAGGCTGGTAAGATACCGTGATGCCCAGTATTACGCCATAAATATTCACATCTCGAGGGCTCATTGCAGAAGATGTGTATATATTGTGTACTAGAGCACACTTCTCCCCCCCACAAAAGCTCCTAAGGCCTGAGTTTACACGCCTGCTGTACACACGGTTTGCAAATACAAGGGAGACCGCGACTAGCTGAGACGCGGCTGCCCTCTTTAGAGGCGGATCGAAGCGTTAAGTGAACCTCATTAGCGATGTCATCGCTGAAGTTATTGAGTCCGCTTTTGCTTCGAATAGAAATTCGGTGAGTCACCTAACGTCTGCTCCCCCGAATGGGCGAAAACCTGCAACCTTTTAAAGGGGGCCCTGTTGTTAA
> #9 TGTGTnnnnnAGCAC  146 
ACGTAGACAGTTACACAGCAAATACGGTCAGCGACGGCTTTTGTAGCAAGAAGACTGTGTAAAGACATGAGCTACTGGTGAAGGATGGTACTCCCCTCACCGTAGATAGTGGTCATAGCTTGGATTCGCGAGATTTTGTCCGTATTTGTGTTTTTCAGCACAACTTAGGTTTCGAAGTAAATCGAGACACTCCAGCTGTCCTCTCCTTATTAGATTGTATAAAGAGTTAGCCCGATTAGAGTTACCGTCGGGACCCGACGGGTAAATTACGTTGCGCGTAATTCTATCAATGGGGGGCCGTTGGGTATGTTGGGTCGGGGGCCAATGGCTCATTGCGTAAGAGCGGGCACTTGATGAGCCCGCACTCTGGACGGGAAACCCCAACTGCCTGTCTTGTCGCTGGCAACCCTGGAGGCCCTTACGGCCAAGGCCAAGCAAGCTAATGGATTTGACAGGGGGACTGCTAGAAACTACGGATGTGATTCCCTATTCTCGGGCGGCAGGCAACTGCGTACAGTTGGGTCACAGGGAAGGGATGCGCGAATGACCTTTCGCCTCTGTAGGGAGCGTATGATCGTGTGCTATACGCCAACGGTGACC
> #10 TGTGTnnnnnAGCAC  520 
CATATCTGGGGCGTTTAAACGGCCTGGTTGCAGAAGCAATGGACCTAGTATGTATGGCCCTGGGGGATGAGCGGGTCGCCTCTGCGAATCCGTTACGAAAAGCGATGCGTGCACTGTTGGATCTTCACGACGGTCGGTTAGGCTTACTTTCTGGGCAGGGGAAATCGCAGGTATGTATGTGATAGCGGAAAGACTTGCCTTTGTGATGTCGCCCCAGTGGATCAAAAGCCCCATAGTTCGCTTGACGGACCAAGCAGCGTGAAGTCATACCCACAAGGTGTATTGATACGTTGACCCCACTGTTTTACCTTCTGACGACTGAGAATCCCGTAAGTTCTAGGTTCGAGAATAGAGGAGTGTCCTCTGAAGAGAAGGGGAGGAGAACGATCGGTTCAGTCGCCCGCTATCAGTAATACCCAGTGCTTGCTTAAACGGAGCCTTATATAAGTTACCGGCGGCACTCGGTGACTTATTAGTGGAAAAAAAAGCTTGTCACAGCCCCGAAGGTAATAATCCTCTATGTGTCTGGAAGCACTGTGTTCTACACAGACTTTTTGAAGGGAGGCCACATACTAGTCTCGAACTTCCTCAGTAACCCCG
> #11 TGTGTnnnnnAGCAC  375 
ATCTCACTACAACCCAGCGCCGGTAACCCAACAGACGCATTATAGAAAGTGTCAGCAATCATGACTCAACTTGGTAGAAATGAATGGTGCCTATTGGCGTGCGATGACGCGCTGCGATGTATGCGCTCGCACGGCCAGGGTATGGCCTATGCGAGACCCAGCCAAGCAATTTAGGGTTCAGTCATTACAGCGTGGTATACGTAGCGCCCGCTGGTCCAGCGTTCCCCGACTAGTTACCGGCGCGACAGGGTAGGGTTTCTAAGAATCGCACCTAACTATCGTGACAACTCATGGTGCAAGACAAGACCAAGGTATCATGTAGGGCCAGGACGGCGACTCCATTTAGAACGAGCGAGACAGCCATGTTTGAAGAAGTGTGTGACTGAGCACCCGCAAAAATAACAATATGCTTCCCATCTTCAATGAAGAACCATCCGGAATTTAAACTCAGTCGGTTGCTGTATGGAAAACTTATTCAGGCCCGTACGGGGCCGATAAAAACTTCTGGTACACGGCGTTCGCGTAGTAGTCGAACCTTATTCTCTGGGCCTTTCTTTGTCCATCCAGATGTGTTTTCCCGTAGGCCCATACACACGATGT
> #12 TGTGTnnnnnAGCAC  563 
CAGGCACCGTGTAGGCTGGTTATTGGCAAGCCTTTAACGGAAGCTAGGTAGGACCGAGTACACAAAAACGGGTATGCCAACGGCAATAGGATTCTTCATTGCCCGATTCATGGCTGCGGACGTATTTCTGACTCTCCGAGGTACCTTGCGGGAGGACCCATCCTGAATTCCCACGCAGACAGAAAGACACCTGTGATTTGAAAACGGCAGTAATCCCCGCTACCTTGGGCCGGCTTTCCATAATTCAATTGGTTTGGCACTCTCGGAGTCGGCGGAAGCTCTCAGAGAGTCCACGTTGCTATCCCTGCGTATGCAAGGAACGCGTTCGCGCCCTTGGCAAAAAGGAGAGGAAACGTATGCCTTGGGACTACTCCCTCTTACTAGAGCACTCGTAACGAGCCAAGCCCTAATGTTATCCTGCAAACACTAACCACTCTAATATCTGCGTTCCAGCATCCGGCTTCCTTATTTATCTCGGCCTGCCACACTTTAGTGTGCTCATCTACCGTGAGACAATAGGTCGGAAGTTACCGGCGGCACAGACAACTATCACTGCATACAATTGTGTGAAATAGCACAGGCGTCAACTAGAAGAGTCGG
> #13 TGTGTnnnnnAGCAC  553 
TTGGTAACGTGGTTGACGATGGGTACTATCCTATCTACAGAGCTCTTTCAGTGCTTGGTCTAATTCTTGTGGGTGTGCGTCCGAGCTAAGCTGGTCTGCGCTATGGTAACTCGCCATAATGGGAACGTTTCCGGAAATAACTGTATATAAGGGCTGGCGGATTGCTGGTGGACATCATCAATGGACCTGTCGGAAATGGGAAGCCGTCCACCTTAACCTTAAGGAGGTCAGCCATGGGTAGACCTCCAGAAGAGCAATACAGTCGGTCAGCGGGTCACGGCGCGAGGACGGCACGTTCATTCCCTATTCCGTTTCTCTTGGCAGGGCCACATGCCGGACTCTGAGTTTTGGCAGTGACAAGAACGCTACATGAGGGCCGATACTGCGGGGTAGTCAAAACCATCGCTTGCACCCCTGTGAGTGACCGGCGGGACCGCAGTGGATTCTGACGCGTCGGCGCCTCGTGAAGGTAATAACTGCAATGAAAGCGTGCAAAGCAATTCAGCATAGCAGAGGAGACATTCTACCCCGAATAGAAGAGTACTGTTAAAATTGTGTCTGCAAGCACGTCAGCCCTCATCATAAATTGAACGCAAGGCA
> #14 TGTGTnnnnnAGCAC  63 
AGCATGTAGTCGTAGGAGTTTATCGAGTTTTACCACTTCCGGAGTGATATGTTCACGGCCCACTGTGTACTTCAGCACGACCTAGTGAGTGTTTGCCGCGATCACTTCACCCGAGCAACGTTCGTATAGCGGATGGGCTTTCACCGGCAGTTACCTGCGGGACCAATGGGCCTGGCACGTCGAATATAACTAGCCGGAAATGCGATTAAGTCAAGTACTAGGCAAGGGTTGGCTACGACTGCAGCGCCTAGGGTGGCCAAAGGCCTGATTTCATTCGATCACTGAGCCTCGTAAACTGCGCATGAGTGGGTGTTCTCGCATTTTTTCTCGCGTCATTACGGAAGTCCATGATCTGCGTATGCGCGGAGGCACCATCGACCTGAACTCAGCTATCCCACTGGTTAAGCGTGTGAAGGTAGCCCGATTGTCCCTCCTCTATGTGATGTCCTTTACCCAATTCAACCCAGCCCTAAATGTCAGATGCATCAGAGTCTAGTTTAATAATATGCTACGGTGGAGACATGTAATTATTTAAGATACGAGAGCGAGACTCACAACTTCTTATTGTGGAAGGACAGCGGGCTTGATTTTCGGCCCAAT
> #15 TGTGTnnnnnAGCAC  495 
TTGTCTCTGGTCATATGTACCGGGGTCATACGTTCATGACATGAGGAAGACTGAGATTCGAGCTGGACCAGCTAGCGGCAGTACTGCGCGACCCCTACACCGGAGACAGGCCCCGATTGAGTGTATGAAGCCAACGAGGTATAGAGGTCCATAGGACACCGGGGGTATCTGCGGTTAGGCTGCTATTCAAGGTACCTCAAAGGTACGATAGGTTCTGCCGCTCAAGGTTGAACGTCTCGTCACATTACACACACGATAAGGAGTGCCCGTAATGAGCATCCTGGAAGTAGGTGAGAGTGAGGACACTCCTGTGCCTCTGGGACACTCTTTTCCATGCGTGCGCATGTAGCGAGTATTCGGACTGCGAGCTCGCGGACCCTTTTCTTAGCGACTTTCGTTTTACATACACGTACGCACCGGTGATGTAATTTGAAGAGTTACAGGCGGGACACAAAGTAGGTCATGTGGGCAATTTTTGCAACCCCCTACGTCTTATGTGTGGAAGAGCACTTCAAGGTTTCGACCCGAAGCATGAGGACAAATGATAGTTGACGCTTATTGAACGAAAACACCATCTTAGTGTAAATAAGTTGTAAAAAA
> #16 TGTGTnnnnnAGCAC  569 
CAAAAATTGGTGGTGTCGGACGACTCGAGTTTATTATGTCAGTTCGGTAATCGTTCACGGACCAACATTTAAGTTTCCGCCCTTCGCCTTATACAAGATGATGGGCCAGACTCAGGGTACGACGCCGACCGCAATTCCTTCAGGCACTACCGCGCGTTGACAGCACACGTATAGGCTTATACCCTGTGGGTTGCATGCACACAATGCGCGCCTTGTCGCTAAGGCTCAAGCATCCGAGCCAGTACCTTTAGTCCGGATGACTAACCTCAAGAGCAATTTGACGCGATGTGGCCTCGAATAAGCTTCTGCGCCTTGGTCAGTTTCGCTGCTTGCACACATGGATCTCTGTAAGTATCCTTGGGATGCTACGGTGGCCTATGAACTAAACTATCGAACCACTGTGCCTGCAGTAGAAGCATAAGGTGGAAGCTCACGGCATCGGAGTTACCGGCGCGACCGTGCATTGCATACCGGGCAACGGGAGAGACTTCGACCTAGTTGAAATGGTTTCCCCTGTTTTGACTGGGGAGCGGCGCAAATACACTTTGGTCCTGACAGTAAAGTGCAGCTGTGTAAGATAGCACATGAGGCGGTCAAGGG
> #17 TGTGTnnnnnAGCAC  269 
AGTACTTGAGTAGGCAAGGGCATGGCACCTGCGAGTTACCGGCTGGACAACGAAAGGATTTCACTGATTGATTGAGAGCCGGTGTTACTTAGAAATTATGGTCCCGTGAATGTGAGCATATTGTTGTGTGCCCGTTAGCATAGGGGATGTTCGCCCAAATGCATTTGAGTACTTTCCTAAGTCACGCCGCAAGAAGAGGGGGTCCGTTCTTTTATATACCGCGACGGCAATGTGAAATTCGGACTTCGAGTGTCGCTCGACGGAAGCCCTGTGTGCGGAAGCACCTGAAAACGTGTCTATTGTGCAAATAGCATGCGACGAGTTCCGGAGCAAAGGCTGATACTTTACTGTAATTCACTCTCCTCTCGGTTGAACTAGCTAATATGCATACGCGGTCTCATAGTCTGCCTACAACTGGTGTAAAGGTAGCACCGAGCGTTGAAGAGCGACATCCAATTACAAGGGGATCAGTATCACGGCTTCCACCTACCCCTTTGTGTTCGTATTCCGGCCTGCATACACGCCCATAGGATATTTTAACTCGGTTTGTAGCGTGTTCTGTTCTTCGGCGTAACTTAGGTGAAAAGTTTGCGGTCCATT
> #18 TGTGTnnnnnAGCAC  566 
GTCCTTTGCATCACATCGCTAACCAAACGGTACAGATCTACGCCTCCAAGAAGCGGCGTACTAGTGTTAGTCACTTGAAGGATACCGGTCGAATTACGTCAGTATGTGGTAATTAAAGTATCAAATAGCTTCCGCCACTGATGATGATATTACAACTATCTTGACACGCAACATCTCGGGCGGGGGACGTGCGCCACTGGTGTTCCGTTCCATTTCCTGTGCACGCCTATCACATTCGGATTCGGATTTCGCGGGATTTAGAAACTTGCCTAAAGGACCTTTACCTGAGCACGAAGTTACCGGGGGGACATCTAGATAACGCGACTTCTATACCCCCAGTACATCTTATAGCCACGAAATCTAGACTCGCCGTCGAACCACTCGTTCTTCTAATGAAGCGTGCGATTAAAAGTGAGCCGAGCCGATGACATCGATGTGTTGTCCCGAGTGTGTAATTTTCTGGCGCACATCGGGAAAAGAGCGCCGACCTGAGAGACGGCCTATCATGAGGGTATCGTGAGAAAAGCCATTCGTCTTACTGTCGTATGTCGCCGGCCTGCGCTAAATGTGTCCCAGAGCACAAGGGTTCCCTTATTAGTA
> #19 TGTGTnnnnnAGCAC  361 
CAAAAGTCGTTACGAGACCTCAGCGCCGTCGACGAGATTGGTGTCGCCTGAAGTCCATTTACTCTATTTTCGGTCTGTCCCCGAATCCGAAGCAAAATTTGACATTACGCTTGCTTAAATAACCACCACAATACAAAACGCAGTCCGGGGCGTGATACACGAAGCAGGAAACAGCGATAGGCACTAATGAAAACGGCCAGCATCTATTATCGACTAGTTAAAAACGGGTGAATAGGACAGTTACCGGCGGGCCCCGAAATGCACCGTCTAGAGAGGGTTTACACGCTGCAGACGCGACTTCCAAGGGACCTGGTTCATTGTCGATTGTACTGTTGCCACGCAAATACTTACGGTGCTACTCTGTGTCAACAAGCACTGCGGGAAGGGCGTATTGAGCCGCAAGGTTAGCCATTAACGGGACTAACAGGCATCACAAAAGCCTCATCGGTAGATGAAGGTAGGCGACGACCGGATTTACCTCATCGTCCCACTTGCTAATCCCACATAAAGTCGGGACACGAGCTCTGCTGGATGCACCACTATCGCGACTGGGACTTAAGGGGCCTCGAGAAGTCAATAGTTACTCAGCAATGGCTCGGC
> #20 TGTGTnnnnnAGCAC  337 
CTTCGTTCGTGCCGTGGTGCCTAGCGAGACACATTTTGACGTTTCGCAGTCTGCGAAGGATGGAGCTCTTGCGCAAAGAGCCCAGTAGCGTCACCGGATCTGTGTTGTCGCTTTTCGTAACTCCAGAGGTTCCGTCGCATTGGGCCATAATCTATTGTCAGAGATCCCTCAGTTCAACACCTGAACTGAATTACTTGAACCCACACCAGCCTCATCCGTGAGTTACGGGCGGGACTAAAGCCCGCATTGTCACGTCGCTGTGTTGGGGGGCTAGGCTCACACGGTCTCGGTCATAGCTCTCGGCAATTGTCGCTAAATGGCCTGAAACTCAATTGATTGTGTTTGGAAGCACCCTGCATACAACTGCGTAAACACAATAATCGCGCTTCGTTGAACGCAGCAGGATTATTCGATTTAGGGCGCTGCCAGCGTCAGCACCTAGCACCTGTGAAACAGGCGAGCTTCCACGCAGAGTCTGTGATTAATGGACGGGGCTTCCGGCAGTTAGGTCGTATTTCGTGACAGGAGTCACGAAGAAAGTCAGCTGACATTAAATGACCCCTTCTCCTGTGTACCTTCATCATCAGAATCCAAAGTGTG
