# Supplementary material for: A particle swarm optimization-based algorithm for finding gapped motifs
Source: BioData Min. 2010 Dec 13;3:9. doi: 10.1186/1756-0381-3-9 (PMC3022572; doi:10.1186/1756-0381-3-9)
Supplement: Additional file 2 — Experimental Dataset. The synthetic data sets and real biological sequences used in the paper. [file 1756-0381-3-9-S2.ZIP › synthetic/with_noise_motif/7.txt]

> #1 CAGTAnnnnnCTGTT  218  CAGTAnnnnnCTGTT 
AATAATGACCTAACGAGCCCTCTCAGGTGGGGGCTTACTGGGGGAATGCAACGTGGCACATTGCACACGTTCGCTGGGATTAACTGTCTACGATTACACTTAACGATAGATCAAGAGCCCGGTGCTGGTAGGAGAGGTGCTGGAGCAAGCGATCGAACTTCCGCTGTGGAACTCTGACCGTCCCGACTCAGGCATCGTTAGGCGTGCGTATCCAGTATCAGTAGGCATCTGTTCTTTACGAATCACACATGAAGGCCACTGCACGTACTCTTCGAGTATATCATTGCATGACAAGGTTAGATCGGCACCTCCAGAAACATAAAAATGTGGCGGGAATACCTTGACGACAACACCACAGCGCGCTCCTAGACCTTCAGCGGGTGTAGACACTCAAACGTCAATCTGTAAAGGGCACCGGGTTGATGCAAAGAACGATCAACGGATTCACTTATCCGTGTAGCATGGTCTTCCCACATGAAGTCCAGTAAGAGTACCTATGTATAAAATTCACACGCTCCTACCTCTCATATTAGTCTAAGCATCCCGAGTTGACGGATGTTCGTAGATGCCTCAATCTTTGTGTAACATTTGCGCCAGAGT
> #2 CAGTAnnnnnCTGTT  160 
CTGATCTGTGGTTTGGCACCCTGACCGTGTGATAAGGTACCGCAATTCAGCGTAGTGCCAATATACCGACTGTAGTACCAAGGTGAGACTCCTCCTGGCTAACTCTTCCACCGTAATGCAGGCCTGAGCCCCCGAGCTTGTATCTTGGGTGACACAGCGTCAGTACTGCCCTGTTCATAGGGGTGTACAGAGGCGTGAGGCAGTCACCTCAGTGCGGCTGATCGATCGTACAATACTCGTGGCCCGTTAGCAGGGGCTCATGCTCCACGTAACCCGTCCTTTTCCCATCCTATAAACACTTCTCGCTGGCCCACTCGTATAAATAATGACCAGCCCGATACACCCATATTTTTTGATGGATTACACGGCCGTGAATATTATTTGGGGGAAGTAGAATTTAACTGCAGGTCGGACCTTTCTATGACTAAGTAGCACGATATAGGCATATGCTGACGCATCGGCCTCGGCCGCCCTGCGGAATTTTCCACACATTCGATAGATTCAGACAGCAGCTCGCGTCTTAGATTTTCTGACGGCTGTCGCGGTATCTAATCTTAGTTTGGTTACAATACCCTTATGCGTGCACCATATGGCCGGGGG
> #3 CAGTAnnnnnCTGTT  297 
AGGACAGTTACTCGTAGTGAATGGCCAGTTATCGAGTGGGGTGTCCTTACTCAGTCTATGTTGCGGTCACTGACCCTATGGGACTCTGACCGTCAGTATTCTCGAGTTGATTATAGTGTTTGTAATGTTGTCCATCTGCCGACGTCATATGTGCTGCGCAAACCCAGATTCCTGATAAGAAATGGTATCCTCGCGTCATAAAGTTGGTGATGCGATCAGGGCTAGCTAGGAGGGCCAAATATCCGGATGGGAACAGTTGCCTTACACGAGCCCGGTATTTCCTCGAACTGGCCCCTGCAGTACACAGCTGTTCTAATACTGAAACCTTTAGAGCGGTTTAATTCTTCGTTCCTCCAGAAGAGGGTACTTATTAGCTCGCACTGAATCTACCATTTGTACGACGATTTCCCCTATTATATTCATATGTGGACTCTTCGTGTATGATGAGGACAAAAATTGCATACGAGATAATAGTTATCTTGTAGTACTGTTGTAATTCGTCCTTAGAATTTCGTACTCAGATAAAATTCGGGTGGAAGAACTCTTCAGTCATAATACTTGCGCAATAACAAGAGCTTCCGGGGTGCTTATGCCTGCGGC
> #4 CAGTAnnnnnCTGTT  246 
TAGGTTTGGCACACATGTCTAACCGATCTCGGCAAAATGGCGTCATAGTGCTGTCCTAGGCCAGCAGCTCTATGCTGGCCATAGGCTCCGTGTTAATTGGACTTAATGGATGTTCCCAGGGCCCACGTAAGACCACCTTATGGTGTATATCGAGACAGAAGGCTTCCCAACTTTGCTTATGCCGACTATAACGCCGGGTGGAGCTAGGTGCCATAAATAATACGGGAAATTTTCAGCTCCCGGCCGCAGTAGTCCACTGTTTCCAGAGCCTGTCACACTGTCTCATCGGCCCCGGCAGTCTGATATTGCACTCTGACCGTAAACGGGTCGAAAATAATAGGGGGAATAGGTGGTTAGGTTAATAATCCGCTCACTACGAAAAGGTGTCAGAAGAATTCACTTGTAGTGATGCTATTGGAGCCGTCTGAAGCTCAGGGCAGCGTAGTTCCATGCGGGCAGCTTCATTGCCGAGATGTGGAAGTGTCACGCTAAGCAGATTCCTTGTGCCACCGAACGAGACCACTCGCGCCTGATATCCCCGGTTGACTGCATGGGTAACCCCTCAACCCGGAACTTCAGTCGGTAATAAACCCCTCCAGG
> #5 CAGTAnnnnnCTGTT  144 
CCCGCTCTGTGGACTAGAGTCCCGCTCTATCCCTAGGCCACATCCGCTGTTAAAGCTTATTGCACCGTGAATATACCGCTCATGAGTTCATAGAATCTGTTGTTCTAGCCGTCCCCTACCAACGAGCCCAAAGTAGGCACTCTGCAGTAACTTCCTGTTTCGTAGGACCGCGTCCCCCGGGCATCAATCGGTACTGTTTACCTAGACTCAGTCGGGGGCTATGAACTTAGTGTGGCGACTATGCCATTGAGGTCTTGGGTACCAATCGTGGTCAAGCTCTTAGGCCCTTTGTCTTCTCTGTCGCGGTTGCGCCAAGCCCACAAGTTTGAGCAATCGCACTCTCGACACGGGTGGCCCAAGTCGTATCCTGCCCGTCTATCGCCATGCATCGGGACGTGATACACTTTGTGTCTACGTTGGACATCCCCTCATGAACTTTTCTAATGGGCCACGAATCGAATATGAATATTTCGTCCCAAGCAATCAGGGTTGTGAAGTAGGTTAGAGAAGGCGGATTTGCGCTCTTCGTCACATGTTATAGCCAAGATCGATTAAGTGAGTAAATGTTGGTATAATGAGTGTGCTTAGCACACCAATTTC
> #6 CAGTAnnnnnCTGTT  181 
CACGTCAGTGCGGTTGAATCAAAATCCGGGCATGGGTGATACCGACCCCAGCATCAATGTCTTACCGCTGAATCGAGTCTATCAGGATCGGTCCTTGGACAACACAAATCTTAAATTAGATATACTTTCTACTGCCGCCCGACTCCGACAAAAACCTAAAAACTGTAAACGTGTGTAATCACAGTACGATACTGTTTTATCGGTCAGCACTAACAAACGTGCTACGAACATGTGCAGTGTACTCGACGCTCAAAACGACAACGTTAACTGAATACCAGTCCACGCCTTCCTGGGCCGCGCTTCGTGTTAGAGTGAATTTCATTGCATTGGACCGAAATTCGTTCCTCCGAGTTCCACCTTTACAGCAGATTGGGTACACACTTAAACCCACAAGAGTACTTAGGTCGAGTATGTTGAATCCAGCGGACTCCTCGCACTCTGACCGTCCCCGGCAAATACGCGAGCCTGTAACCGAGTGTATGTAGTACTGTAAAGGCCAACACTGGCCACGTTCTCAATTGGTGGCATTAAACCTTTCCTGTGCAGGAGCTAAGGGTTGGTGTATGATTCGCACGATCACGTCGCTCAGTTGCGGAAGTA
> #7 CAGTAnnnnnCTGTT  459 
TATGCTTTGAGTTTAGGTATCGTCCTCACTAATTGATCTCCCCAACGGAGCCCCGGAAGCTGCGGTGCACGCTTCTAAGAGTCTAACAAACTGGCACTCCAAGTTATAACAGAGGCGTCGTTCGCGGTCAACATCTTATTCACCGTGATAGGTTAACTTGTATTTAGGAGCCGGTAGCACCGTACACGTAAGATCTATCACGGTCTGGCACTCTGAGCGTGAAGACGACTAGGGGTTCGGCGGGCGCCACTGGAAGCGGGGGCACTTAACGCTAAATCCTGCCACCGGAACGTGGACCACGTTCTTCGATCGAGTCACTAGAGCGACTCCCTAAAATCGTAACAGACGGCGACACAAGTCTAAAAAATGGGGGATCAATGCGGTGTTTCGACTCCTCCTTTCGGCCTGCGATATGTGCGATGCGTGGCTCAGGGAATTGCGGAGCGCATTAGGCCCTTGCAGTAGGGCCCTGTTCAAGATGACACGCACAGCTTAAAGCATTTGCAGCGTAATGACAGCGGATCTTCTGTTCGGTAGCCCAGCAAGCAAGGGGGTCCAATTAAGGTGCCTGCCTCCCGGCCATTGGCATCTGCAAATGCA
> #8 CAGTAnnnnnCTGTT  474 
GTCAGTCTTCGGTTGGCCCGCCGCATCGGTCCTGCCCGACTGTTGCCTGGCAAACATGGGGTTCGAGTGGAGATCGAGCTCTTCTACGGTAAGTCATTAGCAAGACAATGTACGCAGGGCCTCAGTAGGAAACAGCCGCAACCCTGCGCATGTAGCTTTGTTGATACAGTCTAGATAGCCGAACCGGTGGCACTCTGTCCGTGGAGCCATGGTGTACGCGATTCACGAAATGGCATACAAAGTACGAGACAACAGCCACCACTTGTGGAGTCAGCCACTCTACAATCCAGGATCTGACAATTCACGCGACTTCATCAAGAGAAGCAACCACCATCCCGTCTGAATTCTTTTGTTAATACCATGAGTGTCCCCACCTCTGAGCGGAGGAGACTTTTCGCATTCATTGGACAATCTCCCACAAGTTCGATAATTGTGCCACGACGCATGGTAGTGCGATGTTTGGCGAGTATGAAACAGTAGAATCCTGTTGCGATTGACGAAACCAGGTGCGGGCCAGTCCCGAGGTAGCGGCGTGGGAGACATTCATTTCCCTCTCATTCGGTACCTTGCATCTTTTGGGTTTTAGACGAGAGCATTTTC
> #9 CAGTAnnnnnCTGTT  146 
GTCCGTTCTTATCCATCTTTAAGTTCAAACGGATTGGTACGACTCCTGAGCCGAAGCCGGGAAGTACCTCTCCAATCTCGGTTATTGAAAGGATCTTGCGTATAATTCTCTCAGCTGATGAGCCCGAAACGTCCTCATTTAGAACGCAGTATCTCACTGTTTTTATACGTAGGCGTTCGCTTTAGTCGTTTAGGTTCAATTACCCTAAAGCAGCAAACGTACTTATGCTGCGGGAAGAAGTGGCTGCTATGACCTCACGTTTGGGGGAGGGCACGTTTGTTAAAGTCGCTGATAGCGACATTGTAATAACTTGTTATAGATAAGATTGTATGACGACCACGAAATTAGTTGTTTCAGCGCCCACGGGATGCCGGGGCGACCTACGCCAGTCACCCTTTTGGCAATGGAATCGGCTATAACTCCATTAGGTCAACCTTTATGCCATAAGAATAGCACAATGAATACAAATAAGCCGAGTGGTGGCTTGTTGCTGAAAAAAAAATTGCACTCTGACCGTTATCGTTGTTTTATTACAGCGGCTCACGATGTTCACAAATTTGTGCATGGAACCTGCCAGAGCTTGCAGCTCAGCGTCCCTCG
> #10 CAGTAnnnnnCTGTT  577 
AGGGGAAGAGTAAATCTGGCACTCTTACCGTAAAGTCGCCAACAAAGAGAGTACCTCGGCAACACTTGGATGAATAACAGCGCCTTACCTGCTTCAGCGACCTGCGGGTTAACGGCCGGGCATCTACCCAGTCCCTTTCGGCGATACATTGATCCGGTTTTCGAGTTCTATCGGCCGGGCCAGAGTGAGGTCTGGGCCTAGTGACTCTGTCTATAGGGGCACGATAGCGCCAATACTCCCCGACCATTTCATGTTGTCTCTACTACCTTGAAAACCCAAACCTTATCTAACTCGTCAAATGATGAATCATCCACAAAGAAGCATTTATTAGCACTCCGGCCAGGCTGCCGCTTCTTATGTACAAGTCACACTAACCTTGAGTTCCGACGTCGACGGCAGGAACAAGCTGTTAGGCTCGCTCGCCTTTATGTTGATGTACCTACGGGCTAGGCATGATGAGATGGACATGCACCCTTTCTATCCACAAAGAGGAAAAGATACTCGACCTGATCGCCTCCTTGCCGGCGACCAGACAAGCTAGTGAATTCCGATTCCCGTCTACCATCACGTGAGAAGTCAGTAACCGGCTGTTCGTATTGG
> #11 CAGTAnnnnnCTGTT  140 
ATATGTAATTCTATGTTTTCGGCCGTTCTGGTCGTTGTTCGAAGAGGTGCAATGCCCCGCTCAATTTCGTGCTTTTCCTTGTTGCCTTGGACTACGAAAGTGTTCTGTACGTCGCGTACCGCGCGTAGTAATGAGTGGCACAGTATTAAGCTGTTGAAAAACTGCCGACCTTTGGGCACCTAATGAGGAGGATCGAGCAAGATCGGATGCCCCCATCGGCCACAGTCAACATCAATGATACACTCCGGAATCCACTTGTAAATCATCGAAGCATACATTATGCAGTTCCTCCTATTAACAATCAGGCGCATAGACATACCTTGGTCCTCGTCCCCTTGGAGCAACCACGGGCCAAAGCATATCCAGCTCTTTAAACCAGTGACTCCATGAGGTTAAGCTTATGATGCATAACACCCGCAACTTAGTAAAATATGAGACGTCGCGTGTCTAGATCACACGACCAATAGACATTTACGGAACAGCTTGCTTTTAATAATGAAGTTCAAAGCAACGCCCTGAGCTGCGGCCACCTCCACCATGATAGCCTATTTAGCCAATCAATTCAAGCAGACCATGCTTAGGACTCCTATACGTGGTCTA
> #12 CAGTAnnnnnCTGTT  427 
TATATGAGAATTGATGTTTCGGTGTTGGGTGGTCGTTTCTTATCAGAACTCTCCCAATGGGCAGGTCGGGCCGATGGTGTGATACAACATTGAAAGTCACTGGCGCACAGATGTTTATAAGAGGATCTACAATGCGACTAATTGTGGTGGTAGCTGAACCCCCCAGTAAGAACAGAGATATGCCAAAAACCCTGGTCCTCTTCCTTCGACGTTTATTAATGCCCATACCTGAGTCGGTAGAGCTGGTCGTCAAGCACCCGATTTGACCTCTTTCTCTGTCCAGCGTGTCTGCTCACCCGCGGAGTTTGCGTGGCAACGAGCGTATAGACACAGGGCCCTTATCGACTCTTTCCTCATTTTGCACTCTGACCGTGGTTCATAAACTCCGCGGCATTACTCCTGCCAAATCCGGCGTAACGCTAGTTCTCAGTATTATGCTGTTTATTATAGATGGGGTCTACCAACGGCAATTCGTACTTCCTATCGCATACCGCCTTTCTAAGCGCCAAACCTGCAAGAATCCCTGAGCCGCCAGAGTAGTCAGTCGATTAGACTTTAGACAGTAATGATCTACGAGAACTAAACTTATCACCGAGTTAT
> #13 CAGTAnnnnnCTGTT  326 
GAGACGGAGGATCATCCAGTGGCCCCATTTTGGCCCTCTGACCGTAATAGGGATACAAATTGCTGTTATACCGGATGCGGTAAATACACGTAAATGTTGGTATCGACACTGAAGATTGTAATAATAGTTACGACAGCCGGAAGATTAGCTGCGGCGGTCCTGAATAGACCGCCCGAAGGCCAGATTGCGTTCCTCCTACACACGCTTCCCGTGATCTCGCACGCAAGTAATCACTCAGGGAACGAATTCCACTGGTGCTGCGTCTTGACAGCATTATGTAATCTCTGAACGCAGGTCATGACAAATATGTTGGACAATAACGGCAACAGTACTTATCTGTTCTACAACAAGCTAGTAGCCGCTACCGATTGCACGGGGTGTCTGCCCGTGTGTGGATACTTTAAAGGGCCAATTGAATGAGGGCAAGAATTTGTTGGCCTTCTGCCGCACCGTTATTGTTCGTTGGCAAGTTAGCCTTGTAAGTTGTTAGGCCCATACTAAGTAAACTTTGATATTGGGGCATGGTCGCAGCGCCGCGCACTACAAAGGGCTGACAAGGCGAGACTGGCTTGTTTTTTCGCGCATTATCTAATGACCTTG
> #14 CAGTAnnnnnCTGTT  490 
GAACTGTCACCTACGCAGCAAGCCCATTTACCACGTTGAATCTTTGATAGTCAAGCCGAAGCCGTTCGCGGATGTGAAGAGTGGGACTCTGACCGTTTGCCCCCTCTTCCTTTCCCCAATTTTATCAGATTGACTTGGGTACGTGTATTAGGTCTGGTATGACGCACTGTGGCACTTCTGCCAATTGCTTACTCAACCTACCGGCACACAGTGGTCGGGCCTGAAGAGATGCAATCAACGCTCTCAATGGATCTTGCTACGGGGGCTTGACTTGGCGGACACAGAAACTATGGCAATATCAAAAGGCCACGAGGGGGGAGGTAAAACTAAACCACTGGAGTGTGCCATAACGTCTAGATGAATCAACTGCCGAAACGAAGCGAATTACTAAAATCAAGTGACAACACTCCCGTGGTCTACTACTAGTACTGCATCCTGCATGGTACGGAGTTTAGTGCTTACAAACGATTATCTGGAAAAGTTCTCACGTCAGTAACCTACTGTTTACTACGTATGCATTTAGAGGGCTTTACCGGAGTAGAGCACTCCGCCTTCCCTGCTCCAGTTTCGTTTCATGTCACGCACGCTGTACCCCTAAGC
> #15 CAGTAnnnnnCTGTT  238 
GACCTGCAAGCGAGCGGCTTGCGGCCTAGTGCTAGGGTGTCTCCGGAATTTCACTGGGGCCCGACAGTTAGAATCGCCGACCCCGATCGGGTTATAACTTGGTGCAATGGTTTCACCAGAGATCATCAAATGGGAATATCGGACTATCACCGGATGTATACGGTCTTATGCGCCTACGCGAGAGTAAGATGCGCCTAATTTACACCAGTGATACCTCGGCCATTCAGCACCTCGTGTACAGTAGGGGACTGTTATGACTATAAATTTGTACCCAAAAGTGGACGAAAAGACCTGGCACCCTGACCGTTTCCCGTAGTATCAAGCCAACAGCCGTTCACCAGGCACCTCGGGGGCTTCAACGGGACCGCGTCCCTCTAAAGGGCATATAAAGTGATTGCAAAGCGCTCCTCAGTCGTCGTGGCCAGATAGTAGCGAGCCAAGAGGCCCGTAACGCCAGAAATAGCGTTTATATTGCATGTGGTTACAATAATACCCTAATCATATCCACTTTCGTGTTGGATCAATCTTCGACCACTCCAAATGGGAGGGAGCGGCCTCAATCGCCTATAATATCGGCAAACGCTATATAATTCCATAAGA
> #16 CAGTAnnnnnCTGTT  434 
TTGATGAAAGTACTTCAGACACAACGCGACGTAATAGAAGGAGTTCATTACTCCATACCAGTTTTGTCGTTATCTTGTGCATCCCCACGCCAAATTGGACGTCCACAGATAAGCGTGGAAACAACAAAGACAAGGATGTACTAAAGTGCAGCCGCTGCTCGACGGTGGGCGTAGTACTGGTATATATCGGGAGAGCTATCGCCGTATATCGGGCTCGGGACCATCGAAGTGAATTATGATTTCCAAGGTCGAGGTTAATTTCTAAGAAAATATGGCACTCTGACCGCATCTTTGTTCTTCTGCTTTTATCAAGATGTCGTGCGCTCCAAAGTTTGGGCGCTGCCGATCCCAAGGCGTGGTTATGACAGTGAGACTGGTTTAATTGCCGTTCGAAAAGAGCGGTGAGAGCACGACCGGGACCGACGACACACTGACAGTACCACGCTGTTCGTTGAGTGGAGATAACTTATAGCGCAGGCTTAGTGTCCCTCTTCTAGGTGGTCTGGAAACTTCGGACTCGTTCGAAGGTGCCCGATAATAGTTTCGTGCCAAACTACCGATTCCCGACGACATCAATTGAAGCATAAACTCCGGGAAGCT
> #17 CAGTAnnnnnCTGTT  347 
ATCTTTTTCAAAAACGTGTGACGCTTAGGTTGTCCGACCGCCGGGTACCTTGACTTCTCTGCGCGTTGACAGGTAAGAGATCGTTCGAAATGCCATCTCCAGTTCTTTTCTGTCCGGAGGACCCTCAAACCCTCAAATAACTGACAGTAAGACTCAACAAGGCGTCGTCGTGGGGTGAGGAAGCTTGTAGAGACATTTTTGGCACTCTTACCGTCCCTACGAAGGAGCTCCCTTAATTGTATTCCAGTATAGTAACCGGATTCTGGTCCCACATGGACCAACGTGGCTCTTATCTCTGTAATCATTGTATTACCATTCGAACCTGACCTACTTGTGGGCGCATGCTCCAGTAAAGATCTGTTCACATTGACACAGGTATTTCAATAAGCCAGTCGAGCTAGCATCTCCTCAGGATCATACAATTGGAATTACACAGAGTTTTCCAAGATGGTTCTCTTCTGCATGCCGTACGTTTTTCATAGGTTCATACGTGGGCTTTGTCAGATGTCGGCACATGAGTCAGTTAAGTACGCCACCGAGATTAATAGTGCATTTGTAAGACACTCGATGGACCACAAATTCTGCGAAGATGGTTCACCA
> #18 CAGTAnnnnnCTGTT  395 
ATTGGCACACTGACCGTCAACCCGGCGCCACCTCGGAGGGAATGGGCTTCTATATCCCTGCAAAGGGGCCCCCAATGCGCGCGCGCTTGGGAGGAAATTCAATCATAGAGTGTCACGTCCCTCTCCACATTATGCTCCCCTATTGTAAGCCTAGTCATTAGGCCAGACACGTCCGTCTATACTCAGGACCATTCATAAAACGTGAGGCCGACTTGTCCTGGACGCCCCCGCGACCATTCACGCACAATCTCTTTCCATGGCAACCCGAATACCCGTCGGGCTGCGTGTGACTACCCTTCTGCCATTTACCTGACTTACGTGTGGATATGCTCTACGTAGACCGCGGATTGGCCAAGAACGCATAAAGTACTCGGTCATATGGCTGCCGCTCGTATCAGTATGTGCCTGTTATACTGGACTTGGTGCTTGGCCCAGGGATTGATGCGAAGCTGTCCGGACCGGGAGAGAAGAGGTATCATTGTCCAGTTGCACTGCGGTGGCGATCATGAGGGCTAGGTCAACCATGGCGATTTTTATGTTACGGAGAGCCTGGAGCTAGCACATATATCTGGAAAAGATACGGTGAACAGGATTATGAGA
> #19 CAGTAnnnnnCTGTT  170 
CGTTGGTTACGTCGACATGTGGGAGAACAGACATCGGACGGTCTCGCCCTATCGTTGAATGAATTCCCGTAAGCTATACATGTAATTTTTGCTGATAGAGCAGTGCTCGCGCTCGTACGTCACATCTTTACAATAGATAGAGATTGTATCTAGACCGAACACGCAGTACTCAGTATATGTCTGTTGCTGCATGGAGATGGTCAAACCCGGGATTAACCTTGTGAGGGGGAACGACGGTAACGAACAAGCTCTTATCGCTACACTATGGGGGTAGACGATTAAGTACATGGCACTCTGACCGACTTCAGGTCGAACACCTAATAAATAACGGATTATCACTAGCAGGAATAATTATTTTTAGCCCACACCCACACCGTGGGGGGCGCAGCTGTATAAACGGGGTGACCTTTGCGAGACGGGCCCCAGCCTTTCGGAGTCCGATTGTCTCTCTAGCCTTTAGGTTACTGCAATCTTTTAGAAATAGAGCTCCCTACAGAGTCGGGGCCCGACGAAGGCAAACCGCGTCATTTAGCGATACCAGTAGCGTGGATAGAGCCGACCCTGTTCTAGTGCTATGACAAAAGCGTGATTCAGAACCTC
> #20 CAGTAnnnnnCTGTT  415 
GAAAACCAGCGTACCAACGCTGCCTAGTTGCGGCGGTTGCCAACCCCCGTGGCTTCACATTCCCTATGTCTACTCGATATGGCAGACGCCCCTTGGTGAGTTTCGATGTTCGGGGAGTGAATCTGTCCCCACATGGTCCTCGCTCTTTGCTGAAGTATACCAGCTAATGCGTTTGAGCAAGTGGAACAAGCCGAGGAGCGTTCTGTTAATAGTGCTTGTTAAATAGCCCGTACCTTATTCGTTCCAAATTTTATGAGTCTCCTGGTCGGATATTGCTGCGGCGGAAGGAACCCCATACCGGCGCAAGTTAGCCATCACAACCGGGGCGTTACATTATCTGCCTGCGAGAAGCCAAAGCGGATTAGGACAAACCTATGACGATTCATCGCAACTAGCGGGGGGAAGATAAAGATCCCAGTAAAGGTCTGTTTGATGGTCGTCATCCCAGAGATCACTCTGGCACTCTTACCGTCGGTTTCTCGGGGTGTTGCAGCGGTCCTTTCACTTAGCTATCGCAAATTCACGGTGTACGAGTCGGGATCAGTTTTTATGCTAACTGAATTAGGCAATAACCGAAGTTGGGTCGTGCCTCCGCTATTA
