# Supplementary material for: A particle swarm optimization-based algorithm for finding gapped motifs
Source: BioData Min. 2010 Dec 13;3:9. doi: 10.1186/1756-0381-3-9 (PMC3022572; doi:10.1186/1756-0381-3-9)
Supplement: Additional file 2 — Experimental Dataset. The synthetic data sets and real biological sequences used in the paper. [file 1756-0381-3-9-S2.ZIP › synthetic/with_noise_motif/8.txt]

> #1 TTGCTnnnnnCGTAC  449  TTGCTnnnnnCGTAC 
GGTCTGGCCGTTCATTTCATCAGCGGGAGCTATTCGCAAGGTGATCTGTTGATACCTAGCCCCCATTCTTACGGCGTAAGTGGGTAAGAGTCTAGATGCGCCAATCGTGGCCCAAAAAGAGCCCCACCGTTTATTACCTTAAACAACAATAGAGACGCGAAGTCCTCGAACAAGCCGGCTCGCCACTGTCGTTCACACTCCCCGTTTCCAATGGAGTTAGCGGAAGCAACCCGTTCGGGTTTGCCTAAGATTTCATTCTTGCCAAACGTACGTATATTACATCTACGAGCTCGACGCTAATGGGGCGCCGGCGTAGAGGTTGAGGCATACTGTCACGGCATATAGTGATCTGTTACCCCCGACCGGGCGACAAGAATGCGTAAGACACGCGACTCTGTAATCATTAAGGCAGCCACGAGACCATACGGATGTAGGAGGGCTTTCATGGATTGCTGGTACCGTACGAGATCCGAATAAGGATACCGGTCCAATAGCGGAGCCAACATCACTAATGCCACGCCGACACTGCGAGGATGTATCTTCGCTTCACGCTGTTAGGCAGAGGTCCAAGTTAGCTCGTTCAGTTGTGACGGCCAAGCA
> #2 TTGCTnnnnnCGTAC  124 
AGGTTCGGGGCCGTCATGGGTAACGGCATATAGACCATAGGCAAACATTGAGGCCTTCTGCAATTGCACCGTGGTGTTCGGCAAGGTCTGTCGAAGGCGTGATATGGGGTCAACAGTTATGTAATTGCTAGCAGCGTACATTATCAGAAGTGCTGCACGGCTGGTTGGTCGGATCCTTGTCCCTCAACCGTGGCCCCTTAAGGCCTGATAAAGCTTCTAGGTCAAGCCCCCGTTTATCAGGAGAGGTTCTGTGTTGCCAGGCACCTCACCGTGATAGGTACCTTATCCACAGTATAAAACCGATGTTCCTCGAACCTGGTAGCTTATTATAGCACTTCAAACGAGTCCCACCGGACTTATGACTATTTATTACCATAGAGGCTAAAGTTGGGTACTTATTAGTCATAACAGTGGAGGGCCATTTTCTGCGCCAAGAAGCCTTCCCCTTTACTTATTCGCTATAATTCTCGCACGCTTAGGATCAAATCGAAGTCTTAAGCGTGTCTGAACGAAAAAATGTAGCTTAGTACCGATGGGAGGCCTGCTGCTAATTGGGGCGTGTCGGTAAATTCAGTCCGGAGTTCCGATTGGCCATTTATT
> #3 TTGCTnnnnnCGTAC  567 
AAAGGGGCCGGGAGGTAAACATAATGTGACGGCATATAGACTACCGAGGATTAATTAGGGTTCACGTCGAGTTGCAACGTGGGGGCCGTTAGTGGAAGCGGTGCGTCGAACGGTAAAGGACGGAACACTCTCCCGTATCCTTTCGACTGTTTGCAGGATCGTGTAAGCATGTGCCCCGATGTTAATGTTGACCTACTGGTGATAGACTGCTAAGACCTAACAGGTGTTCGGTGCTACCAAGTATCCAGAAGCAATATGTAACTTTGTATTAGGCCTGCCGCATCAGCTAATCGGACCTCATGGCTTCCAGTCGGTTAAGACGCTACACCCGATACGAGTACGGTACGACCCGTGCTACCCTTCGTGCTCAAGTGCTTAAACCTATATTGAACTCTTAAGCCGTAAATTATACATCATCTCCAGCCGACGGGTCCTCGTCGGCATACTTGGCAGTCACCCATATACTGTGTGAAGTATGTGCAGTATTCACCTCCAGAGGGCAGCGGCCAATCCCCCAAGACAAGCACCGTTTTCACTCGACGCGTGTATGAAGATTAAAGTTCGACTTTGCTGGGGACGTACTGAGCAGCTCAATAGGAA
> #4 TTGCTnnnnnCGTAC  272 
GTGGCCCCCATCTACCCATCCGCTCGTCGAAATTGAATCCAAGTAAACATGCGTATCAAAAAATTTTAGACGAACAAGCACTGTGGGAGGAGTACGTAGGAAAAAGAAACACAGCTCTTTGTGCTTTTAGCAGCCGTCGTTGCTCGGGCCCTATAATATTGATACAGCGAACGCATTTCCATACGCCCCAATAATCACGGCTTTAATATACTTCAGGCTTCAGCACTAGCTTAGTCGGCCGGCGTCAGTTCATAGTCCAAGTTTCGAAACCTTTGCTCGTTGCGTACTGTTCGTAACAAGCCCAAGGATTTTCGTTATGGGGTCCTCGTCAAGCAGTTGGGCGTACGAAAGTGGATCCGCGGACACGGCATATAGACATGACCTTCGCGAGATTATCTGGCACAATTGTGAATCTTGCAAGGACCAATAGCCTTCTGACGGCGCGCAAGAAAGACACCTCAAGTTTGGTAACCGGATTACTCGGCTGGCCTCCCACAGTTGTAACTAAGACCCTTTTCCAGCCAGCCTTAGGTTGAGGAAGCCACCTAGAACCCCAGGTCGCTCACCGTCGGGAGTCCTTCTATACTGTGACTTGACTGA
> #5 TTGCTnnnnnCGTAC  356 
CAGGCGCTCGGGTCATTAAGATGCGCCTGAGTAACGGGCAATGAAGTTTTCTGAACCCATCGGGGTACCCCGATGACCTAAATTATACCAAGGGAACACTCGCCCTCTAATACTTCGTTTTTGCGGGTTTGAGTGTGTGGAGTCCGGTGCTCCCTTTCGGACTGACGTAACAGACTTATCCGGGTCCGGACTCACCCTACAGGGGTGCTCGCTCTGGCACCCAGCCTGCAACGGTACCGCGAGCCCTAGACTCCCTGCCTCCATTATCCCGAGACTCCTACATGCCCAGTTTAAGAACCCTTCCTTAAAAACAATGCCGTACGACAACCCTAAACTTGATGAAGAAACCGACAGCCTTGCTGTTAACGTACGAGAAGCGTTGATCCCTTATTGATAGGGGGAAGGAGACATCTTAAACTACTTTTGACAGTGGTAATTACTTGGGGGTAGTCCGCAAGTCACGGCATACAGAGCACATAACTCGCGGCTTCTTACGATAGGAACCCGCAGCCCTTGCCTCAAATCCCCACTTCAATCGACAGGCCCTGGGTGGTCTAGACTAACAAACGAGGGATTCGGTACCGCGGCAGGTGGAGGATA
> #6 TTGCTnnnnnCGTAC  196 
CCTGTCCTGGGTAACAGTACGATACTCGATCGCAAACGAAAGTCGACAACCGGCGTATCATGGATTAACAACGAGAAACACGGTTCGTATATGGTCCACGAGATGGTGGATATCTGGGGTCGGTAGAGGGAGAACGTCACCTCACCTTTCGATCATTACCGGTGGCACGCTTAAACCTCAATCTACGTCAAAGAGATTGCTAATGTCGTACCGAATCTGTTTTCTCCAATTAACCGATCCGATACTTGTCACGGCATCTAGATAAAGATTGCTCCAACTTTAAACTATTACGTAGTAAATTGATTGTTTGGGTTGAGGTCGATCCGACGACGGCCCTACGTTAGGGGAACCGCCTGTAACACTTGAAGCCAACCGTTAAACCGGGGCCGCTGGGCATGGATTAAAGATGATTCGCAAGCGTAACTGGGAAGTTGATAATGAGCCAGCACTGATTGGCAACAGAAAATAAGGACTGCGTGTGATGTCAACCCGTGGAGCATATTCGCGACATTCTCAAGCGTGAGAGGTTTGTGCAATTCATATATCCATGGGAGACATATGGTATTAGGCGGGGGCTTCGCTAGCATCTTCCCACATGTG
> #7 TTGCTnnnnnCGTAC  28 
TGTGGAATAACCCATATAGAATCTCACCTTGCTGTACACGTACCTGGTGATGTAGCATGGCATCGGTAGAGTTCATAGGGGCCGGTTGGCATCTATGTTAACTTTAGTGACCGGTACGGATTTAGAAATTCTCATAACTTGAAATTAACGAACAAAAAATACTCGGCGTACCACCTACACAACCAGCAGGTCACGGCATATAGCTTATCACCCGGCAAGTGGCCCCTGCTGGAATTATTCAAGCGAGTAAGGGTATATCGGAAGATGAGCCGCTTTAGGAGATCATAAGGGAGGGGCATACAGGAGGAAAAGCTTCGACAGAAAGTGATCACGGTGACGAGGTTGGAAGCCACCAAATAAAACGGAATGGTACGTTCTTTAAAGGAGGTGGAGTGAATTGCTGGCCCGACGACGGTGAGGGAGAAACATAGCTATCCCTCGCCTTATGACATCGTCGACGCTTATGCATCCCGTCGTAATCAGGGGAAGCGTCCAAACCTGGCCCGTAGTATTGCCACCTTAGACGACACCGAGTCAGGGCGCAAGCCATATTGTACTGCCTTCCTGCCATTGATTGCAGAACTGATTACACAAGCTAGA
> #8 TTGCTnnnnnCGTAC  387 
CTGAAGGAGATCAGAAACCACTGAAAACGAATTTTTCGTAGGCGACTAGACTATTATACCACCTAAGGGCGATTTTAGATGCGGAGGTGTCGCGCCGTTCACCTAAGCGGACTGTTAGTGCAAGGCAAATCACTTCTGGGAGTACGTCAGAGGAAAGACGAGTCCGGCACTCTGCAAAGCTGTCGTGAATTACGCTATACATGACTACTGGGACATCGTCCGCGAGCCCCGGAAGCTGTGCCCCTCAATACAGGGTAAACCGTGGCTCAGTCAAGTCTTATAACGTAGTATAGTGAAGCAACCACATTTGTGGATATAGGAGGTCCTCTCGTGTATTTGGGGAAGACCATTACCTGGTACAGCGCCCCAATGGATAAACATAACCATTTGCTTAAGTCGTACGATCATCCTCCAGTACTTCAGGTTCGCCGACCAAGCAAGTCATTTTAGGCGAACTCACTGCATCAGGAGCATCTGATGGCAAGAGCCGGAATAACCGTCAACTCCCCATTCTATTGCCATCATGAATGTAGAGCCTGTTGGACGACACGAATCTCCTAAGTCACGGCACATAGAACTCGCCTAGGGAGGACTGAGGAA
> #9 TTGCTnnnnnCGTAC  365 
GTTGAGTTTCGATAGTGATTAGTGAATCAATGTGAACATACCAACGAATTTTCTCGTATTCGCACCAGCTGGATTGCTGAGCTAACGTCCGGATTCCTTGTCCTAACGTTGCCGCCTTCACTTCTGGACCGAGTATTCCGCTAGCCTACACGAATTGCTTGCAACATACATGATACAAGCATTATGTCTGACAAGCACCGGAAGTCTACCCCACGTTCATACAACGCGAGAGTAAGCTGGCAACCGCATCTTGATAGAGGTGAGGAAAATGCTGGAATAACATTATTGTCCGTCAGGCGGAATTTCTTCTTGTTCTGCGCGTAGAAAGCGACGTACCTCGTAAGTCGCGATCTTTGTCACGGCAATTGCTTGACGCGTACGGGCCCACAGGCCAATTCGGTTTGATAGCTTTGCATGCAGTGTATATGCCACAATATTTCGGAAACAGGACCTAGGACAGTCTTCGAACTCTCGACTAACACGTCACGGGACTTAACAAGTGCCACGTCGAGTGCCTTTCCTGAGGATTACGGGTGAGCCACTAACCTAAACTGCCACATCCGATCGTTACACAACCCACCAGAGTCTACGGGAGCGACC
> #10 TTGCTnnnnnCGTAC  581 
GCTAGACTAATTTAGACAGTCACTAGACAGTGTGGGGACTACGTCATTACGCCTAGCCTCTGAGAGATGGGGTAGAACTATGGACGGTTCAGTACATCTCTCAGCGTCTGCGATTGGCCCTCAGGCGCGCGGGGATATAAGGGGCCATTCCGTCACGTGAAAGTTTGTGTTACGTGTTGGCTAAACCGATGATCTGAGGGCCTGTGATCGCGCGGCTTTTGGTGTTATCGCGAAATGAGATAGAGCGCACATTTCGGCCTATCATCTGGGGCGACACTCGCCCAAGTTTAGTTATTCTCTCTATTGTCCATGCATCGGACGTCGTACATGAACATAGGCAGAGTACCGTCAGACATCCACTACAACATTGTGGCCTTGCGACAAGAAACACAAGAATCTTTGCCAGATCGCCTGCGGCGACTACCCGCGCACACGATTTACACAGTGCAACGTCTCGCGATGCTTATGTGTAGAACTTGATTGTACATTGTGACCTCACAGAAACACATTATGGGTAGGTACCAGGTTGATACTAGAGGTCTGACATCGCAGGCGCTCACGAGTCACGGGATATAGAACACTTGCTCACTGCGTACACAA
> #11 TTGCTnnnnnCGTAC  465 
TTTTATCGGCGAGCTTCACTAGTCGTCGCATATGTACAGACAATCTTTTAGTGGAACCGGGCGCTGCCGACAACTGAGCTGTGACGCTTTCCCATAGACAAGACTATTGAGCTACCGGAGGCTTCGTTTCATTAATATGTTCATCCAAAAGGCCCTAAGTCGGCTTATGGGGTGCCACCACTGGATCATATCGGGCCGCTATCAGGCGTGGACATCTAGGACTTTCAATCAACCATACCTTTAATTCGTTAACATACTCCCCCGGCCGGGGCCGCACGGAGGATGTTATACACGGATTGCCAGGGTGTCAATGAGCAGCTGGTGTCACGGCATACAGACGCCGTCAACGCACTTCTACGATGCGAAACCCAGGGGTGGCCACGTCTTCACGTATGAAGGCTGACAGAGACTATCAAATCAATAATGCTATATCAACGATTGTTCATCCGGCTGCTCTAATTAGACTTGCTAACACCGTACCTTTAGAATATGCGTGAACTCAACGGGTCTTTGGGTCTTATGGAACGCGAATACCGTTCCGCACTGAACTACCTCGAATGATGAATGAGTCAACCATCACACGGATAATTTTGCTTACTG
> #12 TTGCTnnnnnCGTAC  424 
CACACGCGTTATTATGTGGCTCATTTCATACAATCCCGTAGTTCTGTGCCAATAAGACGTCTACGCTTTGTCGGGCCGAGTAGGAGAAAGACGATACGAAATGGGAATGACGATAAGCCGTCTCCGGGAGGCCATTCTGTTTCTTGACTCTGGGAGTCACGGCATATAAAACTGAGAATTCGCTACGCTTTTTCCTTGACCAGAGGGGTCCATTAAAGCAGATCGAACGAGAAAATTTCGATGAGGAGCCGTGGAAGACCAACAACTTACCCAACGGCATGTGACGATGGAGGCTGTGGTTTATTCCGGGCCCACGGGCCAGTGTGAGCGGAGGACACTGTCTACCGTTAATGACCGCATAGAGAATACTTCAGCCTAAGACCGCGTTATTACTGGTCGAACCAATCTTGGTTTCAGATGAGGCTTGCTCCGTCCGTACAGCTCAACGCAACTGGAGGCAAGGTAATGAGGGTGTTGAGTCGAACTATCCTCTCAAGTGGCACAGAACCGAGACGCAGCCAAGTGGTAGCGTGTAAAACCGGTGTCATTCATCGTTAGTGAGGGCGGCGAGAGCGCGGAGTACCGAAGTACTGTCTCTCT
> #13 TTGCTnnnnnCGTAC  393 
CCGTAGCTGTAATCTGCACTTGGAGTTCTGTATCTTACTGATTTAGGCGTACGTCAGACCGACCGCCGGAAGTTCACTCTTGACCCCTCGCTTGCCTGTCGTTCTCCAATATCAAGGCCTAGTTCAAAGTGAGCCCGTGTGGGTGTCAAGAACTTGTTGCGACCGGGACATGTCACTGCATATAGACTCTATACAGATGCTGCGATTCTAGCGAAGGCGTAGGAATGAGCCCTGTTGGACTGGCTGTCTCATAGAACGATTCCGAACGTCTGACTTTGAGAACAGCAAAATTCAGCCTTACGGCTCAGTAATAGTGTTGTTGTCGCGTAGTCACGAGGGGGTCGCCCAATAACTCAATTACTGGAAGTTACCTGAATCCAACAGACGAACAGATTGCTCTAGTCGTACATTCATTAACAAGCGTTGAGAAATCACATTTATGCTCAACCAGTCAGCTGTTGAGTATATTTTGGACTACCCGTCTTTAGGAGAAAAAAATTTTCCTGCAAGCGCGCAGGTAGCAGCAGCACAAACCAAGAAACGCATGGCCGTGGCTTTCTCCTCTCCTTCTATCCTATCGATCGCTGAGTATATCTAGGA
> #14 TTGCTnnnnnCGTAC  425 
CGTCTCCGGATCGAACATCTACATTATCAGTCAGGTTACGAATGATTATAATCAGCGTAACGGCATATAGAAACGAACCTCCTTCCACTGCGTGGTGATGAAGACAAGCCCTGAGTGGACACTTACTGGGCGGTGAAGGCATAGAGGGAGTAAGAAATGGCTATTGTTACAACCTCTCTATGATAATATGGACGAAATTCCACGCATACGACACAACACCGTCTGCAGCTTGTCAACTCTCCACGACAAGCGGGGAAGGCCGTCTTCAGGTTATAGACGAATTGGCGGTATAGGCCCTGTCCGCCGACTGCTGACACTGAACCGTGAACGTTTCAATACGTTGCTTCCTTCTAGCTCCTGTGCTTGTGGCACAGGTGTACGGAGACCCTAAGGCCCTCTGGATGGGCACGCAACGATAGGAGATTTTGCTATTCTCGTACGAAGGGTCGCTTTTGGCGCAGGCGTACCCACTACGGACTGGGCCGTTTGCAATCTGGAATACGATATTCGCTCTATGAGACGCAAATGATCAATATATGCGACTTCGCCAGGTTTTTGCTCGTCCTCCTTTCTAAGCGATGGCCCAAAGCTTTGCCCGGA
> #15 TTGCTnnnnnCGTAC  213 
CCTTTTGGCTTGAAGGCCGCTTGCCACGGTTTATGAGAGAACGACCGTGAAGTGTAGATATGAACGAATGATTGTCTCAGGAACGTGATCCTTCTCTTCGCCCATACTGCCACCCTATATACGAGCCCAGACTCGGGTCACGAGTCGTCGTCTCCCTGGTAGCTATGGGTGTGGGCTACAGAGCCTGAGAAGTCGTAACGTTGCCATAAACGATTGCTCAAAACGTACCACATTGATCCTCGCCCAGTCAATGTTCATACTGCTCTTCAAACGGGTGCTACTTAGGCGCGTCAAACATGAATGGCAGTCCTTAGTGCAAGGTTGTTATTGTCACGGCATATCGAAGGCGGTCCTTCGTACGAATGGGCCACGCAGCGCGATGCCCCGTAGCGTCGCTAGCATTCTCTCGCGGTTTAACACTCTGGCAGCGTCGGTCTGTGTCATATTCATGTACGTTGCAAAGGGCACTTTGATCAGCCGATGCCAAAGCAGCGCTTCAGAACATGAGTGAACGCGGCGAGTTTCAGCCGTCGACGTCAGTAGCTTTCAGGGCCCGCTTGGTTATAGGCGCCTTGGTCTTTCGAGTTTTGCCCACCAATG
> #16 TTGCTnnnnnCGTAC  389 
CTTGTGGAAGTACGTAAACACGCCGTAGGCGTCCCAATAAGTATGTTGTCGCTTGCGGAAAGTCACCAACAGCCGTACCAGTCGTTTCGTGGGCTGGAGTCGCGTTCACGATGCCCACGGAAAGGTAATGTCCCTAACACTACCCGGGTCAACCGTATAACTCGAATCCTGCATGCGCTCGACTCATCTTCAGGTTTGAACGCCGATACGCTGTGTTCCGAGGTCCGATGACAGGGGCGTAAGGTAGGGTAGCGCGATGTCTAGCTATATGATATGACAGAACCGGAGGGGTCGCGCGCGCTGATCGAGGGGGTGTCTCGGCATATAGAATATCATTGTCACAGCAGTACTGGGGGTCTGCGGATGTGAGAAAAGCACAAGTGCCCTCGTTGCTTCCCCCGTACGAGGCGGTCAATCTATCTGCCGCGCTTGCAATAGCCCTCGTCCCCCAGCTAGCCAGATACAAAATCGAATGTAAACCCAGAACCCCTCCTGCAGCTTTTTGCGTCTATAACAAGCCAAGCTAGTGTGCTCACTTAAGCTGCCGGTTTTTGAGGGGCGAGCGTGCGTCAACGCGATCTTCGCCATAGAGTTTCGCGA
> #17 TTGCTnnnnnCGTAC  486 
AGGGGCACACTCGTCGGCACATGGCAGCTGGAAAGGCGTGTGTGGAAAGCCGATCCTTTGGCGGCCCGTAATTACCACCGGGCTCGAACTGTACGCGTACTAAGACTCTATCGAATGCTAAGTCTCGCAGGATTGTAGATGACCACATGATTGGACAGGACAAATTTACATTAAAAGCTACGTTCTACGGCTGGTGCGGGGCCGGGTATGAACATGTTTCCAATGTCTGTCACTTTCGTAATACTTTTGGATTCGCAACGTGTACGTGAGGATTCACGGCATATAGAGCCCAAACCGAAGTGGCCAGGGTGGAACGCCAGTCTTCAATAACTTAAAATGGGAAGCCAGTACGGACTACTAGAACAACCTTTCAATCCTTAAAGGATCACACTCCACCCGCAGGAGGCTCCACCGTGGCGTCTGGAGAGTGTTACAGTCGCGGGAAGGGTACAATTACTGACCAGTAAGCGTAAGACAGTTGCTGAGTTGCTACGTGCGTACAAAGACGGCCAGATGTGAATTTGCAAAGCAGCAGTAACGCGGTGCCCTGGTCCCGGGGATGGAGATGAAACGTAAAGGAAATCCATTGGTCACCTGACG
> #18 TTGCTnnnnnCGTAC  446 
ATCGCCGCATGCTGTCCCCTGACTGTTATGCACGGGACTAACCTTCACGGAAGCTAATAACCAGAGAATTAAAGTATACCGCCAGCCGACGCTGTTCTTAGTAGCAGAATCGATGGATCACTCAGATTTGTCCATTAGTACCGGAAAAACACCCCTCAGAGCCTCAGCGGCATTGTAGTAATCCAGACGGCATGTCGGGCAACTTTGTCCTCAAGAGGCAAGAAAACGGTTGTACTTTGCAGGAGCACTCCATGATGCCAACGACTTCGCGGTAGGCGTCTACGGCCAGGAGTGGCCCGTTACGATAGCTTAAAGGCTTGTCACGACATATAGATCATTCTGGTGACTAAGGATTGTGCCGACTCAACATGTCAGTCTGCAATATGGTATATACGCGGGGCACGCTCGGTTGTGGGAACCACAATGCCATTCTATATAGCTCAGTGTTGCTGCGCTCGTACGAGGTTCTCTGTTAGCAGAGTTGAGATGAGCGGACCTGAACGTAGGGTAGCAGTAAAATAGAGCATGTGTATCTAACGTGAAGGAGTAGGACGGGTGAGATGTCGTCTCACGATAAGTAACACATTTCACCTAAAGACC
> #19 TTGCTnnnnnCGTAC  577 
GGAGATTCCTGCGGATGCACCCGTCTCGCAGTGGCTCAAGAGTGATGGCGAGTGGACTTGTCCCTTAATATTTGGTGAGTGGCGATGCGCACGCTCATGAACTTTCGCCAAAGGGGCAAAGACACAGGAAGACCTATCGAGGAAAGTGTTGCTTCAATGATAAAGTCCATCGCGTGAGATCGAACGACCTCCTCCCAGGCCATTGGCGACGCTGCAAGGGCTTACAGGCCACGGCATATAGAGACACGGTATGTTTTCCGGTTGCGCGTGTACCCGCGATCAGTTGTTTACCTAACTCTGTGGATTGCCTAGTTGTCCGACTGAAGCTTACGGTGGTATATTTTGCGTGAATTGTTACGTCTCATTGGTCGTACGTGAGAAGTTATTAACTCCACATTGTAAGCGAAAAGCACATCTGGTACCCGGCCGTAGTGTCGTGGGTGTTGATAGGAATCGGGTACAGCGGGCCATTTGGTATGACACCAGTGCTGGTATCGGGAGGTGAGCACTAGTCATATCCGTTCATTGCCGTTGCTAGTCCATCCTACTGGCCGTCCGAGTGCTATGACGCTGCATATTGCTTCCGACGTACAGAACTCG
> #20 TTGCTnnnnnCGTAC  321 
TCGAGTTATAAAAGTGTTATCAAGTCCATGTTAGTGCGGATTCTCAGATGACGATGCAGATGTTAGCCCTGAGTTTTCAGTATGATACTGCGACCATGGAGAAATAAGCAACAATATTCGCGCGTGGTCATTAATTATCCTGGTGCTCAATGTAAGTGCATCTTCGTCGAGCGCCAGACTCCCACCGATAAGCTGGGCTACCCAGGACTGAATCAAGGCCGCATCGCTTATAGAAATCCGTCGGGGGAATGTCGGGAACTAATGAATTCACAGTGACACGATCCCTTCTAAAATGATCAAGCAACGAGTCATACACCTGATTTGCTTTGTCCGTACCTAAACTCGTGTGCACTAACTTTATCGATCGAAGAATTCGGACACCCAGCGCCCCAGAACCGGCAGCAGTGATTCACGATAGACTGCCGCTTTCATTCTCACGTCTTGCACCGCGGTTTCAGATTATTGGAGAGGCCCTTCAAACTGCGCGTATGTTCGCATAACGCTTAGCAGCCCTGAACTAACATTGCTCCTTTAGGAATAGACGTCACGGCATATGGAGAGCTCCCACCTCAATATTATATACTACTTTCACTTTACTGG
