# Supplementary material for: A particle swarm optimization-based algorithm for finding gapped motifs
Source: BioData Min. 2010 Dec 13;3:9. doi: 10.1186/1756-0381-3-9 (PMC3022572; doi:10.1186/1756-0381-3-9)
Supplement: Additional file 2 — Experimental Dataset. The synthetic data sets and real biological sequences used in the paper. [file 1756-0381-3-9-S2.ZIP › synthetic/with_noise_motif/9.txt]

> #1 AGTAGnnnnnAATCT  232  AGTAGnnnnnAATCT 
TTAATAAGCTCAGCCAGCCACTAATGACGAGCTGCGTGAACCCATGACTCCCAGCTACAGCTAACCGATTCCAGCTACAAGGCGAGCAACGCAGGGAAGTTTAACCTGGAGAGTGGCTGCCATCTCTTCGGCCTCTAACTATTGGGATCGCGTAAGCTCGCTTTGAGTCTGCGCAATATCTATGATACTCAAATTTACGCAAGGCGGCTGGGGCATCAAACAACAAAACGCGAGTAGTCCGAAATCTCGAGATACTGGTTAACTAGTGCATGTGCTCACATGAGACGGTCGAGTTGCGAGGTACCGAGGCGCAGTATCTTTCTCAGTGATAGGCTTTTCCCTGCCCCATATGCGTGAGAACAGTCCGACTCGGTTTCATACTGGCCAGTAGACCTGGCTTAACGAACCCACGTTACACTTCCTGGGCCTAATAGCAGGCTGGCGCGTCTGAATTTGCATAATTACACAGGTCCCTGTGAGAAGTACCCCAGCACGCGTCACCCGGACCGCTGCCGCTTTAACGAGACATTCAAGTGTATCCGAGTGAGCTTCACCGCTTAGAAGGTACTTTACTTACTTGGGAGTCAAATAGTAAGAATT
> #2 AGTAGnnnnnAATCT  376 
CTCGGACAGCGCGGCTGCCCCGTCGTCGCCGTATCGTGGCTAGGGTCAAGGGACTTAACGCTCCTGTGCCAACGGAGTAGGGAGAACAAGGGGTTCGTTTATTGGGGACGGTCTGCTTCTGACATCCCAAAAAAGGGAGTTATATCCGAGGGGTGGATTAAACAATGGAACTAATACAGGGAACATTAGGCGGGGGCAACAGACGTCATTGGAGTACGAAACGTTCCCCGGGATTGGAGGTAATTTTACAACCTACAGGCAATATGGGGCAGCACATCCACCCGAGTAACGAGCACAGTGTTACTGCGTGGAAAGAGGCGTTGCAGTAAGTAGTCCCGAACGACGTCACGGACAGGGCGTTACCATCGAGATGTAAAGTAGTAGCAAATCTGAAACATTGGGGTGGTAAAACTATGGTACCCTCCTGCGGAAAGAGATTCTTGGTCCCACGCTCTACCGTTGAAAAGATCCTATCTAGAAAGGTACTCGCAGTAGTAAAAGCTGCAGCTGGTCAGCCCGTTGCGTTGTAGTGTGAATGGGCACGATTCACATTGGGCAGCGCTCAAGTGACTAGCACACCCCCCTTTCTCGCTGGTGAGA
> #3 AGTAGnnnnnAATCT  162 
CCAGGCTTTAAGTATGCGTAAGTGGCGTAGTCAATGCTCATGTTGGCTACAATTGCCCACTATTAGCCCTGCCCATTCGAGGACGTTTATATTTTTGACTTTAAAATTGGTAAAGGTCCTAGGACCTTGATCTTGTACTGTGGAGAGCCAAGGTGTACTGGGAGTAGGGGAGAATCTCGACTGTGATGCGCTACCCTGTGGGCAAACTGATTTCTCCGTGAAGACTCACATTTATTCCGTCCGAGCCTTAGTCATGTCTACGTAGGGTTACCATTGAGATAACTACCTGATTGGACAAAAGTAGACCGGTAATGTTTCGCCCAATACTACTTAACACGTTCTAACTTAACCGGGGCGTCTAAGCATCCGACTACACATGCCTTTCCCAAGTAGCCTATAGTCGTGGCTCTAGGTGAATAACTATAGGACTTAACATTCGAAGTGCCGCAGCCCCACTTGAGCCGGCCCGTCGCAAGCTTCCAGTGTACGGGATTGCAAGGTAACAATGTTTCTGACCATTTCTGACAACGGCGGGTGCCGAATAGTCTTAGGCCCCTCCATTCGCTCACGGCGCCCATATTTGCATGTAAATTCCCCGCG
> #4 AGTAGnnnnnAATCT  463 
ACAAAATTTCAAATTATTAGCCTGAAAATTTTATTAATATAATCTTCGGCCTTACTCCTACTACGTGGGGGTGCAGACATTCGGGACTCATGTTAGTGACAGAGAAAAGCTCGGTAGATTATGAGGGCAGTACTGCATCGACTGTGTCGGAGCGGAAACATAAAATCAGGGGTCAGTTTCGATTGGTTGCTCCACCTGCCCTTAATTTTGACGAACGAAACTGGTTAGTTACCATCGTGATAGTCGATGAATAGGTCGGTTCGAAGGGATTCACCGTCCGGCCGTTCCCTACCTCCCTTCGGTTTACGCGATAGCTCTATGCATACACCTGTCCGACTTTGTGGCACTTGGCTGCTTCAACGAGAGTCGGAACTGTTTGGCATAGATCGTGTGGCGAATGGAGATATGACACCTGTACAGCGCTAGCCTATCAGCTGACGCCAGCGCCTGTAAATCGAGCCCTAGTAGGCCGGAATCTGGACGCCGGTGACTCACCAGTCATAAACCGTTAAATCCCTCTTGTAGACGGAAGAATACAGAATAAGCGTATGTCCATCCCTGCGGCCGGCATCTTGCCAACTTCAACTGGACAGTGTAAGG
> #5 AGTAGnnnnnAATCT  42 
CGCCGTACAAGCTATACAGCGCCTTTAATACAGGGCCGGCTAAGTAGCCGTTAATCTTGTATTGCCTTAGATGTCTCACTAATGATAAGGTGCTCGAACAGGTCCCAGCCCCCAACTAGGGCATACCCGTCACCCGGCATGCATCACCATTGATCCCTGTGTTTACCGGCCCGGATGCATGTTACTATCGAGATAATAGGCATTGTGACTTCGCGCAACGAAGATCAGCGAGGTCATTCAGACCCAGCAATCACCTGCGTTGCGGGGCGTCAAGCCGATTAGAAACAGGGGCATTGGGTACAACTGTCGGAGAAGACGTTACCCAATGGTGATTCGCAATGACTCTTGGGGGTTTATTGGGCGCATACAAAGACCCACAGTGCTCATATCGCGATGATTATTGTAACCCCTATATACGAAATGGTCCTAATTAGGAGTCTACTTCTTGCATCTCAGGCGGCCCCTTGCTTATAATGTGAAGTGCAGAGTGAATCGTCAAATCTACGGACGATGGCGACCTTCAGTGCAGGACTTCAGTATGAGATTGTATTTCTGACTATCAAATGACCAATCTTAGGTTCGGGCAGGAGCCGGGGAGTC
> #6 AGTAGnnnnnAATCT  112 
AACGTAAGTGTTCGTTTCGCTACCTTATAAGAAATAATGTCCTGTGGTTAAGAGATCATCCCCCCACGTTCCCATATCTGCACCGCCTCAAGCCATGCCCCGGGTGGGTGACAGTAGGGTGAAATCTGACACTGTGACAATCCCGTCCTACGTTTAGTGGAGTACGGCTTCTAGAGGGTCGATGATGGGAATTTTACCCAATTACATTGGAATAGTTACCCCAAATACCCCCACGGCCCTTGTGGGCCGGGTTTTTGTATCGCCTTTAACTTTGGCATGTGAGCTGCGCCCGTGAGCTGCACCTATAAGGTATGGGATACAGAAAAGGTCTAGATGTATGGGGCAAAATAGAGGATGGCCTACGCCAACTGTGCCGCCTCCCCATCTCTAGTAACCCCGGCACTCGCTTAACCCCAGACCAAAAACGCTATAAATGTACGCCTGGATAAACAAGCATTCGTAGTCCCAGGGTTGCCGACTCTTCCAGATTTGAGTTACCATCGAGATCGATTTGAATGCGGACGCTTAGACATCGCTCCCCAACGACCTGACGCTAAGAGGGTCTCGGGTTTTTAGAGTTATATATTACTTTCGACTTTC
> #7 AGTAGnnnnnAATCT  196 
CAGTTCTTCGTACACCTAGCCTAATCGGCAAGATCAACTGTGGCGAGCAAGCAGCTTACCACTCACCCGATCGCGCCAGGCCTCTCATCCACGTGTATAGTTAGAGTGTCAAGTCGACCCGCTAACTCCTTAGTGTGCCCTCCCAGTCTAGCCCCGTCTAAGATGTGAATCTAGCAAACTCAAGCCAAGTATGCGAAGTAGATATCAATCTGCGCGTCTGCTCTATTATTCGACCTGAGTCAGGGTCCAATCTAAATTAGGCAGGCCAGTATTGGCCTTCTGTGTTGGTTCCACATTCTCCTAACGGGCCAATTTGGCCCAGTCTTAGATTCTAGAGATACTAAGTTACAGCGCGCAGAAGTGCTACGAAGCTGCCGAGTAAAGCTACCACTTTATTGCTGTAGCGTTGCGTCTCGGCTTCCTCGTAACCATCGAGATAATTTAGCTAGGAATTCAGCAAGTAGTGTCTAGGACTGGGTCATCAGGAATAACTATTGGAGTGATATCGCATGTAGCGGGCGGGCTCACACTTTAGTTTGCACTTGCCATTGCCAGAGTGGACCTCTTCGCGGGCGAGTCCGTGTTAACTGTTTATCTGGG
> #8 AGTAGnnnnnAATCT  438 
CGGTCTATGGTCGTTGCGCATACGGTACTCTATCTCATAGCTTAGGGTCTAAACGGCTAAATCTAAAAACGCACCTATGCTGCTATCCGCCGAGGATGATTGAAAGTACCCAAGTACCCAGGGTCATATATGGTGGCCGTTTTTCTTTAATGGCCTGCTCCGTTGGGTTAGGAGCCCAACATTTCCGTGGATATGGCGTTACCATCAAGATAGACTCTGTCGGGGAATCGAGTATCCCCGACATCCGGCCCGTTACACCCTCTGCGAGTCCAGCTATCGAGAGGTTTTAAATGTGTCGGCTTCCAACTCATAAGGTCCTCGTAATGTAACCTAGCCGGAAGAAGGGGTTCACAACTTCATGCTTAAAGGAGCAGTGACCAGCCTGTGCAGAGATCATCGGGCTGTGCAAGAGACCGAATAGTTGTAGGGCAAGTGCGTAGTAGCAAGAAATCTTTCTCACGACAAAGGTTACCATAGTTAGTCCGAGGCGTATCATCGCAGCGTCCTACGATGCAACTGTCGTATTTAGAAACGTTAGTCATAGCCTGACCCTAGGACGGGTGTCCGCTCGTCTGGACAAGGCGGTAGCTATGGGTTCCG
> #9 AGTAGnnnnnAATCT  54 
GACGCGGTAACGTGCACCTTAGGTTTGCTACCAGACAGAAGGTGAAGCCGACAGAGTAGAACCCAATCTACTGACGAATCGTTGGACATCCGTTCTGCTTCAGAAAGAAGGGCCATCCTAGAGCATAGAACCATCCTACTGTCTACTCGGCCTTGTGTCGTGATCCACCGATCGTGTGTGACTGTTTCCATCGAGATAAACAATGTCGCAACCTCGATCCTGAAATTTTTTAATTGGAATCACGTGAACCCAACCACATAAGAAGAGAATACTCATTATAGACGCGGGGCGGTTGCTCGTAGCTTCGGCCGTCTCTCTCAAAGATCCGGTCGCGCATAGCCCATAGGGCTGGTAGGCTATTGCAATCATTCAACTCTCTCCCTACCTTATGTCAAGTCGGATGCAGGATCCAGACTCAGCTCCCCCTAGCGGAATAGCAGGCGACTAGTGATTCAAGTAAAGGATGACTCTGGGGACGGCCGAATACCTCCTAATTGTACAATTGGTTACACAAGTATCTAGGAGCTACAGCACAGTTCACGCCGTATGCGTACTGGTTTTCCTGCCGCGGGATTTTTGCCAACCATATGTGTACGGGAT
> #10 AGTAGnnnnnAATCT  83 
CAAATGGAGGCAGCACTTTTAACGGCCTTGAAGACCGTGACTAAAACAACTACAGACTTACTATTCACAGCGGGGGGTGGACGAGTAGGGAGGAATCTACGCTATCTGACACTTTATCTTGCTGATCCTCGCGGTTACCATCGAGATGTCGCGCTTAAATCGCATTGCAGTGGTAGCGCCTTGCAGACGAAAGCACAGGAAGTGCTAGCCTAAGCCAGGGGGGCAGGAACCATATATTGACGACACGATAGGTCTTTCTAGAACATCTTATAGTCGCAGAAAGTCCGCTGCCGCTTCAGAAGAGCCAGCGTGTCCATACGGGTAAGTCTGCTACGCGGAACTGAATATTGCCACGATCCGTGGTTACGGCGTAATATAATGCAGGGTGAAATTGTGGAACCGACGACGACCGTCACATTAAATTGGCCGGGTAGATGGCGTGAGTCATATTATTTGCCTATCTTTAGGGTACCCACGAAGTATTTGCATAAGCAGAAAGGATTCATGGTTATTTGGGTGCTTAATGATGTCGGAAGAGATCAGAAAGGTCTGATGTCTGAGTGATGGTCGTGGCTGGCACGAAGTGCCCTCTGTTGGCCT
> #11 AGTAGnnnnnAATCT  414 
AAAGCCACCTAAACCAGCGGAAAGGTCGATACAATCGTGTGGTTACTGGCAGGAAATGGACTCCTAGCTACGTACTCACTCGGTGGTGAGGGCTTATGGGGTACTCACCGATAGGGCGACAGTCCTCACTTTGTCGCCTGTTCTGAGTGGAGCATGTATAAGTGCAAGGTCCTGCCGTAACAGGACCTGTTACCATCGAGCTATCAAATAAACTTCAACGAAAGTCCTGTAGGTGATGAGTATATGCAGGGGTTAGACCGCGATCGTCCTTAAGATACTGAGATCACCGTTTCTGGGGTTCTTCCTCGAAAAGCTTCCATATGCTCTCTTAAGTGTGTCGTGTGTGCATGATCGAATACGTCTCACAGAGCTAACTGTTGCTCGGGTCGAACGTGGAGCAAGTAGCTAATGCGAAGTAGTTTATAATCTACGGAGACGCCCTGTTGACAGCTAGACCAGTATCTTTTCCAGGACGTTGCTAGTACTCGTTCAGGTCGGGTTCGTGAGCGTAGGTGTTTCGGTGACCCTAATTCCGTCAATAACGATCTGGCACAATCCGCCCAGGGCTTCGTGTCGGGCAAGAGGACAGTCTCGGTATTT
> #12 AGTAGnnnnnAATCT  502 
CTCTCGAGAAATCCTTAAGCGACTAAGCCCAGACGGTGATGAGTCCGCGCTACATCAGGCTGATTGCGACGGCAGGGAAACTATTAATGTACCAACGGTGTCCCGTTATTACGAACAAAGTCTCCAGAGCGCTTGCGGCGCCTACTCGTGATTAAAAGAGTTTGGGTCAATCCGCTCTCACCTACTACCCTCATTGCTTCTGGCAAACTCGAGCAACACGCCTCATACGTGCGAGGAGATTGTGTTGAATTCAGTACTCTGTCAATTAGTACCTTATCCTCAACGTGAGTTCTACTAATGTTTATTCGAGCCGCTACCATAAATAGGAGGGGCGGACTGCCTTTCGAGTACTAGTCACCGTAACGTCTGAAATTTACTGAAAAAGTCGATAATCCCAGAGGAGGAGGCCCGCCGGTCTCCGCCCGGGGCGCTTTCTCAATCGAGAGCCGGTATAGGTAAATCTGCCCGCCCGAGAAACGGTCTGCCAACCAAGAGTCTGGCTAGTAGAGGTTAATCTCCATCGAGATAAAGCTGGCGATTTTTATCGTAACATATGCCGCCATAGCCACATCAGCTATGATACTAACCCAGGACGTTATA
> #13 AGTAGnnnnnAATCT  287 
CGTCCGGCGTAGTCTACCGGTACGAAGCTACCGCGATACCTCTGGGGATAGGCTACTTGTTAACCGCATGCGTACGGTGCAAACTAGGTCCGCCAGACGTATCTTGCCGTGGTGTGTCCGGGCTACCAGTTGGAGCTTGCTCTGTGCGTGCGAGCATTACGTACAGGTCCAAGTTCCAAAGCGGTATGTTTCTTGTCCGTGGTACGCGGCGAGCTCCGTACTCAGATACCTTTGTACAGTGCAAGTGTTTTACCATCGAGATATATACAGCGTCGCAAACGTTGAGCAGTAGCTTCCAATCTAGGGAGTATCATTACCAGCGTACATTATCTCCGTTGGGGCTGATGGATACCACGAACAAGACTGATAGCGACCAATGAGTCATTGTTATTGTAGCCCCTGATTCATAGTTCCTAACTTCTTAGTGAATCACCTCGTATGAGTCCACGTAAGTACTGCTCGTGATTGGACAATACAAGTTGTGGTTCCAAGGAAGTACCAGGAGGCGGTCCCATTTGAAGCGCCTTATACTTTTCCATTTCCACAACTACCCAGGTGGGGACCTAGCAGATTCTAGTCCATGCTCAGTGACGCTGCCTC
> #14 AGTAGnnnnnAATCT  334 
TTTTAATTGAGTAAGTAACCTTGAGTAGTGTTCGGGGCCACAAGAGCCGGGCGCGAAGGAACTGTCACGCGTCGCGAGTTCCATGGTTAGTCTGTTTTACAGAGAGACATACAAATTAGTGCACTTAGGCTTTTCACCCGACTACATAACAGGATCAATGCGCAGGATTCCTGCAACTACCATTCGCCGATTTCACTAATGGGATGAAGCCTCAGGGGTTACCATCGAGAAAGCTCTACCCGAGGTCCGAGGTGCTTCTAGCTAGGGGGTTTGAGATTCCTTATGCGCTCCCTACCGTTCTTACTGCGCTTCGTAACGCAAGCTGGACGAGCTGAGTAGAAAACAATCTTAGCCCATCCCCTGACAGGAGCGGATCACCGACACGCCCGGTACCATGTCGCGATTAATCCCCGCGAGAGAGCAAGCTAAAGCTTCGTCCATGCCTTGCTACGCGGTTCATCGAACCGATTAGCCTACCCACTGGCAGACGTTATTGCGGACTGTACTCTCGAAATCCCCGTACTTCCATAAATGTTATCTATTATGCATGTGGAGCCTGATGCGCAGCTTATGTTCGAGCGCAACGGTCATCGATTCCAA
> #15 AGTAGnnnnnAATCT  246 
ATAGAGTGTTTACCTTCTATTTTACTCCACAAAAGAGCTCCGCGTCCAACTTCGAGGCTGGTGGTATCCGGGAACTCGTCAGACCATTCGCTGTGCTCTATCTTCAGGGCTGTATAAGTGCACTTTAGATTTCGGGGACACATCAGCCCCTGCACCACTACGAGAGAGTCTAGGCGATTCAGTCTAGTGGTTATCCGCTCTGCCATTCGTGGCGTAGGTAATTAGACAGCCCTTGAGCCAATGGCCAGTAGCGGCCAATCTCTGACGGTTGTGACAGAACGACTACGCGGTCATTAACTTACTGGAGAAGCGTGCTTAGATACCATCGAGATAGCCGACTGTCCCTCCTCTCCGAAATATCTGACTGTTTGGGATATACGGATTGTAGGACTTTAAGGTGCGAAGTACACTGCGCTGCCACGAACAATGACTGCTACTCCAATCGAAAGCCTTCAACAATACGGTGGACTCGTATGAAGGCTGCAGCCGCATTTCGCAGGTTATTACTATGCTAGTGACACCTAACGCCAAATATGAAGAAAGTAAGGATGGCGGCTCTACTACTATAACAACGTCTGTTCGCGAAATCTTGGTTCTTCA
> #16 AGTAGnnnnnAATCT  20 
AATTGTTTCAGCAGACCTATAGTAGTCATAAATCTATTAATGCAACCCACATCACTGTGGCTTAATATGAACGCCGTTTTATGCATCGGTCATAATTAGCCGGTAAGTTCGTCCCCAGTTCATAATTTTGAAATAATGTGTGCATGCTACGGCCGGAGCAAGAACACAGAGGGTGCGACGCTAGCTACCGCCAGCCGGCCTTTCGCTACATGTTCAGCGTTTATCGAAACCTAACTCATTAGCTGGAAAGATCATTGTTTCAGCATACTAATGGTAATCACCAGCTCAGATTACCACCGACGAAATACGCCTGCCAATATTTGAATACCGGGCGGCCTGTAAGTCTTGGTCGGTGGTGAACGGGACTCAGAAGGTTCGCACGGTGAGCGGCTATCAACCATCCCTAAATGAAAGAGGGTCAAAAAGAATCCGGGTCGTCCCGGGAGATAAAAAAAAGACCCGTTAGAGGCATTGCAAGTAGTAGTATGAATCGTAGCAATCATCGACGGAGATGTGGGAGGATATTGATGACTTGCTTAGTGGGCCATTCGTTACCGTCGAGATATGTGGCCCTTGCACACTGGCTGGTGGCTAGGTACG
> #17 AGTAGnnnnnAATCT  204 
TGTTTTATCGACGTTACCATCTAGATAACGGAACTAATTGCTTCCTACACGTCGGTACTCTCGAGCAGCTAGGTATGAAGCGCTAAGACCGAGAAACAGGTTCCGCACCCTGTCCACTAGAGGGGTGATCGTATAGACTCGTACACCCCGTCACATAGTATCTTCTGCACTGATAAACCCTATAGTTGCGGCTCAACGGCACAAAGTAGCACTTAATCTCGGGCTTGACAGCCGGCGTCTCTAAACCACCGTTACGTTTCTCGATACCTGACGCCGGTTAACTTCACCTAGGCAGACTCAGGCATTGCGCCGGCCACGCCTTTATGCACGCTAGTTCGCTTGCGTGGCCTGAGCACTCGCATAACAATGCGCTATTGCATAGTGTAATCGACCAGGAGCGTAAGATCGCCGCTCATCAGTGGATGGCTATCTTCGTCTCGCTTACTTGTCCCTGAGAGCCCGAAAGTCGATTAGTCGTTCACTATTGTCTAGCCGCTCGCGCAGAATGTGTTTGTGGCGTAGGGTATTGGAATCGTCCCATCTTTTCCATCCGTTCTGACACCAGTTTACTAGGTCCATGAATGTGTGAAACCCCTCAGC
> #18 AGTAGnnnnnAATCT  89 
TACCCATCAGTTAGCAGCCTTGGATACACTACTCGACCCCTAATTCTCTCCGTTGGATTCGTGGAAGCCAGAAGTTTTCGAGATCGGCGAGTAGGTCAGAATCTCTCAGGTGATGCGATACGACTTCCAGCCCCGGATGTCCCCCTTTTGTAATCTGGCGAGTCTGTTCGGTTAAATTTTCGTCGCCATGTAAGCTACGGTCCGCCTACGTGCTATACTTTGTTCCGCGATCCATGGGTTCGCGCCCCGACCTAAACGCTTCAACATTGGGTAACGCGTATACGCGGGATGTAGAGGTCCCAACAGTCATCTTTCACTTCTCCTTCCGATTCTTGTCGAGCGCACTCGGATCCACACGGCCCGACCTGTAAAGGATCCCTCACGCGTGACAGTGGATGGGGTGACTTGAACGAGACATACCATAGCAGTGACCTCGGAAGAGACACGCAGGCGCCCGCTGATTCGCAACATGGTTTACACAGGGTATCCGTCGTTAATCCTATGTGCAACCATTGGTGTCATGGGCTGAATAATGTCTTCAACTAACTGAAGTTCCAATCATCAGTTTGTCGTGCTGGTAGTTGGATTATAAGCAAATTG
> #19 AGTAGnnnnnAATCT  360 
TCCCTAGCACTGCTGTTAACATCGAGATAACTCGAATGGTTCCAATCGAGGTTGCAGGTGGACAGCACAGATAGAACCTCACATAGTGAGAGGCGCGTGGCTGCCGGGTCTTGATGGGAGCAATCTAAGTGTGACTGTCGAACGAACGTCAAGCTTAATGTGCCGGACCCTCCAAGCCAAGCAAGTAGTTAGCCTAATCCAATGATACAACGCCTTCTCAGCTATGATGCAGCTACGATGCACGGAGTTTTCCGCACCTTGTCTTGCCGAATACGGCACATCCATTAAATTTTCGGTTTCTTCAATGCTACGCTTAGTCGTACGCAAATTGTTTTTGCCCCGTGCGTTGAGCATTGTTGTAGTAGACTCGAATCTGACCGCTTGTGAGCGCATTCGAGATAGTCACTCTATAATGTCGCTCTTAGAGTTGGTCCACGTGCAGGACATGTACATAAGCGCACTTGAATGTGATAGTCGGTCTCCGCCAGACGCAGTAGGTCATCACACTTCCGGGATACGAGACTGATAGGGTCTTGTCGGGTAACCTCGCCAGGTAGTCCCTATGTCCATAGGAGACGCTTTACCTGAGTCAGCTAAACC
> #20 AGTAGnnnnnAATCT  71 
GGGTAATTTTCAGTACGCCAGAATACAATTTCCCACCTCAGGCCCCGTTTTCTTATAAATATACACTGAAGAGTAGTTTATAATCTTAGTAGGAATCTCGTTCCTCAATGAATCATTTTGTTACAAACTCTGCATACTAACAAACATCATTTGTAGACATGTGTACTCCTGGTGTCTGGTCCGAAGGATGAGGGCGTCTAACTAAGCTATGGAAGAGACGTCACTCTGGGTTAGTAAATATCGTCATTCACACCCATATCGGAGATGATCAGGTCTTCTACAATGCTCCGGAATGAGCAGGCACAGATTTAAAATGGTTTCCTGAGGTTTCCACGATTTGGTTGAGAGCTCTCCCCTTAGGCTGTGGGCGCTCAGCGGTAGCTTGAACTCTGGGACATACCCCGCTATCTTTAGGGGTTGAGAGCAACTATACATGTTCAGCATTGCGCCACTAAAAAGAACACCTTAGAACCAACTCTAGTGGTGGTGATGCATGTGGGGTTATTCGAATTTCCGTTCCACTCCGAAAGGGCCGCATTCTGAGTCAGAGTATGGAAGAAATTGACTCCGGACGTAGTTACCATCCAGATAAACGAGCCT
