# Supplementary material for: A particle swarm optimization-based algorithm for finding gapped motifs
Source: BioData Min. 2010 Dec 13;3:9. doi: 10.1186/1756-0381-3-9 (PMC3022572; doi:10.1186/1756-0381-3-9)
Supplement: Additional file 2 — Experimental Dataset. The synthetic data sets and real biological sequences used in the paper. [file 1756-0381-3-9-S2.ZIP › synthetic/with_noise_seqs/1.txt]

> #1 TTTATnnnnnAGATA 493  TTTATnnnnnAGATA
ACTCGTGGAGGATATGATCAATGATAAGAATACGCACAGGGAGCCCTCCACCTTGTTGCATCAATGACGTTATCCAGACTAGCACTTCCACACCCCTCGCACCAGGAAGGATACTGAGTCGAGACTCCATGCAACGGCGCTGAATTGTCCCTCTTGGATGTGTTGACAGACCGCCGATCCAGCCCAATCTGACCATGCAACCCATTGTGTCTGGATGATTACACGACACCATGGTCCCCTAGGGATGGTCGTGGCAGGCTTCGCTCTAGAATGGCGCTACAGAGACTGTAGGCAACGTCATCTCACTCATGCGTTGAGCAGTGATGCCCGGAACCAGACTAAAGTTATGCTAAGAAACCGATGACAATACGACGGAGTAAATACCCCGGGAGGGGTGGGTACTCTGGCCGCCCGGTTTCCGCAATGTGCCCCGAGGGATTGCCATTTGTATCCTCAGAGTCTAAAGGGTCGCGTCCGATCATGCGTGATATCATTTATTGGACAGATAAATCTGGCCAGCCCGCCTCTGTAGAGCTGGCTGCACTGGATACAGTCTGGGACGTCAACTGGGATGCGAATTAATGAACGGTTACGCGGGCC
> #2 TTTATnnnnnAGATA 337 
TCACTTCTGCTGAGGCTCTTATAGCGATTCAGTCTGACCGGAAGGTTGATCAGCGTAGTTATGTACCAGGGAGTTCGGTGCAGACATCGGCGGTCGAGTTACTTAGAGCTAGTGGAGGGCATTGGCCGTACACCTGTTAAGCTCTCCGTTTAGGGATTTTTATCCGTCCTCTAAAAGCGCCCCTTAATTTGTTCACTTGAGTTTATTGACTCGCCCCCAAAGTTTTAGGGGCGCAGATACATGGATTCAAGAGCAGCAATTTACAATCTTGTGACTACAACGCTACCCCGAACCCCCAGCTAAGCGCCTCCAAGTATCCCTCCAGTCATACTACCCTTTTATTAGTGAGATAGAGATTATTCGATTCGCACAATAGCTAAATGGAAGTATGTAATTTCGACTCCGCTAAAAATTGTTCTTACTAGGACTGGACTCTACTACACATTAGATGAACCGTCATTGTACCTCGTCTTGTGGTAGGGTTTACTCCGATCAAGTCAGTTCCTTTGAGCGCAGCCCGTTGGAGTTCATATTCCGCAACGCTTCCATGGGCAAGGTCAAAATTCACGCGTTTTTCATATGGAGGGCGTCGACCTGGCC
> #3 TTTATnnnnnAGATA 403 
TAGGTCTACTTTCTCAGGGCTACACCTTGAGCACTAGTATGTGAGAAAGGGGGTGTACTGCCTGGTGCGGAACTATTAACGGTACGAGTTACAATTTCACTACATGTGGTACCTCTCCCCACGCCCAAGACCATCACAGTAGACGGATTCAATGCATCCCCGGCCTCGAAGAGGCAAGAATAAGTCTGGAATGGAAGGGGGAGATTCTCCTCCTTAAGTGGTCCCGCTATCGATGTTTGAAGCGCCGGTCAGAGTGAACATTGTGAGCACGATTGAACGAGTGTCCCCCGCACTAATGCTTTAGTGTTTCTGACCCGGGTATAGGAGGGTCGTCAGATCTCCCCGGTCACACCATTACCTATCTACCACTAGACTGAGTAAACCAAACCGAGCCCCGTGTGGCTTTATATCCCAGATACTTCCAGTCCGTAACGGCTGAGGAGGGGTATATGGCGAAACGTGGCAAGTGGCCTTTCGGCCTAACCGCCGTTGCCTCCCAATCCGCATTTAAGCATGTAACTTTACGCGTCGTTTCAACTTCTCGAACTACAAAAACGGAGTGCGGGGGTCCCCGTCGAAGCAGGATTTCTCAGGTAACGA
> #4 TTTATnnnnnAGATA 533 
TCACACTCCCGCAAGTACATGACATCACTAAGCATGCGTGACTAGCTGGTCATTATACAACAGTAGCCAATACGATATCGGTTGGTCGACGGCCCCTGGTGCATTATTAAGGTCACACACGGTTTAAGGGGATGTTGGGGTACGCCAGTATCGGCGGCAAAGATATGTGCCCCGTTATCTTAAGGCAATAATTAGTTCGCGAGTGGGGCTCCTGTCTTCGTCCGCAGCCAGTACGTTCCAATCACACATTTTAACGATTCACAAGTTCACGAATACAGCTCAGCCATCTGTTATAGGTAGAGTACTCCCTCGTTAATTGTGCGGAGATGACGGATAAACCTGATGATCTCACGTTTCAGTATGTACTACACCTCACCTGCCTGTGGGTGATGACCAGAATCCAATACAATCCGAAAGTAATTGTAATGATCCCGCAGGAGGGTAGACATCAGAGGAGCGTCTAGCGGAAGGGAGTGGAGCCGTCCCCTTTGAGTGACAACGGATATCGTATAGTCTAGTTCCTTACTCCTTAGTTTATGGATAAGATAACTCTTATAACGTAGCTCACCCGGCTCCCTCCCAGATGTAGAGGAATTCTAG
> #5 TTTATnnnnnAGATA 222 
GAGCCTGCATGACGAACAGGGAGGAGTTGCACGGGTCCACAGCGACGGCAATCGCCAAATGAAAGGTTTAAAGGGTTACCACACTGGAGTTATTAGCACCAGCGATCTTGATTCCTTTTCGGGGCGAGGCTGTACTTGTGCTGAATTTGGCCATTCCTAAATGAATTTGGGTGATGTTGCCTGGGCTTATTCTGCTCAGTTAGCAGTTCCCGATAGCAGCTCTTTATGTTATAGATATAGCCACCCAGCGTATGTTCAACAAACTAGAAGGCATGCAGTCAGCAAATGCTTCTAGTAATATGCTCAACGTGTCTTGAGACCTGATCTACTAACGTGGTTAGCTAAGGAAGCCCAGCCCCGACTCTGTCGGGATCAAAGAAAGGGGATTCACGCATCTTGCCACCGGCGACGCTATCAGAGGGATGTACGTGATACCGGTGTGTTGGATACCGTCGCAGTTCCTCCAGTGGGCACAGACCAGGTCTCGATCTCTGGAGAAAGGCGTGCTTGACCTGAAAATGTACCGCTTCTCTCATTCGGTGTACCCCCCCTCCAGAGGTTCATGAGCCATCTGCATGGCATACACTATCTGTACCATTG
> #6 TTTATnnnnnAGATA 402 
GTTCATATCCTAGACTTCGCCAACGCCCATCTGAATAAGCGCGACTTAACCCCCGTTACTTGGGTGCTTTACAGCCCACGCTTGAGGTGTTCCCTAAATTTAATGCAACGGGCCACTGCCCATTCGTCTTAGTAGCCGCGATACCCTATAGCACACTTTGGTCCATTCCAAGAATCCGCCGTGGAGAACTGAGTCGGAAACAGCACGGATTGTCCTTCTAAGAGCGCAGCATCGACTGTTGGGCTTAGAATAGTGTCTTAATTCCATCGGAACGCACGTCGGCACATTTTTAGGCAGACCTCCAATACCTTTCATTAGGACCAATCAGGCTCGACGTCAACTTGTGCACTAGAAGACGGTTCAGCCACTACATCGTTATATTTATCAAAGATTACAGGCCGTTTTATGCCCAAGATATGACGAATCACTGGGCTACGCAGCACATAGATAAATAAGGATCGCTTATAGACACCCCCCTCAACATGACACACTCCTCATTCAAGGCATTTATTCAGTATTCTCCAGACGTCTACGGGGCCCCCCGCTGCTCTGGATAAATTCGTGACCGGGATTCGAAAGTCCGACCACCTATGACGCGCA
> #7 TTTATnnnnnAGATA 267 
CTAGCCGCTGTAATCCTGGTGCCGTTACAAGCTTTCAGGTACTAAACAGTTACATATTCATACGTCTTTGGTTCTACAATTTTATGAGCGGAGATCCGAAAGTATGAAGATCTGGGCGAGATTGTGTAATACCTCACCATCTAAGGGTCGCCCAAAGTATTAAATCCAGCTTCATTGCGTTTCCACCGAGCTGCAGGCGAGGTTGGGATAATACAAGCGGTAGGCGAATGACAACGGTTGATCAACAGGGAGGGAAAAATGACTAGCTTTATAGTGAAGATATGATGCTGAGTCCTTGGCTTGGCAGACTGCCCAGCGTACTGACTTAGGCCCATTACTCCCTGTTAACTAGTTGAGGAAAGCCGCAGGATTCGGACGATGCCCAACGGCTGTATCCATAATTCCCGTAGGGTTTTTAGCCCTCCTGTTGTTCGAGAGCACTGATCAGCGAGTTTAGGTCAGACCCTCTCCAATCTACGCTGTGCTGACGCCAGGCTCGGGTTTGAGGCATAGTGAGAATGCATTGAGTTCGGACCATTCATCGGTGATGTGATCTCCGAATGTTTATTTATGCCAAAATGTCGGGGTAAAATGTGGTCC
> #8 TTTATnnnnnAGATA 297 
CACGCGGCGCAGTGACAACAAGTGCCACGCATCCCTTTAGCAAATACTATAACTTGCTTTCTTGCACAAGGCGGCCTGCTCCAGATCCGACTAAGCATCACACAGGCCCGCGTCCAAGCGGGGGGATTTCTCCCCTTGCACGTATAATGGCAATTTTGGTTCAAGCAGTCGATCCGCCCTTGAAGTTCCCACGACCCCTCGCCCTGTAAAATTATCTGGATTCGTTTCAGGTTTAGGATGATCTTCAGTTGTGACCTAGTGAGCATAGTTATGCTCGTTGGCCACGGAGAAACGCCCTTTATTTAAGAGATAAGCCATGGAGGCATGGCCGCAGAACTTAGACGGGTGGCAGTGTAGCGTGAAGTAGAAGAGGCACATTGCAAAGTAAAGTGTAAGAGGAATGTAGAAGTGTTGTGCAGCGGTCGTTGGGTGCCCCACGGCACATAGAACGTTCACCATTGGCTATAAAGGCTTGGTAGACATAGTCTTCGCTTATGCTTTCAGAGAATTAATTCCGGAGTGTTGAGACGTATATAGTACGAGGTTTCCATCGTAATGCAAAAAATATTAACAGTTCTATTAACTAGGGTGTTGTAGTTC
> #9 TTTATnnnnnAGATA 289 
TGTGGGTCGGAGGCCGTTCGCAGATGGGCTCACAGTGGAAAATTGACCAGACGGCCATTCGACAAATGGATGAGCGGTAGCAAAGCCGCCTTCATGATAGTTCTCGGACGGTGGTAAAGCCCATCACGTCAGCCCGATGCCCATTTTTACACGCAACCGATGGAATGATCCAGGACCTCCCCTTGTTTCCTAACAACGAATCACTATCAAGCCCAACATGCTGCAGCCACCATGCGGATGAGTGTAGAACGCAATCGAGTGATCGATACTTCCGTAGCCGTTATATAGTTTTATCATGCAGATATTGCATATTATTTTCGGTACTGGAAAGCAGTTCGCCCCCACATATCGGAGTTCGACGGTGAGGCATTGAAGCAGCTTTCTGCGTTGACCTTCGCTGAGAAGTCGCGCAGTTAACTTATACTTGCCCTCTAGCTTTAGCAAATAAATTAGTCCGAGTCGCCGTGCGGCATCATAATATGCGCGTTGGTAAACGTTTCCAGACGTCTGCGAGACCACTGATGAAATATACTGGACCCAAGGACTGGTTCCTCTTCTGCGGTCCCCGGGGGAATCTCTGACTTGGGTCACTGAATCCCT
> #10 TTTATnnnnnAGATA 123 
TGAACCTGCGGGCCAATTCTACCACCCTGCGGTGGAACGCTATCCTCAGGTTTATCCCAAGGGCCACCCTGCTCGAATAGCTCCTCGCGGCAATCCTGGACACACTACGAAATCCGGTTACAATTTATCCATTAGATACGACGTGTGCGCCTGGCCTAATCTTTTATTAAGCCAATAGAGAGGGATTTTTGAGGAGGTCGTTTAAATAGAGGGAAGTACGTATGGTAAGCGCCGCCGACAATTGATATTGGTGCCAACAGGGTTAAAGACTCCGTCCAACGGAATCATGACAGAATAACCGAGTGCAACACTTCTGGTGATTAGAACACGCTTTGCCGCGGGGCTCACCGCACGGCGTGTGTGCTAGAGAGCGAGGGGTTACTGTGTCCCCTCTAAATAGTGTCTGTCATACATTTCGATACGCCTCCGCTCTTGGCGTCCTGCTCAAAATAGGCTCGATTTAGGGCTAACCATGTCGTCTTCCCGAGAACTTCCGTGCATGCTGAGTGCACACGCTGTTGAGGCTACGCCCAGAGGGCCTCGAGCCCTCAGCGATCAATCCACTATGGATGCCGTGTAGAAAGGACAACTCGATCAGTT
> #11 JUNK SEQS
TGCAATAGGAATCACTAGTATTGCTCGTTGGGATTAGTTCTTAAACAATTCGGTTCACCTTTGATCACATGTTGATTATGTAAGTTTTCATAACATGCAGATCTCCGCCGTCGATGTGCATACTCCGTGGCTCTGTACAGTTTCTGTTACTTCAGTGAGATATATGTTTTCGTATGGTCTACGCCCATCTAATTCGCACAATGTTGCGCTCCATGCATCGGCGCATTGAAGATCTTTACATGCTCTCGGGAATGCTGACGCAGACCTACAACGCAAACGTTGTGACGGCTAGTGTATGACTAGCCGCGATCTCAGGCAATTCCTTATTTAAGAGTGACAAACAGCGATGAGCCTACAAATAACAGAGGCGTGTTACCAATAGAGCCTCCTACTCCCGATTGGCGCCTGCTCGCGAGTTAAGACCGGGAGCTCACTCGGAACCGGTGAGCAGTCTATGGTATGCTTACGGCGTGACGGGATGTGTGGGAACCTAGTTTACCCTCTTGCCAGATCGGTACAAGCAGTTGGTTAATCTGTCAATATATCTTGTACAATATCGGCGGATCGTGGTCTGCGTCCGACTCCGCAATGCGACCGTAA
> #12 JUNK SEQS
GTGCCTTCAATCGGGTATAAGGCATGGCGGCAGTCTTAATATAGCGGGCGGAAAATGGAACGATCCGACTAGGAAATGGAAAACACATTCTATATACGCTCCCTCCTAACCAGCCGGGCGTCGGCGGGATCCAGAGAAGACTATCGGTATCTAACCGTAGTCTTATCATAACTAAAGGAGGCCGCGATGACCCAACAGCTGCACGCGATGTCTAACTAACAGGCGGTGAAGGGGAATGATATATAAATACAATGGCACACCGTTATTACATCTTCTACGAGGCCATTCATGCCCCCCACGAAAAACTAGGACACGCACGAAAGCCTTGTACACCACGTCACCCGTATTCCAGCGTGCGCATGAATACCAGCCTTTGTGGATGGAAGTCAACTGGTCGAGGGTAGGTACGGGCAAGAGCCTCTGTCGATGGGCCGTACTCTGTCGATTGAACCTAAAGAAAGGCTAATCACCGAGAACTTCAAGTAGAGGATAGATGCTTCAATAGTCTTAATAGGCAGTGGGGATGGACGCCGACCTGAGGCCTTAAAGTGCGCCCTACAGGCAGGCCCGATTCGGCGGAGCCAGGCCGGCAAGCGAGTC
> #13 JUNK SEQS
ATCTCTGGGAGACTATGCAATCCTTGCAAACCAGACGGTATGAACAATCAAAGCTCTACTATAACCCTTCTGTTTATTAATAACCTTATATATAACCGAATATGTGGTCGTAGAGTTCTTCTTCTTGACGAAGTGGCCCGTATGACCAGCTTAGATCGTTCTTTTGCATGTGTGATTGTCTGATACGGTCCAAAATGCACATATCAGAGGCCACACGGTGTAGAAGTTATAAGATTCCTTTACAGCCAAAGTACTATTTTGATCAGACAACTAGTGTATTACTAGGCGCACAACCCTCGTCTTGCGACTTATCTATGCCTCTTGAATTGCTTCGCGAGTTCATGTTGCATCCGATGCGGTACGCTATTGTTTTGGGCAACTCGGCGAGAGCATACGACGGACCTTTCATCCTGTCACCGGAAGTAAGACAGCCTAATCAGTCCCAGCGAAAAAGTAGCATCGAGCAGAGGTCTAGATAGTAGTAAGATAAGCGTATTGACCTGATCAGCGCCAACCTCATCGATCAGCTGGACCACGCTTTCAACCCAGCTTTAGCAAGTTATACACTCCGAGGATTCACGTAGTGTATCTGCTGTTAGA
> #14 JUNK SEQS
CCATTCGTGGACGCTCTGCGTCAAATTTTGTATTTGACCTAGAGTTTGCCCAGCAGAACTGATCTGTAACTATTGGGCATGCTATTGTTTTCTGGTCGTCTGCGCTATAAGTGCTCAGAACTCCGAATGTACCCTGATCATTTCATGACTAGGGTAGTTAGTCTAACATGCGCAACTGGACGTAAGAGGAGATTAATCAGACCCGCTCTCGCTCCATCGCCCGCAGCATCGTTTCCAAGACACACGACTTGCAAGAGTAGATCTGGATGTTTTAACGAGCTAGTCAATTACATTTGCACATATGATTGACTTGGTTGTGGTAGTTCCACGAAGATGTGATATTGCGCACTGATATGCATTGTTATGGTCGGCGCTTTATATCCTCACTCAGTACATAGGCCCGTGCGGCGGATTTCACACCGACTACTTTAAAGTTTCCATTCTTAATCAATGAACCCCACCACATATACAACCTACTTTTTGCTGGAATACCAGCTTAAAAACCTCTGAGCTAGTGATGAATCAGGACGACTATATATCCCGACATAATGATGCTATTCGTGCTCCGGCTTGCTACTAGGGGCAAAATACCTAGTCACT
> #15 JUNK SEQS
CCGTGGTACTGTGAAGAATAAACAAATGAACCCAAAGAATTGGCGGATGTTTTATAAGGAGTCATGACGAACGGTAATTTGGGCTCCTTTACTCCGTCACCATTTGATCTGTGAACCGAACAGAGTTCCTTGTGGGAGGCCAATCAAGGCTACCATATCCGAAGGGAGAGTCTTCATCGGGCGAGGTTGAAAAAGGGTAGCTAAGCAGGTACAGCTAAGGCGTCTCACAAAGAAGGCTATGAAGGCCTGTCTGAACGAGGCGACGTTTGATAATGTCAGTTTGCAGGGTCAATCCGAACGAAGCAAACAGAACGCCAATTCATACAGCCATCACGACGCGACGGTTTATTTATTCATTCATAGACAAGTGATTGCTGCTCAGGTCTTCGACGATGCAGTTAAGAGATACGGCAAAGTTTCTATTACAAATTATCAGCTGGCATGATATGTCCTAATGATGAGGTATCCGAAAATGCTGACCCTAGTAAATGAGATGTCTGCTGCTAGGGTTTAGTGGTGGTAGCCCTAGGGTGACCATTGGGCTCCCTAACTATACATGTGAGACTCCTAACGCATGGGTGTGGGTATGGGAGAATACCT
> #16 JUNK SEQS
CCAAGCTCTGACCGTACTTACCAACCTCGAAACCAAGTCCCCGTTCTCCGCGTCGAGGGCGGCATCACACGGGACCGAGTGTCCCACTGTAAGCACGATTCCCTGGCAGTTATACAAGTGGATACTCAAATCGACAGGAACTAATCAATAGCACCCCTCCTAGCATCGCCGTAGTATAATAGAAAGCCCTGATAGAATGCCCACTACTACGAAGAAACCCATGATAATTGCATCGTCTGCCACCGCCTTGATCGTAGTAGGCGCGAAAAGCCGTGCATATCATGTGGCGGTATGCGGGGGATTTGCATAAGCACTTAGCGAAGAGTGCCATGTTCGACCCCTGCCGCCAGTAGCACAGGGGCAGACACGCGTAAACGCGGTCTGGTTTGCCAGCGTGGAATGTAGTCCCATACGGAGCTAGAACCTATCATCGGCACGCGGCTATCACTTCCTGGACGTGGGTAAACCTGACTTCTACATAGCTATTCGGTAATCATGGGAGAACCTCTTCTCGTCCGGTCGACCCGATATTGTTTAGATGCTTTGCCATACCATGCCTACGATCTGCGGCAAATTGAAGACACCTATATTCCTAGTGTC
> #17 JUNK SEQS
AACAAAAGCACCCCGTAGGACCCGCCAATACTAGACGATTAAAGCTCCCTCTAGCCTGCGGGGGAGTTGTGGTTACGCGTAAGCGAGGGAAAGGGTAGGGCACATCCCTACTATAGTTACTCCCTAAAGGGTTTTGCCAACCTCAATATACGCTTATAACGTACGTATAATCCTGCTGCGGTATGTTCTAGGTGTCCTCGTATATGGGATAGGACAAACTATCTCCCTAGCAGAAGGGAGGCAACCCCGGCGGGGTTTGACTATAACGTGCCTCCATGGCCTTTCCGCACCCACCACGTAAACTCTAACGCGCCCGGATTCAACCCGTACTACCAGAATCGAATCCCACCTGCTATCGGCTCCAGCGGCCATGAGTCATTCGCGGCCTTTAGCCGTTCGAGGAAGGATGTGTGAGACTTCTTTAAGTTTCACTAGCGGCCCTATTGTCGGGCCCCGTACGGCACCGTAAACCTCCTAAAGTGTATAGTAACGCCATTTTTTACGCGCCGCTCTGGTGAGTATCGCCCAAAATACGCTTTCCGTACCTTCCGGCAAGCCGGCGCCTTGGTCAAATACAAACCTTGTTAAATGCCAGCTCTG
> #18 JUNK SEQS
GTGGGTTGTAAATTTGTTGTGCCACTCAAATTACCGACCTCCAAATGTGATCCACGTGTAGGTGTACACGTGTTGTGATCCGGGGTCCCACTGAGCCTCGCCCAATTTAGACAGTGCAAGACCGGTATGCCTGGTTGTGGCGTGAGACTATTGAGAAGTGTAGGTCCCATTGCGACAAGTCCTTCCTCTGAGGGACTCGAACGCTGGAGATTCGGTTCAGTACGGCTGTGGTTACTGTTAAGACCGAAACTTCACACCGATAAGACCGAAGATGGACGACTTACTGCCTTCGTCATGGCTGTTCGCCTAGATCAACGCGCATTTCAGTGTGATGGCTTATCATTATATCGACCACGATGGTAGGGATGATCCTAATAAGCGTGATTGTTACGCTATATCAGTCCTGATGTACGTCCGTACACTCATAAGGAACGCAAGAGCATTTAAGAATACTCCGCGCTGCAATCACCTGCGCCTCTTCGTGCATACCCCAGCACGCGTAACGCGCGCATTTCCTCCCGGGGATTGGAACACGGGAACCAACAGGTTTACCGACGTTATACTCACTACAGGCTGTCCGAGTCATGGGGGCGAATAGGA
> #19 JUNK SEQS
TTGCACTTGCCGTATTAGGGAAAGAACAGTCGGTTGCTCTAGGTTCGTTACTCCCCGGGAGTGAGGTTCATCTCAGGGCGTGCAATCGCTGTGCACTTAATTCGACATTCCGAGGACAGTTAGGCGTACTACTCTTGAGGCTACGTCTTTGGACACTTGCTGGGACCGCAATTCACAGCTCTCCAGTACCCATTGTAAGGAGCTTCCTTGGCCAGGGCGTGTAGGGCGGTAGGCGCTTCGCTTGTGACTGCGCCATTCGGCGATAGATCCCGCCCATCGGATACAACTGTCTCGGCAGAGAGACTCCGTTATGCAGCCGTATGGCATGTAATGAACGCTCCTATAAGGGACGTAACAATTATGGTGTCAGGCCGAGTGACGCTGCATGAGCACAGAGCGGTATATAGGGGTCAGTCGGTGACGCCACTCTGAACCTCTCAGACGGATCGTTGAGTCGAAAAGAAACTCCACTAGCGGATATTGTCCATGCTGTAGTCCCGCGCCCGTTTTAGGGGTAGGGTGATGGGTTTGAGTCTGAGCTGTCCCACATTTCTGTCCGAAAAGACCGCATCGGGTATAAGTTTGGGTTATTCTGCATTG
> #20 JUNK SEQS
TGTGACCAAGAGCACAGTTCATACGGGTGCCCTATTCCAGTAAAAGAGCATCTAGCGAAACCGACCATGACCACGCTGTCGTGCTCTCCTGTCATGCTCATGCAATCTGAAATTGGACACAGACGAATTCTTACTAAATGAATATCGTGGAGACAGCAGACCTCGGCTGCCTCATACCTTATGAAGTCGCGTGCCCAGAGTCCAGAATGTTGTCGTTCCCGTACACGAAGTTTAACCACTAACTCTGACTCTGCATTGTTAGGATGCATGTTGAGTTATAAAAGGACCTCATTGTGCCGATCTGCCCCCCCCCCATGCACGAAGTAAACTAAATGGAATCCATGGTGAAGCTTCCGCCGGAGTCCCTCCGGGGCCAATACCCAATCGAGATTGGATTTACCTTTAAACTAGCGGCCTACCAAATGAGGTTTAGGAGTATGACTGTCTGCCACCAAACTGAGCCATCGGCGCCTAATCTCGACAGGAGTTATCCACACATGGAACAAAGTGAATAGCCAAAAAGCATCGTAACAATCATTACTACAGGCGTCGTTTTTACGCGACGTGTGCTACTCCCTGTGTCCTACGAGACAATTTCGG
> #21 JUNK SEQS
TCGAATCCGTACGCGCCTTCGATGAGCATTGGAAGATTCCGCGCGCGTAGCGGACGGGGCGAAGAGTTGACAGTCAAAACGCTACAGTTCACCATGTGCCTGCCGTCGTCTCGTCTTTGGATTGTTAGCCTAACCGATATAAATTCGGACCCAATTTTGCACCAGTGGGTCGTCCGGAATCCACGTACGGGGAATGTCCCAGTTACCGCGCGTCTCATTGGCCGCAAACCCGACCAGTGTCACACAGGTCACGCTACAATCGCCTGCCCAAGACTCCCTAGAGACCATCCGTTTAGCGTTGTCGAATCCTCTTTAACATGCCCAAGGGACCGAGAATTCAGTACGAGTACGGTTGTCCCCGGTTCTTATCACAATGACGCGATCTCCCGGGCCGAGCTGAAGGATCTTGCAACTGACTCTCAAGGAATAGAACGCATATCCACGTTGAGAAAAAGGCTCCCCCGTGGGGGTTGCCCAAGTAGTAGCGTATAGCGAAATTTCGGTTAAAAGTAAGATTGGACTGGCGTCCGAGATCATGATATTCCTAACGAGCGCGCAAGGACGTGGGAGCCCAGGTGTAATTGGAATAACGCGAACTTC
> #22 JUNK SEQS
CAGTCACAGACTAACGACCAGGGTCGTGCGTTTGGAGTACACAACCGCGTCACTTGGTATCAGAGAAAACCAGCAAGGCCCTCGGCCAACACCGGTTGATTCTGTTGCCTGGGAACCCCCTCGAAAATTAGGCCAAAGGCGATAATCCCTGAACAACATAACTGGTGGGATACGACGGTTCCTCGTGAACAATTGCTCACCTCGGCAATTTAAGGTCATCCTGATAGGCGTTCACTCCTCAGCCATAGTTTCGCCCGTTTCGGTGAGACGCGAGTCGTTCGGGAAAGGTCCCAAAGAGGCATTCGGGACCCTTAATAGCTTTATTAGTTAATAAAGGGGATTTTTTGTCATCTTAGAGCTTCGTCTCACTACGTAGTGCAGACCAGTAAATTGCGTATTGGTTCTTTGCAGACACCGCCGCAGTCATGAGAGGTTCGGTTTCTACCCTGGGTGATTAGCAACTGAGTGCGGAACACGCCATTACTTATCGACTTAACTGGGAGGGGTATACGTCTGAAGCGGGCCGCGGACAATGGGCTCGAACCTACTGGCAATCTATCAACCATTGAGTGGTATTAAGGGAGTTTGTGTATACTTACT
> #23 JUNK SEQS
TAGCAGCTGCCAACGTACCATAAGACCTCGGATAGTGTGAATAACGTCTACTACCAGTTACGAAGGTCCCCGCGGGAGTAGCTTGATCTTCCCCCTACACGGTTAGCAACAGGTCAACCTAGACAGAATCCCTCCTTGTTTACCTTGTATTAGTCGCCGAGTGCATATCAGCAAGTTATTAGTGCAATCGTACCCGAGCGGATGACCTGAGGGCAACATGGGGTAACAGTGATCGTTTGCAATGCTGGTCACATAATGACCTCAATTTGCAGCTCGGTACCAGCTTCGCCTGAAGCTCAGGCATACCTCCAGCTTCGATTCTCGTTTTATCGACCCTGAATAGATCCCCCAGACATATGATTGTCTAACAAACGCATGGATGGTATTAGCCCCTCGTCGAGGCTAGTTACTAACTAAGATACACCCTATCACTCATTTGACCACGTCTGCGGTGTAAGATTAAGGACCTTCAACCGCGCTATCTGATGGTCCTCTCCATATACTGGCTCTGCGTAATTGCGTGCACTCCGGAGTTACATGTCTGATGTGCAAAGGCTCGATAACTTGCACTTTTCTGATCCTCCGTGCACGTCGCCGTGG
> #24 JUNK SEQS
ACCTATTTTGAACCCTCACCCTCGCGTTCCCCTTCTGAGCGGCTAGTCGAGTTTGACCAGTCAGACCGCATTGAGGTCTCCGCACTCTACCTGCCTGTCTTCGCCCAAGTGACTATGCGGGTGCCTATGCTCGCTAGTACGGCACCTTTCGCAAGCTGCGAATGCGGACTCACGATTTGGAAAAAGGACTGCTCTAAGACCCCGTCCTAACAACCCATCCGTGCACCATGGATTTTCAGCATGCCTGCGTGAGACGCGTCACCAAATCCCTCACGCAAGGTAGCATAGCTTGAAGACCGGGCTGGGAGGGAGTGTTCTCGGAAGCGTGTCACGTAACAGAGGGCACCCCGTTTAGAGCGGGGTACTATTGTGACTAGACTTATGACGTGACAGAATAAGTGCCGGCGCCTAATTGAAATGAAGGAGGAGAAAGCGAGACATGATCTTGTGAAGTGGCATACTATATTTTCTTTTGAGCGGTTGCGATTCGTGCACGTACGCACATTCGATATGGAAGAATGTCATGGGTTCATGCGGGAGCAGAGGACGAACAGCTATGTGTACCCTTTAGAAAATGCACCAGCGTCTGTGAGGCTTATG
> #25 JUNK SEQS
ACTCCTATAAAGAGTTCAGTTATCTACGCACCCAGGTGCAGGGTACGGGACCACTTCAGGATACTGTGCAGTGAGTGACAAGCCTAACAGTACTCAGATTCCGTGCGACTAGGCTCGTGGGGTTCAATCTGGACCGGAGTTGCCAATGACAGTTCCACACATTCAATGAGCAATCATAGTGTCCGTGGATTCGGGGTCATTCTAACAACTTTGCCAATTAGGCACTGACGTAATAAACACAACGCGGCCCCAATACGTCTCAACTAGTCGCCGGTTAGACTGCTCGATCCTGGTACTGCCAGGTAGGAATCTCTTGCTCGCAATTAATGCATTGGTAATATCAAATGCGATTATGAATTGATCACTTGATGTAGAACGCAGATTTGTTCGGCCTCGTCATATGACGATCCTTCGGAACACTGTACATACTTCGGCAACTCGGCTATACCAGAGCCTGAATTTCGCGGGACTGTAGTAGACGTCAAGTGGTGGTTAACGGCTGAGGGCGAGTGCCGCTCAGCGAACAAGGTACCATTGAGGGCATGGCGTCAATAAAACGGAGTCGGAAGGGCAGAGACAAGAACACCAGAGGGCTCTTCG
> #26 JUNK SEQS
GATGGTATCCTTCTCGAGGGGCACGTGGTTACTTTGGTCTAATGTAAAGGGCTTGGGAACTAGTTCCCCGCCGATCATCGGATCTCTCCTTCTCAGTCAATCCCCCGCAATGATATATAGTTTGCTCAACATGCATGGATGTCGGCCTCGCACAGGTTGTAGGGAGCGACCTCTCTATGCCTCGTACGTTCAGTGGCAAGCGCGCGGCCATGAACTAGGACTATTGCAGGGAATGCGAGTCCGCGTAGCGGGGGGCCTCTCATCTGGCGCCTGTAAGCTTTCCCATGCTAAAAAGTGACACGAACAATCTGCCTGCTCGGCGGCGAAACCCGTCGACTTTGCATCGAATGGACACTCGAGTCATGTTTGTGAAGACCACATTCAAGTCATTAATTGGGGACACGTCTACCAAACAAAACATAAAATGGGATTCACACCAGGATGGTTGTAGTCTTCGCTAGGATGCTTGTGATCTCAGTAGGTTCGATTAACGAACCTAAGGAGTTTACTAACTTGCACAACGGCGTTGATAGTGGTGGACGAGCAAGACGATAGATGTCGGCAGAGCGACTGGCTGCCGGAGCAAGTGCAAAGCGGTTA
> #27 JUNK SEQS
AATGGAGACTGTTACACTTTAAAAGCGAACAAGTTATCCAATTAAAACTTAATAACCTCGACGGACTTGATTTTTTTTATGCTGCTTTGCCTGTCTCAGTAGGACCTAAATTCGCGGACACGTAGCTTCCGGTCGAGCCTCAGGTTCCTGCCCCCTGAGTCACCCTCACGTGTCCGAGTTAAACCCATCGTTTAAAACACATTTAACAGAATAAAGGCCTTAGGCGTCATGATCTTGAAAAATAAAGGCAGAAATCTGGTCATAGGAAGAAGAAGAACTCCCCCCATAGCTAGGAAAAAGAAAAATCAAACCCTGGTCTGTGGCCGCCTCATCAAGTCGTCAAGTTAGATATGGATCCAAGATACTGAAAACAATTTAGATGTCCAAGCCGACCAGCGTCGTTTTGGTGATGTGTAGAGACAAGCACGGAAATTTGCGCAGAGCTCCCCTCGTCCCCGTTGTACGTTACCAACGCATTGCGTTGCATGGGGAGGCACCATGATTGAAGTGTGCGAGTTCCCTGTCTAGAACGCAGTCGCAAAGCTGAGCCTTACGCCGTCTCAACGTGACTACCCAACGCGGAGTTTACTGAAGACAAAA
> #28 JUNK SEQS
CTAGACTATCGCTGATCTTTGCTGTAATAATCTTTTCGAAAGCTACGGCGCTTAGTAGGAGGCCCCAGTAGTGATTCCCGTGGTGAGTGATAGCCAGCGCGCCACATGCACCGTACTGACGTCCAGCGTTACACGCCCAGGCTAATCTCCAACCCCTGAGCAAGCGTGTTACAAGATTTCCTCGAGTTATGCTGTAATGTGTCTTTTGGTTTGACTGCGGAAAAGTAGGTGCGTACGTTAGTACTCAGGGATTATCATAGGGTACTCTTCTCATGTCGCTCGGAGCCGCCCTTAAAACTTGTAGGTGTCTTGCCGATAGACTTCATCACCTTATGGGAGATCGCGCCCCTCGTCTTACTCGGCGCTAATGAGTGTGTATAACTTGGGGTCACTCTAAAATGACGTCAGCTTCAGAGAGCATCCGGCTGCTCTAGCTTCCCCAGCGTATCCTCGATACGGGGTGGCTCCCGGGTATCTTACATGGACGCAAAGTGACCCGGTAAGAAAATACAATGAACCACCGCTGGCTATTAACAACATGCTGAGGCTTCACACAGTCGTCCTCGACAAAGGAAGGGTCCCCGCTTTGACGCGCGCCTC
> #29 JUNK SEQS
GATAATGGCGTGTACATATGACAGTCAATACCAACATTGACCTACAACAATACTGAATCTTGATTCTGCCTGGGTTGTAGTTGAGCCTAGGTATGTACGCGCAATTTCGATGTCGGGTCGCTCGGTCTATAGAAGTTGAGGTACCGTTGAGTATCGTTCTGGGTGAGGGTAAGAGTGCTAGCAGACATAGTTACGGCAAATAAGAGCTAATGCTAGCACCGAAGCGCTTCTGGTAGGGCGGCAAAAGCATTTATCCGGACATTGTAACGGTATTATTGCTGAGGTATCGAGGTGAGGCTATGAGCCCATGACGGTGGTTCTGTGAACGCAGATGGATTCTGCAATAGGTGTGAGAAGCGTGATCGCCGCGCTTCTTCGCAAAGAGTACAGAGGATACCGGTTCTCCGGTTTTTCTCATGCCTTTTTTAAGTTCAGGCACATATGCGAGCGTGCGCACCCCTACAATTGAAGTAGGCAGTGAGAGCGGGTTAGTCGAACGACAACGGTTAGCACCGGTCAGAAAACTAGAGGGGGTCAGAACCCGGTAGAAACCCCGACAATTGCCGGGAGGCTTTGTTATAAACCCTCGAGCTATAGCGT
> #30 JUNK SEQS
ACATAACTTCTTGTATCACTATCTTATGCGCCTCCTCGTCAGAGCCCGCGGCCTACTTTACAGACTATCTACCATGCCCGTTTCGTGCTCCACTCGGCCAACCCGCTTGAGCTCGCCAGACAAGTCCGGGGGATTGATCGTTATCGAGTTGATGTGAAAGGGCGGAAGTGCTCCGGTGAGCGTACGTCGTTAGATACTGACTTTACCAAGGCACGCTCGCAGGGGCGTACAGATCCCGCCATGCCAGACCGGTAACCTCCACTAAACCTGGTGCATCTTTACCTCCAGACAAGTCTAGATCTGTATGCGCAGTCCATCTTTTACGCAGTCCAAATATCCCTGTGTAGGCCGAAGGTTGCGTTTTTGTGACTTTGCGGTCTCTACCGAAAGGACCTAATGAACTTTACCTGAACAGGGGGTACTCGGCGCTGCACATCGACACCGCTAAGTTGAGAGACCGCTTCCACGGCTGGCAAACAGATCACCGCGTTTTTCATGGCTGTGTAGTCGGCCTCGATTGTTGGGTGCCAGAGCGCCACGGTTTGACGACATAGCGCTTGTCTGGCTAGAGATGACGCTGGACGGGAACTGCACTTTGTC
