# Supplementary material for: A particle swarm optimization-based algorithm for finding gapped motifs
Source: BioData Min. 2010 Dec 13;3:9. doi: 10.1186/1756-0381-3-9 (PMC3022572; doi:10.1186/1756-0381-3-9)
Supplement: Additional file 2 — Experimental Dataset. The synthetic data sets and real biological sequences used in the paper. [file 1756-0381-3-9-S2.ZIP › synthetic/with_noise_seqs/10.txt]

> #1 ACCCTnnnnnCCTTA 490  ACCCTnnnnnCCTTA
AGGTGCTAGGTTGAATCCGAAAGGGTCCTATATCTCGTCACAAAAATGCGGCGATAAACTCCTAGTCCGGCTTCTTCTCGCTTTAGAATCTAGTACGCGATTTGCTGGGTCTTAGTTGTGAGGGCGTTTCTGCTCGGTAAGCTCGCACATTAGCGTTGTGTGAACCGTATTTAGAGACTAAGAGTGGGACAATCACGTATGAGGGGCGTAGATGGGCACCCCCCGGGCCGATGGCCAGTATGAGAGACTCTATACCGTGTGGGAAACCGCCCTCTTTACGCATAAAGTAAGGTCGTCAATCCCAGATGAAAGATGCAAAACGGATATAAAACCCCACCGGCGAGGGTGTTGACAACATCCTCGCGACACTGGCGATATCTGTTATTCATGCGATTGTAGATATCGTATTGGCCGCCCGCACGTCCGTCTGCGGATCAAATGGATAGAGACGCTCGCAGGTATCGACTACTTTGTGGCTAGATTAAGCAATACCCTGGGCCCCTTAAGGTGAACAAGGCGGAGGGTACCGTAACGTGGCAGACGCCGTTTGCTATCTTGAGGAGTGCCATCGTGAATGAGCGTAGGGCGACAGCGCTTGTG
> #2 ACCCTnnnnnCCTTA 558 
GCGGGGCGAGAATGGCTACAAACGCAGATAACGGAAACGCTGCGATTTACTACATGACGTCGCTCCTCGCGCTTATTTGTACTCCGACTGCCCGAGTATCCGGCCGAAGTTGATAGCATCGAGTGGCCGCGATCCATCCCAAACTATCAGGGTAGCGTTCACCTGGAGTCTACTCCTAGTGAGCAATGTGTATATGGTAGATGGTTTGTCGCCATCAGTTATTTTTCGGCATCGCACAGACACGAATAGGAGCTGCGTTCCTAGCCGGCAGGCTACATGGCGCTCTAAGTCTGCCTGTCTATCCGCGGAACCGGAACAATTCTCGAAAACTAAACTCTCCAGGGATGCTGCTTAACACCAGAATACGCCTGCGCTGAGATACGACTCCATGGTGCAATCCTAGCCCTCTTAAATACGCTGACAATGATCCAACGCGACTTAATCTTGCCCTCGTCGCCCTTGTAACTAGGAGGTTCTGGATCCGCTAGACCTTCAAGTAACAGAAGCTAATTCACGTCCATGTGTTGCGTCATAATGCGGCCCTGTCCAGCTCCGAAAACCCTATAGACCTTACCAAGGACTAGAGGCGAAGATCTGTCG
> #3 ACCCTnnnnnCCTTA 6 
AATCCTACCCTGGGGTCCTTAAGCCCTCGGCTGAAAAGACACGGAAGCGATCCCGGTGTCACAGCCGCTGTTTCCTCTCATACAGTTCCGGCTTACAGGTCCGATTAAGCACCCGTCCAGTTATGAAGGGCTATATGATACACGCTGGAGCACCTTCTCTCGTCCTATTATAACGCAAACTCCAGAATTCGAACGCAGCTGATGCGAGGATCCAGTAGGTTATTGCCGAGGGGCCATCGGCCTGCCCCTTATTTGCCTACCGTATAATCGCGTAAAGCCCACAAATCCGCGATGATGAGAGTGCTTCCAGTCTTCTGGCCATCTCCGACAATTGATCCAGTTTGTACCGGGGGTGTAATCCTAAGATTCACATAGGAAATGGCAGTAGATACTACCCCAGCGTAGCTTCTGACTATTAGTAGATGCATGAGTGCACGTAAGGATCATACCTCTTACCACTATTTATAGGAGAGGTTTGAATTCGTCAACCTCAGAACAGTACTGTTGGCGGCCTTAATACAATAGTAAATTAATTTGCGTTAAAAACATCGACCAAACAAATCAGATACCAAGAAGACGATAAACAAGCAGCATCGTCTA
> #4 ACCCTnnnnnCCTTA 522 
TAATCGAGCACCAGTAGCGTTTTTCCGGATATTCTATTTATAGTGCTCGCACCTAGATACGAACCTGCGCCCCTAAAACGCCAGAAAATACCCGTGCCTAGCCTAGTCGATTCTGCAGGTTTCACAGTCGTTTAGTGGAAGAAATGCTATTTTATAAGTCAGATTGGCATGTTGTGAAGAACATCTTCCTGCCGAAATGCGAACGTTGTCGTGGGTGGATCGCGACTCACGGCGTTCTCAATATGGGAATTCCAAGGTTGACCCTAAATCAAAATGTCGTAGCGGCAAATTAAACTACTAGTAGATCTATGCCTTAATAAGTAGTCCAGAAATATTTAGTTCACATCCGCCACGGATTAGTAGTACGTCCTCGTGGTTTCACGCTAGGAGATTTGTACTGGGTACCGAAGGATAGGAAAAGCACAGCATAGCGCCTGAAGGGTCGCTGCTTTATCACGCCGTGACATTATGGCCTTGGGTCCGGATGCCTGTTCTACTTCGCTAGGTAACTCGGTGCGATCGACCCTTAATACCTTATAGAAATGTCTCCGTACTTTAAAACTCGTCAGGTGGTCAGTTAAGTATGAGGAGGCCATACAG
> #5 ACCCTnnnnnCCTTA 19 
TCCGGCACCAGTTGGGGAAACCCTTTCTCCCTTAAGTCTACCTCACTGCTCTGCGCAGGACGGATTGGAGGCTCGTGCGTCTGTACCATTAACTCAGTTGCCTCTGACTGCACTACACGAAGACCCCTCACGGCTCTAGGGTTATTCTATTAGACTCGTGTACCCAGAAATTAGTTCAGCAGCGGGCTAAGTCTAGTGTATGTTAGGCGAGGGTAACGACGGCTCCGAACATTTGTCAAAAGGTCTTGCTTTCATGGCTGGTCCTTAATAATGTGTGGCTCAGTCCCTGACAAGCTCCTACATTTGGCATACAGACAGAGGCTGTACAGCATCTTACCCCCCTCTTGTCGGATCGGCAGTCGTGCGGTTTAAATCTTTTACCAAGTGTTATAGGGAAATTTTATTCGGCCGGGTTAGCACGTCACTACTTAGTACGGTATCGCTCAATGAAATCAAACCTACCTGGCAGCTTAAGCCGCTGCTCTTCTAGTCAAAGTGGCTCATCGCGCGCTTACGAGGACCCCCGTAACCTGCTTAAGCGTACACAAAGACTGGAACCAGGTAAGTAGCCACCGCTGCTACATTGTTTATCTTCTCATA
> #6 ACCCTnnnnnCCTTA 278 
AATCGAAACTAGTTGCTCATCCGAGCCTACCAGAGAAGCCGCTCCCTATTTACGATTCGATTACTGCTCGATAAACCTCATAAAGATGGGGCCGGCCTAGGCCGCCTGCATAATATATCGCTTTCCAGAAAGCCAGTTCATAAATATTTACCTAAACATGATAGCCAAACAACAACATATTGAGGAGAACGCCGTGTTGACGAGGATGTACGGGAAGGATAGACCTTAGCATTAGCACTTCACTGCACAAAATACATAACCCCACTCGAACGATCTACACCCTAATGGCCTTACGAATGCTTTAGATTGTTATACTCGGTTGCGAAGATACTTATGCGCTCATAAATGGCCCTGTTGCAGCCCCGATTGAGTACTCCGTTTAAGGAGCCGTTTAACATAGTGCTTAAAGTTCTATGACTCTGATGAAGTCAGTCGTCGTTGTACTTTTCGAAACTGCAACCATACCTGATCGGCTCCTAGCAGGCGATGCATCTTTCTCCGTTAAGCCCCTTCGCTACGGGGCACATGTATCTGCACGCGTCCCTGATAGCGAGGCGCAGGTTCGCCTTTCTATATCAGCGTAGCGTTATCGTCTCGCAC
> #7 ACCCTnnnnnCCTTA 32 
CAAAATGACTGATACGAAGTGAGTTTCATGACACCCTTCCAGCCTTATGGGAGCTGAAGAGTCCTGCTGCTCTATGCACTGATCCGTCGCCCAGGACTTTAGAAGTGATATGATTCCGGATACAGTATTTGTCGTAGGACGTTGGGTAACAACCAAAATTTGTAAGAGAAAGATAGGTGGCGGGTGGAGGTCAGGACGTCTTATGACAAATCGCTGAGGGACAAAGACATGTGGGCTACTAAAGGTAGCGACAACAGGCTCTGAGCCCCGACTATCTATCGTGGAAGGGTCTTATCCAGGTGTGGGTCGGGCCCTCCGATCCGACGCGGTACCTTTGGCAATCGACTCTTAACTCGCGCTGCCTCATTTATTTCCAGCCCAGCCCGAGCCCTGGGTTCGGCGCCTTCCAGGAATGCGGTTTCGCTACGGTATCGAACCCCATCATTGCCCAAGGGGGTAAGCAATAAAGGCGCGGAGACTGCAATGGGCTGTAGTTTATCGATTGCAAGCAATAAGGTATGTGGCGCAGACAAATGGTTACTAATAGCTTACGGTTAAAGACGAGGTACGAGCAGAACCAACCGTCCACCGGTCGCTCCA
> #8 ACCCTnnnnnCCTTA 511 
CTACCACGCCGGTAGAGGCTATGCGTATACTCATGCAAACCGAATGACAGAACTGTGGTTTGATCTCCTCTATTCGCCTCTACCTTACGTACCCCTAGATTTTGGACTGAACAGGTCTCTGCCAGGTGATCTTCCCCGCTTCCTTTTCGAACCCCATAGTTAGGCAAGGCGCGTCGGATCATGCCTCATAAGAGCCGCTCGCGAATGTTCATCGCGCGGAGGGGCTTTATAGATTCGCAGTACAGGGTCATTTCGACCTCAAACTTGCAGTTGCTATCTAGGACTGCATAGAAGCTCTCCCACTCATCGGCAACCTTGATGGTTAAGCTTGAATTCAGGGAAGACTTCCTATCTGCTCGGACGAACGATAGTAATGTGTAGTATGGCCTTTAACACGGCCTAATATCACAATTATCTAGGTCGAGTCACGCAGCATACTGGTCCAATTACCATAACTCGATTCGCCCCGATATCGTCCGGGAGCAGTTTCTGAAACCCTACGACTGACTTTACCCTCTGCGCCTTACTGATATACGGCTGAGATTTGGGAACGCCAGTTATTAGTCCCTATTTTTGTCCCGCGAGAAATTCGGCCCTGTG
> #9 ACCCTnnnnnCCTTA 190 
GCCGAACGCGAGAACAACTTGGGATTTCGCTCGCTTCACGGCAGCCTCTGACAGCTGAAACACACATGAAAGCACGGATCGTGTGAGAATAGTGGAGCGTCGCGGGAAGTCCGAAAAGAACCGATAACCGAGAGATAATTTCAGCAGCGTCAAAATACAGTCAATCTTCGGCTGTAGCCCATCATCTTGAACCCTAATCCCCTTAATTGCAGACTTGGGCGATTGCTCGTCCCTACTAACCAACCTAACGCAGATACTCTGTATGCACCCTGCTTTGTTTCATAATACGGAACATTCTAGATAGGTCAGAAAATAAGACAGCATCTGTTTCTGGCCCGCAGCAGCAGTATATAAGGACCTAGGGAATGGCGCGGTTGGTGCTCGTAATCCGCTCTACTGTAAAGGAGAGCGTAACTACTCGCGGGCGTAATAATTGTCGCGACGAGCAAACGGTAACGACGTGGGCAGGGTATAGTTTATACCGCGGGAGTTCCCAGGGAACATGGTCGTAGACACTGTACTTGAAGTGATTGAGAGCCAACGCGGGGCGGGCCACCTAATATCACCGTGTTTCAGATACCGTGTTTAGAAGATTACCGA
> #10 ACCCTnnnnnCCTTA 45 
CTTTACTTCAATTGGGCGCCTTCGGCTTATTCTGATTTGATGTGAACCCTCCTATCCTTAAGTTAAGTTATTGGCGTGTGAGCCTGCCGATGGGCGGTCGTACCGGTCCTTCCATAGACCAATGTCACACTACACTTCAAATCCAAGGATTAATGTAGAATAAAAGTTTTTTTCATCGCGGCGGACCATCATCCTGTTCGGCCCGCATAGCGTAATCCTAGTTAATGTGTCAAGGGAGGAATGTTGGATCCCCACCTTCCTGGTCAGCGACTTTGTCCTAGACTCTCAGGGCAACCATGGTTCGGACTCCTTCCTGAATGGCAGCCACAGTTGCCACTAGATCCAAAAATTGATCCACGATCTCGAGTTGCTCTCGTCGAACGAATCAATAAATCTATGTCATTTACGCTGCCCCCAGGCCGCCGGAGGTCTTAGGATACTTGAATCACTCGGGAACAGTTTGGACAAACGTAATAACACAGAGAAGCAAAAATGAATAAAGAATTATAAACGATTAGACGCCGATGAGTAGCAGAAGTATACCACACTCGCGTAGGGGCCGTTTGTTATTTTCCTGCACGGGACGGACACGTACGGCCT
> #11 JUNK SEQS
AAGTCTGTCTATCTATCGTGTACGAGATTCGTCAGTACGCATACGAATTTGGTTAACATCCCAGCTCCAAGATTCCTGAGCGACCACTAAACCAAGTCATCGTACCCCTGTAAACGAGCCGCGTCGGCAGACAAGGCTTACGAGGGATACATGGGTCAACGCGTCACGAAGCGGTCATACAAAGGGGTTGACTTAATCGTCACATACTACAACATTTCTGTTTTGATGCGCTGGTCTACTCCTGGGCCTATTAGGGGCAATGTGAGTTGAGTGGCAAGCATATTGCCCGGCGAAAAGTAAAGTGAAGCGTCCTAACCGGTATCATCACCACCTATTACATACATCCAGTTGTGTTGCTTGACTTCGGGTTCTACGGGGACCGAAGTGTTCCTGAGAGAGCTTAAAGGTAGAGCCGTAAGTCTGATAACCGGACGACAGAACCGGGACGATGGGAGCCGGGAAGCGTGGCTGGACAGCCAGAGAGTGTAACGACACTTTCCGATGCAAGCCAGTAAGGAGGCAGTCTGATACCACACCATGCAACACTTCGCGGACTTAAGACAAGACTAAGGAGTCTGAAACTTCAGCAGTAATAGTCGA
> #12 JUNK SEQS
GAGGGCTGTTGACCTGGCTGATTAGTGGCAGTAACTCCCAATACCTATCTCCGACCATTCACAACCTGGAGTATACGAATACAGGCTGCGTCTTCAACGTCCGCAGGGTGGTAGCGACACTTGTGTTGAGCGTTTTGGCCATAAGCGGGGTGCCCTAAGCGTTCTGACAGGCCGCTTACGGAAACCTGCCTACGCAAGCCATGCCTCATGGGTGGATCGCTCCATGAAACCAATGCGTCGCAAAGGCGTTTGCAGAGGATTCTTACATAGCGGCGATTGGTCCACTAAGCTCGGCTACGATTGCACGTAACTGGTTGATACGCTCGGCAACTTACTCTGCTACCGACAAAACTGCAATCAAGATGCTTACCTCGCAGGATGCACTCCTCGACCAATCTTCCAAGGCGATTTGAATTCCGGTGTAGAATTTAATCTCGCCGACAACTTGAGCAAAATAAGATTAGATTGCCACGAGTACCATGAATCTTCCTCAATATTTAATGGAACACGACCCCAGATTCTAGTAGGTCTTCCCCCGCGACTCGACAACAGAAATAGCTAAGCCTGGCTCGAATTCCTCGTTGATCAGGAGTGTAGCTT
> #13 JUNK SEQS
AACAACTCGTTAGGGGGTTACTGACCCTGATGAAGACGGTCCTTTCGCACCGATGCATCGTAATATAGCGCGTCCGGTATACCACTGCTTAGTAGTTGCAATGTAACGTCCATGAAGGCCCCTAGCACTCGTAAGAAATACAAATAACTGGATCCCTCTGGCGTCATGAGGGTGGGGTTCCCGAGTGCACAGGGCTGCCTTTCGCTAAGTCTATATGGAGTACCGGACTGATCCCTAGTTCAGGAGCGACCTGGAAACCATCTAGATTGGGATAGTTTCTAGTGATTCAACTGAAAATTTGCTCGCACACAAATTATGCTGGTAGTCTGAGAGCCAGCCGTCGTCCTATCTGTGGGCTCAATAGAGGGTTAGAGCCACCTGCCCTATCTACTTCCTTTCTGCCTATAAAGTGTCTGCTTATAATGCGCCAATCGGCCTCCCCTAGGGTCGTCGTAACGGGGGCAAACCTTGAACAGAGCCAAGTAGTCCCTTAATAACGTAATAGTGGGTTGTGCTACACGTCGAATACCACCTCTTTCCGCTGTCCTGGCACGTCGGGATGCACTAAGCCCGCTCGACAGGAAATCGCTGACACTTCTC
> #14 JUNK SEQS
GCGCGCGAGTAACAACAGACCGGTGTGCACTGGCTATGACCACTCGACAAGCTAACTGTTAGGGTCTGTTTCACACTAGTCAAACCCATAATGGGGTCATAAAACACAATTCATCCATCATCTGTCATGAGTAGTCGCCGAAAAACCAATAAAAGACGTAGCTTTGACTGTAGTAGCGTCCTCCTTCCCACACATAGTCGCCGAAGGCACTCCATAAACCCGCGGATCAATCCCCGTATACGCGTATTCAAGTGACGTGGACACGCTGCTGTCTCAAATCCATAGTCATATTCTAAAAGGTACATGCTTAAAATAGTCTGCGCTCCTCCCTACACATGAGGAGTAGCTTACCGGATTTCCAACCCGCAACGTGAGGGTCCAGGGAGGTCTACTGGAAAACCGATGGCACGGCAAAATGAACAGAGACTACAGAACGGTTTCCCGCCGATGCATTACTCAATAGTATCGGAGACTGTAATTTATGTTTTCATAACTCAATTCCTGACCACCTACGGCGGATGTTGAGTAGTTTAGGCTTCCACCGTATCGTAAGTGGCGGACGTCACGACACCCGTAGGGACGATGTCTCATGGTTGAGGC
> #15 JUNK SEQS
GTTTGGTACCCGACGGATCCTCTCATAACGGTGCGATCAATCTTTCCTAGCATACTTCAAAGTGTCGGTGTGAGCTTGGTATTAACTTGTAGCTAACGTACGGCATATCGGCGGCGTCCCACAGCAGGTCGATACTTCGATCCCTTTGACTAGTGTACCTGTTGTACGCAGACAGATCGTGCTCCGACTGACCTTCTCTACGAGGGGCAAAGCTTGCATAGTGTGCACGACTGGCAATCATCTCAGTGGTGAGAACGAGAAAAGGCGGCTTAAGCCACTTACTGGTTAAGAAGATAGCGTCCTCTCGAGCTGTGACGACGGCGAGCAATGTAAGCTTATCCGTACACTAGCGATGGCGGAACAATCATCTATGATTACGATTGTGACTGTTGATTACTTGGTCATCTTGCTCACCTCGGTGGGGCCGGACCGCGTATGACATTACATGGGGAAATCCCACTCTATGATCAACATCCTCTGTCGTCCAGTATGCTGCCGAGTATTACATGTCCCAAGCACACAGGTATCTTTGATCAACTGACTCCTAGTCTACCTCGGGCGCTGAAGACCGCGCTTATGAACACGTGAGACAGAGGAATC
> #16 JUNK SEQS
CCTATGTTCCTCGAGCTCCCCTCTTTGATCCCGACCGACTGAAAATCAATCCGTCCGTCGATTGTAAGACCGCGTGCAGCTTGCGTTCGATGTGCTGCCGGGCTAACCATGATCCCAAGTCCCATGTCTAACTCCTCGCCGTCCATGCTCAAGCCGAATTCTCAAGTCAATGAATATGCTTCTCTATTCTGGGTGTCCAGGTAGAAGTGAGCCGGAGGTTCGCTCTGTCTCTGCCGCTGTTAACGTCCCCAGTGCACATGTACCGGATGGTCGTGCGAGTCGCAATAGTAAGAGTGATGGCCAAAGCTGTGTCATGTAAGAAAAGTTTTCCAGCAGACCGAAGGACATCACCACGTACGTGTAACAGCGATGACAATATAAAGCCAACCGCTCCTGCCTTCTGCAGCTTAATAGACGATTGAGACCGGGGGACACCGTCCTCCATCCCGAAAAGACTTACCGCGGTTAGAGCCTCAATCGTCTATTCGGCATTCCCACGGCAATTCTTACGAGCAGACATTAGGGAAGCGCGGCCCGCATGGTATTGAATTTTCGCCGAGACCGGGTATTTCGGGCCACGTACTGTATCAGCCTTTCGAC
> #17 JUNK SEQS
GTGAGACTCTCATTTCGACAATCGGCCTTCACCTCTTTGAGACCTATCAACCTTTCAAATGCCTAGGTCAATACCTCACGAGTTCGACGACACGTCACCGGCCGGGGTGTCGCACTGCACGCCTTCCAGGGATTTCGCAAAGTCGAACGCGAGTTGAAGTGATCTGGCTTGTCCCTCCATGGTCGTTGTCCGCCTATGGTCAGGCTCGCGGTACAGATCAAGGCTCGTTAGAAAGCAATCGCAGTCCTAGTCACGATATGACTACCCCCCGTGTGCATCACACCGACCAATCCGCTATACATCGGTAGGCGTCAATAGAAGACAGTTGGTAGGCAAAAGGCCCTCCGCTTCGTTGCGCAAAAGTCGTCTGTATATACGCCCGTACCCTGCTGCCCGACTTTGTGGTGACTCGCAGTCTGTCGCGTTCTAAGTTGCCCTCGGGATGGGTCCGGTACGTGGTGAGCGTTTGACATCTCTGCCTTTGTAAGGGCCTTGCGCCAGGACAAGTGTACTATGATCTGGACGGGAATCGGCTGCCCTCGAAGTGGTTCCGCGAAAAAACGGTCAAGCATTATCAGATCCATTGTTGATGCCAAGACA
> #18 JUNK SEQS
GCACCTTCCTATAAGTGGGCGCTTGAAAACCGGCATATCGGCCGGTGACACTGCTACTCCAGAGTACTTGCCAGTGGCGTGATACGAGCCTCTTTGTAGGTTTTGTCAATTGTGGAATGCAGGACCGCGATCATAGGCGGACCAATAAGTGTCATGGCTAGTCGGCAAGGGGTTGTTTACGGATGTCACCATACCGGCGATATGACGTAGAGACCGATTCATAACCGTGAACATAAAGTCAATACCGCACTACTAGCGCTGCCGACTCTGGTGCTTGCCGTAGATGGAATAGCCCCGAGCGAACGTAAACTTCCTCACCACCTGGATAAGCGGCTAAACCCAATCAACCCGGTCACCAGCGTTACTCCTGGAGTTTTTCACTTAATCCTTGCTCGAATCTCAATTTGGTTGAGCAGCCTACCGATAATTCTACTTAGCGCCCCTGCGTTCAATGAGGACCCACTTATGCGTGTCGCGACCCCCATCGCCAGTATGATCGATCTGGCACCCGGGATCCCGTCAGGTAGGCAGCCCTAGTCTATGGTCTCGCAACGGAGAGTACACGACCTGAAGGGCTGGGTGGCAACGAAGACGCTGTAG
> #19 JUNK SEQS
CCGTTACTGTCGGTTGTACTATTCCACATCGCGAAGACCTCGCTCACAAGTCCGGTGTTGCCTTCTCCCGAGACCCCGCGCATGGCCCCATGCGCGCTAGCAAGGCTTACCCCATAGCCTCACTGGCTCCGTGGCAAATACCCTCATTCAGTATGGGTCTCTGTGTTGAGGCTTACTTACTTATGGCACTAGGGCAGAGGTATGTATTTAATTAGCGAGTTGGCATGGAAATCACAACTTCTGATCCCCTCACTCGGTAGACCCCTCCACACATCAAGCCGGCTCGCAGGGGTATATACTCCAGACGATTCCGGCTCGTTAGCTGATCAAAGGAAGCGTACAGTTTTACGTGAACGACTACTGTTGGAACCGCTCAGAATTTCTTTGTACACCGCACTCCAGTCCCGTCGGAGAACTGCTTCAATCCAAGGAACGCGAAAGGAAGAGCGTAGACGTGTATCGTCTCGGCGGACGATTGCCCCTCGGCCCCATTTAGCTAGCGGGCTGACTCTACATTCAAGATCTAAATATATCTAACAGACCAGCTCTTGCTCTTCTTATGCGAAGACGGCATCGCCAAAGCATATCTGCTCGCCGACT
> #20 JUNK SEQS
GAAGTGCATCATTGTGGGTGCCCGTGTGGACCAGTAAAATCCGATGTCAGTCTATTTGCCTGGTAGTAGATACGAAATCAGCGCCCAAACGTAAGAGGCCGACTGCTGCATTCCATGCTGGCCGGATAGACAAGTTAGCCGAAACATACGGAAAGGACGGCAGGGCCGTGTCTTCAAAACTTCTTACTCTCTTTCGAGATAAATTGATGACCTGAGGCCACGTACAGCGTAGTCGGTGGCGTTGCTAACGAGATGGTCTCAATTCCCATTCGGAAAAAACGATTTCCGGATGAGCCATCTGTCCTCCTGCAACTTACAGTCCGCTTTTGATCTAGTGTGAATACGACTATTCACTTAGTTGGAGGGCACTACGCGCCTACGTTGAGCCAAAGGAACGCCTCGATTGAACCCTAACCGGGGTGCCGCGATATAGTTCCACGCGCCTGGCAAATGCCAGTACTTCCGCGTCTCGGGTCAGGCGGACTCCGCGTACCGAGATTACCGTATAGCCCACGTTTCACCATGGTATGTTTACTAATTCAACCGCACGATTCGCTCCGTACTAGGCGCAACACGGGTTCTGAAAGACTGCAAAAGGCC
> #21 JUNK SEQS
TCCACGGTCCTGCCGCGACTAAAAAAAGGGTCTACCTAAACTGGCAATCCGCCTCCTCAGTTTTACATCATGACCCCCAGGGTACACCGCTCCGACTAAACTTCAAGCCGATATTGACTGGGTTAAAAAAACTTGTTACAGCATATCAAAGTGGGGGTGGTTATGGGGTTGCAGACGCCGCACTGAGATAGGTGCGCAAATGCACGCTTGCCGTAATGAGTTAGCGAGGAGCTACAGGTCCAGTTTAGCAAATCTCTTTCAGGTGATAGGCTGATGTTAATCCTGAACTTGTCAGTACTTTCGGCCAAAAAACCTTCTACGGAATTTTATGAACGCGGCTGCTATGTACACTGGTCCTCCGTCGATTTCAGACCAATTCATGTGATTCGATAAAGAACTCCCCGGCTCCACAGCGTAGAGGTGGAATACGCGATAGATACTCGGGACGGCACCGTCGGCTCGCCCGTGCTTCCCTTGAGACGCGCCTTTATATACAGCGAAGCCTACCATGCCTAGATGAACATCGTATGATACCTCGCCCTGGGGCTGTTGATCCCACAGCAGGCGTTTAAGTGACTTTGGCGGGATTCACTAACCGCA
> #22 JUNK SEQS
CCATAGTGGTCACTTTCTTAATGTTGCAAGACTAAAGTGAGTCAGATATGATCGTAAAAAGACCACCTCTTTTATCATCTCGTTAGTCGACAATCCATACGTCCAATATAACGTATCTATTCTAAACCTCGGATTAAGCTTCACAAACAAATGTTGTATTCGCGCAGCTTCGACTAGACGACCGACCACATTGACAATCTTGCTACAGCCACTCATGCTACGTAGAATTCGGAAGACGGGTGTGTTGGACGGACGGCGCATATTACTCTCTGTGCTGTCGATAAAGTCAACAAATACTCAAATATATCTATTTAATGTATTCTAGGATCGAGGTGCTCGGCGCAGCTAATTAAGAGCAGGGGACCGGATCGATTACCTCCGCCTTCCAGTTACTCGGAGCCAGAAGCCGGGATATTCCTTAGAGGCAACTCGTTGTGTAAGTACTAAACAACGATACAATTGCGCAGTTGTCCATAATCCTCGGCGGGGTCCCTTGTCGGACACCTGCGTGGACACTGTCCCGGACCTTTCTACAGAGTTCGCCTCGGTGTCTCTTGAGCTTAACCGCTCACTCGGGCAGTTTGAGCTTTAGGCGTGACC
> #23 JUNK SEQS
GCGCTCACGATCAGTACATATAGCCCCTCGATTTCGACAGCTTCGGGTGCTCCCGGGTCACGTCCATCCTTTTGACAGAGATTCACATCCTGTGTATTCAGATCGAGGGGAGCTAGCACGCAACGACCTTGCTCTGCCAAACGCAGTCGATAAACTAGATCGACATTCCTCCAAGCGGGCGGCTGGGGAGCGCCTCCGGGCATGACTGTCTGTACCGTTTCACGGATTGGCTGACGCAACGATCAATTTGGATTTCTGACACAGCGAGGCTACGGCGCACTGGGCCTATTCAAGGCATAGATTCGCGAGTGCCAATCTTATCATTTCTGCCGAATGCCTTACCGCCCGAAGTCTTAGATACCGCCCATGTGTATCCAGTCGCAAATAGTAGACAGGCGCACATCTAGAGCCAGCATCCCACACGATAGCGGGGCTCCCCTGGTAAATCCCCGCGACCATGGCAAGTGTATGGGGTGGGTTTACATCGACCTATTACTGCTGTGACCGTTCGTCTTAACCGTAGGTGTGCAGTAATCCCCAGTTTTTATACCTCTCAGCTTCCGCCCTGGAGATGTGCTGCATCCTGGCTCACGGGTTCCC
> #24 JUNK SEQS
CTCCCATGACAACCGATACTCCATTGGGATTCGAGAAGGATGCATTATTCGAGGTCACTAAGGGGAGTGCTGTAGTTTGGAAGTGCAGGATGGCCCCTAAATGAAATTTCGACATTGTCATATGCATTTTTAGCAGCTGCAACCAAAGTCTTGGCTGAGCTCCCGCAAAGCAGGCGGCCCTAACGCAACTCAATGTAGTCAACGGTAAACCTCGATTCTCACCAATTACGCCGTTAGAAGCGGTAGGTTGATTGATCTTTGCAAAACGACACTGATCTTACTAACATTTGGCTGGTGTCGAGAAAATCTGGAGGATGTGCGATCTCCCAGAAAAACAAGAGAAAGCAAAGGGTCAGGCTGTTGATTCATTACAAGGCGTGACATGACACCGCAACATGAGCAACAGAGATAAAAAGCCGGGATTAATAGTGATGCTACCAACCAGCGTGACCACACCTCAGTACGCAGTGTTTAACCGATTGATTAAATCACCAGTGTCCCAAAAAGCTGCGACCTGGACTATACCTTACACCAGGCATAGAGTGTGACGCCTACAGCTGGTATTGCAGCAACGTTGGTTACATCGTTTGGCCGACAGCG
> #25 JUNK SEQS
TGGAAGAGATGAAGAGATCTGTATCCACTGTGAGGAAGTAGCAGTAAAAGTGCACTCGAAAAGAGAAGTTGCAGTATAATGTCTTGGAATAATGACTCTGACTCTGCGGCCAAGAACGACCCGATGCGTAAACTCCGGTATCCTTCTATAGCCACAGTTGTTGCTTGCCCCAGGTGTTGTTAAAACATATCATTCGGTTTAATTTGCGCTCAACAATCTTAATTTACCTAAACTTAGAGTTAATCAAACTAGATCTATCTTCTACGATGTGGTGCATCCACCGCAAAATCAGTTTAGTTAGCGCAAGTCTTGAGTAGACCCCTAAGAGGTTACCGCCAATTTCTCCTTCAAGCATGGTAATTCACTCGTCCGATCGAACCCGTGGGAAGCCCAGCCCGAATCGTATCATTCACCTTTTTCAAGCGTGTCGTAACAAACCAAGACTTATTAATATATGTGACGACTAGAGTAGCAACAAATAAGCTTAGGGGTAGCATTACGATTATAAAATACGCACCGTAAGATTAGGATAAGACGACGCCGGTAGACCTCCCGACGGTTCATAAAGAGACTGTGGGGATCCAGTCTGTTCCTACTCTT
> #26 JUNK SEQS
TTCGCAAAGGACTCGCCTCTGAATTAAGCTCAGGGATGACAATTCCCGAGCGGCGCGGTTGAAATGAGCATCAGCGTGATAGGGTATCGGCAGCCCTCTAGTGGCTACCCACTGTGGGACACCGGGACATGGGAAATCCAGCCCAATGGTTGACAGTAATAGCGGGGCTTCCCGGCGCTACTGCAGATTATTGACAGACCTGGAAACGGCGTAAAAGATCAGAGTGGCGTTCCCGCGTTAACTACTAAAACAGGTCACTGCGTGTCACCTCCCAGGAGGAGAACGTGGCCAGTTATCAAGAGTCGCTGAGGGGTTAGGGTTGCTCGGGGGAGAATTCTCCCAATTTTCCCCCTGAAAGTTATCCTCACACGCCGAAGTGTATATCATGGGCTGGACTAGTCCATTATCTCCTACGGGGAAACTGTTATTGGCTTATTTATCCGCTCTCTTCTACGAAGTAACCAACTAATTCCCTAGGCCGGCGTTGACCACTCCTGATGAGACATCGCGATACGAAAACGAGCCAATAACAGCCGAGCGACCCGTCGACTGCCTGCTCGTGGGAAAAGCGTGAAATCGTGCCTTACAAGGTACCACGCT
> #27 JUNK SEQS
TTGGTGGTTCGCGAACACGATAAACCAGTCGTCACATTTGAGATGAAGGGTCTTCAAGTATCTACACATATAGTTATTTCGGTCCACCGACGCAGTATTAAGAGCTTCGGGAACCCGTGATAGCACACATCAGCTTAGAGATTAAACGTTTTTCAAGACTTGTCTGCTACCAAAACCCTACGTAATAGTCCTTCAGTCCATTATTCAAGACTGAAGAACTGGGCTTATACTTATTAATATTCGGGGAGTCCCAAGTTGGTACTACGACCCACGTTACTGACACCAAATGTGGACTCTTTCATGTGCTAAGACGGGGGTCAGTTGCGAACTCGGTCCAACCGCGATCGCATGGTCAATAAATGGGCTTGAATGCCTCGCGGCAAACCAACACCGTTATGGTGCCTGAACGTTTTATCCTCGTGTGGGGCAAAGCCGTGGAACATCAGGCCTTAGTGACACGACACGGCACCAGCTTCCCGGCGTTCCTGGAAGCCATTCAAGATAAGCCAAACGTATATCGTGCATCTGGTTAAGAAAGCAGCCAACTCAATTGATCCTATGTAGCAGCGAGACTAGCTTCAGCGTAAATAAGTAAAATCT
> #28 JUNK SEQS
TTTATAGATCCTAGGTTGTGGTACTCCAAGTTGGTCGGCGTGCTCTGACGGTCTACACCAAATGGGTCAATAGATTAGTCAGCCCCGCTTCTTACGGATTAGTGGGGGACAATCGAGACCAGATGCCCCAACGTACCGTGTTGTAATTCCACTCAGGGTAGTCCGCGTTCCTCAGCACACGCGGGTAACTATGGAATGTTACGCCAGCCTTAACGGAGGCCTCTCCTAAGTATCCACTGTGCTGGCATTTAAGCTTTGTTATTAAAAGTGCGTAAGCCCAACAGTTCGCACCTACAAGGTATCATGGATTATAACTTGCAGGCGGTGGCAGCTTCGCTGAGGTTGAGCGACCGGTCCCTGCCAACCGGCATTGGGATCCCCGGTACAGGAATCATGGCCTCAGTGCTCGATTGCGTTTCCTCCAGATAGATTACTGGGAATTTCAGATCCCATGACGTCATAATCTGACGAACAGCGGCTAGTTATAGTCTGCTGGGAGTGTATTGACACAATTTTGTGCACACAGAGGGCACCTATTCACCAAAAATTGAATACTGCCAAGACATGTTTTACAACAAATGCTCCCAAGCAGACAAAGTT
> #29 JUNK SEQS
CTTGTAATAAGTCGATTCTCGTAGAAGCGGATCAGAAGTAGCTATATGCGATCAGGAATGGTCTTTTTCGAAATATTTGACGAGGGAGGTACTCAGCAGGGGGGCGGCCACGGCCATCGGCGTATTGATATGGCAAAGCCGGAAACATGGCTAATAAGATGTCCCGCCAGGTAGTATAAGGCCTGCTGTTCCTTGACTCCCTAGGAGCAGTGACCGGAACACGTACTCAATGTTACTGTTCGGCTTTCATGAACTCGGGGGCACCATATGAAAGCACACCTACTCAATGTCAAGGCGCGCTGCTAGTCGCTCCACGCCCTAGACAGGTTAAGGGCGACATGTATTCCATGATAAACGTACTATGGAATCAGTTGGTATTTCTGGTTTCGTGCTCTGGACTATTACCTCCGAGGTACGTTAGCCGTCACCCACATCCCATGTTACGCGAACATTGCGTCTAGTCGTTTATGGGGGTATGCATCTGTAAGCTGTTACGTAGGTACCGACGGGGGACATCCGGAACTAGCTGTGCTTGGTAAGGGAGTAGACAGGATCCCTATGGCGCTACTATGGTACTGCCGTTTGAATTAGGTTAATACG
> #30 JUNK SEQS
AAAGTCTTTAAGTTCCTCATCGCAGCCCCGTCTATGCGCAGCGCATGAAGTGAAGGCTTGGTTCTGTAACAGGTTTGCTTTGCTGTGTTCCCAAGTGCTGGAACTTACATATCCGTCAGAGTCGTTGCACTTCTAAGAGGTGCAATTCACCGAGATCGACATACGAGAAAGTGTTGGGTGTAATGCGTTGCTCCCTGTTGTCGCACATATCTAGTGTCGGATGCATCGGACCGTGGAGCAGTAGCTAAAGGACAGGTTACTCGCACACTCCCACTCAACCGACAATGAGGCGAATACTCACTGCACTCCAGAATACTGCCAGTAGTCTGGATCGCGTATCACCCACGTTTCTCAAATCTGTTCCCGTCGGGTTTATAGTTCAGGAGGATGGTCTATGTAACGTACTTCCGAGGGCTCTTACCTTATGGGGTTAGTCGTGTCGGAATTCGGGATCTTCCGTTCTTTGACCGCTATTAGGGAAAATCTGGAAGTCCGCTGGCATAAGTCACTCCTCAACGTCTCCAGTCCGAGGTGTGCAGGTTTGCTGGGCTCGACAATGGTAAGTTAATTTGGGATGTCAACCTCGTCCCTAGATCTTCT
