# Supplementary material for: A particle swarm optimization-based algorithm for finding gapped motifs
Source: BioData Min. 2010 Dec 13;3:9. doi: 10.1186/1756-0381-3-9 (PMC3022572; doi:10.1186/1756-0381-3-9)
Supplement: Additional file 2 — Experimental Dataset. The synthetic data sets and real biological sequences used in the paper. [file 1756-0381-3-9-S2.ZIP › synthetic/with_noise_seqs/100.txt]

> #1 ACTTAnnnnnTCGGG 65  ACTTAnnnnnTCGGG
GGAGAGTCGTCGGAGATGAAACAGACATTAGCGGAGATTGGACCATCTCCTGGTATAAGAAACGGACTTACACATTCGGGGACAACTAGCAGCGCATGTAGATTTTCCAGAGGGGGTGTCTTACCCCCTACCAACTTGATACCGTTCGCAACTAGCCTGATTCTTGTGATCAAGTTCAGTAGATGGATCGTACATATGGTGTAGCTGTTAGTGGGAATTCCGCTGATCTGCCCCTTACGTCAGTGATGTGTCAAATATATCCATGAGGCACTATGGAGATATACTAATAATCGTAATGTCGAAGAGAAAATCTAGGAGGAGCGAAGCACACTACGATGAATACGATCACTCTATAACCAGCCGCGAGGGGGCGTAGGCTTAAGATGAATCTAGCGCCATTGCCCACTGGGCGGTGCGGGCTCGGGATTAGGGTTTTATCGCGAACGCTCTCAATGGTCCTTACGTCCAAGGCATCGCTCGGGTTCCCATTTGTCCGGGGGCCTCACTCACAGTTCCATCTGCGCGTTACGGGTCATGTAGAACATGCACGTTTCACAACGGTACCAATAAGACTAACCATAAGTCTCGTGACGAGTCGGC
> #2 ACTTAnnnnnTCGGG 182 
ACTTGACTAATAGTGCAAAGACAATTCCGGAGATGGTTCATCACAGTAGTGGCTTAGAGATGTTCCCCAGCTTCATATTGTGCACAATAGATATGGATTAGATCCTCCTAAGGCGTCGTCCTCCGTTGTGGCGCGAATCTACCGGTGTGCCTAGAGCAAAGGCCTACTTGTTAAGGAAGGCTACTTATTGAGTCGGGGTAAGTATCTTCCCGAGTCTGTCCGCGTGGTAGTAATCTAAGGCTACCAGCGCGAATGTCCGCTGCTCGTCGCTTCAAGAGTGACGAACTCGCGCTAAAGTGCCCAGCCACTAATCGTGTGTCAGGTGTAAGGCTTGCCTGGGGGGTCCCAACGATATCTTCGCTCCCTGACAGTTAGAGAAGCGGATCCGCGAGCGTGCCGGGCCCCTCTTCCAATATCCCGAGACAAACCGTTTAACTCATTGTTCAGGCTACCCTCCTGGCCGCCGGCAGATATGGTAACTCGCGCGTACCGGTTAGCCGTCCAATGATGCGTTTCCGACTGTCCGCTTGCTTGTACCAATCTTAGACACTTTGCACGAACCTAAGACTAGTCCGGTGTATGTGCATGTTGAAGAAACGA
> #3 ACTTAnnnnnTCGGG 137 
ATTCCCATAATTACAAAGTTATAGAATCGTGGGCTTGAGTACGATGCTAATAATTATGCGCTATCAGTAAGAGACCGGAGGTTGGGGGATACTAAAAGTAGGCAGGCCAGTGCGCAATGATGCGGCGTTCTGTAGGGACTTATAGCATCGGGTTGGCACAGAGCCCTTCGGTCTGGCGTGTCTTCCCGGGGAGCCTGCTTTCGAAAGCGGTGTGCAAGGGACGGGTGAACTAGCAGCTTACGGACTCCCTTCACTGACGCGCCAGCGAACACAGGCCTGGGCTTGGCGAATGCATAGCAGTAATGGATCGCTTAGCGATGATCCTACCCCAACATTGTGTCTGATCCGCCACACGTCACTCCTTCTGTGCGAAAAACGGGTGTTAGGCGTATAAGCTCACGGCGTGGAAATTTGGTAAAGACGACAGACGCTCTGACAACCTAAGGTGGTCGATTCTCCCTTAAGGATTCAAAAAGGTCAGGTTCGAATGCGCGTTATGTAGTCGTTAGAACGTATCAAAGCTTTGGACATGGTTAGGACTCGCAGCGGCGCGCAGTTGCTCTGAGGTATATAGCAAGGGTCTCGATGTCTGTGATATGA
> #4 ACTTAnnnnnTCGGG 62 
GAGACGATCTGGGTAGTGCACATTATTTCACAATACGCATAGCGCCCAAGCCGACTTAGCAAACTTAATCAATCGGGGCTAGATTCGGGATGAATAGACAGGTCTAGGGACGGGCCTTACATAAATAGTGGCACTTCCGTCTGACTCCTCGTCGTCCATCGCGGTCCATTAATGAACGCATATAGTCATACCGTTCCACAACATTCTCTCCGCCTTAATTCAATATACTCCTTCGGGGTCTCAAGTTGTTCATCTTATATCCTATCGCTGTGTTGCGGTCCAGACCACCAAGGTGCCAGAGCTCACGGTCAACGCGTCTACAGTTAAACTCTAACCCTTCCTCGCGCCTACCAAAAACACACCACGCTCCAGACCGAGTTGAATACTCGTGGCTGGCACTCCCCTGTTAGGTTTGTACAGATACGGAAGCTTTACGTACTTTGGGACGCGAGCATTTTTCCGCATGGGGTCCGATCACTGTAAAATTTTTCACGAAAGGGCAATATAAAAGTAGTAGTACGCCTTCATTGCAGCTGCATCACCAAAAGTATCCACACCTATCAGGTATTTCTCGTCGATGAGTGGAGTCGTCTTTCGTCG
> #5 ACTTAnnnnnTCGGG 277 
GCAACCGCAACGATAAGTGAGTTCGATCCCATTATACGCCGGTGGTTAGCAAATCGTCTCGAACAACGGGTACTTTGGTCTTCTGTCCAAGGATACTCTCAGCCCAAAGTCCGGAACCCCGAAGTATGCGTCCAGGCGGTCTCTGCTTTCCCCCTACTGGCCAGCGCGCTGGTTGCACATGCATGATTTCGAGGTAAAGCTAAGTGTATATGCACAACTTGCTCTGCAGTCGACATTATTATCCTGCTTCGGGCTGAAGGTTATCCTACGTCCAGATACTTAGGAGGTCGGGTGGATCAAAACCATGTTCGATGAGGCCCCGAAATATAATAAAGCAAATCGAACAGTCTAGGCGGAGGATCCTGTAGTCCATCCACTTTTACCCATCGCCCTGCCCCTAGACGGGGTCGGAGACTACAGGCACACGCGCGCGTTACCTGTGTCGAAGCAAAGACGCATACCCTAATCCTACCTGTTTCCTCCCGGTTGTTAAATCATGGGGTTCCGCATGAATCGCCGAACAAGTCGGAAAGTTACCCCATCCGTTTACTATTACTGTCGAGATCAATCGTATAGGAGGCCGACTCACCCTCTTACACA
> #6 ACTTAnnnnnTCGGG 485 
TTGGAACAGTCAGGCCTCGAGCCGAGTATTGGGAAGACGTCATTGAACCGGTTTCTCAAATGGGGTAGATCCTAACAAGCGACCAGCCTCGGTAACTCTAACCTCGAGGGTCTAGTTTAGAGATTCAGGAGGCACGGCAATACGAACTTGCAAGTTTAGCAATCAATGCATAAATAAAAAGCATTTGGTATTCGACGAATATAATTAATAAGGACCTTATATGCGTGATGATCATCTTCGACAGCCTACTTCTGGCCACATCTACGCACGTCTTTACTCGGATCGCGTCATACGCTAGTGCGTAGTCTGGCAGAGCCAAGAATGGACTGACTTAACTCACTCGCCAGGATACTTTCTAAGACCTGCACGATCCCTGCCACACGTACCACCGGTTCCCGGTGCCAGAGTCTCGATCACGAGAGATGGATAGGGATGGTCGCATTAGAATTCGTTGGCAGAAATTAGCTGGCTGAGGGGTGCAAATGACTTAGTATTTCGGGCACCGTAAGGGGGGGACTTCATGCCAACACAGCCTTATTTCCCTATACGTGTGCAACACCCCTGGTCTGAGAGTTGTTTCTCACGACTATCCAATTTAGG
> #7 ACTTAnnnnnTCGGG 397 
AGTTCCGCAAACACACTTCGATGCGCATTGATATTGACTACTCGACTTCACCTAGGCTCCCCAGATAACTAGGCAGTTGAATCTTACCTGGATGGTGGTTCTCTCGGACAACTCCTCGAACGCAATAGGTCTTTTACCAGCAAACCTTTTTACACGACAGAGCTCATGCTAGTATCCGACGTCTAGCATGGAATTCATTCGTAGATTCCTGTGATGGAGGGAGGACTAAGCTGCCGAATGTGCCGAAACGGTTAGTGCTGAACGGGAGGTACCGTTGTATCGTATCTCGGTGTCACTATGAATCGGCACCATTTTGATTGCTCAACCTGCCGCCTTTATCCTACGTTGGTCAGGAGTGCCTTTAATTTTGACGAGAACTGAAGGGTACCGTACGACCACTTAACTCCTCGGGTGACCCGGTCGAAGCCCCGTGAGAAGCGCCAAAACCCAAACGACCCTGTCCCGACGGTAAAAAACGGGGGTTATCCCAAACCCTCTGAGGAGTATAGCGATCATCCCGCCGGGTGAGAAAGATCAGCTTATGCTCGAGACTGAGGGGAGGCAGAGGGTCCTCTCAATCTAGGGGAAAGCGAGTGGCCA
> #8 ACTTAnnnnnTCGGG 324 
GCATACAAACTATGTGGTGCACCGAAACCACTCCTCGTGTACTTTGCGGATGCACCACGCGTCTCACTTTGTAGGAAAGGACCCCGGGTATCTACAAGATCGGCACCCCTTCAAGGGAAGATTTAAAAGAATGGCTTGAAGTCGATAGTAATAATAATATTAGCTTAGGATAAAGAATGTTTTTTGTTCAGAACCTAGGGGCGGCCGCACCTAATTGGGTGCTTGAGGGACCCTTTAGAATCATCTGTCAGACCTTGCGAGTCTGCGTTTTGATCGGTCATAACCTATAGAGCCGAGATCTGTAGAGATTATTAACTAAATAGAACTTAGCGGCTCGGGCGCACCAGCCTCATTACACGCAACGCGGTATCGACACGGGTCTTCTTGTAAACACTGTGCACGGCAGGGCCCGAATTTGGAGGCTAACTGGTTCGACATTCAAAAATATCGTACATCCAATGATTGTAGGTAGTATTTTTCCGCGTATAAATGAGGGGGAAGATCAGCACACGGGCCGACGACAATGGCCTGTTCAATCAACCGATTCCATTAATCTGTCTGTGGAGGTAGTCTCCGCTTCGGCGCGCTGGGACAGCTAAT
> #9 ACTTAnnnnnTCGGG 340 
TACCGTGCGTTAACGTGCCCACGAAATAAGTATACCATGGGCTGGCCAGGCGAATAAGAACTAAACCAATGGACCGGGGCCATCAGCACCAGCCGCGTCTGTCGCGATCGAGGATGGAGTCTCGATTGGACAATGCCGAGCCATCTGTTATCTATTATGGTTTTGCAAACGCGTATGGGGTCTGGGGGCAACTTAGCCGCGAGATGTGCCAATTGCCATTATAATAGACACTATTACGGGAGGTCCAGCTCGGCGCGACTAGTACGATCGCCAAACCAAGTCACTGTCGAAGTTTAGTTTGCAGCAAGAAATCCAATTCGAGATCTTTTTGCAGTCGTTGACTTACGTTGTCGGGGGAGCTAGTTCACCTAAGCCTTTTCGCGTTTCCTTGGAACTGCATAATGGCCCAAGGCCCCAGGTGCCGCGCTTCGTGGCATTCTTACCCGGCAAAGCCATTCGGTCCCTGCGCGCCGGGTAAAAAATGCTCACTGAATCTGGCTAGATAGGAGTCTTACCTGCACAAGTCCCTTCACCTGACGGATCATGCTAGTGGAAGCCTCAACGGAAGCGAGGGGCATACCATAATGCACGCGTTATTGC
> #10 ACTTAnnnnnTCGGG 271 
GTTACCCACGCCCCCATTACCCTCATATCCCTAAACCCCTTTAAAGAACACGGATGTAGACTTGTTTCACATAATAGTATACGGCCAACGATCACCTAGACGTCGTGCGGAGAGACACGCTGACGCGGGAGTGCCAATCTCGCCAGTATCGGTGTGACAGCGCTTGAACCTTTAAAGTACAGAACTGCCGTGAAGTTGTATGTTTATCTTTAGTATGGATATGATATGGTTCCGAAGTGGTCGCAGAGAAGATAAGATCGGATAGAACTGTACTTACACCTTCGGGCAGGGCGCCACCCCAATTCTTAGCTGCGACCCCATTCCAGGGTTTTAGTCCGGATCGAAGCCAGCTCGCCATTAGGTGCGAGAGGTTATTTACTGGGTCTCCGACCTCTATTGACCTCCTAATCTGAGCCCGGATACGCAGAAAACCAGTTTTGATAACGCGAAGTATCCATCAAGCCGAACTATTTAAAGCGGCCGCATGATAATGGAAGCCCCAAAAAAGGGCTTTCAGTACTCACTCCCGGGTTGTTTTGCCTACGCCACCGAGGGCTTGCGAACTTAGGGTACTCTCGAGTGGGAATAAGCGGGTCCTTA
> #11 JUNK SEQS
GGATGCTTTTCGCTACAACAGTGACCGGACGGAGGGTCCGAGCCCCGCCACTTTAAAGGCTCTTTCCTGGCGAGTGAGTCGCCCACCCTTGGACGATTTCGAAGTTATCAATCCACGCGCCAACGGCCCAGTCGGAGGTTGTTTCTCTCTCGACTGTCTACCAGAGGGACCTCAGGATCCTGTTTGCGTATCCTTCCGTCTCAACTGCGAGCGCAGACATCTATGAATGACCCCGGAAATAGATACCAGCTACATTATTGTATACCTGGTCGCCCCGGCCACCCCAACTTTTTGTCAGTGCAATCGAAAGCATGCAGGCCCAACGAGGGCAACCTGTTGTCTAACCATTCCCCCGACAGACTAGATATGTGAGGAAACTTGAAAGGATGGTTCTCCGGACCTCTCCTCGTCCTCCCACCGTAGCATGGCTTGGAGTGCCAAGCATGCTTGGTTAATTGCCCCTTCCTTTAATGCTCACCTTTGGTGCGCTTGATGCACCTCCTTGGAGTCGTAACTTTGAGCGGAATCCAAGCTCAGGGCTAAACGTACCATTGCTTAAACCTGAAGGGCAGCAGGGCGTTGGGCTCAAGACTTTTAGGG
> #12 JUNK SEQS
TGAAGGTCACATATCCGGCGACTTCTTCCCTATAACGTGGCTCCGGGACTTCAGCCCAGGCGGAGTCAGATTTAACTGCACACGTGTAGGTTACTGACGTCCGAGTCCCGCTTGCGCAGTGCTGTGATTTGAACAGACTCAAATTCCAGTTACGTACTTAGGCTTCCTTCATCCGAGTAAGACTGATTTTAGCCCAGGTCTTACAGCTCGTAGATAATAAGAGTCTTTCGCCCCGGATCCCACTCCACAACGATCCGAAAGCCTTTCTGGAATGTATTCTTTCTGGACGCCAGGTCCCATTCTGTTGGGACGTGCCAGGGTTGCCCTGGTGGACATATCTTGCGAGTAAGGTCACTGACATTGACTTCGCACTCTAAGAAATAGTCCCCGGAGAATTAACCCGAGCAGACTAATGTATCCGTCATGTTGTATATTTAACACACCTTATTCACAGCAAATGTTCAGATTAATCCAGAATATAAACGCCGCAAATCAGGTCGAAACCGCCCCAGGATACATGATGTCTCTGGCGTCTAACCCGCTACGCGGAAGTGGACTTAGCGCGGCGTGACTTGAGTGATGTGACTGAGGGTATGGAAC
> #13 JUNK SEQS
GATCACCGATGTCCCGGAATTGCGGCACCCGACCCCGTTGGGCATTGGTGCGAGCGTCTCGGCATGCGCCAATGAGCGAAACTAAAGTCGAAACATACCCGGCCACACTACTGATGAGCGAGGATGTTTCCGTGTTATATACTGGGAGACAATGATAAGACTGAGCTGCTCCAATGTTCTACAAAATAACACCGCTAACCTGGATCGGATCACCACGTCGCGAGACCAGGCCATCTAACATTCAACCGCTCGCCACGCGATTGTTTTTTAATTCTAGCGTATCCACGTGATCACCTCAGAAGTATTAGAGCAGTCGATCTACAAGCTTCCAGATGTGGCGATGGGTCGTGCTTGTGTGCCTCTTCCTTTAGTTAGCATATCCGCTCTTTAAGGTGTACGTCAGCCAGCTGACAGGTTCGGCGATCGGCTCACCTGGTATTTTATCGGATCGATTACCGGCTTGCGATCATATGAGAGCACGTGCGGGTACAAAGCGGATTTAGGACGTGGAACGCTAATCCTCCGGTAGGTGGGATTGGCAGCGCGCCGAGTATAGCTGAGGGAAGTTACAAACGCTAGGACCAAGGGCCGTTAATGTGG
> #14 JUNK SEQS
CGGCTCGGCAACCGGGAAACCGCAGCTAACGCTAGGCACGCCAGTGATGACAGGAATAATCGCCTTTAAATCGTTCCACTAGTTAATTAAGCGTGCTGGTGCAAATGCTTAACATCAGAAGGCCGAGCGAAACACCTTGTGTTTTGATAATTGAAAAGCGTCTACAGCTAACTTAGCACCAAAGCATCTAAGGTGTTAAGCATATTTATAGTCGCGTATGCTATGGGCTTTATGATCTTAACTCACTTCGCGGCCATAGGTCGGATCCGCGGGCTGGGCACGGTTATTACCTTACTTTACAGAGATCGGGGTCCGACCTCTCAGCCCAACCAACTACAGTGCGTGAATCTAAAAGCCTCGCTGCACCCCTAAAGTGGTCATCATCTCTGGCTCTAGCCTGCAGCGGACCCCATCAAACTTTAGCATTCAGTCGGTCATGCATGTAGACTTAGAGTACGCGCATTGGAGCGAGCGCGACTTCTCCCCCTTGCAGAACTATATTGACAGCCCAGAGTGTACGGGTCGTGCTCGGCATGACAGTAATGACCAGATATATGGACTGAATTTTATCTTGTGGATGTTCTGCGATTGTCGTACGAC
> #15 JUNK SEQS
CCCCTATCAGATGCTATCCGATCGCCGGTGTCAAGTACCCTCACGTGCCTACGCTTGGCGAATACCACGCGCGTTAGCGTAGCGTACGGGATGTTTATCGATTGGGTCTCATTCCGGGAAAATTTTGTGTCTTCCCTAGTCTGAAATGGTTTAGGTCATAAATTCAACCTAGGGTGGGCCCAACGGCAGAAGATCGTGTACTTTCGCAAGCCGCTCTACCACAAACGTTCAAATTGCCGCTTGGACTTCAACCAGCGAACGAGGTCAAGGCGCAACCTATTCAACGCTTCCCGTTCAAGTGTCATCCCAGATTATATAAGCCTTAGCAGTTCGACGCGTCATATTTAGTAACCTACGCCAACCTCGCTCAACTCCGACCACCCGCCTTTATTCCGTTTGATGGGTTCAAGACTCTAGGTCGTCAATTTTCAGTGCTCGTCATGTACAGTTACGCCGAAGTCGGCATACCTGCGAAGCAAAAACGCTCGTTCCCTGCGGGTCAATACCCCCCCGGATCCCCATGCGAGCGAATACGAGTCTAGCGACGGGTTGGCTCCCGTCGGCTACCTGCTAGGATAGCTCTGGGTTTCGATACTAGAT
> #16 JUNK SEQS
ACTATCAGCTTAAGGTACGTGCTGCACGGCCGTAGGCTCGGATGTCCTTATCCGTGTAACGGACGGTACAGTCCGATTTGTGTACTTATTCCCCGAAGACGGCTATTTGTCGCAGGTCGTCAAGCTGCCGTTCATCTGACCCTTCGCCTAAAAATCTCTAAGACGTGCCGGTTGGAATCTTCATGTCCAAGAGGCACTCGCTCACTCCTGCGACGGATTATCCCTGCAGGTTCAATACATTCCTGTCGGCTCGAGGGTGACCATGAGGCGCAAGAGGCCAGAGCAATGACTCTTACTGTACAACGATAGACAATCATATTGGCCCCGAACACCAGTCCATGCTGACTTCGTTAAACCGCCTCGACAAGGACACCGCGCATTTTTTTACGCGCGCGACGGTGATTCGATTAGTACGTCTATATATAGTCACCGCACGGCCGGACGCTCGGGCTCGGCACGCGTTAACGGGAAAACGCCAATGCGTTAAACGCAGAAGCGAAGCAGGTATTATCCCACGACTGGTAGTGAGTAAAATGTTGGTCTAGTCATGAGATGTTCTCATCATAGTTACGCCTAAAAATAGTAAGTCCACACCAGATC
> #17 JUNK SEQS
AAAGCTGGTGGGTAGTAAGGGGTGTCGCCCTCGTTTGCCCATATTGGAGAGAGCTCGCTTTGCCCAATGGAGCACCGTCCTTCCAAGTGCGCTTGAAGTGAAAGACTTAAATTCATGGGAACCTATAACTGGTGAATTTTTTGGAGCGCAGCCTACGAGAAAGTTGTGCGGACAGGTTAATTCAGCGCGACGATCTCCGGTAGCAATTTTTTGATCGCGACTGGGTCTATCATTCATATGTTCGTCTCGCCAATGGTTCTTGTGCAGAAGGACAGACCGTGTTGTCAGCCCATCGACCAGTGGAGAATCGTTGGCCACTCGACCCTCTACCTTTTGTACAGATATACTCAATCCAGACCCGGACCATAACAGCTTATATACTTGATACAGGGAGAGGTGGATCGGAGGAGGCCGTGCATGGCAGTAAGATAAGCGACCGGTCTATTGATCGCGTTGTAATTAACGGCTTACGCCTAACATTTACGTTCTTCGACTGTCCTCTCGAAGAGGTCCTGTGGCGCGACTATGCCCGATAATGACATGGGCCATGGAATGTTCGAGTGGGGGGAGTACGGTTAAGGGGTCAGAGAAAAGTGACAA
> #18 JUNK SEQS
AACCGTCCTCTGTCCCGTCAAGAAATGCCTCCTGGCGTGCACTAGACAAGAAACACAGGCCTGAGCCAATCCACCTCGTCAACCCCGCAATCTCGCGTCTTTATACGCTGTTGAATGGAGGTTGCCTTCCGAAGTATGCGAAGGCGCTCCCTCACGGCCTGATGGGGGATAAAGGCCTAGCCCGCTATACGGCCAAAGGACGCCCTGGTGAATCGCAGAATTGCAGCAATCGCGTGCGAAAAAAGGCGACTAACCCAGCACGGGAGCGACGAGTAACCGGTCGTTTATCGTGAGACACTATCACACCGGTACCGCACCTGTGAAAACAGAACCCGGGTAAGAGTGTTTAGCACCACCCGTCGAGTGACCAGAAATGTTCTCGTGTTACAGACACAATACCCTCCTAAGTCGCACTTCTACCCTGGTGCTTGATTGGAGCTTTATAATCTTTCAGTGCCAAAGCTGTGGCTCAGGAGGTACGTGTCCCGGCGTATGGGAATTCACTAACTATCTCAATGGCTAATATCGTCGTTGAGGAACATGTATTTCCCAGCAGACAATGTGATAGAATATGAACTTGCAGTGGCGACGTACCACCTC
> #19 JUNK SEQS
GGCCACCCCCTGCGCTAGGATATTGAATGTAACCCGTTTAATGCCTCCCTGATCACGAAATAAAGCGCAGCACTGGGTTTGCTCTTTCTTCGACTGGCTTTATATCGCAGAGTTAGTTTGGACGCAAACTTCTGCGAATAGTTCTTAGGTAAACTCCTCTTAAGTCCTCATTAGCTCCCTACAATTGAGTTCATATCCGGCCGCATACACCATCCGATGGGGAGCACGCTCGCTACGAGGGTGCATTAGCTCTTTCTCTAAAGCTGGCTCTCAGGCCCCAGACGTATGCGGGTCTGTGAGTTTTCCATGGTCGATGAGAGATATATGTCGGACCATTAGCGCGCCCTCTTTAGTTGTCGATACCCCAACGGATACAGACCTCCGACATGGAGGCTAGTATCGTATAACACGAGAGTCGGTCGCTTATCTACAGAACCAGCGCCACTTGGGCTATGATGCTGGTATAGAAACGCTTGGGAAAGTCCGCAAGTGCTGATAATCCGGACCTTCTATTCACGCCAATCTCCGGCGTTACTCGGAAGATCCAGTCTACGCCTTTCACATCGTGACTATTAACAGACCAGTGTTCTACACCGTAAT
> #20 JUNK SEQS
CTACTACAAAACCCTCTTAAGACGCGAAGCAAAACTAGTAGACACACATCACCCATAATGCTGGTTCTGCTACAAGCCGAGGGATGTTGGGAGAGCATCGAAGCCTTGACGTTATTGGGCAACGCTACGCTTCCAGAAACCTACTTAGCGTCTAAATACCCAAGCCCGCCTGATTAGTGTGCACCACAAGCCGGATTCCAGAGTTGTCCCATGCATCCTGTATCGTCCAGCTTAGGGCATGATACTTTCGCAGAGCATGACATAACTGGTCATAACATACCCCACTCCGTGATCATTTCCGTGGTGTTGTATAGTCCATAACATGATCAATGTCATTTGCGTCGCAAGCTGCAGAGTTATATCTAGGTCCCAAGGCGGTTCGACACATAAGATAATGGGTTTTTCGAAAATGGATGCTGCTAGGAGCGAAGATCTCTACAAAGGACACCGTATCTTTAGTAATACTCCTGCTGTCTACACATGTACGTCATGAGGGCTTACATTTAGTGTCGGTCTATGCACTAACGCACGCCCCAGTAAGCGCATAAGGCGACTAGCCTTTAACCCTCCTTGCAGAAGGTTCTAATTCAGAAGCCAGAC
> #21 JUNK SEQS
TTACACTACCGAATTCTGACTGCTAGAAAACTTGATTTTAACCCCAGATGCGATCACCCGCGCAAGTTCGAGTCTACCCATGGTCTTTAACCTGCTAATGGTAGATGCATGTGAGTACGAGTGCGTAGATAGGAAGTTATGGGAGAAGGGTAGCCAACGACTTTTTGTGGGCACCGCCCTAATGCAGCGAGTTCGTAAGTGAAGCCCTTGGTGGCTGTAATGTTTGGAGATCATTGAACTGTGACTTAGAAGGACGGTGATCCTACCACGAAGGATGATAAAGGATAGGGGCTACTCGAGCAGTGTGATGCTGTCGTGACAGTAGATTGTGTTAGGTCGGTTCCTTTGCTTCCGCAGCTCACAAGTGCAAATACATATCCGATTTATCCTGGATGGGAAGAACACCTGAATGCGCATCCAAAGATATCATTCTACACCGCCGTGAAGTCAACAGGTTCATATATTGTATGCAAATAACAGCATCGCACGACGTCCGTCGGTTTTTGTATTGCTCGGTTTCTAATGCCCGAACTTATCATATCCTGACCTATGCTCTATATTAAGTCCACACACGTAGACCCAAGTCCAACTTGTGCATGC
> #22 JUNK SEQS
ATGCCCCAGTCTTCCTTGTTTGTCCCTGACTAACGCTTCCGTAGACCTTATGGGATTTCTACAAGGCCCTGAGGGGTTGGTCCCTCAGAGCATCACTCTCACCGATCTGTGCATGTAGCAAGATAACTCAAGCCACACCGATTAGCTGAAGATGATGCGTCTCGAGACTCTAATAGAAAAAGCTACGGGCCTATCACCCAGCAGACAACACCGGCGTTACAGAACCCGTGGCTTATAAACCCGTTTGGTGTTATACACTTTGCTCCGCCGGGTAGGAAATGTGTGGATTAGTGTGTAAAGTGAGGGCGGCCCCAATGAGGACCGATCCTCTGTTCGGGAATGCAGCAAGGGGTTCAGGCGAAATTCCCTGGTATTGCTGTGCCCAGCTCGCCGCAGTGTGACCACCGGAACGCGAGCCCGAGTGTTAGCACCCGCGTTAAACGCAGTCAATAGGGGCTATTCAAAGTTCTTCCGTCAGGATCACTTTAGATCCACCGACTAACCGAGTGATCCATATGACGAGAATCGAGCATGCCGTACTAGAACATAAAGAGGACAGCGACCGGTCCTGATAATGAGGCGACATGGTATCACTTTGAC
> #23 JUNK SEQS
CGCCGGAAGTGTCTCGGTACTTGAACTATTCCCGGTAGATCGGTCTCTGCAGATGCACCAAGCCATACCAATTGGAGTAAAAGATACACGACACGCATGCTGAGAGTGCTTCTCGTGTTTGTCGATTAGCCGTGAAATGGGCTGTCCCCAATTCCTCCTTGACGGGGTCACAGAGCGTGTTGGGATCCAAATAGCTATGCTTCCTTGCGAACTGTTGAAGAACCGGAGCGACCCGACCGTCGCACATTCTCCATGGCGCTACACGGGTTATCGACTACGCAATATCTAAATACTGTGATCAGGGGAGGCAACATGTACAACTCGTTCCTAGTGCCACTTGATTAGCAGGATTTACGTTTGTGCGTGGAGCGGACGGTGCCGACGAGATCACCGGTCACCGTTATATGTCTCATGGTAGGGGTTACGCCTGAGCAGGTACCTGCGATCCCTTAGGATAGATAAGGCAAAACCTAGCACGCTCATTGTGGCGGGTAAAAAAACGTCAAGGGTCTAAGGTACCGTTCTTCTTGTAAGGAGAGATTTTTCGTCTATGTCCGGACATCACTCTTTTTTGGGTACATCTCAAGGTGTTCCAGACCA
> #24 JUNK SEQS
AATTGCGCGTCCCCTCCCAAATACAAACCCCCGACACTGTGTCTAACGCCGCAGTCGTGTATCGTGTACCATACTCCATGCCACATGGGAGGTTCGCATGCTCCAAGCACTCTTTTGCCAGTTCGAATATCCGTGGTCTAGGCCGAAAGGCACACAACTAACCGATATATTTGCAACCATTCTACCACGACTCGCCGGAGCACTCGTGTAGGCCGTGTACTGAAACCGTCCCCGAGAACTATCCAAATTCAGTAGTCTGCATGGCGAGGCCGATACTAAGCAAAAGACCGGCCATGTAACCGAGCATAATGGTGGTAGACATGCTGAGGAATGACTAATATCGGTCCTTGAACTCACCTTGTGATAATATTACGGATAAGGAGTTATACGTTCGAAGATGTTGACCCACCGTCCGCCCCGACGCTGGCGCTCAGGCTTCAAATCCCGGGAAGCGAAAGCGTAAAGGCCCTCCTAGACCGACGGGCGGCATAATAAGGCTTACATCGTTTCTAACGCAAGATGATGACAGATGCTGTGCGCTCGTGAAGCGTACTTTAAAGCTAGTGCCATGTAAGTCGCGAAGCAGCAGCGTAGGTCTAC
> #25 JUNK SEQS
TTATTGGAAAGAACGATTACAGCACTAGGATCTTCTCTTCTGCATTAGGCTGTATATTGGTCTTAAGCACGTTATGTAAGCAAAATCAGTGGCCCCGTTGACCACCGCCTTGTTGTTTTCTCTATACCTATAGAATCGAGCTAATTAGGTTCCTCATTCTTATCATCGCCATCCTAATGGTCAAACAAACTACGCCCGTGAACCCCCCATTTATTCCTCCAACCGTTTCGCCGTGTATAAGAATTTAATCGTCTCTGAGAGTCCGAAGTCTGCTCAGCCCGTCTGGGCGACATGCGGGAGTTAAGCACGCGAATTTCCATCCAATCGGTTAGGAGCCTGTAATCAGACTACACCAAGTGGGGAAGTCTGTGGACTATTCGTGGATTCGGTAAGAAATGACCGACATCTTTGGCATCTATCTTCCTGGTAGACAATAAAATTGCCGAGGACTAACCTTTGTCTAGTTGTAGGTAAATAGCCTACTCGTAGCTTAACATATTGGTTGTGGGTTCTACCTACCCCAGCGGAGCAATTTCGCAAATGAATCTTGAATAGAGACAGCCCAATGGTTGGCGGATCTGCTCGGGAGTCAAGGAGCGA
> #26 JUNK SEQS
ACTGGCCGCGCTACAGTGGCCTGCCACACAACCTTACAGGTACTCCCAATCCTTTATAAAACCGACGCCATAAATCGACGATTTGGTGTAGTCACCCTTGAGTATGGCTTTTGGGCCCTACCTGCCAGATCACACAGTCCGAACTGGAACACGTAAAAGCTTCATGCGCGTATACGGTGGAGAGCAGGACTTAATATAGATCAGCCAAAGGAAGTCGCTGGGCTTCTGCCGAGTGAAGACAGCACAGTGCGAATTTAGCGTTGGGCGTTGAAACACGGCAATAAGATTGACGTTAGAGCAACAAGAGATTATGCTACGTTGACCACTATAATCAAACGAACCTTGGTTATGGTATTCTACTAACCACGGCGTGCGATGTTCGCAGAATTAATACACCCTAGCTCGGCCACACTCCCGCACCCAGGATTCTTAATCTCGACTCGGGTTACAGGCGATTAGATGATCCGGATTTACGGACTCCCAGTACGAATTGTTTCCCCAAAACGTCAGTCTTAGTCCACATTTGGAATCATGCAAAGAGCGCAGTTTATCATAACTACGGGGATGATACCCTGCCCCAGACGTGGCCTGTCACCTACG
> #27 JUNK SEQS
AGTGCCTGTATCCATAGGCTCATGAATAAAGCTGTATGTGTGTAGTACCGAGGTAGATGATCCGTATGTGCGAAGGTGTAAAGGTGCTCTACACTTGGGCATTATCTTTGTAGGGGATCGTCTTTGTCCCGCACGTGCGCTGCGAAAATCGGTCGGACTCGCGGGACACACCGTTGTTGGACCTGTCGAATGCGATGCTACCCTAACTTACTCGTTCAGCCCTGTTGGCCGGGTGGTTCGTTCACAATCGAGTAATTGCAATTGGCCCAGTACAATCAGGGGAGGACGTGGTCCCTGGATCTTGTTCAATGGGGAATCGGTCCAGGTCCTAGGTAGGGGGCCCTTCAGTGAGTCTGAGTCGTTAGTGACCTTGAGCCGAACATAGGGGACTGAGTGCCTTGGGAGAGTTGAAGTAACTGCACACTTTCAGATAGTGGCGCTGCGCGGGCCTCGTGGGGTTATGCCCTTTCCGTGAAATGCAGTGCCAATTTAGCCTGATCGAACGAGTTAATGTGACGAAGTAAACAGGTAATACCATAAACTGACGCAGGGCGGCAGAGCAGAATGATGATTACACACCGTTAGGCGACAGCGGCCAGA
> #28 JUNK SEQS
TGTGGCGACACTTCTCTCTTGTCACACTATTTGTGAAAACAGAATACGCCCTATTGTCCTAATGTCTTCTAGCCGACTGGAACCTCTGGACGAACACATTTACCCTCGGAATACATGTCATGTTTATAATTTTAAATGGGGGCGTCCGAGGTACGTCGACCTCAACATTGCCAGTTTACTGAGTCCGTTGAAGCAGTACGGTAGCTCCATAGTTCAAATTGATACTGATATCTTTAGACGTGCGCGTCGGACGTCAGAACATGTGCTCCCTCTATATGCCCCGTAATGAATATCTGGGTTTGAGTAGGGTTTAGTAGGGGGCGGGCAATTATCACAAAGTTGGAACAGATAGAGATTATGTTCCATCATATGGGGGTTATGAGGGGCCTCTGACTAACCTCACTGACGTCCCCTTTGCACGTTGATTAAATCACATCCCAGGCTGAGACGCTCAGGTCGTCGACTAAACCATACGGCAGTGTGATAGTCAGGGTACTACCGCAGGTAATGTGCCGAGATTAGGTCGAAGGCATGGGCGGAACGCGAGAACACTGAAAACGGGTGACACAGGATAGCCAGCCGGCAGCATGGCCCTCTTTT
> #29 JUNK SEQS
CCTACCGGCAATGGAGCCGAAACCGCGCACAGGTGACAGGAGCGCCAGTGGTTTACAGGCAGTGCCGGGCCGTGCAACGTAAGTAGAAAGCAAATCGCAAGCGGTTGTCCGCCAACGAGTGTTGAGTGATGGAAAAATTCAGGCGGTCGCAAATGAGCGGCAACCCCCACGATACCGAGACGAGGGGATCGACGGGTTTTACTTCCCTCTTTGTCACTACAGCGATAATATTCTTTAAGCTGACCCCTCCACTCTACAAAATTCGGAGGTAGCATGGCCTGCAGTAGAAGAACTCAGGGACGGGTGACTGACTATGACGATGACGGCAATACGTTCCTGACGCCGCTTGGTGAATGGAGGTTTCGGGTCATTGAACCTAACTGGTCACCTTAGGGAAATGCGCTGCAAAAAGAGATTACATAACTGCTTACAGGTCTACAACGATGAGGCGGCGTACCAACCAAATCTTGTATCAGTAAGCGATATTCATCGCCGCCTAACAAACCGCCGTTATGAGCGTCTCGCTTGGTGTTTTCACGCTCATAGTGACCCCGTGCGATCGGCCCGCGATCCTACGATGCCTGTGACAAACTTGAAAGT
> #30 JUNK SEQS
ACACACGGCGAGTTCGCCTCGATCTCCTGTGGATACAGTCAATTTAGCGCGACCCATGACGGTGCTTCGTGGTGGGGATACGATTCTGATTGGTATGACATTTGCCAACAAGGCCCGCAGATAGGCGCCTCAGAGACGAGGACACGGATGGACTGAAACCTGCGTTGACGTAGAAAGGAGAGGGCAGCCTGACTGAGACAGAACAACGTCATTGCCTTGAGCAAATATTCTGCTTCTAAGCAGATTCGTAGCCGCCCGACTTTCGGGGGGATTGTGGCACCGGGAATGGATCTGGGACAGTACGTAACCAGGGAATAACGAAATGGCGTCATGCCCCGGTGACCAGACGCTGCTCTGTCCACAGGGTTACGGCATGGTTAAGGCGTAAGCCTGGCAACAAGGGAGGGACCAGTGTCGACACTTACCACGACATTACCGGTTGCTCAATAGTGCTGGAGTGTAGGTTTCCCACACACCAAGGTATGGCGAAATATCAGCCTGCAGGATTCTCTTCTCTAAACATCTCCCGGCATCTCGGCTGGGCACGTGGTTTTAGAGAGACGAGCCAAGTGCGTCTCACAAATTCCTTCCTGTTCCCCC
