# Supplementary material for: A particle swarm optimization-based algorithm for finding gapped motifs
Source: BioData Min. 2010 Dec 13;3:9. doi: 10.1186/1756-0381-3-9 (PMC3022572; doi:10.1186/1756-0381-3-9)
Supplement: Additional file 2 — Experimental Dataset. The synthetic data sets and real biological sequences used in the paper. [file 1756-0381-3-9-S2.ZIP › synthetic/with_noise_seqs/11.txt]

> #1 GTGAGnnnnnCTATG 257  GTGAGnnnnnCTATG
TGTTATGGCATCACATTACGTATGCGTAAACATCTTACCCGAGGCGCCTGTGGTCTCATGACGTGCGGGTTATCGCATGTGCCAAGAGGTATAGGGTCACATGACACCATAGACGCAGTGGTCGCACACCCCCTCGAGTACTGGAATATGTCCATGAAGCGTTTTACTTATATCGTCCAATTCATCGACACTAAGTCTGATCAGGTGTAGAACCAAGTAATGTTGGGTCATCCATTTCTTTTTAAACTTCTGTGGGAGTGAGAGCATCTATGATAATCTGGGAGCGACTCTAGGGTCATCCTACGAGCCCTAATGCGGGCTGCGATCCACGCATTGTCTCGGCGCTTTCGAAACGACAGCCAGCTCTTGGACACTCATCCCCCCTACAATCCATGTCCGTTGATTAATTCAATGCGGGGGGTTGGCCTGATCGTAGTACGGGGCATTGGCAAATGGATGGTCTGATAATCGCTCGTACCGGCGGAACAATGTACCAACAATTCGAAGACTTACCGCGTGGGACGGTTGATGTGAGGAATCTGCATAGCTATGACAGATCATTACTGATGTCCCGGAGAGGACAAGATGAATTTTATCAGT
> #2 GTGAGnnnnnCTATG 419 
TAAGGCAGTGGAGTTTGCTGAGCTGAATTTGGATAGACCTTTTGGGCAAAGAGAAAAATTAGGACGGCTTATTTCCGGGGGAGAAGACTAATGGTTCCAACATATACCGTTAAGAAACCTCGGTACGCTGGAGCACGCTACGCCACCCGTATCTGCAATTGCTAGTGACCCGTGTATACGTCCAAAGCACATGATATCCAGGGGACGTGTCCATGCTAGTCGGTGGTGTAGGGCAGGGGACTGCGAGCAACCTTACCTTCAGTGTTCCCTGGGATCAGGAGTCCTCTAAGCAAATTTACATTGCTGGTACTGAAATCTACCCGGGCCCCGGACACAGATGCGCCGCCTACCCGTTAACGCTACCAGCTGCCTTGCGTGCTTGCCCAGCCAGCATGAGTTAACAATCGTTTGGGTTTACCGTGAGGATCCCTATGAGGGCCGTTATTTTAAAGATTTTCATTCACTATCTATCAGCTCAGGCGACCTACCAAACACACCGACCCCTGACGGTTCTAGGATTAATGACGCGACTCGCCACGTACGCATTGTTGATCGTGACACGAGCCTCGCAGGTTGGTCCGTCCATATACTCATTCATGT
> #3 GTGAGnnnnnCTATG 162 
TCTGCCAAGCGCTTGGTCGCATCATGAGATGTCCCGTCGCTATGTCAGGTTGGAGCGTTTGGGTTACGCTAATTGGATCGGAAACTGTGCGATCATCCCGCCTAACTAAAGGATTCGCCAGTAGAACCGGATATTAAGCCGTTTGGAATCAGCCACCCTTTTGTGAGACCGACTATGGTCAATCCTGGACGTAATGGTCTAAGATATCGTGGTCTAAGGATATACGGTCTGCAAGTACATAGCTTCTTTGTGGTGTCCTTACAAGGAGAACATTAGATGTCCCAAATGCGCCACGGAGAAGGACCAACAGACTCCACCGGTTATAGCAAGAGACACCAGCGGTCTACCCTTCGTATCGTCAAAACACGATAGCTTATCCCACGTAGGGACTACTAGTCCTACCCACGTGTAGAGCCCTTCCGGGGGCCAGCATGGTTAGCTTAACCCGCAAGGGAAACGATTCGCTCCTAGGTGGAATTCTTTGCTGCCAGATTTCGAGCAATTTGATCTACGTTTGCATGGACCTGTTAAACATAGTTTGTAAGTTACAATGAAATTTGTAGAAGAGCTCAGGAACACGACCGCGGACGGAGCCGTCAA
> #4 GTGAGnnnnnCTATG 531 
CATTCACCCTCGCTTTGTAACAGGCACTAGACGTCTTGAACCGGCCCTACTGGCATCGGCAGGGGTGCCGGTAACCGTAGATAGACGCTAGTTACCATGCGAAGCGTTCTCCGGAGTGTGGCCCCGGCGCTACTGGCCCGATAGCAAAGTGAATGCCATTCGTTCCCTGTCGGCATCATTTCATAGCCGACAGATTGAGATATCCTATATGTAGTAAAGTATTGTGCCGAGGACTCAAAATTAACTAGTGCTCACCGGGAGAGGCGAGGAGCTGCCCGTAAATGAATGTCGCGCATTACCAAGAGACAGAAGAAAAATGTCACTCCGACACCAACGAGGGGTAGTCGTAATCCAAGCTTGTATTACCATAGGTTAGATCATAGAAGTCCGTAGTTTACTTCGCACGGCCTCAATCAGAGTGCAAATTAATACCCCGTTTATACTAGTGGCCATCATCAACTATACAGCACCTCGGCACTGTCGGGTCTTCCGCAGTAAAACCTGACAATTTGACATACGTTTCATTTATTAGTGAGCCGCGCTATGGGAAGTATTTTTTGGATTAGACCGGTGAGATATTCCGCACATAAGTACGATTCA
> #5 GTGAGnnnnnCTATG 21 
TTTAGATGTGTAAAACCAGCGGTGAGCTATCCTATGTCGGTCGTGGATGGAATCTTGCCATCGCAAATCGCAATTGCACAGCAGGACACGACTTGTTGGCCTCCGCTACAATCACTAGTGCTTAGCAGTGTAGACACAAGAAGCCTACGTTTTGTCTTTTGGTATCAACCTGCCTGAAAGTTCGGCACATAGGAGCCTCGAAACCAAGAAATTGGCTGTTCTGTTAAATGTTGTCATCGTCGTAACGTTCTAACAACAACGTACTCCGGTGTCCAGGGCCTACTCCTTGAAATACGGGCACTATAACGGGTCTAAAGATAATATAGGGATGGGGCGGGAAATCTTGACGTCGTGCTATCAGTGAGTGACGCGCGCCACGGCAAAGGTGCAGATCACATGGCTATCCAGTGAAGCAATTGATCAGGCAGAGACCAAGGAACTCCCGCGCAACTCGCTTCGTTGAATCTCCTGAATGGAATAACTGTACGGTCCGCGCGCGAAAACTGTTGTTTAGCTGGCAGGGATACGCTGCTGGGCGCTCAGCGTAAGCCATTAGTCAAAGCTCACGGGCTGAAATAACCCCAACGTGTTGCCCGCGAT
> #6 GTGAGnnnnnCTATG 348 
GGGGGGCGTTTAATCGCAAAATGCAAGTCCTTTGCCAGTTCGAGCCAGCATCTCGACATGCGCAAGCCCAAGGAATCAGTCCAAGTATTTGCGTCGGTTTTACGAGCGGTCTACAGAAGAAACGTGACCAACAGTAAAGGATGACGTCGCCGCGAACCGGCGTCAGCATATTTCTATGGCTTAAGACTCTCGCCTGTCGGCCCAGCCCTTTTGTTATATCTCTCGTTCACACTCCCGGTGCGCACAAACACACCCTAAAAGACCGGGACCGGTTGAATCCTGCATTTTTTTCAAGGTCGAGCGGACGAATCTGTTCGGCCCATCCCTAGGACTGTTTCATCCGTACAGGTGAGGCGCGCTATGTCTGCAGACATAAACTAGTCAGTTGCGCCCCATATACCAGCTTGAACAGACTGAGAGCGTGTACATCCAGTGCGACGCCCCGATTGTCTCAGCATCTCGATCGAAGGGTTTAGTTCGGGCAGTCTTGGAAGTCATCGCACCTCTTAACTGGTAGATCGGCGAATCTCTCCCGAGCTTCAGTTCTCCTGTCTCCTAGGCGTGTCTCGGATTGGGTGTACCTGAATTCGCGACCTGAAC
> #7 GTGAGnnnnnCTATG 440 
CACTTTTCGTGTTATTTGACATCCAATACAGGCACATACGATCTTCGGTTATGCAGGAGTAACCAGCATGGTCTGAAATATTTCAATGACCAGGGGCTGAGATTACAACTACGAGGAGCATGACCGAGGGGATCTTGTTTGAAAATTACAAAGAGTTGCCATCTAAGGAGGGGGTGCGGGGGTAGCACTCGTCTTCACAATGGCACTGTCACTTGGAGTTTGTACGGCTGCTAAAACAGCCTGCGATTGGGGACGGTATTGCGGCGTGGCTAAGCTGAGCGATTGCCCGAAACGTGCGCTTATAGATCACGTCCGTGTCATCCCAATCGAACCACTAAACCGATTGGGCTGACTCCTCGCCGTGGAGTCGAGCACAGAGTTCTAACCAGTCTGAGACATGGTATTGACGGACTAGACTATTCGCGACTACCTACGATGCCGTGAGTTTTGCTATGACGTCTAATCTTCCCGGTCTCGTATAGGGGTGTCCCACCTGATTGAGATTTAGTACTGTCAGTATACTCGTTTGTCGCCCACCGACTTTTATCTTCTAAATTTGCGTTTAAACCGCGGACCACGTATGCAGATGGCACAACCATG
> #8 GTGAGnnnnnCTATG 212 
ACACGCCTACATTCTGCTATAAAAACCAAATCCTGTCTTCATAAAAGCTGATGATTCCTGCGTGGCCTAAACTACTATATCAGTAGGGTGAAATGGATCAACCTGGTGCTGGAAGAGAGCGGCTCTCCTTGTATGGGCCTCTGCTACGAATTGCGAATCTGTGTTCCCGGATCGACGGTTGGGATAAATGTGCGCATGCCCGCGACTTTGGCGTGAGTAAATCTATGCCAGGGTAGCACAGTGTTAATGATTAACGTTTATGGCCGAGGCTCCCAACAATCTGCTTAGTTGGCAATTACCCAGGCTTGTTGAGAGCAGATCGCTTCGGCTTTAGCCCAAATGCCGTTGCTCGCTCAATGGTGCTAGACTACGGGACCTTGGCCTAGAAGGGCATAAGACCCTTTCTATGACACGACCACTGAATTATCACGCAGCCCCAACGAGAATCACATCAGAACGCGAGGGTAACAAGGACTCAACCCAGCGTGACTGCCCACCAGCAAAACTCGTTTATGGGCAGGTATACTCGTTATAAACTCTGATTACCGGCAAAATAGTGAGCAGCAGTTTGGACCAGGGATGATGATATCCCTCTAGCTC
> #9 GTGAGnnnnnCTATG 167 
GTCTACGGTGCCTATTAAGCCTAGTCAAAGCGCGGGTAAGGGTCGTAGTGAAGAGCCTCGCTAGCGACGCTCTTGCGTACCACTATAGGGATCAGGTGTCTTGGGCAAAACCAGCACCGATGTATCTGAGTTCGGTTGTTGAAGGCGATCAGTTTGCGACAAAGGGCGTGAGAAAGACTATGTTTGGAAGCCGGTAAACCCCTTGATATTCTTAGGTATTTAACGTGTATACCTATTTTGGACCAAATATTTTTCGTTCTGCATACGAACGTCAAGAACATAATACCTAGGGTGGTTATAGGTTGTCGATGTTGGTTTGTCAGATAAGATGGCCGTCTCCGAAGGTCGGACAATATTAGAAAGCGACTAGAGGAACTGTGGAGGAGGTTATTAGAGGCCGACCGGCTCTGTCTCATAGGTGGGGAGCGAGCAAGGGTGTTATATAAGAGCTATCTTAACAGGAGAGAAAATCTTATATAGATTTCGGCGTCAGCTGTTGATCCGCCGCAGTACGTGACTGCATTCGCCCACCCGTGTCTATTACCATGCTAGTTCCCTGTTTAACTTACGAACCCTCCCGACCTCGAGCGCACCCGCATG
> #10 GTGAGnnnnnCTATG 134 
TGAAATCCAACCCAGTCCCTGCCAGTCGGTCGCCGCAAGAATCCAAACCCATTCTCCAATTCCCGAGGACGAATCATCCATGAGTTTAATATACAGCTACAGCAGGCCAGGTAGCACAACAACAGCTTATCAGGGTGAGTGCATCTATGCACGCGATCTTAAAGTCGATACTTCACGCATTACCGTCCAAAACATACCAACCACGAGAGGTCGAGATTCTTGAAGTAAAAAGCATTCCTTTTACTGGTCTGACGCACCAGGAATCTTGAGCTCCACTGAAGGATCCTGTTACAAACTTTTGAGTCTAACAATTATAGGGCGTGGTGTTGGGAGCTTAATCATCTTATCGGGACAGATCTCTGCCTAATATACGCAGCATAGGATGTTCATGACTCAAGTACTCACGGGGCGATTTGGGTGCGGGCAGCGCGTCTTGCCATTTTGGGAACAGGGCCTCTCTCTGGGGAATATGTTCCCCCGCACTCGTGCACGTTACCACCCCTAAAGCGTATTCTATGGAGTTCTTGAAACCCCCCCTGTTGTGTGTGACTGCGTACCACCGGGTATATGAGATCACAGCCCTGTGGCTTGCCCTACTAA
> #11 JUNK SEQS
CATCTACAAACCCAACGGGGCATGCGGGCTTGTGATGCTGCCTTCTAAGGGTGCGATAGCTCTTTTGCCCTGGTCAGCAATGAGTGGGGATGGTCCGTTTAGGTCTTACTAACAGAGAGCCGTTCAATTTTTGCGTACTCAAGCAACTCAAGGTCTTCGGCCCTGAGTCGAGGGTGTCCACCGTATGTAACCGTAATTTACAGTGGCCTTCAATTCGCATCGATCCAAATACTTAGCCTAACACATGTAGGCAGCCTCCTAGAACAGGGCGGGGTTCCGCAAGAGTGGATCCCGCGGTAAAGTTAGGCAAGAACAGAGACGGGTATGGGGTGCGCCATTATCATGCGTTGACAGCACTTTCGCGATAAGTCGACCTGTGGGGTGAATCTGACACTAATATGCCTTGGCGATAGTGGTCTTTTATATTCTAACCCAATGGCGCCAAAGACCTCATACGAGCAGTCTTGGGAAACCCGCTGTCCACAAGGAAAAGTGCGAAAAACCCGTTCCGGGGAGGGCTTCTCACTGCTTCTATAGGTTACGGTGCGAGCTTACTGACTTACGAAGGGGGGTACTGGCGAGGTGTGATTAGACAACGTT
> #12 JUNK SEQS
ACGACTTTCACCGTAAGGCCCCTCGTGTGCGGGAGTTCGACTCTTCACTCTCGGGAGATACCGTGCGCGAGAATTTCTAAATCGGAGAACAGTGCCTAGGAAGAACTCCACCTTACTGCTACCTATATTGCTTTATCTAGTCTTATATGGTGTACTTCTGTAGGAGCCCCTCTGATGATAGGGGGTCGAAATCGGCATGGCCTATTTCTGCGATATGCCGGCGTAAAATGGATCAGAAAAGCGTCGGTTTGCAAAAAACTGTACCAACAACTCTGGCAGCTAGTATAATCTGATTCATTATATCACTCCCGACCACAACTCCCCACTAAGCAGACGGAATGGATTACTAGTCTAGACCAGTCGGGTAATATCTTCGTGGTACAACTATAACAGTGAGGACTTTGTAAGGGGGTGGCCGAGTCGCAACGGCTCAGTTGAGAGATGGCTAATGTAAAAACGGGCAGATGGTATGAGAGTTGTGAGGAGGATATCCTACGGAGGTAGCAAATTACTGTACCAACTGGGGACAATGTTAATAAGTATTTGTATTAATGGCAGGAGCGCAGCTTGCGGACCGACCAGCTAAACGTCCAAGCGAAC
> #13 JUNK SEQS
GGAAGCGCGTGGCACGACTGAATCAGGTGGAAAAATGGAAGGGTGTCGAACCCAGCGAAAGCATCCGTTGTCACCTAGCCTGGATACCAGGGTGCATTATCTAGCCCCAGGTCATAAACAGTTCGAGCAGACCCTGGAAGTGCATAATCCATCTCTTTATCCCGGACACCTATAAGCAGGCGCGCGCACGAGTCCCCGCGTAGGCGCGGTAACCGGAAGCGGACTCGCTTTGAGACACTTATTCACTACGGTAGAATGCGGAAGGATTGGGGCCACGTGACATGGAGCGTTATTGGTCCCTTAAAAGGTAGCAGTGGCTAAGCTCTCACGGACGCCGTACTGGTACCGGATGGAGTTTTAGCCTTGCCCCTATCTATAGCACAGCGCCCACTGGTCAATCCGCATAAGATAAAAGGGTTTAATGTGTTGGCTAGTATAGTTGATGGCAGAAGCTAACTTTGAGGTCGGCCCATCAGACGGGGATCATGTGCCTTAGCGAGTCTTTTCTATCGGCCTCAGATTGGTGAAAAGACCTAAATCTATCCCCGCTTAGCGCTGCTGATACGAGGATGAGTGTAACTTCGAATTGCTCCGCGCCAT
> #14 JUNK SEQS
CTCGGCACCAGCAATAAGAGTTTACATGGTGTTTCCACGGGCTGCGGCAGTACTATTTCCTTCGTGTTACCGGAATGGATCATGTTCGTTAGGCACTTCTAGCTTCGCATACTTTGTCAGAAAGCAACTCATTGGGTCATAAATAACTCCCCGCTTCTAAACTATGGGTGGTTGGTGTGTATAGAAGCTGCATAAGGGCCCTAACGTACCTGAAAAAGCTCGTAGTTCGAGTTTTACGATTACTACTAAATCGTCAGACAAATTTGAAAATTAAGAGCAGCATTTAACCCGCCCCAACCACAAGCGGTATCCTACGACTCGCTATAATCCTGGTATGTGGGTTCTATTCGCAAAATAAGCGCTACATTTCCCAAGTCCGGTTGTTGGTTAACGACTAAGTCTACTGAATGTGGCGCAACTCCATCCGCCAAGTATGGTTCCGATTGCTGGGTTGGCTAGAATGTTCGGACTGTTCGCGGAAATATGCGGTTTGCGGTAATCTCATTTACCAGCAGAGTTAGGTCTGTGGTGAGTACGTGAAGGGGAGATCCCTAGTGCCCATCTTCACCGCCCTTTTGAGTCATCGGAATCATGTGTATA
> #15 JUNK SEQS
GCGTACTATTGTAGGCCACCTGCGACAACAATCGTCAGCTCAGCGAGTAAAAGGGTTTTATTTAGGCGATCCTAGCACCCCCCTTTGGGCGCCGCTATCCGGGCGCGTGTATCCGAACTTGCATTGGACTCTGTAAAGTGGTCTAATCCGATAATTGCTTCAGTAGTACTTTGAGTACACAACAAATTCTGGTCCTTCAAATTGTCCATCCTCGTGGGCACTGCAAAACAACTATTCCTAGATATGGCCTCGGATTAATCATGATCTCGGCCGCCCTTTAGATAAGTAGGCTGTTCCGGTAAAGCCAAATCGTATAGGACCGATCTAGCTGCTGTAATAAGCTGCGGAAGCCACAGACACAGGTCCTCCTCTCACGGTGTGTAGACAAGCCGTTCACACGTTCATTTGGCCACCTCGTGAATGATTAATGGTCTTAGGGCATCCCAGTAAAAAGATGCTCTCAAAAATGTAGGCTTGGTGGTGGCTCTAACTCCTGCTCAGCGCGGAAATGGGCCAAGTATATAGGGTCTTAAGCTACTACGGTTTTTGTTCTGCCAACCTACAGGTGAGGCACATAAGGTCTGTCATCCCACGAACTGC
> #16 JUNK SEQS
GCGGGGGGGACCGAACCACGCGTGATGCTCGCGATATCGCGTTAATCCTGAAATGCGCGCGCGACGAATGGCGCCGATTTCTTGGCTCGCGAGCAATAAGTGACTCTTAGGGGCAATTCCAAGTCGTATTGGGGTCAGCAATGGCGTACACGATCCGACCTATCGGTGAATATCTAAGACGGTTCAATAGAAGTCACATCAGGATCATTCCCTAAACCACTACCATCCTATAGCAGGACCCGGATTCAACCTCTACGCTCGGCATCGCGAGTGAACTCCTGTGTGGCAAACGGTGCACGGCAGTAGCATGTCCGATACTACCGTACAAGGTTGCGTTTTGGGTTATTCCGCGTAGTCGATCTGTAAGTACCGAACATACATTTGTCGATGTACCACCGACACTACCAACGCACATACCAATTCAACCCTCTTGGTTTATCGACTAATCCTGAGTAGACTTGGTACGTAGTCATTTATGCCCTCTGGCGTCGGTCGATGCGCGGACGACAGGGCTCACTGCAATTCCACTCTATCCCTCGATAGCTTCCGTGGACGCGGGGTCGGTTTGCCGACACCAGGGGACGCTTTCGCATAGGTGCA
> #17 JUNK SEQS
TTCCAGGACAGTATCCGAATGGTGGGACACGTCTACCGCGGTCGTGTCTACCGATAGACGCTGGGGTACAGTAAGTGCACCCTTGGTAGCTAACGTTGTAGCAGCGCATGCCTAACTAGCCCCCGAACGTGACGTGAAGTGAAGACTTCCCGGGTAGAGATACAGATGACCTCGCGTACAGGGACCCTCTACTCCCCATCGAATGCCCGTCACTAGCCGGAGTTTCAACTCTAGTGTAACTCCCCGTGTCAATATGCAGGTAGTGCGCCGTCTAGAGCGGTTGGTCCACTGCTAACCGTTAGAAGGACTTTGGCCCGGCACTCCACGCACAATAAGGCTGAGAGTCTCTACCTGGTAACAGCACGCTAGGGGATATATCATGCGCTGCTTCCACTGGGTACCGCAGCCCGCAAGTCCCGAATGACCTTTGAATGGACTCGCGTCAGTCTCCTCTTGAGCAACAAAGACCCTGTGATATATACGCCGTCACCCGGCGACTGGTACCAAGTACACACGGCAGGCTATATACGGTCGATTACGAGGGGAAACATTGGTCTGCACTAGGACCCGTCCGTTGAATATGGCCAAACCCCCTTCCAG
> #18 JUNK SEQS
TTAACTATTAGATAGAGGCGAGTCTGAATATTTTTCGTAGTTGGTATCTATTGGACCACAAATTTTAGGCAGAGATGTCCTAACTAGAAAAAAAAATAGCCGTCAACGTGATGAACCTCCTGGTGGTCGCGATGCTGGGCAGATGCATAGCTATGGCGTTTCTTTCGCTATAGTTCATAACCTCAGTCAGCTAAGTCCCCCACATACATCACTAGTGGCGAGCAGAAACCCGCGGAGTACCCGACCTTTACTGGACGACTCGGGAAGGATTCAGCCTAAGCCCTTCAGCCCGTTATATCAGCCGTGTGGTATACTTTTCACTTAGTAGGCGAGTGCCCTAATTACGAAGCATATTTTTCCCAGTTACCGACGAATCTTCCACACCTAATCCACTTCAAGGCTACTTGGGTTTATACTACGCTGTGCAGGGATCCAAAGTTCGGCGGTCGATTTCGGGGAAACTCGTGGCCCGTTACCTGTTCTTGCCCACCAGCGAAATGCAAAAAGCTACTGAGACTCCATGTAATAAGGCTTCTTTATACGGCAGTTAATTGGTGGTGAGTTCCGAATTAACGGCCCACCAAAGTGAGCCAAACCTGG
> #19 JUNK SEQS
GCGGTCAAGCCTTCTTTGCAAGCCTCGAAAGGGCCCGCCATGTGTGCTAGTACACACAAGATAGACTGTCGGTCATTCGTTCTACCAGCCACACAAGTGCAATACTTAACTAGGATTCCAGGGGTGGCCATGAGGCGCCGGAGAGTTGAAGGGAACGGTAGGGGAATGCACTATTGGGAGGTACTAGGGCGATAGAACGCCTACTTACCAATTAATCTCTATAATGATAGACGATCTTGATGTTTAGATTTTGTTCGTAGGATAAGCTCTTCGGACGGCCCACTAAAGAAAGATGAGTTTGGAAAACTGGATTCGTGGCGGCAGAGGGCCGTTGAATCTCATCTCTGTGTCAACTATCTATCTGTTGGCCACCCAGAGCGCGTCTGCGTAGGCCCCCTTGCTTGATACCCTGTGTGAAAACGGGTTTATTGAGCGTAGACTTTGGGAGTAGAGCGCAGGTCATTGCGGTGAGGTAAGAGCACCGGTAGCGGGGCGATATGTTCCGCCAGTCGAGCGGCCTTTGCAAGTACGTATAGACTGCACCTGACTCAGAGTAGCATGGGGCTCCAAACACTTTTAGACAATTAGCACTGTGTGTCT
> #20 JUNK SEQS
TCATGTTCGTTGATGAGTGTTTTGGCCCAGATTAGCACGGCCCCATCTGTGGGCACGCGGAGCTGACGCTCGCGACCCAACTGTAGATTGCTATTTTACATGTAATGGAGGCCACGGCCCAGCACATAACCTTAAATGGTAACGAGAGTCTTTAACATCAAGAAGAACGGCGGGAGAAATCTTCATGAGTCTGCTACTGTCTCTCGCCGCAAATCAGTCCGGAATTCAGTTTGAGTGTACAACAAGCGCGTTATATGCTAAGTGGCCCACGACTCCCGAGATCATCTCGGGGACAGTCTTGCAAACCCTCTTCCTAGGCCATTACAGACGTATTAAACCTTCGAGCAATCCTCCTGCGGGACGTCGTCACCTGTTACTAAAGACTTTACCGCTCCATACTCGGTGCTTAATCGTGCTGCATTGGATGATATCGGAATATAATCGGTTCCAGCTATATGAGGTTACACCAACATGGGCCTTCCAACTAACATTAGACGCGGCTGCCATTCGGGAGTCCTGTACGATGCGTAACTTGCTCACTGTTAGCCGTAGATGTCTCCTGGTCAAACACAGCAGTCTCAATATCTACCCATTTATTAA
> #21 JUNK SEQS
TGCCTCTGGTAGTTGGCCGGGAGCTGCTCGTCAAGTCGCTCCCACTGGCAATAGCAAGTGAGTATCTATCAAGCATCGCGTCCTAGTACGGCCCGATCAGGATCGTATGGCCTGATCAAGGGTTACTTTACCAAGGATCGCGTACTAGTAAGGTCGCCCACTCCTAATTCCAAAACAATTATCTGTCTATTCGCGCCGCAAGAATACTCAGCTAACTGCTCAATCGAGCCGCAGCTTGGAGACCAGGTATGCAGACCAAGGGTGCACAGTAATCCATTTTTGATAAACCATTTGCAGGAACAAACCACCAAAGCTGCTAGATCTGGTAATCCTCGATGCAGGAATTTAGTTGGACATACTTGCGTTTGCAGAGGACCTGAGCGCCACAAGAAACGAACGCGCCATGGCCACACTCGTGTACTACAGCAAACGCTGACACGAGGCGTACGTCTGCAGAGGAGTGTGATTCCGCTATCATTGGACAGCGGTAGCTAAGAACCCTTAAGGACCGTCTTTACCACTCATGGAGACTTATTGCTTGCGAACTCGCCTAGAAAGAGGCCGGCCAGCACGGCTAAAGCCGGTGGAAGGTTACCCGGT
> #22 JUNK SEQS
TGAGACCAGCTTGCCCTTCTCAGCATGCGAACGCTTGATACGATTCCGCGGGGATGAGTGGATCCTATTTACGAACCCAGAGCGGACGGAACAAGCTGCGCCTTCACGCCCCTGACGCACCAGGAATTGAGTCCTGCACTCGAAAACGCCTTGCCGCAGTCATGCGCTGGGTAGTATAGAGGTATAGCCAAGATAGCCCTTTGTCCTAGGCAAAATCGAGTCATAACGGGCCCACTCATTGATGCTGGGGACTAAAAGGGATAGTCCCCAAACAGGTAACTAGGATGACATCATTTAAACCCCGCAAAAAGTAAGATAAACTGCGCAGGCATGCCTCCTGCCCCGTCCACGCCAGTCGGTTGGCTTACAATCCAGTATCACTCGTTCACTACCGGCGTGGTCAACGACGCCTAGCTCGTTGTATGGAACGGATGCCCCGTGAGGGTCACATTATTGCTGTGATCTAGACCTTCCCTAGTCTGCTCACTTTGCTCTGGCGTGCTTGATGTGAGCCCGCGCACTGACCTTGCGCTCACGTACGATTCACGGTGTGATTCGGAACCTGCAACACTAAGCATTGGGCCGCAATTATACGGGTTT
> #23 JUNK SEQS
TAGACACCACAGTCTCGACGTCCTGACCTAAGCTGGTATTCTGACCCTCTCAATTTTCAGCAAGTTATTAGATAAAGCATACACATATAACGAGAACCTACCAAGACACCTGGTTTTTGTTACTGGTTTGTAATAGTCGAGCGCCCAAAGTTGCTATGTGCGGCCGTAACCGGTTTCTTCGTCAAACTGACTTTAACTCCAGATCTGGTGACCCCCCGATTCTGATGCTTTTCTGTGCCCTCGAGACTGCTCGGTGCGTACGATCGGATTCGCAGTATTGAGAGATACCAGTGGGAAAAATCGACCACATACCATCTAGCAAAGGGGTGGTCACGCGGTTCTAGTTTGTCTTGTGACATTTGCTATAGCTCGGCACCTAAATAGTGTAGGACCCACACTCACTTGTATGAAGAACTGATAGTGTAGAATACACATTTTTCATAATCTCCGCTGTTGGTTCTACACAAAATGAGGACTTGACTTTTGGCGCGCCAGGAGTACCATTAAGTGGCCCAAAGCGTATCACTATGCATCTGGTACCGGTATTACCGCCCGCTCCGAGTTAGGGGGTTCGGCCGCGTTTAACCTTGGTCCGCTATC
> #24 JUNK SEQS
TGCAATCCCGAACTACCCCAATTCACGTGCCCTGCACGCTACTCCAGGCTGCGCGGGAGACTCCCGCGAGCAACCCCATGTCAGGGAATGCACGCGCGCCCGGCTTGATCTTGTCACCAAACCCAGACCCGGTATTACTTGGGACTATCATCGAGGTGTATCGTGCGGGCCAAAACTAAAAACGAAATGTTGCCCTGTCAAGAAGAGGAGGCGATTAAGGTGAATCTGAAGCTTCCTTTAGGCAGATGAGAAACATGACTAAATTCCGCAGTGTTAATGACTACACAGCGCCGCCCTGTAGGTCCGCCCAGGTGTTTACAGTGAATCTCATTGGAACGCGGTCCGAACACGGAAGCTTAAAATGGAGTGAGATTCCTCTAGCGTCCAAAAAAATTTTCGCCACCTGGTTCTGGCCTGCTTCTTGTGCGATACACGTACGTGCCCTGACTAACTATGGACGTCATGGTGTCGGTTTGGTTCTAGTACCGCGCCTCAGTTATCGCAGAGATCCTCAGCCTATGCACGATCAAACGCCACTACAGAGGGTTCTGTAGCGTAATAAATGCTTAAAAGAGAGGTACGTGAAATCAGCCGATTAGT
> #25 JUNK SEQS
ATAGTGGGACGGTCAAGATTCGAGACCACTTCGTTGGCAGGGAGTAGCCCAGTCAAGCATATATTTCCACTGTAAGAGACAATTCTTTATGCTGAGCCTCGGACGATTTTATAAGCTGCACTCAGCGTGCCAACCGCACAAGTAGGCCAGCCGGGATATCGACGCGATTGTTATTGCATCTCGCTACTCAATCGCGACCTTCGTACCCGCGCGAGCCTAGTCCATGTTTATTCCGCTAGCCAGTCAAGTCAGGCTCTGAGGTCACACAAACCATACTATGCTATATATCCGAATACTCCTCGAGCATACTGGGTGTGGGATAAAAACTCTTTCTCTAATCTGTGCCCTATTTATTATCTCAGACGCAGCATCGGTTAAGATGTTCTTCATGACGCTTGCAGACATATTACTATGTCCTGCGACTGTTCCACTCTTATGTATGATATAGGGTAGCAAATCCTGAACTACCTCACCTGATATCTTTATTAGACGTCGAATCCGGGATCGACGTGCGGGGCGAGAGCCCCGATTGCCGCTACAGAGAGAGAGACAATCGAGAACTTTCCAAGCAACGATTGACTCCTAGCCACCGCACGGCGA
> #26 JUNK SEQS
GGATACGTTGAGTCGATTCACGGGTTACAGCGACCAGTAGGAACGGCCGGCTCTCAGCCGTGATTCTGCTATAAAGTGTCACACACCTGGCCAGAATTGATGTTGACCGAGGCGAGTCCCAGGAAGAAGGACAAATACAGCTATCACCGGGGACGCTTCCCCGGCGCCTCTCAAAGACTGTCATGTAGGCTTTGCAAGGAACCACCGGGCACTCACACTGGTCCCTGCCACCCGGTTACCGCGCGTGGAGAGCGAGCGTGGCATTGGTGTAACTCTGAGGGGATAACCGAAACAACGGAAGACTTGGCGATATATTAACTCCTGCTTTGTTAAATTTCCCGAGCACACGCATGTCTTCGCAGCAGAACCCTTCCAGGCTAGTTCGCACGTGGCTTTTTCCAAACCCTTGGAACTCAAGCGCACGTACTTGATGAATCATTGTAAGCATTCCACGGCGAACGAACACAGCTCTGCTCTTAGCCTGACTGCTAATACACCGGCTGTCCAACAGGGCAGTAAATAATCCTGTCCAATTCAACCAATGCAAAACCTCCGGTCCGGGGTCCACCGTGGGATGCAGGCGTGAGCGTTACCTGTATA
> #27 JUNK SEQS
GGGACTTTATGGAACTATAGGATTCGCAGCCATTAAGAAGTGAAGGTGCTCATATCGCCCGGCCGGGAGGTCATCGCAATACTTCGAATGCCAGTGACTGTGATCCCTGCGGTCCATGATACAAATTAAGTTATGCATAGCGAATGATACGAGGAGGTTGCGGCCATCATACGACCGCAGGGGCCTTTGGCAATCCAATAATCGTGTGTAAGGTTTGGGACAACTGTTGGTGCAAAGAGGATAGGTGACAAGACAATTTCCTAGTAGGACAAAATGTCGACGTGTTGGGCATAACAATGCAGCAGAGCCACTTACGTTCCACACCCCCCTGCCAGTAAAGCCCAGGGCCTTCATGCCTTGGCTTCCGGGGATACTGTCTACGCCGATTTGCGTACCGATAGTTGAGATTATAGAGAACTATAGGCTTTTGTGCGACACATCTATAGAATTAGAGACGAACGTTACACCCGAGCACCGCGCCGTCCAGTAGAGCAGGAATCGTTTAACGGTATCTAGTGCTAGGCGATGAGTGCGGCGTAAGATTTTGTCTGCCAGTCCCCTAACGGGCCGCTGCGGAACGATTCAGCCTGGTTGACAGGC
> #28 JUNK SEQS
CAATCTCCTGTTGTCGCGTAACTTATCAGTGTTGGACAGCGCAAACGCTCGATCTTCATTACGTAAACAGGTTTTAAGCATTAGCTCGACCAGTTGTTAACGTCCGCGAGGAGGGTCACCCGCTCCGAAGAGATTGGAAGGGGAACTCCATGGACTCTAGCAAGATAGTAACGTGGACTCGGTATAAAAAGCAGTACTGATTGCGATGCTTTCGAAGACGATAAGTCTTTAGGGAAGTGTGCTATTAGTCATCATTAAGTAGCGACTGCCGTTCTGAAATCCGGCCCCGAAGGGATTTCACTAAATGATTTCACTCTCTCCTTTCTGCTACATCAACGAACACCCCTAGGCTCAGTACATCCTATTAACCATCGAGTTTCCAATCGGCTGAATTCGGCGTGTGTCTGAGCCACCTGTCTTTTTGGACAGTAAGGATCGTATAAACTTCAGATGTCAAGCGGCGATGACATCTACACATGACGTTGAAGTCACGGCCCCGCCTCCACGAACACTTCCACTTGTAAGCCTTAAATCCAGTAGACAAACCAGCTAATAGCCCACGACTCCGACACGACTCGTTTTTAGTGTCATGGTTCAATC
> #29 JUNK SEQS
GAGAATTGCTCCGCCAATACTTACTTTTAGAGGGGTCGCTCGATTCTAATCATCCGCACCTGTCACAGTCCAACTTGTTGGCGCGATTACATTTCTCCCATGCTTAGCTGAGTGTCGTCTACGTCTGGCAGAGTTGACTTTTCGGCAAACTAGGTTCCCGCAGATCGTTCTGCACTCCTCGTCACAAGGCCTCTTCCCAATTGAATTCAGTGCATGCTCTAGGGCGTGTTGGTCGTACACATTCAGACCCAGTGAAATTAGCGCGCATGCAGATAAGACTCCCAACAAATATCTATACGGGGCGGCTACATGGCGGGGGTGTGTGGGGTCACTCACGTCTTCCCGTTAGGTACCTTACCTGCCGTCTCACCTGGCAGAAAGAATCTGCATCTCGCATACTCGGTCTTTAATGATGCGATGAACCGGCCTGAACGAGGTCGTAATTGCCTATTACAGTCTGTTTACTGTGTCGTGCGAGTTGTGGAGATTTGTGCTAAGTGCCACTGTTATTTGCCGAGCTCTGAAGAAATTCATGTCGTGCGCTTGCTAGTGGCGGTGTTCGCGCTCTCACGGGCGAGCCCATTGCCCTACAGGGACATT
> #30 JUNK SEQS
AACTGTCGCGTGTGCCTTGGTTTGCCGTCCGGCTCTGGCAACGTTAATTTCGGAAAGGTTTCCAAGTTACTCGCACCCAAAGTGGTGAGCACGCGTACGAGCCAGGGATGATATCTTATCCTGACATCGCCAGTCACTAACCTGAACTAAAGATGCTCGCGTGAGTATGCTTGGCGTGGTTGCTCTACAGGGCAGATTTCATCGCGAACGAACCTGCTTCCGAGGGGGCGTCCATGTATAGTATATGCGCTTTTCGCAATGTATAACTAATGTTGAGACACATCTATCATAGGACGATCATATTTCTCCACGCATACGCCCCAAGCGGAATAAGTATGCAGTGTTGAAACGGTGGCTATAAGACATCTCGTTCGTCATCAATGTCAACCACCGCGTATGCGGATATAAGGATCTGTTTAATCGCGAAGATTGCTCCTGCCACACATAAGAACCGGTTTCTGACTAGATACAAGCGTAGTGTTTAGCACACAGGCCGTCCAGCACGGAGCTAAGTAACACCGCAAGCGGTTGCAGGTCGCGCGGACGAGTGACTACGCTAAGGGGAACCTTTACCAGACCTTCAGCCAGAATGGCATCGAA
