# Supplementary material for: A particle swarm optimization-based algorithm for finding gapped motifs
Source: BioData Min. 2010 Dec 13;3:9. doi: 10.1186/1756-0381-3-9 (PMC3022572; doi:10.1186/1756-0381-3-9)
Supplement: Additional file 2 — Experimental Dataset. The synthetic data sets and real biological sequences used in the paper. [file 1756-0381-3-9-S2.ZIP › synthetic/with_noise_seqs/12.txt]

> #1 TACATnnnnnCTGAG 105  TACATnnnnnCTGAG
AGTTGGTCACACTCCTTCGCGGTAAGTAATCCCAAAGACGCCTATAAGCGTACGACCTCCTGGAGTAATGGATCAGGAATTATAGACTTGCGATTGGTGCCACCCTACATGAGGCCTGAGATAAGTGCTAGAAACGGCCACAGCTTTCGCTGAATTTCAGGGTGGAAACGCGGTTCGTTAAGTCGGAGTAACGTACAACCGGACCTGAGCATATAGCAACACGGAGTATCGCTGGCCCCAGCTGCTCGTCTTGGCTACTTGCCCTTGCATCTCACGTGAGAACGGGCGTCGCGTTGGCTTCAGGATATGACGAGAGAGCATTCCGATAGGTTGCCGCCCTCGCGACACTCCGAGAGTTTCGGAAACTCGAATTCCTGGAGTCAAAAGTACAGAAGACCCTGCGCGAAAGCGCGTCGTACTCCCCCACGCGCTTAACACGGGATATCTTCAGGGAATACGCATCTTCCTGTCATCCTGAGTAACGACGATAGTTTGTATGTGATGCACTATGCTTTACCAACGTCCCAGCGCTGACTCGGCCAGCAGCCTCCCAAGCCGTGAAGTCTGGGCTTCGACACGTTTATTGACAATCACACCGTT
> #2 TACATnnnnnCTGAG 357 
TGCCTGCACATACGATTCATACTGCCTTAGTTAAATGCATGTATGAGCCGACTTTAAGACATACTCACGACAACTGCGTGATTAGTATCAAGTATGCTAAACAAGAGTGCCGAAGGTTCCTCTTGGCTCCTCGACAATTGAAAACTTAGACCGAAAGGTATTCGTTGTGGCTGCTTAGAGTCACGACAGAAGTGAGCGCTAGGTAGGAAGTTATAGTCGGGTACCAAGGCCTAAGAGAAGTTGTGGCGATAGGATTATCGCTCCTTCCACTTCCGTATCAGCGCCCACCGAGCCTACACCCAAGGGGGCTGTCAAGCCAGTAAACTAGTCTCCTTTCCCGCTGGTGACTATGAAGGTTACATACGGGCTGAGCCACAAGTCCGCCATCTAAGAATTTAAAGAGTCGACTGCAATCCTCGGCGCCGAAGACGGCCGGTGAGCCGCAAGTCCGGTTTGTTAAAGGCTAATTACACACCATACAGTACGGCCGCGATTAATTTTATAAACATGCAAAAGGGTAAAGATCATCTGAACCACGCCAGCCTCTCTGCTGTTCCACGTTGTCTAGGCTGTATGCGAAACTGCTAGTCAGAGGCGGAA
> #3 TACATnnnnnCTGAG 301 
TGGAGCCACGCGCTTATCTACGCAAGGGGGCGATGGATTCCAATTTTTCTTGCAGCTATCGATTTCCACACGACCACCTGAGACTTGGTCTGCTCAAGACTGATTCTAGGGGCTTAGCGCGCTTAAACTAGGGGCGACGGTCCAAAAGGGTAATAATACGAAATGGCGTTCGAGTAGTGAGGCGCCGACATCATAGCCCACGTCAGGGCATTGACTCAAGATTAGAGACTAGCTACCGATGTGCTAAAAAGATCAGCGGTGGCTGCCTTCGGACTTCTTCACCTGCCATTTCGACAGGTCTTACATTTCACCTGAGTTAGGTAAACAGTATGGTCCCTCTAGCGATGTGTCAGCCGGCACCATTTAAATCATTCCTAAGGTATCCAAACACTACGTCTACAAAACGTGGGACGTGTTGTCTCATGGTTCTAGTCGATCGCTTGCGACGTATGCTCTCATTTTCGATTTACAAAGCTTGCGTAAATCAAGTTCGAATTTGAATACCCAAACGTCGTAATAGGATCATAAGGATCAATCATCCGAGAAGATGGGGGTTCTTACTTTTTGATCGATGGAGAAGGTACCTAGGTGTGCGCAACT
> #4 TACATnnnnnCTGAG 438 
TTCGCCACGGACGCGCCATATTGACTCGAAAAACGCTGTCCTGTAACCAACTTTACGCTGCTGCAATTTGAACGTCGAGTCTGAGGCATAGCTCGACCTATAAAGACCATACGGGACTAAATCTAATCCTGCTGCCGTGTGGACCGCGGGGGCACCACGCAAGTTAACTTACCCGGTAACGTTTTCATGGAGTTCGTCTGAATGCGAAGCGAACTTGTGACGGACTGACGGCGGTTAATGCCGCTCACAGGCAAGGAAGCGCGATGTTGTCTATATAACAGTCGTTATATAGATTTCGGTCTGGGGCGGGGACTGCTTATGCCGAACCTTAAGGGAAAGGGAGATACGTCCCGTTGTATGTTTCCCCCCTTATCATGCCCGTTCGGTCTTAGGTAAACCGCCGAGGTATCGCACGGTGTGCTCTGCTTGCCTGTAACTTACATCGTCACTGAGTGAAGTGTAGCTGCACGAGCCGCCCCTTTGAGCAGTTAGTGTGAAGGTGAAAGGCTTCGGTTAATGTTGCGCACCCTTAGTAGGGTCCAATATTAGCACACACGCGTAGTGCTATGACTACTAAGCGACAAGACACTTCCGATGAGA
> #5 TACATnnnnnCTGAG 334 
TTCAGCACGTCTTCGTGGACGCTACGGGAGGAGTAACCCTAGTTTCGCTGTCTGGCAATATCACCCCGGTCGCACCCTGCCCGATACTCAAAGACTCGCTCGCTTGAACGCGAATTAATCCTCTTGGCCTAGCGCAACCGAGAAGTTTAGACCGACAGGCCGAGACTCTATTGTTCTGATCAAGGATTGCATAACAGACCAAATATATCAGGAGCTGAGAGGTGTAGCCAGCAGAACATGACCCTGACGGCAAAGTCCAGCGTCAAGCACACTCGGTGACACGAGAATCACGTAATAGCCTCGGGACCGCGGGAGACGTGTACGCCCCTGGGTATACATCAAGGCTGAGCCAGGGTTAAGGTAGTCTATGGGTTAAGGTTTAACGGACGCTCATTTCGTAAGTTCTATCTGATGGCCGGTTCATATTCGGGGACGCAGACCTCACTCGGTGCAGCAGAGAGAGTCAACGCGTATTCTAACTGGTATAGTGGGGCCTCCAAGGTGCTAATACTGAGGTGCTATCGAGCGTCGGTCACAACAATTGTCCGAGCACGTGAAAAGGGCTGGATAATTTGGATAACGCGAAACAACGGTAGCGGA
> #6 TACATnnnnnCTGAG 136 
GACCGTCCAGGGTAGTCTTCAGATGGCAACTGCATTAAAAGGGCTAAAAACAGCAATCATGTCAAATACAATGGCCGCCGCTTTATTAAATGTCGTCGTGGTGACTGAATGGGCCTACTACGTATCACTTTCTCGATACATGGCCTCTGAGGGATGGTTCGGTCACGACGCACAGGCTTGTACGCAATTTACCTTCACGCTTGCAATCAGTTGACTACGTATCGGATTCCAACGCCTAGTGCGCGAAGCTGGGTAATTTACAAGGGTCGCACGTGATGTACCGTAGATGTTTTTCGCATACACTTTAGCTGTACGATGTCGGACCCTTCTTGTAGGTGAACGTCTGCTAAAGGCATGTGAGCGCCATAGTCTGAACGCATCCCTGCTACCATTTCATACGAGCGGGTCTAACCCATTTTACATATAAGCCACTGTGAGTTGTATACGTAGTCGTCCTGTATACTGACGTACCTGCTTTTTCGCTCGACAACAATTGTAAGACATTCGGACGGATCCCGGGGAGGTCAGCACCCCACGGTGACAAAGCGAAAGAGATTACAAGCCTCGCTGATTATAGCGGCGACAAATACTAAAGTCACA
> #7 TACATnnnnnCTGAG 112 
CAGCTGAAAGCGTGGTGCAAAAAAGTCTACCCCTTCCTCCCTTACCAAGAAGAAGTTTGACTCGTATATCGCACCCTCCCCCAGCGCCGTCTGGCCTCGGGATGCCTAGCGATACATGTATGCTGAGTAAGGACACGTGCAACTGTTGGACAGGAGCGGCGATGCTAATGCTGGGACCGTCTTTGTGTGACAAATCATCTCGGTACTCGCAACTTTTCGCCTCCAATATATATCTTGGCCACCCCAAAGGCTGGCGTAGGACTTGGTCCAGCCTGGTGGCATCGGGACGGTGTGGGCCTGCCTGACCTTTCTTGGCAGGGCCAAAGGCTCTAGGTGTAGGTTCGCTTCGCTTTTTTGGACTTGGCCAACGGACTTGTGTCAGATGTGACGCCCTTGATGCGAGTTCGGTCTTATGGTAGAGTCTTACTATCGTTCTATCTCCTCACTTGCAAACATGCTGCAAATCTTCCGGGCTGTGGCTGCTTCTCTGTAGTACCAAGCGATATCTCTAACCTCTGGGAGGGCGTGGTATGAGGTACATCACGAGCGATTGCCAACGGATGGTAATACTAGACCATGGTGCGTTGTAAGATATTATGC
> #8 TACATnnnnnCTGAG 331 
CCTCGACCTAACCGAAAAACGCAGATGTCTATAAAGAGTTGAATGCATCAATCACCATCCTCATCCGGTCCCCGAATATACTTGTAATTCCGGCGAGAGCCTGTCTTATGAACTTATTATACCGGTGCTAGCACACATGTCGAGGTGCGGAGTGAGCTTCTCGTGGCGCTGGCGATCGCTCCCATCGCACGATATCGAATTGCCACACTCAATCCGGTTTCCTACGCTTCGGTTTTAAAACAAACCTACGTGAGGCATCTCTGATCATCATTCATGCGGGCCACTGGAGTTTTCTGTTCAACTCCTTGCGCGTCTTAGTGCGCAAAGTAATTACATACTTACTGAGCTTACCGGCGGACGACGCATTGATCGCTAACCTACACAGTGATATTCCACCTTCGATTAATCCGCTGTTAGCCCCAAGCATGTGTCTTCTTAAATCTCAGGGATTCTTAATTTGGGACCCAACACACAGGTAATTAAGTAGTACCGACTCGTGATTAATGGGGTCCTGTGGGCGTTATATCTGTTCGTGCGAAATCGGTCCGTGATCCGGATCTGAAATGGCTGGGTACTCGCCACAGGGATGCGACGCACTGA
> #9 TACATnnnnnCTGAG 283 
AGAATTCCAGGGGAACATTCCTGAAGCTACAATCATAGACAGTTGTAGTTTAGCATACGAGTCGACCATCCAAATGATCTGATAGATGCGGACTGCCTCAATAATTTTGAGAAGCGGAATGTTTGCATAGACCACAAAAGAGTCAATGAAGTTCGCTTCTCCAGCGGCGGATCTACTTATTGGGTCAGACGCGGTTACCTACGCAGGTCGGCACTAGTGGAATGTGGTTTGTAAAAGTTACCCGGAGAAAGACCTATCTTAGGAGTACGTCTAGCTGTTGAGTTACATCTCCTCTGAGGCGTCGCGCTGCGGTCTGTACGATCTAAATTGCCCGTGACCGGTACATTTTCCAAGTAGTACCCGGTGATTCGCCGGCGCCCGGCTCATTTTCAATGTCGTAACCCTTGCCTTTGAGTCGGACTCGTTCAGACGCGTCGCGTCCGTGCGTTATAAAGTAATGAAAGTTTCACACTGACTGAGTTTTACGACCGGGGACCTGCAGTTATAAGAGCACAATGAATGGCAGGCCAGGGCCTCGTTGCAGTAGGGGGCACTATCCCGATACATGGGCCACTTCGCTATCCAACACTCTTAAAATTT
> #10 TACATnnnnnCTGAG 46 
AAGGTCTCGTGCATGAAGCTTCGTCTTAGGGGGAAGCATTTCCTATTACATTGGATCTGAGCGTGTCTTCTGGACTTAAAAAAGTTACCTCGCAGTTTGGACATCCGACGACGATGTATCTCTACCTACGGCTGACTGCAAGCTGCCGCATACGCGAAGCGAGGGTTCCACGGTCCAGTCGGCAAGGATCCCCATATGCATTGCGTGGCCTATAAATGAGTGTCGTCCCGCACAGTTACCGACCCCCATGGTACAGACTGTAGCAAAACGCTGGATTGTGACCATCGTGCCGCATGATGCCTAACCTATTGTAATTCCTAGAGTACCCATGGGTGTACTTAGGCGCATGTTAACTAGCCTAACTTTGTAGGCAAGGCGCTGCTGGGGCTAAAACTTACGATACTATCCGTAAATGGCATCATCAAATACCCCCGACGGGACGACCGTTGTATGCTTCTTGAATGTATCGGCTACAGTTCCGCACGAATTTCTACCTCCATTCGTGGCCCGGATTCCTCAGAGCATTTAATTTACGGTATAGGAGCCTAGAGTGTTCGTCGGACTCACAACAGTCAAGAACAGAGCTTAGAGCAAACACCA
> #11 JUNK SEQS
GCGCGTCCTCGTTGCCCACAATCATCCTGGTCTGGGCATACCTCTAGAATAAGCAGGCCCTCGGTAAAATAGATTTTCATAATGGTAAAGCTTTCGAGGACGGGCCCAGCTGGGCACCACTGAGCCACTGGCAATCGACAGATAGAATCAACGATAGACCGTGTACAGGGGAGCACCAATACATCTTTTACGATCACCGTTATGGTTTTTGTAGGGGCCCGGTGGAGTGAGCACTGAGGTGAGGTCACGGGAAGGGGACAATGCACTAACTGGGACTCGCTAGTGAGCCTCCTTGTCGACTTTCCTGAAAGTCATTACACAGTTCCTGTTTTGGAAGTAGTGGAGCATGAAGGTGACCGAAGTGAAGGTTCGCTTAATTGTTAGTGGATAATGAGTAACTTGCCCACCTATTTACGGTGGTTCGTTCTAGGTCTAGACATCTGCTTTGGGAGCCAACCTCTCAAACTAGTAAGGCGGAAAGAGTCGTGTGTTTATACGATCATATAGCCGCTGATTGGGGCCCACAAGTCGACCAAGGCTATGGTCGCAATCCACTCGCATTAACCCTTGGACAGAGAGGACTGGACTGGTCGTGTATGA
> #12 JUNK SEQS
CAATAGTGTCATTTCCAGAGCTATGGGTCATGATCACCTAGTACTCGTAGCCCCAATGTAGGTGCAGGCCTACTCAAATAGACAGCACTTGCCCTGCGATTTTAGAATATTTACTGGTTGGCTTGTCACCTACGCTGCGTCGGCTCTCAGTGATCGGGGTTCTATAAGGGCTATATATCACAGCTTACCGAAAACTACCGTGCACCTCAACGCTTAGTGTGGAGGCCTGTCCCTCTACACCGTGCGTAGCTATTGGATCGGGAACCTGGTTACGGTACTGGGGGGAAGACCGTCGCGCTCCGCGATCACATTTCCCGCTGGAAGCTTAAGCCAGAACCAGGTGCCTGTCCCTGCCTAATCGAGGGGGAATGGGATTACGCGTAACGACGTGCACTGTGGTCCCTCATCCCGACTAGCATTAGAATAGGGCGTGTGTACCCTTCAGGGTGCTGTTGGTCCCGTAAGTTGAAATACTGTCGGTCAGATCAAGCGCGGTCCGCGGCGTAATGGCCTCTAAAAAGCGTTATAGCGATTGGTGCCCGGAAGAAGACCGTACATGGAAGTTAGGGTATGGAGAAGTCTATTAATAGCAGTACTGAC
> #13 JUNK SEQS
CACTGCCTCAGGTGCGGGCGAGTTCTAACAGGATGTATGCTAATGCCATTTACGTTCTTGACAAAGTAGCGCCGATTGATCTTGCGCGCCACGAGTTCTCTCGATTATCAGGTCAATGGATGGCGAACCAGACCCCACACCGTATTAGCGGAAAGGAGAGGGGATTCTACACTTCGTCAATGCTTTGTCGCAAAAATCTAGACCTTTGATTACATATCAATCAACAACCTCTTGATCTCGGAGAACATTAAGGAGTCGAGGCGCAGACGGTAGCATTCGGCGATTTTACTGTCACCTCGCTGCGTGCGTTAAGCACATCCGTCTAGATTTATCCCATGTGCTTTATAAGCGACTACCAAATATACACCGATATGTACAATCGAGCATGATTATGACTCGCCCCCACCCCCCGACCCCAACATCTCGAATGGCATGAATCCAGAATCGACGGCCTCGCCTCACGAAAACTCGTAGATTGACAGGCCTTTCGACTGCAGCCCGTAGGAGCGGGGACTCATACCAGCGTCAAGCTCGCTGTCCCTTCATTCGTGTACAGACTCTAACGCACCCGGCCACATGGGCGGGGCGAATTATATCCAG
> #14 JUNK SEQS
GGATTACATTGGAAAGTCCTCAGGATCCACTGTTGGATGTGCCTCGCATGTCTGTTCAACCTTAGCGGACGTGTGTCTACGTGCCCAGCATGTTGCAAACCGATCGTTCTATGGAATAGAAGGTCACCACGGTGCAAATGTTCGCGGAGAATGGGTGTCTATCTGGAGTTAGTGAAAGCGTCCCAACGTGCACGTTCTGATGGGATGACTTACAGCATTACCAGTTGATAAGGTATGGTTGGATTGATCTTGATAATGAGGCACAAAGGTCAGCTCTTAATAGTTTTGCAAACACCACTTAATGGTTCGAGCAACTTAGCAGCCTGGTTCGTGGGACCCTCTCCAGCTGTATCCAATTAGAGGGAAGCCACTTGATACTGATCGCGGACGTCCCACCGTGGACGGGCGTAAAAGGCAACCTAGACGCGCACTAGCGATAATCATTGATGGACGGCACTGGTTCAGTGGGTGCAGCTACGTTGAGAGGCCATAACAGATAGGTTGCACGGTCCCCTCTCTAGGCGTCATAACGTCACCCTTAACCCATCGGCAAGGAAGTAGCTGGTTTCGTCGATTAGAGAGGAAAAAGACCCATTTGGA
> #15 JUNK SEQS
ACGGCCCGTGATATTATACGAGTCGGACAGGAAAGCCTTACATCTGGGGTAGCTTTCTACGGCGGTTTTTTATGGGCAATTCGAACTGCTTTGCCAAAATTTAGGGATGCGCGACGGAATTAGCCTGCTGCTCCCTTGGCTCGCCTTTTAGGAAACTGGTATGCATCTCTAAAGCGCCCACATCATGACATCACGAATAGTAGTTACACTCGTATTTCTACGCCTTGATGGGGACCATGCGTTCTGAGTAGCGTGGGAGCGATCACGCAAGGTGTGATAATGCGCTAAAGCGGCTGGGTGGGAGATAAGCAGTCACCACCGGTATTGCCGTTATCAGGACTCTGGTTTTAACTACGTTAACTTCTCCCTGGGTCACAACTACATCCGACGAGCAAACCGATAGGGGAGGCGTGGGAAAACGCTACTAGCGGATATCGTTCACAGAGGATTCCAACCAGTCACCTCAATTAATCAGCTACGTGTTTCATTTATACTCGTCCTCCCGTGCTATTGGGCTTAGGAGTGCAAACCATGCCCTGCTCAGTGTTCACAATTGATGCCACAGGCACTCCACTTTGGCGACTTACATACAAGAGACGC
> #16 JUNK SEQS
ATGAACAAAGCGGGCGGTGCTTGTCGCCAAGATCCAGCAGTCCGTGACCGGACATGTCTTCCTAGAACCATCCATATTCACACGAAATCTGGAGTTGTAAATCCAAGTTTTATAGACGTGCGCCAAAGTAGTATCATTTGGGGGTAGAGCGTTTCTTCGTGAGGATGTGCGCTATGCCGTGCTGAACACTTTACCACTTTACAAGTGTACGTGCCGCGGTGCGGTAGATCTATAACTGAATGTCAAACGGAAATGTTATGGGGCGGGGCGGAACGACGGTAGAACGTATGTCCCGTAACCGTCGATTCCCCGTCGCTGCGAATCGCCGCGTTGAGGACACGCTCGGGCAAAAATGGCTAGCTGTAAGACGCTTCACTTGTTGTTGCGTAGCGGTCGTTGACTTAAACTTAGGGGCATTTAGCGAATGATAAATACAAGTTGGCCAGCTGCTAGCAGCGGAGTACTCCTACGGTTTTCCGTGGTATTGACCATACCTGGGGTACGTACACAATGTTCTGGATGATTCGGTAATACCTGTTTTTTCTGGGAAGTTGGGTAATACGAGTTAGTACGTGCCCTGCGCAAATAATTCACCTACTT
> #17 JUNK SEQS
ATAGGTAAATGCCTGGTCGAACCCGGAGTTCTTGGCCGCCCTGTTACGCTGGATTGGTACGGCCATTCCAGGAACTCGCGCAACTTTCGATCGAGGTCTAGCGGCACGGGCAGCCGCCTTCGATGTCCAACGCAAGACCGAGGGTAAACAAGGACCTGGAGAGTATCAAGGAACTACTAGTAAGCCTATCACCTACGCCGAATACGAGCCACCATGCGTATTCCGCGAGATGAGTCATTCATGGTCAATTATTCACGGGAGCTGTGTTCGAGCTAAAAAAAATTCTATCGAATTGGCGCGAGAGCAGCCTCCTAACTAACTACGTTCACGTGATACAGTCCAGCCGGAGGCCTGAGGCTTTGCACCCCAAGCCAGGGAGCTAGGGGAATTATCCTTTAATCTAGTTAGTGTGGCACACCTACGGTCCGGCCTACCAACGATCGGGTTGAAGAGAGCGTTACATCCACGCTGAAAGTTCCTGTAAAGCGGAGTACACCGTGCCGGGCCCGGCAGCAGTCACCGACTCTATGGAAAGGCTTAGAAACCGCGGGAATCTAATTTCTTCGCTCATTCTTGACTTTGTTCAGCCCAAGTTACATT
> #18 JUNK SEQS
AGGCCGAGTTCTCAGGACTCGTCCTACAAATCGGGTAGCTGGGTGCGTGCAACGCAGGATGAAAGGAGCCCTAAGGCACTGGTTACTGTTCGTCGCAGTCACAACGGGTACCGAAGCTACGGTGTCTTATAAAAACTGTGGATAATGGGTTACGGATGATCATCCTGAGCGACCCCATTGGGGTACAATATAATCCGTCAATCCAGGACGGAACTCGTCCTACATGCGCTGCGTGTCATTGGTTTGACGCGCCTCCCTTGGCTACCTGCTCACATATTCCATGCGAGTTCCCTACACCGGAAGCACCTAGAACTGTTAGGGTTCTACACTGCTCGAGTTTCATGTCCGGTAAGTCCTGCCCAGCCCCTAAGGAGATTGCCCCCAAGCAATCGTTTAAATCAGTCATATCGCTTGTACAACTCTGAGGCGGGTACAAAATGGACGTAGAAGCATCGTTCAGTGCTTCTACGGATTGGTAGTGTTCAGAATCGGTTCTAATCGCCCATTTTCGCCGGCATCTATCTGGGGGCAAGCGGCCCATAGAGACGTTCTGGTCACTGTTGCCAAGGCGCCACTCGCACGAAATCAAAGTACCCCCTT
> #19 JUNK SEQS
GCAAGCTTACTCTTCAGGATTTGTATACATCTACTGTGCTTCATAGTTATGTGAGGAGAACCTGGGACCGAATCTTTGGTGATACCTCATCCACTGTAAAGACCCAAATTACTTCAAACATTGTACGTCGATGCAACCAAAACTTTAATCATAGGAAAACGACCCCCGGCTGGAGCTGCTTGGAAAAACAGTATACACATTTCCTTGTCAGCGACGACTCGCCGACAATATGTCTGACCGCTTTTAGACCCTGGGGAGGTGGCCTATTCCCTAAGAAAAGCCCTATCACATTGAACAAACCGACGTCTTCCCTGATGGTTGGTAGTCGTCTATAGGTTCGCGTAAATGGGGAACAGACAAGTAGTGAGGCCTTATTAGGGAAGACGGCTGCGCGACAATGCACACATCGCAGCGGGCAAAGCGATGCAGAGTCATGATTTATCGGAATAATTGGTCAACTAAGCAGTACTTCGCTACATCATAGCTACTCAACTCCCCGGACTGGTTTTGCTCCGGCGAATAACTGGATAGTGGCACAAATCTAGCTTTTATTAATGGTCTGACAGCCGCCCGAGCGCACAAATCAGTTGCGACTATACG
> #20 JUNK SEQS
GGTAGCCAGGGGGGGTTATGGAAGCTGCTTTCCGGAATAGCGCACTTATGGGGGAACTCAGAGAGAAGTACCTGCACAAATGGCATCCGGCAGTACTATTCAAAGCATCAAAGGGGCTTTGAAAAACTCCGGCGGATGTCGTCAGTGTTCTCCTCCTTCAATGCGACCGCGAAAAGTGGGTCTCACGTATAATGCCTTGCACGACGTACCTAGGCGTACTTCTGACTTAGAATGAACTAGATGGGAACAGCTTAGTCCGCTTCGCGGGCTAGGTAATCGTTTGGTAGCGAGCTAACGGTTCACATGAGTGCGCTACAGGGTATGATTGGTGTTTTGCAAAGCGAATCACTGATGTACGGTCATAAGGCGGGCTACATGACCTCACAAGTTGATCCTTTCGGTTCTACTGGATCCTGGAACTGCGTGGTGTCAGACCATAGCACGGAAAAACTTGGGCACTTGTCGAGGTTAATCGCGGCGTGGGCAAGAGCTAAATAGCACGACTTGCCAAAGGGTGTCGCGCCGCATTGTCATGTGACAACATTTGCGATTGAACCCAATTCTGTGCATCAACTTAGAGGTCATGCATCCGAGCTGTAG
> #21 JUNK SEQS
TCGTGGTTATCGTTGGCATACAGGGTCAGCGCGCCATATTTCCGATCCTACCATTGGATACCGTGTTCTTAGACCACGCAGGCGCAATATTCCCATAACTTCGTTTTACAATGGCTGCGTCCAGTCCTCGTAACTTAGTCGTAACCTAGCTTGTCCATCCCACCCAACGTGATGAATTACATCTTGATCCCTCGAGTCTCACGTTGAGGAAGACCTTGGCTTACGATCCTGGAACATCGCGGTGTCCTTTAGTATCATGGGAAGCCGATCCCTATTCAGATGTGGGTGCCATGAGTGATCCAGCACAGCGGAACTGAGACACCGCTCTTAACAGGATGGAACCAGAGGGGAGTCACACATCCACTGGTAATACAAAAGGTCGCATGCTTGTCTTGGGACGCCTGCTGGGCCTTGTTACGATCCGCTATAGCCTATAAGGGTTCGGACGCAGACTGGTTCTCTAATTATCTCAGGTATATAACCGCTAAGGTTCTTAGAAATCACATGTACTAGAGTATTGCGGGCCGACGAAAAGAAATACGATTTTTGGCTCTCGCTGGGGTGTCGTCCTGTTCGGACATTTAGAGTACGGTCAGGGCT
> #22 JUNK SEQS
TACGAGCGTGTGCGGATATTCCCCGCTATCTGCAACTCAGATACCGCAGCTAGACCCACACCGTCTAAAAGATGGCATCTACTTCAATACTGGGCACCACGTGCCAGGTACACATGATCAACGTTTTACTCTGTAATTGTTTTATGGTCATCCGAACTAGTCCCCGCACTTAGGACAGACGATTGTTTTTGGCTTGCCGGAGGTAGACCCGTCCTTCGGAGAGTACCCGTATCGGGCGTGTCCATATATGACGGAGTCAGAACGGTATCTCCATCTTCTGTTTCCTACAATCAATGTTGAGTCGGTGGACATCAAGTATAAGCAGATCTCGCATTTGCCGTCCACGGCGGCTAGTTGGACTGGAGCTATATGCAGTGAACGCATTTGCGGGCCACTCATAAGGGTACCCCGTGGGCGAGATACAATTCTGGACAGACTCGAACGGATAACATCGTCCGGACAAGCGGGCTACTCTGCGGGTTCACCCGTAGAATGCCATTATATCACGGAAGTGGATAGGAATATCGCGCAGCACGATATTCCGTTGGTAATATAACGCTTCCACGGGCTCAAGGTCACCACACCACGGGCGTGGAACGG
> #23 JUNK SEQS
ATGACCTTCAAGCATGCAATGCCCTACACAGCTACCCAATAACCAAACAACGGGTCGACTATAAACCCCCACCCTCCTTCTATCGGTCTAATACTAGACACGCGTAACTTGTTGACATGTATTAAGAGTCGATATTATAAGGTCATGCTCATATTAGTGCACCACATCTTCCCAGGACTTGTGGTCGCAAGACTAGATATGCCAGTGGACCGATATAGAATGAAGCTGATCTAGTGGCAGGCCGACGAAGATCCTTGGCGCGCGCAATCCCTGGGTAATAGATTCGGTCTCGGTATTCGCGTAAGGTGGTGCTCAATTTAGATATTTTACAGCATTTGCCCTGAATATGTAAATCTGAGTGGCTTAGGTTTAGGCGCCCTCCTCAAATCTGTCTGAAAGTTGTCAATCGAATGTAGAACCTTACTGCTGAGCGCGGGCTACTTTGTGGTTTTTTAGCCCTCTATAGCGTAGCTCAGAGAAGATCTTTCAAAGTCCTTTGTTAATGACGTCGCCCGCACGCCGTATATTTCGTGGGAGTGCACGGGATTCCAGTTGTTGGTTAGCGACATAGTCACTCAGGCGCCCTACCGACGGGAGAAC
> #24 JUNK SEQS
AGACTGAAGTGACTCTTCAATACCGACAACCAACCTTCTGACGGCTCAACATCGATGCTGGAGGCTCCAATCGCTTAATACTTGCTCTAACGATCCGGGTTCACGTAGTTGAGCGAATTATCTTAAATGTGCAGGTCGCACAAACGAGCTGAACTCCTAAGGCTAAGCGTCATCACTATATCAATTCAGCACTGATGGAACCACGAGCACCAGCACACGGGGTCATAGCATTCTATAGAATCACGATGCCATTAAATAGCACACCAACGACCCGGTGCCAGGTGGAGCAAGCGGGTGTAATCCCTAAGCGGAACGGCATGAGTGACCTACTATCCGCCAGTGGTAACCACTCTGTTACGAGGACTCAATAGGTCGTCTAGAATTGGTGTCTGTTTGCTGAACGTGAGTAGCAGAACTTTGAGAAGAGTTCTTGCGAGATGTCGCCGGACGTGATGGTACTCAGTGCTACTGAAAGCTAGAGCGTAACACTTGTCGCGCCAATAAAGGTTATCCGACGGCTCAGAGAGACTAGTCGTTAGGACACTATGGACTCTATTGTCCATACCTAGCTGTTAGTTAGTGCACCTCTTGCTCCAGCAA
> #25 JUNK SEQS
GTTCGTAGGAACGCGATCCGATTTACTGGATATGGGCGATGAACCGCAAGTACGACTTTCTGGTAACCGCAACCCGTGTTAGACAAGATGCTATGCTTGCATGCATTTGGTGATACTGCGAGCCGTGCGATGTCTTATTGCGCGCCTATAGAGACATTGGTCATGAGGTCCATGGATCAGCTGATTAGGGAGTCCCCTAACCAATTCGACAGATGTGGGCCGTATAGATGAATCCGAGAATAGATATGTCTAAGATGGACAAGTCTCCCCGAGAACCATACGACAACGTCATCGTTCAAGGGGATTCATCAATAGAATGTAGTCAGACGCTATGAGCGGATGAGGGGTCCGCTCTATTCGACGATTGACCAATAGGTCCAGTGCCCCAATGCACCTATTCATCATTGGATTGGCATGCAGAGTATATTAGAACCACCGTCCGAATATCCTAGGTGCAGCAACAGTCTATGCCCCCACAGTAGCGCTTCCACGGGACTTCGCGTGAATCCCACTCTACGGGTTACCAGATTTCCGTCTGTATTCGCATGGCACACGGCAGCTCGCACGTACTTCAGGACAGGAAGCGATTTAGAGTATGTT
> #26 JUNK SEQS
TGTAGCGGGGCATCGATTTGGTCGCATCGGAGCTGTACGGTTGGACTTAGGGGTATTTAGGCATAGGCTATTTGCTTATTTCCCACATCCCTGCGGAATTCTGACAAAATTTAAAACCTGGCCAGTGGAGGCCACGACGCACAACCAGGACACGATGGGGAATCAATCGCGGGGTTTTGCTTCACCATAGCAGAGGCCTTTCCCAACTATCTGGATAATAGAAACGGGAGCTTGATTCTTAAGGGGGGGCGACTAGCTACCCAAACATGTGTTACCTTACAGGGCGATCCAGGCTGGTCAGTTCACGTAGACCGTGCTCGAGCTTACCTTCCGCGGGACGTGTAAGGCGAAGGCCCCTGAGTCAATTGTACGGAGTTCACCATTCCAGAGGGCTGGGCAGGCAAGTTCAAGCACAGGAAGGTATGTCCAGTGTTTCGGGGGATTGTCATCTCATCTGGATATCAGACCTATCATAGGCTGTGTTCAGATGTTCATACCCACACCTGAGTTAGCTGGAAGTTCGAGGATTCTAGACCGCTGATACTGATTGGGAAGGGTCCAACGATATATCCTCGGAGCTCTCCTTTGGATTACCAACTA
> #27 JUNK SEQS
CACAGAGGGTCTGGACCTTATTTTAAAAGTATAGTGGCAAACAGTATAATATGTTGATGGGGCGAAAGCATCCTTATGCTCCTTCGCCCTTTGAGGAGCCTAGATCCGTGGCTCAATGCACATTACGAATCTTTTGAAAAGGCGTCGGTAGCAGACTGCTCTGAGGGTGTTCCATCCCTCCGGGAGTTCATGTCTGTCCGAATGAGTCTGGCAATATGAAGTGGACAATCGTCCCCTAGGTCTTCGAAAAATTTCTACTTGCTTGAACCGAATTTCGTCGTGCGCGGCTCCCTAACAATCTTCGGCTAACTATAGATACGGGACGAGTCCAAAGGTTGTTTGTGTGGGGTAAGACACATGCAGGGACCGAACTATGGCAACACTCGTGGTAATGGCGTGCTGGGGGAATACACGTGATATGATCGCGAAACTGAGCGGCCTGGAACGCAGAGGTTAACAACGTAGCCAAGCTCTTCCCGCTGACCTCCCCCGTCGCGTCGGTCTGAATCTCACCCTAGACAGATTGCCGGAACCTAGTTTGAAACCTGATTACTTAGAGATGAATTACGACCACCGGAAGTTGCTGCCGTCCCCGCAGGG
> #28 JUNK SEQS
GTTTAACTACCAAACTGGAAGCGTGAAGGTCCGAATCCGCGTCGTGGCCGGTAAGGATCGGGTAGTTTACCGCGCACTGGCACCATAAGCGATGCCCACGGGATACTCACTGCATCATCGAATTGACTAGCGAGCATCGAGCGAGCCGCTACTTCCTGAAAGGAAAATCGTTACTGTCAAAACTAGATAATAGGAGGCGTTCGTTGCGTCGTGTGGGGCGGCTCTTTCACAATGTGACATGGGACAGTGAGCCCGAACCCTCCGTAAACATAGGATGTTCTCGAGAAGCCTAGAGCCGCGGCGATTACGTGCAACGACAGGAGAACCCTTAGAGGTCGATCTACTCTAGAGAAAAACGGCCGTCACAGAACCTGTTTGTGGCGGCTTTCCAGTTTTATCATTGTCCGATCGGGCATATGCAGTTCGTGCAGATATACCCCGTTAATAATGCTCATGGGATGTAGTTGCCTGTTCATAAATGCTTGGGAAGAGCAACTTGAGAACCACCACCGGAGAGACGGCAACCCAATCGTCAACCCCGGTAGCCACGGATTAAACAAACGTGGTTTAACTAGCCTGTCATATTATAATAGGTAAGAA
> #29 JUNK SEQS
GACCATTGGCCTCATCTTATAATGGGGGAGGGTAATTTCGAGCCGCGCATAATTGCCCTCTGAGGAGCTTTTGCAAGTGGGGTCGCGTGCCGTCACCGTAGGTATTACGGAACTCTATGTCTCAACGCACCGTAGTAGAGCATGTACAATTCTACTCTCCAGTATCTTATCCAATTCATCTGGGGTGATTCTCCTAGGTGGCTGCGCGGCTGTCAGCGGACTTTATTTCTCTACCCTTAGATATCACGTTGATCTTATGGGACGCTTAGTGGTGCATTGGGAGCCGCGCTATTCCAAACGATATGGTCCCTTCCCGTGAACATCGACGCGCCGCAATTCAAAACCCTCTACAACCGCTCGCGTTTTTTGATGATTGATTTTAATCCGTATCGCCCAACTTCTCGGCATATGTTGGCAAAATCGAGACTCAGGTTAGAACATTTTGGAGGAGGCCGACTTGACATACCCCGCCGCAATAGCAATCCGCGCAACCCCGGGTTCAATCATAACGACCGTTTCCAGGCTTTCGGATTCGACCCGGTGTAAGAAACAGTCCTCGCTGAGTGTCTATCTCATGTTGTAGCATGTAAAAGAGGGCTC
> #30 JUNK SEQS
CGGATGACCTTAACCACTTCTTCGTAACCTGTCATAGTGATCATTGTACGCCCTTATTCAGTTTTTTCGCCCTGAGATGCCTGGGCGCATGGGCCCACTTGAACGCTGACAGCGATATCAGTTCAAGCCCAAGACACCTGGTATCATCTAGGTCTTCCATTATCCACGCAAATATCCGGAGAGCCCCTTCGGGCTTCACTCGTAGGCTCAATAGCGAGCTTTCCAAACAGACATGGGTGTTGGAATGACTTCGAGGATTCCAGCTATCACATTTTAGCAAAACGATACGAGTAAATCACCCCACAACTCCTGCAAGTCTGCCCCCGAGGCTTTAATACGCTCTACAGCCCTGGATAGTGACGAAGATGGGTCTTCCTAGACCGACCAAAGACAACGCCATTAAGTCTGCCGTGATACTACCATGCAAGCCCACCTAGGGAAATGAGGCCGGGTCAAGCGTGTATATTGCCGCCCACTGGACATAGTAAAGTGCTCCGATACGCGTCTTACTCGGCAGCAGTTCATGCCTACAGTTGAGCAAACGTGGCTGTGCAGATTGGATGGGCATACTAGCGCTAGTGCCTGAACTGTTCCGATGTT
