# Supplementary material for: A particle swarm optimization-based algorithm for finding gapped motifs
Source: BioData Min. 2010 Dec 13;3:9. doi: 10.1186/1756-0381-3-9 (PMC3022572; doi:10.1186/1756-0381-3-9)
Supplement: Additional file 2 — Experimental Dataset. The synthetic data sets and real biological sequences used in the paper. [file 1756-0381-3-9-S2.ZIP › synthetic/with_noise_seqs/13.txt]

> #1 TACTCnnnnnCTCTT 485  TACTCnnnnnCTCTT
TCCTTGAACCTGACCATCGGTACCCAGATCATTCGGTTGAACGATAAGCGAAGCCTGTACAAATCTCAGTCGCTGATGGACGATTCTCATTCTTAAGGAACCGGCAGATACAGCTGTGTTCGAAGCAATCCAGTTTACATGCTAGGGCCGCGACTGGTTCAAGTTCGTGGGATCCGATTCCATGGGAAGTGGTACTCAGTGCAGGCAGATTGATAGCAGTAAGTATGCTCCGGCAAGATGTGATCACTCAGCAAACATGTATCGACGGCCCCACACGGATGTAGTATTTGTTCACGGAATCCACTCTCTTACGATGATCACATGCCATCCGGGTACATGTGGACGTTTGATTCGGGTGCATTTGGTTGGGCAACCTCAGTCCTGTCATTCTTAGCTCACTGTATACGCGACTCACACCTAGTTGCACTCTGTGGGGAAAGACCCCGGGTCGCAGTGGCCTATTGGCAGGAAGCCAGTGAGTTTACTACTCGTGAACTCTTGGAATAGGGTACGTCTGTGCGCCCTGCTAAATGATGACAGACAGACCGCAATCCACTGAAGATACGGCTTAAAAGACATGATGCAGGTAGTGTGTAACCA
> #2 TACTCnnnnnCTCTT 536 
CAACGCTGACGTTATGGGGCGCAAAACCCCGTCGATTTGTCAGAACGTACAGGAGGATTCACACACCTATTCTCGATATTCTCTTTCTTCATGCCGGGGGCCAAGGACGTAAGCTCCCAAGCTAGATAGCGTGGAAAAGTAGTGAGACTACCCAGTCCTTGGTAATACTGATCTGCCGGCGTGATATACTATCTTCGAGCGGCTCTATCGATCGTCTTCAGCATATAGTTAGCCCTAGGCAGAGAATTTAACGAAGTACTTCCCGGAGAGTCATTATGAGGATAATTTAAGTCTATGACGGATGTGTTATCTTCTTAGGAGCATAAGGCTCTTAGTTCGTATGTAGGCAACTCCGGGCATACGAGATCCCACATACCGGCTTAACTGTATGAAAAGCTTGAAACTAGATACGTGGACCTCACCAGGTTCGCGGCTCGCCCCTTACCCGGATGGATAGGTAAAGTGCAAGGCTCATGCAAACTGTTCTGTGGAGATACTATCCGGCCATGATTTCGTTCCGTTGCTCGACGTGACCCTACTCGATACCTCTTCACTTGCTTTGGTTTCGACGGCGAGTAGGGATGCGGATCTTACGTATCC
> #3 TACTCnnnnnCTCTT 131 
ATGGTACAGTGGTAACGACATAACGTCGCGTCGCTCCACTATCTACAGCCGCCGGAGTGTGCAAGTCTTTGTGTGGCTCGATTGGCGACATTCTTTGAGCTACGTTAAGCTTCGCTATTCTGAACTTTTCATACTCTAATACTCTTTGGGTCATCCGAAGCACGGGTTTAGGACGGACCTTAATAGAGGAAACCGTTCGTCACCCAAGCCCCCCACTCAGCAGGGACCGTATAGCCGCTTGAATGCCCGCTTCCGTGTCATCTTTAACCACTACTGGAAACTAGCGGTCTTAAGTATACAAGAAATTGTTTAGTGTCAGGTCTAAGATGCTGATTAGGGCCCCTAATCACAATTATCAGACCGCCCCTTACACGAGGTTTATTTGTGATAAAGGGTATGTTTACGATATGTTGGTACCAAGACATTTTGCGGCGTTGGTCATCGCATTCTTTAATTTGGGAAACTTACCTTCGAAAATTCGGCGTACGTTATAAATTAAATTGGTGGTCCCTTGGGGTCCTCATGAGCAGGAGAGCGACTCGGAAATGAAATCAGTCACCGTCATTGCTTAACGCCTATTATGCAACCAGGGCATATCCT
> #4 TACTCnnnnnCTCTT 106 
CTCTAGGACCACTGCTTGTCAGGACGAGTTGAGTTTCGTGTATTGAGCGGGTAATCGTTCGCCCAAACGTTGTTCCTTGGCACCAAGGACTGGATGCTTTTTCGGGTACTCCTCCACTCTTCTTGTGTGCGCAAAGGAAAGTACACCCATGCACCGATCTAAACAATGATTTTTATACAAAGGCTTTAGCTGCTTCATTAGGTCCAACCAGGGATGTGGCTCTAATCAGCCATAGCAGGGTAACATTTCCACGACTTTTCAACTCTACGTTCTTGAGGTATACGAGCTCAACCCCGCCTTATAAGGACATCATGGTATGGTGTAAAGCGGAGCAGTGGATGCTCTCCAATGTGCAGGGTAATGCTCCCTCACTTTGAAGATAACGATAGGATCGAATCGTTGAGGTAGTTTTTTACTACCGCAAACATGGGCCTTTGACGTACGTCAGCCAATAATCAGATCCAACTGCAAACCGATGTAATATTAGCCACACGACTTAATAAAGTCCCACCTGAGGGTTTATATTGGGGTGGTGAGTCATTCGCGCTAATTCGAAGGGAACGGCCTTAATATCGATTATATTCCTCTCTACCGTGTGCA
> #5 TACTCnnnnnCTCTT 271 
CAGGGTCGTAGGTTTGATTTTAACAGCGACCCCATTTACGATAAGTGGGGGCGGTGCACCCGGGGCCCCTTCGTCCTATCGCTAAGTCGAGTGACCCGGGCGTACCCACAGTGCTGTGTCGCACCCGGTAACGTCAAGACGGAATAGGGCTCGTGTAACAACCTCGTCATTGGTTCTCAGTTTCTCCTCGTCAAACGTGGTCCCCAGACGGAGCGCGTATCACCACGTCCCAGGCTGTAAGGAAAGCGCCGTCTAGATCCAGCGCGGTGGTTACTCTCTCTCTCTTGAGTGGCTCGGTGACCACCAGACCATGTTGGCGCAATGAAAGTGGAAGGCGACTCCGTAGCTTTAAATGAAGGTCAACGGGAGATTCCGGTTCTGCTGACGATAAAAACGGAGAACTCTCTGAACGCACGCTGCAGCAGTTATCATTTAGAAAAAGTGGAAATGCTCGATCTAAAATTAACAAGCAAAGGAGGTCTTGGTCTGCAGGTGGTTGTCTACTGATCGTGGGAACCTTTTCCTTTGTCGACGGAAGACATTGCTGGCGCACGCAGATCCCCGTTTTCTCGGAATATCCCGCGAGTGGGTTTCGGACCG
> #6 TACTCnnnnnCTCTT 316 
GAGTACTTGAAACTATGTCAGATTGCATGGTCGCAGGTGATGAACCTTAATGAGGTTGGGAGTGTTAGGGGCCTCGAAGAACGAAATTGGCGAAATTCCCTAGATTTTTCTTGCAGGTGACTTCATCTAGCAGTACTTAGATGTCGCTCTTTTGATGCGGATGGTTAGGAATAGGCATAGTTCGGCCATTGTTCCGACAGGACGTTTTTTCGGGAAACATATGTATCACCGTGACCTAAGTGACAAGACGTGCCCCCTCGAACGAGTTGAGCGGGGTATATGGAAAGCTTTTTAGTGCTACCCTTTGGACTTTCTTTACTCAAGTGCTCTTCAGATGGGGTCCTGAGAGTATGATGGTTGGCTGTTGCGATCCAATCTTTGAGAACGTCGCTTAGGTAACATTCATACGAAAAGCATTTACAAAAGTAGTCGGATGATTGTTTTCAACTTCCACCATAACTGTGGGAGGACCTACCACGTATAACGCAGCGGTCAGAAAGACTACACCCTCGGCGTTTAGCGAATAGTATCCACCGCGTTCACTGTTCTTTACTAATTAAGCCGGGAAAATCAAAGTTAGGTGTTTAGGAGACTGACTAC
> #7 TACTCnnnnnCTCTT 561 
TGTTTGGGGCCCTAAGATAACAGCTGGGGACCGAACGGAATCGTCGCGCGGTGAACGGTAGACCCCGTAGATTGGCAATGGCCAGCGATCCGGGTTACGAAGTTAGACGTTACAATCGTAAAGGTCCTTTTTGGGGATTGGGGTGTGTCGACGGTCAAATATGGGAAGTACGGTCCGAAAGACATCGTCGGCGATAAAGAATGGTTTCTACCATGTAAGCGATAAGACGTCGGTCCGATGAATCTCATCTCATAAAGCCCAGTGCAATCTCCTCGTGTGAGTACTACGCGTCAGACTACATGCGTACGTAGCTGGTGACAGACTGCACCCCAATTTTACGATTACCTACAAAACTGTTAACCCCAAATAGCCCACTGATTATTAAGGTGGATACAACAACGCGAGTTATGTTCTTCCGCTACGAGGCTTCACGTCAGAAGGACTTCCATGATTGACCCAAGACATTCGTCAGCCCAGGCCACCTTCAAGAAACGAACCGATGGAAACGGGATTCGGGTTATTAACACGGTTCGCCGCGAAAATTCCGTACTAATAGACAGCTACTCCGAGGCTCTTTCTTGGTGGAAGCCAGATCCTGAG
> #8 TACTCnnnnnCTCTT 266 
GGGACCTGAGATGGCGTTTATGAGTGCGGAGAGAATCTCGGCCATGGGCCGATTGTCTCTTTTCTAAATCGCGTCGCTAGCTGAGATTAAGTTCCGCCTCTCGCCATGTACATTCCAAAACGTATATCGGGCTAGAAGTAGAACTCGTGGTTATTTTGACAGGATCATTTTCTAGTCAGTGGGGCGCAAGGCAACTCCTACGCAGTTATGTCAGTCACCATTCTAGTCAGGCATCTTCTGTGATATAAACCTCGTCCGGCAAGAATTACTCGCGGCCTCTTTCCCAGGGATGCCGCCGACACCCTTTAGCCGAGTCGCAACTGGCCTGTTTTCACAAAAGCCACATGGAGTCGCATGTCCTACACGACGATTCTACGGAGCTTTATGTTTAGTCGATGCCGAATTACCTCTAATTAGCTCAATTCCACTCGCGTCCTGTGTGGTCCTAGTCGTCGAGGCGTATCTATGGGCCATAGCAGTTTGGAAGTGACCAATTCGCTAGCAGCGTCAGAAAGAACTGCAACCTAGCCCCAGCGAACCATGAAACACATGCTTGGTATCCACACTACACGTTGTATACATACGTTATTTAATCAAAAG
> #9 TACTCnnnnnCTCTT 214 
GATCGTCGTTGGTTAGGACCTCCGGGGGGAGAAGGTCTCAGTGCGGAAGCCCTGTCACATGGTGACCCCGCTCTCTCCTTGAACTTTTCTGTCGCGTTTACCATACGGGGCAGGGCCCCGATCCCTTCGTCTACGAGCGATACCGTTTAAGATTCCGCGAATAACGATTTAGTCACATAATGAGGCTAGCCGCCGGTTCTGCCCGCGGAGGTCGTACTCAGCCTCTCTTTAACCCTTTGTGATTTCGTGCCCGGCTGTAATACAGGTCGCAAGTTCACATGCAAAGAGCAGACTATGAAACAATATAAAATGGATGGTATTGAAGATAATAGAACATGATGACAAAGGTGCTCCTTGTTGGTAGTGGGATCGTGTTTCCGAGCCACAGATAGGCCCTTTTGACCGAACGCAGACTAGTGGGGCATGCGCACAATCGTGACTATTCGTACCGTATTTCAGTATTAGATGGTTGTTCACCATGTGGGGGAGATTTGTGGGACCTTAGACACCTAACGTTATGAGCAAAGGTGTACGCATGAATTAAATTATGGAATAATGGGAGTCAACTGCACAACCTACTGTTGGTGCCCACTTGTTATC
> #10 TACTCnnnnnCTCTT 283 
TGGTATTAAGTTCCCAAGCCGGACATAAGCGCAACATAATGTGTCTTCCAGAGGCGCGTATCCTCGTAGATATCTAAGCCGTCACTTTCGTATAAATTACTTGTACTAACCGATTGGGCTAATTATTTTTCGGTCGACGAGTTGGGAAACTACTTGGGCCCGATCCCGGTGAGCTCTTCTCCTGAGAGAGACAAAGCCAAAGATATATTCTAGGGGCTCCCCTCCTTGCTGCGTAGGACCGACATATATACACACGACACATGGGTAATGGCGTGCTCCGCTGTACTCTTTGTCTCTTGCGATCTCGTGACTTACGACGCCGGCCGGTTACCAAGACCTTCAGAATGAAACCTAGAGCACCCTGCCGGGCCTCTTGGGGGGATCAGGGTGAATTGAAAGTCTGTGGCAATGGTCATTGGGAGTTCCTCGCATATGGCTGCTATGCTGCCATCGGATATAGACCAAAGCTAGGACCGCTTGTGACCAACAATACACCATGAAAGAGTGTGCCCACGCGGGGTCGACTGGTAGTCATTAGGGTTATCGATCGCATTACTGTGTCCACATCGCAGAACCGGATACTACACAGAGCCTCGTAAG
> #11 JUNK SEQS
CAAGACTGTAGACCAGCCGACACGTTATTACCACTAGGTGGCGAGGGATCAACCGCAGAATCCTGAAAGTGCAACGGTGCAGCGATTAGTACACAGCAGATCCTCGGACACGTTATGTTAGACGCGATGGTGTACCGTCTAGCTCCGAACAGCGATAAGGTCAGCGTTCAGCTAAACGAGACACTCATCGCATGTAAGTCTGTGGTGTGTCGAGTTTAGAGTCGCAGCGGTCAGTGCGCTCTCCCCAACGATCCCTCAAAGTCGCCATTCGAAACCCCCGTGCATTTCTACCTGTCTTAGAGGCGTGTAACTGTACGTGCTTGTGCACAAAAGGCCGAAGAGGGCGTTCGACCGATTACTACTGTCTCCAACGGTTAGGCAGGGAGCTGGGGTCCTGAATAAAGGTCGGTAGCGACCGATAGGAATTGTTGAAGGGGACATCGCTTGACTACCGCCCAAAAGAAATGGTTGGACTAAGACCAGGGAATAAAAGAAGTTCGGTCTAATAGTCTAAGGAGGAGGCAGCGGATATTCGTGCAAACAACGTCACGGTTGCAATCAAATCGGTTGATAAACGTTGACATAGAAGACGACCCTACG
> #12 JUNK SEQS
GCGGCGATCTCCACAATAACAGAATCGTCTCAATGCCGAGCCTCGTCCAGGAAGCTATGCGACGTATCGTTAATCGGTTGCCTCAAAATTCCTTTGTGTCCTCCGTTAGGTTTGATGATCTCGGACCTTAAATGCCCAGTGCGCTGCCGAGGCAACCCAAGCACTCTACCTTGCACTCGCGATTAACCCCCTGCCCGACTCAGTCGAAAGGGGCCGCGTTAAGGCTATTCGAGATTGTAGCGATTGCCAAAAAGTCGTACAGGGGCGCCGTGAAGTGTAGAATATGGCCGGCCAATGGATAACAATTGTAATATTTCCAGATACTAACGCAGCGGCCCTACTTGTTCAAGTACTCATGGCTGTAACCGGAGATGGGCTTCCGGGCTTACCCATAAACCGTCATCGCTTCGCGATCCGACACGAAGCATGGTATGCCAACCTGTTCACTAGTCCAGTCGTTCGTAAACACGCAACTCCACGTATAACTCAGCCAACCCGCGCTGCACTCGATCATCCAAGATTCTAGACCGTGCCTCGGGAGGCTCGACTGGGGTCGGGTTAGCCTAGCTAGCGTATGACCTTTCGATAGGTGAATTCCAA
> #13 JUNK SEQS
GGCAGGAAGCCCAAGGACTTTGCTTCGAGTAACCCTTCTGGATGAGACTTATGCGCGCCCACCCGGCGTAACCTTCCAGCTGACAGGGTTTTACCTTGCTGCATAACGATTTGTCGCTACTAATCCGATTTGAACCAGTAGGTACAGGAGTTGAGTCCACATTCTAGTTCTCTTCATTGTCGGAGCTTGTAGTTTGACGTGCACACCAAATCGGCATCTCAATTTTGTAAGTCGAGTGGTGCCATGAGTTTATTTTGCGGCCCTTGCTATGGATGAGGGCCGCCCCATGGCATTTTCAGCTATTACTGTGTAACCCGCAAACATATGCTAGGCCGCGCTCTGGTTTACCAGCGGAGGTACTGAAAGCGTAATTGGGCTAGTGTCAAAGTAAGGATGGACCCCAATTGAGGTCAGTCGTTCTTACTTACTCTAGTACGTCACAGGTCTCAGTTGTACGATCCGGTCGAACGATGGCCTATTGGGACTGTTCACTGAACCAGTCCCTGTTGGGCACCCATATAAATTCAAGAGCCAGCGCACTGGTTTATTATTCTTAATAGTGTCGGGCTGGTAAGATTTGTGGAGCAGAACTTAACGGGG
> #14 JUNK SEQS
AACCATCAGAGGTAGCCTTCTACGCCATAGCATGCTGGTATGGGGCTAAGCTTGGAAGTAACATTGTCAGGTAACTCATCTACGTTGTCCTCGTCGCATGGCCTGTGTTCCGCGAACGTGAGTGGAATAACTCTGTGATCCAAGGATTTGCTCACTCGGCGAATTGTCGGGTGGGATCTGTACAAGTCAGTGGTGCGCGATAACTGCGTAAGACTATGGAACGGAATGCCTAGTCCCGTAGTGGACTTACTAGGTGGGCAAAAGTGTAAGATCGCCAAAACAATGTGAGTAGTCAGTTGTCGGGAATAATAGTCCCATGGGGACTATGTCGATAGAACACCCTAGAGGAACGGCAGGTACCGGATAATGCATGTTAACGACTGACGGTGGATCGTATATCCAATTTTTCCTGCGGGAACGTCCAACATCTAGTACTTAGACGTGACAAGCTCTACTCCGGAGAAGCTCCCGTTCCTGGAATTCGTGCCTTTACAATCTCTATGAATTGCTTCGATGTCTGAGGGGGCACGTGCCGCACAGCTTTTGCGTACATTGCGTCTGACTCTCGCCAGATCTCTGCTTCGGTAAGCAAGCATCCCG
> #15 JUNK SEQS
GCAGACCGATTAGAGCTGCCACGGTGCATTGCAGTCTATAAGAGGGTCCCGCGATCGACCTTGACCCCGACGGCAATACACTCTAACGCGAAGGATACAGCCATGATGAAGCAACAAGGCAGGGCGGCAGTCATCGTAAACTCCTGCTATCCGTTTCCACATTAGAGCATCCGTGCCTAGTCTCAGAGAATATGACGGGTCAATTTAAGCGCGCGTAGCAGAACTAGCGCAACCTAAAAGCTATAGGACTATAACTATATACTCGGCGGGATCATCTCGACGTCTAATAAGACCGTATCGCGGGGCACGGCTACATCATCCCGGTAGTTTCCCTTAATCTCTGGATCCTATAGCTCCCAAACCGCCGCATAGGTAGGCACGTGAACCCGCCGGTATAGCAGCGAAGTGATAGGGGGTTTCAATGTAGTGTAAAGCCCATCTTTCCCTAAGCAGCGGCACTTCAAACCCCAGAACCCGAGGGTGAAAGCCACACCACGCGTGATGCATTACCGCTGCACTCCACGCGATTGGCTCTACTACACTCCCTCGGGTGTGTCGGCAAGTCGAGCATCCGTGTGTGACCGCTCGCTTGTGCAACGC
> #16 JUNK SEQS
CCGTTCCGTCATGGCTCGGTCCCATGATAGACTTAGAGCATCTCTCCCTTACACCATGTTAACATCGTTTTGCTAAACCTACAAGGAGAACAAGATATGTGGGTCGACTCATTCTCTATTACTATATTTCTCTCCATCCGGGCCTATGAGCATAATATGTCCCAGGCCTGTCAATTCGCCAGGATGTTGCTTTATCGATCTGGTTCTATACATTAGGTCAAATTAGCGTATGGGCCTACTCTTAGTGAGTAGATGAGTTCTGTCAATACATGTGGGCAGTTTCTGTAAGTCCCATGCGGGGCAGTGAAGGTCCACAACAGAGACGTTTCCCTGCCCTCCCAATCCACCCGTCATGGGGGTTTTGCATAGCGGCCTGCCTGTTTTGCCCTTATTTCAAAAGCGATTTCAACGTACGGTATGTACGTGGTTTCACCTCCCCCGACGCTAATATTAACTTATGTAGAGGCTTTACTCTACTCATATTACTTCGCAGAAAGGTCCAGACCAGACTACGTGTGCAATATTCTCTTGATAAACATCGGCTACCATTAAGCTCGGGCCACAACCCCAGTGATGCAGATTACATGGGATTAAAACCCG
> #17 JUNK SEQS
CAGTACCCCACCTGGTCCCTCATGATGCAATCACAAGCCACGCAATTGAACGAAAATGCTGCAGGAGCGTCTGGAGCTAGAGAAGACGGGCCTGTGGGTACAATGAGTTGCTACATCCCATGCTAACTGATAATTGTCCTATGAAGTGTAGTTTGTTTGGTGGTCCCCTGATCGTGCTAATGTGCCGAAAGTGAGAGTCCGCATTTCAGCCGTAAAGGCGTTGCAACGAGTGTTCTGTTCAATACTATGCCCCTGCAATAGGGGCTCTGAATCTTGTTCCCGGGGATGAGGTAACCTGAGGCCTAACTTGAACGGTTCCTTTGTTTAGCCAAGCTGCCGCTGCACATACATCTGAGCCCTGCTATGGATACTTTTATTAATTCTCGCTTGGCACCTTTTTACGTACTTATTAGCTATATGTCTTGAGCTCATGGGGACCAACATGTTCAGTTTGGCGAGCCTCACTGCCAGCCGATGTAGCTCACTCTTAAATCAACTGGTATAGATATTGCGTCTGTGCTGGGAGGCCATAAGATGTTGGGTACATATCCGATAAGTCTTAAAGATCAGTGAGTGGGGGATAATCACACATCATTCGAC
> #18 JUNK SEQS
CTTCCGTACCGCCGCATCCTGCTTGGGTCTAGGTTAGTATAGACACCAGGTAAGTGCCCGACATATTGGTCTCCACGGCAACAATTGACTGCAGACGTTAGCTTGACCGGCGTGTTCCTGCGACAAGGAGTGTGGCGTGACATCGGATTTGACGGGGAAGGTCCGTTAGCCTCAATGATCACGCTATCAAATTCACATGGCTCGTGGCGCGGGAACATGCTGATTAATAGCCCTTACCCTGAGAAGCCCAGCGGAGGACGTTTAGTCTAGGTGATTGCAACGCTACCGCTCAGACATGTAACTTGGGATGAAACAAGCGAATAGACGTTCTATGTCCCCATGCTTCTGGCGTCGCCAAATCATAGGCTTTAGCCCAGAGAGATTTCATCAGGAGTTAAGATGGATACCATGGACCTGCGTGAGGGCCTCATCGCCGCGTGGCAGTGCCTTCCTTAGACCCCAGACAGTGCCATCGGTTTTGAAGTAATGCCTCTTGTCCGTGGGACATATGTATCTTCTCGACTTACTGTCCCTTCATCCGTAGGCGGGCTACATACATTTAACATGAGTCATCTCGCTAGTATTTTAATTTTTATGTAA
> #19 JUNK SEQS
GCCCTATCCGGTCGGCGCCGACCAAGTTCTTTCACAAACCGTAAGGCAAGGATTAACATGTGGATTATTGCCCCCTAGTACCAACCAGCTCAGTCCGCACTCGCTAATGATTCTAGAACCAGGGCTTTATAACGCAGCTCCGATCACGCGTCACTCAGACCACGTGGCTCGCTTACTCTAAGCAAAGAGGCATGGGACTAGGCGCCTAGGCGAGTATCCCTGCGCAACCACTGGCTTATGGAATTTTGAATATCGACTCGTTCCCTACTTTGATCTTACTCATACGAGCCAAAGCGCCTAAGGACTTAAAACCTCGCCCGGCGTTTCAAACCGTCTTCATCAAGTCCCGGTATGTTCATGAATGAAGTCGGTGGCCTGGCAGCAACTCCGTGTGATTGGAAATGGCACTGGAATAAATGGCCAAAATTTCTTCTGTAGATAGTCGTCGGTAACAACCAAACTTTGCGGTTGACCCTCGGTGGTTTAAAAAACTTAGCTAAGGATACTCACAGTACGACGACGCAGGGTCTTTCAGCCCGCGTTGTAATCTTGCATTGCGTAGGGGCTTGGCCCATACTTGGGCAGATCCGAGATAGATCG
> #20 JUNK SEQS
CGTGTGGAGCGATTAGTATCGTTGGTAGGCCAAAGTTCTCGCCGCGAAGTCAGAGCTGTGTAGTCAGACCCATGGAAGAGCGGTGAAGGAAGAGCCGACACGAACGACACACTGACTCTCCTTCCCTACAAGTATAGTCGACTTATCTAAACAATCCGCGGCACCTCTTTCTAATAAATAAAGAACGCTTTCCTTGTAGGTTCAAAAAAAACAGCATTCGTAAATTGGTAATAGTAGTATTAATTCTGCACAACAAAGGTTTGTCCTTCTGATGAGATCCAGCATCATTTGGGCCTGAGTTCATTACTTGATACATGAGGTCACGGAAGTAGAACTAGTTCTTCCTCTTTCTAGAGACTGATAATCTTAGGCGCGTATGATATTGTGGACAAACATGAGGGATAGGTGCGGAGCAACGGCTGGTTGGGGAACAACGGCCTTTACCACGGTTCCCACAGTGGTTGTCCCGGCCCCGGCTATGAATCAACGTAATTGGATAGCCTTGCCTAGGGGGGTGGCAGCACAGTCGTTTATGGAACCGTTACCTTAATGCTTGGGTAGGTGCGCGGGTAGGATATTAAGGCGCTATGACCTAGCCAT
> #21 JUNK SEQS
TTTCGTCGTAGTGAAACAAAGAGTAGGCTGCGGAAAACGTCAGTAGACGACCCTACCGGACTTTATTAACTCCCACTAGGCTTGTTTAGCCTCAGCTCCTGAATCAAACGGGCCAACTCTAGGCGAGCCTATTAGAAGCCATTCCTGGGTCTCTATTTAAGATGACGATTGTTCAACGGTCTGGGTCCGCCACAGCCCGAAATTCTTGGCGTAAGGTTTCCAGGAAACCGCGGACTACGGGACTATCATCCACTGGAGTCACTGCCGCGATAACTAACATGGTTCGCCACTCGGTTTCCCCAGCCCGGGGCAACAGTCTTGGAACAAACCGTCAATCGCACGACTATGGTGACGCGGCTAGCTTCTGGGTGTGTACTAACTGGAATTTAGTGTGCACAGTTCGCATTTTTCGCTGCGCAGTTAGCCGTCCGCGCGGACCTAGCCCTTTCTCATCTATCTAGGCATAGTCAGGGTTAGGTTGCACGTCCACGTTTTGTGCCGTTAGGAACAATCAATTCCTGTGCGGTGAATGTGGCATGCTGAAGATCGAAATTGGCCACGTTCCCTCACTTTTTCATGGTGGTCACGGCTAAGCCAAGA
> #22 JUNK SEQS
CCAACTCCGTTGGCCTGGGATCATACAAGGATAAACACGGCCATGCGATAAGGACGGCGAAGTATTCTCTCGAGCGTTTTATCGATAGAGGAACATCCGGAAAAGCTCAGAACGGCCGTCACGCTGAAATGATGCCTAGTGTATCGCGCATCGCGCATCAGTACCCGACATTTTTAGAGTAGAGTTTTGATATACACTATTAGTTCTCCGAGACATAATGAGGAGTAAGCTCCCAATAGAGGGGTTCTTACTTTTCGACACAGGGGGCGACATAGGTAGGATCTTCCCCGGGTAACGGGCTTCGTAAGAGAAGGACTCGATAGGAGTTACATCCCACGTCATGGCGTATGAGGGCTAAGCGGATTGTCAGGAGATTGGACAAATTCGTCAATGCGCTGGTACTGCGGACGCCGCACGGCAGCTAGGGCAAAACATTGCTTTACCGCTAAAAGCATAGCCGCGGTGCGAGCACCCTTGGAGGACTAATGCCAGTTCCATCTACAGGTCCCCTTGATGAGCCTCAGACTCCCACGATCACGCGCCAGATGGAAGCAAGCATGCTATTTATAGCTAGTGGGAAGAGAATGGTCAAAATTAATA
> #23 JUNK SEQS
GATGGTAACCAACTAGGGACTACTCAGCACCTCCCTAGTCTACATCGCTGGGTTCATACACGTTTAGTGGCCGGGCAAGTTAGGTTGGTTGCCCACGGAAACGGAATAACTTCCCACTTAGCCATCCCACCATTTTTGTAAGTCACGCACCTGTTCAAGACACATATTGGTGCGACTGGATTTCGGTTGCTTCAACATATGTCTCCACTGCGCAAAGTTAAGTGTTTTTTGCGAATCAACGCTTCTTTGGTTCTCAGATCTGGCGGATGCAAGAAATTTGGTCTGGTAGGGCAAGGTGGCTGGGGGGGCCATACGGTCTCACGACATAGCGGTAAGGGATTATACCGATCCTGTTATGACTGTTGTCACCACCTCGATGTCTGTGGTCAAGAGGTCCACTCCAGACACAGACCTCTCAACAGCTAAAGACCCTCTTGTAGCCAGACCCCCGGAACAACGCGTGCAGCGCCCTGCCGGTTTAGCAGGCGTTTGTGTTAAGCGTAAAGTGCGCCATGGCTCCGATCGGCGTTACGACGGAATTCCTATGGGTTATGGGATATGAAACGGTGGTCTACATTGCGCCCTTTTGATAATACCGCA
> #24 JUNK SEQS
AACAAGATCGATTCCGCACTAAACAAGCTTCTTTTTCTGTCGGAATGCAAAAAACACAGATTTTGTGAGCTATCATCTACTCCTCTAGTGGGCGCACAATCTTAAAACTAGGCACTTCCGTAACGGCTGCGTAGTAGTGCAATCAAATGGCCGGGAATTGACCATACCATGATCCAGGTAACCGTAGTTCCAGGAGGCTGAGGATAACGTCGATATTGGGTTGCCTTAATGCCCCACCGTATCCGCACTTAGGGTACTAGGGTTTATACCTCCAGTCTCAGCGATGACCATTTGGGGCTTTGAATTTAGACACTACCCGGCCCATTTCCGAAAAATTTACACCCAGGGTAAACGCACACGGCGGGGGCGGTGTATTGGCCGGGAATACTGACTGTCCCTTTGCGGAGCGTGCCACCTCTGTTTTCTAGATCACGGATACCATGCATTTCGGACCTGAACCTGCCCTCAAGCACACCTACAGTCTAAGCATGACTCGGGGGAAGCAATTAAATTCGTCAAGTGGCCTTACGGCGCGGCCCCCCAAGTAATAGTTAAATTAACTCTATCCCTGGATTTGTTCTCAGCATAATACGCCGAGTC
> #25 JUNK SEQS
CGAGCTCTGAACCCAGCTGCGGTCTATTGTCACCGGATCGTCTAGTGAGACCGAGCACATACTCGCTGAAATGATATCAGCGTTGCATGAGTGCAAGATGATCGTATTCTCGCACACCTTCCGTGTAATTGTGTGGTCCAAGGGGTGTACGCGCCAACATAGGGCAAACCAGTGACCGACTTGCATCAACTATCTAGTATCACAGCGTTGAGCGTCGACGCATAGGAACATGACTGGCCGTCACAAGGAAAGATGGCTGTTGCATAGCCATCCAGCAATAAAGCTCTCAGATACTTGGATGAATAGCATAATATAAAACAGCTGGTCACCATCAGCTTCGAGCACGACGCCAGAGCTTCAACTGGGTCCCTCTAGAGGCAAGAGGGTGCCGGGGAAATCCAATTCCTTTAATGAGCTCTAGCGCTGCTGTCGTAGACCAAGAAAAGCTTAAGGGTCCACTTGCTGTTTCTTTTTTACCTCCTTTGGCTGGGGATCGTACAAATTAGTCTTGCGCAATCTGTCATCCCACGACTTCTCAACTTGGAGGAAGGTTGTATAAATAGGTTCCTCGTAACCGTCGCTGCCCCACGAAGGGGCTTC
> #26 JUNK SEQS
CCACCCGTATGGGATTCATGGATCGCTACGCGTCTAGGTGCCAACTTGATCGTATCCGCGAGATTATCGTATAATGATAAGCGCCGGTAACCGGAGGATATTTTATCAGGAATGCCATACTCGGTGACGTCCTCCTAGTGATGACTCGGCTGGCAGTATGTCTGGACGTAATTGTCCATTCGCATCGGCCACGATAACGTCGTCAGGCTCCATGAGAGACACGGCGTCTCCAAACAGTGCATGTCGCCCGTCTCTATGCGAGTAGAACAGGACAATTCAATTCGCAGATATTGGTCGTGGGATTCTGAATAAGCGTCCAACTTTCGATGGGATCTAAGAACAATCTTGATTCGGATCCGTTATGCGGCAGGCGGCTCAGCTCGCTTAAAGTTTGGACAGCTATCGACAATCTAAATTAATGTGCGAGTCAAAATCGTGGTCAGCAGCTGCGCAAGGCACGAGGACTTCGCATCTCCCGAATGCTTTGAATGACACTTAACCACTTGACACCTTGGGCAGCAAGCATAATACACGTAAACACGTAAGTGGCTGGCAGAAGTCAAGGTGTTATAGTCTCACTCAGTGGGGGAGTAGCTCAGC
> #27 JUNK SEQS
ACCGAGCCGGCATTTCCCTTGCTGTACCATGACTTCGATATAAGTATACGTTAGGTTTATTGAAGTCATAAGACATCTTGGTGGCACATGAGAAGGTAGGATCCACACCATTTCCACGCCACTCCGTAGGGGCTTCCAGGACCTTGTAAACCCCGGTCGCTCTAATCCTTTTCAGAGCATGGATTGGGTATTCGTGCCTAATTCTCCGTGCCACATTGCGTACAGCGAGGAGCAAACCGATTCTAGGTATGTTTAGAGGGAGCCGCGAGAAGAGCAAAAATGATCACGGTATCCAAGGACTATTGATGATTACTTTTACCTCAATCACTAGGCCCTGCGGACGGACCTCGAATCCGGCACGGATACGGGAATCTCCAGAGACGTGTGACGCTACGATAGCCTAGGCAGTAATCTTTGCTTTCGTGAACCGTGCTATCAGACGAGCTGAACTTGGGCGGGTCCCGCGGGGAGTGGGACAACCTAACTCACTTGCCCGTTACTGCCCTCGTCAACAAGTCGCCGTGTAAGTATGGAATTCGGTGTAGTGGCCTGTGAGTAAGATCGACGTGAGCGCCAAAGCCCTAATGTTGCTCGGCTACG
> #28 JUNK SEQS
ATTGACGACCGGGCGGCACAGTATCGCCGGTGCGACTGCATTGGCAAGAGGGCGGGATTGCGAGCATATACGATACACTATCTAACGAAGTCATTCAGGTGTCGGGTGTGTGAGGATAATGTATTTATCGGTCTGACCGAACGATAAGCACTACGTATGCCACTTTTCACCATAAGAACCCGCCATAAGGGAGTTCGGGGTATGATCAAGGCATGAGGCCATCGGATAGGGCGCAGCCGCTAGTTAAGGCTGAAAGATGGCATTGTCTAAATAGTAGTGAACGACGGCCATTAGGGGACGACGATCACAGCATTAACGCTGAGGTACCAGTAACCTGCCGAGGTGGATACGGGACCCGGCACGATTACACAATGACCACCCTATACACTGGTAAATTAAACAAATAGAATCGGCCGGGTCAGCAGCTGCAGGAGGTTATTTCCGGTACCAGCGTGAACGCCATGTGCGGCCGGTAAGACTAAAGTGTAACCCGCTCTCTCGATATTACAGAAGCTCTGCTTTCCAAGTCCATGATCTATTGTAAATCACTTAGAGGCACGGCGACCCCCAATAATATCAAAACGATACTCACGGCATTCC
> #29 JUNK SEQS
TCATGAACCAGCATTCGTGCAGTGAAGATTCTCCGTCGAGTGTTCGATCTCCCAAGAGGAGTTTACGGAGATCAGGGTGAGTCTTCCTATTGGGCTATCACCTGCCCAATAGGCGCTTATTACCGGAGCCGGTCCATGATCAGTGAACTAAGACATTACAGAGCCTCACGAGGGCAGCCCGCAGGACCATCGTATATCCCTCTCTCGCGTGACGTTGACTTGCGGCTGGATCCGGATACGATGCGCAAGCTCACAGGTAATTCAGTACACTAAGCGTCTCTGTTTTCCGGCCCGCTGCCGGAGGGTCGAATTGGGGCATTGCATTCTCGATAACTTAACCAAAGTTAATAACCAAAGTGATCCATATTAAAAACGTATATTAAAAAAGAGTTAATTAGGAGTATAGGACGTAGTATTCCTTATTAGGACCATAAGATCAATTCGGCCCGGCGTACTGAATCATCCCCAGCAGACAGTCTCTATGACGTCGGGGCTTTATCCATCCTTAAGGATCGTGAGTGCCCGAACAATCAGGCGCGGAAGTCCGACCTAGCCACCGGCCTCTGTCTCATCGGGTCGCGGCATGAATGGCTGGTACAT
> #30 JUNK SEQS
GATTTCGGGATAGAACGCGGTATTGCGGTGGCTCCGGTACTACGAGTTTCCGGACACTTAGCGCGTTAGTCCTTTACTTAAAGGAATCTGGCTAGCTCCCCTGAGGATCTTCTCATCTCCCTGATCCGGGTTCCATTAGAACGTTGTACACGTAGGCTATCTTTATGATCATGGTCAGGCGTTCTCTAATAGGTCGGTGCATCTCAAGGGTAGTCCAAGCTGTCCATTTGAACCTGCTATGATATACTATATCTAGTACTGGTTTGCCCGATGATCACACACAGACAACGTTAGGTATACCCCTCAACCCGGGTAGAAGCGCAGTGGTCGCTTGGAGTGAAAGGTGATGTACAATAGCTAAATTGCACAGCAGTGGCTCTGGAGGAGCCGCCGACCCCGGTTGCGCTTACGGTTACTTGACTGTTTACAGTTCCATGAGGCCAAACCTAATCTCATACAATTTCAAATATCCAGCATGTTGGAGAACACCCCAAGAAGTACCCCTGCGCACTTCCTCGTTTAATCGACATGGATTTGCCTCGGATATCGTAGTACAGCGGCAACTACCCGAGCTTATGCCCCTCCCCTGTGTTGCTGGAT
