# Supplementary material for: A particle swarm optimization-based algorithm for finding gapped motifs
Source: BioData Min. 2010 Dec 13;3:9. doi: 10.1186/1756-0381-3-9 (PMC3022572; doi:10.1186/1756-0381-3-9)
Supplement: Additional file 2 — Experimental Dataset. The synthetic data sets and real biological sequences used in the paper. [file 1756-0381-3-9-S2.ZIP › synthetic/with_noise_seqs/14.txt]

> #1 AGCTAnnnnnACTTC 159  AGCTAnnnnnACTTC
TGAAGTTTCGACTCCCGACCTAAAACTTGTGGCTGTGCGTAGATTCAGGCTCGTCGAAGGTAAATGTCACAATATTGTCAAACGTTCTTTCTTGTTATAAACAACTTTGATTACCTAGGTCTGCCGAGCAGCCTCTGAGCAGAATCTTACGCCCGGTGAAGCTAGGCGCACTTCATTAGTCAAGCTCACCAAAGCGCATAGAAGGCCCCTAGAACCTGGCTGCAAGGCTCGCGGAATCCACCTCCAGCGAGCTTCTGACCCTGTCGTCAACCCAGTAAAGCGAACCTTCAATTTGCCGGCGTGAAATACTTGCTGGACGGGGCCCTGTCAAAATAATTAAGTGTGACTGTCAGGCTCAGTATTAGTACGCGAAATTCAGTATTGCACGAACCTACCTGGCTACTCAGGCACCTATAAATCAAGTCTAACTGATTAAAGGCTTGGTCTACGCGGTCTGGAACGAACACCTTGGTAAGCTGTCTCAGGTCATCCCCGTGTACGTTCTTACTGAAGCAATACATGCCATAGGATCTGGTCGAACACTCCTACCACTGGTCGCAGACGGTCAGCATCCGGTCGAGTCGCTCGCTGATTGGTTGC
> #2 AGCTAnnnnnACTTC 256 
GACAGTTTCTGACACACAGAGGAGAGCTAGTGGAGATCTACCCGCGGTGATCGTTGCACCGAAAAGATATACCCTGTCCGGCTAAGTGGATACTACGACGTCTAGGTCTATCCGGGACAGCTGGTGACGCTGGGGAACCTGCCTTTCAACGCCCAATACGCAATGGTGAACGCGCCCTCCATTCATCATGGAGGTAAGGAGAGAGACATGCTCACGTGGGCAGTGCAGTGTGGCGCCTCACGAGTCAGTGCAGTAAAGCTACTTCCACTTCACCTAGTTGGAGATGCAGACCGTGCAAGTTAAACTCAGAGAAACTTGACGCGAAACAAAATAAACTCCCCTGCATATCAATCTTGTAGAAGTAGTGCATTCTCGTATGCTGACCTTCTCCAAAAGAGAAGTGCAAAATGCTACAGATTTAATAAATAGTCAGTCGTCGTTTGAAGGACCTCCTGCTCGCATGGGTACCGAACGACAGCCTATATCGGGAAGTGACCAGGGTTTCTAGGCTCCGGCTATCATTTCTATTGCCCAATAACGCATTTCAGCTACTTAATATGTCAACATCCATGCTCAACGGCGTAGAACAATTCTAGATAC
> #3 AGCTAnnnnnACTTC 258 
TTCGCCTGTCTGATAAACCAAACAATAATCATACCCGAACCTTGTTGTATTCAACATCATGAGGCTATAACCTATGAGCACACCAGGATGTCTCAAAAAAACGTCCGCTTGCATGAGAACTTTGATGCTGCTTTGCCAGAAACAAAAGACTTAGCCCAGAGTTGTGTAGCAGGGGGGTAGATGAGTCTTTAGTTAGCTGAAGGGACAGAACAATAGGGCGCCAACAGGTAGTTCGTGGGGTTGTGGCAAGGGAGGCGCAGCTAACCTTACTTCCTTTATATGGTAAATCTATCCTAATCGCAGGCGCCGCCCTTATTAGCATACATGCTTTAACTCTAGGCTTAGAAGAGTACTGGGATCTGGTTCCTCTCTTATCATTCGGCTCTCATACTGTGGATCGTGCGGATTATAGCCCTCTTATATGAGAACCGATTGCAGAACAGGGTCTGATGCTACCACGCATATCCTTGTAGCTACATTCTCGGCTTCACGAAGAGATCGTGAACCCCACGTGACATACAGAAGGAAGAGATACTCGCGGGCGACTACAGCGGCAAGCTGTTCTAAAGCGCTTTACGAGGGTAAACCGGAACTCAAGAG
> #4 AGCTAnnnnnACTTC 387 
GTTGGTTCTCTGAAGACTTTTTATCATTACGGCCATATAAAAGAAACCAAATTAGAACTATGGATTTAGAATAGTAGACGACGACAACGACCGTCCGACCACAATTAGACAAGGATTCACCCGTCTATTGAATAATACCAGCACACATGCATGGGTCGTAATAAACTAGAAACACCCGATTAGCGACTTAATTATTCGTTGTAAACCCTGCGGTACACATCAGACGAGATGTTGTTTAATGCCCCCGCGGATTGAAAAGCTAAGGTCGTGCGTGTAACCGTCGGAGGAGCCCCCAAACGATTGTCCTCGCACGGAGAGTGTATCGTCGCTGAGATTCTCTACCGTCCTTACTAAAGACCCATCGACCCAGCATGGGTTCGTGCATCGAGCTAAAATGACTTCGATCGGAACAGGACAGAGGACCGCAATATAGCACGGATGCTCTTGTCTGTTTACAAGACCATGAACGAACCTGCGAATTGTTCTAGAGGCTGAGGATACTCGGTTAAATTGGGAGTGGCATCGTTATGAACGTTCGTCGGCCCTCTGTCATACCTACGGCTTTGGCACGTTTAATCTCAACTAGATGCGAGCTGTCTT
> #5 AGCTAnnnnnACTTC 572 
CGGCGGATGCTGTGTCGGATAAGCAAACTAAAGGCCACAGTACGGATCGTATAGAAGCCCCCGTTTAACCGACTGTTCAGCCCCTCCGGGTTACTTCTTGAGGCCACCCCTGGATGCAAATTTTCGGGGGAGAGACGCGTGCGCCCTTGTTCGGATCGCTACCATCGCGACCGTGTACGGACTGATGCGTAGCCTATCGCCTGTGATGCCCCTAATAGAGCAAGCTTAACGGAACGCAAGGCACGAAGGAATAAGCACGAGAGGAAACAAAGGATAATGGTGCTGTCGATTGTCATCACGCCATCATCTCTTTAGCATAAGTTCATCGAGACTAAAATCAAATTACAACACTTACATGGTAGATGATTTATTAGGATTCATGATGCTCTCCTTCGCGCACCTCCCTCCGGCGACCGGAACCCAAGGCATGGACTCTGTACCCTGTAACAATCCTCAGGACAGGGCTCAGCCAGAGCAGTATGCACGATACCCTTTCGACCCGCTGTCGCAGAGTCTCCTCGAGGTCTCCAGGGTGAGTGATAACTCAATTCCTATGCGATGGCAGTAAGGACAGCTACCACAACTTCACATTTCACAACT
> #6 AGCTAnnnnnACTTC 219 
GACTTTCGATATGGGATTCTGCGTCTACCTATTGGGCTACGCCATTCGGGGCTAAAAAGCTGATAGCCCGTATAAGTCCGATTTTTATAGATAAGCGAGAGCACCATCGATGTGCTCCGCTTCATTCGTTGCCGGGGGTAGGGGAACGCTTCGACGAGATCGCGATCGCATATCGTCTCTGCACCCTCTTCACGTCCATTAGTTACTCAAAGCATTCGAAGCTAGGGAGACTTCACATTATTGCAGACAAGGGTACTAGTTGTACTGCGCCGAATAGTGGTAACTCTGCCCAAAACAGTGTAAAATAGGGCGGCTCGGTTAATACACCGATGCAGCTGAGCCATGTCCGAAGCAGGATTGAGACGGGGCGAGTACGTGTCTTTATCGTCCGCTGGGCAAGTAAGACATATCTTATGGCGTGAACGGTTGTCCTCATTATTAAGTACCGGTCATCCGTCCGATTAATTTAGGAGATTCACTATTTACCAGTGGGCGGCGGCAACTCAGGATGAGCATGCTAACTGGCCTTTAATCTACCTGACGTGGGCACCAGATAGAACTACGGATTCGCGTACCGTGGAATGAGGGGGACTCTCGGAT
> #7 AGCTAnnnnnACTTC 196 
GCTGGCACTTCTGTAAGGGAGTTAGAGCCCCTTCCCGCTCAACGACGGTAGGTGGGGATTCAGACTGTCCCCCGACTGTGTGAGAGAGGTGAAAACAGCCTGGCAGGTCGCAAGGAATGTGATGCTACGCGCTAGTTCGATTATCGTGCCCAGAGTTGACTGTGGCCCGTCCTCAAATGCCTCTTAGTGGAGATAGAGCTAAATGGACTTCGTGCGGTCACGGCCTTGCTGGCTTAAATCTTTGCACTTGAAAGCGCCAGAGCCCACGAATTATGCTTCTCCTGTCACGATGTAAAACGAGGAGCGTACATGCTACAAGGCCAAGAAGGTTACTGGCCGGGGATCCACCGTGATGGATAGGTGTGACTCTCTCGTGTTTAGGTGGCAGAAAGAGCGGGGTGTTTCGGACCCTAACGCCAGGAAGGGAAAGTGGGGTAAAGCCCCCTTGATAGTCACTCCTTCGCTACAACGCGTTTGGCTGGCCTGTGTACGCTACTCCTGTCAGATCGAAAGCGCTCTGCCCTACAAGCTAAAAGATTTTTTGCCTAGTTAAATACTATAATAATGCGGACCTTGCTTTGGTGGGGTCTGCTCCTAAAG
> #8 AGCTAnnnnnACTTC 266 
ATTATGCGCAATAGCGAAATGCGTTGTTGCCTAATTGACTACGATTTATTTCAGATATGGATCCAAAGAGGCTACTAATTTGCAACTACGTCCAGCCTACCGGAGATGAGGACTACATGCCCTTCCAGAAACGGGCGCTTACTCATGCGAGACCTTTTCTACCGATTGATCAAACCTAGGAAGGGCCCAGAAACTAAGGCCACGATTATCGTCACTCGACCCGCGCCTTTACTCTAAGATTGTAGAATTAAACGCATGTTCTACATAGCTATTGAAACTTCATGTAGGGCCTACACACGCGGCCGGGGGGCTTAGGAAAGGGCGTGTATCCGATTGCGATACTTCCCCCGTTAAGTGCTGTCATATCCCCAGGTCTATAGCTCCTTAGCAAACATCTAGCCGTTGAGGTGAACGCACGGGGGGTGCAGCGTGAGCGGTCGCCGGTATCGCTAAGTGTTACCTTCCCAAACGGGAAGATTGCGGCACTAAACCTATCCTCGATAGTAAAATGCGCGGGCGTCTACATGCGTTGGTCCACCACACTCTCTAAGGTTTTGCCCAATGAATAGCATCCGGATCATAGTTCGCGTGGAGAAGAAA
> #9 AGCTAnnnnnACTTC 479 
ATGCCACCCCACATACGGACAGCGTCCTCCACCGGGGTTTCACCTCGCTGTACAGAGTTTCTCGCTATTAGAATCTCTCAGAATATTGGGGTCTCGGGCCGTCGTGCAGGAAGCTTAGCGATGCGTTCCAGTTACGGTGACTAAATTACAGCAAGGACTCCGCCGGTACGCTCCTCCGCGGTAGAGCAAACCGGGACGCGAGCCTAGAGTTCGTTGCAGCCATTGCATTCGTTTAGAGTGCGTACTGGTCAACTATAATACCTAAAGAGCTATGAACGTCTTCAGCAGCTGGAGGAGCCAGAAGGAGATCCGAGTGATCCGTAGCGGTTTAGTAAGCGGAATGACCTCAATGTTACCTACGATGCTAGCGGCCAGGGCAGCTCAGCCTAGATGTCTGCCATTCAATGGAGACCCGTTTTTCTGATTTCACCTATTAGGGTATAGAGCTGATTACTTCTACAGCACACTGTGTGTCTCGGAGCTATTTTTACTTCGCTTCCGTACGCAAAGTTAGGTCATGGAATTGAGCCTTCAATCATCTTATCGGGGCCCCCAATAGAGGTTGAGTAGCTCCGGAACGCGTTTTTGAGGGACCGCTCG
> #10 AGCTAnnnnnACTTC 353 
GCGAACAAGGGAGCTCACCGTTGAAAGAGACACAACCAGTTATCCGGCTAAGTGGATAACACCGCGTGGCCCCAGGGCACCATAGGACGAGTGACTGAGAGTGTAAGGCGAGGTTACTGAAATGAACGATTGTCGTCACTGCCACAAGAGGATCGTCTGGTCAGGGCTGGGAAAACACTATGAGTGGCGATCCTTTGAGAGCCGCCTCGTGGCGAACGCTGAATATGGTCGCGTATCTATGGCTCGAGACCTGCGGACATGGAAGATTATGGGAGTGGCGTGCCTATTCTGTGGTATGTTCCCTCTGTCTGCCTGATGTACCTTAGTTAGGGATCCTACATTCCGACGGCGTGAGCTATAGACACTTCATGAGACCAGTGTCCGTAAATGCACACAATGCTCCCCGGCACTATAGGCGGAATAGTCGAACCTGGCTATAACTAATGGACCACAATACGAGTCCCTGATGATTTATGGCTTGTCTAATCGTTCACGTTGGCGCACCTAACTTTGAGGCCATATCAATTAGCCATGGACGAGCAGTAAGCGGCGCGTGCGGTATATCGTTAACCATAAAGGGATAGCTAGGGGGCGCTAAGA
> #11 JUNK SEQS
ATCATCCTATCAGCGTCGCTATCGCGCCGTCTGGTCAAAATCACTTAACGTGCAATGCAAAGTGATAATAATGCACACCCTATAATTGAAGAGGTGCTTATTTCAAGACTGATCATCACCAAGGGCATATTTTTCTTTAATGAGTAGAATGATAGCCTACGAACTCCGCCGATGGGGATTACTTCGCGCCTTCTCACGGGTAGGGAACCTACATACCCTGTGGAGTCTCTCAATGGTGTAGTCGTGAATTTGGCTAAATCTACTTTGGCCTTCAGAGGAGCTATATTATGCTGGGCCAATGTGTTATGGTAATATTATATCCGAACCCCCATATGATCGGCGGAGCTGATGGCAGCCTGTCTGCGCCCGTTTCCTATTGTGACTCTAGTTCAGACACTCTGCTAGGACCGCATGTAGAGCTACCAGCCCGAATTAGGATTGATCTTCCTAGGATTACACTGCTGCTATTTGCAGTTCAAAAGGACCAGCCCTTACATCTGCCACTTAATAAAGGATTCCAGTACTCCTTACAGCCCACGACGATCAGACTCAGCCGGTCCTGCCAGTATCAATATACCCGCGGTTACCTGTGCAACTTCG
> #12 JUNK SEQS
AGTTGGATACGCTAAGAGTTAGGCTGGGCAACGTAAGAAGCGTAGTGTCGGGAATTGGCTGGAACCATCACTGATCAGACAGTATTACCCCTTCTCGTAAAGTGGGTGATAAGTCCGCGTGTGGCCTTCTTCCGTACTGCGGGAGTCAAAAGTGAAATACTTGAGCATATATCGTTCCACCAAAGACGACTTACTGTACTTGGAAGAGTATAATAGACCAGATTGGCCGTACCTGCCGTAGTAGGAAGGCGAGCTAACCGACACAGGCAGCGCCATGAGAGAAAGAAGCCACGAGTGAAGGGATTATCCCCTCGTTGTCTAGAGGGCCGGTCAAATATCCAGAGATCGGTCGCCCTTGAGAATAATAATCGTTGCAGTGAGATTCAGCGTTTTGTTCTTAACAAACAGAGGGGCCACACATATGGGCTGAAGGAGGCGAGCGATAGTCGACCAATGTAGCAGTGGGATAACCTGCTAAAGCGTCGGACGGGGAGCGACCAGTGCCTACTATAGGGCAGGGACAATCGTTTTCGCGTAGAAGTACCGGCAATACAAACGTAGTCAATACCACAACCCATTATGCCGCCAACAGAGGACGCT
> #13 JUNK SEQS
TGTTAAAATTAGGCTATCATGCCGTTGAGATCGGAGGAGCATAGATGTATGGATATTTTCTTGCCGAAGGCGCCAGCTCCGAAGTACGTATGTCACTACGGGAAACGCATGGTGATTCCGCCCCGCGGCTATCATCCCGCCCTATTTGACCGGGTATCGAAGTCTTTAACGCGCGGCCACGCTATGCGTTGTGGCCCACCCTTACCGGGGTCATCTCGGCGAAAGCCTCGCTGATTCCCTTAATTGTCACGGCGGAATTCGAAAATTCAACAACTATGCATTGCCCCCAATGCTGCTCTTCATGCTGCCTCCGTGTATCCTATATGGGTCGCCCTGACTGAATGACCAAGCTGCAGTGAGTGTAAGGATGGTGCCGGTTGCAGACGGAAGTTCGTCCCCATAAGCCAAATGGAAGCGAGGGCCTTAAAGGCCGCTTGATTTGCTGTCCTTTCACCTCCATTCCCGACAAATAGATCTAGGTCATGCTAGTTGAATGCAGCCGCTGCAGCGACAAAGCTGAGGGGGCATGTCTCGGTTTCCCGGCGGAAGGAAAGTTTTGCGTATGTTCGAGTGACCTCCCTCCATATGACAGCAGTTCAC
> #14 JUNK SEQS
CTCATGCGTGTGTCGGCCACTAAACGTATTGAGTAGCCAATAGGCCAGGCACCACGGATCACCGAGACTCCTCTCGAGATTAAAAGTGGGTGTCCTTCAGGCCTATCCCGAAGAATGTCCCCTAGATCGTTAACACACGCTGCGGCCCCGGGTCTCGGGAGGAGTATTGCACTCTGGATTTCGGGCAATGACACATCTGTCGCATAGGCCCAGTGCAGCACGCCTCCACTAGGCGCCCTGGCGCACGCTTCACGGAATCCGCTAGCGTGCGCGAGTCAACTCCCTTCTGGACTTCCCTCTCTATTGGCGGGGTTTTTAGCTTGGGAATTCTAATATGGAACGGAGCTCGGGCCCTTCTTAAGCACCATTAAATGCCAAGGGATTCGTGGGTGAATCCTCATCCGTGTTGCCCGAATTTGCCCTCCGTGCAGCCTTACTAAACCGGCGCCAGGCCAGATACTGGAGGATCATCGAAAGGCTGTCTACCAACGTTATCGACTAACGCCGTTTGCGTATCCTCGCCCGATAAAACACTCGGACCGGAGGTTTGACACGGGCGGCGTGTTTCCAGGGAGAGCTCAAGACCGTGAGATCGGACAC
> #15 JUNK SEQS
CGAATGACAATAACACGGCCGTCCATACAAGGGGGCCGTCGGCGTCAGTCTCAATATTCTTACCGTTTGGAAACTTGTCCAATAAGATCGTAGACAAAAGGAGGGCGAATGAACAATCAATTACTCCTGCCAGATACCAGAGGATTCGACGTAGATACTGTAGCACCGGCATAGTTCAGCCAACTACTGACCATGCCTTTATGACGATGGAAGCCCCGATGCATCGAGCTCGGAGTGGGAATATAGACACCTGCGTAGCCCTTTTGGCACCCAGAAAACACGTAACTATCCAACTTTGATTCATTATTCAAGTTGTCGTATACTCAGAGGACTAATCTGGAGATGTGTCCTACATTCCTTTTCGACCCCATCGTAAGGTTTTTATGTATTAGGCCGGGTTGGACGACAGCACATGTGCACAAATCCCTTCTGTTTCAAGGCGACCGCTTCCACCTGGACCCATCAGGATAGAGGGAATTAAAACCTTTTACCCAGCTACGCTGTGATGTTGTTGACCTACACGCGAGCATTCGCCAGATCTCCTACACCAGCGAGAAACCTAGCCTGTACCTGGGGTGAATGCCTTCTTGAGGTATGGTG
> #16 JUNK SEQS
TAGCGAACTAGGGTTCTACGGCCAACTTTGCGGTTAATGTTACGTATGAACGGGGGTCCGATAGGTTGTCCGCGAAGATGAAAGGGCCAGTACTGAGCGCGAATGAACATTCTATCGAGGTCGAACAGGTACTAACAAGCTGGGGCTAGCTCGCCGGGCCCCGACGCCTAGGGACAGAAAGTCACGTTAAACCGCGCTTATGGCGTCAACAGCCGGACCACGGGATACGACCGAGATTCTCCCGTAATCCTTTCCACGCTGTCATTAGTCGATTGGTGCCTAATGCTTTAGCTTCGTGCGTTGGGAAGGCTCGTAAATTAACCTCTGACTGAGATAATGGCCTTAATCTGCTTGTACCAGAGTGGGGGCCAGGACTAAATGCTGTGGCTTTTCGCAATGGATATTGGTGGGCTCTGTCTGATCGCGGGGAAGTACGGTCCCAGACCTCGGTTCCCTTTCCTCATCCCACTCGTTTAAGCGACCGGGCCCGTCTTAAACACACATATAACCTCGATATAGAGCCCACGATGGTAGTACTCGAATTATTTTCAGGCTGTCTGACCATAAATCGACCTGAGCAACGGTCCGTAATCCTAGTAC
> #17 JUNK SEQS
CGCGTAAATGATTGCGTGAGGACTGATAATCCCTTCTACGGCCCTTAGCACACGTTTTTTGAAATTCTTGCCTTTGGTATTCTAATTTGGGATGAGCCCCTTGGGCAAACTAGTAGGACAGTACCCATGCAGAGAGACGAGGAACCTTCATTATCCACATGACTTCCTGATAGACTCAGGACCAAGGCTGAGTCCGGGCCGACAAGTCGCTTGCTTTCATAACTCGCTAGATGGTTATATAAGTCCGATGTTGAGTGTGTCTGTCCGCATACTGAAAGATAAGGAACTTTGAGATTCGCGCCTAATAACATCACTCCAAATGAGGTCTCGCGAAGATGAATTCTAAACAACAGCGAATAGGCAGGTGCCGGACTACAAGACTATAGAAGAGACTGTGACTGTATGAAGAGTCCTCCGCCACAAGTGGCGTAAGATAATTCCGGGCTTTAATCATATCGATCCTTCGTGCGTGACAGCTCCACTAATAGCACGCCCTTACCTATTCACGTTATATAAGAGTAACGCGCAGGCCGCCTCGGACGACCAGTAAGAATGCCTGTCTCTAGTCACGGTGTAGCTGGCGGACACAGAGCCCGTATA
> #18 JUNK SEQS
CCGATCACTTTCAGTATTCTCGCTTTCTTATCGCCCGGTCCGGGAGGTCATTGAGCTTATTTACACTTTGACATTCCCAGCTCTATCTGCGGCGTCAGATACACATGCCGTGGCGGATCTAACCGATGTTGTAGAAGGCTCCCTGTCGGGCTGGACTTTGTCCTAGAGACCCGGAAGCTAAATGTATGTTAGACGATGGATTCGGGGATCATGAGCACTTATGCAACAGAACTCTCTGCTTGGCGAGGGCCGATTCTCCCCCTAGGGGATCACTCTAACGCTAGGATGCATGCGGTCACCAGCCGTCGTGAACAGAACGCCCTGAGGCGTGGGAAATCGGTGGCGCCTGTAAAAGAGACAAATGATGTAACTGTAAACTTAATCACCGGTGGTCATAGGAGTAAGAATGAGGACTAGCGAAAGTGGGGAATGTTGCTTACTGATTTTGACGACCTTTCGACCGAACGTAGCTCCGAACGCGCCTGCTCGCCAGAAGCGCCCGAGTGGATCCCGGAATTCGATGGTGAACGCGACAATGAGTCTCTTCTTTCTGTGCCGCGAGACTACGTCAGGTACGCACACCGATTGCAAGGCTCCATA
> #19 JUNK SEQS
CTTTGTACACGCGTTTGTCATCGGGCTACTAGGTCCGCGTGAACATAGGCGGGAACCTCGGCACCCGTTAGCAGGAGGTATCGGGGTTGAGACGCGATGTTAAATTACCTCCCATTGGGAGACTTGGTGAGCAGCTCGATCGAGGTCACACTAGGTAAGGAAACTCAATCTCTTTCGCCTCGGCACCCCTTGATTTCTTAATCTGCACGGATATACACGCCCTCCGAGGTGGGAGCCGGTAGGCCGGCAATCCGGGCGATCTCATTCAGTTGCCTTTCATCTATGGCTAGGGCTGATTACGTTTATGTATTGGTCAGGTGACACCGCACCCTAATATCAAATGTGTTACTTGATTCGCCTGGTTTGTGTTGAGATCTGCCCATGAGTGTCCGTACGGACGATGGACTTTCACCTTCGGTCTCTTCACACGGCGATGCTCAAGCCCATTTGCGTACCCTCGCTTTTGCACTACCGTGGGGCATAATCCAAGGGCCCAATACGATTGGCCATGAGGAGACGATCGAGAAGTAACCTATCCACCTCTCGCCTAGTCATTAAGTAGACCACGGCTTAAGGGATGACCCGAAGAGGCAGGCTTTC
> #20 JUNK SEQS
CGACTGTCGTTGAATGCACCGTGTCCAAAACCGCTCAGTGCGCGTAAAACCTAAGGCGGCGATCCGGCACAGACATCATGGACGATACCTTATGCAATGACGGCTGAATTGCTTTAGACATAAGGCGGAATCGCGCAGGTCAACATCGTGGGTGACTTAATTCGAATAGCTAGTCGTGAGATCTCCCCACCAAGGAGCCCTACCAGTTATCAGGAAACCAGGAGAGGTATATACAATTTTGATCTTCTAGTGAAAAGTTGGTCGACGTACGTGGACCCAGTTATTCTGATAGGGCTTTGACCTTTTAAAAGTTTGTACCAACGTTTGTTATACGTACTCCTTAGGGCGTGGAACTTACGTCCTTTGTACACAACTGTACTTTTTAGGCTCAAGATGGTGATAATCTGCATATGTGTCAAACAAAAAGTTATGATGGTATTTTGCGAATAATGCTGCTAAGATCCTTTGTGCGCTTTTAGTACCCATTATTGATTCGGAACGCTTATGTTAGTCACCTACTTATGTAAGAATGCTCCGTACTTAATCCGCTCCTATGAAAAAAGGTTTCGAGCTGCGATACGGGCGGTTGATGAGATCAAA
> #21 JUNK SEQS
AGCTATCAGCGATACGGACAAATAGTTATTATCCGGATGGCAGACTGTATAAATCGGAGGAGCCAATATGTAGCCTCTTCTTCTGGCATAGTGAAGAATTGGAATCAAATCTGTGACAAAATTGTACTAAGGGGGCTGGACTTTGGTAGAAGTAAGACCACTGTGACCTTCAGCACTTCCTCTGCTACCCCGCTGTATATGGTATTCGTGTGAGCCCCTGTACAATTAGTTACGAAGGGCACTATAGCGCTCCACCTACCTACCTGCCAAGACCCCGTGAACCCGGTCGATCCAGAGACGATTCAAGGTAGTGTAACTCTAACCCTCTTGGTCCCCCTAAAGTGGTGTTTTTAAACTCATTGGATTCATCATATCGTTCGGACGACTAGATCGCCGCGGAATTAGAGCTTTCAAAACTATTTAGCCAGAGGACCAACGCACCCCCCGTCGGAGTGTAGCACTAGAAGCGACACGCGATCCGACATATTGAATTAGTCAATACTCTCATACAGCGGAGCAACAAAAGTCGTCTAAAACATGGAATGTAAAAAGAAGAGGGCCTAGTAGCCCTTCTGTGGTTGACGATTTCCATAACTATAC
> #22 JUNK SEQS
ATAGTTCCCCAACCGCCCAGGACGAGGCCGGGGTACGCGTGTTTAGCCTCAGGCAGAGTCCGTTCTATCGGTCGTGAATTCTCTCGGCACGCTGAACATGTGGAACGACGTGCCGGTATTCGCCACCCGCACTGCTTATAGGGTTAGGACGGTTTTAACGCCTATCTGCGGTCAGACATCGCTCAGCATGTATGCGTAAATGTAGGATGTCAAAGATTCGCAGAGTGGAGGTAGTGATGGTTTTTCAGACACCTCTGTCGCACCGATGACATATGAAGGATTCAGGAACCTGCATTCTCCAGACCGCGCTGAGACAGCCAGAGAAGTCCCGCTGGACTGGTCGCCTGTATTTTGTTAGCCTTGGGCTTACCTGTCTTTTTGGGCACAAACCTCAGTCCGCGTCCGGACCTCTGTAGCATCGAATAGGCTATGTATCGTTTTAGCTGTAGGCATGTTACCACAGAACGGACCTCTAACACTGGACATCCCGCGGTTGACAAGCATAATCAAATTAATACACTCTCAGTATTCCACAACACGAGCTGCTGTTTGCTACCTGCTTGTATACTCTTTATGGGACCATGTTAATGCGCACCTCGG
> #23 JUNK SEQS
TGCGGAAAGCCACCGAAGATAGCCGTGCACTTTAGCCGGTTTTAAGACACACTGGCCCGCGCCCCTGGCAGCACCATGCATGCGATTCACGGGTTTGGGAGACGCGTCAACTGGCGCATGCGATCATAGCAACCTGTGTAGATCGCTACTGTCGGGGCGAGGCTTAGTGCTAGGCATCACAGACCGTTAGAGACGACATTCGTTACAAGACGTCTATGTTATGCAACCAAACGACGCCGTCTCAAAAAGATTTCAACCCCCGTTGACTCAGGTTTATTACTTATCATGCAAGGTCATTTATCGGACGTCGCAGCTTGGCTTCGCATGTGCTCTGATTGTACACTCAGTTTTGCCTCACCTTAAGGACGTAGAATTGACCTAACCCATGGACCACTTGACCCTCCTATTCCGCCTTTTGCCGGGGTCCCGGGTGTACTAAACGGGCCCATGGCAATAGCCATATCTTGTTGTAACTCGAGCTAGTAGTGTCGGCCAACGTACTCCAATTACATCTTCCGAATGGAAGCCCACGTGTAGGTTTTGAGCGTAGTTAGAAACCCCTTCCTCACATCTCCGTTCTCCGGTGGTTACCTAGATTAC
> #24 JUNK SEQS
TTGGCTAATGTATCGGACCTCGAATGAGCCTAACTCCTCACAAAGTGGAACCGGCCACAGGTGTCCAGCGGGGGTACCGCCAGAGTCGCCATCTGGATACCGATATAGAGTGGGGACTTGCTGGGAATTAAAGAAGTAAAGAGCGACTTAGAAAGGAGCAGGAAGATGATGTTAACACCTGTAGTGATCGTTAAAGATACGGAGGATGCAGTTGCGAGGCACCACCGGATTGCTAATAGAAAAAGCGTTAATGCTTGGCGCACGTCGGCCTGCTGAAATACTTTCTGTCAGGATAAATGGACACAGCCGACTAAGCTCAACGGCCTCGGAAGCATGGCTACAACAGGATTAACTGTGTCATCGCCCTTGGTAGTCGGAGCTTGAGATATAATCGAGTTCGCCGTATCGTAAGTGTCGGCCTCAATATGTAAACGTGGCACCAAAGTCACGGATGCGTAAGACTGTGACTATACTATGCATTGAGACATCCGCGCTCTTTTAGTCCAATCAGCGGTTTAGACAGTCCACCTACCTGGTGCCTAGCGCAGCTGGTACCGGGTCGATCGCCATGTTACCCCTTAGCAGTCACTTGCTCGCTTG
> #25 JUNK SEQS
GCCCCGGTAGGAATAGGCTTAGGCGTATGTCACTCGCACCGTGGTGACATCAGTGAGGTCCCCGATCCTGTCGCTCTTGTTTACGGCCAAGCCTACGCTCTGGCTCGGCCGAAGCTAGAAGGCACCCAGACGGATCCGAGTGGTATGACGAAACAGTCGCGTTATTGCCGTAAGTACGATAATCCTTAACGGACTAACCCTACTGCTATTTTTGAACTCCATACATCCAGGTGAGCCCCAAATTGATTTAAATACATGCTATGGTATACAACAAAGAACTAGTAGAAGGCCGAACAAAAGCCTCCAACACAATAAGAAATCCCGCGGGTGAATTCATCCTTGAGGAAGCACGGTATCGCACCAACGCATGAGAACGACCCGGAACATTTCTAGAATGCACAAAAACTAGAGAGGAAGATCCGCTGGTATTGTTGATTTTCTCGCTGCGGATTTCTCTGGGCAGAGGTCCGGAAACTTTCCTCCGGAACGGTTGCTATGCAATAAAGATCCAAGCTACTCTCCGTGCTGTAGATTATCAGGGTGAACCGAGCCTAAGCTACTGCTCCGGGCAAATAAACGCAAGTATCCGCGGATCCCTAT
> #26 JUNK SEQS
AATATTCACTCCTTATGGCCTTTTTACATCTACGACCCCGCGTACAAAGCCCAACTAGTTTGTAAACGCGAGAATGATGGATTATAATGTGCGGGGGTATGCGGCCACAGTACGAATATCAGTGACAGACCGGTCTACAAATACCCGACCGCTCTTGACGCTCTGGGTTGTTCACGCTTGACAAGTTATCGAATTGCCCCTCAACCTGAGACTACCAACTCTACTTAACCCAGGCTTACAGGCCGGGGGTGAGGCCCCGGTTTCCACCAGCGAGTTACCGATGGCAATCGCACAGTATAACCGGTCCTGGCGGACTACGCTAGAAATCTTCAAAGTCTGAGAGAATTAAGCTGTAGTTTGTCTTCCTGCCGTCCTCAGCCATAGGACGAAATCTGGCCCGTTCAAAGCGTGTGGCCTGTTTTGATATAGAGCTTCATTCCTTACCGGAACTTCCAAGTAATGCGCGGAGTCCGGGAACAAGAATCATTTTTGCAAGTTGCGAGCGACGCCGACGTTGTGCGGTAGAGCTCGCCAGTCTCGCTGGGGCACAGTGCTACGGATAGACATGAAACTTTCCCGGCACTCCTTTCTGGCGTGCCG
> #27 JUNK SEQS
CCTAAGGCTATAACTCGTACAATGCCCTGGCTAATATCGGCCTCGGTACTCGTAACCGATAGGAGGCCTTACATGTCCTTCCCACCCTTGGAACAGTCAGAATCTGAATTTAAACGGGCCATCAAGTTTTGATCCGTCGTAGTCGATATAGTTTAACTTCGCCCTGTGTCCTTCAGCTGATAATAATCTGGCATGTCCCAGTAGAAACAGGTTGGTGCACATGAGATACAATTACTCCCCATATCTGTAGAACGAAGTATAAGTCATGCATCTTAAGGTTCTTGCAGTTGGTTATAAGGGGCTCAACTGAGTTCGACATCTCAGCTGGCAATCTACTCAGCGCAATACATGTATCGGTAATATATACTCGCTAGTAGAGGTACATGGGCGGAGCACCCATTCGAACAGCGACTCCGTTAACGATAAACCCACGGCGACACAAGTCTCAGGATAAGAATGGAGTGCACCCCGCGCATAGATAAGACCCCATTACGGGGTTACGCTTGGTAGGATCAAGCCGACGGTAAGAAGCGTACCGACCTCAAGAGTCAAGGGGGGAGGGTACTCTGGATCGTCATTTATTTCCCTACGGTCTACATT
> #28 JUNK SEQS
GAGTGCAGATCAGCTTGATGCCCAGACTAAGTAAGGCTACGGGCTCACGTATACATCCGCCCAGCTATGCAATGCGAGTGCTCGACCCGTTAATGGGGCATCCGAGAAAAGGTTAACCCTAATCACTGAATTCAGCGGCTGTCGTCGAGTTGATTAAGGAGCAACGCAATTTGACCCTCTGCCGACGATCCGGCGATTATGTGCTTGAGATCCATCCGCCTGTCTCCGACGTAAATAGTGGGTTTTAACGCAAACACTGGAACCCCACTATGGTCCGGGTATTAAAACTTTATACACCCCCCTAAACGGTCGTATTATAAGAAGACGGGATACGACGCTCCATAAGTAGTAATAGACCGACCAGTATCCGGGGGGGACGGCTTATCACGGCTTCCGCAAGGGCAATGCCCTGAGGTATAGCCGCGTTTATGGGTTGGCTTGTCGCAGCTGAAAGCGCCGCAAAGTTCCAACTTGCCGTGCGGGGATAGAGTCGTTCGATTCAGAGTCCTAGCGATTATCAGACAACGGCCCGCTTTTAAGATTTTGGTCTATTCATGGGATTGATCTGGAAGTTCGCTGGGGGGTGCGATGTTATGGGAA
> #29 JUNK SEQS
GAGCTAAATGGGAAATGCCGCTCAAAGGTGGCGATCATCACTGCAGAGTGCACGACTGTGACTGGGTGCAGGAATAGAGGGTGTGTCCCATGGGAACAGGACCACAAAATGGGAGATTCCTATCTTCATAGACTAGACGAAATGCCTAAACTCACAAGATGGTTGAGGCAGCCCTGGGGGTAGAATAACAAAGTTATCGAGCCTGCCCTTTGTCGAAGAGGAGCACCTTAACCCATGCAGAAAACTAGCAAACGCCTGAGGATTGTTAATGCTTCCGCTTCTTGCATATATCAGCGGATGTCTTAAAGCTGTGCCTGCTCCGGCCTATTTCTACGCCGTTCCGTTTGCACGCAATCATATGCGGGATAGTTTACGTAAACGGGGTCTTATGGACCTCATATGTATGTTGAAAGTGCACACATTCAAACCTCACCAATATCAAGGTAATGAAGTATTATCCGGGTTGTGGTAGTGCGGCCACGTCGGAGGCAAAGATATGTGGCCAGTGTCTCTGGCAGTGATTACTTGGCCCTGGTCGGATCCGTTTTGGGGGCGTACCGTGTGCGGGAAGTCACATATCGCTAGCAGTCCGAAACGGTG
> #30 JUNK SEQS
GCCTCGTCGTGCAGCTTCCGTGATTCACTTAGACCGACTGACTATCTTGCCCTGAGTAAGTAAACGGCTCATGTTGATCTAGATACGTCGGCGGCTATCTACGGAGACCCACAAAACGATAGAGACGCATAAATGACTCGACTAGTCTGCGGTGCTTTATGCTGAGGCCATCCGGTCTTTACGTATGTGTTAAGGAAACCAATGGCCTAATAGCTGACCGAAGATAATACCCCATTCATCCGCTTACTCGCGTTGGTTCTAGAGGTCTAAACGCACCCATTCCGATATGGTTATCTTGGTTTACAATGCTCACGTCCTCACATGTACGGTCCGCTTCGCGCGTGAGACCCCTCACAAGTTCAAAGTTTCAGTGCCGTCTAGCTTCAAGGTCATCACCTCGTTCCATTTAGTTTTGCTGTGCAGCCGGGCTCAGGCGCACGGCCGATTTGGCTGTATCTGGGTGCCTTTTCCGGGAGCTCTCTTTGTGAGAGCTCGCACAAGCGATGGACAAGTTCCGTCCAAGTCAACCACACTAACTCGTCAGACTGCCTCCCAGCCTTCCTTATTGGAACCCTCGTATATACCCTGGGCTTAGAAGGG
