# Supplementary material for: A particle swarm optimization-based algorithm for finding gapped motifs
Source: BioData Min. 2010 Dec 13;3:9. doi: 10.1186/1756-0381-3-9 (PMC3022572; doi:10.1186/1756-0381-3-9)
Supplement: Additional file 2 — Experimental Dataset. The synthetic data sets and real biological sequences used in the paper. [file 1756-0381-3-9-S2.ZIP › synthetic/with_noise_seqs/15.txt]

> #1 ACTCCnnnnnGCATA 69  ACTCCnnnnnGCATA
TGGTGCTTGCTTGGATCCAGAAAAGCACCCAATTTGATCGACGGTGGATGGTTGACTATAGTACGTTGGACTCCGTCAAGCATACAGAACAGAAATTTCGAGAGCCTGAATGTTGATAATCAGGAGCACGGGCGAGAACAAAGATCAGCCCTCTCGCGGTAACCGCAGCCTGCCGAGGGATTTCTATAGCTGCAATGAGTCCCGGTGCGACCTAGGACTGGGATTATCACACGGTACCCTCGCCGTTGCGATCCTACGCGTCTCTTCCATAGCCTACGGGCTCGAAGCGTTCATGAGACGTCAATTAAGTGTGTCGATTGGTAGGGGAGTGCCTGAGGAACGTTCACCTCACAAAGGGGCGAGTTATGTTGACGAGGCAGGATGATAGGGTATGTGGGACCTGGCGATTACGACAAACTGTGGGACCTTCAAAGGCATCATGGATGAATTGTGCCGGGCGAGGAACGCATCTCTTCCACCTTACACATACCATTAAAGCACGATCTAGTCTTATACCAACGCCCACCCAGCCACACCAAACTTGTATAATCGAGAATCCTATCAACGCGGGTCCCACAAGTCATTAATGCGGATGCCAGT
> #2 ACTCCnnnnnGCATA 522 
AGAGAATACCAGGTGGTCACTGCTCGACCTACCATCATGCAGAGCGCCTCGGATCCGCGTAGAGGATTTCATTAGCGTGCAAAATCCCTAATGCCCCCAAGATGCCTTACCCCCCAGTGCTGCCTGGATGAGTAAACTTGAATCCACATTCGGGACCGGACGGAGGAACTGCACGCCACCTTTCCTTGGCTTTCTGATGCGATGCCAGCCTCATGGGCAAGTTGCGACCGGAGCGTTGCAACCAAAGGCTTAGGGTCGAGATGGACCTTGATTCATCGGTCCTATCTATATTTCCTGGTGATCAACTGACCCGACGCCGACCTATATCGGTGCCGGGGAGTCAGCCAGGGGTACTTCTATCACTCACTGCGCGGTTTTCGGTCGACCCACACCCAGCCGTGACAGATCAATGTCATGCAGGATAGAGTCATAAAAGAAAAATGAAGTGTAAGAAGGAAGCCCCCCGACGAGGTAGATGGGGTAGTGCTTTAAAGCCACGGCAACCTCACTGTGTCCCGAACCACTCCCAGATGCATATGCGCACAGGCATGGAGTTAGGATTCAATTCGCGAGTCGCAACTGTTATGCCACATGATCTAT
> #3 ACTCCnnnnnGCATA 533 
TTTGCGTCGAAAATATCCACGAAAATCAAACTAACCGAGAAGAACCTGGTTCTTCAGTAGTCCTCGAAGGATACTCGTTAGGCGCTGAGGGCTACAGCACACAAGTGAGCACAGTCCCCTTAAGACGGTTTTATTGTCGCTGGTACACGGACGCTGGGACCAACTATGCCAATGTAAACGGGAATTGCCGTGGTTGTGACTACTTCTTCACTGCTCCCTGTGCGCAACTAGGCTCAAATCCAATGTCTAACAGGGTTGAGGGATGGTGGGATTATCAAAAACAGAGCTAGCTACGGTGCGACCTCAACAAGAGGGGCACCGGAGTTCTCGCCTGCATCGTGAAAGGGTGTCACCTAAATCGATCTACGCTCTTCTGACCGAGTCAGGAGCGAGCCCCGTGGAGCGCTGTCATTTCTCTATAGTGTATATGGCTAGCGGTCTTAGTCGAAGACATTTATTTCCAAGGCAAACTACGTTATTGTAGTACTTAGACGCTAGTCTAATGGGCGCAACCGACTTATCACTCATAAATAACTCCACACCGCATAACGAGGCCACCACCTGGCAGCAAGAGCCTTTACCATTCCTGGTATGGGTGAA
> #4 ACTCCnnnnnGCATA 574 
ATGGATGTGGATGATTCGCTGCGATAAGAAAATTTTGCTCTTACTTAAGCTATGAGGAATCCTAAGAGTTTGGATGTTGCCGCAAGGGGTCTACAATAGTTGCCGCTCAGTCAACAGAGCTAATCATAACTTTCCCGATGGGAGGCGCCCGACGTGTGGTAGTTTACCAATTGTCACACGCTTGGGACCGACATATTCAACATTTAAAACTCCGTTATACGAGGATGTAGTGGGCGTCGTTCCATATAATCGTAATTGTTCGCTCTCAAATTCATCCGCCCGTCGTACGTCTGGGTCATGAGCCTCGATTCCGAGATGGCGTAACTTTTGCTAGATTTTTGAAAAGCAATCGGGGTCCGATTTAGTTCGTACTACAGGATCCCTTATACCACCTCTTAACTCGTCATAGTTAAATAAGAGACTCAAATAACACTTTTGTGCGGCGCCTAGCATACTACTACAATTTGTCCCGTTACACAATCAGCCGCGCGACGTAGCTTGAGCTGGATTATACCGGTTCACCCAAGGCCCTGTACCGCCCGAGTCACCTGCCTTCTCTAGATAATGCGTGTCGACTCCCCCAAGCATAGACGTCGTTAC
> #5 ACTCCnnnnnGCATA 87 
GAACGCCTTGATAGTGCTATTCGGTACGAGCTTGACTCAGTCCTTCCCAGATTGCGTTCTCGGAAGCTTGCGTTGGATTACATCGATACTCCTATGTGCATAAATGGTCGTTGGAATTGGATTTGCGAACGCGGCCATCCCAATTAAGAGAACATTCCACTGGCATGAGTCAAGTTGTCGCCGGCCGGTGTGACTAACATCCTCTGAGGCATGTGAAAGTGGCGTAGAGGTTTGATAACGCCGTAATCAGAGAGATGGTAAGTTATGCTTTACCACCTGCCTTCCTCTCAACTTCTTTAGTATACTCTGAAATACATGTCTTGGTTCGTGAGGTGTGTGCTTCGTGGGCGTACGGACTGACTGTGATCACGTATGTCAGGGCGATAACATCCGACAAACACTAGGGCAGTGCCCCACCCCATTGTATTAAACAATGGCGAACCCGGGTATCAGATCAGCAGCCGCCCTGTTGACAGTGGTCTAATTCTCGTTTAGACTTTGTGTAGCTATTCGTCCGTATCTGCAACCTCCGATCACGTCGGGACAGTTGGAGCCGCTTCAATATAAAGTCAGACTATTTCCTTGCCAACCACAACAACG
> #6 ACTCCnnnnnGCATA 97 
TTCTACTTAGACCAAGCAGGCGACGCCGGTGCGTAGATCACGGTGGCTGAGTGGACTCTCACTTCTCCTTGACATTGCGACATTGTACAATACGTGCACTCCTGCGAGCATATTGCGGTGGGGAAGGCTGGTATAGTAGCGGTCCCTTAGCGAAGAGCCCTTAAGAGGACTGTGACATAACGGCGCCAGGCCGCCACAGCCCTAATCAGGATAGAGTCGCATTGAAGCACGCGCGGCTGTCGTCCTTACCGCACTACCCGGTTCCCTGCGCGAAACATGCCAGCCCGGGTACTAGACCGGTTCAACCAATCCTTTAACTGATTTTCTCTCTGCAGCCACGTGTTCGTCTGTAGTTCATGTAGGCGAGAATGACCTGAGTTCTTTGTAGGTGGCAATAGTCGCCTTAGTGCGTAGGGCTCTGTCTTCGTAGAGTCCGCTCACATCGGATCCGTATGTCAGCGTTGAAAGAGGCGCGATGTATCTTACGCGCGAACGAGTGGCATTGCTCAGGTTCTTTCCCGTCGCATTTCCAGATACGCCATCTCAGACTCATGGAGCTCTACCAACCGGTGGACTAATCTACGGAGCCCGACACCAGTT
> #7 ACTCCnnnnnGCATA 435 
GCTGTGGTCTGCCCTCTAGCTTGTAATTTGACATTTCCGGAATCCGGCTCGGAACAAATTTTATGTGTAACCAAGGTCTGGCAGCCGGCGCACGTACCTGCCTGCCAAGTGAAGGCTCTCTCCATCAAGAGACCGGTGTCCCGCAAGTCGAATGCGTCGCCCCGGTCCCATGCCTCCGCTACTTTACGGTATACGTCTAGTTCAAAGGGTCGAACACGGTGGGGAACCTGTGCATGCCATACGACTAGGTCACAGCAAGAGGGTGCCTGCTGGCTAATGGGAGAACCACAATGTGAAAATCTCAAAAAAGTGGCGGGATTATGGGCGTCGGGCTGCAGGACCGTGCGCCCACATTTACGCAATCTGTTACTCGGCATTCAAGCACATCCCGCCCTCTGAATACCGGCCCTCCCGGGGCTTTCCAGACGGGGCGTGACTCCGGGCGGCATACTCGAAGCGATACCTTCCTGCCAGCACGGCTACAGCACGGCGGTTGGCTCTATAGAATGTCCTGGCTGGCCATTTTCCACTTCGTAGATATAGGGATCGGTTGGTCCAGCCCCTTATCAGGTTACCACTGTGGCACGGCATTGAGCCCTC
> #8 ACTCCnnnnnGCATA 341 
CCGCGACTTTGCCTCGCTAGTTATCCAGAGCCTAGCATCTTTAATCTACTGAGGTTAACAGGGCGAGGATCTTCTGTGGACCATTTGTTTACGGGAGCTGAACTGCCCTACCCCAAATAAGACAGACACATCAACGCGTCGAGTCGAGCAGAATAGTCGACCGGGTATCAAAAGTGCTAGTGGTCTCCAACGCTATGATAATACGTTTTTCGCAGGTTTTTCCCACATGTTGTTTCGGACCCAGCGCACAACCCGGTGCCGATCTTGCCGTTTTCCCGCGTCTATCGGATTGTGTGCCATTTGGGTTTGCCCGCCCGATGTGATCTCGACCTATGGTCCCGACTCCAAATCGCATACTACCCCCCTAAACCTATAAGGTGAACCCTGGGGATACCCACCAGGTTCTTTGGCGGGTACGGAAGTATACTCGAAATTCTGCCCGTTCTTGCGGCAGGAGTTAGTAGTTAGCCTGTGGACCTGTCAATGAGCTGTTGGGCGAGTTCGCTTTAGCATCATTACCTTAGCGAGAAATTCGCACACTCCGTCCGCGTACATGGTATACGTGAATCAAAGCTCGATTTTTATGTCGTAGATCTTGGC
> #9 ACTCCnnnnnGCATA 548 
GCATACCCCAAATATGTAATCGTATGTCAAAGGACGGGTTGTTGAGATGAGTGGTCATTCTTTCTCACTTAGTTATCAGAACTGTTTTGGACCATCCTGAGTGCGGAAGTAGATATGAGAGTGATCCAATAGGTACCACATCGTATGTTCTCACCTGGTGGTCAGCCACGACTGAACTTAAGGAATTGGGCACGAATGAAAACAGGAACTACCGCCGAAAGCATTATGGTGTTATGGTGTGGATCCCTCCTTGTGCTGTGCCCCCATTTCGCTGAATCTAGGTACGCCAATCGAGTACTTGCAGAAGTGGAAATCGCGTCTGTCGCAGTTCCCCTCCGATAAAAACGCTCTGTGTCTATGTAAACTCTCGGCGGGGTAATGTCCCCTACGTATTCAGGTAAGCTATCAACTGAATCCGGGCCTAAAAGGAGTGAGGTTGTCCCCGCTTTCGAGCAGCCATCTGTTACGAAGCCTGTACTAGCAAGCGTGTGTGCGCCTTCTCGCCCACGTCCAGCGTACCTAACCGGGCCACTGGATGCGGTTGCACAACTCCCTTCGGCATATATTAGAGATCGACTAGGCCAGGACAGGAATTATGAC
> #10 ACTCCnnnnnGCATA 411 
GCGTTTCTTTCCACTGCCTTTTTGTACCAGATTTGTGTGCGTGTAGCGTACGACATCGACACAAATTGGCTCAGAAACGTGACGCCCGTCTAGAAGTTACAAGAGGAGATCGTGAATCGTGCTCCTTAGAGGAAGGTGATCCCATCAGGGCAAACCTCGCCATCACTTATGCATGTAGCGCTTCTAGTCAAGAATCCGACCTTCGCATTGCACACACATGAACCAAGCTGTACGGATGTGAATCCAGGACACCCGCGATCGGCAATATGTCGTAAACGGCTTGCAAGGACTTTCTTATGGGACCACGCTATGTCTAGGGGTGCTTAGTTCGCCTTCACTTCGCCTCCCTTAGCCCAGAACCGTGCGTCTGAAACCAGGCCGCATTCACCAGGGCATTAAGGATTCATATACACTCCGTATTGCATACCTCAGCTCTTATGAATGGATCACCCGATAACCTGCCAAGTAGGGTGGCAGCCGGTTATTATAGTGTAGATCACTGAGAGGGTACCTAGGTGGTACGACAAAGAGCGGTTAGCTGGCCTTTGCCGGGAGAAGAGGGAACTTCCCCTTGAGCACGCTAATGATAAGGTGTACGCT
> #11 JUNK SEQS
TGGTATCCTGAACAAATAATCGGAACACTCATATGAGTGCGGCTGGACGACTGTTGATTTCAGCTACCATGGCTCACCCACGTTCTCCGCCTCTAAAGCACTGTGTTACAAGTTGAGTGCATACGCCGTGGACATAAGACTATGTCGGCATCTTTGAAATTTAATTATGAACAATACCGGGCACATTCTAAGTATGATGGAGTAGGAATGGCTGTACGCCGCTCGGAGGGAGATGTCTTACCGCACCCTGGGTGTCATTGCTAGGTCTGAATCGACTCTGTCATTAAATAGCTTTGGACAACTCTATGCGCCTCATCATCACGAACGGCTGCCGGAGCTTTAATCAGTCCACGGCTTTCATACAGTAACTTATATCACACGATCGAACACCTCGTTCTTGTTTGTGTTATCGTATCATGACTTGCGGTGCCCAATTTTTTGACGACTAAGCCCAATTGGCTTGAACTTAGGTGTCGAATCGAGAAGTTACAAAGAAATTAGCTACATCCGGTGCTGTGGATGAACAACTACCCCGGCCAGTGGCTCTTACTTATTCTAGGATACAGAGTAAGGGTGAGCAAATATTCGTTATGAATGACC
> #12 JUNK SEQS
ACTTAGCACGACGTCCGGTCCTATACGGCTAGCTCCGGCTACAGACTTTGAACCTCGGATCACGTGTCAAAACAGGCCCATCACGAGAGGATGCGGACTAGACTATCGCGGAATCGTATCGTACAGTAAGCGGGCTCTCGCTTCGAACATGTGTAGCTTCCATAGCTTAAGCTCTGCTTGGGCACCGGACACCTCTAATAACGAGCGTACCGTGGATATTGTCTGGTTTGTTTCTCGCAGTGAGAGTATGTCCAATTTGGCGCATCCGGGACACAATTAGCATGAACTTACCGTCCATTGCAACCACATGTAGGGGGTGGTTTCGATGTGCAGCCTCTAACTATCGCACTGCTCGCCCACACCGGTGTGGTTCTGGCTGGTATGCGTTTTATACGGAACGGACTTTCATATGAGAGATCATCTTGCGTCTCTATGTGAACATTACTGGTTGGACCTTTGATTATGGGCGGGGCGTTCCCACTGCAAATTGAGGACAGACCGATAGGTTAAACTGGTGTTGCTATTGACGCGACGATATTATTCGCAGATCGAAGATAAAGCTTTCTGCTCGGATCGTTGGAATAGTTTTTCAGATTAGCT
> #13 JUNK SEQS
TTCAGGGGCAACATCGGACCATGGTCGTTTGTGATAGCGACTCCGTTCTCGTAAGTGATCTCACCTCAAAACTCGCAGGATCTTCCGTCCCATCCACTACTATGGCTGTGGGTGCATAACCCCAGTCTGCCCGATACGGCACTTTCAGCATGCCTTAATGCATTAGTCAGGCTGAGTAAAAAGCCCCCCATTAGGAAGCAAACTGGCCGCCTCTAGCCTGCGCCAACAGTCGTGCCAGGTTTGCGGTTATGCCTTGTAGCTTTGGATGGCCGATTTGGGGCATTAGCTTTCGTACCCATTGCCGAACGTAAAAATAGAACACATCCAGCTGTATGCATTTTATAATAGTAATCAGTCGCGGTGGTATTTTGTTCTTATCAACTCCGAGAGCGCTCATATGTCCGTACTATTAATCGCGACACACACGTCCGCTTTGACCAACAAACGCTTGTAGCCTTACAGGTGCCGGTGGAGTATCCTATGCGTGCGGGTCAGTGACATTTTCGTATATATGCCCTTACCTGGCCACGAACTTGCGTCGGCGAGTGCGGGACCGGGGACGAGGACTGAACGCTTTGCACTTCAATGGCGTTTGCTTCC
> #14 JUNK SEQS
TCGCTCAGACTCAGGAGCTAGCACAGTTCACACTCACGTCTGGAAAAGCTGTCGACATCCTGCCCTCGCATAGCAGCCAGATCCCGTGCATCGCGTATGCACCGTGCATCTTAACGGAAAATCGATCAGTCGCTCACGAATTTAAAGGAGGACTGGGAGCTATATAAAGCAGATGAAATAGCCTCTCTTAATAATTAATTCTCCGTGGTCTCGAATTGTTGTGGTCCACATGTAACTGAGTTTCTTCGCACTTTCTCGTGGGCCGCTCTTTGGGTCCATTACGAAATCGGACACGGGCTCAGTGAGTCTTATATTATGGCAGGATCGCGCGTTCCTTCCGACGAACATAGCAATCTATATCGGATTATACCAGTATCCGCTTCATGTTGAGTGATGATCAAGCTGCGTGAAGACGTACGGCCCACAGCATGACTTTACGTGGCGATCAATGGATGGTATTTCAAATACCGATCCCCAGCACTGGGAACATCTCCACAAGCGGATTCATTCACAGTGTTATGCTTGTCGTTACGACCGCCCTCGTTCGGAGGTTCGCATTTTTACACGGTTTGAGCATTGACATACCCCCCAAACCAGTGC
> #15 JUNK SEQS
TGTTACTTAGTGGGGAAACCCGCCTGGCCATAGGAGTTGACCGAAAAAACCCTGTGACACCTGACGGCCACTGTTGTTGAATCACAGCCGGTCATTGCAAGCTAAGGTCATCTCCACACTGTGAACTGGTGAACAATGTAGTGCATCCTGAGGGGGTCAGATGAATAACTAAGGCGGTACCATTTCCGGGAGCTGCGGCTGGTAACTGATACTTCGCGCTACGCAATGTAGCGCCTGACGTCATCCCGTGCAATCAAATTCCATGCGCGATCCTAGAGAAAGAACCCCGAATCAGTGCAACACGTGCAACAATACCCGGTGTGTTCGCGTCTTTCGCGGCAGCTGGAAATTGGGCCTATCTAAGTCAAATCACTTACAAGTTACCGGAGCCCGCTCTTGTGTTAGGAAGAGCTGGCACCGGTTAAGGTGAGATCAGAAGGAAAAGGCTTGCGCCGGTACCAAGACGGCTAATAATGGACGTTAAAGGTTACTATTCCCTACTACTTACACTTATTAGGACGCAGAATCCGGTCGAACAGCGCAGCATTGTAAAAGAACCGATCCCCGTGAAACCGGCCCTACTAGCAGGGAGCCATTGGC
> #16 JUNK SEQS
GGCTTTGACTTCCGGTTGCGAGAGTACGGTTACAACAGCCCCGGTACTTTCTCCCAGGTACGCTTCATTCAAGGTGTACGTGCATTCCCAGTGTGCAGATTATGTGAGTCAGTCTGAAAGAGCGCTACCAAACTGAGGGCTGTGTGCAGCGGTTCAGCCTCCTGAGGGAATAGTGGCTGAAAGTTTTCAAAGCTAGCTAGTAGGTAAAAGAAGTACGTGTAGCCCCTTAACAATGTTGTTAAAGTATCTCATTCCATATTAATATCTTTTGTTGCGGATGCACACGCATAATCTAACTTAGGACACTTGTCTTGAACCCACCTGATTCTGGCAGTCTGACCCCATCCAGGATTAGTTCCGTTAACTCACCGTGTTCAAGGGGCCGTCGAGAACAAGTCGCGAAATTCTATCGGTAAGCGTTTTATTGTAAAGCAGATTATTCGCAGCTTAGGTCGGAACAACGCCAGCTGAGTGTAACTTCCCAGTGGTAGACACTATATCAGCTCCTGATTCATTAGCTGTTTTCGTAGGGTATGGACAAAACCTACCCATAATTCCGCAATTCGCTGGTGTTTATTCAACAACTTGACAAGTTTGAGA
> #17 JUNK SEQS
TCTGCGGAGTAGAATGTGAAAAAGAACGATGTACCCATCGGGATGTCGGCGGGGAGGCATAGGAAAGATTGGCGCAGGGATAGCGGTCTTATGGTGGCGGCAAGGCGATAAGAGATATATTAGCGGTCTCTACTTTACATGACGTCCTCCTACCCATACTCATGTGCTACGGGTACCGAGTTGCCTCATGTAGTGCCTACCGTTCAAGGAACAGGCCTCACCATAGACGATTGGGAGGGAGTGGCATTACTCGACGGCTAGGTACCATTTAGGGATGAGGCGATGCCAGACATACAGCTCATTGCAGAAAGCGGAATCCGCGGAGTAACAGCTCACCGCCGTGCGGCCTGTCAGCTCGTGGCACTAGAGTGATACCTTGGCGTGACCCTAACGAGCACCGATGTAAATTTCACCGCGTGCAGGGGATGCAAGATCATGTGCAGGCCTTACAAAGGGTCCAGCGGAAGTGCCTCACTCAGCCTGCCAAAGCCAGTGTTAGCCAAGACCCCAGTTAAACACTCGTACCTCCCGGCTACAGGGGCCCCCCGGGCTAATGCGTGACACACTCTCTCGAGACTGTGATGAGAGCTACCCGCGCGC
> #18 JUNK SEQS
TCGCCACTTAGCACAAAAGCATGCAAGGGCTCGCGACATAACGATGATGTAGGGTGGGAATTCCAACCAACAGTACCAAATAGCGGTAATCTGGAGGGTGGCGAAGCGTCGGCAATGTAGTCCCTGAGATAGATTCCATAGCTTCTTAGTGCAATTGTCGGGATCTAGATTGAGCCCACTTACTAATGTAACGAATAAGATCGTTTCAAGTTGATGAGATGACCCCACGGCCTTCGGGGGAGGTGCCTTGGCGTGTCTATCCACACTTTGCAATTGAACTGACCTTAAGCTAGACTCAGCGTCGTACTAGTTGAAGTAGGCGGAGTTTTCAGACATCCTGAGCGGCACCTTTCCTTAGGATTGTAGTGAGAAACGGGTTTGTGTACGCTACGTTGACCGCTGCTTACCTAACTTAAAGCAGGGGCAGGCAAAGCTCCAGACGCACCAGTCGGTAAACGTGGTTAAGCGTTGACAATCCCCGTTGTTGACCTTAGTCAATTTCTACATTCAATTTCTGATTCGGGACTCCGAATAACAAACAAAATGTCGGATCGCCTAGAGTAGTATTATACTACGGATAGTATCCCAGTAAGAGCACAC
> #19 JUNK SEQS
AAGTCTCTTAACTACACGATCAAAAGCCAGGAGAATTCTGGTTCTAGAGGAATAATGCAGTGTGGTCCAATGTTAGTGTGATGTTGTCTTATGTCAGGGGTCCGACCATAGTTATGGGTCCTATGCAAAGTTTACACGAAGGTCGGTAATCGGGCCTCCTTAGTAATCGTCCCCGTTGTACAGTGTAGCGCAGATTAGAGCGTGTGCGAAGCCAATACCCTTCCTCATTCCCTCTGTCATCTAGTAGTCTAAGGGCTGAGTGTGTTAGACCCACATCGTTCTTACCCAAGTTAGGTCGCCTGTTTTTACGTGCTGTAATAGGAGCGCGAGAAATTTGGTTATCGGACGAATGTTAACCGCTGCTCCGTTCGAAAGGATCATAGGTGGATCCGTTCCATATATTCTCTTAATAACGTTCTGGCACACGAATTAGTCCACACCTCGATCTACCGGCAGGGGGCCGTAAACCAGGTTATGGGTTTCCACTGACACGTCTTCAAGGGCCTCTCTGATACTCAGCCGTTCAGACGATATCCGGCTCTTATAACAGGCACAGCTGTCTGGGTTACATTAGTTGTAGCTTGATAGGGCACTGTTCTA
> #20 JUNK SEQS
GGTGATCGGGAACTGCTGTCAACGATCTCCTTTTCAGGGAATACGGTCAGTCTATTAAGCCCACACCGTTTAGTCCGAGGTCTGGGCGTTTAATCCAGTTGGTAGCCACAGACGGTATCTGAATTCATATTGGGGATAACAGCCAACCTGAGTACGGCGGACAGTGGTGGAGCCACCCGCTTTGTACCCTTCATATGGGACGTGATTCAGGTCCGACTGGGCAGCACTGATTGGCGCCACTGCAATACGGAAAAGCATAGTTGGGTATAACTTGTTCAATGATGACTAATTATCGCAGACTCAGTACAACTGGGCGTATAAGATTGATAAATGCCCCGGCACTGAAATCTTCCTAACAAGAACGCTAGCGTCTTTTTATATGCCGCCTCCCGGTATGAGTGCCGAACAAAAATGCCTGACAGTGCTCTATGGCTACAGCAGGACACGTATAACTGGTTCTTTCATGCTATTGCAACCGACCCCGATATTCGGCAGAGTTGGGATGAAATCCAGTTGGTGCCATGACGGCCATTCTGCTGAATCGGACCTTGATGGATAGACTACATTCGCGTATCTTGAGCGTCACCAGTATGAAGTTAG
> #21 JUNK SEQS
AGCCCGAACAGGGCTTTATCATAGACCTACCCTGGACGAGGGAAAATTAGAAGATGCACGCTTACCAGTAACGCCGCCCCTCGCGCTTCCCGAAGCCGAAGACACTTGAAATGGCATATACCGCCATTGTTATCACATTAATTGCAGACCAGGGAAGTTAGGACTCGTAGTACTGTTATAGATAGTACGTCAGGCCTACTGAATTGGTTGTCGGCACGCTCTTTCCCACGTTGTGGGCCCTAGCTTCACTATGTGTATTCCGAAGTGAATCTTTAGGCTAATTGGCCTCAAGTCGCAACATGTTCTCTAATCTGTGACCCCCTAGGCGGGGGACCCAGCCTAGGTCATGCAATTACCGAAAGGCATGACTCAATTTCTGTCGTACACTGCTGACTAAGACCGGCCCAGAGGCACCGCTCTAAGACCACTCGCTAGACTTGCCTGGCAAACTACCCGTCTGGCTCGGGTCCCGGCAAGAAGCAGGCTAACTTTCGCTATGCAAAGCAGTCTCGTTCATCCACATGGACTTTATTACACATGTAAGACGTTTTATGGGTTCGGCGGGTGTTGCGGCAGTTCGGAGGTAAGTCACGGTAGGTC
> #22 JUNK SEQS
AAAGGACCTGTGTCAGCAAACACTTCACTTGTAGCGTGTGCGAATAGAAGACGCCCGCGCACAATGGGACCCTCCGGTGGCGAAACCGGAAGCATAGCTTTAAGCGCTCTGTGGTGTAACAATCCGGTACGTCTCGCGGGGACAGAGCCGGCTCTAACTAGGTTCACGTTACTGCCGTGTCACAGAAGCAGTGCGTCTCATCCGTGAGCGCTTGTCGATTACGGGACTAGATTCCTACCCAGATCAATATTAACGGGTCGCCCATGTTAAAATCTACTTCGGCGATAGGCATTCTGTTCTTCTGGGGTCGATACCAACGGTGCGTCATACGTGGGCAAAGGCCTGTTTAGCTATCAACTAGCTCTCGAGGGATTTGGTCTCGGCCACCCACAGCCCGTCACTCCTATCTAAAGTGATTCAATAGACTGACTGAATTAGCAGCAAAGATGGAGCAACGTTGAGACGTATCCTTTTATGATAGTGTTGACCAAGGATCATACCTCAGCTACGAACGTCAAGGAGAGTTTTGTATGCTCGTCACGATATACTGTTCTGAGCTACTATCTATGGTAATTATTCGCAGGTAGCCCGGCGGGCGCA
> #23 JUNK SEQS
ACAAATCTGGGTTAGGAAACGGATAGCCAGCCTCCAAGTGCCGACAGCAGTGATCACGGCCTGACAACGAATCGTTGGAGATCCGGCTCTCGTTGATTCGTCCATCTCTAATTCAGTGCACGGAGCACAGTTTCTTGTACTAAGCCACTGCAAACGCCACTTATATGGGGTCTAAACACAGTATTCCATCCGCCCCATATGTACTACACTATGCGCGACCCGAGTCATCAGTTTATTCTAAAAGCGTTGACAGCGCGGCTGTGGGGCGAAGAAGTCCGCTTGTCTGTCAACTTTCGGGAGGGGTCCAGACCTTCAGTTATTCGTATCGCCAATTTAATGACATACATATTTTAGGACTTTATTTGGATCGTGGTTTTGTGCTCCCTCGGACGAAGGGGCAACGTACGTTGCACTCGGTACTGTTGCGCTTCAATTACCTATCCAAGGGCTTCCTATAGAAGCAGCTTGAGGATTATGTGTGCATACGCTTCCACACATTACGACCCATAGTGATCAATCAGGCTTCATAAAGGATTCTTCGGTGCAGGAAGGGTCGCGCCGCTAGGTTGGCAAAGGCAACAGTTCCCGTGACATCGGACA
> #24 JUNK SEQS
TGATTGCAGCCTTAGCCTTACTCCTGTCTCCGTCCGTTGCATAAAGCCCAGTATATGAACCCTAGATCTCGACTACCCGTCAGCAGAGGATTCGATGTAGATGCGGGTTCGACAGCTGTCTGCAACATAACATTGCCACACTATAGATCAAAGCATGAGGCTTAGCGTCTTTGTGGGGCTGGTCTTAGAGACCTCTATGGGCCCATTGCCCATACGACAATCCAAGTCGCTAGACGTCCAGGACTCTTGATCCACCGAGACCCTCGGATTCCCCGATGTCGGTTGAACCTCGAGGGCAGATTGACACAGACATATCCAGGTAATGGCTGAACTGGAGTACTGCGGCATCGCAGGTCACATCAAAGGCCCCGCTTTGATCCGTCACCCCGGATGCTCTAGCGAGCTCTACCCTATTCACGGTTCCAAGTCAATAGAAAAACCCACATGAAAGTTTCTATTCATAAGAAGAATCGTGGGATTCCGACTACTTGTGGTAGAGTACAGATCTTAGACACGACTTACGGTCTGCCCGTCATACGACAATCCCCGCAGGGCGTAACCCTAGTATCGTGTTCACTCTACGGTTAGTATACGCAGCTT
> #25 JUNK SEQS
TGCGCTGGGTGGAAATTCGGCCGTATTGAGCAAGGCCCATAGCCGGACTGTAACTACGGCATCACAGTCGGCAAGGGTTCCGCCTCCATTGAGTAATGTAACGACAGTTCACTGGTTATGTCGGCTGACCCGGTGATCTTGAAGGGCCGATGGGATCGTGTAACTTCTACGGCGATACATGTCACCTGTGCGTCTGACCAGTTTCTGGCGCTCGTTTGCGAGATATGAATCGTACATTGACTTTCGGAATGCGGAGGGGGGTCCTGCTGATTTTGCCACGAATGGTAAGGTAGACCGGAAGAAGTGTATAGTACCTCCTTTGTCGATCGTCCTCTGAGTTGCGTTTGAACTTAGCGGATATCCTGACGGACCGTACGGCGTAGTGTGATCAGGGCCGTTCTCGCAGGTATCTTTTCGCCCGGACACGGACTAGCCTTAGTTTTTTGACTGTCATGAAAGCGGCATGTTGCGGCCCATCCGTAATTGTATGCCAGCTACGTGCCTGGTGTCATCAGCTGCGAGTAAATACGTATATCGTTGAACCATGTCTCCCACCCCGGTCGGGGTACTGCTTGTTCTAAAGGCTTGACATTTCCCCCG
> #26 JUNK SEQS
AATTTCGGGCTTGCCTAACCGCACAGGCTTTTTGGTAACGGACACGTGTATCCTGGCATATTTTCCGCGTAAACACATTTTGAAGGGTGGACCTAGCGATGATGCTTCGTACCACTGATAGTGTGGCTCCGTCCCTAAAGTCTCCCAACTATGGGCCTAGCTCGAGCCGGTGTTTAATACTCACTGGACTGGGTCGCGTAATGTGCAGAATTCTCCCTCGGACATGTCAGCCCTATAACACAAGTCTAACTTCATAGGCGCGTGCAGCATGCAGATTTATATGCTGGCATTCGTATTGCTCTCCCCCAACTCAGGTAAAAATGGGGCCAGCCCGTGTAGTCGACATAATAATTGCGATTACAGTGCCCCACGGCTGATGATGTGCCACAAGCAAATCGAGGCAATTGTGATCGTTTAACAATCATGTAAAGGCGGACAATATAGGTGGTTGTGAACGTCGTTACCGCGGCCGCCATAGGACATTATAGTCAGAATCGCTAGAGTCTTGCCGTCCGGCTAAACGCCGGATGACGTCAGAGTCAGGCCAGACGAGCCTTATGGATATAACAGACGTAAAAGACCATGGTCGGTAGGACTCGT
> #27 JUNK SEQS
TTCGGCGGCAGTCGGTACAGATGGGTACAGATCCCTGTCAATTCGCCGTCCTCTCTGCAGAAGCGTCATGATGTAACCGATTTATATCGTAGTGTCCAGATGTCGACTCTTATGAGGTTAGTGGCGTTGCTCATGGTTCATACGGCAACTCTTTCACCTAGTCGGAACTCCGCGATAAACACATAGTGTTGCGTAATACTGGCTCGTCGTGGAGCAACGTAACGACGTCTGTCATGGGTACCTCAACACAACACTAGCATAGTGGGAAAACCCAGCATGGTGTATTACAAACTTTCCTGCTTGCTAGTAACTGCTCAAGAATCTGACAATCTGAACATAATGAGTTTTTGTACCTTCATCTCCCCCGCATGACGGACCTCTGCATAACCTGAATGCCATCTCCATTAACTCAGGCCTCGAACACAGGCTCTGGATCATGCTTCCGGGCTCCAGCCGATATCTCTTACTATATGGAAAGCATGACACAAAATCTACGCGGCCGATAAACGCCGACTAGTAGTTAGTCCATTCACCTGCTTACAGCCCCTCCCAACTTGAACTCCATCGAACACCGGGATCCATCAAAATAAATCGAATGCT
> #28 JUNK SEQS
ACCCATAATCCTAGACTAATAATCGTGCCTCCAGTACTAAACACAAGTAGGAGCCCATGGGTTTCGTTCATGCTTCTCATTTTCACGCACTTAGGGCCCGCAATATATACTTAGCATTCAAATCTCTAGAGAATTAGTATATGACTCCTGCTTAAGCTGTTATATGAGGACGTTTCTAGGGTCCTGTACCTCGTCCCCTTGAGCACGTCACTTGCGAAGGGGTACACGCCGTCACCCTAGACCTAGGATAGCGCCTCGGTTAGCATGCTTTTAAGATACGCTTTCATGGCCGCATCTCGGACCCCACAAGGCGCCTCACACTGGTCTGGCCTGGATGCATAGAGACCCCGCGCTAAATTTAAGGGGGCTGATAACAGGGTCTGGTGTTGGGGGACAGTCGCCCCGTGACATGTCCGAAGGGAAACCATAGCCTTTCGCCTCCGAGTTGTCACCCCGGCGTTTATGTAAAGACTGGCCCAAGACTCGGATATTTTGGTGGTAGCTATCCACCGCGCTATTATGTTCCCATTAAGCTGAAAACCGTATGATCAGTTCAAGCAGCAAGTGGAGGCAAAATGAGTCCGAGTCCACTCCTTACCA
> #29 JUNK SEQS
ATGATGAGCACACGTGAGTCGAATCTGCCTGCGACCGCTTCAATGTCTCAATACGCAAGCTAGCATGTACGGGGCACGTGGACGCTTCTCTGGCTGCCCCTATCGACAGCGACAGGTCTTTGCCACTCGCGCCGGTGATCCGCGGAACCTAAGGCGTCTCGCTTTCGGCGTGAAAGAATGAAGGGAACCTGTACGATAGAGCTGCTAGAAAAAGGGGGTTCCGCTACGCTGTACGGCGACGACGGTACCTAGCTTATCGAAAACGGTTATATTCCCAGGCCTTGGGGCTAGACGCTAAGATGTGTCTTTGAACTTTCCACGGCTAGGAGACCGATCCGAAAACCTAAACCCTTGGAAAAGACTGGGTTCTACTCTGCTTGAAGATAATCAGCGCAAATTCTTGGACCCCAACAGCTGCTTGCCAGCAGATTTTGGTTTCATCGTTTTCCGCTTGTCTTATGTTCCCCCAGCTTTGGTCTATATGGGACCACTTACCCGGCATATTGCGAAGTCCGTTGCAGGTCGAGTGAAGAACTGGCGTTGAAATTGATAGGCATATCATAATCTGAAATTGTTGGGATCACAGGTGCAGCATAGGGG
> #30 JUNK SEQS
TTCGCAGAGAACGCTGTCCCGCTTGGAACGGACTGTTATCCTTTAGCTTGACTACCGCCTTTTCGGACGTTTGGGTATGTCTACTCGCGACGTATGGTTCGGAAATTAGGTACACACTCATGGTTCCCAAGGTTGTGGAAATACTCCCCGCACTTAAACACAGATATCGTCGTGTGTATATACATAATCCTGCCGAGCCACTTACGGATGCGGGGGGGCTTCCCGTCACTCGGAGTGATCGATCGCTCTAATCGAACCAGACAGCGCATCCCCCGAGCCGGCCTTCTCGATTCACTGTTCAATCCCCATGGCATATAAAGAACCATAGGTAGATTCACCTTTATGCTGCTCCTGGTCTGTGGCGCCACGCCCCCCTGAGTTTATCTGTGAGAGATTCTCTAGACTCCGCTCCGGATCGGTTCTCCGCGCGCGACTTTACATTCCCCCGATCTAAACTCTATAGTGGTCGACGTTTAAAGAATTAAAGTCCTCGGAAATCGAGATCAAGAGGAGGCGGTCTAAAGGCGGATCAGCATCACGGAGAGTGAGTTTAACGCACCTGGCTGCCGGTAGCCACTATTAGTAACCAGGTAACAGGCA
