# Supplementary material for: A particle swarm optimization-based algorithm for finding gapped motifs
Source: BioData Min. 2010 Dec 13;3:9. doi: 10.1186/1756-0381-3-9 (PMC3022572; doi:10.1186/1756-0381-3-9)
Supplement: Additional file 2 — Experimental Dataset. The synthetic data sets and real biological sequences used in the paper. [file 1756-0381-3-9-S2.ZIP › synthetic/with_noise_seqs/16.txt]

> #1 TGCTCnnnnnAGGAA 307  TGCTCnnnnnAGGAA
TTAATTTCTCTATAACCTGACAAGATACTTAGGATCAGTTTGTGGTATTGTATATTTTAGGAACCTGCCCAATTTCTTCGCAGAACATCACTCGAGCTTTATTAGGCCCGTTTGTTTTTAAAACGATATGTACGATCCCGAACTGCGGACGAGGCATAAGGTGTGGTTAACAATTTACCATTCCGGCCTGTCCGCTAAGAAAAATTTTCATAAACGTGTGAGTGAACCAACAAGCTCAGGCCGCGTTCGGTGAGACTGGTGTAGCCCTCTCGAATGTGTCAGACCAGAGATATTGCATAGGCATCACTGCTCAATAAAGGAAGCTAGAAGGGAGCCGTGCACATTAAGGAAAAGCAGAAGGGCGAGATCGACTACTACCGCCGGTTGGTGAGACAAAATCTTTGTACTCTCGATAATGGGAGAAACCACACAAATTAATCTAAAAAATTGCTAGAATCAACGCCGACTAAAAAAAACATAGCTGTTTGATGGCTTATATAATACAACCACCGGAACATTATCGACGAAGTATTAATACAAGCGACTCCGAGCGAGTGGTCGAACAAACCACACAAGTGACGGTAGCTCTTGCTGGTGGAT
> #2 TGCTCnnnnnAGGAA 396 
GTTGAGCGGGAACCGGATGTCTGTGGCAGCTAAGGAATGGGTGTACGAAAAGTGCCATGTACTATGCACTGTGCTGGCTGCTAACGGGCACCCACAGGAAGTTAAGTGTGAACCCGTTAATCCAGGAACCATAATAGGGGAGGCTTAGGAGCGTCAGGATTCGTCCTTACCATAGTTGCGGATATCACTCAGGGCTAAGACAAAAGTTACCTCCTAGAGCCGTTCAGCAACCACCAACAAGCTTGTTATCCAAATCACGACTCGATGAAGCGAACGTATGGAGGCCTCGCGAATGAGACGTGATGCCGGAAACTGGACTTGCTGCCGTCTGACGTAACGGCGGGCAAGCACTCACGCTGGTATAGGAGTGACCGTGGAATACGCCTAGTGCGGAGATGCTCCACCCAGGAAGTGAAGATCGATAACAGATAGTTACGCCATCTGATGGTCTCCGCCTCAACAGAAGCGAGGTACCAATGTCCAGTCAGTAGAAAAATCGTTCGTGTTTGCGTGTGCAGATGGTGTTTGACCAGTTCGTAAAGATCGAGAACGTCAGATACCCCTAAAGTAGATGTAATGAAAGTCTCCGCGTGTTGATAT
> #3 TGCTCnnnnnAGGAA 242 
GTTCGTCGGGGGACTTGAGTTCCGATGATGACCTGAGAGAGAGGCCGTGAGCCTTGGGGCAGGCCCCTCTATTGCAATTGTCTCAGTGACTATGGATTTATTTGGATGAGATATAACTTGAGGTAATTATTTGGCATAGTTGGTCTTTGGCTCTGCAGCACATTTAAGCGCACTTGGGCCCGAGGGTGAAGCCCCACCGGTTGAGCTCAAGCTGTCAGTCTCGAGTATAGGACAATGTAGAGTGCTCTTCCTAGGAATCACTAGACGGAGAACTTCCTGCGACGCAACAGCCCGACTGTTATACGTTTTCCCGGATGAAGGCAATACGGCGGAGATCTGAATGGCGCAGCGCTGCGGGCATTTACTTGGCTGCCCGTGGCACGTTTCGGGGCCCCGAACGGACTCGCAAACACATATCGCTCTCGATTCACTAGGCATCCTTCATCCGGTACATGTTGGAGTTTGCAGCGTACCCAGGGACGCGCACCGTCAGCTAGATTGGATTCTCTCCAATGCTTGCGACCCCCTCATTTTGGACATGCTGAGATCGAAGGCTTGTATGTGCCACGAAAGTTGCTGTCGTAAATTGGTCAGTCTAGC
> #4 TGCTCnnnnnAGGAA 34 
GGGGCCTATGCCCCGCCCATCCATCCTCAACGGATGCTCGGGGGAGGAACTGTTCAAACACGTTGTTTTGTGTCGGATCCCATATCAACCAGTTGGTCCGTCATGGCGGGATTTTGATGGATATGGCCTTATAAGGTTACCAAAATTAGCGGATCTCTACGAAGCGAACACGCCTCAGCGTAAATCTAATCGACACTACACGTGTGTTAACTACTTGGATGCCGTGTGGATTGGCCAAAACCTCGTCACCTTGCCCTAACATCGCGTCTTCAAACGTGTCTGAGTGTGGTATGCCTTCAGACGCGATCGGGGCTAACTTTTTGCAACTCCGCTAGCAGGTACCCACGCACATATCATGTATCCGGATGGGCGTGATTGAATATTTATGGGGGAAAGAAAGGGACAAAAGAACATAAATGGGCAGCCACCATTGTATAATGATAAGAAGATCGACACGAGTACGTAGGAGCTGATTGTTCTGGCGTCTGCCCGGACTGTTCAGTACGGCGTAACGTCTGTCAATGAACTTCATTTTCGCGACGAGATTAGGCGTAATAGGTTGGGGCTAGCATAAGAACAGACATCAGCGCACTGACTTCG
> #5 TGCTCnnnnnAGGAA 427 
CCCGTCGCGACTAACAGGTTTATCAACAGTCTAGCATTCCTGCTGGAAATATTTCATGACCCCCTGCGGGACACCGTCTTATTTGATCGTTTAAATGGGAAGGCTTTGAGCACATTATCGGACTAGGGAATAGCCCACTATCACCTAGGCACCGACAGAATTACAGTATGAGTATCTATGCTTTCTACCACATGGTACTTTTCTTCATCTCGGACATGCAGTCGCTCCACATACGAGGTTCAGAATATCCTAAAGCTTGTAGTCACCGAAGCAACATCTCTGCTTTCGGTGTGCAGGCAGCGACGCCGTATGGACCTGACGGAATAGCCGAGCATTCACAAAGTAAATGACAGCACGGTTCTGGTCCAGTCGTTCATGTGGAGCGTGACCTGACATTGACCCTAACAATAGCAAGGTCGCGGTTTAGTGCTCACGGGAGGAAAAGTTGACTGTGCTGACAGCTGATGATGTTATTGGGAGATCTGGGAGACCCATCTCCGTACTTCCGTGATCCTTACAGCCTGCGTCTATGACCAGTGCCGCGAAGACGGTTGCAACCACCGGGAGATACAGGGGGAGAGCTCTAGTCTTTAGCGGTGC
> #6 TGCTCnnnnnAGGAA 285 
ACCGTACAGCGTAAGAGGGCCCGTGACCTGATTCCTCGTATCTTCGATAGCCTTCCTGGGCGCATTTCCGCCAAACGACGGGACCCGATATAGACGTATCTAGTAGATTCCCTCTAGCCGGAGAATGAACCTCTGGCGCAAGGTACAGGCAACTCCGTCGCGCGCTATGCTGACCAGCGCGTCTGGCAGGTTCACGAGCGTCATGCTCTGGCCTCTGGTAAGTCTAATGCCGGCCCGCGCTATATATCGGCGCAAACATTCACACTCTATCTTATGAGAGACACGTGCTCTGACCAGGAAGGGCGCTGTTATCACTCGGCTATTACCTAGGGAATGCTAAGAATACGCTATGCGGCATCACTTCAGTCCTGATGTTTGCGGACTGTCGGGTTCGACATTGGCGCTCAGTCAGCCCAAGGGACCGTCTAAGGGTATGCAACCCTTGATTTCCTTTCGACGCTATTATCGTGTATGTCGGACAGCTCGCCTAGTAGGCCTTACGAAAAGGGGAGACCCTTTTTCGTTAAATTACCCCCCTATGAGGCTAAGTTCACCACCACCCGGGTATTAGCAATCATCGGCATGCTAGTCTATGGGGCC
> #7 TGCTCnnnnnAGGAA 530 
AGGAGTACATACTTAAGAGCCGGAAAGGGAAGGGGACTGCGGTCCTCTTTAACGACTGTCGTTCCCCGATAGCTTGGACCAGCCACTTTGAGGTTTCAGCAGACCTATACAATCCAGATCTATCTGAATGGTAGACCAACGACCCTCTTCCGCATATACGGTCTCCAGGCAACCCTATGAATGCAGCTGGCACGTGTACCCCCGGTCTGATGTCTTTAGCTTGACCTCCAGGCACTTGGCGCTGTGCGGAACTGGCTCGCCATGAACTTAACCTTACCTACTCACTCAATCCACTACCAACAGGACTCGGCTCTAGGCGTCAACCACGCCTGGCAGGTTCCCAGAAAGGTCTTGAAGCGTTCCCGCTCCGGGTGCTTCGCATATCATTCGGATTCGCATGTCAGTCGGTATTTTTCTGACATCAGTGTTCCGGGCCTTAGTTGGTCTGTATATCACAGCTTGGCATGAGGGCGATCCTTCTTCGACTATATGTCTTACTGAGTGGTTAGGCCCGTCTGCGTCAGGTCTACTGCTCGTTTTAGGAAGTTAACTCCCAATTCAACTCAACCGTCAGTCAGACGGAATGAACTCCTGACGAGA
> #8 TGCTCnnnnnAGGAA 326 
GCTAAACGAGCGGCGACGCATGTCGAATTACCCACGAGACACTTGCTTTCTGTTAGTACGAGTCTCTTTAAACATACGTCTTTTGTCCTGATATCTAATAATAGTTGCCCGCACAGCCAATAATTCTACGAGCAACTGGATACACCGGGGTCGTCGAAGCGGTTGTACCGCCGTCAATGTGCAAACGACAGTGCTACTCGGTTAGAAGATCGAGGCTCCCCTAACTAGTGACCACTAGCACTGCCCGAGACTTGTACAGAGTCTTTGTCTAGGGTTTGACGCCCTAGCAACGTTCGGTGTTGCCAACAGCCAGGGGTATTAAGATTTGCTCATGTCAGGAAACATTGGTCCTCTTCTGGGGTACATAGATTCTACGTTAGAGCGCCTATCGCAGGCGGTGCGTCGCTCAATCGCTTGGACTGGACCCTTACCTAGCCCTGCGTTTGTCATGTCCTGGACCCGGATACAGAGTTCTGTGATCGTGTGCCTGTACCAAGCAAGTTCAGTAATTCGGACCCTATGAATAACCCCTACAATAAATACCGCTTGGTGATGTTTCCAGAATCATCCTACAGTGCTATGGTGCGCATGAGTACAAAC
> #9 TGCTCnnnnnAGGAA 271 
TCGATGGACGTTCGCGCTGACGGAGAAGACAATGAGAGTCAGCCCGTGCCGTTCTCCAACCACAGCTTTGAAACCCACTCGGAGTATAATCCTTGGACCATCATTCCTGAACGCTCCGCCGTGCGATGCAGAGGACACAGCATACGCGCTTTGGAAGAGAACAGTATTCTGTACTCAAACTTACCACAAAACCATACTAGGGCGTAATCAAATAGCCTCCTCGACGCGCCCTTGGGTGGAGGACTGGAGTCCAAGGGTATACGTAACTGTTTGCTCTAAAAAGGAAGAGTTGAGCAGTTCGGCAGTCAAGAACCATCTATGTGGCTTAGGCCCGCTGTTGCTGGAGGCCGCTCTGTGCTCTAGAGTTAGGGACAGGTATAGAAATGTGTGTGGCTAAGCTCTTGACATGATAATAACTGACCTTGGAGACCCAAAAGATAATACGCCAATAGATCGCCAGGGTTGTTAATAAGCCAGGAGCCACAGTGTAAGGTCATACTTCTCGCGATGTCTTGACGGCGGTACAAAACTATTCCATGTGCACATCGCTTTCGTTGTTGCTGAGACGTTCCAGTCCATGAGCCAAAGTAAATTACTGTG
> #10 TGCTCnnnnnAGGAA 83 
AAGGTTTTGCTAGCAGCGGCGGACTCACATGCTATGTTCCACCTGCCTTTCGGCTCTAGTTAAGCAAATCGTGTGACAAATCGTGCTCCCCGAAGGAAGAAAATAGTCGTCGAATTGGAAGCCTTACATACTACGATGCGCTAGTTCCCCCATGTGGCGCCTACATGACTGGGGACCCGTTTTGCGATTGAAGCGGAAGCTATGGATACGTACGGTAGGACTATAGCAGACGAAATATTGCGGTACGATAAATCTTTCTGCAACCAACTTTCCGACTGGGGGTGTGCTTCCACCGGCGAAGTCTCCCATTTGCGACACAAGCAAGGGTCGTTGCGTGTAGGTAACACCCCCAGGAAAGTCCGATTTGGGGACCACGAGACTCCCTCCAAACCGGAGCGATCAAGACCATCCGGTTGAAGAATCTCCCGACGCCGTCAACTCGGACCGGGAGGTACCCGTCTCGAAGCAGGTACCAGTGACGTTCTCGATGGTTATTGCTCTTCAACTTTTACGAGCCCGATATGATGTACATACACGTACGCGCCAGGCAGAAGTCCCACGAATCAATTAAGCGTGGCAAGTAGCTTGATTTTTGAAGTT
> #11 JUNK SEQS
GTCACAGAGTAAGAGTAGCACATCTCCTTCTGAAGGCAGTTGTCGCAGTCTCCGGCATATATCCATTCACATTTCCACAATTCACTCCGGCTCGACGTGGAGCTCGAGAAGTTTTCGCGATTTAGTGAGAGGTTCAGGGGGACGTATCCCGACCCTCTTTTCGGATTGCCAAGCGCGCTTGCATGCGTACTTGCGTACCGGGGATAGCCCCTGCTAGCAGTTCCATAAAGGTAATTACCCGGCATACCCCTAAAGAAGAAATTATTAAACCTTGTGGATACGACGGCGCGTCCGGACGAGTGCGAAATCTTGCTATGCGTTCAATGCCACTTTACAACTCAGACCACTCTGCATCTCGAGATCTTTTAAGCCACGGCTCTGAAGTCGAAGGAGATCTTCTCTAGATAGGCCCCCTAGCCGATGGTGTGCCGGAGAACAGAGTCTAAATGCCGAAAAGTGTAACATGCAGTAATCATGAGACAGCAGCGCACGAGGTATATTATGGTCATAAAAGGAATGCTTTACGTGCTCAAAGGAAGTAGAAAGAACGCCCCCGTAAAACCAGTGGTACTGCTGTTGCCTGGATCTTCATTCTCACTA
> #12 JUNK SEQS
CATTGTCCGTGATAGTTTTTCTGAAGCATAACAAAGTGACCGCATAAGTTCAGAAGGCGCCTGGTTAGCATGTCTGCTAAGGCAGCGATACATAGGTTAATAGGCCAGACGGTTGCCACACGAAGTTCGTCCTAAACAGGCCAAATCCTGCACGCTCACTTGATGATACGGGTGTTCACCTGCAAGTCGAAGTCCCCACGGTCCGACTAGATAGTCATGTTTCGAGACGCACCCGTCTGCCTCGCATCTCATACCATCGGTGTATCTACCCGAGACTTTGCTCCCTGAAAGTGCTCTGCAAGGACTGAGCGTAACCTTGTTATCGGGCCTCCCTCGGTGCACACCCGAAATTCGATCGAGCCTTAACTAAAACACGGAGGACGCAGACCATGCGCGGTCGTCTACAGTAAGCCAGCGTGTTCGCTTTGGAACCTCGATGATACCAAGGTCGGGATGTGAGGATTACGAAAAAAGCAGTGCAATTATCACCGACCTCGCCTCGTCAACGTATAAGTCCACTCTTGAGATACGCTCTTCACAAAACTTGATTTAGGTGCTCCATGAACTCGCGGCGTAGCCCAAGGTCCAAGCAGTAGCAAT
> #13 JUNK SEQS
CGCGACTGGAATAGCTTGTTCATTAACCACACTCTAGGGCGGATACGTAGGCGGAGGCTGTTTGCGGTCCATTAGAGCTGTGTCATAGATATTTGACATGCAGCAACGCAAAGTGGGGATCAGATAACCATGACTAGATTCTATTGGCAGACTTGGTGTAGTTGAGTGTGGACGTAACGAAGCTCTCCGCCAAATATGTGACGCTCGTTATTGAGAATCGAGGATCCGTAATCGCATTTGTGCCGTCGTGATCTAAACGACGTGAAGTTCGGTTACTCAGAACCTCCAGTATCTCCATATAGGTGGCCTCTTCAACGCCAACACACGACTACCGCTAGATTTTAATCGCGGCTGTAACACAAGGGTCGCGGACCCCAGTCCGTAAGAATCCACAGATTGCCACTCGAGCATGGGGGATTAAAACAGCACACTAGGGCGAGGTAAGGTGCGGCGGTTAATGAACCGTTTCTCAGCAAATTCCCTAAGTAGGGTGTAAGTAAGCAATACTAAACCTCCCAGAGATAATCGGCGAGGACTCATCCATAGAGGGGCTCCTAGCGTAGGGGTCAAACCCACTCTCTCGGGACGGTAGTGACCTTC
> #14 JUNK SEQS
TTGAATGTACCTTTGCTTAGGAACTATATGCTCTTGGCCGTGGGGATCTTTGATTTTGTTAAGGTCAGTCAGAGAGGTTGTTATGTGGGCCGCTAAAAGTGTCGCCAACTGAGGTCCCTTGAGTTGTTTGTCCATGGTGTGATCGGGATCTCCCAAATTTCGAGTTCCGTAAATCGCTGAAGCCTCCTACGGTGAGCCTTCTACGCTTCGTCAATTCATGCCACAATCGTCTGCACGTATCACCAACGAAAGCATCAGTGCACACCCTCCTGCAAGACAACAGGACAAATTCTACAGGTTAGCCGCTGGTTTTCGTTGATCTAATGACATAAGGGATCTGCGCATTAGCACGTGGGAGAAGACAGTAGATACCCGCCGTGGCCCTTTTGTTAAAAGTAAAAACCGTGTCGCTTGAGGACATAATCAGAAGAATGGCCAATGCGCATTGTAGGCGGGGAGGGTTCCCGGCGCAAACATCGGCAAGGGAAGTGCGCGTGCCATTATTCTGGCAACAGTTTTCGGGATCTGGAGCTGCGTAAGGAGTCATATGCCAACACAGTCAAAGCTCGTTAACTCGGCCCGTCGACTCTGGTTGCACTG
> #15 JUNK SEQS
CGGCAGGGATTCCGTATATAAGGTCACCGAATGGAGAGACCAGGGCGCGGCGATCCAGGGGGCCCCTCTAGAACGGGCAATCGTCAACGGTCCAGGCCTACGACTGACTAGGCACGACTTAGACGGTTTGTCATGTGGCCGTAATCGATGTTATATCTGACGCGCACTGGCCCCCCGTCCCAAGTACATTACCGTTGAGATTCAAGCTGGATGCCCCGCCGGGTACGGCCGAAACCGGAACAATCCCTAGAGAGCATAGACCCCCGGTAGACTACACGTCATTCCCCACACGCGTGAGCAACGTCTATCTACTAGACACGAGACATTACAAGGGCTCCGGCTAATGAAGCGGTGTTCGTTTACCGGAAATGCGGCCCCCTTTGGCCGGACCTCGAACAACTGGCCTGGATCTGTGTCAGCCTATGATTATAACGCGCAACTGCGCTCGTTTATTTCTGAACAATGCCTCGACACTCAAATATATTTAGGAGTAGGGAACCGCGGTCTTGTTGTTCGGCAACTACCGTCGATACCGATGACCTTAGAGACTCGGCTTTGCGGAGTCCAATACATACCATCCGGTATGATACCGCTGGAGTT
> #16 JUNK SEQS
GAACCCGCATTTGGTCCTACACACCGACATCGTCTAGCGGACCGTCAAAAGCGGGTAGAACCGCGCCAGTTGAACACCAGCGTTACGAATACAGGTTATCTGAATCAAGAGTTCTTTCATAAACTTAGTTAGGAGCCGCTTAGGCCCATCTTGAACTATGATAGTTTACATAAGGGTAGGCGGTGGACTATTTTCTGATAATACCTTATCTATCACTAGGACCACGTTGGTTCAAGTTTGAGGATGCGTACTCGTGCGGTCCGGCGCACAGGGCGCTTTGTAGCTCTAACTCTGTAAACGATAGAGTACTGCTAGGGCGGTGTGAGGATTGTTGGTACTGAGTAGCGAGCGCTCTTAGTTCGGAAAACGTTGCGGATCACGTTCAGAAATTGCGGGGGTAGGTTACTTGAAATTCTGCAGCTAGCTAACTATCTTCCGATGCACACCGTCCAACGGATGGGGCAGACTTGGCTGTTAAGTCTTCACTCACTTAATGCACAGTCCGACGATCCGATGCGTGAGCATAGAATATGCAAGCGGATAGTTCCCATCTACGATGAGGTCTACCCAAGTAATTCAAGTGCTTTTTCTCTTGGTAAA
> #17 JUNK SEQS
AAGTATGTAGTGCCTACGTATTCGGACCACCACATCTGATATGGCCGGAGGTCTGTTTATACTCCTGACGACCGTGTGATAGTCGCACAACACACTTTTACTGGCCCCTCATATAGAATAAAAGCCCAAACCATACACGAGTTGGAATAATCAATCCAGGATTAGTGGAAGTTGCGGGCGGATGAGAGGGATCTTTTCCTGAGCGATAGAGACGGCAGTTATGCTCAGTGCCGAGAAGAGGGGTAACCTAATAGCTTCCGTGTCGGCGACAGAGGATTCGTCCTTGGTATCTGCCATGTTATCAGTACGGTGTACTTAGTTTGCATGTGCGGAAGGTGTGAGAATCTGCCCCATGCTAACCTTGTCAGTAAAGAACGTTTAAAAATCTTGACCTTAATGTTTTGTTTCGTCGTCTTAAGAGGCTCATCTGCTCACAAAGGTTCTAAGCACCTTGGCGGGCATACACCAGTGCGTATTTAAACTTTCACTTGTGTAGAGGGCCAAAATATTATATTTATAAGGTCCATGGGATTATTCGTACTACGTATGATCTGGAGCGATTAGTTGAGCCTCCCTACGGGCTCACCGTATGTTCGGTTA
> #18 JUNK SEQS
AAACCCCCGTTACTCCATTTTGGGCTAAGTAGTAAACCCAACACAGGACGAAAGGGCGGTGGCCTCGAGTATACAATTCACCACTGTAACTGAAATGGTACATGCAGATTAAAACTGCTGGGCGTCCCTCCACCGGCCGAAGACGCAAGAGCGTTCACGTGAATCGCGTTGACGCTTCTGCCTACGCCTACCACACTCTTACTCTAAGCTATCTTGGATCAATACTCCCAACCTTATTTATTTATGGCTCGTGCATCCAGGATTTGAGGTTCGGCCCTGAACTGGTGTCGCTTCGGTGCCCAGAGTCTGATTCTCTGTTTGAGCCCTCTAGCACCTAGGTGGGTCTTTTGTCGCGAGCCGGTTGAACCGAACGGATCTGACCCATTACCCTTAGCCGTGCTGGCAGACGGGTATTTTTAAAATCGAGCTAGGGATGGTTAGCAGCTCATCATCTAATGCTGTCATCGCAGGGTGAACCAATAAATAATTCGCATGTAACCGTTGCAGGCTTATTCTTCGGTAATTGTAGACCTATAACGGACGAATTACCGACGTAAGATGCACGTCGAAACCTCGGAGTCATGTTGTCTGAAGCGCTCG
> #19 JUNK SEQS
TCTAAAGTAAGCCGTACCTGAGGCAATGTAAGGTGGTCCTCAAGGTGTAGCCAAGAACGTGGCACTGAAATGATAGGTCTCGACGGCGTACCGGCAGAAGAAAATCGGATCCCCGATTGGTAAGGCGACGTCGTCGATAAGCCAGTACTGTGGTACCGCGCAATACCACCCTGGTAGTCCGCTAAACCGTATTATTCAAGGCGATCCCCGGTTGTAGCCAACATCTTTTTCCATGTCTCGCTCCCACTCGACAACCTAAGTGATCGGGCTAGTCTAGAATTACTAGATGCCCTCAATGTAGTTCCGCTTCGGCTCCCCATGGACTAGTTCTCAGGCCTAACTGGGTAAAATTGAAGAGCTTAAATGCAGGATCGCTCCTCGTAATCGTTTTTATTTGATAGTTTCATGGGTACAAACTAAGTTGGGCATAACTTCAAAGGGGGAGGATCATATTGGCAGAATGAGTAGTTACCGCTCGGGGCGGACAGCGGCCACATGGGCTAGCCCGTTCGATACAATCGCTAGAACGGATCACTCGCCCGTGGTTGTGACTTCCTCTGATCCTTAACGCTAACGTACGGCACACTTTGCTCTAAGCAT
> #20 JUNK SEQS
TGGTGTGGTTACAATAGGTCACACAACGCCCATAAGTGATCAACCTCTCAACCAGCATTGCCGACGGAAGTCTAGATTTCATGCTCTTAGCCTAGAGACTTAAGATGAGCCGATATATGCCAGCAACGCGCATGGTCATTCAGCAGAACGCGGATGACCCTGCGATGCTCCAGTCGCCGGAAAGAACACGGAATTCTCGGGTTAGAGTGCCGCGACGCCTTTTATGCGTTAGTTGCACCGGGATAAAGGCCCCCCATGGTGGCCGTGGATAGGACGACCGTGAATCATAGGGATTGGCATCACTATCCAGTTCTTACTTCCCTGAGATTCGACTTGGCTTTGGAGGCTCAATGTCGCCCAGTCATAGCCCACTTCCCGAGTACCTGTAACCGAGGTGACACCCCAGGCCTAATCCTAATACAGGGCCCCGCTAGAAAGGCCGCCTGATTTTAAGGGTATAGATGGTTTGCATTGAGAAGTACAATGGGGGTCGGTCGGAATATGGACTATGAAGAACTGTCCATAAAGGAGGCCATCCGGACGCTTCAGTATCAGCATTTTCCAGCAATGGTTAATTCTCCTAGATTAGGTCTAGCGGCC
> #21 JUNK SEQS
ATAAACTTGGCTGCCGAAGGGGACGGTAAACAAGAATTTCGACAGGGGTACCGCTCTGCTGTTGCAGATGCCGGCACTTAAACGCATAGCTCAGTCGGCGAGTGCCTGAGGAGTTTAGTGTGTTATATCCCCAATCCGTGACGGACCAAATTGGTTCTGGCTTCTTGCCCTGGCAGTGTTGGGCACAGCGAGCATATCCAGAGAGTGCCCATTGAAAAGCGGTTGGACTCGCGACATTCACCAATAATCGATCTTTCTCAATCGTGGTGTTTATTAAATCGAATTTTCGACTTTCGCACTTCGAAGAAGTCATGATCTAATCTGAAAGAGCATAATGAAATCATTAGCTGCGTAAAACGCTTCGTCCCCCCATGTGGCTGTAATACTCGCGCATTAAACCGTCCCCTTGTCGTGCATACCCTGCGCCGCTTTGAATCAGATAGGGTGCTTGAGACACTGGGCGAGGTTGCTCCCATAGATGGTAGCCTATGGCAGTGCGCGGGATGTACATTGTTCAAAAAGGCGAACCGGTAATATTAATTTCGGGGTTGTCAAAAACCGTCTTATGTTGGGCACAGTTCGGTGGTTGAAATCTGGGCC
> #22 JUNK SEQS
CTAACACCGAAAGGTCAGAGGAGCGGTAAACGACGCCTGATGAGATTACTGTTAACGTCTATCAATCGGTGCCGTCCGCGCTCCTCGGAACATGATCCCTATACCAGGGTAAGCCGGTATTCTGTAGACTTGTTTATGTGCTGACTGTGGGGTGAGGGGTGCCCACCATAGAAAACTGACATTTCACTGTGAAACCCTCATTATTCAGTCTAATTCTCACAGGCGTGTGTTGGACCCGTATGATCAAACAGCGAGCTAAGTAACACGCTCCGAGCCGCGTCAAAATCTTCCTCCACTTGGAACAGGGAAATCATCAGGTGACCCGCTCACACCCCTTTTTTGCTGGTACTGCATGGCCACTAGACAAATTATGCGATGAACTCCGATTCTCATTCATCCTACGGGAGCGTGTGTAATAACTCCTAGTATATACCGTCCCAATTGGAGGAGTTTAGATGAGGTGAACTCGACGTCAGCGACCTAATTAGCACTTTTTATCGTGATTACATCCAAGATCCGGCTCCGCATACCTAGGTGTACACCATGAATGGACACTCGGCTAATGTTAGTGTATTACTAACTCGTGGAAACAACTGAGTT
> #23 JUNK SEQS
CCGGACGGCGGGCTCAGTAGTCGATGGTACGGGAATGGCTATCGTGGCCTTCAGCTATTACCGTGGGAATTCTATGTCTAAGCCAGAAGTCTCTGTGCTGAGTTGGCCAAGATTCTGGAACCTGACCGGACTGAGCTAGTAATTACTGTTGAACTAGATCCAATAGATGTGTTGGTTCCGATGAACCTGAATAAGAGTACGGACAGCTAGCAGACGCGCTGCGGCCGAAGCGCCTCTACTTGACGCTATCTCGGTATCATACCCGAGCCTCAGCCAGAACCAGAGCACGAAGCCTTCGAGCCGTGTAAAACCATCGACTTCTCGACCGTGAATTAGGAGGAAACTCTATTTAGATTCACAGCCGACATCGCCGCGGTGGGCCGTCCGTGTTACAGCCGAGCGATTGCGATACATCGATCGTATACCCGAGCCACATTGGACGCGCGAGGCACCTCGCGCCAGGATGAGAGGGAAAGGAAACACGAGCCCGGCAAGTGGCTAACAACGGCGTGTAATTCAATGCTGTGACATCAAGACAGGTCAGGCCCGCCGTGCCGACTACCACTATTGCGAGAGTCTCGATCGCGACAACCCCGACCT
> #24 JUNK SEQS
TTGTCGCAAACGACATGGTTGTATACGAGTACGGCTAGTATCTTGTGACGTACTTGACGGCGTTAATCTGCGTACCTACCGACTTACTGACTGCGTCCAAACGTGACCAGGGTTCGATGGTTCCATAGCAGCGCAACCCCAATTTACTTTCGTGATGACTCAATCATGGATGAGCAGGTGGCACTAACCGAGGACTCACTAACCGGCAAAGGCTTCTAGAGTGATTTATATAAACGGGGTGCCAACCTCTATGGTGGGGCGGCGGGACAGATTCTTGATTTTGGCCATTGCCAGTTCTACGAACCTCATATTTGCATCATTCAATATATTGCTGTAGAACAAATGCTCGTAGACGACCAAAGGTCCTTCAACACAGGTTCTATTCCTGGAGGGACTCAGGATTAATGGTGTGGGCTTCCCCTTTAATCCCACATGATATGGGAACCTAGAGTACTAGGCTTCAACGAATTGCGGGTTCTGGCCGTAGCGTAGCAGGTGGGGATAGCTCTGTCACTTCCAAAAGCAATTGCCACCATGTCCGAGGCCCTGCTTCCACCACTCGATTAGGATTGAGACTCAGGTCTACACCCCTACGTCACC
> #25 JUNK SEQS
ACTATTCGAGAGCCCGTGTATATTCCTTGAAGCAGATTTACTGTCACAGAACCACGCACTAGCGGTGCTCCACATGAAGGCGTGGAAAAGTCACTGACTTTCAACTGCAATCGGTCTTCTCAACCTTGCTCAACACCGGCGCGATCCGAGGGTGTAGTGTGATGCTTGCCTTGCTCGCATTGCGAATGTCCCCATTTGCATCTCGTTCATATCCGCCCACGCGAGGTCAAGACCCAAACATCAAGGGTTGACTTCCCATCCCCGGTGTTTTTATTGCCGATGGTCTAGATACACTTAGGACCTGCGAGAGTTCCGGATCAGCCTGCGTTATACGGGATCACAAGCGCCCGGATTTCACATCTAGCGCGCGGTGGCTCGAGAGGTGCCGGCGTCGGGATAGCTCTCGGGCGCCCTCTCGCTTTTACCTGATACGCAATGGAATGCTTAACGTACGCTTACTTCAGGAGCGAGTAAATTCTATGAACCTACAACCATTCCCTCTGCTTAGATGTGGTTATTCTTGCACACGCAAATCTGGCGCTCTGAGGTGTTCGACTAGGGTGGGTGACTGTTTGCTCTTTGGAAGGAGAGATATCTCCC
> #26 JUNK SEQS
ATATGGAGTTCGGTTGCCGTCAACATGAAACATCAGTAATACCGAAACCTATTAAATGATGCAGGAACAAAACGGCGTGAGGTCTTCGCCGAGGGAGGGGGGTTACATAGTGAGATCCGGTAGCGAGAGAGAGCTTTTGTCCGGTGCATTGGTCACCGCAGAAACATATCACGGTCAACTAAGTCGCGAGGGGTGATGAGTATGGGTGTCGTCAGGGTAGGTAAGGACACTACTGACCGAGATTAGCGCGATCAATTAATCTTTGCTATCACGACGGGCTACTCGTACTAACAAAGCTGAATGGTTCCCGAGTTTCGAGGATTATTTAGCCGATCTGGATACCTACCTCTCCGAGCTCGCGTTTGAGAGTTGACGAGTTTGAACAGGTTAAGTACCATCTGCCGGTTAGGTCTTGTGATCCTTATAGAATTGAACGAAGGGCTCCCCTGAATTATTACTACGTCGAAGAGCGAAACGCAACATAAGTCAGCCAAGTAGCACGTCTTGCAGCCGACTGCAGTCTAGGTGAATCTGGGCATCGAGCATAGAACACAATGTGTTCAGTTAATTCGTTTTGTGTTTTATTAGGGCCTCAGAAGA
> #27 JUNK SEQS
ATGTGCTAACTTAGTTCTCTCGCAACGACAACTGCCTAGTCCGCAGACCGCTAGTATGCAGCGGATTTTCTATCCTTCACTCAATTAGCCTATCGTACGTTCTGTACGCCTCTTCGTCCATAAGCGCCATATCTCATGGATGCGCGCAAGCTGCCTAGAACATGTAGGGCGCTAAAGCCGTGCCTGATAATGAGATGTCAATGTTGTGTAAGGGTGATCCTCTTTTGGGTGGGACGGCACCATAGGGTCTAAATTAGCGCAATTCCCTGCCTCATATCTACTCCGACAGTCGACCCGGAATCTCGTCCAACCTGTCTACCATTAACCGTCGTTCACACGCCTGAGCCCGGGGCCGCGTTGACCTTCATGGATGTTAAACGGTAAAGCTCCCGGGCCTGCCACAGATGCTTTCGACTGTGAATGGCTAACCCGGCATATATGTACTGAGCGGCCATGTTGCATTTATGAGGTCCTGCCGTGACTCCTTAGCCTAAGAAAAGGTTTGCAATTGTAGACCTGTATGAAAAAAAGGTGGGTGGTGAGGGTATGGTTCCTCGACGAACAGTGCCAATATGTGGGAACTCTTTCTATTAATGTCAC
> #28 JUNK SEQS
CAAGTGCCATGACCGAACCTCATGCGAAAACCCGTAAAGCAACCCTCGAGCGGAATTAATCCAGTAGAAACAAGCGGGAGACATGAGCCGAGAAATAGTCTACTTTCCCCTGTACCATGCGGTGGTCTGCACCCAAAGCGTCAGCCTCACTGTGAGGGCATCCAGCCTTGCTTCCAGCGGGCCGTCACTCCGGGTAAATTGAGGCAGTCAGTCTCCACGAGAGAGCCGCAGACAGGAAGCCACGTGTTAGTGGGTATATCACCCCTAGTGTAGATCTGATAACGGATCAGGCTTGAGGGGAGGGGCTCAAAAAGTGGGTTAGATCGTACGGCAAAGGTAGTAGTGCCCTCATTAGAGGATAGCATCGCAGTATCTCTCGGGGGCGACCGGAGACGTGCATTTTGCGAATGGCCAGTCAATGCGGGAGCCGACGTTTCTTCGCGTGCGTCTGTAACGCTTGGTTAGTTAGGCATTTCAGACCTACTGTACTTTGGTCCGCAAGAACACGGGTTCAAAGTCTGATCGGGACTACCACGATAGCACGACGGCTCTTAAGTGGACGCGGTCTGCCTCTCCATTCTCCGCCAAAGACAGATCCGT
> #29 JUNK SEQS
GTGAGTCTGCACGCATTAATTAATGAGTCAGAAAAGTCCGGGTATTAGAACTAGGTGCGACCACCAACCCTATGATGACGATCCCTATAGTGTTTCTTGCCCCATCTCGCTGAATCATAAGAGCTGGTCAAGCCTCGGGATGTTGGAGGCTACCCATATCATTGAGTTCCTATGAGCAATCTTGCATAAGCCGCTGTGCATCCTTCCACCTTCGCGTAGTTAACCTTACCCCGGACTCGAGCTTACCTCAGAATCCGCCAGGCAACCTGTAACTACACAGCGGCCAGACAATGCTTGAGAAGACGAGGGGATATCGTTGATGTGTGCCGTCGGCTAGCGATTTAGAGCAACTGACCGGGAGTTAAGAGAGGTCGTTGCAGCCGTCTATGGAACTAGCAACGTCACATTGAGTCATTTTGCGGCTCCCTCGAACCAGGTCATTTCTGATGGAACGTGTCCCTGCATCGCATCATCCGTCCCTGCAACTTGAACGCCGGTTTGCTCGAACCCTATACTCATTATATCCCTAAGTCCATCACGGATCAACGAACATGTATAAACGTGATGCATAGTTTTTACTATTACTAATAAATTTTTCAT
> #30 JUNK SEQS
AACTTAGGCACCTCCAAGATGCACATATACGACTTCACTCCCGAGAAGGCCAGCGGAGGATAACATGACCCGGTTATTGCAAGGCACGGTGGTTTTGCTTGAGCACCTAACCATTCTATCTGTTCGGTTGTGGCTGGAGGATTAGTGCTCGTTGGAAAAAGTGCACTGCCAGAAGGTATGGGCCATGAAGAGCGTCTTTCATTCTCTGGTCACGCCGTCGCGAGAATATGCTGAACCAATTCTATCCCAGTGAAACAACTGGGAGTGTTGTGTGGGTTAACTGGTGTTGAGCGCCAATTTCGCACTTAGTATGGCGCACTAAAGCGGCCGATACTCAGGGCGCACTGGTTCATGGAACCCTCATGACGGTAACGAGCGAACGACATCAATCTAGGTGTCAGGAAAAGCGTCACGCCCGCCCGAGAGCGGGTAATAAATCGGTGTCTAGGCTTTTCACGGTCCACCAGCTTTCGGATCACTCATCTACCTTAACACGCTTATGGCAGCGTGCATACGCGTAGAATACCCCAGAGACTGGCCCGGATTGAGGAAGATGCAAGAGGGGACAGGGTCATATGACAACGAAACAAAAGGTAGACC
