# Supplementary material for: A particle swarm optimization-based algorithm for finding gapped motifs
Source: BioData Min. 2010 Dec 13;3:9. doi: 10.1186/1756-0381-3-9 (PMC3022572; doi:10.1186/1756-0381-3-9)
Supplement: Additional file 2 — Experimental Dataset. The synthetic data sets and real biological sequences used in the paper. [file 1756-0381-3-9-S2.ZIP › synthetic/with_noise_seqs/17.txt]

> #1 GCGGCnnnnnGGTGA 454  GCGGCnnnnnGGTGA
GCTCACCCACCAGGGTAACTGGTAACTTGCTAGGGGTTAACCATTTTTTAGCGGCGTACCGAGATATGTTGAATATGTGCTATCGATGCCTTCCTACGTCCCCCACAGAGATTTACTATACTTGATTGCGTTTAAAGCGGTGGGCGACGTCTGCGTACCCTAAGACGGGCCCTTACCAGATTTGACCAGGGCGGAGTGCCTGTTCTAGTGGGCGAGTCGGTATCTTAGGCACTTAAGAGCGCTATAGGCAACCAGATGGCTGTGCTGTACAGGAGCAATCCAGGACGTTACTTACATAATCAGTAAAACTGGTAATCGTCGAACACGTCGTGGCCTCCTGCCAAGAATGTACTAGTGAGTGCGCGTAACTGGCTGTTGGGCTTATCTCGGCATTCGGCGTCACGTACTGTCAGAAGCATTGAACTCTGTCCAGTGCTTACGCCCCGTTGGGATGGCGGCGCGTGGGTGAGCGATTCCGATCTTACAGCCTAACTAGAGGACTTCGGGTCTGGGCGTGACTTCTACAGCGAGTACAGTTGAGAGAGATACATAGTCTTTACAGCATCGTAATGCGGTGGTTGGAACCTAAAGAGTAGATCC
> #2 GCGGCnnnnnGGTGA 521 
ATAGGTCAGAGCATGCGTGGCGCATTAGACCACGTTCATAACCCATGTGACTTGTGCAACCCGGTCCCCACCGGGGCCCACTTACTGTTGAAAGTTTAAACCGTTACCCTCTGATTTGGGATTACGACGACTGTGCAAGCTTACAAATGTGGGCTTTTACTGCCCTTCTCTGCTTCTAACTGACTTAGGCACTCTAAGGATCGAAGCAGGCCACGAAGGGTGAGTTTACCAAGGCGAGGGAATCCCCGATATGAGCTCCAGCCAAGGAACTCCGGGATAAGCTACCGCGTCACGACATCCAAGCTATTTATCCGGGAATGTCTATTCAGTCGTTTGTTCGTATATCGTCGCCTACGATGGGTCCGAACTCTGGTGCACAGTCTGGAAGTTACGCTCGTGCAGAGCGTCTTTGCGATTCCGACAGTTTCGGGGAGCCCAGAAGTCATATACGAGGTCCGGTACCATGCATACTGAAGTAGACAATGTCTGTGGATTAGAACACAGCACCATCCTCACCCATCGCGGCAGTGTGGTGAACGAATCTAGACTAAAGGGTGTTTCTCCACGAGACGTGCTACCACCATTGGGGCCTCGACTGCC
> #3 GCGGCnnnnnGGTGA 60 
GTCCACCCGCGTGCTAACGCGGGCGTACCGTTCCAGGGTATGTCTGGTTACGGTTCTTGAGCGGCTCAGGGGTGAGGCCGCGAAGTCCGTCAAATTAATGAAATATCGAGACCACTTGAGCCGGCCCGCAACAAAATCTTATCCAGATCACGCTAGACACGCTGCTTCCGACCCGCAGCCGGTTGACGCGATTTGAGCCTTGAATGGTATAGCACTATGCCGCACTATAGTTATTTGCTGATCGTGCTCTCGCGGGCTGCCCACATAGCTCCTGTGACGGATAGCTAGGGTTTTAAGAGTATCTCACGCTAGGAATTACCTAAGTAGGCCCCAGAGTCAACAGTAGTATACGCGAAGTGTAAAAGAGCGGGTGAGTTCTGGAATGATCTGATGCAACGGTCAGTACGTGCCAGCTAGTCCCGCTTCTATCAACGAGTGCGATGGAGGGCAAGGCCCGACCGCGTAGCTATCAGAGGGCCTCCCTGGAAGCCATTATCCGGAAGGACCGGGCTTGGCAGCGTGTGGTCTAACCAATACAGTGTGCCAGCGTTCGGAACCTGCCTCCGCGTTCCGTTTTCACCAGTGGTAAGGCTCTATAGG
> #4 GCGGCnnnnnGGTGA 148 
TAGGTGCAGGCGCACTTCTGTCCAAGTAAGAAGTGCCACTGTGTTTTTAGCTTGTTAGACAACGTTTATCAGAGCTCAGCTTAGGTGGCGTGGAAGAAGTCGCCATACTTGGGGCACTTTCGCTTCCTCAGGGATTTAAGTTCCCGGTGCGGCCAAACGGTGACAAATACCTAGACAGACTGTTCCCGATATTAATACGAGTTGGATGGAAGGTCAAGGACGTAGATTCCTTCTCTTACCACTTCATCTCGATCCCCAAGGACTTGGGTTTTCTGGTCTGGCTCTATAATTGTACGTTAGTACATAGGCCCATACGAAGAACTTGAGCAGTTGATCACAGGCGCCTTCAGCATATCCCGCACAGGTAGAAAGCGAGGTTGCAGCCCGGTCTTGTCAGCTGCTAGGAAAATGCAAGCCCTAGGTACCCTGACATCGCGTCGGTTGTGTCTGCCACCCGGAAGCAGTTTCGCTAAGTAAGCTCGACTGTCATGTCGCACACTCAAGGTGTCTGGCTACCTGCGAATTCTAGAATAACTTTGAGATATTCAGTGAAGATATTGATCATTTGGCTCGGCCCGGTCATCGTAGTAATTGTTCTCT
> #5 GCGGCnnnnnGGTGA 324 
AAGGCATTGGCGGGACTTATTTGCTCGGTGGTGCGACCTTAACGTCTGAACATTCGCAAAGTTAACACTAATACCTGACTAGTAGAGTATTGGGTGATTTTTGAATTGTCCATAACCGACCTATGTCGGACGTTGTGCGCGTCGACTCAAGCTGCCCGTATAGGTAGCCATATAGTGCAGCTTCCAGTTGTGGCAGCGTGGGGGTACCGGTTCGAGTTCGCAATCACGTCCCTTTGACTGTGCACGGACAGGAGCGGTACACTTCGGCTCTGAAGCGCCTCTCCCTTTGACGCACGGTTGCGACTTGCATCCGGGTCGGTGTCTGCGGCTTGATGGTGATCCATATGCCCCTAGGACAGAGGTGGACGGCCATGTTCGAGTCCTATTCACCGTCAGCCATGCTCTTAACCGAGTTGTTATACCAGCGTGGTATGGTCGTGTGGGCGAACATCGACACTATCTACCGATATCACAGTGGTTTTACTGCCCCATAAAGGACTTGTCGCAATTTGGATGGCTTGTGTAGCGGGCGAATTCTTCGTTCTTTCAGAGCTCCCGAAACGCGCATATAGGATCTGGTATCGGTTTCTTGCCTTGTGG
> #6 GCGGCnnnnnGGTGA 426 
TCCTAGGTCCTAGCGCCCTACCCGAACTTTCGAGCCCTAGATGGCAAGCTGGAACAAGTTCACGTGTACTGCGAATAACCTAATACTATGAAGCGCACCCATTTTTGTTACGACCAGAACGACAGAGGCTTGTGCGCTGATTGTATTGTATCAAGGAAAGTAAGGCCAATAAGTTGGTAGTTTTTCGACGGCGGTCTACTTCTCATTTGTCCGAAGGGGTCAATGAACACAATACTTCGCATGTAGCGCTCGTGCCGGGGTGGGGAGCCAGCAAAATCGAATGTCTATCGGCCATTACCCGTTGATGTCATCTCCCACAGAGTCTGATACCGCAACTGAAGTGCATGAATGACCCAAGAATCGACGCAACCGATTAGGCGCTTGCATCGTCGATGCCACCCGTGCGGTATGCTCAACTCAGGGGCAGCGGCAACCTGGTGAGGCTGCACGATAGCCTATTCGCAACAAAACGGATCGAGAGGTGCCTACGTGACGAGTAGTGAGGTTATCACAATCCGCGAACACTAAGCGGTTACGTCGCGTCGTGTCTCGTGGCGTCAATGTGGACGCTTTGACCGATCGCAATCGGGTGGCCAACCG
> #7 GCGGCnnnnnGGTGA 123 
ACGTCAATATAGAATAGCGAACGGGTGAAATCCCAGCACGACAACTATCTACAGTGCCGGCCTGTTAATCGTGTAAGATTTTCTGAGTGACTGAGCTGCTAAGGTGGCTGCGCGGTGATAAAAGCGGCCACTAGGTGACTTGGCAAATATTAATTCCGCGTCGATCATTGTGACTCCAACTTCTTAAATGGGTCTGGTCCCAAGCTTGTTTTGCGCCTGACATACGGACTCTACCCCAAATTTCAGTGCCGGCCGTTATCTAATGCCTCCTAATCCCATGCCATTGGGGCTCCTCTAGGCTGCTCTAGTTACCAAAGGGATGCACGAGAGTTACTCATTTTTAATAACGGCCATGGCGAGATCCAAGAAGATCATCCTGTCACGTTAACAGCTAGAACAATATACGCGCACTAGCTCCTGCGAAGGAGTCTGCGTGCAAGAGCAAGTGTTAACACTTCCGGACATAGAATGCCACCGCTGAAGCATATCCGTGTTCTGCTCTAGTGTGTTATTGATGATTCCGTAGATACGCCTTACGGACGTACTATTTGAAAAAGATGGCTTAGTCCGCGAATCTTAGGGTGTTGCTCACGTATGAAT
> #8 GCGGCnnnnnGGTGA 280 
GCGGAAGTAACTTTGGCTGGTTCTAACAAAGGCACGATCCTTATGGCACTGCTTATTCTACCGGCTAGGGTGCTCTCGTGGGTCCTACATCCATACTATCGGTTCATGTGCCAAGGAGTACAGCTGGGGGACATAGATATGCAGGGAGATGCTAGTGACCGCGTCGCCGCAATAGCGTTGGCTGGCCACGCAATTCGAGACGAAGGCACAGAGCGAGTATCGTCCGGTGATAGTAAGGATGGTATCACACCGTATATGACGTCCTGCCAGAGAATACTCGGCGGCAGTCGGGTGAGTGTTAACCAACCAGTACTAATAGAACATGCGCACAACGCCGGTGCGTGGTGCTACTCGGATACTGGATACCGAACCGATATCCGCTCGCTGAAAAGGACGCGACGCGCCCCAGTGTGTGTTATTATCGTGACCCGTGCAAGGACCTATGGGCTCATCCGAAGCCTAAGCCGTTGAACCTATCCGGGGTTAATGCAGCCAGGGGCAGCGTAGTCTCTCTTCTTAGACAGGAAAGGCGCGAAGGTTGCGTACAAACGCGGTAGTAAGCGTTTTCCTATAGTAATAAAGCGAAGGAGGGTCCGAATC
> #9 GCGGCnnnnnGGTGA 161 
TCTGAAGTAGATAGTACGATAGTCTCCACTTAATGATATTTTGTGGTTAAGAGCGGTTGAGCAGATGTTGTGCCCTTCGTCCATGGCCCTCACGGCCCCATATACAACCGAGTAGGGTTATCAATGCATGAGGTTAATCCCCACGGTACGAATAAGTGGGAGCGGCGTAGCGGTGAGAATTAAGCACAGTGTGTGCTCTGCTTGTAGCCGCAGCGTCTTATGTCCCGCGGTTCGCCTTGACTAAAGTGGTGCCCGGGCTATTTACACAAAACTACATCGCAAGCCATTCTTAGGCTGGAGGAAGCCGAGACGATTCTTACGTCACGTTCTGTAGCCTTCGTGATCAAATACCTTCACAAGAGGAATCTTGCGAGGCGGCCTTGGGTTTTTGTCATCTAAGGGCGATTGCCTAACTGAGCTCTTGTGTTTTCCCGACCTTTAGTATGGTAATCTGTTAGGTGTCTGCCTAAGCTGCGAAGCACGTTGGTAATGAAGGCTCCTAGGGACGATTAAGTTAGGAGCTGCCAGAGATGGGAGTGGGGGGAGCAATAGCTCGACCATCACTGCGCAATGTCGCGGCCGTGGACGGGTCTTTGCAAG
> #10 GCGGCnnnnnGGTGA 70 
CCGAGACAGGCCCATGCCATACGTAAACCGCGTAGCATCTCTAGTTAAAATCGCAGCCTGTCATCGACCGGCGGCCTCCAGGTGACGCGGAGTACATCCATGTAGAAGCAGTTTTTAGCTACCTCGTATACTGATCAATCACCAAATAGATGCACTGATGCACTAAAAATGCATCATACGCAAGCGCTGCCTCGTGTTGTTAATTCATGCCTCCCGTTGGATCCGATCAGATGCGGGGCATGTCTCTTACCACGCTTCATTAGCCATATAAGGATGCTCCAGCCAGATTAGGCAAGCTGAATGGTGAACCCCTGTAATTAAGGCGGTTGGTGCGAAACACGCGGTCGTCCTCTGGGACCGTCAATCATGAAACGGAAAACGTGCCATGCCACGCCCGGAAGAAAGTAGTATCACTCCGTTTAACCCGTTGTGGTGCGGTGTTTTAGAGCACAACGCGAAGTTACGGGCAGTTCGGCCTTGTAGTCAAACAGATGCCAAGAGCATAGACCATAACTGGTGTTATGGAAGAGGGAGCACGCGGATGCGATGGGCGCAAGAGGGCCGTGGAATTGTGCCACAGATAGAATGACCGGGCGATGC
> #11 JUNK SEQS
TCTGTATAGAGGTGATGTGGCTCTCGCCCAGACGTCGGCAGTGCGTCAGTTTGATTGAATATAGCTTTCAAATGCCCGGACCTTCGGTTTGTGGCTCAGTAGTACACGTTGAAGACAGATCTTTCAGTCCGCTCCACTTAGCCTTCAATCTCAGACTTAAAGCTTTACGTCAAGTATAATCTACGAGCTTCTCGTCCTGTGTAGGTGCTGAAGACACACATGAAATCGGTCATCGCCCGATTCCTGCAGGCCACGCATTGTAGGGATTCCTCAAGATAACGCTTGCAGATATTGCCTAAAGACGAAGTATCGAACTCCCCAGCAAGCTTGACGCTGCGGCCTACTCAATGCTAGTACCAATACCCATTGCATAACTGCTCTCATTAAACAAAACCCGAAAGCAGCCGTGCAGGCCGCCGGCTGCATTGTTTCATAGAGCGTGAGTGAATGGCCAGGTCAGCTACGATGGCCCTCTGTTGTGAATAGCTAGCCCCGACGGTTTCGCAAAAGTGGTCGGTCGCGTGACGCTCCGAGACGAGGGCAACGGTCTCGGAAGCTTCAATAGAGCAATTCATGGGCTCGCTGCCAACCACACAATCC
> #12 JUNK SEQS
TAAAATTGCACTTGGCAACACGCGTGGTCTAAAAAAATTCAAATTTATTGTAAAGTGCTTATTAAACATACTAGGTCTGACGACGGCCTAAATAATACTTCCTGTCCAAAACGATAGACGAGGTGGTGAGCCTATGGCGGCGATGTTCTCTTTCGCTCTTAACTCAGTCACGTCCCACGTGCGCGCGGGCCGCGGGTACAATTTAACCCTATCTATAGCGTTCCCTTATCCTAATAAACGTGCACGACACTAAACGTAGGCTGCTCGACTGACTCGCCTGGTGTTTCTTTCCTTGGAAGCAAGCATACATTGGCCGAGCAGGCCGTTGAGAAGGCGCCACCTTTCCCCTGCCCGGTGGCGACGGTTCACCCGACCCGTTCCATGTCCCTTTTACGAATACAGTATCGCACGCCCAATCCGAAGCCACGTCTTTTTGACTAGGCATCAGTGCTGTAATCGGTCCGAACAGAAAGGAGTCAGTCGCAGCTATCTCGCCTGGCTGCCAGTATAGGCATGTCCTATGCCTTAGCCCTTGACGAAGGGTTCCGGTCTGTATGTAAACCAAAACGACAGTTCCCTTAAGGTTCGGCGTTATTATCG
> #13 JUNK SEQS
TGGCGCTTGGGGTCAGAGAGTTCGTAGTTTCGCTATATGTCCCAGGTGATATGGGCGAAGTCAAAAACTGACTCCCTATTAATGGCAACAGAGTAGTATTTTAGCCAAGTAGTTACAAGCCACTTCCTGCGCAGTCTTGCTGTGCAACAGGCGTAGAGCGTTTTCTCAGTGCCCAGCATGGCTAAAGAGTTCGGATCCAAAGCCTCTCCGTTTGATGGAAGTCACGATTATAGACCGCGTTCTTATGGCGTTCAATGAGGACGGCTTTAGTATGTTCCGGACGCCGAAGGGGTAACTTAACTACCTAGAGCATTGCCGCTCTCATCCGAGGGCGTTCTCGGGGCCAGGTTCAGGACTGAAAGGCCCAGAGAGATAGTGAGGGGAATGACGACAGGCTTATCAGCTGTTAACGGATGTCGATGCTATCTGCTTCCCCTAATACGGCCCAGTACGCAGCCGTGCTAGACCACACGGTATAACACGGGTATAGTTTGTCGAGGCTTTCTTCTAGTCCCTAGTAAGTAAGCGGAATTATATGCGGAGTCTTCCGCGACGATTGGTGCGGATCTAACAGCCCAGTGACGCTGAGAGGGAACATGT
> #14 JUNK SEQS
AGCAAGGGGACAAGGCCAGTAACGAGTCCGACACGCTATCAACCGTGTTAGTCAGCGCGTTTCAATCATACTATAGGTCGTTCATTGCCACATGAACCAACCTCAATTTACGAGTTGCCTCGTCAACCCCCTGAATAAGTATGACCATGCGTTGATGCATGCGCCTAGTGCTCTAGAAGGCAGAGGTAATAGAGTCCTTACCAGAACCATTCTCCGAAGATGGTCGAGCATTCTCCTGGTCGACTCTTCCTAAGTCATTCTGAACGGAAATGGTTGAGCCTCCTTAATAAATGCAATGATGACCTATAGACGCTCATGTTGATACTAACCTTCCAACTAAAGGCCTGACCATCTAGGAGTCGGGTTTAGTAGCGAGGGTTTTTCGTTATGTCACTTAGTTGACTGCGATCATATAGGTGCCCGCGGATAAGGATGGCATACTTCGTTATCCAGAGAGGTGGCCGCTCGTAGATGCCCACACGCTGTTACTTAAAGCTTTGTGGGATTCTAGATTTCGGGTCCTGCGTACTGCCATCTTGGTAGGTCACTGCCTATAGGAACGCGGATCTGTTGCCGGCTCTAGGCCGTAGTCAAAGCTTA
> #15 JUNK SEQS
CGTATCGCGCTGGCATTTGTCGAGGAATAAACGTCGATTTCGCTACGTAAGGGGACTAATAAATAGCACATGTACTGTGGAAAGGATCCAACACAATCCAGATCCAATAGCAGGGAGGGTGGCGTCTGTATCAGGCGGAGAGGGACGGTAGCTTTGAGCTGAATGGAAACTATCGTGCCCCTGAGGTTAAGTATGGCGGGTCGGTCCCGTTTGCACTTAATGTTCCCTTTCTCTCAATCGGAGAGGCCCCCAAATCCAACTCAACCACAGAGGGTAAAGCGTCGAATCAAGTCGAGAAAAGATCGGCGGTTATAGTAGAAGTTTCTGCAGGGGCTATCGCACGTCAGCGTCAGAATAGCAATGGAGGTTAATCGTGTCTCAAGGAGGAATAAGTGGCACAACTCAGTTAGAAGGTGACTAATAGGGATGCTGGTTGCGCCAGGGACCCGACGTGAGAACTCCCTACGCTTTACCGGGTTATAGTGGCTGGGTTTGTAACAAAACCGTTGGTCTCACTCACAGATGGTGTAGTAGACCAATGTACACTTGTAGGAGAGCGCCCACTCGACGTTCACCCAATTAGCAACGCAAGCATACCCG
> #16 JUNK SEQS
TAGAATCCTCCGCTACTCTACTGGACTCGAACAGCCCGGATTGAGGCCAACCATAAATCGTCTTTAAAGTACGTCCCGGCTATTTTTAGAGCGGACGCGCAGGGCATTGGACGTACGTCAAACGGGTATCCTAACCACAGTCACAAGTAATAACGGTCGGTACTAGAATCGGGGTGTGCTGCTGGCACGGTCGAAGGCGGGCAATAGGGACACAGTCGAAATCTTGCCTATCCACAATTGTAGACATGGTGGGACCGTTCTGGAGTAGGTAGAGGCGGTACGTAGACATACGTTGCGTAAGAGGTCTCTTGACCATCGTCGATCTGTCCTCTTAGGCCAAAGACTCAATTCCTCTGTGTACCTACCTGTTGTCGCATCAGCGAATTTGCGGGTCGATCGGAACCTGCGAGCCACCTAACCTTTGACTTTCCTGTCCCGTCAAGACATCAAGTTCGATCTGGCCAAGCCCCTCCCGTCCAGGTCCATCTACCTGTTGCCTGGGATAGGCTTTCGCTGAAGCCTATGTCAACGGTGGTAACATACCCAAGCGTGCTGAGTATAGCACTTCAACTCTCGTCAATTTAGCACAAACTCCACACC
> #17 JUNK SEQS
CTAGGCACGCGCACGTGGAGTATGCAGGCTTGGAAACAGACACGCTCTGCCCCCTGCCCGAAATAATGCCGGCTAGTCCCGTGTACGCGTAGTACACCGGGAAATCGGGATCTCATGGAACATCCACGCTAATAAGCGCAGACCGCAAACCCCAGGATAGGAGCCGAGACGTCTATCCACGCGTCCGCAGTTTCAATAGACCTTATGCAGGGTCGAGAGGGCCCTGCGGAGACCTCCCTCACATGGAAGGTATAGGGTCCTTCACAGGCCTCGTCCCCCTTAAGCGCTCGACCCCGCTATAAATTCACGCACGAATGCGATTCAAGTGGTCGTCCTTCACTATCCTATAGTTCATGTGACGCTCGCACGATCCGGGCGCCCCAGCTAAGACACCCAGGCAGAGTGACTTTAAAAGCATGGTTGCATCGCGTATCTCCCCAACAAGTCGGTACTGGTCTGTGCTCGGGTTTATCATTTCCCACTTTCTACCTTGGAACGTAGTATATGTATCCAAATCTTGATCGCCGGAGTGCTCCGTCTGGAGGACTAAGATTTCCCTCTGTCCAGATTTCCTTTTATTACAAATCCAAGATCCACTAA
> #18 JUNK SEQS
TTCAGAAGATCCACCAAGGCGACCGGGTCGAAGCCAGCGGAATACAAGGGTCTAGCGAATTAACGCCAGAGGAGGCGGTCCGGAGACACCAAGACACGATGGCGATATCTAGGGGAGTCTCCTTCATGTTCCCGAGCACGTCCCTTGCTTCAAATCCGTACACGGCATCCCCGGGCGATCTACTAAACGTCTTTCCAGAGTGTGACTGGGTCGACTACAGCGCACTGCCGTAAGGCAGTGATTTTAGAGGGTAATCTCTAAGAACTCCCCTCAGATTGTCCGACGTTCCGCCACCCATGCACTAATTTGTATCAATTTAACCCGGTTTGGAGTTGTTCGCAGACGAAGAAGCCATATTTCCTTATCAGGGTTCTATTCCTCACTAATTTGAACTCAACGGTCCAAGAATCTACATCCGAAAACGTGGTTCGGGTTTCTTAAGCGTATATAATACCATATGCCCTCAGGTCTTAACTACTTCTTCCACAACTCGACTATGTCCGCCAACCTCGGATTACACGTGATTATTGGATACAACCCAGTGGTGTAGAGCGGAGGTCACCTCGTGTCTTTTCGGTCGCCAGTGGCCCGCGTCACAGA
> #19 JUNK SEQS
CCTCACTGAAAGCAAATTGAAACTAGTCTCGAGCCTGACTAGCCGCGCAACCATAACTGAAACGCGCATTTTCACTCTCGTGTTCTATGGTGGAATTGTGCGCGGGCACGGACCAGAACGGCAACATAGTGTCACAGTAACGAGTACTAGCGTCGCCGCACATGACGGAGGCATATTCGATTGTACAGTCGACCGCGCAGTGAACATCCGCACTTGATATCGTGTGAGTAAGGAGAAGCCAGGCCCTGCTCGCCACTATGATATATTACAGCGAGTCGCGCTATACATCTCGGCCGAATCACGGCCCGTTCAGCTGGTCAGGGCTTTATGCTTACACGTACAATCACATGAGAGTACGAACCTACACGGAGAATTCTCCGTCAATTAAGAATCTTTTACGAAGATCGGGTAGCCGAAGCGGCCTCCGACAGGAAGTGACAACGCGACTGGCAATACAGCCGATGAGCGGGTGACTGGCCATTCTGCAGTGTGGTAGCGCTAAGACCTTGAAGTCCCGGTCATTGGAATGCGGCATTGGGAGGGGTATCGTTGGGAAGATAGCTTGGGAACAGTTATTAACTTTCGTCATACCCACTGTTG
> #20 JUNK SEQS
AAAATCTGCTTATGCCCGCAGGGTGTTAGGGTGTTCAGTCCGCAAGCCATGGCACATAACTTACGTTGCGTTCATCGCTGACACCCCAGGCCCGGTCCCTAAGCACGGGCAGGAATCCTTTCAATTTAAATAACCATAGCCGAAGATACTTCAACTTCTTCTAGACGTCCCTTCTGCGGGCCTCCCAAGAATTACTCATTCAGACCGGTAACGAGTCTATTAGGAACCAAACAGCCTATTAAAGAGGCCGAAGGGGGATGAATCGCGGCGCCGCAGTGTCATCGCAAAATGATGCGTAAAGCCAGCGCTCGTAACCACCACAAAGGGCGGCATGACAGTTTCTTCAACGGCTGGTAAGCGAGGAAGCAAAATGTGTTGCCAGAGAAGAGTGGCAGGGAGGAGCGCTGCGTGGCTCGTTGCTCTACGGAGCGGTACCTTGCGAATTCCGAATTCTAGCGGTTCCTCGAACGGTGGTGTAATAATCTTAACGTCTAAATACAGTAACTGATTTATGCGCCGTACATCAAAACCGACGCACCTAATTTCCAGTTGATGCTGGTTTCTAAAACCTCCTAAACCGAACAATCTCTTAGATGATGC
> #21 JUNK SEQS
AGGCCGGCTTTTTATTTCTAAGATGTCTGAAGGTATCGACCTAAAAATCTACCAATAGGGGTCAGCTTTTAAGCAGCAGGTGTAGAAGGGCACGATTTTGGTGAAGTCTCTGTTTCTTACCCCTTCGGACAGCGGCACTTGGGCCCTAATCCAGATTTCTACCCTATTCGTAACCGGAGGTATTGAGGTTCTATCTTATAGGAGTGACGTTGTGCCGATCTCCAAGTTGGTAAAGTGTAAGTGCGAGAAGGTTTTTCTGTCCTGCCCTAGAGCGTTGGAGAGGTCCGGAACGCAATCCGGTGACCAATGAGGGACTCTCGTGAAGATACGGCAGGCGGCATTGCTTCAGGGCCGGTGCTATCCAATCGCGTACCGACTCTCTCGGTGAACAATCATACCGAAGCGAGTTTGCGTTAGCCTTCTGTTCTAGCATAGCAAAATGCCGAGAGTTCAGTTCATGGAGCAAGCAGCTCGCTGTTAGTCGCAGTACCTCTAGATTACAAGGCCAACCGAGACTGATTCGCCTTCGGCTGCGAGTAGACAAACGTTGGTACACATGGCTCTCTTTTTGTCGACTGATAGGATGCTCTCGTTCAGATC
> #22 JUNK SEQS
TCCAACCTTCGTAAATGCTTCACATGAGGTTGCAGCCAAACTACTACGCACGATGACGGAGCGTGAATAAAGTATTAACCAGACCGCTCTTTACGGCGGGGGAGGTCGAGTAATCGGGCTCAGGCAAGGGAAAAGGATAACAAGTGACACAGCGAGGAAATCCTCTGCTGCAGGGGAGTATAGAGGGCTTCGAGCCGTTCGACAGAGGGGTGGCGAACCTATCACGCTGAAACGATGTGACCGTGCTGGCCGAGGCCTCTACTCTTACGGGTTAGGCGATTGCTATACTCATTTAGTAACTGCGGTAACCTATCTTAACTCCGACGTATTCGCGATGCTTGTACATAATCACTGCACAAATCGAAGAGTTCCGCGGCTTAATCTCTTGTTGTCATCTTTGTAACGGATCTTGGCCTACGTAAGCCGGACCGAGGGACGTGCGATTGGTTATTCCCGTTGCCACTTTTACGGGATCACATAAGTCAATTACACGGACCTCTCTCCGTCTTCTTTTCTTATTGTAACACTTGGACTGAGTTCATCAGGTCGGCAGCATGCGCTAGCAACGTAAATCACTTTCGAGACGTTAGCTGTAGTCCG
> #23 JUNK SEQS
GCGCGGTCGGGAGAATTTTTCAGATTGGATAGATAGCTTTCGTTGTGCTCAACTAAGTGGGTCTGCCTACTCTGACGGTCATCCGGGACATTTAGCCACCCAGAGGCAAACAATGGCATGAGCAGACTAGACGGCCAGCATTCTGTCTTACTGGTAGCTGTTTGCATCTAGGTTCCGGACTCACAAGGCCCACAGGCCAAGGGCCTTTCTAACAGCAATCCAGGCACGGCGATACATATAATCCTTGATCCAGTTTAACGCTGATTAGATGAGTCCGTCCATGGGCCGCGAGCGGAGGGGCCGTATATGGAGCGCTTGGACGGGCATTGCCTGTGTGTGACGGGCTCAGTCTGTCTAAGGGTGAGATATCAAAGGCGACATGTCGAAGCGATCGTTTTTGATTAGCCACTACCTGTTTCACGTTATGTGGGGCCTTGATATTCCGTAGGGGAAGTACCATTGCCTAACCACATGCGGGAAAGAAATACCAAAGGCCGGTTGAACTCTCTTCTGGTGCAAGAATTGAACGTAAAAGTGCACCCCTTACCACTCGGAATACCAGGAGATACTGGATCATTCAAACGTCTGCATCGCCCCACT
> #24 JUNK SEQS
TTCAGTAGGCGGCTCAAAGCAGTTTAACCCAACCATAACGCTCTGGTGGGAGATCTTCAATACAGCTGGCCTAGGTAGCGACAAAGTATAAGACGGTGCCTGATATGACAGCCGCGAAGAAGGCACTTTAAGGACGTAGAAACCTGTTTCTTAGAATATGATATTCCTCATCACTTTGTGAGGAAGATGTCTGCGCTTAATAGACCTATGTTCCTCTTCGGGCAATGTGGTGGCGTGCAGATCCACGTATCTGGTGCCCAAAGGGAGACGGCCAGCCCACAGAGAAAGCCGCGAAAAGACATTCTCGAGGCTAGCCGGTTTCCCCCCCTGGTCCAATGACACACTGGCACCTGGCTTGAGAGCCACCTTCATTCAGTGATTCGCTTAGGAAGTCATGCGCTGAGTCAGTACTCAAATCGCCGAATATCCCGAATGTATGTTTGCTTCTAAACGAGGACTGTGGTCCGCAAATATATGGGGGTTATCGATGGGAACCCTGCAGCACCTTTGCCCCGAGAACGGTGTATAACGAATACATCACGCGTTTGATTGGTCCTACTGTTGGTTTTATATATGAGAACAGTTTAGAGGGCCAACTTA
> #25 JUNK SEQS
AGATGTCGCGGTGCGCATTACCGGTGGAGCAGTACGAGACATAGATTAGTCTATCTGATACTGCATTACTCGGGAGCATTTAGTTTTCTGCCGTGGGCGAATGTCGCGGACCATCATACGGTTAGCGCGACTATGCCTAAACCACGAAGGGCCGCTTAAGACCAATGGGGGGTTTAGTAACTCGCTGATGGTATAAGGGCAATTAGAGGAGTTAGATACGGTCGTCTCTCGTGGTGATAGTGGTGATCAATGACCTGAAGCTCTCACCTCATAGGGGCAGGTAGACCTCCCTAGGCTATGCTCCCTATCACTTCCATGTATATAGGCCGAATTCCACCTGCACAGGACATCTTCTGTCTCCTACCCCGGCATCCATTAATAGGTTGCGTCTAATCCCTTTATTCATCTTCGTTCTGTAAGCTGGTATATTTTGGATCCGCTCAGGTCCACTCCCTACTAAGTTAGATTCGAATCTCAAGACCGGGCGAAGAGGATAAGTCAAGTCCACCGGGTACGCTGGGGAAGTAGGTAGTGGATGGACAGAATGCTATCTACCTCACAAAAGGACAGCCGTGGTAAGCTTATACTCCACCACTGGAT
> #26 JUNK SEQS
ACATCGCATCGACCAACCTGTATAACATTAGTGGGTCATACCAGGATTCGCAGACTCCGACAATGGGTGCTAGTGATCTCAACGCGCGTTTCTTAGCTCAACATAGTAATCATGGACATATGCTCGCGCGGCTGAACAACTCCGTTTATGCTAGGCATTCCGTCATCCTCGGGTCCTAGGGTCGCTTGGGTAAGCCGGGCTCACACGTCAGTTTCCTATCGGCTCGATAGATTAAACTTGTCCTCGAAGTCCCTAGCACGGGCGGGGACCGATATAGTACGCGAAGGGGAAAGCGATAAAGTCCTACCACGGGAGTGCCACCCTGTTGAAGGTTTGAATACGGTGCGCGTCTAGGTGCCGCTAATTGTTGTAACTGGGTACCTGTCCCTGTACTCAGTTCCGCCACAGTTTAAGGAATCTCCTTAATTATACCGTCTTAGGTGTCCTCAAAGCACGAACATCGCTCGGAGAGCTCTAAAACCGGCTACACGTTAAGCTCCCCTTACGACGCGTTCATCGTTAGGATACGCGTTCGTGAAATCGGATTTCCGACCGCAGGGAACTCAGAAGATTGGAGCTTGGTTTCATTGCTGGGTGCTT
> #27 JUNK SEQS
TTGTGATACGTTAGGTTGGGATGGGAGACCTCCGATGTTACGTGAGCTAACCTTTCACGCTCGATGTGCGGTACCATGTAGACGAATAGCCCTACGGAAAGGTGAAGTGCTCCATCCGCTATATTCCCCGCTAACAATATATACATTCCAACTAAGCGAGACCAGGCGCCCCACGAACCGGCTCCAAGGAAGCCGTTTGAATCCCACCCTTTATCGTCACCCTGGCGGCAGCTAGAAAGCTCCTAGCTTGAATTGCCATGAGTAGGAGGGTCAAAAGGACAACTAAACAATCGGCAACGGACTAGAAAGAGGCTCCTCGACCCTTGTATCGTTGTCGACAATGCTTGGAAGGCTCCCCCCGTACCAGTAATATCGGAACCCTTGTATACACAAGCCGACGAAGTGAGGCTTGGGACTAGAATAACGGTGTCGTACCATACGTTCGAGCAACAAGCCATCGGGACGCTTCTATGAAAATCATTATCCCCAGTGATATATGCGGCAGCCGAGGACTTGAATCGGTTCTGGGATAGACCGGTGAGGGCGACGAGCGGAACGGAGCAAGCCATCGATCGATGCCGAGCGGCTATTGAATGCAGC
> #28 JUNK SEQS
CCCAGTACCGGAGCCATGTACTGCTCAAGGCTTGACCAGTGCTAGAACGACTTAAGCAGTTATGGTAATGTGTGGCGTTATATGATAGAGCTGACCTCCTAACTGTCAGAACATTCGTTGGACACTCAAGTAGAAAACAGCAACTTGGTCACGGCTCTTCCTGATGATTCGACGCCCATACTCTCTGGGGATCGTAAAATCGTGAATCAGGGGTCTGAGAGGATATTATTTACGTCGGTTCCCTAGGTGATAGTTGTTGGGCTATGCGAACCCGAGATCTTATGATATGTCAAAAAGGGTGTAACCGCATATTACTTGGCCACCAGCTATGGGGGTTACTTCTTCAGAGCCTCTCCCGACGGTACGAAGCAGGTCATTAGAGCCCGTGCTTTGGTTATTTATCTGGTGCTAGCCTGAGACGTAAGTTGTGCTGGGAACGGCGAGATCAGCCACCATATCTCTTTCCAGTGAACAGCTTCCCGCGTCCTAGTGCGCTTCCGACGCCCGAATGCCTTACATCTGTAACTAGAGGCCTGGCTGACACATCCACTTTGTATTAGTGACTATCCGAGTATATCCTGAGCTGCGCCAAACCTCCCG
> #29 JUNK SEQS
TCATCATACAATCGAAAGGCTTGTATTCAATACATGAGGCGGATCATCGGTGCCCCAAGCACCCCATCGGGAAGACTTTCCGTGTCTTCCAGTCTACTGTCAACTATGTGTCATTTATGCATTTATAGGGCTGCACCTTCCTGCGCAGATTCGTAGGAAAGGTCTTGCTGGACAGTCGCGCATTTTGCAGCGAATAAGCTATTCTCAAACGCCCCCCTGCCATGATGACTTCGTGCAGCATAGACTCGGATTATCAGTCTGAAATGCAATATTGTACCTTCGTCCACTAGGGTGTGAAGATTTGCTTTAGGCACGGGTCGGAACGTTTAGTTCTGGGCCGTATTCCCTATCGTGTCCTACCACGTTACAGTTGGGTTATTTAGGGCTAAACCAGTTCAACGTAACTTATGTGTCACTTCTTTCTCAGTAGAGCCGGAGGTAGCTTCCGAGGACTTTTGGAAGGGTCATTTGTCTTAAATCGCCAAATTGCTTTGCTTCGGACCCAAGCACGTGTTGTGCGTCCGTGCGTAAACCCCGTGGAACGTAATGGCCTGAGACATCATGCCATAGGCTTTGAACGGGACAATACTATTTCAACAC
> #30 JUNK SEQS
AGGTCCCCCTATCAAGATGCGGACGGGGTGTTACGCTATATTAATAGTACAGTCACTGAGATGACACAAAATTAAGCGCCTGTTTTAGCAACAGCCTTCTTCTTGTCTCTACCTAATAGACGGCCTGAGTTGAGCGCGCTCCAGCAGAAAACTGGAGAAATTGAGTGTGAGTCGGGGAGTCTAACTATTAATTGTCGCCACTTTGCCAGATTTATATTAGTACGGAAAGCATAAGGCATTAGGTGCTCATATTCGGGGGATTTTTGGAGCAGTGCGAATAATATCGCTAATTTGGGAAGGCGACCCTCGGCGGCCTTTGTTCGGTCAACGGTCTAGATTGCAATGGGCCACACTGCAGCGATCCGCTTAGCCTGCCATGCATCCTTGTCTCCTGTCTGATCGCAAGCACTCCTGTGCCCGCTTACGCCCGAGACGATTACGCGCTCTATCGAACACACGCTTTTACTAATCGATATCTTAACAATAGTCAACTTAAAAAATCGAAGTCGTCGACTTCCGTCGACCACCACCAGAAGGTAAGCTTTGGATCTATTCCAGGATAACAAAGAATGCGCAAACTCATAACCATAATACAACAGC
