# Supplementary material for: A particle swarm optimization-based algorithm for finding gapped motifs
Source: BioData Min. 2010 Dec 13;3:9. doi: 10.1186/1756-0381-3-9 (PMC3022572; doi:10.1186/1756-0381-3-9)
Supplement: Additional file 2 — Experimental Dataset. The synthetic data sets and real biological sequences used in the paper. [file 1756-0381-3-9-S2.ZIP › synthetic/with_noise_seqs/18.txt]

> #1 TTCGAnnnnnTACTG 314  TTCGAnnnnnTACTG
GAAGGTTTCGGGCCGAGACGCTTTGTAGCGGAGTGAGCTTACCCGTCCTGTACGTAGAGTGATATGACTTATAGATCGACATCGCCGTCATTAGTAATCAGGTGAACCGCGGAAAGCGCGGACTTATTTATCGTTGTCACGGTTGACTGGCCTGAGGTCCTCGGAGATTAACTTACTCCGAGTTCTCTGGCCTTTTCAGAAGGTGGCCAGTAAGTCCACTGGCGCACTAATCGCAAACGATCAAATCCTGCCAGTGGCCTCAATGAAGGGGCTGCTCTCACGCGACAGGCCTCCGTGGCAATCACTTGGAGTGATTCGAGGTATTACTGCGTATTGGTAATTAGTCAATCTCACCACCGAGAAGTTAGGCGGAGATAATTGGAGTGGATACCACTTAACTCACCGCAGCTCTCGCAATATTCATGTTTTAGAATCTACCCATCCCGCCGGACTACGTACTATTCGCAGGCTTAAACTGGCAGGTGTCGTGCACACTCCCAGCTTCTAACTCCCACATGGTCTTGTAGCCTCTAAGGTTGCGAGTATTTGCGTACCACTCGTGGTGACCTAGCACCAAATGGGCGTTGCGTTCCCCTGGCC
> #2 TTCGAnnnnnTACTG 402 
TTGAAGCAGTGACCTATAGTAAACCATTCCGAAACATGACCTCGAAGTCCGCCTGGTGCATTATACTTTTACGCTGCGGGTATATGGGATGTTTGTACGAAGCTTACAGTTCAGCTATGATATGTCCAGTATCCGACTAATTCTGTGGGATCCGTAAAAGTACACTATTCTGAACGTTCGAATCGTCGTGCTGGTAGATCCGTCGAAGTCATCTATGGGGATCGCAGTACACTTTGTTATAAGCTTAGCGACCCTTCGGGTTTTGGCGCCCCCTGAGTGTCGATTAGCGATCTGAGCCAGGCATAGATCGGTCTGATACCAAGATTGAAGGTTGGTCGGGCCCGATGTTAAAAGATCGTGAGCTATGCGCATGCCGCTCATCAATATCGTTGCACCTATCCTTTCGAACGTTTACTGATCTGAAGCCGCATGTACACGCGATTTGTGCTCGGAGGGAAACAAAAACACACAACTATGGAGTGATCTGCTGGTGGTGATAACAAGTACCGCTGTACATTCGGACAGCTGATGCTTTGTATGCTACTCCGCTATTCTCGGATCGAACAGCAGTGCTTAAAGCTGAGTAAGGACAGCAACTCG
> #3 TTCGAnnnnnTACTG 543 
AAGTTGTTACTGCCCCCTACAAAGAATTCCACCGAAATAAATGGAATGTTTATTGATCTATACAGCCTCCTCAGTAGTGCGGCGCTGCCCCACTAAACTCGGTGAGTGCCAATCGCCAGGCTGTGGTTAGAGATCCGATTCTTCCCGGCAATTGGGACCATCTTCAATAAGCTGGATAGCAGAAAGGCTTCGAACCAGAAGTGCCAGACACCTCCTTTAGGGATGGATACTGACTCGCCTGTACAGAACCGATTTCCTACAATACGCTATGGGTTGCTGGACGTACCCCCGCCCGTTTGTGCCAAATCACTAGGAGTCTAGCGAGATGTCCGGTGGTCTTTTACCAAACTCTCTTTTGCGATAGGTCCAACTTCCACCCGAGCCCCCATGGTCTGTGTCGTGGTTTTAAAGAGTGTATTACGTTCCGTATCACTTAGGAGTGTCGCCGAAGCGGATTTGAGAAATTAGCCAATTGCATAATGGGAGCACAAAAAATTACACGCCCTGGGGGCCATCTCCACCACCAAACGCGAGTCCGTTAGATTCGATAAAATACTGAACCGCTGTAAGTAATGTTCAACGGTCCTACTAGAGATATTA
> #4 TTCGAnnnnnTACTG 9 
GCGCTCCACTTCGAGTCCGTACTGCGAACACTCTAAACAGTGGTTTATATGCACACTACACGTGGTTGCTAACGTACTTCGCGGGTTCTACATATCAGTCCACTGATATTCGAAATTAAGAGTTGGAGAATCAAAGAAGATAGTAGGTGTCTCAGTGTGGTCATGACGAAGTAATATCTCAAACCTCTGTGCAGAGGCCTCTGCACCTTAATCCCGAGCGCTTCCTAAACTGACTATCTGCACGCGACAGTCCGTTCTTCAGTATTCGAAACAGACAAGCGCGATCTAAGGAACCTAGGAGGGTAGACGTGCAACAGAAGGGTGAACAGTCAGTTGCATTTCATGCTACAGTGCCGCTTTGAAATTTATGTGAAGGCCGTCAGAGAGTTCTCCTGAGCAGTAATAGCCATACATCGTACGCATTTCTGGAAGAACATTCTGGAGCGAAGGGTGCGGTGACGATGACGTATGGCTCGCCGTTAGGGCACTAGCAGTATCATAGCGCGAGATCTTACCCCGACCCCTAGGCGCCAGTGCAACTGAGGGATTGTCTAGGAAACGCGTAGCCGCGCTGTCATAAGTCCTTATAAAGGTCGCGTT
> #5 TTCGAnnnnnTACTG 66 
CATTTCATCACCCGAAGAATATCTATATGTTTTGGTTGGCGTGTCGAAGATTTAGATTTCGGAGAGTTCGACGAATTACTGGTTGCTCAGGTAGCACGAGCCCTAAGGTGGTACGTGCATTTGTCTTGCAAGCGCGGTAGCGCGTTCCACATAGGGCCAGCCATTCCCCCTGTAAGTCTTTAGTGACAGGGTTTGGATTCATATTACTGCGCCCATCGTTAGTTCCCCCATCTTCTTGGCTAGACTATCTGCCCAGTCAACTCCGGACCGTAGCCAACTCACGGTGAGTAGCTTGCGGTTAGTGTAGACCCGTAAGGAAGCGTACCGTTCGTTGCGGAGACAGAAGGGGGATATAGAGCTTAGGGAAAATACTGGTAACTTGGTCGCGATCTTACCAGCACGCAATTCAAATGGGACAGCTTCGTGTTAATCGCCTAAAACATTGGTTGCCCCGTAAGACGTGCAAACAACCACCGTAGCGTGTCCTCTTGCTCGTCGACGGTGTACGATTGGCCTGCACATGTACTCTTGGCCAACCGGACAGGGCATGCTCATCCGGACAGTGTTTAGCCTGTGACGTTAGAACCCTTCCTAACTTCT
> #6 TTCGAnnnnnTACTG 345 
GACAATACCTACGACTCGTAAATAACTTGGCATGCTCCAGCAATACGCACCACAACCTCTCGAAACTCGTTTTTGTCCACGCCAGCCTAGTCATGAACCGCCGAAAACCAGAGTAAACTAAGGACACCCGAGTGTAGTCATAACTACACCACTGGCGTGACGGCACCTAGTAGTCGTTGAAGGTCAATTTTACGCGTGCACAATTCCGATGAGAATAAGTTGACACTTAATCATATCGCCCTGTAGGAGCAGTATTCGGCGGGGCTCGCGAGCGGCAAGGCGAAGTTTCGCTATCCGGATAAGGGATGACAGTCGCAGCGAGCACTCACCTGCCATCTCGCGAATTTCGATTTGCTACTGTGCCTCACCGTGATGTCAGGTAGATTTCCCAATGCTTGAAATGAGCTTCCCCCACATACAGGACAGATAAAATGACTTCCAGGGGTGCAACGGGTGAACAACAAAACTTGATCGCTGACGAGAGATAATCAATAATACGTATTCCAATACCAACGACGCAACATGAGGGAGGTCTCCTAGCGGCTCCATGCTACGGGAAACGGATCCCAGTCACGTGAAGGCCGGAAAACACTGGTTTAA
> #7 TTCGAnnnnnTACTG 175 
TCCAACTACCGGGCAGCCTGCAGAGCTGCTTACCACGTCTATCTACCGGAAACGATTTCATCAAGCCAAGTCCAAGCCAAGAATTAGGTATGCTGTATTCCGGTGGCTTCTCCTAATTTTTGCACATGTGTCACAGTCCGGCATAAAATTTGCAGGACAATTCTACCTGTGAAGTTTCGAAGTGGTACTGAAGCTGGCGAAAAAGAAATCGGATCAGTCGGCGATGGCTAGTAGTGGTTGACACACCGCGCTATTTCCAAGGTGCGCTGACGCCTGTCAATCTTCGGGTTTCCGAGCCGTCTCGCCAAGCACGTCTCTGAGCGATGGATATAACGCGTCAACCGAGGCGACACTAACTCATAATCTATGCTGGCAGTGTCGCGTAGAGCCGCCTATGCGAGGGCTGTGCTATAGTAATGGACTCATAGATGTCAAAGTGTGGTGAGTCCCTCGGGGCTAGGGCTGCTCACATATCACACGGATAGGTACTGTGTGAACCAGGTGCCTTCACTCCATTTTAGCTAACCAGGCAAATGCGCTGGGTTGTGCGGAACAAGCCAAGCAGAGAGTTAGCACATACCGCCAGGGTTTTCAATAGTG
> #8 TTCGAnnnnnTACTG 98 
GGAAGCACCCTATAACGGACCAGCAGCGCTAAGAAAGAGTCCTACTCAGGCTGACGGGATGCTACTATTGTCTGCCGTCACGTTGACATCACGTCATCTTCGATCGTCTACTGGAGTCTGGTTCGACCCAACTTCAACTATGCTACCTGACCTAGGATTGTTTGTAGTGCACTCAATCTCGCGCCATGTTATGTCCAACGCCTCGTCCAATGCCATGTCCGCACAGGAGTGTACATACACGTTTCTGTTTACACGCTCCCAAACCCAGGATAAGACGGACGAGGCCTAGCCGCGTGTTACATGAGGCAACCGCTCTAATGCCCGTACGACTACCATTCTAGAGTTTGAAGGCTTAGACAAGTATCAGACCATCTGCGCCGTTAGTAATCATTTTTATCCATCTAACCTGGCCGCTCCTAGTTGTGCTCGACCGAGGCTCAGTCAACCGACAAAGTGTGTGTATCACTCCCCTATTAAAGACTACCTTCGGTCGGGGACTCGCAGATTATCAAACCGAATGGGTAACGATCCCGCAGATGTATTCAATAAGTGAGGAAACTGGAAAATATCAAATCAAACAGATGGCGGGTCAGGAGGTGG
> #9 TTCGAnnnnnTACTG 227 
GGCGTGGTTGCTCTCTCACCCCTTCCGCTAGGGTACCGAAACTGACCCCGGGTCGAGACGATAGTATAGTCGAAAACCCGTACGCTTATAGTAGCTGATATAGTCTTGAACAAGGGCCGAGATGGACAAAATCGGGCCAGCCGGTAAAGGAAGTGATTATTAGAGAGACTGTAACAACAGTCGCAACATCTTCGTTGGTACCTCCACGCGAATTCTTGTTTTGACCTTTCGACAACATACTGTATAATGTGCGACTCCTCAGCACTGTTGTATGCGTCCCATTTTAGCCCGCATGCTAAGTTGGGTACAGGCCCACGGGTAACATTCGTCAGCTATGCATTGAAAACGGTCGTGGTCTCCCGTGCACTCCGATGATGGCCCTTCCGATCCAGTTAATCAAGGAGCCCTTTAAGACTGCGTTGGGGGTCATGGCGAGTGGGCGTTGAGAGCACTGTCAGTACCTTTTCTCTCGGACACACTCCAATTGTGCATGTGCGAAATGGCGAGTATGCAGCTGTGAAGTGCGAAGAACGGTCGCAGATTACCTTACTCATTCCTCTACAGATTGAACATAAACTAGCTTCGGGTGAGGCTACGAAT
> #10 TTCGAnnnnnTACTG 460 
CTTCATTTTCATACCGACAATGCGTTCTTATATGCTCATCCTACCCACGACGTGAGCCCACAACGGATGTAATACAGCCAGGGCATTGAAGGATTGCTCTTGTGGCGAGTCACTCCGATTAGCACAGGTACGGCAAGGCACGCGCGAATTTTCAAGAGATGGGATGCCCGCGAGCCCCCAAATGATAAGCAATGCGAGTCAAAATCCAGTAGTTAATCACGACCGGTTAGAAGAACCGCTCCGACGAATCCCCGGACCTCTTGGAGTCACCCGTGTCGTCTAGCTCCAGACGTTATGTCGAGATCGGGAGTAGGCCTGCCGTTCGTCATGTTATGCCCTCTTCCCGTAAACGTCAGACGTTCTTACACGTTCGATTTGTTGCGGGGAGTGGGACCAGCGCACGTCCGATGAGTGACAATTGCCGGGTCTCGTGAGTGCACTATGGTTGTGCGAGAGATTTTTCGAACCCGTACTGAAGGAATGACGTCGGAGAGCGTTGCCTGTACTCTCCAATACCTGTGGGGATAAGGCTCAGGCCTCGACGTCTACCATTGCTCCTTTCGACAGGCCTTCACAGACTCCGATTTAATTTACTCCGTG
> #11 JUNK SEQS
TTCCTGCCGGATTGTGCGGCCCACGAGTGGCCCGGAAAGGGGCGCAAGTTAAAAGTAAGGGAATGGATGGCCATTCTTAGGATTACGCCATAATTTGTGACTCGGATGATAGTTCAATCGAAGAACTGCCGGCAATAACATGTTCATGAAAAAGAATAGACCTGCTGCTTGTCCGTCCCCCCCCTGGGGATTCGGGCAACTGACTGAATCGAGTCCCTTTAGTCACAGCATAGTCCCCCAGTAATCCACCACTTGAAGGCGCCAATCCATCTGCTCGCGTGGACCTCCCTGAATAAGGCTCGGTTCCGGTCACGGGCTTGTCGTATATCCGGAACTCGCACTAGCGAGGTACATACGAATGGCGGGCTCTTGGACTGCCACCCCAGGGGGCAAGGGCAGGTCACCCAATCAAGGCTAACGGTTTCCCGCTAACCCGGCGCGTCCCTACTCTCAGAGAGACCCGGGTCACTGTGTATGAACGATGGTAGCCATGGCACGAGGGGAGGAATAGCACTTAACGCCCTTGTCCTTTGCTAATATAGAATTTATCGAGTTGCGTGGGCAACAAAATATTCGGAGGCAGATGGCACTGTCGTGGTG
> #12 JUNK SEQS
TGTGCAAAATGGTAGTGAATCTCAAAAGGTCCGATTAATATCGGGACAACTCCCGCCGATCCCTCATCAGCTAAGGATGCCGGGTATAGTTAAATCCGGCCACCATTAGCCTTACGACGTAGTCGGGTCCCGCGTCCGCTTTTTTACTCAGGGCTAACACGCTTTGAAAGTTCGGATATAAGGGTCGTTGACTTCGCCGCTGCAATATTAATGGCCAACTGCAGCCAGTTAGCCTCATCATCTCTCTTCAGTCTCGAGCTCCGGGCTGAAGACGCCTAAAATTGGCAGTCGAGAGACCTCGCCTTTAGTCGAAGGGTGAGAGGGGATTCGCTTGTTCTCCAACAGTGCCTTCCCAACTTGCAGATCTAACCCCGCTCAATTTAAAAACTATAACCTGAATCCAGACCCCCAAACCACCCCCCCGGGCCTCAATATTCAATGCTGGATTGAATCGCAATCTACATCTGGTTCCACAGCTCTTGTCAACATGAATATATGGGCAACCATGTAGGGCTGCATCGTCCTACGGAATAAACATTTACGGGCCAGACATGGGGTACTAATCCACAACACTTAAAAGACTTTCCCACGACTTGAAAA
> #13 JUNK SEQS
ACCCAACAACTAGGTCTATTCCTGATCATCCTGGAGGGGGTCGGTCTGCGGGACAAACCTGGGAATGGCCAAGGGGTGAAAGGAAGCAAGAGAGTACCGGGGTCACTTTTTAGCAGTCGTTGGTCCTGGCCCTAGTCCGCACCGGCAGTTCGCTGGACCTTGAGGGGTTAATGCGATGGGCAATTGCAAGTTATCGCTGAAGTGACGTACCCCCAAAGAAATTCGATTACTAATGAAATACAGGCGTCATCCTAGCCCCCTACTTTTATGACGGTTCGCCGGGCTAGAGTCCAGATCTTACACTGCGTTTCCGTGCACCGAGTAATACGTCTTTGGAACTAGCGGTTGAAACGTCGGCTACATATCGTCATCGATATGGAGGCACGGTACTCGGCCTACCAAGGAGTTACTTAATCTGCTTAACTCTGCATCAGAAATTAATTATTGGCTCATCGGTCCACAGCGGCGCATCTGGTCACGTTTGACCTGGATGGACACTCCGGCCAAGACCTAAGCCTATCAGTGGAGTATAGGCTGCGTTTGTTAAATCTACCAATAGGAGGTAAGGCACATAAGAAGACCATGATCCCTCTGATGTGT
> #14 JUNK SEQS
TTATTACAAAAGCACACACGCCTCTAACTGAGGACCATCCTCTAGAATAGCCTAGGATTTCTGTATCAGGCCAAGGAGCAAGGTGACTTAGCAAAAACAGAGAAGGGTATTCCCATGGGCGCGGCTGCATAACAATGGGGCGTGTAGCGATACCTTACACAACCAGCGATCGCAACAGGGTCTATGTTTAAAAGCCAGTAGAGTCTACCTAAATCTCATAATACCGGCACGGGAGTTGACCACGTGCATACTACACTGTAACGGCACCTCGAGTGCGAGCATAAACGATCATGGCTTGAGAGGGGCTACCCCACGCGACGCCCTTTGGCTACCTTTATTCAAGCGAGAATGCAAATTTGAGGGTCCTCAGGCTCGCCACGTATTAAGTTATCTCAATTGTGAACCGGTGTCCTAATATGTTGAGTCTGACGGCGTTCCGTCTCATCAAAGTAAAGACCGCGAAATTTACCTGAAGTGGTGCTGCTCCAGACCACCTCATGCTACTGACCAAGTGTGTCGGCTTCCACGAAACTAGTGGATGACCTCTGGCATCTAGTCATGAACAGAGCCGTCTCAAATGGTCTTGCGTCGCCGTCCTTG
> #15 JUNK SEQS
ACCGCGGCTCACCCAATCGTGAATTTAATTGTCTCGGATCCTGGCGGATCTCCAAATAAGTGGAGTGATGCCCTTGCGTATGCAGCCGCCAAAGCGGTGCCTGTGGCTAATTTATCCATGGAGGGTAATGGACATTGCGGCCCACCGGCCATCGCAGCACTGCATCTCGCATGCATGGCATCTCACCGGCTGAAGTCGATTATGGTCACTAAAACACGGTACCAGATTGTTCAGTGCCGGATGATACAGTTGCCGTCCGTCCACTATACCGCACCTCGTTGTGTAAGCGAATGAACATGCAAGCCAAGGAGATATTACAGGACAACCCATGCACGCCGATGGACGTAGCACTAGTCAAGAAACACTCGGCGATGGCCGAGTCCTTAATCGACTCCACGTTACTTTCCAACTTGAGCCTCGCCTAGACTGAGGCGGATTATATGGACTCAATCCGGAGTTATGTAACATAATAACGAGCCGGAATGGTACTAACTACAAAAATAACGATACGGCGCTACTCAACCTCGACGACGCGTTGGTAACCGTCGAATAAACACTAGCAATCGGCACAACGGACTGCTGCAGGAACAGGAGGGAATC
> #16 JUNK SEQS
CTCTCTTGGCTGTAGGGGGTGAGGTAATATAGTGCACATACGGCTATCGCCACTGATTATGACCGGGAGCAATGCGGAAACCAGAGTTCTGATACGGTGCAGCAAGGGGGGTTGCTAAGGTCGTCTCTTTATCCTCTGTCACAATGTTGGCGTTCATGTGCACGCCTCTGGTTTTGCTCTCTCAGGACATTCTCTCGGGCAAATTACATTAAGCAAAAGATCGTGCAAAGCAGGAGGCGCAGCGACTACCAAGGTCATCACTAACAGTGAAGTCCTGATTCTTTGTAGGGGACGAGTGCCGCTCGAAAATTCTGCCCCTATCAATAGGGTTAATGGTGGAGCCCAGGCACCTGCACCGATGTAGGGCGATGGCTTCGCGGGACACCGTAGGGCGAAACGCCATGTTTCACTTCCTTGCGGTAACTCCTGTATTACGTAATGTGTAGGTTACTCGAATCTCAACTAGCTTCGCCCACTTAGTGCAACATGAAGACCAATTTACACGATCTTATCCTCTAACACAAGCAGATCCACGTGCACCAAGGAACAAGACGAAAAGATACTCAGTCTCGTCCCCCGCCCCTTCTTCCAACCATCGGT
> #17 JUNK SEQS
CTCCCGGGTCACGCACTTCAACCGGCCATTTCTAGATAGGCGTTATCTGGTTTACCCGCCCAGACAAAATGGCGCCCGAAAATTAACGGGTTTCAACAACTGTCACGGTTGATCTTCACTTAGGCGGGTGAGATTCAGTACCAAGTTTACGTCACTTTCGCCACCAGCGCCTGCTACGTCTCACGCACACTCTTGATCCCGTACATCCGCGCGGGATGCTAAATATTTAACGTCTACCCTGAAAGTCGCGCCTGATCTGCATTTCTTGACCGCCGTATCGGTTCCAAGTGTTGGTTCGCCTGTATGAACCGTACACCATCTGACCTAGGCACTTGGCGGTTAGAGTCTTCAGTCTAATTGATATGGGAAATTCCTTACGAGTGCAGGACCTGATCGCTGCACACTAATCGTTCGACAGGCTCTTACGCAAGAGGCCGCATAAGCGTTGCCTCGTAGAGTATCCCTGGGAGCAGACATAGACGCTCGCCAACTCGACCGTCCACTAGATTGAAACACTCGAGATTGAATGTATACTAATATCATGCTTCCGCTGAGAATATGAGGGCTGATCGTAAAATCCCGATTGATCAGAACGGGCAT
> #18 JUNK SEQS
ACCTGCAGACTGATCTCCGTCCTGGCAATCTTGATACTGGACAAACTGTGCATAGCCTCAACAGCTTTGCCGTCTTGGCCAGGTGAAATGATTAGATCTCGAACCTCACGCGCTCTAGTTAATTACTAGTCATCGCATCGCGAGGCGGTCCTCAGGCGGTCTAACGCCCGTGCTCTCTCAAGAGTGAAAGACCAGGGTATGTCTTGGACTAGCAAATACTGCCTCTGTGGGACTTAGCATACCGCCGACTATACTCACAGTGTAGGCAACTAGCGAGCAAAATCCGGCTTAGCTTTCATCCTGAAAAGCAGGCGTGACAAAAGGTCCACCGTAATAATGGTCAATTTTATTCTGTGTAGCCAACATCCGATCCTGAGCTGATTTCGCATTCAACGAATCGTAAATGACTAATTTGAGTACGGCGTTTATAGGCGTAATGTTGGGCAGTTTAGCGAACTAAATTCCGCGCTCCCATTAGGACTGGCGGGGTTGGGTTAACCATGCTGATATTCGCTTACCGAAAGGTGGTTATGGCCACCAAACGGACGGTAGTACGTTAGGAGCTTGTATACACTGGCAAAAGTATCTGGCCGTGCGACT
> #19 JUNK SEQS
ACAAGTGAAGAAGTAGGCCCTGGGGATAAATACTAATGATACAGAAAGCCTCACTGCGGGTGGACTAACCAGGAAGACACGAGGCCATATCTCTTGGATACTGTTGCTTCAGCTATACGAATTCGTTCTGCACTTACATCCATTTTGTAAAATTCCGCGCTTCCGACAACCGCACATTTATTAGTGTCTGTGCATACCACGCTTCATATGAGGCACTAGGGCATGATTCTATAAGCACGATGGCTTGGTCACGCAACATGTACAATCAATATGTCCGTACAAGTCGTGGTAGTCGTATTATAACTCGCAGGCTAAAGTTCGTTCCCACAAGTAGATTTATCGAAGACAAACGTAAACAGGAACAGGTCCTAGCCTTCAACACATGAATAGCCGTCACCCGACAGGTCATCCTTCTCCTAGCGTTCATGCAAGCAAAACATTCTGTGTACTGGCCCGGAATAACCCCCCTCAGTTAGCTGGGCAAGCGACTACTCTATACGGGACCATTTCCCGGCCTACCTCGGTCTGGAAAGACAAATTCAAAGGCGGGTCACTTTGCCTCCCCGCCGAATCATTGACATACTGCGCTTGGATACCCGT
> #20 JUNK SEQS
GGGTGGGCGACCATAGAGTTCCGCAGGCTAACGTACCTGTTTCTGCGGACGCTATTGCCCGCTAATCCGTCCTGCCTTATAGCTGATACACTCAAGACTGCAAAGCCGACCATGACGTCATTTATTGTCGGGGGGCTTTTCATATTGCGTCCGCGGAACCGTTCCCGACCTGCTGAGAGCATGGAAACCGGTCGATTGTATTGCGCCACTCCTAATAAACGTCACCTAAGCTCTATAGAGCCTACTAGAATGTAGAGCCGAGCCCGCGACACGTGATGGTGCCGGAGACTGCCTTTCACCCCTTACTTTCGCTATCAGCCCTTTGGGAGTCTAAGACGAATGGGGCTGTAACTTAGCGGTCTGCAACCGCGGAAAGCACCACGAAGGCAAACTGGTGTCCCTTCTTTATACACTACCGGCGGGCAACTAGACCTGAGCAGGGGTCGCTATAGGTTGTACTGCATAGTTAACGGTCTCGGCGTTAGGGCTACCCCCGAACAAGGGCTGGGATATGACAGTTGACACGGCGTCTCTCGTTACATCTCCCCTACGAGGCAATGTACAATGTGGAGCCGGGTTCTATTGCAGCTCAAGAACGTA
> #21 JUNK SEQS
ATGCAATGTTTGTTCGAGAGCCGCATCCCACGTATTATCAGCGCAATAGAGTCCCCAGTCTATGATGCGTCAATCATCCCCTCGAGAAATGTTCGAAACGTGGACAACCCGGCTACCAGGTACTCTTGTAATGTTTTTAACTGGGGTATCGGCTCTTACGACCGAAGTAGTCCCTAAGATAGCCCTAATCTATAGTCATCTGGAACAATATTGACATCATTTTGACCCGAGCTACTCGTAGGACGCCGGCCCCATCCCGTCAAAAGTCAGCGACTTGACCGGGTGGATTGTAGTCGCATCTAATGTGAATCGCACTGCTCTGCCCGTTTGAGGACAAACATGGCGTAAATCTCTATCTGACGGTTAATACTTTCAGACGAAATGTTCAGTCTCTGATGTTTGTTTTCTATTCTGTGCATTTAGATCCTTAGTTCGGCTGCGCGGACACCTCATTCTAGGAGATCGCATAGAGTTATACCGAGGACTTGCCGACCCTGCGGTTATGCGGGTAGCTGTGCCAGTAAACTGTGAGCACTCACTTGGCCAATGCTAATAACAGAGGGTGAGAATTTCCAGGAGACCACCCCGCTGTCAGAAAAA
> #22 JUNK SEQS
TTACCATTCCTGTTAAACGCCAAGAGGCGGCGGCTTGGGTACCTACTCTCGACTGCCCGATAGCCCATTGGTTAGACCCAGTATGTCAATATTGCCTCAGATGTTATAGACAACAGACGAAGAAACCTGCGGAAGTACAGGCTGGTATATTACTAGACCTTTCTTTTACTGTACCGACCAACCGACACTCAGCCCACAAGTTCTAGGCTTCAAGGCAGGTTGCATGCATCGGATGCCAGCTTCAGTCGCTCACGCAAGCTTTGATACAATCTGGTACAGGTTTACACGGGCCCTCATGCTCGTACGAGTTCGGATAAAGGGTTTTCAGTCGCTCCATCTGAACTAATAACGGACCTGCGGGATGCAGACCTGCACCAACACTGCCTCTCTCTTACAAAAGCTATTCATCGTGCCTGCAGGTTCGATGATTGAGGTGTACAGCGTGGGTGACGTTATGTACGGCACCGACACTCTGTCATAAAGATGTCCTGTGAATCGTGGACTATTCAGCAGTAGGATTTGTCGTATCACAAGTACGGCATGTTGCCGAAGGTTAGATAAAAAGTCAGTCGGTCCGGGATTGCGGGCGCCGGCGAATAG
> #23 JUNK SEQS
GGCCCGGTCCAAAGCGATTGCAATCTTGGAACGCGTAATCCTCCCGAGGTATACGCACTGCATTCCTCGGGTCTCGGCAAACTAGCGGGCAACATTCGATATTCGAAACAACCTGTAACTCGTTGGGTCGTCCGTAGTATTCACAGACGGAAATTGCCCGTAACGTCAGCTCGAGTGTACCACCTATACATACTCTGGAAATCGTACGTCTACACAAACCAACCTTCCCCCCAGAAGCGCTCCACGCCGGGTGTACGCGAGTCTCCTATCCGGTGTCTAACGTTCTAACGATCCGTTCTGGAAATGTCGTCTCATTTTTAGTATAGGTACCGGCTCAGGGGTCTTAGTACTGATCCGAAGCGATTTCTGTCATTTGTGCTTCCAATCGTCAATCATACGGAAGTTGGGATGTATTCGATCGAGCCGACTTATTGTGACAAAGACGTGAACGGCATGGAACTAAGGTATAATCTTGCTACTCTCTTACCACGTCTCAGCTTGGACGGGCGTATTCGGCAAGCGCTCTTAAGTGATTGCCTTCTGAACGGCGAGCCCGAAGCGCTTATCCACACATCCAATCGTTTACGCCAGAGCTGAAAC
> #24 JUNK SEQS
CAGGTATTAGAGCAGCCAGGAAGGGCCGGCTTCGCCGAAGGCATCGCGGTATATCGAGAGTAGCGTGAAGGGTGGACTGTGTGGGAAGGCCGCTTTGCTGTCCTTTTAGGAACGTTGTCCAGTCCGAATTGGATCAGCAATACATATCTAGATCCATGAGCTCGGGGCTGCGTGGGGCTGGGGCTTCTCGCTCGCTCTAACGTAACGTTGCCATGTGTGACATGGAGTTGAAATCCATATCCACAGCGGTGTTCGGCACAGCCTAGACCAATCCACTCTCCGCATTGCTACCCGAGAATGATCCACGATGCAAGATCTAATGGAAGGCTCTTCACCCTCACTACCCCTACTTTCTAAGCTTAGAATGCTTGAGGGATTTTAGGAAGAAACTTCCACCGGACAAATGAGCTGGCAGCGGCGTAGAGGCTATTCATCTGCCTATCGATTGCCCACTATCCGCCCGCCAATCCGGCAACTTTCAACGTGCATACACACGACCCTATAATCTTAATCGCAATCTTGAAGCTGTAAGATGATTAGTACAGTCGGGGCAGCTTACGCCACCGGACGGCGTCCGGTAACCCTTATTCCATGGAAAAG
> #25 JUNK SEQS
GGTACACATCATGGAGCACAGGCCATCCTCTCTGCAGTACACCGTCAAGCAAACCAAGCTTAAGGGGCCTGCATTTCATTCTTCCAGCGTCCACTGTCTAAGCACCTGCGCGGAATAGAGCCTCTGAGATTACACTCACGTTCCTCAATAGAGGGCAGTACGCTTGGAGTTCGAGGCGGATAACGGGTACTGAACTGTTCGGGCGCTTTCTGCATAGCTTTGCTTGGCCCGTACAGGTGCACAGCTGACCTATATGGCATGGGGTTCCGTTTATCGGTGTACTTCGGTTGGGAAAATCCGAACCTGTGCCCCGCATTGGTAACCACCATGGTTTAGCTAGAGTGTTCGGTCGTGTAAAATTGGGCTAGGCATTTCGGTAAGGTGAGGATGTGAGACCATTCTGAGAGATTCCCATCGCGCTCTTTTAAATACGGGAGACCTGTAGGGAAAGTCCTCCTCCTCGCAAGGCTAACTCTCTTCTCCATACATTCGATAAAGTCCTCGGGCTCACAGGCCGGCCCGAGCAGCGCGTAACGGGGAGTAACCCTAGACAATGAGTGTGCAGGGAAAATTCTAGCTGTAAAATGCCCTCTCCCTTGA
> #26 JUNK SEQS
AGTTTGAGTTATTATAACCCGAGGCTTCTCCTAAGTGGCGGGCCGACGCGATTGCAGCCCGGAGGGGCCTTTCAAAAGGCAGATCGATTCACAAAGGGTTCGGTGTTGCCTCAACCGCACGAGGAGCGAAGGTACCTAAACTGCTTGCAGGGGCCGTGCAGTGCTTTTTTTAGCGGAATATGTCTAAGGCGAAAGTTCGGAGTGTCAACAAAGTGCTGTCTGGTGAGGCCACTTTGAAGGATGGGATGGGTCACATCTCGACTTCTCCTATTTGCCGATCGTGTATGGGTAGAACCTGTGGGCCAGTTGGAACGTGCCATAACCAGGTCCCTAGCAAATGGTTAGGGTAGTAGACTTAGACATCGAGTACCTCATTTCGTTCTCGCACCTCGTAACCGACTGAAGTTCAGATTACCCCGGATATAACCGCGGTTGGGGTTAAGTATCCCTTCTTCTAGAGTGATCTCACATCACAACCCGCATAAATAGTGGCTCTGGTTGGATTATAGCGTCGTCGGCCCATGTACCGAAAGATGATGGACCCTATCGAGTACGTCTATAAAGATACGTTGACATCTAATTTAACTGCACCACTCCAGT
> #27 JUNK SEQS
TCGTGGGACGAACTAGCAAGACTATGCAGTTCCCATTGTACTCGTCAACAGCGCGCTTCGTATAGATCGTGTGTGCAGCGTTTCACGACTGATCACCTTAGCTCACGAAAGTTGAATGAACGAATAGCACCGGATGGGGGGCCCTCCGTCTATTATAGAATCGCCGTTAGCGTGTGTCAGGTGGTTCTCCTCGCGTTGTTAACTTCCGGCCACTGAGTTAAGCGTTGTCCGCCAAACCTTTATATGAGCTGGCTAAGGTATGCCGGCTTAGGACGATGGCCATGTTTCGGCCATGGCACAATTCCCCAATCCTAAGATTGCCTGAGACGGCGCATGGATGTATGCTACGATACGGCAGGGATCGAAAGCTAAATTCTTGCTCCATTCAGTGGTTATACCCACCAAACTATCTAGAAGCAACGGAGTTGAATACACCCGCCGGAGAAGGGGGTCCTTAGCAGAATACACACGGTTAATTGCCCAGGTCGCGGTGGGTATAAATGAGGACCGTTTTCCTTTACCAAAGTACTAGGGGAAGGGACCAAGCTCCATGATGGGGACGGAAAACGGTGTAGAGATACTTTTGGGAAGCTACTAGAG
> #28 JUNK SEQS
ATAATTAGTTGATCTGTCATGGACGGAGACAAACAAAAGTAATTCGCAAGTGATTTCTCCAGGCTGCTTTGTTCGATTATCTCGGACAAGCAATCTGGGCCAAACGACCAATTGCGGGGGATTCTAACTTGATGCCACGCGGACACTTTCCACACACCCAATAACCCCTTGCCTGGAGCATGAATCAAGCATAATCGAGCTCGAAAGAGTAGGAGCCTCAACTCCGGTGCACGGCGTAGCTTTCTGGCCTCCAAGGGCCAGGCAAGGTGACGTATTGGATCCCGCTATACTGTAGAGATCCATACGTTATTGAAACTAAACTGCTCCGCATGCGTGAGCCGATGATAATAAAAGCTTGCCTATAGGGTCTATATCAGCACGACGTTCGCTTATTAGCGCGGCCGATGGATTGTAAGTGCCCACATGGCATTGACAAATGAGCTCGTACCCGGCATCGCGGCCCCGCGGAATGGGAACACTCACGAATGGCATTCACTGATTTGCCGCGGGCTGTCGTCACGCACGCTCTTCGGTTTCACTTTGCGTACAATTCTAAATCAGGGACGTGGCCCATTGTTTTTGGCGTCGGGGCCCCGTCCC
> #29 JUNK SEQS
GGTGGGACCTAAGTCAGGGACCCGGTACACGGACAGTATATTCCGGCACACGCGATCAACGGTGATATTTATGCACTGCAGGGTCGGGTGACATTATTAGGACACGCAATCGCTCGGTCCCCGCACGTAGGGGTGTCATCTATAAATGTATACCGCGACGGTAAGGTAGGCCTCGTCCCCCACGCTTTTACCTCCGTAGGTTTGACCGGGTTGACTACGTCTCCAGTTTCCGACACGCTCTGACGGAGTGGACTCCCAAACGGGTGTCTGGGATTGCTCACTAGGGTTGAAAGGGCCCGATCTTAGCCGGCTCCGTTCTGCTGTCAAGCTTAAGTAAACGTGGATAATCTCTGTGTTTGAGCAGTTGTTTGGCATAATTCGAAATTTGGCGAGGGCCACCTTTATGATCAATACTAATGGACGTTAACACGTACTTATGCTTCAAAAATGGATATTATAACGTCTGCTCTCCGGCGGCGGTAGTACGAAGACATTTCATTTAAGGCAAGTGCTAAACGAGACTAAGAGGTCGTCACGACATACTAGTGATACATCCGCTAAAGTCGATTGTGGACGGAATAAAAACCGTAGTACTCTTAG
> #30 JUNK SEQS
CTCTAGGGTGCTTCTTTCCGCTCGAATAAAGCTTCTGTGCCTAACTTAAAGGATAAATAATTCTGGGACACTACTCCTCCTTTTGTAGTAGGTACGGAGAAATACGCGCGACCTAATAGGCCAACGGTGCTGCGTGCACGTCTAAAATATCCAGGCAAAGCAAGGTCTAGGTTCTTCATGTATTGCAGGAATACGTATGACATAGTTTTGCGTCCCGCAACAAGCGCGCTGGAGGGCCCAATGTATAGAATCCTTGCAAGATAACGGGTTGTGAGGTTCTTAAATATAATGAGGATAGCTGTTATCTGAACAAGATGTTGTCTCTTCTGGGAGCACTTATTCTTTAGCTCAGGTACGCAATTACACTTATTAAGTAGGCGTCAGAATTCATCTAGTCCTCAGCCACCTTGCGACAAGATTATATTTGAACCCTTGAATTTCACCCGGTGCTGATCTGTTTCCAAAGAACTTGTAACGGAATTGATTTCTTAAAAAAGCATATGATGCGACGTCCTAATCTGGTGGAGCCGACCGCAAGGAACACGTCGGGGAACGTCAAGGAATTCATAGAATACCTGAGAGGCTCACCATAATTTCTTC
