# Supplementary material for: A particle swarm optimization-based algorithm for finding gapped motifs
Source: BioData Min. 2010 Dec 13;3:9. doi: 10.1186/1756-0381-3-9 (PMC3022572; doi:10.1186/1756-0381-3-9)
Supplement: Additional file 2 — Experimental Dataset. The synthetic data sets and real biological sequences used in the paper. [file 1756-0381-3-9-S2.ZIP › synthetic/with_noise_seqs/19.txt]

> #1 CCTATnnnnnCTATG 160  CCTATnnnnnCTATG
CCGATCGGACTTTCAAAAAAGCCTGATGTTGAACAAGTGTACGTGGTGTTGCCTATATCTGATGCTGTGAGGCACTTCCGAATCTTCTGGGAGCGTCCTTCCGTGTGCAATCAGGTCTTTGCTATCAAGTTAACTGCCTCCGGCACCCAAAGCTTACTATCCTATTGTCTCTATGTTACAACGCCCGGAGCGGCCATGGTGGCCCACAAGAATTCAATGCGATACAAAGTACCCGGCTTCCTCCGGCTGAAAATACACCGACTCGGATCTATGCACACAGCAGCTGGTTAGTCCCATCTCAAAGCATCCTTTTCATATGTTATAGAACCAGCAGTCGTTAGGTGATCAGTTCAGGGGGTTGGAGAAATTTTCCGTCCACAACCATTGGGCCATGTAGTTCGGGTAGCCGGCGTTGTGACAGGCCAACGTATCGGAGACAGACCTATGTATTGGATGACCTCAAAGCGGGGCGAGGACATCATTGTTAAACTCGACACATTGAGGGATTAGCACAGCTTCTAACGAGTCGGCCGTTATGTTCAAGCGTACAAGCCACTTTGCATTTGTGCTCGTCAAAACCACTCGATCTGTCGGACCATG
> #2 CCTATnnnnnCTATG 361 
AAGGATGAATCCTGTTCAGTATCGAGTACCTGCCAGAGGACTCAGATTCGTCCATCTTCAAAGGGGAGAGTGGAGACGTGAGTCTGTGCAGGCCATTACAGAGACAAGGAAGGTACCTTTTGCATCTGCCGTCAAGCAATAAGTTGACCAAAGCCCGATTCGGTGGCTTGTTGCGGTTTATTACACGGGCCTTTGGGACCGAAACTGAGCACACGAGAGACTACTGTCGAGACGCGCTTTCTACAGGTGATAATCTGAAAAGCCAGAGCTCGGGATAGGTGCTGCACTACTATAGAGGGACTGTCGGGAACTGACTATGAACAAGGAAAGACCTCTCTCGAGCGGGCGCTGGAGGGCGTCACCTATTTCCGCTATGCGTTCCCGATACCTGCTCGCCTCCATAAGGCAACTGGAAGTATAAGCTTTACGGGTCGTAAAACCTTATTGGTGGTATGTGTACCGAGCTGCTGGCCCCAATGACATCTGCGCCTGATACGTGCCCGTGTTTTGTAGGGGATACATTAGACATACACATTTTGGCCTTACCAACGAACCGCGGAGACTAATTTCGATCATGCTGTCGTTTGAGACAAGAAGTAG
> #3 CCTATnnnnnCTATG 458 
GGTTGGCAGTTTCGGCATTCATCGTGAGGGTACGTTCATTTGGACCCCAAGAAAGTGGGACCAGTTCATCTGTGGATAGTAATAACAGTGGATGGGCATACGGAACCTCTGCTCGAGGGGACGTTCCCCACGTAGTCTTGGCTGTCGCTATTCGGCTAGAATGTTATAAGGGTGAGTGATTTGACCCACTACTGCGTATTGCCCTGATAAGTTAACCCCGCGAAACGTCCGTTAAGGACGATGAAGCCTGAAAAACCTAGATCTTCGCGTTGTCGTTTATGATGAATCTATTTATGGCTAAGGTACGTATGGTGCAGACCACATCTCTAATCTGATTTGTGCGCTTCCTTGAAGTCGCCGCATAGATCTGCCTTGGGATCTCCTTCACGCATGTAATTGGCTTAGGGAGCCCGTAGAATGGTCATCAGCGCGCATTGCTATCCCACTAGTGAGTACCACCTATCCATACTATGGCATCACAGCGGCATGACCCCCGCCGGCTGCCTGAAGGACTTTCTGTTTAAACGCTCTAACCCCTCCGTGTTCGAAATTTTTTACCTGATGGCTTACAGAGCTTTTTTGGGCCGGTTCCTCACGTAG
> #4 CCTATnnnnnCTATG 462 
CCCTGATGAGCGCAAGGGCCTTAATGGGGCTTGATAAGGAAATCATAGCCTAATCTCTGAACTGCGTCACGCCCGCAGTCAGCAGGATGGTGTTCACACGCTTTACAAAACAGTAACAATGTGCGTCATTGAGCTTGATGACGGATTCTTCGGTTCGCCCATCGACCGCCCCGTTGGGTGCAAATTCCAGGACATCCATGCATTAGCGCCAGCAGCATGACCCGCATGATAGTTCTCTGGAGCCTTGTTCTAGATTAGCCCCTCAAACTGATCCCAATTTAGAGTTCTCGATTTATAACTTCTAGAAGTTGACGGACAAGGACGACCAGGTCTGCCGCAGAGGCAAGCAGTTGCCGGGGACGCAAGGTTGCTATCATTCACATTCAGAGAATGGATAGGAATTAGAACTCCACAATAGTTGTGCCGAGAGGACCATGAACCGGTGGGTACGGAATGTTATCGCCTATGGGGACTATGTCTATCCACTTATGGCGAATGGAACGAGAGCTAAATCCTGAGTTCCATCAGTGGTTCTCCGGAGGACACCGCTCAAGAAACGTTCTTGGATATTGCAACCCATACTCAACACTTAAGTGCACC
> #5 CCTATnnnnnCTATG 47 
CAACAGGCGCCTCGTCTTGTTGTCGGGGTACAACCATACCCGCGCATCCTATAGCGCCTATGCTGGTGGATAGAGTCGACTTATGACTTCAGGCCCTATGAGGTTAGAGGCGGCCACTACAATTCCAACTGGCACACTATGCCAGTAAGACGAACCCCGTAACGCGGGCTCTATTTGATAAAGCAAGGCACGCGAGAGACCCCGAACGAAGCACGACAGGCTAGCAACTATACAGGATACTTGTAAACAGTCGATTATCTTAACAGTAGTCCGTCGTCTATTCCTCCTAGTAGTCGCAGTTACGTGATTATGTAAGCCCGTAGCTTTCTCAGCCACTCAGCTCATCGCGTTCACGTACATGCCAGGCGTCAAACATGGAACTCCATCAACTTGCTCTATGCTGCCGATACACACTCCACCCCAAGTCCTATATCCATGATTAATCTAGTGACTACCAGGTGCACGCGCTGAGGAGTAGGTAGATGCAGTGGCTGTCTCGTTGCCTTATGGGGATGTAGCACTCACAGCCAAATCCGCGCTATCCGTATGCTTCATGCCTGGTTCCATGGACTTGAGGACACATGAGCCAAAGATTCTGTG
> #6 CCTATnnnnnCTATG 158 
ACCGCTACAAGATCCGGGGGGAGCTTCCGTTGAACCACGAGACCCGTTACGTCAAAACCGAACACGCCTTCCAGTCAGCCATACTAGTGTGGATTCCAGAATGAGCCGTGTTCTCCATAGGGAGCTTGACTACCATGCCCACCCAGGACTGTCTGTGCCCTATGTAAGCTATGGCGAAGCTCAAAGTGACCTCTTTGGGGGTGACTGCTAGGCTTCCGACTCACATAGCGAAGGATGGCCGTAAGTCACCCCGGGTCGCTAGTGATGGCTATGATCTCCAGGCCATAGCCCGTAAATGGACGTAGTCCAGGGATTCTTTACAGAATATCTTTCGTACACCGTAGTTTGTGGAGCAGACCCAAACTTCATTGCGGACCTTAGGAATCTTGAAGCCTAACAAAGCGACAGCTGTCTTAAGTGTAAACTACAACATTTTATCCGAAATAATGACCACCCACGCGACCTAATTGCGGCGCCGAAGCCGGTTGAGTGGCTCCAACGCTATCCATCAGGGAACAGCGGAATTCATCCCTACGCGGCTTTCCTCGTATCGTCCTGCGATATTCCCATGTGCCTAGCAGCCAATCTCTGCGGACTCGT
> #7 CCTATnnnnnCTATG 191 
ATTCATGGAGCCTCGGTCAGTCACGCCTAAAATAGTTAGTGTCCATATAACACCCTTGTTTTTGTCGGCAGTTTCTGCTGCAGGGAGCGCACATAACGGGGAGCTTACATACAGTGGCTCGTGTGGTTACGGGATCTATTTTATCTCACACTTTGGGCCGTTCCTAGGACCAACTGCCGGCTCCGATACATCCTATGCGATCTATGAGCGATCCATCTATTTTTTCTTCCAGACACGATTGTGTCGTGCTCCGCACGTATACCCGGGAGGACCGAGCTCGGGTATACCTGAATGCCATGGCGTTAACCTGAGCTGATAGTGGTCAAGATATCGGATGCAGAAACAGCTGTGAGCCGCATCAGGTAGGTTGCTTCATTGGGCCGTGAGAACCATTTTCCGAATATAAGAGAGACATAACAAGCCCAACCGTCGTCCTGTTATCACGACGCCTAGACGAGTGGAACGCAAAAAACCCTCGGGTCGCCATCGGAAGACAGGAGGCGTGTTTCCCAGACTAAAGGATCCACTGGCATAACTTACACCGCTCCTCAGGTTTTAGGGTGCTGGTCGACACTCAATAGTGAGCTCCCTAAGCAAATG
> #8 CCTATnnnnnCTATG 142 
TTGATACTTCCGTCAAACCCCCGTTGTTCCCACAAAACTTGCCCGCCTGTATAGGTAGGCTACAAGAATATGCATTCCGTATTACCAGTGTTGCTGTAGGACACCAAGCTGCGCCTGCCGACCGGACCATTACACGAGCCCTCCTATAACTCCTATGAAGATTCTATTGAATTGGTGCGTCGAGATCGACAAATCAAATGCAGAGAAACGTGATAATCGTGTTTGATGAGCCGTGCTGCCACTAAACTCTGAGCTCCGTGAATTTCATTCATGTATTCGCACCTGAAAGTGGACCTTCGGTGGCGGACTTGTATGGTGGCGAAGGCCCTATGGCTATAGGTAGTAACTTACCACTGGATCATTTATTATCGGGACGCGCAGGCTTACGACTCATAAGTACCTTTTACAGGACCCAACCGGGGTGCTTTGTATGTGGTTGCGTGTAGTGAGAGATCCGAAATAAGTGAGGGTACGTGAGAAAATATACCACCTCCCAACGGAGGCACTATTCATAAGAGTATCTCGCCGGAAGGGAGTTGTTTTGTTCTCATCCTGAATGGTTCCCCTCAGATCTGCGTAATACCTTCTGTCGGGTATTCA
> #9 CCTATnnnnnCTATG 279 
CTGACTGAAGAATCTGGGCCTTAGGACCCCGGCCGGAATATTAGATCGCGTCCTTTTACAGTGTAACCCACATGGTCTCTCCAGATGATTACGTATTGAAGCAGTTCCGTAAAAGATAAGTCAGAACTGCACGATGTATGTTGTTAAGCAAACAGCCTCTACATCTCCAATTTCTGCTAGTATCCCGGCTCCAGAGCCTCCGCATAGATGTGTGTATGGACTGGCGATATACCCGACAAATTTGCGGCAACGTTACGAAGTATAGCATGAACATTCCCGCCTATTAGGCCTATGTAATTGTTTTGGCATTGATGCTGGAGAACGTAGTTCGGCCGTATTTGCAGTCCCTCTTCACAATATCGGGTACTTCTCGTTGAATTGTTTTAAAAATCGCTCCACACAGATCGTGCGAACTAGTAGTTTCCGTGGATAACATGGGATAAAGAAATAGTTCAATTTCTGCTTCGCTAGTCGTTGTTGTCCGGCTCCGGAAAATCGACTGAACTTTGGCCTGTCAGGCAACAACTGAATTGTTTGGTAAACTTAATTGATGCATTTCTTAGGTCCCTACTCGGAGGTCATCGACCTAGGAGAGCCTGA
> #10 CCTATnnnnnCTATG 108 
TTCCCCATACTTGGTTTTAGCAAGGGTCAACATGCCTCATTAGCGGCCCCTGCAATGAAGAGGTAAAACCTACGGTATACAATCAAAGAAAAGTTTTATACGCGATCACCTATCTTTACTATGGTACGAAGCGTTTGATAGCGTGCCTAAAAACGTCTCGTATCTTAGTAGCCCCTGGGTGGTTTCGAAAGTAGATCCCACAGGCTCTCTGTCCGAGCAGCTCCCGAGTGGAGAGTTTGAGCATGGTCTTTAGCCTTGCGAAGGAACATTACAAATTTAGGTTCAAATGGCGGTAGTCGGCTTCTTAGGACCAAGAAGATACCGCGCATTTAGGGGGGAATCCTCTTGGTCGCGCGAGGACCAAAGGGCGGAAATCTGTCGAATTCCTTTTACAACGGTTCCTCCGGCCGGTGGGCTTCGGATTATATGTGTCGAGAGTCAGATAGAACCGAGCTGCACTTAGAGGTGAGACAAACTACAGTAACAGGAACTATAGCTACCAGGCGTATAACTCCACTGCTTATGACTTGCCGTTTGGTCGAGCCTGGGATGATCGATGTCTATGTTACGCTGTCTGTCCTATTAAGATATATAACTTGC
> #11 JUNK SEQS
CTAATCTCACGACCTCGCCCCCGACGGACACGTGGGTGAATGAAATGGCTTGACTCTCGACTTACCTCTTCGCCTCACTCATACATGAAAACATCCCAGATTTCAGGCTGGTCGACCTCCTGGTCACGATTATGCTATATCTGGCTATGCACTTCCTGTTCGTAAAAAAATCTGACCAATCAACTCGGTCGCACCAGCCGGATCGTGTTGGCTTGGAACACTCCAGGGATAGTATGTGCTAAATTGGTGTTTGACGTTCTGCCCCATCGCATCAGAGATATTTCTAAGTCCCGGTATGCCTCAACTATTATTTGAGTACGCGAACTAACCCCGGCTCGGAGCTCTATGAACGTCGAAGACTCGCTAAAGGCATACGAACCCGTATCATTAAGCTTCTTCCCGCATGGTGTATCTTAATTTTACCTAGGTTTAGAACGTAAGCAAATACTAAGAGTTGCCGCAGTATAGGAGACGAGGCTCCTTCCTAAACGCCAACTATCCCGGAGAGTTTATGCACCAGGGTTTAAGATACCGACAATAAGATAGTGTAAGGTCCTGAACACGGCTGGGGGATCCCATAATGTGAAGGAGTATGGCCCT
> #12 JUNK SEQS
ATCAGGCTGAATTGGGGGAATGATCGGGTTCTGGACACATGAGCTATCGTGCCGCTATCTGTTACTCGAGCGGTACTTTCTCTATATTTCGCACCCATTCCATTTTCGTAAGCTGATGTGTCTTTAATTAAAAAAATCGGCGAGCTGACCGAGCTCGTCCTCGACGACTGTACAGGTATACCATTTCCGGGGTAGCGGGCACCCCTAATTAAAAATTCAGTTAGTGTGACTATCGAAGCACCACGACCCCTAATTACGGCACGTGATTGATTGTAAACCCTCGTACTGTCTTTCGCCGATGTGATTATAGATTGTTTGCTACGTGCAATCTCAGGTCGGCATCTCATCGAAGCGCATGAGTTATCGTGACACACAGCTTTATGCCTCCCCTACTAGCTCGACTCGTTTTGGTCAAGAGTCTTGAGGTACAGCCCGTACGTTAGACTTCCGGACACAGAATAGCCTTATCGTAGCCTAAACGTGATTAGTACTGGACGAATGTTACAACAATTTCTTATCTTGGCCGGTGGGAGCATGAAGCTCAAATATATGTCTATCTCACCGGGCAGCTTCAACCTGAACTTTGTGAGAATCGCTTGG
> #13 JUNK SEQS
ACCCCCTGCCTCGGACATAACAAACGCCCTTGAATGGGATTTAGCATGTTGATTACCCGTCCCCCATTTAGGTGACGATCTCCTACAGTGCATGCAGCACCGAACACTAACAGGTGATATCCTATAAGCATGTTTAAATACAATTTCTGGGTTCTTCACTAACTAATACTAGTCCGAGCTATGAAGTGGACGAGGATCAAACGAGTGGCACGTAGAGCGACTGCCAGAGGAGTGGCCCATCCCACTATAGTCCGGTGATATATGGCAAGATTCAATTAGTTGAAAGTGTTTGTGACTACGAACGACCTGTGCCGCCCCAAATGTCGAATGGTGACTCGGTGCATTGCATCATAGGCCGCAAATTACGCTACCCCCCTGCGTGCTATACGCCGCCCCGTTCAATCCAGCGATCGCAGAAAGCCCTGGAAGTGGTCTCCGGTGCAAGAGTAGCCAGAGCCTTACCAGACTGTGAAGATGTGGCTTCGAATCTGCATCGTGCGCTGGCTCTGTCTGACAACTCACTAAAGATTGAGAGTTTGCGTCCTGCATCCTGATTCCTAACAGCTCCGTGCGTGCCTCAATTTTGGATCATGCCTAGAG
> #14 JUNK SEQS
CTTTGCCACGACCAACGGCGTGCCTTCTCCCTACGTGTTTGTCTTCAGAGATACCTAGGGTTCAATTTTGGCCTACCCTCTTATACGCTATTTATATGTGACTCCAGGCCTAATTCCCGACCTACGAAATTACGGGGAATGTTGGGTTTCAAGTCTGCAGCTTGCCAACATTTTGCCCCCTCCCAGCGACCCAATCCTCGTCGGAATCCAGACAGGGTAGACTACGCGCTCAATGATGCAGACAATGGGGCGAAGCTTAAGCCGATGTCATAAAAATGGCATTAACGTCGTTTAGTAAGCACCAGCACTTTAGGAGAGCCACATCGGCTATTGAAAGACCTACGTGATAGACTAAATTGGTCCCCCCTGTCCTGTGAACCGCGCGGCCCTTCAAGGGACATGCGCCCCCGGTAAAGTCTACGCCGATAACATTGCATGGACATCCTTAAGACAGTGGGTGTTCTCGTACCAGGTTTGGTTATAACTGTGCCCCGAGCATGCTATTTGCCCACCCCGATGGCTAGGAATATCGTCCGAATCCAGGCTCCGTATGACAAGTCCATACAGCAGGGGAATTCAGAACTATTCCTGGTCTCCCGG
> #15 JUNK SEQS
TCACCAACGCTGCACGTCTAACTTGGATTTCTACACGCGAGCGTGACCCAGCCCATTCTGAACAGGCATAACCGATGGCTGTAAACTTGGCGTTGCCTCATCCCTCAGTCCGAGGATCTCACTTACACACCAGGCCTCTTTCCTTTAGATTAAGTATTCTAGTGAAAAGTTCAAATTACTAAAAGTCCTGCTCAGCCGCTCAAGAACTCTTCTTCGGGTCCACGCTTGCCCGCCAGCGCGCATATCGGTGTAGAGTTGCATGTATTGCCATGATTAACGTTCAGGGCCATGTCCACAGGGGCATATTACCAAGAGAGAGTTAGACGCCCTTTCAGCTCGAGGCCGTCATTTGTGTAAAGCACCCCTGCCACTGGAAGGCCCAACGTCTTTATCCAGCTTGTCCGTGGCATTCATGGGACCTGCATCTAAGGATAGTGAAGATTAGGGAGAGCGTGCACGCTACTATGGTGATGATAGGCAGTCAGTCGATTAAATATCTTTTGCTGGCATCGGTGAGTGTTGTTGGTGTGCGGTACCGTCCATTTCTGCCCATATGGGACCCTTATAGCTTGATCTAACCGGCCGATATTCAACTCATTG
> #16 JUNK SEQS
TGATCGGGGATAGCGCCCCACTACATGATCGGATCCCTTTTTAGAGTCTAGATGGTGAACGGTGCATGTTGTGGCGAATTACAAAGTGGTTAGGGTGGGCCAATGCCGCACGGCGGTCAGCTGTCCGTTAAAACTGGAAAAGGGTAATCACGTTCAAATTAATCCGTTGATTGCCCCGATGCCGCTGCTGCTGAATTAGCAGAGTGTCAAAGCCAGATATCCTTCTGATAGTGGCGACTACTTGATCCGCATGTGTTAAGCGGTATCCAACCTAAAACCGGCGACATACTGGCACGATTATAGTCGTCTATCCCCGGAGTACCCCGTCCGGCTAAAGTCCTAGAGTTATCTTGACAGACATTCGTCGCATGTTATCTGCTAAGGATGTAATTTACTCTACGTACTTTTGAGGCAACATAATTTGTACATGCCCCGACCTTGCCTGCAGACGTACGACTAACGCGTTTACGTTAAGGGGAGTGGATAAATAACGCTGAGGCCGACGGTACTTACCAACAAACACTCCCCTATAGTCAGACTTATACAAGAAGCAACCCGTAGGCACGCTTGGGGGTTGTCGATAATCGATCCGTGGAATAT
> #17 JUNK SEQS
CGGTACGGATCATCCGGTTCAATTGGTGCTGTGAGGCCCCAGGTTTGCGCGGCGCTAACCATAGTTAAACGATAAGTGTCTGTAAATAAACAAGGTCTACAGCAGCGCTGGGACGACCACGCGGTACATCCATTACAGGAAAGACCAGGAAAGGGCGAGGCTGCGGGTACTCCCCTGGCCGCCATAGGAAACTGGGACCAGACTCTGACACTCGACGGTGGTACCGTCTACCATCGGTGTTTGCCGGAACGGAGACCTGAATGAGTGAGATGTGTCACCCGTTGGTTTTCTTACTTAGTTGTCGCATCCAGTTGCCCAAACATCCTAGCACTTGCAGACTAAGAGTCTTGAAGTCTGGCTGGTCAACGCGCCGTCAGTACCACTTTGGCACTGAATCCCGTTTGGCGCAGGCGAAGTGAAGCTCGTATACCTAACTCAACGGGCGGTCCTCTAAAGTACTGGTGTACAACGTAAAGTTAAGCTGGACCAGCGCACAAGACAGAATAGGTGGCACTGCATGTAAAACACAAGATGAGGGACCGGCTCTCGGTCTTCTCCACCGCAACGGTGTAACCATACCTAGGTTCAAGCCAGGCTATT
> #18 JUNK SEQS
TTTTACTTCAAAAGGACAACGGTGACTACTTAGGAGTTGCAGCACAAGACAGTTATAATCTGGCCGTACCCCATGCTGTTTTCGGCGGCCAAAGCCACCCGTTGGCTCTTATGCCCGTTACTACCGGCTTTCGGAATTCGGCCCGTGCGCCTCCAGTGAGGTAACACATGGGAATGTCTCGACTGCGCAGAGCAGGATGTGACGAAATCACAAGTGTCATTACAAAGATATCCCTCCACTAGTAAGTTATTTTAATAGTATGCATCCCCGACATCACAACTTCGTCCATAAGTCGGGATTGTATGGTAGTCGGGAGTGGTGGCCTAAGATCGTGCCACCGATATCCCCTTACCCTACTGCGAACGCTGGAATTCGCGTGCGGGTTCTCAGGTGGAAATGGAGCTTTACGGGAACTAGTCTCTGTGGTGGCAGTGCTCGAAATACAACGTGCACTTTGGCATGGGATCCCGCGCGTCGATCGCCTAATGGAGCGATGACACTCTATGCCGAGACTAGTTACTTGGTGATTACGGAGCTTTCTCGCCGTACTGAGAGGGTCCTGTCTCTGAGTATCCATACATTCGTTAGGCTGATTTAGCC
> #19 JUNK SEQS
AACAGGACGCGCATTAGTGCCCTCAGACCCGCCTCTCGCTTTAAGAAATGCATACATCCAGTCAGTTTCAGATGACGAGGGTGGAAGTCTTAGAAATTTAACCTTCCGGTAAGGGGGACATAACCACATACTCGTCTATCTTGCCAAACCAAGAGTATTTAATCGGGGGCTCACGGGGGTAGTGGCCGCACCCAGTGCCAGCCTGACAGTTGCTATACCCGGGTTCGCGAGACTTTTAAGTTAAGCTTGAAATTTGAGTGGCGTCGGAGGGGGTGAAGTGGATCTGTTATCGATCCCAGAGAGATACTGAGCACGTTGGACTGCTATAACAGCGTCTAACAGGCTCATTTTAGCCCCAGCCGATCTAATACTTAAGCCCAAAAGGCATGGCTACGCAGCTTTGGTTAAAGAAGAGACGATACTCGCGGAACTTTCGGCGGTGGGGCGTTGTATGCCTTTTTAGGATAGCGCAATGGACGATCATTCAGAAGAAAGAATTCCACGTAAACGAATATGCACCATCATACTTAAAAGGTGTTTCTTCTTTATAGTTTTTTAGGATTACCATATGGTCTGAGTTTCGGAGCAGAGTTCTATTTT
> #20 JUNK SEQS
TCCGGAATTTGGACACTGCCGTACCACATATGCCATCCGAACGCGTGCCTGTGTATTCTGCTCGACCCGAGTCAATTGAACGTTCTTAAGTCCATCCCTACCTGCTCCCCCGTCCCAACCTAGAAGGGTCGAGCGTATACAGTTTAATCGAAGTATCGCATTACAGCACCCCTAAGACGCTGCCCGAGACGAAGCAAGACACGTCTGGAATTGCAATCGTGCTTTCTATACTCATTTCCTCAGTCGTATGAGTTCGAAGAAATGAGCTTGGAGAAAGTAGCAAAACTACCAGCAACGCAGTGGCGGCCGGTTGTAGATTCATTGTTTGAAATGGCCCGGTACGTAGCACACGACATATCCTCAGACTCACAAGGTGCCGGCTACAACCAGGTAGCAAACACCATTACACTTGTTATACAATGTTCCTCCACTCCGCCACGTACGACGAGGACCTCGAATGCACGCTTTTCCTCGCCTTCCGCTTCACCAATCAAACATATAGGGAATATCCCGAATACCCCAGCCGTCGTAGCTAGTAGGCTATAATAGACTAACCGAGATTTCGTTCTCTAATAAATCGTGCTGGCCGTCGGATAAGCT
> #21 JUNK SEQS
TCATAAAATCGGTACGGGTCGATACGCCAGATTAGAAGATTTCTTTCCCAGTACACTCGTTTGTTCTATTTTGCGCATTCTCCTTCCGGTGCGAAGCTGCTCACGGTGCGAATCTGGACAATCGTGACCGGAAGGGACCCTCCGGACACGACCCTATACCGTCGCTCCAGGTTTGCATCCCCGGGCGGCATATAGCATGACCAAAGCACGCGTTAGCGAGGTGGTCTTACAGGAGTGATTGCCGACACTAAGTGAGTTGAAGGTGAGAACTTGACTCCAACAGATGGGCAGGGACACTACATATTCGAGGCTTTTGGGATGTCCTGCACGGGCGCCATCGCGGAGCGATTTGGCTCTAGCGATAGACGTGCACTCTATTAGGGATCGTCAAAATAGTCCGTGGACTTCTGCCCTGAAATGATGAGGGCTTTGCGTGCGAACCGGCAGCAGTACCAATGCGGCCTTAGAGGCTTTCATAGTGCTTTTTGCCCTGGTCGCCATGAGCCTACCTTGGTCCGATTCGCTCGCGACCGCAATTAAAAAGGTAACATCCCGATCCCCGTTATTTGATGATAGGAGAACCCTTCGAGTCCGCCCAAT
> #22 JUNK SEQS
ATCATGTCGCCTTGAGGGAGATACGCGTCGTGGAGCGCGCTAAGGAAAGATTTTACATCCCATTAGATTTAGTAACAAGTACGAAGCACGCTGCGTTTGGGGCCGCGGGACGCTGCGACTGTGCACATAGCGAGTGACAGGGATCTCTTGTCCCGCGGAGAGAAATGACTGTCTGGGTGCGCGTGCCCTCTATAAATTAAGTTTGGCACTCTATTTAAAACTACTACTTCTCATAGCGGGCTGGTCCTCCTGATTAAATTGGCGCCCGTTCCTTTGAACCCCTCATCATAACTCAAGCTGAATTTGCTGTATATAAGGCGGCTCGTGAACGCCCAATGTCCTACGCCCTGTCTGTCGCGGGATTGATCGGTTCTATACATATCTGACACTGTTGGCGCTATGTACTTGAACATGACGCCTAAGTGACACAAAGTATGACGATTTCTCAAGTAGGTAGAAAAAAGTCGCCTACGTAAGCAGATGGCCTAGTAGAACTCTCGGCTCAACGCCACAGAGTTGCGGAGGCGAATGGAGTAGAGTCGCGACATAGCGACCGGTGGGCAGTAGCAAAGGCAGGACGGGCGTGACCTTTAACTATAA
> #23 JUNK SEQS
TAGCGGTAGATATAGGGTATGTGGTTCTGCACCGGTCCATCTAATGTCCTATGGCGCGCTTCACAGACTAAATACGTATATTACCCTGACCTGCAGTCTGCATCAATTATATGAAACAGCCACTCCGCGCTACGCGGACGTCCGCGGTGAATACGGTATCGGCTCGCTTTGGATAGCGCTTCGTTCCGCATTTCTATATGTCCACCGGATGTAAGTCACTACGTGCTCGTACACCCGTAGGGCTGAGAAATACCATTTACGAGTCAAATAGGGACCATCATAAACATAAACGAACGAGGTGACCAGGAGTACTCGACCCCCGAGGCAGTGGGGTTTGCTAAACTCTTGCAAGTAACCAACGGTCCGATTTTTTCGAACTCGTACTAGACGCTAAAGGACCACATGGAGATAGGATCACCCATCATCGGGATGCACTGCCGACAGCTTGCCTCAACTGACAACGCCTATCCGCTGAAGTGTAGAAGCAACCACGGGTGGTTACATTATCAGAAAACGGCTTGTCCGTAAGTTGATCAAACAGGAGGCCAGAACTCGCAGCGGAAGACGAGAAAGATAGACAACCTGTCGGGCATCGTTCTC
> #24 JUNK SEQS
CTCTTATCAAGACTATTCGCTTCGATCTAAACTGATGAATAGTGGTCCATGAGTGTGAGTATAACCTTCTGCGGTACCCGATGTGAGAAATCTACACAAGTGTCATCGAGAACGTTGCATGTACTCGACGGAAGGCCTTCGTCTCCTTGTGAGGGGTAGAGCCGTTTAGGCACGAGTTGGGAGATAGGACTGGACCTACCTGGAAGTACCGTCATACGTCTGACGCGCCTGACACCGACTCTGGAGTCAGGTAGAGTGTCCCCGGGTAGCATAGGAACCATATTGTCGCATGCAATTAACCACCGTGTATTTTTGGGTAATTGATTAGTAAAACCGATCATCTGACAGAAGTTCTTATCTTCTTGAGGATGTACCAGGTGGCCGGCCGAGCAAATGCCCCCTACCCGTTCGGGTACACTCTCCTCAGGGTTTGTATCGTATCGGAGTCTGGTTTGCTATCTTAGGCCTTAATCGCGCATAGCTGAGTTGGCGCCAAGCTGGTCTGGCTGATACTGCCCCTAGCCTCCGTCACACAGTGCCGCCAAACCCGACAGTATAGGCGTGTAAGGGTATAATAGAGAATCGGCGTTAACAGAATGG
> #25 JUNK SEQS
CCGACTTGCTACTTGGGTACGACTAATATCGAGCAAATGCGGGCCCTTATATAGGAGGCCTTCGACGAAACGGATTCTTCGTAGCTTTCAAATCGAGAAGAGAGGAGTTCACACAGATCCTGCGTAGGATACCCTTCCGAGGCTTCCTAGATAGGAGAGGTGTATTTAACATAGGTTTTACTTGCCGTGAGCGCGGACGCTTATCGGACCAGCAAGCGGTGACCCTTGACTTATGCCCGGGGATGCGATATGAATCTGTATGTACGCGTTACGCCAGTACTATTAGAAAAAAGTAACCGACTGTATTGGATCATAACAAGAAGTAGTCTCGAAATATTGCTGGTCGTGGAATAGGAACGAGAATAATTTGAGAGCCAATGAACCGTCTATTTTTGTTCGGTGATACAAGATGAATGACCAAATAACTTTGGGAGGCAGCGGAAGCACCCGCCTCCTGCGCTAATTGATAGCTGCCTCGAGCGAATCTCGCTCGTCCCCACTCAGGGCAAGGCAGCTAAAGGTAAGCCTGCCGGCAATCAATTCTCTGCTTACGACCCGATTCCCTCGGTGGGCAGTTAAGTAAGACTCATCTCGCAATGT
> #26 JUNK SEQS
CCCTCTGAAGGTTGCTAACAAGTCAACATTTCACACAGCAAAATGCTGGAGGGGTGGATGTGTATTCACTACTACCGAAAAGGGACATCTCAGAACTGCACGCAGGCAGCAGAGAATCTAAACGACATTCTATCAGTGGGTTATCCACGTCGAGCAACATGTAGAAAAGGGGCGCTTCACCCACACCAGCTACTGCAGCGCTAGGGCCTCTATTCTATTGAGGCGCTGTAAAACTGTATGGGTCCAACTTTACGCTTACGCGTCTGTGGGAACTCGACATATTGCCCACTTGCGTAAGGGCGTGGAAGGACGACACGGGTCCGGTCGTAACCGATACTGTAACACGCTATGCAATTGCGGCATTAGACCGACGGCTATGAGCCTCAGTCCCGCACCGCTAATCGCTGCGACACGTTGGGTTACAATCTAATAAATCTCTCCAGTTCGCTACGAGGCCAAGATGATCGTGCAACGTAACGTCTGGCATTATCCGTCCCTATACTGTGGTTATCTCTCCGAGCCTTAAACACCAGAGCTCCGCATCCGGGAGACTTATACCAGGAAGTCCAGACGTGTGAGGGGACGACGCGGTAGTGCCAC
> #27 JUNK SEQS
TATGTCCCGTAAGAGAATGGCACCGCTAGTCCTATTGCAAAAAGAGGCCATGAATTCTTTGACGCACTCCTGGTAGGTTTTGGATCTAAGATGCCTCGGTTCCCCCATATGAGAACGTCGCCCTGGTAACTATACACCTGCCGTGGAACCGGTACCGACTGATCAACGGAATCGGTAGTCTGTGGAAACCTTGGAGTCACCAAGGGGGACTTTGGCTGGATCTCATATAAACCATTGCGGTCCGATATCGTCTGGTCGGCTGGAGCTATCGGTAATTAGCGCGGTACATACGGTGCACCTTACGAGCTGTACAGTTTATGAAATTGATTCTGCAACGCCCACGAACTTCGCGGCCCTCCGGACAACCTTGATAGAATTTAGAGACTGAATGTTTTTCAGATGTTATTTTGACGGCTGTTGGCCCCACGCTGAGCTGCGGAAGCGAGCGGACACGGGTTAAGGAAATTCCCCCTGTTAAGGATTCCCAAAAAGTATTTGAATCCGTACTATGAGCGAGGAGGCACCTACCACACTGATAAATGAGTGGCAGTTTTACTCGACTCTGTTGTTGTCGCACTCCCAACACGTGATTTAGGAGAT
> #28 JUNK SEQS
CGGTATTCGCTACTCCATAGTAGGAAAAGAAAGGTTGGAATTACTCGTATGTTAGTAGATTATCGGAAACCAACCTTTTTGCTCCCCCTCAGCTATCAAGCCGGGTCCGACCCAGGCTAAAATCATCCTCTCGCTAAAGTCTAGTGCAGCAGCTACGCTGGGTAAGAAGGTTCTGAGTAAACGCAGTTTGCCAACAGGCAAAAGAGGGCTGCAAGATCTGTAAAACAGTCTAGTGGCAAGTGTTGCACTTAGAAGACTTCAGCGCTAGTAATGTGCAGGTGGGGGAGATCCATGGACTGATGTGCGTGACCGATAGATGTATTACGAGCTTACGGTACCCTGTTGACGTACTTCTCTATATGAACTTCAAGTTGGCGATCAAATCAAAAAATGCTTATCATTAGCGTTGGAGTCGACGCCGCACGTAGGCTGCTAGCAGAGGGCTAGATTCCACGTCTCTAACCTGACGGCAATGAAAATTGATTTGAGAAGACAATACCGGGGCAGCATATCCGAACCGCCACGACGAGTGACCGCTTCGAATCTACACTCGTGAAAGAGGTTTACCTAGGATCCGCGGGCTACCCCCTCACATCAAGA
> #29 JUNK SEQS
AAGCTTGCCCTTGGATACACAGCGGATTACTCCCGCAAGCCGCAACTAGAGGGTAAATTAAGCGTTTAACCCTGCATCACCGATGATGATGACAGCTCCTTGCGCGGATTGACGTTGTCGGATTACATTCTGAAACGTCGGTGTCGTACAGTACGATTAGATAATACCTTTCGGCAAAACAGACAGCTCCCGACGTCACCTAGCGTCGTCTAATCAGGTTAACACAAGACTTCGAACGGCTGCTCGTTAGTAGACTACGAGCTTTATCGGGCATCCCACCTAGCATCCATCGACCACCCTTTATGCATGCACCGGGCTTCGATTCCTGGACCTGACTAACGAGTTCCAAAGTCCGGGCCACGCAACCAGCCACATACCCCCTAGAGCTTGTAACACGCCAGGAAGAATCCCGACCCAGATATAAAACTGGTACAATACTCGATTCAACGACGTCTACATTTGAAGATGCGTAGTTATTCGTGAGTTGCACATAATGCGCGCAGTTCTTACCTTCGTCAACGAAGCTAGCCAGGTGCACACGCAGTGCATCCCCCTGATACCCATAGAATCCGGGACACCTGGATTTGTTGCATCTTTTAG
> #30 JUNK SEQS
ACATTAAACGTTAATATCTGTAGTCCGACGTCATATACTCTTCTTATGCTCATTTCCGCGAATAAAAACTCAGGTCGTATGCACATGCCATGATGATGAAGGAAATGTGGGATGGTGACTAACCTACGGGGAAGCAGTTACGCAATTGTAGACTCATGTGACGAATCGGAGTGTTTGTCGTTGATTCGCAAGCTGCGTTCAGAGCACATTGGGATCTAAAAAGCTCTGAGTAATTGTAGGTACGAATTATTAAGCTTACTTAATATCTTTGTTTCTTAGTAGTAAATTCCGACGTCCCCCATAAGCTCCGACATCATCTAGCATAACCCGGCCGCTTCACTAGTTATGCGTTTTGTTTCACTGGGTCCACGTCCGACCTGTGCTCTGCTTCATTTCTAGTGCTTGCATTTCGCGCGCATATCCGAATTAGTGTGGCTGAGCCCGTGAAGACGCGACGACGGACCGTGCCGAGTCAGTAGGATACCATTAAGGATTGGCTTTTCGACAACTGGGGTAGGTTGCCGACAGGACGTGAATCACAGTGAGGGCGCTTTGAAGGGGAAGGCGGGGTGAGAAATGCCACATTATCTCATGGCTATC
