# Supplementary material for: A particle swarm optimization-based algorithm for finding gapped motifs
Source: BioData Min. 2010 Dec 13;3:9. doi: 10.1186/1756-0381-3-9 (PMC3022572; doi:10.1186/1756-0381-3-9)
Supplement: Additional file 2 — Experimental Dataset. The synthetic data sets and real biological sequences used in the paper. [file 1756-0381-3-9-S2.ZIP › synthetic/with_noise_seqs/2.txt]

> #1 TGTTCnnnnnATATT 226  TGTTCnnnnnATATT
CCGAAGGCTAGTTGGGCCTGTTGGACGTAACCCAGCGAGGAACAGTGAACGTAACAGTAGACACCGTAGCGGGTGAGAAGCTCGTTGCGGAGAAACGTCAATGGGCTACTGTGACGTTTCGTAGTATCTCCTAAGTCCTGAGCTGGCCGAGAAGGTGCCCGGCTGTGTACGATTTCGAGACCACTGAGTCTGAACGTTGTAAAATTCCAACCCCGATGGTAGCAGGTGTTCAGCCGATATTTGAAAAAGTTGCAGTGCCTCTAGAGGCCTGAGAATAATTTGCAGAAACCTGATACCGGGGCGACGTGTGCGAGTGGTGTACGCCGGGCACTCTTTGTCCCGTGAGATCTGGAATCTCAACCTTAGGGCTTTCTCCCCATATCCTAGGCGGGTCCAATGCGGATCCCGTCCTAGAAGTGTCCGCGTCGTTACCACGGGCCTGAACCATAGTCTCGGATATTACACGTTAAATGATTCTTCGGTCTCTTCATAAAACGTAGTACGCCCGAAAGGTACATCCTACAAGCGCGACGCTTGAGTCGCTCCCCCGTAGAAGGGAAAACGCAGAAATCGACTGGATATTGAAAGGAGGATACTGCA
> #2 TGTTCnnnnnATATT 90 
ACACGTTAAGATCGTCGGTGACGAGATACTTGCTTTTGATAAGCTGTCAGAAAGAGGAGATCGACCAATATTACATTTCTGCAGTAAGAGTGTTCCCTGTATATTTACTCACGATGCTACCGCCGGGTGTTTTGACCAGAGGCATAGATGCCATGGCCCTAAGAGGCATTACCGCAGAAGGGTTCCCGGTCTTATGGAGCTGGAAACTACCGTACACTGAGATCAGTGGCACAGCAGGTGAACTAGAGCGGTGCCGTACCGCGGTTGGGGAGGCCTACCCATCGAGCTGGAATGGGCCATTCCCGTAGACAAACTATATCGTGCCATTCAGACAGTTGGTAGAATTCGTATCACGCGCATCTAGTGGGAACAGCCCAGTTGGAGAGAGAACCTCAGTGAAGGAATCCATATGGAAGGAAGCGAATATTGTTACTACCCCACAGTATGTTGCAACCACATTTGTCCTGGATTCTCCAATTACAAGGCGTCCTCTGGAGATGTGAGTCGAACACGATAGCTTGGACCGGTGCCCTCAGGGGGAGAGTTGCCCATACCCTTAGACTTTTCCGAAGGAACTGGATTATACATAACAGCTCAAGG
> #3 TGTTCnnnnnATATT 218 
GATGAAGGTGGGGCGTGCTGTTAAGCATATTGTGCATTGGCAAAGGTATTGGGTGCATAAGTTCGACCTATAATAGCAGATCTCACGAAGCGGAAAACCTCATGTAAAATATATAACTACCCATCATCCAATAACTACTAAATATTAAGCGAGGTAGTCTTGGAGTTGCTGCTCGGAGTTTCTGTGGCCTACCTCTGACTTTCGATCCCAACCTTACCTGTTCTATAAATATTTTTGAAAAACCTACACGTCATTAACTGAGTGCGCATCATCCCACGCGCATCATCAACGATCGAAAATCAGTCTTGGAATCAACTCCTGATCCCGCCGATTTGAGCTAGTTTTTAGCCCTCACTGTATCCGAAACGGATATGTTGTCTATGGTTCCGCCAGTAGACCGCAGCGCAAACTAAGGACTCACGATGAGGGTATTGACTAGTGCTGTGGCCACGGCGACAGTTGTGATTTACGGTGAGATTCTAACCGGTGAGCTCTTCGTCACTTTTCTGCCCCCTTTCGCCAGAGCATTTATATGAGATCCAGGCCCAGTCAATAGAACATCTAAGAGGTTTAGCCTTGGGTGGTGATTCTGGTGGCGCT
> #4 TGTTCnnnnnATATT 114 
AGGGTTGGCACCGTAAATTCTGAGAGTTTGCAATGTGAGAATCGGCTGAGATAACCGAAGGCGGAAGGCAGCTTACATACCAAGAGTGGTACAGTATCGACCCAACGCAGGGGGTGTTCTTGGGATATTAGGCATGCCTGTCACTATATTTCATTAGCGTCCGTCCCGGAACCAGAACATATACGTCCATAGAGCCTGACGAGTCATCCACGTCTGCATCTTTAGACCGCTAGCTTGTATTCCGTAAAATCATCACCCGATCACTAACTAAGGGACGCCTAGTTTTACATCTACATCAAACCGTTTACACAATTATGAATTCGAGTTATAAACTTAGTCGAGGACGTATTTGACGGAGGAGTATGATATAGAGAAATTAGGTAGATACCTCTGCGACCACCGCAGCACAATGTAATTAAATCTCTCCAGCCTTGTGTTTTTTCGTCGGGGGCACTTGATAGCTCTTTTGTGGGAACCGTTCCCCGAAAATAGATAAGTTCGCTACTCTGAGTCTATTATATTGATGACGTGAACCGCGCTTTGATGAGGTGCTCCGTCTCAGGCTTTACATATCCGTCCCATTTAACAGCCGTTTGGGTA
> #5 TGTTCnnnnnATATT 452 
GAGACATGCCTCAGCAACGCTCAGAGCTCCCACTATATCCAAGATACTCTAAAATCGAAACCAGCACCTTGATCAGCCCGCCTCCGGAGGATAACCATGTGATCCAAGCCCGTAAAGGAACATCAAGATAACATTGTTACACTTCTATGATTCGACTGGGGGAGCTACGCGGGCGACGTTGTGTCGCAATTGCTAGGCTAGCGATAAAGATCTCAATCCTAACCTCACGTCACTCAACAGCTTAAACTCGGGGTTCATGTTTTAGAAGGACTTAATACGGTAACTTGTTAGGTGGCGGAAGCACCAAGCGAAGACCTTAGTTAGCGTTATAGAATGATACCACTAGATCCGAAGGCCCACCAACATTATTCATGATAATCCCCCTTGACTGGTGTACTAAGGCGACCCCAGTCAACTTCAGTGCCGCTCGTTAACACTCTTAGCAGGTCTATTGTTCACAACATATTCCGACGGGGAAGGTGCGAGTCCGGCCTGCGTGTCGAAAGGAGAGGGAATGTATGGCTGTAAGGTTAATAGGCCGTTCTTAGTACCGGAACCATTATAAGAGACTTCGAAGAGCAAGGGGTATTTTTGTTCTGC
> #6 TGTTCnnnnnATATT 437 
CAGAAGGACTACCTTTGTTCTGCCCAGAGACAATACGGCTCGAGCTCTTAAGGCTTGGAAGCAGCATTGCGTTGCACTTATTGGCGCTACTGTAAAAATTCCGATAAATTCGGTATCGGCTGTGGAGGACCCGACCACGTATCGGGGAAACTGCGACATCGAGAATGAAATATCGCTACTCTGTAAACCTGTTATATCATCATACCGAGTTTGCGGGGTTCCGCCCCATCTACGCGATGGGCCCTTTCGTATAGAGTCGGTGTAAATATCGCTTGGTGTCCTACCCTAGGTCAGGAGCCCGTGCTCTGTGTACTCGACTTTGATAGTGTATGACTTGTCCCACTTTCAAATTGTGGGCACGTTGCTCTGGCTGGGCCACCAAATAGCGAGTGCTAGGCGATTTCCGGTGAAGACCATTGTCGCGCCCTGTTCGGGTATGTTCGAACTATATTGACTGGGACCGTAAGACCTGAAAAGGTAGGGCTTACCTCGATCAAACCCAACAACGGAGATCCGAGTGCAACAGGAGTCTTCATCCCTCAAACCGCTCTAGAGGGAGATTTGCTCGAGGCGGGTTACTGATAACGGCAGATCGAATTA
> #7 TGTTCnnnnnATATT 50 
CGATAAGACCGCCGGGAAAATAAATACGTCAATCTTCGAGTGTACCTCGTTGTTCATGGCATATTGTTATCTCCAGGTAAGGCCATAGCCACGTCCCAACTGAATATCTTGCCTTCGTTAAACGTGTAGACCGCGCGCGCAATCAGGGCCGCCATAGTACTCGCTAGCCAGCCCGCTATAGGCTGCAAAACTGAACAGGGGATTGGACGAGAGTAAAAAAAGTGGTTGCCAAGATAGACAATCGTCGTCGACATAGTTCACCATCATTAAAAACGTGAGTGGATGACCAGCCAGACGTCGTCGTGAGAACTGTTCCATGACACCGCTAAAGTCATTACTAGGGGCATCTGCAGGGATCATCGTGGGCGTAGGGAATATCTCGATCGTATTAACTGTCTCATTGCAGAAGCATAATCGGCCGCCTATTCGAGCAAGATGACAAAAATCGGGTAAATATGGCTAGTAATTTTATACTAAATGGGGGTGTGACATCGGCTCCGCCCCGACTAACGTACGGAAGCAGGTATGGAATGCAACCTCGCTCCATTATCCATTTATCGTCCCGCGTGCAAGTCTAAGAAAGATCTTAACACGCTTTGG
> #8 TGTTCnnnnnATATT 87 
GGTCATCACGACAACCTAGTGGAATTATCGATATCAGGCAACCAGGGCTACCGCCCCCAGTAGAATAGCCGGTAGCGAGCATGGCAATGTTCTCCTAATATTCGGTTAACGACATGATAGTATATACACCTATAGCACCATTAAATGAGGGGGCGCCAGTCCTAGGCGTGGGGGGGGAGAGCGCGCGACATGGGGAATGACAGTGCCACACACTCTATTCAGTGCCGCAACGAACGCTTGTAGATTTATTCTCCCGGTATTCCTCGCGCACAATAATAAGTCCAGGTCCTAAACTGTAACCCCCCGCAGCGCTTCCCAGGTGGATCGTCGAGACACTCCCTTGGGATTAGCAATAAAGTCATAAAACACGCACAGTAGGAATAAGAAGGTATGATTACTCTAGCAAAAGTCGGCTCGTTATTTCTTATATCTATAATCCGAGAGTTTCTTGGGCTGAACATGATCAACCCTCTTAGTTAGGGACTTTATAATTAGACGCGTAAGAACTTCCGTCTGAGGAGTTCTCGAATTTATGATTTGAAATCTCCCACATACGGTTGTGCTCTTAGGGGGTCTGTAATGAGGCAACTGACATGTGGG
> #9 TGTTCnnnnnATATT 20 
CAGAGCGCCGATGGGAGGCGTGTTCCATTCATATTCCAGGGGGCAACGGGATTAATGCCGTTAGTCTACCGATACTAGGTAGGTGTGAATTTGTGCACCGTTGGATGACATCGGACCGCCCAATTGAAACGTAACATTCATACGGCTTTAAACCTATTATAGGAGACCTGCTGGCCTAAGACGCGCGCAGCACTCTTGCTAGGGCTTATATTCCCTTTATCCAGCCGATTTTCCCGACTTCGTGTACGTCGATGTATCAGAACCCGAGTTCACAGAATTTCCAATTAGAAAAACCGTCATACTCGGGGCCGGGGGCCGTCTTCTAGCTACGATGGCAATCCCATTGAACTCAGGTGCCCCGACCGTGGTGTATTTTGTTTGCTATGGATACGATTGGGAGATGTTGGCCGAATTAGCTTCTATTTGCGACAAAGATAGAGAAGTTGGCCCGACCTCTATACTAGCACGTGATGGTGACTGGCGTGGACGTCAGGGAGTGCCGCAAAGACCGTGCGATTCCGTCCCTCTTTCACGACGGCTTAGCCACATTCGGTTTGAGCTTGACGCTCGGAGAGTCTTAGCGAACTGCGAACGATACGC
> #10 TGTTCnnnnnATATT 210 
CGGCAGGTCTGGCGGTGCAACCCTCATTTCTATCCTTAGCTATATGTCTACACGTGTGCGTAGGGTCCTAGGAGTTAGATGCTTAGGTATCAATGGGATGAGAAATAAGATAGGAGAGCACGACCTTTTTCTCGTCCTCTAAAGGAAGGCGTTTCAGATCTCAATTCATGATGACAACGGGCCCAGCGTATGCTTAGACCTCACCCGCGATGTTCGGACAATATTTCAAGCTTGAATGCGTAGAAAGTGCCCAGGCCTCCCTAACCAATCGGCCTCCCCTGGCGATAGGCTTAATCCTGAAATCCGGGTTGCGTAGGAAACATGAGTCCCCCGAGTGAGCAATGTTACTCCACAGCGGGTTTACAGCGGTAGTTAGGCTCGACTAAAGGGCCCCTCTAACTAAGTAACCTGTTTGTTGCCAGTGTGTGGTTCTTTGATTCGCCCCTAAGCGGTCAGTAACTTGTTCCTACAGGCTTCTATAGCTTGCGGCTCACATGGGGTTACATCCGCAGTGCGAGAGTTTTAATGGCACAAGCTTGCATTTCACCGCTCAGAAGTGACGCCGAGCTCGAACTCCCGTGCATTCTGAGGCAATTACAT
> #11 JUNK SEQS
GTTGATTGACCGGGCGTCATTGCTGAGGCTGAGCGGAGAATGTGAAATCAGAGTACTGTCCCCTTTGTCGACATTATTTCTGCCCCGCAGGCTTCGGTGACGCGCAGATGCGATTCAGGAAAGTTTGGGAGTGTCTTATGGCAGATTACGCCGTCGGTAATGTCCCAACTGTAGCACACTGGACCCTTATTTCGAGTAGAAATAGACTCGGTATACATACGTATCCCCCTCCTCGCCTCGCTGCGGGTGGAACAAGCCTTCCAAGGGTCTGGGATCGCAATACAACTGGGCTTCACAGCCCTATTTACCAGAATCCAATGGAGGCGTCAATCTTAGGCATCGAGCCTCCGTTGCCTTCCTCAACTCTCGTCTCCCGGATTGTGAAAAACCTGCATACTCTGGGATAGCAGATCTTCTTCAACGCCGCGCTCTCTTCTGGAATTCGGGCGACGCTAGCCAGACGGACTATCATATAGCTTTTAGAAGGCTGAATGGTTCTTGTGTGTCAGCTCCCCCTTTTCTTACCTAGTTAGGTCCCCTGAATGCCCAAACTTCAAAAGTATGGGTTTAGCAGCGTGATGAACACCACCTCCGTTAGGA
> #12 JUNK SEQS
GACGGGCCACAGCATCCAGTGCATTTTTCCTTGCCATGGATGGCTGGAGATACTAAGTATATGGAATAGCAGTGTGACTTGGTTGTAAGAATTGCAGAACCATCGGTTTGGCCCCTCCTTCTGAGAAAAACGAATTGGGGCATGCACGCAGGAATGATGCAATAAGTTACCCCATTCACGCTCCAATATCCTCAAGGTCTCGAGGACTATGCGTGGTCTGTAGACGGTCTGGCTCATGTTCCCAATGTCCGAGAATGTGTGCGAATATCTGTCTTCTCCATTACTAACTGAGTGGTCGGTCCGGACATGCTCATGTAGATCACATTAACGTTTCCAGCTCGTGGGCCGTCGAGTCCTCCATCTTGCTCGGGCCATACCGCGACAAGCTTTTTATGGACTGTCTCGTCTATAGAGTAAATATGTTCCGCGCACTTGCGTAGTCCTTATTAGTAAGTGTCTCTTTGTCTCCTAAACTTCGTCAGCACCGAGGGCCCTAGGGTGGTGTGGAACCATTCAATCGCTATATTGGCGATCGGAAGACACCTGCTCGCTCCGCCCATTGTGTCCTGTATTCAGTGCAATTGACTCTTAGCTACCCAT
> #13 JUNK SEQS
CAGACTTACACCTATAGTCCGGTACTCGCCCGGAGTTCAAGCCCCCCTATAGCTGGTTCACGGTGAGCGGCATTCCATAAGCGTACCTAGTCCCATGTCACGACCCGCAGCGTACACTTCCTTGATGGGTGACGCTATAACGTCGACTTAACTTTATCGCACCGTGCTCCATTTACTCATCCACATCTCTCCAGTACATGGTCCGCTGGTCAACCCAGACCCTGAGGCTCTCCCGTGCCCCGCCTGGAATCCAATATCCGTCTAGCTATCCATGCTAATATAGTCCAATCGGGCGAGCCCGGCGCTCCTAGGAACCCCCATTGCAAGTGTAACGGGCTAATGGAGTCTCTAAGGCTTTGCGGCAAAGCTGCTATTGTAGATGAGACCTCTATCGTGGGTCACACATTTACTTTTCACGTGCACTGCCATACTCGAGCACCCCCCAGCCCATGACCGGGGCTAAAGCGTCACGCGTCAATCCGACTCACAGGTGTTAAGACGCTTTTATTTCAGCGCGGTGACCTACTATTCCACATAATTAAAGCGTTAGGAATTAATCTGGATTAGTCCTCCTTGCGGCCACCTCCAAGTGCACAAAAC
> #14 JUNK SEQS
CTGTGCCTATACTCGTGTTGGGCTGGTTGTAAGTTAAATAATCTCTGTTCGCATAGCTCATGACCTGCTCGTCTTGTCCGTTTTGTCAGTACCATGTCTGGCGTCCCAGTGCGCACAGCGCCAGCTAAATGGCAGGCTGAGACCCGGCATTCATTCGTCGGTCTATCCGTCCTTGACACCTCGTACATACCGAGGACTGATTCGGTTTTAAGCGCGTCCTGGGGCATGTCGGATCTGAGCATTGCAACCCATTGGAGCTGGCAGCCCTCACGTAAACACGCGGAAACTCACTCCCGTTGATTGGTGGAGATTGCAGCCCGCGCGAGCTCTTAGGGCACGTCCGTGGCTTTCACGTCAAAGTAGCGCGGGACTCAGTGTGGGTGACCCGCGAAGGCATAGCAAAGAGCGGAAATTACAGTGATGGCAGCAAGAATGACATTATATGAATGTCGGTAATGCTTTATGGAAGTTGGTGCAGAGGCCAACAAACTTCTGTGGTACTTAGCCGTCCCGGGGTGGTAGGCCCATTAACTTCCAGATTCCCTTTGCGGCAAGCCTCCTCGGATTACTTAAACTTAGCGAGGACAGACTTGCCGAAGC
> #15 JUNK SEQS
ACCAGGACGGGCGCTGGTAGATCGAGAAGGCGAGTGATTTCGATTTCCTGTTCAGGGGGACATCGGTTCGGGAGCTCGAAATAGTGACAGGCGCGCTCAAAGGAATACCAGGAGATAACAGTGCAAGTGGTGACGAAGCCTTTTCTGCTTGGGATGACCGTAATCTTCCATAAGTCGGTCCCTACGGCTAAGAACGTATCCGCCCCGTTCAAGAATGTCGTCATCGCCGCGTTTAAATTTAAATAAGGTTAGACGGTTTCACCAACACAAACAAAACGGAGTTGACATATACACCCTCGTCGACTACATAACTTTTAAGCTGGAATCTATGGCTTATCAGCCTAATTCTCGGTAGTTTGTGCCAACATGCGTGCTGAGTTTCGGCAGAAAAGCCGCGTCAATTGAGACAAATCGGTTATTATCGCATTTAATTTCAGCCGCCGTAAGTACGACTGGTGCGGCCGCGGTATCCATAATGTTACACCGTAAATTGACTTTGTGTAGTCTGTGGTAGACATCCAAAGCCCAATTGGTACATAAGGTGAATATACTCCCGGGGGCCAAACCCACCGTAATATAAACTCTCTCTCACGACGCGTG
> #16 JUNK SEQS
AAATCCTCATCAACCTGACCCCGTCTGTGCCGGCCTGAATTGTATCTCCAGTCCGTAAGGGTAAAGTTGTGGCCGAGCCAGATTCCGCGAAATAAAGTTCGCTAGCACGGCAGAATCGATTATGCTGTGCACGTCCACGTTTTCTTAAGCACCTTGTGGCTGGGGTTGCCCAACGTAGTGTTTCTTTGCCTAAGGGCCAGGGTGTCCTTCGTACATATCCCCGCTATAGTTACGTATAAGCGCGTCCACTCGATTTAGTGCGGTACTTGTGTCTCCCTCGGGAGGTCGCAAGTGCTACTGACCGATTCGATAGTGAGTGTTGGGCTGCACTCGATGTGACGTCATTCCGTCGGTATGGATTTACTTATCAATTGTGCAAAACGGAGCGCCCAACGTAGGCGTACCAAGAAGACAGCTTTAACAAGGATAGAGCCAGCACCATGCAAGTACTAGTCCGCAGTACCCCTGCAACAGGAGATGCGTACACTCCGACTCTACCCCCGCTACGAAACGTCATGTATCCCAGAATCCCTTGGTAATACCTAGTACGAAACCAACCTTGAGGTACTCCTGGGGACGCATGAATAACCAAAAGGTGTG
> #17 JUNK SEQS
TAGCGAATGGAGCGGGGGGTAGTATCGGTCCTGTAATATCTATAGCGAACTATGAGTGCTTGGCCGGATCGGCCGATCATGATCGTAGCCCATTGACAAACGGTACTTGTGATCCGACACGCCCATCCTGGCAAAACTTTGCTGGCAGGATCCCGCAAGAGACGCCTGAGGGACAGGACCAAGCCAGGACGGCTCGAACAGTGGATCTTGAAGGCAGAGTCACGTGCTGGTCCCTCAAAAGAACGCCCCTAGTCCGAGCGAATCCTGGTTGGTGTGTATCTTTGAAAAGCTGCGTGCGACCGTAAGGAGCCCAATCCTCTAAGCTCTATACAGACTGTTACACCAAGCTACTATATAAAAACAGGCCACACGAGTCTGGGGTGGGGGTGGTGTTCCCGGGTTATCTAACTTTGCGCTAAGGTACGCTTACCTACGCCTGGGCGAGACCACTGAATTCGGCTAATCTCGGTCAATAGTGTTTTCATATATCGGCGGTCTCTGGTGCAAAGTTCGACCCAGAGAGTGAGATATCGTTATTACTAGCAATCACCGCAGTAATAATCTGCTCATGTTACAAACCCTTGTCCTGCTGACCGGATG
> #18 JUNK SEQS
ACGTCTTGTCTAAGGTATGGAGAATGGCGCTGGCGAACGTGCTGTCCTCACCGGGCAAGGGCCATTATAGTTTGCTATGCTAGCGAGGCAATCCTAAAACGTAGCCCCATGTTCACCGTGGACACCAGCATTTTCCAGGCGCACGCTTTGGGGTGAAGGCTCCGAGTACGCTTGACTTAGGGAAGGAGCGAATCGTTGAAACTTTAAGTACCTCGCAGTCCTCAATAACAACCAACAATTCACAGTCGCATGAATATTACTCGACTCCTCAACCATACCGGAAGATGAGTCCATGCGTGGAGGGATCAATGGTTAAGTACGCGGAATTACCATTGTGAATTGCGCGGACGCTTTCAAATACAAATTAGTACGGGAAATACCCACACCACAAGACTTATCTTGCCCCCCACTGGTTTCATGAACACATCTCAGTCTAGCGTGCCCAAACATAATCAACTCAACGAGCACGGACTCGACGCCCCCCGCCTATTCACCTTCACAAGTCATGGCTAGACCCGACCAGGCTCACCGCCAAGCAATCTTTTAAATCCACAGGTTTAACCCCGTGGTGTGCGCGTCCATCCTATGTGTATACCGCTA
> #19 JUNK SEQS
ACTTTGACCGGCCTGATCGTACTTGAAACACGCACAGCCTTTAATGAGATCAAATGCATGAAACACGTTTGGTTTGCTACGGCTGCCTCAGCAGGCAAATAGCTCACTACAGTGCGTTCATTCAGTCGACCATGTCTAATCACCGTTCGACCAGCGGGAGTCGTTCAGCACGATTTGGAATGCTATCGCCACGGACTAAAACTAAGTGCAGAGATGTACACCCTACATCAACGTGGCCCGCTGTTCGGCTTGAACAGGATGACATTTAAATGTCCTTTCAGATTCATTGTGCTTCGGATTAGCATGTGGATACGTGGTCCGTGGTTACATAACCACATTGAGGCAGTTCAATTGCGCGACCAGTGGAGGTAGGGTGAGCCGCCCTGACAAGGAACGTCACAATGTGCTAGCGAGTTATACTTTATAGGCTTCTGAGACGATTGTCGTCCTGCGCCGCTAGGAAGGAATCGTACGAGATACGGGCATTCTTACTATGAACCGACAGCGGAGATCGACGTGCGGGGGGAGGCTACCAAGTGTCGGGCGTTCGATAGCTACCGGCTAGTAAGGTACCGGTGCAACAATCTATCGCGCCACCAT
> #20 JUNK SEQS
AATCCGTCAACACCAATAAGCTTTACTCGTCGTATCGGGGGTGTCTAATAGATCTAGGCCCGTCTTGCCAAATGTACTAAAGATATTGCCTTTTAGGGATGATCGTGAGGAGCCGCACTGGTCGGCAATATCATGTGATATTTAACCCGATCTATCCTCAACCAATTGAGGTGCTGGATCAGGAGCCTATTAAACAAAGATATCGGTAGTCGCTGAAATCTTCTTGTTTCTGCGTTAGAGCCCTCTTCTGGGCACCGAACCATTGGGTCGCGAGCCGAGCTCAACCCTGGCTGAGATCTATCGTTAACATTTATACACAGTCGCGAGCCCCCGTAGTCTAAGTACTCGCCAATGGCTAGACTCAGGGGTCGTACTCCATGCAGAGACCATGGGTGCCATACCTCGGTTGGCAGAACAGGCCATAACCCCAGGCCATATTGCAGAATCCCTGGACGAGTCTTTCACCACATTGTGGACTCGGTAGATGGGACGTGGAAGCACCGCTACATGGGCGACCTTATAGGGATGTATACCCAGGACAGTCCAGGTCGGCAAACTGAACACTGGCAGGCCGGGGCACGTTATTAATGATACATTGAT
> #21 JUNK SEQS
CGAGATAGAATGTGGTGGTCCAACCAAATATAGAGTTGCTGCCGTACCGAGTAGACTACGACGTCAGAGTTAAAGAATCTAAGAGTGCTTTAACTCCCCTAAACCGCCGGAGGTGCGAGCAGCATAGCCTAGAATCTAGCGTTCGCGAGACGGTGGTATCATTAAGCTGTAAGTCAATAGAGAGCTAATTCTTATTGAGAAGCGCGTCGTAGCAAGTCTTAAGTCGGTGAAGGCCTTACCTCTCCATCCGACTGCAATTTATCGAGGAGTCGACTCCGGGCGTACAACATAATGGTAATTTCCTGACTGTCTGATTCTACTCCGTTCTACGTGTTATATGTACCACACACGTGTCCTTATATGGGCGGCCACCCGCGTTTACGGCATATTTTGCCCTTTAATCCAAGTTCGTTACAAAATTTGGATTTGGAGCCTCCGAATGTGTAGTAGTACCGGCCCTTCGATCCATGCTAACTCATCGGCATTGAATATCGTATCATTCGTGTTTTGAGAGGTCAAGTACAGCACGCACGGAAGTTCCATCGCCTCCCCCTCTAGAGTCTCTTGCTCTACGGTATTCAAGCTAATGACCCAGCAAGT
> #22 JUNK SEQS
GCTTACTAAGCAGACGACCGGTTTTCATGTGAAGTATGAAAGATGGCGTGACCTCCACAGATGCCGCAAGACACAGTCAGTAACTCGTGGGTCAAGGCTTTTATAACTCCGACGCATTACGGATGAGCGCACAACCAGACAGCCATGTGGCAACAGGGTATTCTTGATCCACTGGACATTGAAGGACAGAACACATACTCGTGCCACGCCGTCGGTGTTATTCTCCTCGGGACAGTATCCATCGCTCTGCTCAACCGAGAGACTATGCGAGTTTCCGGAATAGAATCGTATCAAACTTGCTAAGACTGAATTACTAACTTCGACGAGCTAGGCTCCAATAAGAATTCTAAGCGGTATCCGGTCTGGATGTTTGTTCTACTATCGGAGCCTTTTAGCGGACGAAATTCGAGGAGTTATCCACAAACGCTCGATGATCAAAATGACCTCACGAGGAGTTTTACTTTAGCAGCACTAGAATACCATACCTAAGAGGTCGCGGTTGCGGTGGTGTATGAATAAAGAGATTGAGATCGAACAGTTCTTACAACAACGATTTGCTAGGGATGCTACGCACCCCCGCCTACGTACATCGGTTCCAAG
> #23 JUNK SEQS
CGTCTCTCGCGACGCTCGAGCGATCTATAACCGATGCGTATCAAACACTATCGAAATCTTCACAAAGGGCGCGGGGTGATGTACTACTCAGTATTATCGCGATAGCTGTTCCGCGGCTCTTTGTTCAGGGAATTACATTTGAACCTTTGAGGTACGCCCTACTTATAATATCATGGGCCCCTTCTATAGATGCGCCCCCACAGGAAAGGCTTAGATTATCAGTGAATCCCGTCACCACAGGTGGGGCCGAGTGCCGCATGCCCTCGAGTAACAGTGCATTACGGGTATAACCCTATCCCCCCGCAGTCGGATTTCCGGAGGGATCAGGCTTTCGACAAGGGGCGCTTACAGTGGGTTCCAACTCTAGTAACGTTAAGAATATGGCACACGCGTATGAGCAGTTCGTGATGTTCCCTCGTTCACACATCGAGCTCGCAACATATACCTTTTGATTCATAGGAATACCCCGTCCTCCCGCACAGGTCTAATGGTGCTTTCACAGGTTTACAAGAGAATTAAGGGGAACTTGTAGCGGACGCGTAGCAGCAGCGATAATGTGATGTAACCGTGAGGGATCCTTGCACGACAATATGTTGAAAA
> #24 JUNK SEQS
TAGCTGAATTTCCTTTAATATTTCTGATTATGCGTAAAAATTCATATTAGTAGGCCACATGACTGCTGCTGAGACCAAACTTCCCGGGAGCGGTCAAATCTCCCCGTGTTTGTATAGCGGTAAGTCGTCCAATCGAACGTACCTCAAACGGAGTGCACAGGAGCGAGGCACGGGCTGCTTAGTGCGACTATCCGTTGCCACGGTATTGCGCCAATCGTTCAGTCAGATTCTATCATATCCCGGGGGTCCGGCCCGCTGAGTTTGATCCGGGTACCTTCAATGGAAAGTTGGGGCCGAGTGCGCCTTAGAAGTTAATCGGAAAGGCTCCGATTGCACACTACGTAGTTTCGTGGGAACCCTGCGAGTGGACGCTCGGCCCGTCAGTCGAGTAAAGCGCTACAGTAACGCGTTGAAATCGATCAAGGCAAACCATAATCGAAGAGGAGGCAGACGATACAACCGGAGGAACAATAGCAATCACGCTGCAACACGGTGCGGCTTCGTTTATTCTATAAGCAGGATATTTACCCAAGGACCAAACTCCTCTCCCTCAAATTAAACACTGCAACAAGTCTTGGATTTCATCTGGATTAATTCTTG
> #25 JUNK SEQS
ATATCAGTGGTGGAGCCCATCTTGTGCACAGCTGCAGTACGTTATCCAGCAAATGTCTTGTCAGACTGATTGGGGCTACGCCGGAACCTCAGGAAGCTCCGAAATGCGGTAAAGGCGTGCAGTTGACTTGCGTCGGTAAGTCGTTAAGTTTACTTATATGTAAGCTACTATGCCCCCGTACGAGCTGAAGTTGTCAGCCCCATTCCAGTTGACTGTGCTGTGCCGGCATGGCGCATGACCTACATATCCTAACCCTATATCGAATATGACTTCCAACTCGGCGATTTTGTGACTACTTTAAGTCTTCATTGCAACTACGGACGGAGTTGGTGATAAGCACATTCTAATCTGGAAAATTTCCTTCGTCACGGCCCGACTATGGCGGCGCACGCAGGGCATGGCATGGTTCTGTCTCAATCACACCGAATATGGAGCGAACGAACCTTCAGTATTGCCGCAGAGAAACGCCTTCTATTTATGTTCGCGTTTACTGCTTGCAACTCATATTCGCAGGTTCGTAGAACGTAACAAGTGGGGGCTAGAGCTGGCCGACGCTGCATCACAGTGCCAAGGAATTGCCTACCGGAATATACAATAGAC
> #26 JUNK SEQS
GCTCCAACGGGGGTTACTCAAAACCAACGCGCGGGTGGAAAGGGCCTGCAGCAGGCGGGCTCGCTACCGCCTAACCCAAGAGTCCCGTACATGGCCGGGCTTATTCCCGCTGTTTAAGAATAACTCGCTAGGTGGTATAGATATGAATGATCATGTAACTATGTGAGGTGATGAGAAGTGGTTTGCGTCTGCTACCATTTGTGATCAATAGGTGCCTTACTTGGTTTATGTCCGCATCAGCTAACCGACGCACAGCTCCGTATAGAACGCATAAACGGCTATTGTCTGGACCAACTCCATGAGGCGTTACGCACTTGGCAGGCGTGCATGTGGCATAAGACACCCAATGCTAAATTGATGGGACTAATATACTCGCGGAAAACAAATTAGCTACATCATGTTTTAGAGAATAAAACATAACCTCGTCTAACTTCGTTGGTTCATCAACAACCCCTTAATAAAATCGGACAAACATGAATAACGGGCCGCATCCTAGCGTGTTGATGTTGGAGTGACTGAAGTCTGCGTTCGGAATTGGGAAGTAATCTCCTAAATGCCGCGATGAGCTAATCGGCTGGGTAGTAGTTAACCTCACCTTAT
> #27 JUNK SEQS
TAACGCAAATAACTATGTTTAAGCCTTAGTTCTATGCTGCGGCTGGTACGTGTCTACGATGTCCTATCTGGGAACGGATTTGCGACGCTGACCCTCCGGCAATCAATGCGGACTGCAAGAGGCTAAACTGGTTCATGAGTGATTTCAACGATCCGCGTGCCCAAGCAACGTTGGTCTTCAGCTTTGACCGGGTGTGTTGACGATATAAGGAATATGGTTTGCCCAATTTGAAAATATAACGCGCCCATCTGTCTACAAATGAAGATGTTTCCATTCATACGGATCCACCCCTCCCGATCAGGCGCATGTTTGCACTCGAGTCCAGGGTCATAGAGACGGACCGTCAGGGGACACCGTACCAACGCTGGCAGTGCGTCAGTGGAGACCTCGACTCAACGGGTACCCTAGTGCGCCACTCAAACGTGGTTACGTCTATTCCGTTAAACCTGGAGTGCCAACACTATGAGCCTACGACTCTGACGGAAACAAGCGCCCACTCTGCACGCATAGTCCGCCGTGGCTATACTCAAATGAAAGATGGTATCCCTATCGGGCGTATAAATGATGGTGCCCCCGGGCTCGCTAGCAGAAGATCCGTTC
> #28 JUNK SEQS
CAGGCTAACCTGAACAGGAATAGTTTACTAGAACTGATGGCCACCGCTAGTTGCTGCTTATGAATTGTTACACGCGAGCAAAATCTCGGAGGGTGCGACCAGCCAGTACACCACACACAGGGAACGGAGTCGCTTGCGGGGTAGAAAAGATAGTAAGGAACCTTAGCGCTATTAGTCGATGTTAGTAAGACTGAGGGTATTCTGCCCGTCCCAACTAGTGGACAAATTTTGGACAGGGACTGGAGATGGGAATGCTGAGCTCAAGAGCGGGGACGTCCCTTGTGAAGGAATACTAAAGCGATACAGACTCATTACTATCCACCCACCATGTTGTAGGAACGAACAGCCCGGCTTTAAAATTTGCTTTCTTGCATTACACGGTAGGTGGTGCGGATCTTGGGAAGTTTATATCATTGGCCCAGAGGTTCGCACCATCTGCGTATTTTCCAGTACTGTGCCCGCGACCCAAGGTTCGGATACGTCTGAGACTCAATACCCCCTTAGCGCCCCGTAAGGACGCAACCTCGAGACGTCAATCGCGAAGATAAATGATTCGCATTAACTGGACTGGGGTATGCTGACGTCACGAACACTTTCTAA
> #29 JUNK SEQS
CTGAGTTAAGGAAATCAATACAAGTACATCCCATCGGAGGGAGGCCTCGGGTTGCGGGTGTATATAGGACAGCTCGAAAGTGCGAGATATCATAATAGCATCGCATTCATTTCCCGTCCACGAAGATGGAGGGATGAGTAGTTTAACTCGTGATTGTGAGTGACTTTTCTTTGGTGGACTTCGTACGATGGGCGTACTTGGGGAACGGCTCAATACAGCAATGCCGCGCAATGGTGTCACAGCCCCGGTTGAGACTGTCTTCGGACATGCATTGAATGGTCATTCAGTTTTTACCATCACGAACGAGGGACTCAGGAACATATAGAACCAGACTCTTTCGAGCCGATTAATACGATGAATCGTGCCCCATTACACAAATCCGCGACCGCCCGTCACGGGGCCTGCAGGCCTGTAATCCCGGTCCACGGTAAACTTTACCCTATGATGCATTGGATGGGACGCGAACTAGACCAAAATGCTCACACCGTTTACAGCATACGAGTATTAGCCGTGTTTACGTAGCACGCATGGTAGATCAGTGAGATCTAGCTTTATATACGGTCTCCGTGAGAAAAACTATATGTAGATGCCCAGAGAGCG
> #30 JUNK SEQS
TTGTTGTACTTCTGATAAGGCTTGCTACGCTCACATTATATGCGAGCAGTTAGGGAGGCATCCTGCGGCCGCTATAGCAAATATGGTAAAATCCGAGAGACACCAACGCCTGCTCTGATGATGGAAGGCAGGATTCAATCGGTTGAGAACGCAATACCGGCCACAAGAAGGGACCGGTGGACTACGAGTTAAACGACACCGTATACCGCACCCAGGTGCGCCTCGCGTCTCAGCTGGACTAGCCGTACCCATGTACAGACCCCTGAGCCTACCCTTATCGACCGACTAAACCCTCATTCAGCGTTCGTATCAAGGAAGAAGGCTCGTACACTGTGCACAAAGACAGCAAGAGAGGCACCGGGCACACCCCCCTCGAAAAAGCTGTCTTGACATTAATCGATTCGCAGCATCGAAATCTGATAAGTCTGGCGCATACTGGTCACCACAGATGATGGGTCAGGGTTCTACGTATTGCTTCCAATATGGCCACTGTTCCGGGACGAAACTAGCATAAGGGAAGCTCCGGGCAACCGCCTGCTCGTAGTGCCGCAAACCTTTAATCCCTTACATGGGGACCCTTGTTTAAGTTGTGTCAGAAAA
