# Supplementary material for: A particle swarm optimization-based algorithm for finding gapped motifs
Source: BioData Min. 2010 Dec 13;3:9. doi: 10.1186/1756-0381-3-9 (PMC3022572; doi:10.1186/1756-0381-3-9)
Supplement: Additional file 2 — Experimental Dataset. The synthetic data sets and real biological sequences used in the paper. [file 1756-0381-3-9-S2.ZIP › synthetic/with_noise_seqs/20.txt]

> #1 CCAAGnnnnnTCCGA 204  CCAAGnnnnnTCCGA
TTGTCACGGCAGAGTCGATTTATGAATGATAAGTTATAGCCGACATTTTGGTTGCTGACTTCTGAGGTTACAGCGGACCATATGGACAAGTAAGGACAAAACAGGGAGTGGTGCCACTAGCAGCGAGTAGTATAGCGGTGAGCGTGGCCTTTTCACCGCCAACTATATCACGGGACATGGGCCCGCGTATAAACAAAATGAAAGCCAAGGATTATCCGATAGAAAACAAAGCCGTTTTGGGTAGCGACTGAACAACACCCGAGTGCGCCCATAACGGCTGATGCAGGAATCGTTCGCTTGATCCTGTGTGATCGACAGGAGTGCTTTATTGTGTAGCTAACAATGAAGTGTCGCGCCGCACTTTGACTTCTCCTATAAGTTCACGGGTATTCGTCATGTGAGTCGTCGATCTACAGTGGACCCTAGTTCGGCACGGCTACGCAGGACGGTGTATGCGCATTGATAGGCGGGAAGTGGAAATGTTGCAAGCTCTTATCGATCGACATTGTAGGGCCAGGAATTCGGGGAAGTCCTGCGGACGGTAACCGTCTGCAATGGTTCTAGGTTCCTGTGGTGTAAGGTATAAGGTGCACGGTCCAG
> #2 CCAAGnnnnnTCCGA 137 
TCTCACACCGTCGGCGATCGCCTTTTACTGGGTCTTGTATCTATCCGGCTAGCACATCCGTTCGAACGAGGCCGCTATCCGCTTCAAACCTACAGCATAACGGTATGAGTCAAAAGAAGCCCCGCTAGTAGAGATGTCCAAGGCAGGTCCGATAGAAGGTGCTACTGCACGCGAGTGCAAGTACAGGAAATGCGGTCAAGGGTATCTCGTGATGGTAATAAGGGAACGACAGTTGGACAGCGGAAATAAGACAGTAGAGGCGCACTTCCTTGCGGCGCCTTCATTTTCTGTAAAAGATTCGTTTCCATGCGCGGACCTGACGAGGCAGATTTGGGTTTTCACGTAGACGTGTCGCTTCGACCTTACTTAGCCTTATGACATTTACCACGGCTTATTCGTGAATTTTTCTACTTCTAGTCACGACGTAACTGCTCATATATTGGGTGTCCACTTCACAACCATGTATGAGTAGCGAAATCGAGCTACAACGGCCACGTTGGGGATCATCAATATATTCTTTCCATGCCCCTTTGTTTAGAATAAGATCGGACAGCTATACATCTCAGAACCAACAGCTTTGTAGCGCCCCTCAAAGATGCA
> #3 CCAAGnnnnnTCCGA 9 
CAAGGGCCCCCAAGTCATATCCGAGTCAACACCATTGCAAACGGTGAGTACCATTGGCGGGGAATTTCAACCCTTACTGATTCTTCCCGAAAGAACTATAAACCAACCTTGTTTGGAATGATTGTTATTTTTTAATACCTCTGAGCGTCCCCCATAATTTGGTGGTCGCGGGCAGACATGCATGCTTCGGACCTTTTAGATAGAAAAGATACAAACTTGCCGGGGCGCGACCATCATGGTCTACTAGGTATCTGTCTCGCCTGCGAGCGAATTACGCTAAAACTGCACGGTACCCTCTATAATTAAGCTGGTGTGAAGGTACTCGAAAAATAAGTCGCGGAACGAATAGCTTGGAATCATCATGGGTCACTAGAGGACGTGGGAAGCTTCGCCCTAAGCATAACAGTCAGAGAGTAAAAACGCTAATAGAACAATAGGCGACCATACAACACTCATCTTTTTATTTAGGCAGTCTGCAGCCGTATTAATTTGTAGGTGACTCAGGTCATTCAGAACAAGTACCTCTCCCGGCTGTCCACAATAGTCTTCCGCTAAATGCCAAGTGCAAGGAGCCAAGTATCGCAGCAGTGTTGCGAGTAA
> #4 CCAAGnnnnnTCCGA 565 
CGGGGGAGGTTCATTGTCCCACTCTAAGAATCTCTCATTGTGTTCTCCATGCAGGTGGGGTCAGTTTTTTCGCCCTATAAGGCGAACGGTCCCCTAATTTGACTCTGCGGGACTGCTTAGTCTAGTAGGTGATTTCGGGAAAACAGTTGTCCACCGACAGAGGTGCAATTCATCCTAATGTATTCACCCGTCACAGTCTGAAGTCATCAGTAGGTAGCCTTCATGCGCGCAGCGCGGAATGTTCGGCATGAGTAGGCATTCTCGGTAATATGAGTGCAGAGGTGTCAACTAGTCACAACACCGCTCTACCCTAACTCCTGCTAACACCAGCCTTGTACTCTACTAGGCACTCCTCGTGTAACCAAATCCGGATTTTGCCGTATAAAGTGCTGGCGTCCAGAGTTGGGAATGTACTACCTTGTCCAAACCATCGGAACTACGGAGTTGAAGTGCCTCCTGGTCAGAAGCTTGGCGACCTCCCCTGGTTTGCCGGCAGGGTCCCTTTAAATCCAGCGAACTGGCAAGATATGGAACTTCTAACCATGGAGTTCCACGTGCTCTCCTTCCAAGCTTTGTCCGAAGCCATAGATTTCATACGAG
> #5 CCAAGnnnnnTCCGA 277 
CTCTAATCGGGATTAGTGGGCGTGCTTTACACCCACGTTAGCACACATTGCCACTCAGAAAAGCGGGAGCAAGACGCCCCATGAACGATGCTTTACCTCTACTTCCCTGTAGGGTGTCGGTTGGGGTACATGCTCTAGGGCGCTAACTCACATTTGGGGTTCCAAGTACCTGTAGTATGCTACTTACCTTCGAGGCCGCGTAATAGGAGCCCCTAATCGGATACCTGGCTAAACTATGCCTGTACTACCGTCCAGTTACAAGAATAAGGCACATCCGCCAAGTAGACTCCGAACATCACTGCAGACTTTGGTATAGTCTTTATTCTGTTTGCCTTCATATCTGCGTTCAGATGTGTGAGGTCTAATGAGGATCGAACTCCCGATCGGAGCGGGCGGAAGGTGCACCAGAGACAAACTTCCATTGCGACGGACCCGGTGATAACACCGAATCATCGATGCCCCTGTCAGTACACGAGAGGAGTCCATCTGGCTAACTCCCACGAGCCACTGCCGGGGGTGAGTTGTACACGAGACCCGCGCAATGGCAACGATCTCATGAAACTAGAGACACCAATTGATTGAGATTATCCTCGGCAGTAA
> #6 CCAAGnnnnnTCCGA 530 
CCAGCTACTTTTCTGAACCCCGTTTTGTTGTATTGATGCGCCCGATGACTCGCACCTTAGCTTCGCCCATTCAAAAAGCCGGTTTAAGAACCTAGGCATCTTTTTTTTCAATTTTGATAAACCTCACTACATATGTGCTAGTTCTGTTGTTGCACGATCAAGTACCTATGACGTGCGCAAATGCTTAAGCAGTAGCCGCAACCGATTGATGCGAGGAGGGAGCTGTAACCAGGGATCACGTATGACAAAGTAAATTTATCCTTACTTTTACTAACCCCCCTACTACGACCCGCAGGTCCTGGGGGTTAACCTCTGGACGCGTTTTGGGTTCCGTAAGTAGAGCGCAACCGGTCCTATCGTAAAGTATGATAACGGGGGTTACGCTCCGGACTAGCTGACGAGTCACAGATCACTGACTGTTAGTGATAAATAGGGGTGATCCAGCGGGCCCCCAATATTAAGCGATCACCTGTTCACTGTATACTAATAAAAGCGTATTCCGTAGAATAGGACGGCTGATGATCCCACCTCCAAGATGGATCCGACGTTTGGTCTCGTGTGCCTTTTCCGACTTTTACGTAACACACATTTCACCTAACG
> #7 CCAAGnnnnnTCCGA 512 
CTCAGCAATTAACACCCCCCCGCGTCGTGACTATTGATGTGTTTTCCCGGGTATCAAATGACCAAATATCTGATCAAGCGATGCGTCTTACACTACTTCTCCCCAGCACGGCCAGAATTTAATCTATTTAGACTGCCTCGGAATAGTAGGAGTTTGTGCTTTTAGCGACTGTTGGACGATAACTAAGTTTGGTGGCTACAAATTGGTTAAGAATAAAGATCGCAATGAATAATATGGTCGTAGTTGATAAGGGTGTTATTATTTTGCCCTTATGAGAAGCAATGACCTGAGGACCTTTCCGACCGCTTCCACGTAGACCGGTAGAGCTCGATTGACTTACCAGTTGCAAGGGCTACCCAGACCTTCAGACTCCGACACCATTGAGGCTAGCATGTGTTAAAACGGGTGTATTTCTGACCATTAGCTACGACTAGCGAACAAATTCGCCTTCGGCATAAATCCGCATAATCATCTGGGAACTCACTAATCCGGGATGTTTGATCCTAACAAGTCCAAGACTCTTCCGAGCCCCCGTAGTCGTTCAGCCCGCCTTTTGAGCCTGTAAGATCCCACTATACAGGCGGACAATCGTTCTATATA
> #8 CCAAGnnnnnTCCGA 507 
AAGTACAGCGAGAGGGTTCACAAGAACATCCTCATCCTTTCACGGAACTCGAGGGGGTGCATACTTGCGGAAGCGACGGATAACGGTACCCCCCGACCCTTCTCTCCATTCTTCACAACCCGTGACTCGAACGAGCCACCTGATAAAAAGCGAAAAGTCAAGGGGATTAAAATATTCTTCCATGCAGTTATTGCCAGATGCAGAACTCCGTGGGATGTGGTGCCTTCCTAAAAGACATGCCCTAAATGTGAGAGTTCACAACCCTCGTCAAGGAGGAGATACCATATAAAAACCCCTTAAACGGCCACTAATCCTACGACTCCAGTCCGGCGTAAACACACCTGGGTTATATACATACATTGCGGGGTGTTTAGGGACCAACACTAATCAGCGATAGGTACGAGAGAATGCTTCAGCAGGCATTATAGCTTGGTAGCCTATATGCACGATACTACATCGAACGGATCCAACTACCCCGTCCTTCTACGCTGCCCACACTACATCCAGCCAAGCGGACTCCGACTGCAGGTGTACACCGAATACATGAGCGGTTTGCCGTTGCTGGTTAGTACTCCGACACAGATGGCTAAGGGCAACAAT
> #9 CCAAGnnnnnTCCGA 351 
CATGGCGTGTTATTGCACGAAAGCCTGCTCAAGTTACCTTCTTAGGGGTAGTACCCATGTCTATGTTTAGGCCGGTAACTAATACAGCTAAATATGTGCACACGGTGGTTCTTAAAAGCAGGAGGAAGGCGTCTGTTACGTTGTTGTAACAGTAACAATTGCGTCATAAAGATATTGGTGTTCGTCAAGTTACCTGGGGGTAGGCCCTAAGTTTGTAGTGCGGGTGACAGATTGGAATTAACTTACGCTCTCTGTTAAAAGAACTGCTCCTCGGCTATATCTAACATCAAGGAGATACGCGCTCAAAATATATACCAAGAAAGCGGAGATAGATTATTAGTATTAAAAAGACCAAGTGCCCTCCGAGGGTAGTTCTTCTATTCGCTAGCATTATCTGTCAGCGCCTAAATAAGCGAAGGGGGCGCGCTCGTAAGCCCGCGCGGATAAATGGCATACCCAGAAGAGACTGGCTATTAATATGGAGCAAGGAAGATGGTTGCCTAGTAGTTGGCAGACTATCATTCGCTCACGCCTTATCTGTCATTAAGATTATGCCTCTTGCCTAATTGGGCTGCTGCCGCCGATACTCAGTGTTGAGGG
> #10 CCAAGnnnnnTCCGA 551 
ATAGATAGCGTGATCAAACCTCTGACGGTATTAACATCGATCGAAAACAGGTTCGTGACGCCCCCTCAAACACTAGTATAGCTCGCAAGGGTTAAATCATCCTTCTCAAAAGCAATCATTGGGCGGCCAGACTAAATCCTCCGGCGCTGCGCTCGCTAGTGGCCGCGGTTCAATTGCACACTCAATCATTTCGATAGCGCAACATAGCCTCGTGTTCATCATGGTCGCGCGGCATAACCCCGAAATTGTTTTGCCCTATCCCAGCTGGAATCGTCTGCCGAACGCTTATGGAAGGCCATCATTTGAGCCTTCTATATTCGCTGCCATGCGTCCGAATGCACAGAACCAAGGGCCTGCGAGCTAGGAGCTTCATTCACGACAGTCTTTCCTTGGTCAATCTTTTGGAGTGGCGCATATGCCCCTAAAAAAGTTCTCTTATGGAATAAAAGCCAGAATCATCGTATGCTCCGTAGATGATGGCTGTAGGCTGGCCGCTTAACGACAAAGAACGCACAATTCGCTAGCCCCCCGTCTTCTCCTGAATCCTAACTCCAAGGACATTCCGAATAGTTGTGTACTAGGCTCACCAAGGCGCCCCAG
> #11 JUNK SEQS
TTCCTTATAAATGCGAGTCGTAAAGCCATCGGCTAAGATGATCTCTTTGACCAGCTTGTGACCCACCGCAAGAGCCCAAAACCCTTATCTCCAGGATTGCAGTAAACGACGAGTCGGCCAAGCACAAATGCTCATCAATACCCACGGTATTACCCGCCTAAAACCTGCAGGCTTCACTACGTGAATGCACGAGGCTCAACGGTCCAGTAGAGCGGGCCTGGCGATATCAAGGGCTAGCTGTTACGTTTAGCGAATTAGAAGTGCACCGTAAGTCTCAGCACGGCGCAGACGGAATAGATCATTAATCACGAGCTTTAAGACATCCGCTTAATATTAGCCATCGAAGACGGCTGAATTCGGGGCGGCGAGTACCTGCCGGTAAGGAGGTTACCTTTCAGCGCGTGCCAGTGCTGTGTCAGAAAGTTCATTGCCAATCGTTCGACATTTATGATGGTCATATCCACCAGTTCCCCGGACCAATCTCTGGTGGTTTTCCTTATCCAGTGTAATATAACAGTTAGGACGCGCATACACAATTATGCTTCATTTGACCATTCCACACTCGTCCGCCAGATTAGTTCTCGTACACCCGGATATAGC
> #12 JUNK SEQS
CTGATCTTAGGCCTTATAACCGTAGGAGGGTTCCTATTTTCGATCTTCTAGAGCAATCGCTGACTACGTCCATCTAATCTTTACAACTCAACGCGCCTAAACATTAATTCTGCTTCTACCACGGGAATTATACATAATATCTCGGATCAAGCGATAATAATTACTTCTTCGAATGGTCAAGGCATAATAATTATATTGTGTCGACAGACGATCCTAGATGATCAGGACATTTACTCCGGTAGGCAGCGGCAGACTGTTATGTTGCGAGAGCCAAGAGAGACGGCACTTATTGTGCAACGCTAGTAAAGAGGCCAGCGGAGCTCACGAGTTTGTCCTCCCGATTCTGGCAGACGCGTTGCGCAAACCTTTACTTAATGGAGAAAGCGGAATGGAGGCAGATGCGGGGCAACTAGTTTCCACAGTACGGCAGAGAGAGACGATCACATACAATCTGCAATCAGCTGTTATCGTAATCATCGTGCACTGCACGATTTCGTCCAAAAATCAGGGGATGCTAGTGATCTTTCGAGGAGGAGTCACTGGTCTGCGCTGACGTATCAGTCACCGAGTGGCACGTTACATAAAGAACCCTCGAGTGTG
> #13 JUNK SEQS
CCATCCCAACGACGACAAGCGTCTCCCATAGCCGAGTCTTTCTATACTATAGGCCTGTAGTGTCCTTAAGATTTTGTCCAAGGTTAGGTGAGCTTGGTGGCGGCGCTCGCCTTAGGAAATTACATCGCAAACTGGCTGGGTACGATAATCTGCAGCCAGCCGTAACCATTGGTTATGCTCGGATTGAATTGACCAGGCGGAAAATCTCGTGACGTACACATTAAAAGGCAACACCTGCAAATACCTGGTTGGGGTGGCATGCCGGGGATGATCACTTTCTGACAGAGCGGAATCGCAACTTCTACATCTCACCCCTGTAACCACGGGGTAGGCCGTCGAATACACGTTCATGCTTTGGGCGATTCCGGTGGGGTGACGTGGTATGAGAGACAAATCGGTCACATAGTCAGTGCACAAAAGAGGCGCGATGGATGTAAGCCACTGCCGCCGTCACGTGCTGTCGGTCGATACTCACGCTTGGGAGTGCCTCTGGCCGGTGCTTCATGGCGCTATTGGGAACCTATCCCTATCAGGAGATTGAGGAGCGACGCGGCCTGTGTGTTCCTTGGGATATTGACGCAATGCACATTTGTGTACGGA
> #14 JUNK SEQS
ATTAGGTGTCTTCGCTGGTGGGACATCCCACCTACCGATGGGCTATGGCCATTAATTGCAGGCCTTGCTCTCTCCTATCCCGCAGCAGTCGCTAGGTAAGCTAAACTAACGCTTGCAGTATGCGGACCACTGATGCAGCCTTGGGATTGTTCCAATACACGTTGTCTTTCAGATATTAGGTCTACTTGATTGGGCCTACTCCCGAGCAGTGCACCCCATCTGACACTACATTCACGGGGACACCCGGGGGACAATCCGCGGACTAGCTATTCTCGCTCTGTTTTTGAAACTGCAGGTTCTTACGCTTCATTTGGTGCTGCCCAGGGACCCAAGCTTCGACCTCAGAGTTAAAGATAGTCACCATTTGAGTCTGGTAGCTGGAGAACATCCTGGTCCTTCCGTACCACACCGTCATCGTATATCTTGAGCGTACTCGTGGCTAAACAGTTGGAGTTCCTTGCGGGCTCCGTGCAGGCGAAGGGGACCCGAAAGGTAAGCCACTGCCAGAAGGGAATCCATCCTTTGATCCACGTTTCTCCTTTGTTCAACTCGTCGCCCGGGACCTAGTGTGCGACCCCCTCTCAATCCCATTAAATCTGT
> #15 JUNK SEQS
GCACCCGTTAGATTATTCAACTTCATCCGTACAAGGGACCATCTGCGCGGCAGACGAGTGGTTGTCACGCGGATGTAAATTGTCGATGTGCCCATAGAGACAGGAACACCTATGCGTAAGGCTTGGTAGCAAGGGGTTGAAGAAACGTCGCTAAGGTCGCTGCCATTTGCTTTTTAACTCTCATCGCAATGTCTAGTTCCACAAATACATGAATTGCCGCAAAGAAATTCAAGCATAAACTGCACAGTCAAGCCACCAACCACACCTGCTTACAATAGGGTGAATACCACGCCTCTAACCTACCAGAAAGGTAGTAGACGCTATGCGGGTTCTAGTGGTTAGGCAGCTGGCACCTTTCCCAAGTACGTTCGATACAGGTCAACCGAACCCGCCAACCGACTGCTTGTCAGGAGTCATCCAGTCTACACTCGTTTGGCCACTGCCGGGCTTGCTTATCCAAGTTCGCAAGACCGTTACCGCAAGTTTGAATCGGATAGTAATGGGCCGGGATGAGGACAACTCTCGGGAGGACAGTCTGACGTATCGTGGTTGCGTTCCTTATAAGAGCGGTACTTTCGCTGCCTTCGAGCTGAATGACAG
> #16 JUNK SEQS
TTGAGGTTACGGGACCCTGTACGCCCTCGTTCGGCAACTAGGTAGACTATGACACGCCATATATCGTCTTGCCCCTCGGCGAGTCTCGACGCCGAGATATGGATTCGAAAGGCACGTGAAAGCCCCTCATCTCCGATCCTCTCGTGAGACGATTCAACGCATAGAGGTTTGCGTTCCAAGCGGAGACGCTTCGTTGGGGCCAGAAGCCGCTTAGTGGAATTAACTAACGGTTGCTGTCACGTAGCAATACGACTCATCGCTCAGGAAGCATTAAGCAGCATTAAGGCCTTGTATCGTCAAGATGACTAAAATACAGTCAGAGCACGGAATAGTAATCTTCATCAACGTGGGGCTGGGATGTTAGTACCTAGTATTAAGAGAGACCGATTTCGGCCGCGTCTCATCATCGTAGCAATTAGGTAACCCTTAGATAAGCACGGCGCGTCCGCAAAAACCGCAGTACTCTACATACCCAAGCGTCGTCTATCCTTCAAACTCGTAGCCTCGCGAAATTCGAATCAGGAGTCCATAAGCCCGTTCATCTTGCTTAATGTTAGACGTCGCTTTCTGGTCTGAGTTCTAACTTCCTGTGTCAGATAT
> #17 JUNK SEQS
CGGGGATATGCGGCTCAAGTGCCGGCATAAGCTCACCTCCCGTATTCTTAGGCTAACATCCCTAGTCAGGCTAATTTCGTCACGTCGACCGGTCGCATCGCGCCTCAGGGCTGGCGTAGCCATACGGCCTTTGCACGCTATCTGTAATAGAGTTGACAGTACGGGGTATGATTTCTACGATGGGCCTTCCGCGATCGGCGCGCACGTCTCGGTACCCAATCGATGAAAGGGTATACCTTACCTACACTACGCTGACGCGCTAATAAACATGCACCGCTCCATGACGCATTCGACCAGGCGCTTGAAACTCGAAAACTCCGCGCCAGCGAGAGGTAGTAATCGTCTTGGAAACGCGGATAAGAGATGGTGGGTCCAAATGATGGCAAAAAAAGCTGACATATCTAGAAGTGTGACTACTACACTCACCCGCCCGCCCCCTATGGTTCACCAGCCGGCTTTCAAGTCTAGATGTGATCGTGTTCACTGGGCCAGGGCTGCGGAAGGCCATAGGTTGAGATCCACTGTAGCCAAGAGACTAATTGGGATCAGGGGTCCGGTATTACTGGCCGCACAGAACCCTTTGGATAGGAGCATAGCCTA
> #18 JUNK SEQS
TTCTGCTTGATCTCTAAAGGAATCATTCCTCAGTTAAGATTTAGAAGAACGACCCCACTCAACGTATATTTGGTAGTTGTAAACCCTCGGTGGACGCAGATCGCAGTACCTCCTTGCGTTAGGGTTAATGAGTGTAAGAGTTTATGGAACTAACTTATTTGTCCCACCGCTCCTCACTAGCTGCCCACCTCTGGATTGACTATATAAAAAGCACGCGGGTCTGTGTGCCGGAGCCCGCGGGATGCCTATCTACGTTCCAGTGGGATTGCCATGTCTAATTCTTGCGCGTCAGAGAAGAGTCGGTCTTCTGAACTTGCAAAGAGGTTGCTAAAGGATCTAACAATTTCAAGAGGGACCGGAGGCAACTCATCCTGAGCGGCAGTGATAGCGGTCTTCAGTACAGAGGGAAACAGCTTATCGCTCGTCATTTACTGCGAAGCATCTAAGCTTTCGATCCTCCGCGGTTATTGAACGTGGCTGAGTGGGAAGCCAGTGCGGAGACGGTCACGTTGCGATCATTCATTTGAGACACGGTCTTGCGGTTATGCAGACGACGGCAGGATAGGCCCAGTGCGGACAATAGCATTGATCTTATCTCGA
> #19 JUNK SEQS
CAATCGCGTCGGGAAGTTCATGTGGGACTGGATGTAACGAGCGACGTCGACCGATAGTGGGAGCGGCGTAGCCCGGTCTCCAGTAGTTCCCTCTATCGGAGAGTCACCCCGGCCCGTACAGGATCATTGCTACCTTCCAGGGATTCCGGGTAATTGTGCGTAGCGGATTAGCGGAGAGAGATGCGCTGAAATAGAGAAGTAAATGCCGTCATCGATATCATCTAAAGAAAACAAATCCCAGGATAATAAAATGATGAGGAGGCTTCGAGTCCCCAGCTGCATCGTAATGGTCCCAAGGACCCGTGGCAGTCGGGACTAACGAGTCGTTAAAGCGCACGATCCCAACCTCGATGTTTCGGGGTAACCAGTACACGACTGAAACAGATCCCTTAGTAAAAGTAAACGATGGTGGAGAACCGTCCTTCTTCTGCTGCAACTGATCGTTTACAGACTTCAGAGCGTAAAACCATCTAAGATGCTACCAAGAGGGTCCTCCTGTTGAGGACGTTTTAAAAAGAGATCCAATGACCTTCGGGTACGAAGAAGCGTTTGCAGCTACCCCATTGCGTGATTTTTCAGAACGCCCGCCAGTCGGACTGA
> #20 JUNK SEQS
CGTACGATTGTTTGAATGCAGTTTGCTTACTGAGGCAGATAAGTGGACCCCTCCTTGGGTACCATTCTGGTGGCGAAGCCTGAATTTGGCCGGGGCCTCTCAGTCATCGAGCTTGGGCAATCGCTATCAAACAGCCGATACCGAAAGTCTTAAGGAGCCGCCACACGGCCTGTCGTCCGGAGTAACAGGCCTTCATGGCTAAGTCAGGCCCCTAGTCGCTAGGTTGGCATCAATTCTGACTCGGCACGTGCTCTGACAGCTTGTGCCCTCGGGCATCCCAAGTCCCCGCTTCGCAATCGGGACACCTTTATTGTATACCGCCTTGTACCGATGCAAGTTCAGAGCAGGGTATATGTGGATAATTCTTAGGCGAGCGGTAAGATTTGGCAGCCTAAATTACCGACACTGATTGTGCGATACGCGCCGCACGCGACTAGTGGGCCGAGAAGACACTCGCGGGAAAACAAATTGCATTAGACAAGAGGCATTTGATGAAGCACATTAGGCAGGATAACGCCGCAACTGCACGAGGTCTGAAGGGTCGTGCCATGATTACAAGTACCAGAGGAACGTGCTCGACCGCACCCCCAAGCGGTGAGT
> #21 JUNK SEQS
ATCACGTGATTCCCCGGTTATAGAGATAACTAACAGTTAAGACTCTCTGCTCCCCTCATCGTGGAGATGCTACCAGACCGGCTTGAGAAGCGCTCCGCAAGAATCACCGTTAAGAGGGGGAACCTGGCTTCGTGCAGTCAGACGGCAATTGATTCGCAACTCTGTAGGTTGCTTTCAACATTAGTCAACACAGAGCCATATGGGCCTGCAGAAGGTTTTCTCCCCATGAGTAACGGGGAAGGAGATCTGCACGGTTGGGGACGCGCTATTACCCACACAGGCTATGACAGTCTGGCTCCGAGTCTTGTCGCTTAAGTATTGTACCGGATTGTCCAACGTGCACACCTACGTTCAAGGGGGGACTGGATATCCAGGCACCCTACCACTTAGCGGGCAACTCCAGCTAGTCTACTCGATCTTTACGGGGTAGACGGGCTAAATCCGGTGCCCAACCGAACTATTCCCTTATTCGAGATGTATACTGGGGGTCGGATTCGGGCGTTGCACTTGGTTGCCATATAGCAGAGATAGCTCTACCAATGAGACTACTTCGAGACAAAAGCTAATCCTGAGGGGTGTACGGTTATAAAAAGCTGCGAT
> #22 JUNK SEQS
GGTAAGGTACACAGCTGATGATGTACCCTCACTACTGATGCTTCCAATCTCCGTAGAGATTACTAGGGGCAAAACCAGACCCTAATGACGACTCATTGGGAGGAGTGTCGATATTATCCAACCTGCGCAATATCACCGAGCCCCAACTGGAGTCCCTTTTAGTTATACGCTTGCAGCCGTAGCTTGCGGACGGACGACTGGTCAACTCGCCGTGGGCTCTTGCCTGATTTCGGGGGTCACGCACTGAACCTATACGGCCGCGATAGGTAGCGTCAGTATACGAATCTCTATATTTTGCTGTAAGCACAAAACGAGCCCTACGAAGAAACTGCTGTATAATAACTATACATGCGGGAGGAACGCAAAATCATCAAAATCCTATAGGGGAAGACACCCGCATCTACTCCGGTCGGGCAATCCGCGGTATCCAATTAATCGCTCTGTCTACGCGAGCTCCGGGGGCGTGCAAGACCGAGCAATCGAATTCACATAGAGCGTGGCGTTAACCACAGAAGTTTACTTCGTTTGGCATTAGTAAAACCGCCACCACGTATCTGCCAGGTGGGCGGGGTTCCACGCCTTCTGGGATAAGGAAAGCGA
> #23 JUNK SEQS
TATGCATTGAACACAGATTTTTCCTCCCTTCGTCCCCAAAAACAGGTGCGCACTCCAGGTCAGACTCGTCGTGAAAGTGTCTTGGATTGGGTGATTTCCGGAGAAGAGCGCGGAAAAATGGGCAGATGCAAAAGAAACGCTTTCTAGTACCGTGGGTCAACAAGTCGTGCCCAATAACTAGCGGTAAGCATTATCTATTGAAACATCCAACGCAACAATGAGCCGGAGCTCGTCTAAACAAGGGGTTTTGCACGCTACCCCGTATGATGCTTAGCGCACAGGATACGATAGAGCAGACCGGCCGTGCAGGACCCACGTGCTACCCGTCTCACGCACACCGTCTAGAGCTAGGAATCGTTCATGGAGTATATTCGTAGCCCCTTCTTTCGGGGCCACTTGTTCGATCAGTCTACTGAGCGATAGACGCCCTAAAGAATCGGGCTTACAGGGGCGACAGGCTGCTGTAGGCACTGATGCTCTCTATACTGTAGCCCAACGTGTAGCACTCAAACAAAACAGAAAGGGGGTACGTCAACCAGCAGGAGGATGTATTGCCATCACTAGTAAAAGCCCTCTCGTACTTACAGCTTCAGCTCGTCG
> #24 JUNK SEQS
CGTGCCGGTCGAACACCGGCCTCTCAATTCCCTCTAGCTCGCCGTCTAACCCCTCGTCCTTGAGTTTCCGGTTTGGCCTCTAGATTGTCTGACGGCCCGGTCGTAACCCAGACCAAAGTCCCCTTAACCGTCTCAACCCTGATTCATCGTTAAATAATCGCATCGTCTAGGGGGCTGCCAAAAAATACGCTAGGCACGTCAGATACGGGTGGTTTAGTCCCACTGGTTAGAAAATAGGGACCTCAGCGCGTGGACAGATGTTTTAGAGAGGGTCTTTAGCGCTAGCAACTTAGGAGAAACGTTGAGCAGTCACAATCATTTGTCATACTAGGTCAATCACCCCGCCCTCAGATCCTCCAAGGGCTGCGACTCGATACATGACGTGATTCTATGGCCCGACATGGACGCCCACGGCCGAAATATCTATATTCTGTCGAAACCAGAGTCCTCCTGAACCTCAGGTCCATCATGGTAGGATTTAAGGATTCGACCGAGTCCACCGTATCGTACGCCCTGATTGTCTGCCCGTGAAATATCTGCACGGGGAGCTAAAAGGCAAAGAAGACGCAAGACCGTTGCAGGAGGTATTCACCATCCCGC
> #25 JUNK SEQS
GCGTGATCTACCGCTAAAATCAAGAAAGCGTTTCTCGGGCGTGCCCCCCCCGCCCGCCATTTGTCCATTTAGGGTTTACCGGTTTACCCCACCGAGAACTTCCGTACGCGTTATGATACCCCGGTGATGCTGGAACCCAGATCAGTAGTCTCGCTGTACCCATACTCGCCACCCCTAGCATACGCAAAACGGGCGTCTCGCCTGGACGGTGGTTACAACACTGTCAGGATACATTGTACGTTATTAATACTCCGCGGTAGTATTTGGGTTAGGACCACAATAGAGTGAGGTCGGCCCTTAGAGAAAGCCGCAGTAAGGCCAAGGGTTTGTTATGCTGTATCGAACAAATCCTCTGATCTCATGTCTTTGTGTCGTTTATGCACTTTTGCGACCGCGCACTTAGCGGACGTTTTCGGACCCACTCTAAAACTTCCAATACCTCCGGTCGCGACTTGGTGGTACGCGTCGTTTTAACGAGACAAGTTACGTTCTAAATTGCGCACCCTTCCTGGAACTATGTGTGTTTGGCTCGTGTACGCTCTCCTGCACTTAGGTGCCAGACATATACCCAGCCAAACACAACGGAATCCCCGCCGACAC
> #26 JUNK SEQS
GATTGTAGAATAACTGCTCTAGATTCCTGCACGAAATAGACCACGTAATCTTATGTCATTCTATTCTTCCTGTTACTACGCACCAACCAAACTCCTGAGTGCGCAGGTGACTATCATGCTGGACTCACGGAATGCAATTGTCGAATATCGGTAGATACAGTAGTTTTTGGGGTAGTTGGAAATATTTTATCAATTTGGGAAAGAAATTTGTTGGACGTAGTCGTACGGTATACCACGTCCCAAATACCAGTTTGGATAGTACTCTTTCGAGAAGATTCATTAGTGATCACAATTGGGCTCCCCCTCCGGCCGCTCTTACTCCAACGGTTCAAGCCGGGACAGTCCACCAGACTAGAGAACGACAGTGACTCCCATGAATAGAGCAAGTAGAGGGTACCCGAGACTTATTTACTGGAGATGGTCCCACGCGCGCCTAATTTTTAGCGGTTCGCCTGGTACAGGGTTGTTCTGAGGTAACTTTCCAATGTTTAGCGCAACTGACGGTCGATGTGTAGAAATTATCCGTGGACAATTGGACGTTGCGGTGGAGGACTCTGTGGCGGACCGGGCCCTTTCGGAGAGGCCACATTGACCATGTCA
> #27 JUNK SEQS
AGCTCAAAGAGGGCAACCAAAGCCTCACACCAAGTCTACCAAATCATGCTGCCTGCCTGCAAGAGCGCCTTGTTCATAGATCCAATCCGATTACTGGCAACTGAGTCCTTCGAGGCCAGAACTAGGGCAGCCCTCTGGACGCTGTCTCCGCCTACGGATGGATATCTCTAGCCCACGTGACTCCTTTCTGACGTCCACGACACGCCTTCCTGACTTAGCTACAGAGTCTCCACGGGAGGCTCTAGTTGCACGCGAGAATTCATTGCCGTTTTCTTTGGGTTTCACGGCGCATCTGACAGATGTACGATCGGACAATGTAAACTGAGGCGAGCGCGTAGGCACCCCCATACTCGGTGACAGCGAATGTTAGAATCCATGTTTGACATTCATTGCTGCCCACTCCGGTGCCCCATCCACACCAATCACGCTTTGAACGTTAACCAAGCATGCCGGATGGGTCCGTCTATGATTCATCTCGGTTTCCAATGGTTTCGAATATTTGAACCTGTCCTCGACTATCTGCAACCTCAGCGGCTAAGTCTGGGTTCTGGGATGCCTAGTTTCCACCATCGGTAAGACCGATTTGAACATCTGGCTTGT
> #28 JUNK SEQS
GTCCTGCCGTTATGTGATTGAGTTACATCTTTGAACGGTACGCAAAGCACTATGTATATATGACTATCGGGTATTATGCTTATTGTTGTGGGCGTATGCCATCAGACGGGCGTCCCAATTGGCTAATTTCCTAGATGCCCTGTGTAATATGGCTGGACCTGGGTAGGTTTATCTCCTCATCTCGGTAGCGCTAAGCGAAGTACCTGGGAGCCCGTAGAGTGAGGACTGCTACTCGGAAAAGCCAAAAGAGCGGTCGAACGACTTTCGTCGTTAATAATGCGTTAGATTCACCCAAACGTGCGCCGCCTATAGGTTAAGTCGAGTAGACCTTGGCTAGATGTTCCTACTGCAACGTGATTCTTTCAGCGGCACACGTCAGTCGTGATACGAGCTGGTAACTCCACTTCATTAAGTGGGTTCTGGGACCACGTGTATGTATGATGGGAACTAGGGAAGCCGGTGATGACCAATATCGGCTTCTCTCCATTCCCCTGACGCGGGCTCGCTAAGCTTAACATAGCCTATTGCAAAGGTAAATACGCACGCGGAGACATGTGACTACCGACTACTCTCGATTTCTCGCCCTCATGTTTAGTGCTT
> #29 JUNK SEQS
ACGCTGAGCGCTAGACCCCATAAGCGCTTCGTGACCGCTATATTTTCACGCATCTATATGCCCTCGATATTTAGTTGATTGATCCGCATAGACAAGGAGGACGAACTGCGCTTACATGCGTTGATGTGTCATGGTGTGAAACATGCACTCTGACTAAGGTTGGCCCAATACTGCTAGTCCAAAACTACCGAACGCGTCGGGTGAACAGACAACAAGTCAATAAATCGGTCCCATCCACTAGTATTACGCCGCGGCCAATTCAACTCGTGGTACTTCAATCGGGAAACAAATCCTGAACAGTTGATCCTGCAATTATTCATCTAGTGTTTTGGGATCGAAACCAAAAATCAGGTGCGAAGATAGCACTGGTGTAGAAGATTACGTTTGATAAGAGTAAGTGGCCGACTGCGGCAACTTTTGTTATGTTGGGAAACGATCGAAAGAATTTGTCCGCAACTGTGGTGACGTTATTCCTCAGCGCGTAATACTTACCTTCACATCAGGCCAGACACTACTTGAGCATGTGAATATCAGTGTTATAACAAGTAAAGCAGAAAAAAATCCCATCATAATCAAAAAAAGGAAGACGACGAGTCGGGG
> #30 JUNK SEQS
CTTCATCATCCTTTAACACTCGCCACGGTCCCAAGATTCTAGGTCGTGTACAGGCGTTCTAGAAGGCCCGACATACCATAAAATGCCGCGCCACGGTTAACACCTCGCCCCGCGCTTGCACGGCTAAGTAGAATCACTCGAGACACAAAGACAGGAGGGCGCCTAGTCCAACGAGTGTTGCTTCGCCAAAGGCTCCGATTATCTTTGCGCTTAGCGAGTAGCGTAACGAAGCTTAGGGACTTATGCGGACGGGAGGATCCTTGGGGAAAACTAGGGTAATCGGTGAGTTTAGGGAAAAAACGTCACTTGTTTCCTTCCGAAGGGAGGAGGATATAACTATGTGTACTCGCCGATAACGCTCCTCCTGGTGCCCTCCCAGTCTGCGGGTCTGGACTCCCTATACAAGCCGTAAGGCACTTGGGATTTAACAAAAGCAAGCTGGTAAACCAATGGTCGTGGAGTAGCCTCAAAGGTGTATAAAAGGTAAGGTGAGTGTACAAGCGAACTAAAAAATTTTTGCGACATTTACAATCTTCATGATGCTCAGATACGCGGAGGATGCGTACAAAGATCCGGCCTCCATGTCTCTTACAGAATCAA
