# Supplementary material for: A particle swarm optimization-based algorithm for finding gapped motifs
Source: BioData Min. 2010 Dec 13;3:9. doi: 10.1186/1756-0381-3-9 (PMC3022572; doi:10.1186/1756-0381-3-9)
Supplement: Additional file 2 — Experimental Dataset. The synthetic data sets and real biological sequences used in the paper. [file 1756-0381-3-9-S2.ZIP › synthetic/with_noise_seqs/21.txt]

> #1 GTGTGnnnnnCCGCC 579  GTGTGnnnnnCCGCC
ATCCTCATACAAGAGCGCTCTCGAGAGTCTACGCGGGGCGACGGCAAACTCCCACTATTCGTGCCATTGAGGCACGCCGGAATCAACAAACGTTTATGACGGATGCGTGAGGACAAGCAGCCAAAACTGCCCTCACGGCATTGTAGAGTAAAGCCGCGGTTTAGACTGTAGGTAGATGGGGTTAAATCGCACACTAGGGCTAAGAGGTACGGACTACGCTTCATGTTACCGACGTCACCAGTGGACGCTTAGCACTTAAACGCGAAAACCAAAGGAACCTACGCCTCAACACTCATCATTCTTCCCCCGGCTTTAAGCAGGAACGAATATGCGCGATTCCCGAACCAAGAGCAGGGGTGGGATCGCCCAGGCCTCGACGGCCTGTGAGCGATTAACCCGGAATCTCTTGGGATCGGTGAACCAACACGGTAGTATTCGGTAATTGCGCAGGCTGCAGGTACTGATCTAAGAAGTAACGGCAAGAGTAACTCGTTGGCGTCATCGGCTTTCAACGATCATGAAATATCCCAGCTTTGCGCATGAAAATGCTACTCATACACGGGCGCTTACTTTAATATCGTGTGTCCCGCCGCCTGTTCT
> #2 GTGTGnnnnnCCGCC 462 
CTTCTGCGATCGCTCAAAAGAGTGCCCATCAAATCTGGCGCGATCCTGCTACCTTGCATACTACTCACTGTCATAGATACGAGTACCCCACTACATGCACTTGTGGCGCCTTGCGGGATTAAGACTTTATATGTGACAGTCCGTGCCACAACAGGCCCACCCATATACTGAAATAGACTCGTGGCAATGAATCCGCAGTTCTTCGTTGCGTTCGCTGCGAGGTTTGCTAAGCTGGGCGAGAACGGTCAATCGCAGCGTATTTAGCTAGCCCCCGTTCATGTAACCGGTCGGACTTGGTCTAGACAAAGAAAAAACCTTCACTCTGACATGTAAACCAGTAGTAGTCAGACTGAACTAGTTCTTCTCGTTCTCAATACTGGACACCCACTTCAGAGCCAAAGACGACGCACTCGTGAAGCACGAATGCATGCCGGTGTGTATTCCGTCTCTTGCTGAGACCGGGTGTGGTTTTCCGCCCGCACTGAGGGGTTACCAGTGGGTGCATCTTGCATGTCGCTCTTATAGTGCCATCGACCCAAACATTAACCTGCGTATCACGCGCGAGTGTTGTATGTTGCAGTCAGGTTGCCTTTGTCCCAC
> #3 GTGTGnnnnnCCGCC 126 
ACTGCGCGGTCATAGTTAACTTACGCTACAACCTAGCCATAGTTGCGCCGGCCGGATCACCAGTTGCATGTTATTGACTGAGTCACCATCCACTTAGCACTACTTACTCACCGATTGATCGACTTCGTGTGCACTTCCGCCATACGTTGGAAGCACGATAAGCCGCAGGTTAAGACATATCATTCTAATTAACGCTTCCGCCGCTGGACGTGGGCTGCTCCACGGGGCATTCACGATAAAGTGACTTTCTCGTGACCGGCGGGGTAGTAGTGCGGTCCGGATATGCATTTACCGAAGGTGCTAGCGCGTACATCTCGAAGTATAGTAAGAGTTGCAATGATTAGCTATTACGCCGTATAGTGCGCTGCGACCACTCCTAAAGTCTCATAAGTTTCAGTCAATCAACCCACGATCCGGGGTGAGCTACGTTGTGATGCAACGGGCTTACCGAAGTCCTTTGGGGAGCGTGGAAAGCTGCCTTCTCACTTAGGGAAGGCACTTGTTACTGGAGGCCTGGGCGCTACTGACTCAGTACACAGTAACGGCAATCTACTGAGGCCTGTTGATTCCGCGATACTAACTCGTTGCCAGAGCTACGTG
> #4 GTGTGnnnnnCCGCC 514 
CAGCTGGTGTAGAGCTAGAAAAGCAGGGCCGTCAAAGTTCGTTGCACGGCGGCCTCTCACGGATTAACTTGCTCTACAGTCCCTGAACGAGATGAGTATGTGAGTTTCACACGGAAGCGACACATCGGCGAAAATTAGAATCCGTGGCTAGACTCAATGCCGCCTACTGCTGGAACGGTCTCGAATAAGGCAAGCTTGGCACTGGTAAGTGCAACATCACTCCTTTTGCCACTTACTACCTTGTTTTGATATACGTACGGTGTGCTTATACGATCTGAGGTGCTTATACCGATCGACCCAGGTGGACACTTACAACATCGATGTACTCGAGATCGCCACGTATCCTGCGTTGGGCGTAACCGGATACAAGTATGCACTCTGCCATGGGGGTTACTTGAAGTTGGCTGGGTCAAGATATCGCCGGGCCAGCTCACTCCCTTAAACGAAGTGCCTTTCAAGGGCTGGGATTTTAATCGTCCTTGAGCTACTGACTTACGACCTACTTGGGATCTCCGTGTGCTGCACCGCCCGCCAAAGGTGCAGGGAAGGAGGTACGCCTTTGAAGACATATAACTGCTCTTTCTTGCCTCAGTATCAACT
> #5 GTGTGnnnnnCCGCC 374 
AAACTTGGACGTGCTAGAATAGGACTACCACCAGTTCCCCTTACATGTTGGTACTGAATCACTATGTATACGACAACGTAAGAATTGTTGCTTATGGGGCTTATAATCGTGGCGGACCTCTAAGAAAGGGACCAACAATGTCAATGAATTCGAGAAGATAGTGTTGCTGACCCCCATCATCGCCAGCGGAGCTAAGTCCCCGTGTAGTGTGTCTACCCTAGCCCGCACTCGAACTTGCGAAATCATGCACCGTGACAAGTCATCGGCAATAAATGAGACGGTCCCCGCCAAGAAAGGCGGAGTACCATCGGTCTAGAGACGATTATCTAACCGACACGTTACGCATTACTCAACTAAATCACGTCTTTCGGCAAGTGTGTGGCCCCGCCCCCGTAAGTTACCCCCAGCGTGTCTCCTTCTAGATCATTTGTCTCGACACTTTGCGTGCGTCTCCGGGCCCTCGGGCGTCAGCTAGGAATGTACAGTGAATCTAACGCACGATTTACCACCGACAATTGTAGCTGCCCGCGACGAAGCGGTTATAAAAAGTAAATTCAATCGAGAATGCCAAACAACAACGACTACGGCGCTACCCCATTC
> #6 GTGTGnnnnnCCGCC 136 
TCCTGGTGAGGCCTGTCACGTCAAGCCGAGGAATTGCTACCTTGGCCTCGCATCCGTGATAGTACTGGGTATGTCAAGTGAAGTGTCCCCAGTAGATCTCATAGGCGGTCATCTGTGAAACCGCCACACACCTCTCGTGTGAAGGGCCGCCACACGAGGGTTTGATAGAATTATTACGGAGAATACCATTGGGGCGCCACCTACGTCAGTAATAATCCAACGTTAAGCCGTGGTTATCACAACAACTCTTGAGCTGCCAGATAGGTGCATGCTACACACAATAGAAACCATCTTTGTGTTCGAAGCATGGAGCAAGAATGCTTAGTGCCGCGACGGTTCCCCTGGTAGTAAATACCTTTACAGCCATATCCAGATATTTTTTTGTAAGATGCTATACGCATGCGTAGGTCCTCCCACCTCACTTGGATACTATAGGAACAGGTTTATCGGGGACGGTGCATAAGCGCCGGCAAATACTCTCTCCCTTACAAACATGGATCGCCGCCGGATCCTTTAGGAATCAACTGATCCCGGAATGGTGACCTACCGCCCGGCACTACCCGTTGTTCGGTGTACTCGGGATCGCCTACACGTCCCAAG
> #7 GTGTGnnnnnCCGCC 14 
TCAGCCGGAACATGGTGTGATAGACCGCCCGTGTCAATGATTATCGTAAAAGTGTGGCGGGCCCAGCAGTCCTCAAAACAACGTACGGGAACCCGCTTGCGTTCATGATTAAAGTATCGGGGTTTCCTATAGGTAGTGTGCTGCGGGCTATCTGCGTGCTCGGTCGCAAATCACGGTATTCTAACCGCTAAAGGTTACAACTCCAATAATTCGTCTCAAAACCGTACACCATAGACGACGTAACTCAACCCCGGTCGCCAGGTTATAGTCAGCATAGACTCGCTAAAGCGGAACTACTGAAGTCTGCCGGATACGAGTTTCCTCTGCACTACCTGAGACAGGATTGTCCGCGAATTTATATTGCTACCATCTCCGAACGCATAATTTGAGTTCCAACGCGCTCGATGAAAGATGATCTCCCACTCCTTTCCAAGGACCCCCTGCCGAGGCATGCGTGGGGTTGTCCTGGAATTGAAAATGGTGAAATGGGACCTATAACGACCATGAAGTGAGAAGCACTGCCTACGACAGGCAGCGGCAGTCAACTCCAATCCTGTCGACCGTCAATTCTCAACAGACTAGTGTGAGTGTCTCAAGATC
> #8 GTGTGnnnnnCCGCC 353 
TGCTTGCATCACAGCGGTCCGGAAGCGGATTTCCTATAAGCCACTCTGACTTTTTGACACAAACCTCAAGGCTGTGTGAATTTTTGCTTCATCCAGACGATCGGTCCTTCTTCGGAATTTAAGGCGACTTGTAACTCGGAACTCTCCTAAGCAATCGTTGGCCGCGGGCAGCGGGCTTCATTCAAACGTAAGCCAGAGACTTGCCAGATTAGTCGTCACCAGTGTTATGCACAGGCGACCAGATTGGCGTGTCCCCACAGGCTGTCTGGCTGTTCGGTTAGCTAGACTGCCAGCTGGGAATTGGTTCCGACCGCCACGTTTCAGGTAACACCTTTGTATCCCGTGTTTCTTCAGTGTGGGAGACCGCCAATCCGATCATTTGATCTCTGTGCTTTGTAATCTCGCCGTCCGATGTACATTACATATCTACTCAATGCCCTGTTCCTCGTACTGCGGATGAACCCCCTGGACCTCGAAAGTATTGACCACTCCAGGCTCTGCCTAGCAGCGCGCAACGCGTATAACTCCACTGGGGATTGCCTTTATAGCGCCCCGTATACATTGCCGAAACGAACAACGCATGCAAACAAGATCTAGCCT
> #9 GTGTGnnnnnCCGCC 68 
GCGTGGTTAATTGCTTCATGGTCTGGGATCGCGAAAGTTGTTCGAACCCATTTCTGTCGGGATAAAAGGTGTGGGTACCCGCCCACTTGCCACCACCATATTTGAAAGGAAAAGGATCACTCCAGCGTCCACCTTCATTGAATAGCAGGATCGCGAGAAACACGTAATTTGTTCTGGAAAATGGAATTATTCTAAGAAGTTATTCGCTGCTTACCCCAACTTTGTTCTTTGGTCCAAGTGTGCAATCCTCTTAGCTCGGACAGAGAAGGTAGGGGGCTTAAGTAACTCTCCCCACTAGCGCGATAGCCCCCCTCCAGACCCTGTTAGTGACTGGTGAATGCATCCCCTCGCTCTGATATCACCGTAATATCGACTCGACTGGGACAACCAGCCTAATATAACGAGCCACGTTAGTGGATTACCCCCCACAACCGCTTTTACTAGCTATTTTTAAACCCGGGGATCCTAAGCGCCAGAAGATCTTCACGCTATCATGGGTGAAAGCAACAGCTTCTACAGGTTGATCTCTGATGACTCGACAGCATAAAATGTGATCCGTAATAGTCCATGGAATATTATTTCGCGCTTAGAACATACACC
> #10 GTGTGnnnnnCCGCC 474 
TCGGCCCCAACGGGATCTTTTAATTCCTGGGCTATAGACGAGAGCACGACGTCGTATATCGCGCGCCACGGCCTTGTCATGGTTCGTAGGGAAACGGGGTAACCTATTCAGTGCGTTCACAGCAGGGAAAACACGACGTTGCGATCAGGAAGGCGAAACAACCCGACTGAGACCAAGATAATTGACTAGACGCGTTGAGAACAGGCGACCAGATACCTCTTGCACCTTCGAGTAACCGCTACCACCCGCTCACGCGTAGCGGTCGTGACTTCCAGGCTAGGCTATAGTAAATGTACGTCTGACTATCCGCACGTCGTTCTACGGATTGGACAAGAACCGATGCCCGTACATCCGACCTTTACTATTCCCTCACGCGACGCCCTTTTAAGATGCTTAGACTTGTAACGAGAGTCCGCATCGTCCAAAAGAGGTACTCGCCACTAGAGTACCTAGAAGACAATGTTAGAGTGTACTGTGTGTCCATCCGCCTCAGATGGAACGTCTGACAGATCCGGTGCATAGTGGTACTCGCAAATAGTGGGTTACGTGTGGCGCTCCAAGTCTTCGTTCCCTACTCTGTGCCTTGTAATAGGCCCGTAG
> #11 JUNK SEQS
ACTTCATGACCGGTGCCCCCACATGCACCCTCGGCATAGTCACATTCAATGCAGATTAAACTGACTAATGTAGCACAGGCCAGCGGACGAGATAACTACGGCGCGTGGCATGACTGTAAGAGGAGGCCGGTATCCCAAACATTCCTTATTGTCATTGAAATTCGCGACGATTTGAACTCATTAAATAGAATTAACCGCGCCCACAACCTGGGGGTGCTACTTATTGAGTTTCATGATTGGGACAGAGTTGCGGCGCTGTTCGAGCGGACATTAATGACGTATCGATTAGTTTCTCTCATGAGGCGCTGTCCTATCCGACATAACTCAACTGGGATAGGTCAAAATCCGCGGCGGGCAGCCCATTAGAGCTTCTTCTATCGCTTAGCCGTTTATTATCAGGTCTGCCCCAGTCGGCATTGGGCTCATAGTGAGAAACCGGCAGGGAAGATAGCGCGGAGATCCCCCGGGAATAGCTTCCTAGCCATTGTGTTTAAACGGTGGGTCTGACTTCCATCTGATATGTTGTACCTTACGCAACCAATCAGTAATTCGCACTACACAACCGGCTTTTTGAAATAAGTCAAGCTGGATGACTGTCCT
> #12 JUNK SEQS
AAGGCGGAGGTCATCGCCATCTGCACTAGCTGCCAGAGTGCGACCCTGGTGTGAATCATACGGGTTCTCAGGGGTTTGGGCACAAGTCGGCTAACTTGTAGCTATGAGCGAGGGGGACTGTCCTCGTACGATTTAGGAATGCCATAGTCCCCGGATATTCCACATCGCCTATAGTTGCGTGTACCCACAATGAAGTCCCGACCATATCCCCTACACGCGTCCCCCTAGACAATCAGCTAGACGAGGCCTAAACCCTAGCCTGCGTGCCCCTGGCGAAACTACACGCATTGATACCTTGACTATCCCGCCTCCCCTTGTGGCGCCAGCTCCAACTGTCAAGTCAAGTACGGTACACCGGATACACAGACGCACGAGCTGGCACCCCTGTCTTCATTACTGTAGATGGACAGGCTAGATCTAAGGACCAGAGCCAGAGAATCGGGCGACCCACCTTCAAGTCAAGCGGTTGTAACGCTGGAAGCCCCTGCCCGCCAGAGGTACTAGCCCTTCTGGCTTACCCGTGAACAGTTTAGTGTCTGAAGGGTGGTTTAGGGGGTGCGCAGTTAGATACTGTGCCAACTATCTCAGTCCACTTAACCT
> #13 JUNK SEQS
CGTACCCTCGAAGTCCACATGCTTAGAATCAATTAAAGTCATCGGGAGAACGCAGCGGGCTGGGCGGCAGGACTTACTGCTAAAAGCTATATCGCGCTTCCCGTACTGACTTCTTGCACCACACACACCTGGCACCCATCGTATGTCAAGCAAGCATCCACTTGAATCCTTTGTGATAATGGTGAAGTGTATTTCTTAAATTTCTGGGGGCAAATAACAGCACATGTGTTTGTGAGAGAGACTCCGCCTCAACCAAATTTTGCGACACTATACGCGAGTAATACCCGCACATTCCTTCAGCAGGGTATGATGTTTAACCCGCACTGCGTCACCTTAGATAAGGTCGAGTCTGTTTGCAACGAGTTCTGCGGCACCGTCAGGTACGATAATCGATGTACCGAATACAGACGGACTCATCATACGAAAAACCGCCGGGGAGATCAAACATGAGTCATCATGGCATGGCCCGTCCACCAGGTCGGAAGTCTTTCAAAGGGTTATACTCGAAATCTCCTAAATTAATAAGGGCGGAGTAAGAAGTCCCGACGCAGCACCATTTCCCCACCATCACCCTGTTTCATTCTCGTAGGCTATTCATAG
> #14 JUNK SEQS
TCTAACTAACATAGGCACGGATGAGCCTCCCAGACTCATCCTAGCGTGTCATCGTTAAGCCTCATGTATGCACCGTTGCTTCGAAGAAGGCAGGACCTGACTAGCTCACGTAAGCAACAGTCGCTGTACCAGACCCAGGCCCCCTGCTTCGTGAACTTGAAGTCTAGTGAATGGACACCAGTTATTGGTATTGGAGGTCATGACAATAGAAATTCGTTCGTACCGGTACCAATAGTCCTTCATATAGGTTAGTGACATCCAGCTGTGTAGGCGGCCGAAGTAATGAAGAGTAACAGAGGCAAGGGAACAATTATGTATCACCACGATGTCTTGGGAGGCGGACGAACATTAAAACGCAAAGATAGCAATGGCGTAGTCGGAGGATTGAATAGTTGCCGCAATGTGGCGTAAAGTACGTCGGCACCGGGCTGCGAAAGGGGGTGAGGGACTTTCTAGGGATCGATTCACTGTCCCCTATACTTCAGCGAAGTCAACTCCCATACCGGAGGATCTACGGTGGCGTCGACTCGTCGAGAGGGATGCGGGAACTGGCGATGCGATCCCCTGTCAAAGCTCATCCGAATGAGACAAACCCGATGG
> #15 JUNK SEQS
AGGGTCTTCCCTCCTTCCTGGAGTCTGGTAATGGCCACCCGGATTTGACCGTCAGTTACGACCGTTATACAGTCCGATGCAAAGATCTTGGATTGGGGGGTGAGTCAAAGCCGGTGCAGAGAACTTTGCCACACTTGATTGCACTTTATCACCCGCACTCTTGTAGGTGGGATGCGCCGAGGCATTCTAACTTTGACCTTTCAGTCAAGGACACCAAGTAGAACAGCCTACGCCAAGAACGAGTCTTCCGGTTGATAGAAGCGAGTACTCGGCACTTAAAGGTCATACCCCAGTACGAGGCAATACGTCGTTCGCCCCGTGTTCTTGCTATCATAAAGTCAGCCAGTCTCAGCTTAGCCGCCTCATCCCAGCGTTGCGTCTATATGAGTGAATTCTGGATGTAAGTGACCCCCACCGGTCATCTGGGAATTGGTGATAAACCCTCTATCTACGCAATGATCTCTGTACTAGCGTATGATTTTACCACATCAAACAGCAAAAGCGCCGACCTAAACCAGGTTGATTAGAAGCAAGTCACCCGCGGCTACGGCCACCTCTACCCCCTAGTCACTCTGGGGTAAAGACTTGGTTTACAACGTT
> #16 JUNK SEQS
GAGTTACGGCGGCAGTTGCCCCAGGAGTTCGCGCCCCGTATGGCGCAGTCTAGAGAAAATGGCATGCCACCATTCCACTTGTACTGCTTCTCAACTGGAGTCGGCTACATCTGCACTCCGTATTAAGGTTAGATCCGCTTAAGTCGAATCTGCGCCTATGTAATTCCCGAATAGGCAGCAAAGCTATGAGATGAGCGTTATTTTGCAGAGGAGCCCCATCTTACAGTGGGGCCGCTTCGTTATGCCTGCTTAGTGGGCAATTCACGAAAGATGTCAACGGAGGGCACTCCTAACCCTCGTTGTCCACGCAACGGATTCTAGGCTTGATTGGGACTGGCATCACTGCGCGCGAATTTCAGAGCGTGCCAGCATCCGTGCCAGTAGGAGTAATGCCCAGGACTAAACTATACTGAACGATCATAGCCACTGCAGGCGTAGTATGGTGTCGGGGGGCTTCATTCTCTAATAGGAGATCTGTCCCATACGTGGGCTGTTGTGTCATTAGCTCACGCCCCGTCACTCACATATCTCCGAGCCCGCGATTCACACCCCTCGTCGTGCAAAAGCGTTTGTGCATTAAACCTGATTGGGAGGAGACAT
> #17 JUNK SEQS
AACTGTTCGTGGATGGTCGGTAGCGGTGTACTATGGGCAAAGGACAGCCATAACCGTCAGCGCCCTTTATTACCATGGATTTATACGTGGCTAGACCAACTTCCCCATTAGGTGGTAAGGGTGTCGAGGCTGAATCCTAATTTGCCCCCTATGGGTATCTAACAAAGCTGCGCAATCCAGAAGGGACTTGGTGTAGTGTGAAAGCACGCCCCGTTATATTGCGAAGGTACCCCCTGCACGCGTTCGAAGTTACGACAGCCTGGCACTCCAAGGTGTGGAACTCGCCAGACTTTCATGACTACCTATGGCGTTGACTCCCCGACGCCCTCGGGTACATTGCGCAACCTTTCACCCTTTCGATCGTCTTATCCCTCCATATGCATTCTGAAACTCTGGTCTGTATGGAGCAGTGGGCTCTACTCCCATTTCGCATAGCAAGCGCTATAACTAGGCTTCTTCACGAATGCTGTACATCATCCGCTCGTAAGTCGCTGCGATGGGGTTGCTCGAAATCGGCGACTGGTATCAGTTCGGAATTCGTCGGGACATCCGATCAGTCCGAGAGGAGCGAATGGGGTGCCTACGCCAAGCTGTTCCATG
> #18 JUNK SEQS
GTGCCCTTACCCACGGGATTGAGCACGCCCATAGCCTAAAGCCGGACCAAAGAGTATCGCGGAGACTAGAAACCGACTCCTCAATTAGCGTTAAGCCCCTCCTTGGTACACCCCCACCGGAGCAGTCTCGTGTGCGAAGGATTCCACGCAACGCGACTTGGGACCGTCGCTTCGAGGGAAGACACTAGTTACGCGTTGACTAAAGCGCTGCCGGCAGCGCATGGAACTGGAGGCGAGCCCTGGGCTGTAAAATGTTGAGCGTTAACCGGGTGCCAGAGCAGCAGTTCCAAGGTCTTTACCGATTCTCCCGCATCGGCTACTGTGAGCTGGACGAATTGACACCATTGAGGCGCAACTGACAAGTATGACTCCAGCTCATTGACTCGAAAACACATCTGCACGCCATCCTACCCGCGACGAGTCTTAAGGGGTAACCTGGGGTTTGACGGTTATATGATCTCTGGTTTGCCAACATTACCGAAGTACGCCTAGGGAGGTATCCTGCTCCAGAATGATAGACCATTTACCTGAATAGATTCTGCTCATAACCCGCAGAATCACGAAGTACGGAATTCTTGTATATACCCCAGCGAGGGCTTT
> #19 JUNK SEQS
CTAATCAGTTGGACTCGAGTGACTGTCTGCGTAGATAACTTAGTCCAACTTTTAGCTAAGCGCCCCCCCGACGGAATCAAATATTGAGGAATGGCTTGACACGTTGTTTTTTGTGCGGTAGAACGCACTCGTGAGCTCAGAAGGTATCTTGCTGGCTTGGACCGCATACATGACATCACATTGGCATATCGTGTCATCACCTTCATAGTCGGAAACCTCACTATTCTGGATTTGAAGCGCGAATCAAGAGGCCGAAAATGAGGTCGTTTCAGGACTCCCCTTGCGGCGGAAGTGGACCTATTGCATACCCGAAACGGTACTCTGTCGATCCGCTTCTTGAAAAAAGTGCTTAATTAACATTCCACACATTATTAATGTCTGCATATTAATATCCTGGAGCTGCGGCCCATAGAACATAAAAATCGTTATCCTTGCCTTGTGTGGTTGTAGTATGCCCACCCGAACCCAAAAGTGAGCGCCCACATGCAGGCTACTCTCGTCGGAAGGCCATGAAGTTTACCCCCTATGCCCGTTGTGCATCTCCATCTGCATGCACGTTTACGTAAGGCTCGGGAGCCCTGGGATTGCGCCTGTGTTCCC
> #20 JUNK SEQS
ATTGCTCTAGGGACTAACCGGGCCCAACCCGCACTGCACCTTATATTAACTGTATCATGCCAGCCGTGGAACAACATACTCACCACGCAAGCACTCTGACTATTAATTAAGGATTCACGCCAGCCCGAAGGTGCGGCCCCGTTGTGTTTCAAGTCTAAAAGGTCTCTATCCCACTTTTTTATTGGCGTCGTTATATAATTCAACCACCTAATTTGGAACCGACGTCCACATGAAAGACTTCTGAGAGTATAGACATTCTACTTGTTATATGCGACACATCTAATCATAGGCTCACATCTTACAGGCTTCGACGAAACTATGCGTCAAACTTGCTATCTGGGGTATAAATCTCGCCACCATAACCTCAACGTTCGTAGAAGCTTTAATGCACGAGTTTAAAGTTTCTTATTGAGCTTGTCTTGCTACGTCGATCTTTGGTCGCCAGCTAAAATGCGGGAGTTGTACGTAAGCGTTTGAGGATGTCACAGCGGAACCCTACTTTGGGCAGTTGGCCACGAATGGAGTCTGCCCAATTGATAAGGGATGCCGCAATAGGCGATTGTTCGCGGCGATAAGTGTCTTGTAACCGGACAAACGCTA
> #21 JUNK SEQS
GCCCGCTCTGGTGAGGCTTTCACCACTGTGTCAATGCGTCCCATGGCTCAGTATAACTTAGGCGGAATTTAAAATGGACAAATCTTCATAACGGTAGTACGACGCACTAGTCGGGGGTGCATGGCCTTATCGTGAATCATATAGGGAAGTCGGTATATGAGTGGGGGCAGAAGCGATTACGCTAAATATCAGCGATAGAACAATCTTCGTGAAGAAGTACAATCGTAGGATTCTGGGCTAAGAAAAAGTATAATCGGGAAGTTTTCGCGCGGTGGTTGCGGCGGAAAGGCTAAGATAGCGTTCTCTGAGATACCTCCTTTAGACCAACGCTCAAAGATGGTCGATCCACAACTAGAATCGAATCCATCTCTGTCGGTTGATGCGGAGGTTATAAACATGTCCCAGTGCGACCTTACTGAGGACGAGTACCTGGAGATAGCCTTAGTCCCCTTGCCGTATACGTTTCAGGGATCTTAGACTGCTAGAGCCCCGAAGTGGCAACTCAGCGGTGAACAGCTTGAACACTTTCCTCGGGTAACGTTTTATCGGAATACTCATACATGGCCCCCTAAGTTTGACCACAATTGTGGCGGTCTAGCC
> #22 JUNK SEQS
CCCAAATGAATACTCATTACCCATACTCTAGCCACCAATCATCCGGGCCGTTTTGTACATCTAGTCTTCTACGGTAACGGTCCGATCACGTGCACACATTTAACGTGGAAATCCCCCTCGCAAGACGGGCCCCCTTCCGCCGCGAGTCCATGATACCGTTAAACCTCGATACCCTCTGGCGCTTCAAGGTCGTCAACCTCATTCAGTTCCATTAGAAGGGCTCAACCCGATGTGTTAGGCATCTTTTTGCCTAGAATCGCCCTATTTTCCCCAGATCTGTAATAGTCGATTCATCTGAGTCTCGCCCTCAGCACGGATAAGACGTGCCGTAATCGATTTATGCTTTGAGGAAGGGCATGTTTTGACGTAGTAACTTACTTAATGGGAGCGCACAGGCCCGTCGTGCGGTGCTGCCATCGAAACCATTGACATGGGATCGGTACCCTCAATAATCGACCGCGGCAATATATGTTTAAGCATCATAGCATTGACACGACGACCGCACCAATATACGATACGTTGAAAGACCAGGGTTACTAAATACCAACCGACACCATCCAGATATGAACAACTAGCCGGGATTCAACTGTAATTAGCCTG
> #23 JUNK SEQS
CTACAGGCCATCTTGTTATCTTCGGGATTTCATCCTATACATGTGCTGCGTACCGTTGGGGTGCCAACTAGTTATGCGAGATGCAAATTGCCCAGGAGTTGCTCGGTTATGATACTCCTATACAATTACGATATAGCACCTTCGAGGCTCCGCGGGCCGGAGCACCGGCTTCTATTGCACGCTATGGATAGTTTTAACTGCGTATGTCATTGAGGTAATACCTAATAAATGCGCCCAAGATCGTACGACCAGGAGGTTTTGCCATGCTTATGCCGCGAGAGGGAGCTCAGCGTGTGAACTAAGGGATAACAGATTGAGAAACGTTCGTGTTGACAGCAGCCTACGTAGCAGCCAAAGGTAGGGGTTAATGGACGGTCGCGGTTTATTGGGGACAGATGCGATTGCCCGTTACGTAGGTAACGAGTGTGAACCTATACAGATGCGCCATACACTAAGTTCTTGAGGTGTAATTGACTCGGCTGGGTGCGCGCAAGGGCACCAACGAGCCAAGTGAGCTTTACCCCTTTAAAGAATTACACGATCTTTAGGATTCAAATTATTGATCTTTTACATGTTGTCATAAAAAAAACTTTTTCGGAG
> #24 JUNK SEQS
TCGGTCCCATGATGAAGCAGGTGCTCGCTGTGTCCTGGATCGTCATCTACCGATATAGCACAGAGTTAGATTGGATGCGGGTCTTCGTTTTAAGCGCAGTAGTTATGGCACTTGGGTCGGACTATAGCACACTTATTGGAGTTCCGAATGGTTCATCGAGTATGATGTCATTTGAAAAATGGTGATCCCCTCCGTCCCAGCTCAGGAGGAGCTCTTAAACCAGGGGAATAGCAACGGGAAGGCCTAATACCCCTATCATCAGGAGTGACTAACGCCGGATTCAACATGATTCCCCTCATGTTGACACAGGTCTTCAAATATGCAATTCTGTGGGGTGATAGGCCGGGGGCGGTAGTTGAGAAAGGGGAGCAAACGGTAACCGTAGGACAATAATTGGCGAGGCGTTAGTAAATTACCATCCGGCGCAAGGAACCTAATTTATTTGAAAATCCGTTAATAGCATGGGTGCGGCCCATCCTGACTGAGGCCGTTTGCCAATGGCTTTATACGGCTGAAAGCGCACATGCTTACCGCCCCACGGATGGTGGGTATTCTGAAGTATAGACTCCCTACTGTGACATGTGTGCTGTGTGTCTACAG
> #25 JUNK SEQS
GAGTTAGCATGTCCCCAGAGCTCAGTTGATAGTGCGGTAGGGCATTCTCCGTATTGGGCGCCACACTGATCTCGTCCAATCGGGGCAATCTATTCTCCCCAGAGCTTGTTCCGTTAATATCTAATCTAGACTTGCACAGCTAGCTCCAAGTCCTCACAATCGGAATACTGGTGAAGCGGGACTCCCGGCGCGAAGATGGTCAGTCGCGATAACAGGCAAGGCCTCTTCGCATGGGTAACCTGCAGTGTTGCGAGCCGAGAGGTAACTCCAGCGTCATATGGCAGTCACGGCACAACGTGTTAAGAGGTGGCATGTGTTACCCCGGCAAAGTATAGTGAGAGTACCTACGAGACAGTCGTGCTGATATCACCTACAGCATTACTGCGCTACCCATCTTAATCCGGGTATTTTAAGGGATCCAGGACATAATTGAGATCAGATCATAGCAGGCGAATCAGCAGCGGTGCAGAACCCCCTGGCCTACTTTTCAATCGGACTATTCCCGGGCAATCATTTGGTTGTTACCAGACGAGTCACTCCAATATGTCAGCGCAGTCTCCATCGGGGTGTCGAAGTGCCGAGACGTATGGAGCGAAAGTG
> #26 JUNK SEQS
CAACAGCGAGAAACCGAGCGACACTACAGCGTCTCGCGACACCAGTGGCTACAAGAAAAGCGCGCGATACAAGGAACGGGCGTGGCGGCGAGACCGACCAGCCATCAAAGGCACTGTCAATATAGAGGCTGAATAACCACTTGAAGGTTTATTTTCTCTAAGAACCAGGCTCAGCAAAATTAGGTCAGGTGGCTTTATCGACTATCCTCCGACCGAGGGCGATTTGGTGACGCCTAGATTCCTGGCGCAAGGACCAAATGACACGTCATATACGGATACTATCCATCATAGTCTATGCTGCGGGACGACTTGGCTTAATTAGGGCGCTTCCATAGACCAGATATATGATCTATCGATTAGACGACCAGGACGTCCACTAACAAACGCCGCTGGGGATGGCGTTGCCGGAGGCGTGACTCTAAGGGAGCTCGCAGTCTCTTAGCGCTGGGTGGAAAGATATAGCAAAGTGCTGTAAATTTCGCTGCTCCGCCGTGTAGCTAGGGGGTGCGCGAGCTTCACTCGGAACAGGATAGCGCACGGGCTCGGATGCTTTCTTGAGAACAGGTTTAGCGTATCGACACATCCTATTGTTTTCGGCCG
> #27 JUNK SEQS
TGCGTATCAAGGACTCATATGTGCTATCCAAATCGGCCTGGCAGTTATGATAACGTCCAGGAGCCATTGGCAACGTAGGGTCTTTCGAGGTATCCAGATATAATCGGCCAAAGTTCACCGTATGGATACGAATATAGCGTCGTTCGACTGTTGGCATAAATAAGATGTAAGCGGCTACAATATGGAGCCTCATCGAAATACCGTTTTAATAATTGGTATATCATGGTTTGTATCTTAGTCGTCCGTTCTTGTAGGGCCCATCAGGTCTGAAATCCCACTTACGATAGACAAACATTAAGGCGGATTGTACTAGCACGTGTTGAATTTTTGCAATCAGTTTAGTGAATGTCCGACGTACGATTAAGCAAATTAGTGGTGAGTCATTGGTTATTTATCCTGGGCGAACGTTGCGACGTTAGTCGGAGCGTAACGCATGCCCAATGAAATACCTGTCGCGACGAGAGGTATCCTCAGCCGACTCACCCAGTATCCGCTACTAGATTCCAGAATTCTCGACCTCAAGGCCTGATACGTGATAATTTCGATGCACTCCCTGTGCTCCAACGAAGAACTCTAACCCGAGTGCGCATACACCCTCGG
> #28 JUNK SEQS
CGTCTTCTAGATTGGCAAGATGCATTCTATCGCATATAAAGATCTCGTGATCTACGTTCAGGGATCAGCAGTCCCATTTCAGGTGACGTTGCCACACGTGGCCTTGTGGGTGACCTCGCACTGTTTTACGGAATTTGTCACAGGCTCTCGTTCCGACCAGAGGACGTTCATGACACACAGTACACTAGAACAGTAACTTGTTCTACCCTCTGCATTTTCTAGAGGAGTAGGTCTTCAAGTCCGTCCGAATAAGATAACTATCAAATGCTAAAGGTTTCAACAATATTACGCAACCAATCTTGTCATCAACACCAACATCCGGCGTGGTCAGCGGGGCTGCAGTCTTGTTAACGCTGACCCCAGTGCGTAAACTTGGTCCGCCTTGGCGTTACTGACTGAATACGATATACCCGACAGGTCCTGACTCCCCCAGGGGCGCGTGTCGAGATCCAAACCTGGAATCGCTATGCCCTATCCCCAGGAGGCTCAGGACTGTGGGATTGGTCTAGAAAGCGCGCGGTAGCTAAGGGGCCATACGCTGCTCGCGCTATGCGTAGTGCCCGGCGTTAAGTCGAATGCGGACTGAACAGGCTAACGTAT
> #29 JUNK SEQS
TGGAAGAAACGGGTGAAGCAATCAACCGACCTTTAACAACGGAAGGAGAGGACTACCCACGCCGCCGGCGATAATGGAAGGGGTGTCTACATGCCTGTGACGTCGTAATAGCTAACTCAAGATCGAAATGAAAACGTCGGGATCCTGACGATGTAATCCGTCGACAGACCGTCCAGCGTGATCTTGTGTACGGTGTTCACGGATACGCTCTAAATTGGGCTTACGGAGTATCTTCTATAAATAATTAGCGTACTCTGGCCGATCAAAATAATTATTTTCCCACGATGGCTTTAGCAGCACGCACCAACTCGCGTTGGCATCTTCGACACCGTGGCAGCCGTTTCGGTCATACGTGATTCCATATCCTATAGGTCTCTGGTCTATGGAGCCTGATCCCACAATGTACAATTTAGATAGTGAACGACTGGTTGTTAGTCGTACTATTTACTGCTATACGGTCCCAACGAGCTGGGGGCCGTAAAAAAACGGAATCAAGTAAATGGGAATGGGGTTGTTGCCACCATGACCAGCTATCCACTGTCCGACCGGTTTATGGTATTGAGGAATACGGAAATACAGTTCGAACGTCGGTGCCGCCGG
> #30 JUNK SEQS
TCGTCCTGGGCCTTCAAATCGGAATGTATCGGGAGTGCCATGCTGTTGTGACAACTGATCGCAAGGAATCATACGGACATTAAACGTTGTCAACCGTCGGGGCGATAAACAACAAGGTGCGTCTAGCTTACGGTAGGCTTGTTTTTGGGATCTAATTCGGCTAAGCGCGCAAATTAGCGACCCACCTATCTACTATATAGAAGCTGCCTTGCATCCCCGAGCATACTCATTAAGCTAGCTCTACGGTTTCTCGACGCATCTTCTCTTCCAATTCACTTCGAATGAACCAAGATATATGCAGGTCTATGTAAAATGCATGAACATCAAAGCACTAGGACATCATGAGTACCACGCCTCCTTGAAGATAAACTGCTACCTCGAGATTCGAGGTAGAGGTTGTACCCACTCAAACGAACCGCTACTGCGAACGTCACGAGCGTGGAAGAGTGTGTACCCTGCAACCAGACACTTTCTATTGGGCACGCGTCACCCGTCATGAACAAGTACTGTCTTGCCACGCGTGAGTACGAGTAGGAGTTATATGGCTGGCTACCATCACTATGCCACTAATTAGCGTCACGACTCCTGCACGTATAAATA
