# Supplementary material for: A particle swarm optimization-based algorithm for finding gapped motifs
Source: BioData Min. 2010 Dec 13;3:9. doi: 10.1186/1756-0381-3-9 (PMC3022572; doi:10.1186/1756-0381-3-9)
Supplement: Additional file 2 — Experimental Dataset. The synthetic data sets and real biological sequences used in the paper. [file 1756-0381-3-9-S2.ZIP › synthetic/with_noise_seqs/22.txt]

> #1 TCCGAnnnnnGGCCA 317  TCCGAnnnnnGGCCA
GAGCGACTGGGTCAGGCATTCACTGACTATGTACAGCCCTTTGATATACGAGGCCACGTGGGCGTCAATGAGCGTCTGCAACGGTTGAGCGATTGGCGTAATGGCCTATAATGGCCGTCACAAATGTAAGACCTTGAGTAGTTAGCCAATACTAGGGCTGTTTAGGGTACTTCGTTTCTAATCTTTCCAATTATTGCGCGTACATATGCGGCCAAATGCAGCTGATCCCGTATACGCAAGTTAATACGGGGCTGTTCACGTAGGCTAGAAATTATGCACTTTAGCAGGATATTTCAGCGGGTCCTCAACCAAAATGATCCGAGAGCGGGCCACGTCTTCCACCAGAGGCTTCAACAGCGCTTTCGGGCCTGCCACTAACGTCTTCATTCCACCTGTCAAGTTTATCTTCCCAGCTTCGGTTGAAGGTTGAGCTCGGGCCTGTTAAGTCACAAAAAGGACAATGTCACTCGTACGACCATCCTCCAGTGGCTGACCCCGCGAAGGGTTTTGCAGGGGACAGGTATACACTCAACGGACCTAAACGTTATAAGTAGGAAGGTAGTCACCGTCGTCTCAGCATCGGCAAGAGAAGGTAGCCAA
> #2 TCCGAnnnnnGGCCA 180 
TTAGAACCAAGGGATGGTAGTTATTGAATATGTTATTCAACGGTGCCACGGACGTACTAATTGGGGCGACGCAACGGGTTACTCATCCGGCGCTAACGGCTATTAAGGGCCTGCAGAGTGAAACTCCCTTGGTCGACAGACATTCTGCCCTCGATCCAGAACGTGATAAGACGTCTGTAATCCGACGATAGGCCAGTAGAGGCACGTTCTTGGCAGCAGGTTTGGAACAGCGATGCCCCTAACGCCATGTCCGCTACACCGTTTGCATGCGGGTATCCGTAAAGCTGGTTTGGGCATCACTGTCGTATATGATGGACAGCACTGTATGCTTACGCTCGGGCAGAGCAACGCCTAAGATACGTGTCTTGCCAGGTGAAGACACTTCTCCGCTAACTCAGAGAAAGTTGTCTCGAACGTTTCAGCCTAGATGGTTGCGCTGTGTCTTGCGCATGTATGACGTAAGTTTCATTTCGAACTCTAGGGCGCTTTGGTGCGCATGTTCCCGCTCTGCCCAGTCCGATCTGGCTGCCGATTCCAAGTTTAATGTCAGCTTCCCGCTTGCTCACGCCAAAACATTAATGGTCTAGCCCCATACTCAAT
> #3 TCCGAnnnnnGGCCA 54 
CTAGAACAACGGATCACTGGAGCATCGTCCAGAAAAAGACTGTTCCTGACCATGTCCGACCCGGGGCCACACTAACCTTCCACATCTGAGTTATTTTATCCTGATGCACCCGCGTAAGTAAGTCCTAATTCATTAGCGTTTACATACTTATTGGAACCAAAGATCCGTTCGGCTGAATTTTGGGCTGGAGTAATAGAGCTTTCAGACGTACTTACATTGTCCTGCTACCCCAAGCGGGCGGGCCGGCCCAAGCAAGTAACCCCCTGAGACATTCAGTGTAGAGTATGTTGACTGGGAGACTAATCACAGAAAATAAGGACAAGTGCCTTGATGAGAATATTCTAATAGCATCCGATTGGGAGCGGTGTGTGGACGACGGGTCAATATGGGCGAGCTGTGAGAGGCAGGTACGGCGCCCAATCGATTTCTCGCCAAGCGCATGGCTAGACGACTTCTGAACCGTGTTAACCAATGCGGATTGTAGGCCCCCGGACATACTGGTGGCAATATGGTTACACGGTCATGCGTGCCAATGCTTATGGGCCGTGACATGAGCCAATCCACAGGACGTAACCGAAAAGATAACCGCCCGGCTTACTC
> #4 TCCGAnnnnnGGCCA 525 
GCTATCATCACCTGGATACCCTTTGGTTCAGAGCACTAAAAGGTAATTAAACTAACGTAAAGAGTATGATTACCTCCGCCGCGCCTGAGGAGAAATATGATCAAGTGTCTATAGAGCGGAAGGAGTTGGCGCGGGACATGTTCTGCCTTTTTCGTTCGCTATCGCTTGTGAGGCCAGTTCGTAACTTGGCCGAGAGCTAAGCGAGAACTTGCGTCTGCCAGTGGCTATGCTAGGAAGACCAAGGTAGCCTGTGACATGTGTGGCATCGTTTTTGGGGATTTCGGGTGCCCTATGCACTGAGGACAGTGGGCCATTGGCTAGTAGCGGGCAGTGGAGATAGCCACATTTCTTTGTCTCTCGATCGGCCGACCGTCTTATGCGCCACGTGGACGTGACACAATCGGGGCGCAATCCTGTGCCGGTCAATACTCAATGGCAAGAACCCAACGCGATGGTGCATACAAAGGGGGAGTGAAGACCCACAGTTAATTAATACGGTACTTACTAATGCAGGAAGTAGTTTTTTCCGAGTTGCGGCCACCGTAGTGGTACTTAGTCTCAAATCTAAGATAGCTGATAGGATCATTTAGACTAAATAAC
> #5 TCCGAnnnnnGGCCA 355 
TCTCCCCACTGCGACCTAGGATCATCTACCCCGAGTCTTGGGTAGCCCCTTGGAGGCGGTTTACTGCACAGTGCTAGAGAACGGGAATGGGCCGTAAAACAGATATTGACGATAGCCTATCTCTCATGAATAGATGTTCTATTTAGACCCAGACCCCCTCCTGTTCGGATGCGCAGTCTAGATGCATTCTAGGGGCAATATCCCTGAGTTTCTGTCGGAACAGTTAATAATTCCCATCTGAGTAAGCGACGGCCCACGTGGTCTAGATTTCACAACGCTGGGATTGAAATGGGACGGCCGAGGCGGGATGTCATATCATCAGTGGCCAGGGTCAATGTACCTGCGTAATTCTCCGTCCGATCTCCGGCCATACCCTACTAACTGGCCAACAGAAATAGATATTCCACCCACCCCTTGCTTGACGACCAAGTACGGGGTATTCACGAACCAATACGAGTAGCTTTCCCTACGTTGACGCGTCGTCTCCGACAGATCCAGAAAGATAAATCTGGCCTCGATTCTCCTGGTAGAAAATCAAAGTGAAAACGAACGAGTTAGGCAGCCGCGTCGCAACAACGTGGAAGTTCTCAAGGGTCTCAA
> #6 TCCGAnnnnnGGCCA 481 
CATGAAAGTGCTGTGCCGTCGCTAAATCATACTTAATAGGGTGATACAGACCCACCCCGCAGTAGTACTGACGGCCGGCCTGGAGTGTAACCTACCTCGGTGTCAAGTGTACCGGACATGAATTAAATCTCACAGGAACTACACTGCAGCGTCCGGCTCGGTTTTCCACGTCTTTGGATACCTTTGCACGTTCGGCTACAGAGGTCACCTGTCCGATTAACTTTCGAAGCCACTGAATGCGAATCGTCCACTTCGCTGCCTGCACAACTGTCGTCAGACTAGGATACGGGTCCCCGCGAAATCTGGTATAATGGTGTAACTATACAGGGGGTCTGAGCACCAATTACGAGTTGGTTTGCCATAGGGGATGCATGAGGCAGTTGCGCACTCGAATGTCATCGCCCTCTCTTTGTCACTAGGGAGGTACCACGTGTACCAGATCGGTGTGTCACGTTCTCGAGATAATCCTTCTATCTGCCCGTCCGAGTGATGGCCATCGGATCCGTAAAGCGATTCCCCTCGAGCATAGCTGAATTTATTGCGGACTCGACTGCGACCATTTGTACGTCGTTTCCTGACACGTTTCTATAAGTGCTTATC
> #7 TCCGAnnnnnGGCCA 52 
GACTGACGCCTTATGGGTCGTTGCACAAACGGGTCAAGGCTGCACTGTGTGCTCCGAACGTAGGCCACACGATTAATGTCCCTTCCCTAACCGCTTTGAATGAGGAGCGCGTTCGATTTTAAAGGACCGCCCTCTCCCGTGCGCGAGCACCAGCGACTCTATATATCGATCTAAATAGAAACAGTGGACTACGACTAGCACGTGGACTGCTGTAAGGGGAGGCATGTTAATGTTACTCACGAACAATGTGGCAACTGCGTCGCACCGAGGCAGCGGGCCCTTGATTTGAGCGAGGCTACCTGCCATAGCCTAACAAAAGCGTTGCCTAGACCGGGGGGATTTTAAAACAGGGCCAGGTGATTCCCAATGAGGAGGAGGCGATACAATTTCTGACTCCTCTATCACTATCGCCCCGGCCCAGAGGCGAGCCGCATCGTGCAATGCAATGGAGACCTGTTCAATGAGTGCCAGCTATTAGCGTATACGGACTACGGCCGAGTAACTAAGCGATCAGCCAACCTCGGAATGACCAGGTGGCTCCTGCCAGGATTTCGCCGATGGAGATCGCGGGACCCGCAACTAAAGGCAGAGACAAACTCT
> #8 TCCGAnnnnnGGCCA 581 
ATGCCAGCCTACTCTCGTATCAACCAGACCCCCTGGTATATTCTAAATTAGACGCGGTGTCTCGGTACATGTGTGTATGTTAAAGCGACATGTAACAATATCTCAGAACGAAGACACTAGAAATAACAAAATCACCGCGTAGTGGATTATGATGTATAATACTCCATTCCGCTCACGTAGGGGGCCGAGGTGTGAAGTTAACCTTCACAATTTCCAGTAACTTCGTCAGCAGGGCCTCGACCTAGAACTACAAACGTTGCATTGCAAACGATATTGTATGACTACAGCTCGTAGGCGGCAAGTACGTCGGTTTGTCTGGGTAGTGAACGCCGTATCGGGCACAAATCTCTCATTTGTTTCCAAAATCGCTTCCTCCTGAACCCCCATAAGGCGGCGCTAGGATTTCAGTATCGAGTACTATCCCTTTAGTGATGATTACGCATTACGCGCCCTTGGGCTACCAATATGCCCGCACGGTTAAAGTTAGCGCCTGGTGGTATACCCGGTACGAGTGCGTTACACATTTCGGCCGTTACCTCTGCCCAGTTGTAGCACATGGGAAATTAAAACTGGATGTGCCGTCCGAAGTACGGCCAAGCA
> #9 TCCGAnnnnnGGCCA 95 
CGGCCAATGCCTCACGAGCGCCAATCAGGACTGTCTACTGTACACGGCATTCATGAAGGGTTGCTTCTAACTAGTCCCGCCCTCACCATTTGTCATCCGATACGGGGCCATGTGTTTCAGATCTACCAGGATAAACATGCCCTATGTGTTCAGGTGTCGCTTAATACTATACCTCAGATCAACGGCCCGTGCGGCGGGCGGGTTCATTCGCCGGTATACCATTGCAAATGGCAGACGTCTGGAAAACAAGCAGATTCTTACGCCACTGAAGGGGTGGAGTGATAAGACGTCTCGCCTAAAAGGGACATCTGATCATAACGAGCCCGTAGTAGCTACACAGAGGTAGGATTGTGTATGTTAGATTTTCTACCAATTAGGACCGATCAGTAGAGGTGCGTATAGTACTATCAAGGAGACATCGTTAGCCCAGACATCCGGCTGCGCGACTAAATATTGCCTCTTGTTAACGCCATTCCTGATTAGTTGCATCGGAACTACCGTGTGCATATTTGTGCGAGTTTCCACGTGTAAGGTATATTTGTCCCGACATAAACACTTTGAACGTCGTCCGTATCCCCGGAGGATGCGCCCCCGAATGAA
> #10 TCCGAnnnnnGGCCA 321 
GAAGCCTGACGGTGGCTATACACTAGTGGTGATGGATGGTTAGTGAAGATGGAACAGATAACATTTAGCGGATATCAATATGGTGAAAATAAAAATTACAGTCCTATTAGAAAGTGGTGTGGTGTTCGTTTGGATGAGCCCCCCAAAGAGCGCCCAAGGACCGACCGGATTCCAGCAGTACCTGGAGGGAGAGAATGGCGCATGACTCATCCAATGACATCTTTTTTCCATGCGCCAAGATACTAACCCGAGCTGAGCGTCCCGAGAATGAGGCGTCTAGCAAGTGTCTCACGCTGATGTGGCATTTATTGATTTGCGTCTTCCGATAACTGGCCACTCAGTAGGTAACACATTGAAGCCACACTAGATTACGATCAACCAGGTCAACGCTGTTAGTGGGCGATGTAGTCATTGTAGTGAACGTAGCAATGCCGCAGCGCTGCGAATGTCGTGCTGTAGAACCCTGCCAATTGACTAACTCAGTCCGAGAAGCGTCACGACCTTCCGCCAATATGCAACGCGAGAATACGCGTACCCAGTATGAGACGCGCGACAACACGGGACGGGAGCTGACGGCTAGCCAGTCGACTTTCTAACTAT
> #11 JUNK SEQS
ATCAATGCGGAAAAGTCATGAGCCGGCTCCTCAACAATGGCGGCGAAACAGCGAGAGAATCTAGTCGTAAGCGATCCTCGTTTGTCGCCGATCACCCTACAGTGTGTACAGCACTTGCCAACTCGAGTTTCTCAGAGCATGGAGTTCGCGGCACGGCCCAAGACGGGATGACCATAACGCTAGTCACGCTTCCTTACCAATAGACCCCGTGGAACCATAGGTTTGGTTTATTACTCTAGCAATAACCCACTGAGCGCCCACCTCGTTCTCTTGGTGTCTTGGCTCTCGATGCAGGGCCAATTACCTTCATATCGGGCTACGTGGCACGGCGCAGGCGCGGATCGCTAGTCTCACACCCTTGCAGAGTGAGAACGGGCTAAATGAAGCCTACCCCTCAGTAAAACGTTTGTAGGGGGATATTCAAGTGGCCGGCTTTGTTAGTGCCATCTTAGAAGTTACAGAGTTGTCCGCTCTAGTATGTTAATGTGTAGCACATTTAACCTGAAATATCTGCTCAGTTTGATTATGATGCCCACCACCAGCGAAAATTTGCTCATAGTAACCGCGTCTCCGGAGGAGCTCTCACCTCATCAAGGCCGG
> #12 JUNK SEQS
ATAGCAATAGCTTAATCGTTGGAGGTCTATCAGCTTCTGCGTCCACCCTAACGCAAACTAAAAGGTCTTTCCTGGTTTATTCACGACGCAGCCGTTGAGCATGTCAGCAGATTACCCGTGTCAAATTGACTACCTGCCTCTTCTAGACAATTCTTCTGTTAGTCTGTCTTGGGTCGCGTGGTCTGCCCTAATTTAGCATATGTCCAATGTCAGGACTCGTCTGAGTTATGAGATTGATCGTGTCATGAACTCACGGACGTTTCAGCGGATCTCACCTTCTAAAAGGTGTCGTATTTACCCAGACGCGCCAACACGGTCCTGTGTGCGTGTAGGATAGCGTCGAGTGATTCGGAACTCTGTGGCAGACACTTTCACCGCAGTGATGCGTAAGGGTTCTACATCTACACTGCCCTCACGTAGTGCGCATAAACTCATGCCGTGTAGCATTTAGTGTCATAATACGGGCATGGGCGGTTGGGGGACCTGCGGCCGTTACCCATTGACATAGGTAATCCTTGCCATATGAATCATCGTGGTTACGCCCGTAGCGTCCTATAATCAGGGCCAAACCGGTTAGAGTGGCTCCGCGCTGTCCCGCCG
> #13 JUNK SEQS
GTAAGACAATTGCACTGTAACTGACTCTCTGTGGAAGCAGATAGACCGCCGGCAGGAACCTTACGACACCTGATAACCGGGAATCGCCGTGCGGGATTCAAAGCTGCATAGGAGCCCTGTGACATTCGTGGTGCACTGGTGACGTGAACGTTTAAGACATTGGCTTGTCAGTCTCACCATATGTAGCATCTGTCTTAGGCGAATTGTATTTTTGGTATTAAGGATGTAACCGCGGAACATCATAGCTGCGGCACCTTATTCCCGTTGTCTGGTCGCTCTATGCTTTGGTGCCTGTGGGCTCTCACTCAAAATGCGCAATAGACCTATCGAATACTCAACACCTTGCCTCATACACAACCTCCGCGGGGGTGTACTTGAGTACTCCCCCGGATTTCCCTTTTCTTGGGAGAAGCTAGACAGAAGTTTCAGAACGTCACTCTACCCACACTATTACGAATATAAAGTCGACTTCACGCGGGCGCATTTTTGTGGATATATACGTGTACATTGAGTCCGAAGGTACTTCTAATCTGAGTCGGAAGGTTTGTTAGTATGAACACACATCGGGAATAGCTGCCCACTTGGGGTTGAATATCGCTG
> #14 JUNK SEQS
CGGTACCCTTCAGCGCTAAGGAGGACTGGGATCGTCTAGGTTTGACTTGTGATAGTGCCAACACTTGGTACTTACACATTTCAGGGCAAGAATACGTTATTCGGCTGTTGGGTGACCCCCTGCGGGAGCACAGTGTGCGCTCTGTTAAACCTTGCGACACCCCTAATGCCTAGGGGCGGCAAATGCCTGCATGGTGGGATTTTGCCAGAGTAGTTCACAGGAGCGCTATATGTGACAATATTACGTGTAGCTTTACATGTTCGTAGAATTAGGATCTGAAACTTCTCCGTCGATCACCAAAAGTAGAAAAAACTAGGCAAACGAATCCACGCGAAGGAGGAGTCCTATAAAACGACGCGGTATCCTTTTGGTACCGACCACCAGAATGGCACGAGTTCGTTAGACTGCATCCCCTCGGTAATCGTTCTATGAAAACAGTACAGGGCTAAGAAGCGCATAAGGAGTAATGTTATCGCTGCTACTGGCAGAATGTTCGACCGAAGTGCCCTGATATGGAGCAGAGCTTTTAAGACAATCCAATAATTGGTATTGTCAGCTGCAAGCAGAGTAGGAGGTAAGATCTGGTATGGCGGTTTCTCA
> #15 JUNK SEQS
TTGTGAGGAATTCGCACGTTAAGTTCGACTAAGTAATGTATGTAACACTAATAGGAAAACTCCGACGTACTTTTTTAAATACGATCATCCACGGTGTCCTTCGGAGGAGGTGTCGTGTGAATCGCAAACCAAGGTGACGGTCATTTGCGACGTGAAGACACCAATTGAACGAGTTCGCTACAGCTGCCGGCTTGTTCGTGTCGCACTGGGGTGAACGGTAAAAAGTTACGGATAGACCGTTCGCCTTACGACGACCAACCGTGGTAGACATACCCTAATCGTTCAAGACTCTGTCCTTCAAAACCGAGGTTCTGGTTATATATCACGTATAATAGAGGGCGGGCAAATATTTTTATAGTACTCATTAGCTTTCCACCACCTAATTAGTGCATACTAATGCGCCTGCCTGGACGAAGATCGACCCGACGTTAGACCGGGCAACGTCGCCCGTGAATGAACTTCCTGTCACGCGTTCACGCTAACAAATAAATTCCGTATTCCATATAACGCATCCTCCGCCGAATCGGCCGTGGGGGTGTCTTAAAACCGGGCGGAAATCCCATTTCCGTATGTAGTATAGCGTTAATATCCACATACCGA
> #16 JUNK SEQS
CGGCGAAGTCAATAAAATATAGTGGGGATCACTTGCTGTTTTTTTTTTTTGTCCCAAAATCAAATGCTCAGATCTTCGGAGCTTGCTGCTGGAGGTCTGGTAGGGGCTAATGCGGTTCGACAGCGAATTTCGTACCGGAGGTCTGTTCACGCCAGTCTTAGATCAATGGTCCTGACCTGCAATCCCCGAAGGACACCTTAGACCGCGTCCCCCATGCAAGATAAAACGTCGGCTTAAGTCTATAAGTGGTAGGAGTCACACTGGGGGGAGATGTTTCGCTGCCACTTGTATATCTCTCATTAGGTGCAAGTGTATATGTTTGTGTGATAAGTACCTTGTTAGGTGCACTTAGCACAGCTGCGGCTTAGGTCGCTGTAGAACCGGCTGTAGGCAAGTTGCCCGAGGGCGAGGCTCTAACTCTCGTCCGCTTGCGGTAACGATCCGGAGGGCTCTGCATTCGTATCGTCTATTTACCGCTCTAACTGGACCCAACTCAGGTGGGCGTGCCCGAGGCCCTCGCTGCAGTAACTTTGAGCTTGACTGTAAAACTCACGCTCCATCTGTTAAGTTTAGCAGCAGTTTTCGAATGAGTTCGTCGCC
> #17 JUNK SEQS
CACTGCGTGAGCAGGGGTCATATTCCGGATTCACCGGTCATAGTGACATTCTTAGAGAGGTGTTTACCTTGTTAGCAACATGTGTCGCCATAGGACTCTGACCTCAACAGCTAACTCTAGTTTGGTTCAGTCTCAACCGCTTATACTCATATTTCCGCGGTCTTGATTCCAACATCCGGCGGCCCGGTTAGTCCGACCTGTAGAAGCGATTGGATTTCTGCCCTGTTACGGAGCATTCCTAAGGCCGATCGAGATATGAACTATAAGTCTGGAAACGGCCTTCCTCGTTGTACAACAGAGGTAGTATCTAGGTAATCGGAACCGCCTGTAACTATGAGATGGGGGGCTATAAACGGGGACGATCAGTACTATGGCAAGAACAAGCTATCAATATAAGTATTAGCGACGGCGACTGGGGCTGGGGCGGTCGGATCCCCTATAGTGCCATTGGCAATCGCCAATATAGACCACCTATAGAACGGTGTGTCAACAAGTAATGCATGTTGTCGTTAGGGCACGAGAAGGTGGTATTTCGTTCACCTCTCTAGCGGTGTCAGTGCACATTGGGATACGCAACAGGGACCTGCGCATCCACAGTTG
> #18 JUNK SEQS
GTTCATCCTTTGTATTGACAAACGAGGTGCCAACCCAGGACGGCGCACCCCGCGAGCGCTAGTATCCATAACGGGATGCATGGACGGGCTCCGACCCTCCTCGCTACGGTTCCCCGAAACTCGCGTTTGAACGGGCGAAATTCAATTATTCGCTATTTGCTTTCCCTACTAAGGCGCATATAGAAGTTCGACCTGGCCGGATTGCACGAAGTAAAATTTACACGTACACTTGGGATGCCGCTCGACGTCGTGGCCCCGGGCCAATCTCGCTAAAGAGATTGTCAAGGCAATGCAGACCCTGATTACTGGTCAGTCGCTTGTGAAGGATTCTGCGCCAAAGTCGCATTGGGACCACTGCTCGGTTAACACCGAGCGTACCTACACCGATTTAGCACGAGGCTCGGGACGCGCCTGGAATTTGTCATTGACACCCTTTTAGCGTGCCCCCAACGTGGTCATTCAAGATGTTAACTTGCATGATTGGGCCTCAGGCGCCCTAATCCGATTAGGACCGATTCTCGCTTAAACTAGGCTCCTACCGCTAATTTAGAGAACAACCAGTGTTTCGAGTGAGGACGTGAAAAAGAATGACCTCAGGGG
> #19 JUNK SEQS
AGCAATAGCAAGAAGAGTAGCCTGAATGGCCTTGTACAGTAGCAGTACGATTCGGCTCACGCAGTAGAAATAGAAAAACGAAGGTATGCTTTAACTATAATTACAAGAATGAAAGTAGCCCACGAGCAGCACCATCACCAATCAATTACAGTCTCCCGGTAGCCTAGTCTACGCGGACTGGCCTAGACAGCACGCAGTTTGTACAGTCAGTGTACTGCCGAGTCAACGAACGACTAATCACAGCATAGACCATACTAGCATGTTAGTACCATCGAGCAACGCGCCTCGGGGCCCACATCCACAGTAAACACTGTATTCCCAAGCCGGCCTTGATATAATCAAAGAAGTGTAGTGTCACGCACTACTTCTGGAGGGGGACAACGTTCATGTCGAAGCACGTTATGGGACGGCGTAGTCGGACTGGACTAGGTGGTACCAGTGTGGTACCGTCATTGTACTTTGCGCCTGCCGAAAGAATCGGGGCCAAGGTCCGGTTTGGATAAAAGAACCGATCCACGGTCTCTCATATCCGCCGCAGCCTTCGATTGCCCGCGGGTCTGGAATCTACCCTCAATCTGTAAATCTCTGGGAAGATATTCC
> #20 JUNK SEQS
AAGACCCAAACACACACAGTTGTCGGCGCTTCTCCAGTCGTGGAGTATAGGTACATTGCACACACGCTCGGCAACGAGCAATTCATATCCTGCATGGACAGTCGAGAAACACATGAGGTATGGAGCGACTATTCCTACTAGTCGGTGACCAATTACAGGGGGCCATAAATATGGCACAATCCTCAAGAGAGATACTTCTTATGGCAGTATGCACGACCAACTAATGTGTGCAGAGTACGAAACAGAATCATGTATGGGACCGCTGAGGCCGCCTCTTCTACGTCGGTAAAGCGTAATTGAAACCTGCTTATCGGGCACCCCTGTTTTGGCTGCATCTAAGATTTGCAGTCTACGAACTGTCCCGGATCCTTCTTACAATTGTATCATGTCCATGTCGGGTGCCCACGCGCAAAATCAGTATAAGGTTCGCAATCCTTTACACCCCAGGGGGCGGACGTGACGAAACTTAAAACCCGCAATGGAACACTATTCGTCGAACAACACGGATGAGATGAATGTTCGATCCCCCGCGTCTCTTACAGCTCGTAAGTCATCCAGGCCTTAATGAGGCGCTCGCAGCGCGGATTAGCCTACTCACCG
> #21 JUNK SEQS
AGCCCGTGTCTCGGAGCTGTCTGCAGGATTTTGAATGTGCACTGTTACGGATGTCGCTTATGACGAAAAGGAACTTATAGGCGAATGCGCCCTCGCGTGGCAGCCCCCCCTTGCTGACTTTCAGGTAAGGGTGCCTGGATTTGGCCACTAAGCCATAAAGGGCATGTGATCATAGACGCAGGGTTTTTTTCGCGGCCGTCCACAATAGGGGAACATATGTGTCTCAAGGTATACAACAGTGCTGGTCGGTCAGTAATAGCAGAAAAACCTATATGGTTACTCGCAGCTGAAGGCGGCTTGGTGGTAAGTATGCCAGTCCGCGAATTGAGGTACCGACGGAGGTTTTCTATCGCCGAAAAGGTGAAAACGTGACCAAACTAAAGCGACGCGCTCTTGAATGTCTAGTAGAATCACGGGACTGGGTCGCCGCACGTCCGCTGCGTGAGAGGCCATTTCCCGTGGAACCCTTCGATCGTTTCCAGCAGCCTGTTAGTATCGTATCAGGTGGGTTGGCGAGTTATGACGAATGTTCATATGGCACATTCCTTCTTACTCTACGGCCACCAATGCATGTTTAGTCCGCTGGGGACACGAGTATTG
> #22 JUNK SEQS
ATGGGCGGTCACTCACAGTATACGATCCGATTTCCCGTAGAATACTCCCCCCCGTCGAGACGTATCGGAGACGTCTGGCTTGAACTGTAATCGTCGATAACACTTGTCCAAAGCCTATGATGCGCTACGACAATTTCGAGGATCCAAGTTGGCAAGTATCAACATCTCTTTGAGTCGTTCGGATGACCCAGCCAGACCCACCGCTCGGCGTTATTGAATCCCGGCAGGGATTCCAATGGAAGTACGGCTCGATCGACATTAGGCTGGGCAGCGGGAAACTGATCCCCGGAGGGAAGTGAAGTCCCTCCAGCGGATTGAGACAGTAGCTAGTTCCAGACTATAGGCCCTGTTTTCGAAATAGTTTATCAAACACTGGCTCTTAGGCAGCAGGGCCCCCGCCTGCAGTGTTTGGTAAAATGCCATGCCTGTAAGTCGCCAAATGGGGGTGCCTGCTAGATCTACGTGAATCATAGCTAAGGCTGAACAGCATAAAGTTTTGATGACTTCTCTCACCAGCTTCGACTGAGCTACGGGTGCACTAGTCTAACTTGCTAAGAGTATCGCTGTAGCTGTTATTAAGTGTTGACTGATCCCTATGCG
> #23 JUNK SEQS
TAATTAGGAGAAAATTAAGGACAGGTGGCTACAAATCGGCAGCAGATGACCCGCTCACTCCTGCTGAAAGGACTCTAAGAGTCAAACAGACTTAATGATTTCTACATCCCCTATTATCACCGACGAAACTTACTAGTTTACATCTTGTAGACACGGCGTGGGGTCGCCGACTACAAAGTACTCCAAAGGTAACTTTCAATACGCGTCGCAGGTAAAAAGGTGTACGTTTTGTCCATACGCCAACAACAATTTCGTTATGTGATTCTTCCCTGCTTGTAGTTCGCTCAAAGTTGGGAGCCTGACATCGGCACCGTGCCGCCACAGTTGCAAATAGTATCGACACTTTCACGGCTGATCGAGGCCTTATGCCGGCAGCTTCCCTGCGGATCACTCGGAGCGTTCGACACATTCAGACAGCATGCTTACAGTGGGTAGAAACTTGTCGCGCGGAATTATCAGAGAGGAAGAATTTGGCATTCGCGGACGAGGGGCGATGCCGCCCCTTGTTCCCGTTGAGGTAACCGGAATGGATTCGTTCGAGTGCGCGATCCAGGGATTTCCAACCGACTGCGCATTCCAAGCACTTCGGCTTCTAGCATC
> #24 JUNK SEQS
GCTTCGTGATGGATTTGCGAGCTTCACGACTTGGGTCCCCATTAGTAAAGAGTACAAGTATGTCCGAGTCTACGATCAACGATGAAGATCCGAAACGATGGGGTAGGGTGTCTTTTTGAGTCCTCCAACTGTCAGGGCACTTTGGGGGAGAATCTAGAAATGTCGGTCTTGGGCCCATTACTAACAATACTTTTAGCTTAGCGCTTGTGCTTAATCAACACATATAGATCAGTTTGGCCCGAAGAAAAACACCACCAACTCGCACAGTCTATACGACGCCTCGACTCCTTCCCGCGTACATGATTGAAACCTGTTAGCCGAGTCCATAAAAAGATCGTCGAGCTCCTAGAGGTCTACGAGGAGCCCGTCAGCGTAAATAGAGATTTTACTGATACAGTATTGAGCCGGAGAAACTTAGTGCGGCGTCAGCTGTAACCGTCATGAACTCAGTCACGTAATGCTACTAGAGCCGATGCCCGCACGAGCTGCTAGGCTCCCCAGGGTGCATGGAGTGTCTGTACTTTAGAGACGGAACGCCCATCGGTCTTAGTCGGCGCCACTGTTTCCAGGAGTTAGAACAGCGATTTAATCTGCGCGTCA
> #25 JUNK SEQS
CGGACTTCTAGCCAGCTCCTATTGACTGCCGGTCTAAGCTGTAATGCGTGGACCGCGGTTTGGGTCGTTTGCTGCGCGCACTAGATAGCTGACAGACATATCCGATCCCGCGCGCCCCTGACGGCAGGAGGTTAGTTTAACGTGAATCCGTCACTCCGACAGATGGTCCTGGCCACCTGGGCTGGTTTCTACGCAATTGCTATACAGGTAACGTTAGTATGAAACCCCATGTTCAACGGCGGGACGCACCTTCAATCCACAGCTTCTCTCGCTAGAGTATAATCATACAAGAGTTGAGTTTCCGCTGAGTTGTGTTCAACAGCTGACGGAGCCTTGGGGACGGAACTGCTTGCCCTCGGAGACTTCCCTACAGTAGATAGGAATCCTGTCGCCAAACCCACGATCAGCTGTCGTATATGTAAACAACCGGCTACTCCCTATGCGGGCGCTGGAGTATCGCTTAACTCGAATATAGCGTTATCGTACTTGCAGCAGGATAAATATAGAGGTGCCAACGTAACAGGAAAAAACAACTAATGGGCTTCTATGAATAGCCTCCTGGTGAGGACAGTCCTTATGGAGGACTCACTTTCGCCATCC
> #26 JUNK SEQS
TTACATAATGTTCCTGACGCACACTCTTAAAAAACAACCTTAGACCGCGATGCTAACTTCTTCTAGAATCTTCCTGGGTCGGTAGTATGAAGTGCTACTAGGTTTGCGACTTTGTCGTAATCGTTAGTCGTAAGTACCGCGCACTTTCTTGGAACTAATGGGGGCCGGGATACAGCTCGGAACCCGACGTTAGCTTTCCCGAGTAAAACTGCTTGAGTGAGCCATATGCATTCCTCCTCGGAAGTGGCCAGAGTACTATAAGACATTCGAACAATAGCCAGTAAGACCAAGCGGGGCCATGAAGATGGCAGTTGTGTATTACAGTTCAACAGCACCATTCTGATATCTTATTGTCCGGGTTGCAGGCGGCTCTTATGCTCGGAACGCAATTACAAATGGCTGGGCTCAAACGGGGAAAAATTACTCCGTTTGCGATCCTCGAAAGGAGGATGTTTTAACTTCCCTCAATTCCTCCGAGAGGTAGTTCTTGTTTAAGGAGCTAGGCTACCCAAAAGTATTTCGGCGGTAGGCCGTATTACACCAGCGCCCACTGTACGTCACTGTGGTCGAGACGGGCTAGACCGACTGCCTGACGGTCAC
> #27 JUNK SEQS
CGCGATACTAATCCCGTCAAGTGGAAATCACGGGATGCACCAATGCCCGCCACTGCATCCTGAGAACGCCTTGTGACTCTAGACCGTCCATCGTTGTACCCAATAGTCCAACGATATGCAGACATAGTATAGAACAGCCTCCAAGTACCCCTGTTCTGAACAGCATCGAGCGAGGGCGTTTAGCTGTTATTCACTAAATCTATTGCCATATGACAATTTTGGCGTATTAGATGTGCATCTTAGACGACCTATCCGACCTGTACCTAGATTTTTCTCTTGAGGATAGTCTGTGGCTGCGGACCTCTGGGCATTGTGGCCAAATGGACACTGGCACGTAACCAACGTTCACCACAGTCAAGTGAAGGGCGGTTGTACTAGTCTAGTGCAGCTGATGGCCATTTTGGTTCTCCAACGTTAAGCTACGGAATATTTGCCGATCCAGCCAAAAAGGTGTGCTGATCTGAAAGATTCTCGAGTAGTTATCACGTTTTAGCATCGTAGCTTTTCGAAGTACAAGTACGTCAAGTGATGGAGGTCTGCTAAACCATAAAGTCGATGGACAGCGAAAAGCTGGTTTAGTAGCAATATCGTGGGTCGACG
> #28 JUNK SEQS
GGGCACATCTGGCTGCTGCAAATGGGTCGATCTCGTTGTACCGTCAAAGCAGGTCAGACACCCAGTTCGGGTAAGCCTCTACGGCTTTTATACCAAAACGGTGGAATCTAAAGGGTCCGCGCCTGGTTGCCAATTAAGCTTGTCAGAGTGTCTACGGACACGCGGAGGGACCGCGGTGAGATAAACGGCTTTCACTATCGTTACAGATCACCACCAGTGAGCTACATCTCATAAAAGATTCACCGGCAGTAACTAGTAATCAGCAGCGTAGAATCGCGTTCTAGTACGACCCCTGCGTTCTCCAAGGGACCCCCAAGCGGGAATTGACGTGCCTCCCATCCCTGGTGAACTGCTCACCGTAACCAGTCGGTATGGGCCGCGCTTAATGCCCCGGTGCGTTAGTAAGGCTAGCGCAGCTAGCGATATCCCACCTACTGTCCATGGCGAGGCCTTCGTATCCTGGGGAGCTTGTGCCTTGGCTTAGAGCACGCCATTTTCATAGGTTAGTGAACTCTTTATCTAGTACGTTGGTCCGACCTTCAACCTAATACGATGACAAATGTATGAATATAATCCGGCGGTAGGGTTTTTGCTGCCGCA
> #29 JUNK SEQS
GCAGAGTTACCGACAGATGTGCCAATCCCGCATGGAAGTATAGTCGCCGTAACCACACTGAAGTGATGGGGCGAAATGCCCGCGTGAATTGTTATGAGATCTATTCTGTCTATCTGTTGGGAGCACTCTAAATAAGCTCAAACTCAGATATCCCGCGGGCGGGCTGTACACGCGCGGTTCAGGCTAGCGCGATACGGCTACAGGGTCATACTGTACTGGGTAGTCACTCATGACCGCGGAGTTAGTCGCTACTGAAGCATGTGGCTCGCTGTTCTCAATCTTGGGGTAATAGGGATCCCGCTCAAACAACGTAACGTATTTTCGCCCGTTAAGCATCCTCGCATGCCCGAACTCTAGCGCAGCGTCCATCCCGCAATGCCGCGGGGGCTCGTTACTCTTAACGGGGTCAAGTGCCATTCGAACAAGTCCGGCTAAGGTTTTGGCTTGGGTATTCTTTGCCATGATGGCCCACTGGGCAAAAATTCGTCAAGATAAGTGTAAACTGAGAAGAATTAACTCCTTCGAGATATTATCAGCGGCAGGTCGAGCCTACAGCGGATCTTCATTCCCTGTCCATCGATCAACGCAACTCAGGCGCGT
> #30 JUNK SEQS
GCCCGTCCATCTACTGTAGTCCCGTTTCCCCTTGCCCGTGGACGGCACCGCTTGCTCAAGCCGAATGCCCTTCCGTGGCTCGGAATTCTAACCGCCCTTGAGGGTACCGGCTATAATTGGTGTCACGCACTCACTTCACATGTTCTAATGTGAGTATGCATACTGATTAATTGTTTGTACCTACCTCCCGCCGGAAGTAGTTGCGCCCACGCAGGCGTGTCTATCCATAAGATACGCGTCTCGTAACGTTCATGTATTATTGTTGCCTTAATCGGCGTTCTCCGTAGGAGCTACGGGTCCTCACTTGCGGGCTTTGAGAAACTCGGTACCGCGGGGCATAGGCCCCTCTTCTCCATTAAACGCTATCGACGGTTAAATGTTTTAATTTTTAACCAGCCACGGTCCTGGTACGTAGAACTTCTAGCAAGCATAGGCAGTGCTTTTACTAGGTTGTGTTGCCTACCGGCAGTCCTAATCTTAGGTAGCTCAAGTATAGGGTACACACGTGCGGTCGTTTGATGTGGGTCACAAGAGTCAGACCGCGAACATCTCAGATCCTGCAACGTTGGTTTCACGCGGATCCATCTAGGGTGTCAGAGA
