# Supplementary material for: A particle swarm optimization-based algorithm for finding gapped motifs
Source: BioData Min. 2010 Dec 13;3:9. doi: 10.1186/1756-0381-3-9 (PMC3022572; doi:10.1186/1756-0381-3-9)
Supplement: Additional file 2 — Experimental Dataset. The synthetic data sets and real biological sequences used in the paper. [file 1756-0381-3-9-S2.ZIP › synthetic/with_noise_seqs/23.txt]

> #1 AAGGAnnnnnTTATC 311  AAGGAnnnnnTTATC
CCGTCCACTAATTCTATCAGTACGAAGTCAATGGGTTGATTAGGCCGCTGTGTAATATGCTGACATAACATAACTGGCTCAGATGAGGTATTGAAGTCGACCCGGAACCTGCCGATTGCGGACAAGTTTCAATCGCCGGGCCAGTACGTGCCTGGTACTTGTACAGTCCCTGGTCGAGATCCAAAGTATGAGCATCGGGTAGGGCTACCCAGGCGGTGTTATCGTATCTGCTATCCGGTTTTGCAAAAGTTTGACCAAGTGTGGGAAAGTACGGGTGGTCCGATGCAGCTGAGAGCAGCGCCTATGTGAGTAAGGAGAGAGTTATCATGGGATCATTTCACAGCTTTTCTAGGGGCGGAAAGAAAATTTATAACCTCAGGAGCGATTGCTTGGTGGACCTCCACGCATGGGGATACGTTTGGCAGTGGAACCCCGTTGTCACTCATGGGCCAATCGGTATTCAATTAGCTTGAGTACCGTGTTGGAACAAATGAACTATCTGTTAGTCTCACATATAAAACATTATAATTCGCACCGAGCCGGGCGCCTCCACCTCATCAGGGTGAAAAGCGAAACGCTCGACTCAAGTGGCAAATAATC
> #2 AAGGAnnnnnTTATC 122 
CTGCTATATCGTGCCTCTGTCAACATGCGTTTGGACGACCCTATACGCACCCCCTCACGGAGGGAGTGGATTTTTTCCACGCTTGGCGTTCTCTCCCATAAGTTGGGTAGAGATGGCTCAGGAAGGAAGTTCTTATCCAAACTAACGGATGGCGGGGACTCTTACTGGAGGATCAAGTGGGACAGTGCTTAATTCAGTGTCCTCGACCTTTCTACGAATTTTAGGCTCACACGTGCTTGGGCAGGCAGCTCCGCTAGGCGACAGCGTAGCTATTGCAGTGCATTGGAACCTCTTTACTATATATGGATCTCGAAGGGGGTTCAGAAGGTTCTGCTCATACTCTTCCCTTTTTCTCCTATGTCGCGCGGAGTTTTGAATAATTTAGACGACATGGCATTTAGGTCCGGGCGGACCATCGCGTGCCAGCAGAAATTCACTGTCATGCAGTGTCCCGGGCTGTAGTTCATTAGGCGCAACGTTCAATGGCTGTGGCCCGGACGGTTCCTCGCAGTAGGGCTGTGACTGGCAGTGCGCGTCTGGTACTGTCTGTGAATTGCCGAAACGCTGGGACCAGAGGCGACACCAATCCCCCCGAGCGCT
> #3 AAGGAnnnnnTTATC 94 
GAGAAAGGGTTTAATATAGAGTCATTGCACTGGCTGGCAAATTATGCGTTGCGTCGTTTTCTGTACCGGGTTCGTCCATATGCGCGAAGTATGGAAGGATACTTTTATCTAACCGTTGTCCTAACGTAGAGTCGGAGGATGATTCCGATGGACGATCTTTACGCACCGTCCCCACGCTGACACTTCGACCTCTCGTGTCGATTCTATCACCCGGACAGCCAAGTCAGATTGTGCAGGTTGAATGTATTGAAGAGCGGTGCTAACCATTTGCTTCGGCCCTGCGGTTACTGGGGGTAGTTCCCAAGGGTATGGAAATACATTGCGAAGGTCTCGACAGATGTGAAGCTGGACCGGTTTCCGTCTCCCGTCCGATGAGTAACAGTGAGCTATGTACACGGATAGATCACAAGGAACTATAATTGGTTTAGCCCCTCCAGGCGATTAAGCTGCTGTCCGAGAGTGTGTATCTAATTTATCCGTGCCCTTTTCACAGCGCCCTACTAAGATTCGGTTAAGTTGATTACAGTGAGGCCGGTGCGTTAGTAGCTGTTCTTTTGGCGAATCGCACTGAGGTCTCTGTGGCCCACTGGCGGCTCGTGC
> #4 AAGGAnnnnnTTATC 547 
GATCCGTACGTTTAATCACACTGGGTCCCGGAGGCAAAACTTAGACGCCTCGTACCTGTCACCTTGTATTCGTGATTGAAGGGCGTGCCCGGTTCGGAGCTATGGTCCGGCAATCGTTTACGGACTGTTCATCTCTTTACCCCCAGTTCGAGAGGGGCCCGGATCGGACGCGTGTTAGTGATACCTTTAACGGCCATTAACGGAACTCTGTACTCTGAGGATATCCTAATCCCTCGCCTATGACCCAACGGGGTCTAATCTAGCAATCCGCAAGCCTCCCAATGTACTAAATCTACTTGACTACCGTCTAGTACCTCGTCTTAAGCCCATCGGGTAAGCTTTTTAATCTGGGCGGATTCAGTGACCACACATATGAACCTTTCCGTCCGGCACTAGCCTCGAATTGTTACGTATAGGCAAACACCCAGGTTATTTTCTGCACCAACTTTTTTAAACCATTAGTTCTGTGCAGGCGGTCCGACCCCCGGGGCGAACGTACCCCTTTGCGTTAAACCCGTTACAGGAAAAACCCGCACTCTGATGAATCAAGGATTAAATTATCTGTTTGATCCGTCTTTGGTCGATCCCTGTTAGCACAGG
> #5 AAGGAnnnnnTTATC 559 
TTGTACGTTATAGTATACTGCGGTTGCTCTTAGCTGGCGCCCCAACTATGGAAATTTATATGACTAACCGGTTTTTCGTACCACCTCAAAATGCCCCCGGTACGTACATAAACACGAGTAGTTAAACCCTAATCGTGTTCTACAAGTACGATCAAGACTGCTGACCTTATAATCATTTAACAATAACCCATGACTCGGATCATACTAATACAACTCCAGGCCCCGAGCGGAAGTATGATCAAGCCCGGGACTCGATGGAAAAAGTCCGCATGCCTGTCCCCGAGAACGGGGGGTAGACACCTTGCGCATGCAACGACAGTGACATCGTGGCTGAGTTTTGCATCCCCGCTCTTGATTGGCCTATAGGTCCCGCATGGAATTCTTTTGGCATGATCAGTTTAAGCCCTTGTGCACATAGCGTAATAGTGCGCGGTTTCTGTGCATGCGTTACGACCATAGCGATCTGAACTTAAATGCCCACGTGAAGTCCATCTAAGCCTAATAAGGCAAGCGCTGCGGGTGGAGGAATCTTGTTGCGACGGTATGTAACTTTCTCTACAAGGATCGCTTTATCGTACTCGGAGTATTACGCGACGGTTG
> #6 AAGGAnnnnnTTATC 123 
GACATACATGTGGCCGAAGCGATTCCCACACTAGATGCACTTTCACAACGGAGCTTTATAAATCGTAAAAGTTCCTGCAATGAGTTCGTCGACGCACCAGGGCCAGCGTCGTTGCGCGCCTTCAAGGAGATACTTATCGACCTATAGCTTGGTTTACATAGAGGTCGACAAGCAGCAAGTAAGTTCTAGTAATGGGTAGAATGGTATTCCTCCCAAGTAAGAAGTGAGGTTTGCCCGAATCTAGAAGTTGTGGAACGAACTTACACGGCTCGGCATCGGCACTGCTAATACTTCATGTGTGTCACCTGTCTTTGCACCACCCAAGAAATGTCCAGGCCCATATGTCGAGTCAACATGATCGTTATCGCGTCCACTTGGTACCACGCAACAGATCAGGGTAGCGGGCCATAAACCGAGGATGGTCTTACGTGAAAGGCTGCTTCCATCGGCCAACGTAGCGCTGGTAAATTCTGTAGGCAAGCCGGTGTCTCGGAACACCAATTGGTAAAACGCGCACTTGGAAAACCCGGCGCAATTAATACCCTGCACAGTCGTCTAGCTTTATTAGTACTCTCACGATTGGAAGCAGACCTCGTAGCA
> #7 AAGGAnnnnnTTATC 210 
TTTGATTTTGGCCGCTTCCTTTTACGATTACGAAAATATGGCTTTAGTGAGCTCCATCTTGACGAGGTGGCATAATAGGGGATCGACCGAAAAGGAAATGGAGGAGCCCTTTTTCCTGTCTTCTCTACATTGAGAAACCCACCAAGCTAACTAGTCGTTGGGAGACTCGAGTCTTCCACGCGCCAAGGTCAGACAAGTCAAATCTGTCTAAAGGAATCGATTATCTCAGTCGTAAGTTTGTGGCTTTAGAATGTAAGGCACGTAGTGCGGTCACGTACTTGAGATTACCCCGTAGGTATCGTGTAAGCGGAAGGACCAGGGTACAGTTTTCCGTAGATTGCTGTGGATGGGACGGCCCCAAGCGCGCCCATGACCGTCCGTTGAGAGTGTTGCACGGGATGTCGCGAATGGGCCTTCCGTACGCGTTACTATTCGAAGATATGGACCCGACGCTTTGGATGAGCCACCTCCTATCAATGGTTAAGTAACATTACACGCTCTAATTGATCGCACCATAATCAGCATCGCTCGGCTCACCTGTAGACGTCTGGTATAACGCATAGATTAACTGATACAGACCTTCTTCTATCAGCGGACGAG
> #8 AAGGAnnnnnTTATC 491 
GTAGAAAACGTATTTAGTTTTCACTATCACGGAGAAGCCTTATGTTGGGCCGGGTCGGGTAACAGGCATGTGGGAGCGAATCGCTCGGAACAAGAGACGTTCCGTCACTACGCTTCACTACAACGCTTGCGGGAAGCATCAATCTTGTACAGCATACTTAACGTCGCTGAAGATTTGGGTTGCCTACATAAACGTTAAGGAGAACATAGCTCAAGTATTATAACGTATTGCTAGTCGGCATACTAAGCTGCTGCAAAATTGCGGTCTCTCCGCGGGGATGGACACCCCCAATCGCATACGCGATCGCTTACCAGGCTTGATGTCAACTCTCGCCCGAGGTGTAGGGTCCCGCTCGTGTGTGTCACTGCCAAAAAGGTGTATCCTTTGCTCACACCCAAGGAGGATAGGGGGGTACGTTTGATACCCGCCCTGTCGGGCAATTGGTTCGTACTACACGTGAAGGTTAGCCGGACATAAATTAAGACTCTGATAAGGAATCGGTTATCACTTATTTAAGCTACTGTATCGTAGCCGAGCAAATATGTTGCCGCGCTGCTTAGTGTAATGCAGCTTAGGAAACGCTTCCCAACGTTCTTAGAA
> #9 AAGGAnnnnnTTATC 100 
CATCGGCGGGCTGAATCAAGGTCTTAACAACCACTGTACCTGACGCAACAGAAATTATACACGAGCTCGAGCGTGAAGACTTCTTCGTAGAATTCGAATGAAGGACGGCATTATCCCAACGCGCATTATTTTCGCGATTAGCTACCCGCGATTGATCATATGTACAGCTCCGGAGACAGGGGCCACACCTCAGAATAGAATCGGCAGGAAAGTCTTGTCATGACTCATTATTCCCGGTAGTACGCAGTATTTCAAACAAAATTCCATTTTCTTGCATTTTGTGATGAAGAAGAATCAGAACCTAAAATATGGGAGCGTCATGGTGCAGTAGAGCAGGACGTTAGTTTCGCCCTTCCACTTGGTATTGCTTTGGAACTAGCCTGAGTCGCACTGATGTCTGATAGTCTGCCTGACGGCTAGTCCGCAAACTGCGGTCTGTATGGTAACCTCTTGACTACTCACGTTCATTATGGGCGGGTGTGCCGGAGTTTTACGTGTGCTGTCAAAGGTACGCGATGTGCGGCAACGTTAGCTACAAAGTAACGGGCCCAGTGATGCGGAGAGCATCATAAAACGGTTTATGACGTATCGTTGCCTCGT
> #10 AAGGAnnnnnTTATC 248 
GTAGCGCAGACCGCTAATTGCTCTAGGCCGGTCGGGCTTTTAAGCTGCGGTTCCTCTCTATCACTGTACGTAGAGTTCCGTACACACCGACCCCGCTGCAACCTCTGAATGTAATCACGGCAATCGACACCCGGATGGAGGGGGGCTTGGCAGCTTATAAAGCTACGGAGCGCTATATGTCATTCGTCCTGCCTAGCTACCCTGATGCGAAAATTGCGTGGCTTCACGTGTATGTACCCTCCTGATACAAGGACCATCTTATCGCCGGGTCTACCAACCCCACGGAACAAGTTACACTGTGTTGAAGAGTGTTTCCTCGTCCGACTATGGGACCGGGAGATATGTAAGCGGGTAGCAGAGAGTCACTGGGGCGCAGCAAGGGAGTGTTATCACACCGCTATCCCGCTTCACAGCGCTCATAGTCGCTAGGACAGGGTGGCGTCACTGAAGAAATCTAATGTATTGGCCATGGTTGAGAAGTAGTAAGAAGTTGGGAAACATAGGTCGGCTAATTATTGATATTGCCGGCAGCACTTGGCTCGAACAAAGATTTGCAAAGCACGAGGTAACTCTTCATCAGCTCAGGCGGTTGAGGGAGGA
> #11 JUNK SEQS
TGCGCGGCAGTCCAGTGTCCGCTTTGCTAATTGACTGTAGCTAGTGGGCTTTAGGTAAGAACTGCACATGGACGTCACTCAGCCATACTTCTACCGCTGCCACGTATTCGCGAGTCCTGCGTATAGCGCTTGTAAGCAGGGTATCTAGTGTCCAAGGCATATCATCGACATATTTATTTGCGTGGAAACATGTAGTGATTCGTAGGCCCATGGGCCGCCAGCGCCAATAATCGGGACTCGTACCTGGCTACCCTTGTTGATCCGTTGAGATCAATTGCCCCGTGGGCCCTCCATTTGCACCTGGTCCCTGGACCTTTAACTGGTCCGTGGAACTGAATCTGAATCTGCTGGGAACCCTCTGCTTACACCCATCAGTTAAGGGATGCATCCGTTGGTTGAAACTCCCACCATAGATACTTGCGCAAATTGAAGCTAGCATGCTGTTCAACTTGCAGCACCTCCCGACCCGAATTGGGAGTCGGTTGCCTGGGATTGTCTCTACGTTAGTTCACTTACACATTGTGGCGTCTGCAAATAGTTTTAGTCATGAGGTCACTGAACGCCGCCGAAGTTGGGTGGGGAACGAGCTGCAAGGGTTCT
> #12 JUNK SEQS
TTTGCCCCTTTCTTTCTCGGATTACCTCAAATTTCAAGCTCACCTAGTCCCCAAGGCCTCCTAATGATAGTGGATGACCCGGTTTCCAGAGTTGTGATGCCCTACGGCTTGGCCCAGGCAGTTCCGAGGGTTTGTAACCTATCGCGGTATAGGTAAGAGAGCTCTTCTAGGCCATGGCGTCGCTCCTTCCTTGTACGCAGTTTCTGTCACACTGACTAACCAAATCCCGGTGCTTACGCCAGGTATATTCAACCAAGGCAAAGCTCCCAGGAACTAAAATCATGCAGTGTAGTGTTAAAAGGATTTTTTTGAAGGCGACATCGTTCGTCGTTATGATGTGCGTCACTGGAGCCAAACGAGATCCTACGGAATGTCGCAATAGACGCCTTCCACTCATGGCGGACGCTTCAGCGGGCTAATCGTGCAGAGACATCCCTCAACGGTAAAAACTGTGAAGTAATCAGGGTCTTGACATGAAGCCCTATTACGACGCCATTACGTTGCTGTTGCATGTTCTTGCTTTAAATAAAGTTCAGTTGCAGAGGTTCGCGCAGCCGACGCTCAAGTTCCAGTAACTAGCCCGGTTTCAATCTACAGATA
> #13 JUNK SEQS
CAGCAGGAGCCAGAGCTCGTCCAACGAAGAAAAGCAATATAGTGGCTCGCCTGCTATAAGAAGAGTAGGCCTTACCCCGTGTGCCGCAGCGGCAGTTGCGTTCGTGTCTGAGCTTGCATTCCCGGTCCCGTCCATCTTGGCGAGCTCGTACACGGTCTCTGAATCTAAGGGTCTGGGTCGTGGACCAGACCGCCGGCGGTCCTGACAGACATATTCATTAACTGGCATTTTAAGGATTGTATGAGCCGCCGCGCTAGAAGTTGTCCTAACTAACCGGGATTTCCAAGTAGCTCTGGACGATCCTGGGAAGAACCCGCTCGCGCGCAAGCGGATTACCGGGAGGGTTAATCGATATAATGCGCGCAGTGACAATGGGCGGATCCGCATCTCGCGATTGGCGTCTGTCAAAGCTTGGAGCCCGATCAGATACCTGACCGCCGTGCTATTGACATCTACCAACCGATGCAAGCGCAAAATATACTTGGTTTTAAAGATACTCTATAATCCTCATGTGACCTAATAACATGCGTAGGATGCACGAAATGAATAATTATCAGTCAGCGACCGTCTCCTGACGAAGATGAGTAAGCAAGTAAATTG
> #14 JUNK SEQS
GATGGATCAATCTCCGAGGGTTGGGTGGGCAACAGAAGCAGACCGTTGCGCACTGTGACACGCTGTTGCAGTAACGTACAGGATCTGATAACGCAACTGGTAGTATGTTTTGCACGTAGGATTGATGCGAACAGCCCTAAGAGTAACTAACATCGTAACTACAATCCAAGAGGTCGTTCTTGTGTCCACGTCTTCGCTGCCTATGCCCAGATATCAATACCTGCGTTTGGCTCCGTGTATCAGGTAGTTGAACGCTCCTATATACGTTCTGTTCCGCTCACCAGTGCATAAGAAGCGCCTATGTATCCGGCTTGCGATGTTTCATTCCAGAAGTTGGAACGCACTGTTCCGAATATGGAGACGGACCGCCTTGAAGGTCTCATCTACGGCAGGTCGAGCGTACCAGTGCCCGCCAACCGTGTCCGGTGAAATCGCCAAACCCAGGATTCCGTAAAGGACTACGCTTTTATCCACATCTGGACCCCGTTGAGGGCACATCAGGGGTGCACAGCCTGGCGCTGAGACGGCCTGTCACAGTATTGAACTGTCTGTTAAAGGGTCAGGAAGGTGCGACGCAAACTTCTTCTGTCCACAGCAATT
> #15 JUNK SEQS
GACGGTTGTAAGTCCGGCACGGCAGTCGTCCCCGTTCGGAGGGCTAACCAGTGTTAGCGCGTGTCCTGTCGGTCTGCTTGACCGACTGGCTACCTGGGCCTTTGATACGTTGACCAGAGACCAGGTCAGGGCCCAGAATTATCAAGCGGTGACGGTCTATCGCTTCCACATCTAGTTTCCGTCTCATTTTGCCTAAACAGCTTCACATAGATCGGTGCGCAAGCAGGATGGCGGGGTGCAACTGTCCCTTTTTCCTATATCGATAGCACGACATTTAACTTATTCAGCTGCACCACACCCACGAAGTCGAAGATCGTTTGGATTGTAGAGTATCAATACGACACCCTAAGTGTGCCCGTCAGGTTGTTGACTGCATGTTGCGCAAGCCAATAGCAGTTCGAGCGTCCCAATCTAGTTTCTAAAGCAAATCGTTTCGAGTATTGGTACGTGGTGGGTGGACAGCTGGGGCCTAACGACTGAGAAAGGAAAAGAGTAACGTGTGGATAAAAGAGTAGCGGGTGATCTTCACATCGCCCGCCGTGAGGGACCGATGTACTGCAGACCGGGATAGTGGCAACCCTCCCCCGATAAGAGTGACGA
> #16 JUNK SEQS
CATTGAATGCACTCTATCAGCAAGGTATCTTGTGGGGGCATCGGTCGGGGAATCGCAGACCTACCGTAAAATCGGATAGGTTGGAATAGAGATGCCAACAACTCACGTGACCTTTTTGAGGGGGATTATAATCTACCGCTTGAGGTGCCGTAACGAACATCAGGTTAACCTATTTCGCTATGATAGTATTAATGGGCGTTTGTTGGAATTAGGACGGAGCTGCGCACGGACGGCCATCCTCCCTGTCATTGTGTCTTGCGGTACACCTGGGTAAGGTTGGTACCATATCCCAACCAGGACCGACGTTCGCACGCGGAGCGATGAATCTCCAGTATGTGTGATTGCGACACTAACCCAGAGTAAGAAAAGAGGTCAATAGAGCAGTCTTTTCGTGCAGCAACGTCTTCTATTGCTAACATATCTTTATCCTCTCAAAACTACGGGGGGTGCTGGGCCGAGATATAATAAAAACGGTACCTTTTCCCGTAGCACCTCGGGGGGTAACTCGCAGATTCCGACAGCGTATCGCAATTAAAACTCCCCCAGGGTTTCACAAAGGGGGCCTCCTGAAACCCGTTAGGTTGAAGCGATAGACCGGAA
> #17 JUNK SEQS
TAAACCGCATTGGTATTGACGTCCTGGCATGTTGACAGGACCTAATTTGTAAGCCCTATATCTGTTTTGCATTTTTGGTACTCTCGCAGAACCAAATTACCACATATCTGGAGTATCCTACACGACGTCGCGGGGCGCTCACGGAGCCTACAATGAAAACTCTCTCTCTGTTTCCTTGAGGGGTCATCATTTAGCTAACTGAGCCTAACAGTGAGTAGCACAAGGCCGCGCTGTATGATTACTTCCGCTTGCTGTGTAAATGTCCTCATATTGGGTACCTATAACTGAAGATATAGGCGCGCAAATTAAATATAAATGATCAGCTTTCACGGTTGTGGTGGGGGGTGGCTCGTAATTTATCTGAGATAGGGCAATTTCCCAGTAGTTCTTCAGTAATTAGCGTCTGAGTCTAATAGGTACGCCCACCTAGCCAATTGTGGCCGCAGTTCTATAGAATGAAACCAGAAAAGGCTAGAGCTTCTTCCTGCCGCCTGGCTGGTAAATCGTTTGTAGGGTCAATGCACAGTTACGACGAGATGTGCAATGTAGATACACCGAATCGTTATCATTACAACTGAAAATAGTCTGGACTGAGTAATT
> #18 JUNK SEQS
TTAATCTCCTCGTCAGTTACTCAGGTCGTACGACGTGGCTCGCAACTTCTAACAGTTTCGAGCATTTCCAATTGTTTGGAGGCTGTGGTTATCCTACGCGTCCGTCCTTTTCCAATAGCTCGGGTCGATTTGCAAACCTCATGCTTCTCGGTAACACAACTTTAAACCCAGGTCTTAAGCTCATCGTTGAACTTGTTTCCTTTTAGGATAGGCGCTACGGCGAACGACCCGAACTCTCCGGTATGGGGTACAGCAATACACTAGAATTCAGTAGTGACATGCTAGAACACCGAGAAGTATTGTTAGCCTGACTAGGAGTAACGATGCCCCACTTATCGACACGTCACCTCCTGATCGAGACGCAGCATTAATCTTGTATGCCCTCCATCGTTCATTGTGCATCCGAACATAGACCCGGCAAATCCGATGTAGGCTACTCGTCATTCCCTGCAGACTTGGCCTTTAGTGGAACGAACCCGCTACGAGCTAAACTTATGTCAACCGCCTTTCAGCCAGTGCAGGCCCGATCGTCTATCGGACAATCCATAGCAATGCAACACTTTTAGAGCATCAGGCGGCATGAGACGATGCGGACGTCAA
> #19 JUNK SEQS
CTCCCTGACAAAGCGGGCGCTTACACTTTTTAGAGATAACAACGCAAACGCAGCGGTCCGCAGTAATTCTACAGACGACTTTTCACTTTACAAATAATTCGATGGTAATCTGAGTCAGATGGTGGGGGCGAAGTGAGGACATAACTCCGGAAATTGGCATTATCTGCCACTAATCGGGTAAACATAGCCTCCTAGTGAATCTTGGAACTTCTTGATGGAACCCCGTAATATCATTGTTTGGCGGTGCGACGGTTTCGTCGTCTTAGGTCCGTGACGGGAGAGATCTATGCCGGACGGTGTCATTAACGTCATTCGAAGATTCCGGGAAGGATGTGGTAAGCCCCGTCGCCCCTGTCCTCTGCGAAATAATGGAATGTACCGGGCCCGGATCGCTTCTGCACAGGACATCCATAGACTGTAGAGTTCAGTGGCGATGCTCTCGGCATGACCATCGGAATGTCCATCTCTTGGAAACCTTCCACACTTCTGTTTATGGTTCGCTGGTTTTGAAGCATATAACTTAAGGGCCTTTGCCCAAAGAAACCTCATCGTAGTTCCAGAACGCGTGGAAGACTCACGAGATTGGGTTGGTGTCAGAGA
> #20 JUNK SEQS
AGTCTGGATAAGATCTCTGACATAAAAGAGGCACGAAAATCACCTGAACTATTTTTTTCTCAACCGCCTCCACGCACGAGCACATAAGTCGACGGTCTAACCAGACTCTTTAACCTCCGCGACAGTTTTTTACTGCCCGACCCCGGAATGCCGGCCGAACAACCTTGACACGCGTAATATGCAATGCCGGGGGTTCTCGACTGTCCTCATAGAATTGACCGTTATTGGAAGGTACACACCTCATCTGATTCGTAGGTAAAAGGTGTTTTAAGCACTTTTTTACGATAAAAAAGGAACTTAATGCATATGTGCTTTATTATTATCGTCTTATTACAAACTGAGAACTAATATGATAGGCCCGAAGCCGCGCTGTTGCTGCGGCAGAAAGGCAACAGGCATTCTGCGAGCTTTCAAAAAATGGTGTTAGCACAGAGTTTCAGAATCATCAAATGTCCTGTAGCAACTTAGACACCTGCTTCTAACTGGGAGGGTTTAGGCATGAATTGAGCCCCGGCACTATGGGCCGTATTTCTTAGCACGGGAACCAGAACGGTTACGACCTGAGTTTTACCGCCTGCCTCGCACCATTAACTGCCCAAC
> #21 JUNK SEQS
ACGTTAGCCAATGGTATTTGTTTGCCTTCTAGAGCTGTCATCTGTGGGCCCAAAGCCCATAACATGACCCCCGATGGCATGCTGGCTTGAGGATTTCTCTAGAGTTACACCGGAAAGTAATGTAGGTTCAGCTGTGCATCCATTCTATTATGGGGAAGACGGGCCGTGGTATTTGATGTGGTACCTCGCCTTAGCCAATGTTCTTTTGGTAAGACTTTCAACAATCCTCCCCAGATCTCTGCAAGCACACGCGGCCTTAAACCATCACCCATTAACGAGGCATAGCCCAGGATTATCAAGGACCCCGTCACTCCTTGACGGTGGGGCTTCCCCTGGAACGATCCAACGAGATCGCTAGTTTAAATGTAGAGTTTATTCCTTCGATTAACTTATACTGATCACAAAATTGCGCGCGGAGGGCCGACTTATGCATCATCTGTACCTGTCGCTAGATGGGGGGATGAAGTCCGCGTGCCCGTGCAACTGTCACTCACCATAGCGTTCCAGGGGATGAACGAGTCGAGTCGTCAAATTCATAGCGGAAGACCATAGCAACCGAGTAGGTATGACTGATGGTTTAGTGATGCAACTTCCGACCGC
> #22 JUNK SEQS
GCTGACCTAATTACTTTAAACTTGACGGGATCCTTCAAACCAACCTACTACATAGAGAGAACCCACGCCGGGGGTACACAAGAAGGAAGGCGTGTATCCCTTTGCTGGTTGTCGTTATAGCCACTTCTAGATCTCGGTACGGCTAATAATGCAGGTCTGCCGAGGGAACAGAGTTGTGGTCACCGTCTTTAAGCTATTAAAGAGCACCGTAAACCGCGGAGGAATTAGTATTTTCATGCGGGGGTTAAGGAACCAAAATTAGGTCAACGCTATCGTATTGCAGGCGTCGGCTATGCTGGGACGTGCGTAGCCGAATGTACCCACCGGACCGCGCACGTAGCCTTCTGAGGCTACACTTCAAACGCGTTCTCGCACGATGGCTGCAGGACAACAGACATACTCTACAGCTCAAAGGCAACGACTATTCTTCAGGTGATACGCCTGTCTACAGGCCGCCAAACCGAAAAAACGGTCAGGTGATAGAGACTAGTGTCGTCGTCTGTGTTCGGTGCAAGGATCCCATACCAGTTTGCTCCGGTCCCGCCATCAAGCACGCGGTCCTATGCAATTCAAAGCACGAGCGGGAACGTGTGGGATGCG
> #23 JUNK SEQS
CGTCGCGTGCTAGCTACTCTGATCGCCGAGACCTTTACGTGGTATGCCCGAAGTCCCGTCCTGGTCCTTAGCGGGCATGGCTGAGTCTCAAGTTAGAGGTGACAGTCTGACTTTTCGACTACGAAGGCAAAGCCGTAAGGATGTGCAAGCAGTGGTACACCCTGGGGTGACGATCGCCTTTTCGCACCCGGGTGCCATAGTGATCCGGGCCCATTCTCGATCGGTTTTGACGGCCTGTGAATGAGCCCGACCCATATTTGTAACCCATCGTCGCGATTGCTTTATGATCTCATCCAGGTTATCGATTTGCCGAAGAGTTAGAAGCGGTAGTACATCTGCCTGTTGGTACGATGCCTTATTGGTTGGACACGTTGTCAGGCCGATTGTGGGCAACTGTTTACCTATGGTCAAGGCCGTAACGGCGTAAGTTGACGCAATACTATCCCTACACAGGGCGTTGGGGTATAAGAGCACTGGGGAGAAAGGCCCCTATCTTCTTTTCCATAGCGACCACCTATACATCTACGCACCATGAGGGTAGCCTGTGGGGAGCCCCGTTTAATTGTCACCATGGGACATTGTCTAGCTCAGCACCGAGGC
> #24 JUNK SEQS
TGACATGCTCAGACCATGTAGCGGGTAGCGTCCAGCTATGCTACCGGAACCTTTCCGGATATACTTTGTGCCCCGGTATAGATCTAGCGGATGCACATATCCATGTCGTAGCACGTCCAATCTCGTTGTTCAAGTGCCAACGGGTACCCGCCTAGCTCTGAATAGGTTTTACGGTCGAGAGTCCTTGTCCCCGAGATCAGAATGGGAATGACGCTCCCAGTGTCGCCCGCATCTCTGCACAAGGGCTTTACGGATAGAGAGGTTCCTTGTAGTTACAAATACCGGAGACAATGAGACCTTAAGATGCTGGTGTAACCTCGTGCGGTGTCCGCCACATTACCTAATAGATTGTCTCTTTGAACCGCTGAGGGTCGTCGCCGCACGTGGGCAGCCATTTGTCACAGTTTGCAAGACAATGGATCCACCTATTCTACCAAAGCCGTCTACGGAGCCTGGACGTATTCAACACTGGCCTACCGACACGTTAACGTCCGGCTTCAGTGTCCTGGCGTCACCTCCATAGATACGATGGGAGTCCGATATAACCAGGAGTGGGTAATTGCCGTCTCTTATTAAAGAGAAATTTCGTCCGTGTCGACT
> #25 JUNK SEQS
TATTTTTTCTGGTGCGCTAAACGAAGCGGGCGTACGTAGCTATGGACATCAATTATCCCTAGCTGGCCGTGCTCAGGCGCGGCCCCAGTCGTTTGCGTTATCGGTGACTGGCCATGCTCACTTAGCGACCCAGTGCCTGACCCGCACGAGTCCGCTATACACCTATACGTCAAGGCTTTTCGAGCCGCCGGCTTATGCACACCATTCGTACATCTATCCATTCGGGCATCCTGGTCGAACACCTTATGCAGATTGCCTGAATTGGGAAGACTCGGATGGAGACGATTCTCGTCCGTAGTGGACTGAACGGGATTGTGGACTGCAATTACGGTGAGCAGGGCAGATCTGTTTGGATGTGGACATTAGAAATGCTCCTGACCAATGCGAACGCGGACTGGTTCGAATGTCGAGGCCAGAAGCGTTCAAAGGTCTCGAAATCGATCCCCTCGCGACCCCCCTACCTGTTTTTACTAGACATGGAAGCCAGGCGGGTGCGCACAAGTACTCCGTTTTCAACTTTCCCATGGCGTCTCCTGACTTAGGAAGACCTAGCGGAAACTTTGCACTAGTTTCCTCATTCTTAACGAGTGCGCTTCATCT
> #26 JUNK SEQS
GCGTGCCGAAATTATCGATCGAATTTATGCGAGAACCCTGCTCATCCGCATTATGTTGTCTCGGGGTTTGCAGTACAGTCGTATGGGCACTTTCCCTAAGTGGCCGGCAGGTCGGTAACAGATCCCGACGGAAACCGAGTGAGTGAGGATGGTGTATCAAAGCAGGGCGAAACGTTGGGGCACCGACCGGGGATGTCAAACAAGGACAGTGTATAGAGAGAGAACGTGTTGATTGCTTCCTAATTCCTTCCTTCTAATTTGCTGACTTACATCCGAGAACCCACTTCTGAGCGCTGGGGGTGGATACCACGGGGTCGAAACGCTTACCTTAGGGTCGATTCCCTAACGACGCAAATAGCTCCGTTCCCCAAGCCCCCGTGAGTAGATGGAGTCATACAGGAGACACTCAGTAATAGTTCCATACTTGATAGTGGCGTAATGTTTGTCCTGGTCTAAGGAGGGCCAGTAGTTCTTACGCTCACACACGTTGCGCGTCCGCTGCACAAGGGCAGTATTCCGCATTCGGGTAAGGCTTCTGTCTTTGATGCAAGAACCGTACAATGCGGGGACTTCTGCGAGGACTAGAGGATGATACCGTTG
> #27 JUNK SEQS
CTGGGATAACGAGCCCGTTGTCTGCATAATGCGATAAGAATGCGAGTGCGAATTGAAGAACTCTTATAGTACCCTCTGTCAACTTAATGATTTAGTACTGATACCTTAGGCGGTGGTGCCGCAGCGCGTAATTAAAATCGGGAACGGAAACTCCCGTGAGGCCCCGGCCTTTCAATGGTTGCGTGTGGCGATTGACAGGCCGCTGCGATCTGGCCCATTCGTACCCGCTCTCTAACCGCATCGGGATTTGACCCTTGCACGTGCTGGAAACACTGTTCGTTTAAATTGCATTTGCTATTCTACAATATAGGTCTTCGTTTTTTGCACCTCGTCTTCGTCGGTCTGCCCAAATTTCATTGTAAGCACTGCACTTGGGTTTTATGTTAAGTGCTGTAGCTCGTGCTATCATATTTGGGGGCCAGATGACTAGCTAGGCCTCATATTGGCAAGCCCCATGCGGATCACACGTGTTTGGCATGCGTGTCGGTTACTTGAAGCGGACCTATAAGGCAGTTTCCGCCTAACAAAGTGGATCAGCCAAGCGGACTGTATGCATCATTTCCAAGAGACTAAAGGATCGGGGATGTAGTAGACGCAGTA
> #28 JUNK SEQS
AGAAGGGTCTCTCTTACGCACCGGGATGGGGGCGGTAAGCAAACTTGCGTCTATCGTACCTTAAGGTGTGATGAACAGGGCTCCGTACTCTGATGGCGCAACTGCATCGGTACCCAACCTGAGTTACCGGCGTCACCAGTGGTTTCTTGCGCCAACCCGTATGTAGACGTCACAAACTTAACCGGCTTGCGGAAGCTGGCCTGGAGGCCCCGTGACTTAGAGAATGCGCATGTCCTTTCCCGTACTCAGCGGTTGGCAAGAACTCGTCCAGGGCGTATAGAGAACGGTGTCGTGGAACCGCTATATTAGTGTCGTTCCGTATGTGAAGCCAGCCCCAAGGTACCTAAAGGTGCCGTCGGGTGAATGGTGAGGATTTATTGCTAGAGGGAAAAGCAGTGCCGTTTTGGTCGCGCCCCATTATAACCCTATCCGACCTTTGCCTTGCAACTTCGTGAATTAGAGACTCAGCTTGGTCTTCATAGCAACATCCCCTGGGTTAAGATATAAGCACCGTCGAGCCTTTGCCAAAACGAATTATGCTTGGGAATGGACCTTGCTGCTTAATTTTGCACCTTTTAGCGTGTGCCTATCTTCTGATGG
> #29 JUNK SEQS
AGTCCTCATTCCGTACACAAACATGTGGGAATGAAATCAGCGTTCTAGACGAGGACGGTAGATAAAATCCCGTAGATGGTTCTGTTTCCGGTGCAGCACTCGCAGTCCGTACAATATGCCCTATCAGGCTCGGTTAGAGATGGAGCAGACTCCTAGAGACGGTACGATGGAGCGGTTGCTTAAAACGATTCCCACGTGCCACTCTCCTTGGTTTTTAGTTCACGAGATACCCTAGGGTCCGAACTAATGTGTTTCTGCTGGATCAGAGCCATCAAAAATGTGCGCGGTTCGGCCTCTTACCAAGACTCCGTCACTGTCCTGTCTCACAACCCCGTCTGGACGCCTCTGGCCCAGACTCGTGTATCTCAGTCTCGAATATGCATCTTTGCCCTACTGAAGGTTCCGGCCGATTCGAAGTGTATGCACTACCTCCAGTGTAAAATCGACATTTAGGCGTAGCCCGGGACATGCTGAAAACCAAAAGGCAGCTTGACCGCGTAAAAGAATCGACGACCTGCCTAACCCGTGCGGCGGATTTACTCTTGAGAGTTGTATATTGACCCATCTGATTTATTGTCGCCCAACTCAGTAAAGAATTGA
> #30 JUNK SEQS
GGTGCGAAAGGCTGCACGCAGCAGTAGTTCTCTGTACTACCGGAATAGGCGATGGGGCCCGAGCTCCAACCCATCAGCGATAAGGTAAAGCGGTTCAACACGCCCGGAAAATCCCTACAATCGGCCTCCCGGTTACGGCGGCCTGGTGTTGTAACCCATGCCCCACGGTTACACCTTACTTAGTATCGTAACCCGCGAACTATTGAGCAAATAGGACTGCTTGAAAGTAGATGTGATCGTCGGCCCCGAATATCATCGGCATATGTTGACCCAAGCCTTCTTCGAGGGAATCTAAGTTATCCACCGGGCCACACTCTCTAGGCCGCTCATACCAGGGACAGCCGGATGGGGACTCTACCAACGCGAAACCATGCCAGCGATAAATCATGCATGGAAGACTCCGTTAACCGCATCCGGCGCGGAAAACGCGGGTAGGAGTCAAGTCTGAAACGGCGGCTAGCGCCTTTTCTCCTTCCGTCGTGACTGTAGTTTGAACTAAATCCGAGTGCAAAGACCTAGCACAGCCTACTAACCGCAGACGAGCCTGAAACACCGGGCGTAGTCAGTAATCGTTTATGATGCTATCGCGCCGTAATGTTG
