# Supplementary material for: A particle swarm optimization-based algorithm for finding gapped motifs
Source: BioData Min. 2010 Dec 13;3:9. doi: 10.1186/1756-0381-3-9 (PMC3022572; doi:10.1186/1756-0381-3-9)
Supplement: Additional file 2 — Experimental Dataset. The synthetic data sets and real biological sequences used in the paper. [file 1756-0381-3-9-S2.ZIP › synthetic/with_noise_seqs/24.txt]

> #1 GGGAAnnnnnTGTAA 15  GGGAAnnnnnTGTAA
TCGGTATCTCCCCATGGGAAGCCGCTGTAAAGGGACTTGGCATGAGCGGCAGACATTCCGGCACAAGTACCCCATCGATCGATGCACACTGAAGCATTTTAAACATGTTGACGTATTCTCAGCCAGCTCCGGCGTGCGCCACGGAGCAAACAGGCTATGCACTCTTTCCAGCCATGTAGTATTTCCGCAAGACGCCCCGGCATTAGCTGTGGGGCTTTATAGTCAAGCCATTAGGCATAGGTCACGTAGTTGCGTGGGTAGTTTCCAGAAAGTCGAACAGATACCTTACTAAGTTTATCATGGTTATTCACCTCGCCGCGCCGTACGAAAAAGGTCGGCTGGAGAGTCAATCCGACTTCATCACTTGCCTAAGAGGGCTTCGAGACTAAAATCAAATGCAGCAACGGTTCGATTGAACAACATGATGTCTTTAATCGCCGGTGGGCGGGGGAGCGGACCGAACCACGTGTCCTTTCACATTGTCACTAGAGTAAACCGATGCACATGCAGATCTACATCTTAGAAGCCACAGGCTGAGTCATACGCGTAAGAAAAAGCCGGCCAGAGTGGATCAAACTTGTCGTCGTTTACCCGCATTTC
> #2 GGGAAnnnnnTGTAA 115 
TATTCTCAGTTTCGATCTGCATGTAGGTCTCAAAACTCCCAAACGAATTGATCGGCCAAGACTACTCAAGCAGCCACCTATTAACGCGTCCTTATATACTGGTAAAACCTGAGGAGGGAACAATTTGTAACTCATCATTCGCCATCATGGTACCGATAGATTAATTGTTCACGCGCGGAAATACCGCAGTACGAGCAAATCAATCGATAATAATCCGGCACCGTGAAGAACCACACAAAAATCATGCCCGCGATGGTGATTCATGACGACTCCACAGTCTCGGCGATCGTCCACCTGGCGTATAACATACGCAATGAGTTGAAGGCCATTGTTGTATATTCCACGTTGGTCATGGCTACTTAGGGCGCCCATTAACAATGTCGGTAAGACCTCTGTCAAGGACCCGGCGCTCGCTCCTAGCCCGCTGGAGAGTGTAACCGGATCCGGGGGATAGCCCTTCGTTCCGCCTGTGGGTTCCCTAGGAATCCTATCTGGCCTGACGGTACGCTTATCGTCGATCAGGTAAACTTGACATCGCTCATAGGTTATGCTATGCTTGGGAGTCCATGTAGTAACTACGGGCTCTAAGGGATATACATT
> #3 GGGAAnnnnnTGTAA 87 
TCGTGTGGAAAGCTTATTTGCTCCTCGTACGTTCGCAATCATTCTTCGGAAAACCTGAGGCACACTCGTATTAGATCGCAGGAGTCCGGGAACTCCGTGTAAACCCAGTGGCAGATACCCCGACAAGCCGGGATACAAATGGAGCAGCGTGTCTACTGTAACGCAGGATGTCCAAGAGTGCCCTACATATTACGCCAAGTGCCTCCCGTAAAGGTGTAGTTCAATCGACATACATTCCCACCCTTAGTAAGACGACAGCCGACACCTGGATTCATCACACCGCGCCTCAAGGCAGGCCATCTGTTCAAGACTGGGTTCATGTGTTACAGCTTCCGATGACGCCCTTATACGGAACTCGTTAGGCTCCGTGAGTCTTATGAAATACATGTGCTATAAACGATGGTTCGTAAACATCCTCTGTACAACAATGAGCGCATTAATACATGCGTCCTCGTCATGTCGCGCTTAGTAGTCGGATATACGGACTAACTGAAACTTCGGGACTGTTCATGCCACTTCTCACCCGGACTGACGCCACAGCTAGCAAATCTAGCCTTTTATGAAAGCCTGTACTGGTGGGAGTGTACGAAGTGTTTCCAA
> #4 GGGAAnnnnnTGTAA 353 
TAAGGTCCCTCTGTGTAATATGTGCGTGGTCCTGTCCAGGTTGGGACGCATAGGGTACGGATTTCGAGGTCCGTTCTATAAGAGAGGATAGTTCGCTTTCGATATGCTTCTTTAGAGAAGATCTAAAATACCAACATTTGAGCTGTTCTATTTATTATTTTCAACGAACTGCCAAATACTAAGTACGCCGAATCAATACATTCCTCCTCGGCGAAGGTTTCATACAAAACAACCCAGGTAACCGGGAACATGAGGCGGCTACTCGACAGCAGGGAAAAACATTAGCCATGTTTGACGGGATGGCAGGATGCTGAAACCACAAATGCCCTTCGCATGGCGCAACGACGGGGTGGGGGAATTGATTGTAAGATGAAAACGGACCGTCAACTGCCGGCCTGTGGTAGTCTCTCCATTAAAACTTGCCCGGAAGGTCTCAAACTGGACGACGAGCTCGAGATGCCCAGACGAGATAGTCATGGAAATCGATTTGAATAGTCATTAGTTGATCGGCTGCAACATAGTACTGACGTATCAGTACCTTGGCTGGAGCAACACAGCCCAGAGGGCGTGCTCTAAGGCAACCCGGCAATCACCGTTACT
> #5 GGGAAnnnnnTGTAA 574 
TGTGGAACCCCGGGAATCAGGCTATGTTAGGTACCTCGAGTCCCTCCGGGCCTACGTAGTTAGTCTGTCGCATGCGATCGCGTAGAGCCAAAAGTGGGCTAGAACCGCATTCCTCATACAAGACAATGGAGGGGGTTCAAAACGTTGGTTTTCTAGTTACTGAGAGCATGAAGCGCAATTTGTCGTTCTTTGGTAGCGGCAGCGATTATGAGCTTTGGACGTAAGAGAGCCGTGATCTAAGAGTTGGCAGTGGTGATCAGGCACTCCAACAGCTCACTCCGAAATGATTCCCGCTGGAGTCTCGGTGTGTAAAAATTCGGGTAACTGTTCGAAAGGTACCTCGTGGTCTCTCCTGGGACCCACCATTTTAATGGGACCCATAGAAAGGATAGTCTTCTGATTTCCGCGTGTGTCGTCACCACTTTTTAGCACAATGGAACTTAGAGCCTGTTAGGTCCTTTTCTTACCAGTTCTCGCGTACGTCCGAGTTGGGTGGTTTTCGTTCACTTATATTCACCGAAATGTCAGAAGGGCCACGTAGGACCCCGGATGAGCATCGTCACACGATATTTCAGGGAACCATATGTAACCGCGGTCGGC
> #6 GGGAAnnnnnTGTAA 179 
CATCCGTTTTCACTGCGAGTCAATTTACCGTTGGATATGTGTTATGCCGTATTAGGATACCTATCCTCACATCATAGACATCTGCCCCACTCATCCAAGCCGAGGTGATTAGATAGCCTCGGTGGATGACTCATAGGGTCGTTGTAAACACAGAGAAGTATGGTGGGAACGGACCTCCTGGGAAAGTTATGTAAGAGAATCGCGAGCCACACGTCTCGCACATTAGTTGAGAGTGGGTAGAATGACGCTTCATCAATTTCTCCGATAGTAATCAGCCAGATTATAATTAGCTTGCTGGGCGGATGGATGGTGGACGAAGAGTACCCATTGAGCCCTTGTGAGAGGCCTCTTTGTATCATATTGAAATAGGGGCGCTTGGACGTTCTGGTCTGCCGCCGCTATGCCTCACTAGCTCTGTCGCAAGGTTTCCTCACTGAAGCTTTCGAACTCTAGTGAGGTTTGCTTACTAAATTTACTAGTGCTACGATATTTGAGCAACAACTTCAAAATTGATGCCGCCGAAAAGCAGGAGATCCTGCACCGCACTCTAGCAGCAATATCACCTTGTCATGCCTCGGGGGATGGCGGAGCCGTTGGCCT
> #7 GGGAAnnnnnTGTAA 533 
ACGCATATCGCCCATGGGGCTATGTCAAGTGGAAACAAACGCTTCGGAAACAAAGTGTAAGGTTGTAGTAACCTATCGTGTAGTAATGTTTGCGCTCCGACGCGCCCGAAATAGGCTCTGAGACACCCGTCTCGGGATAAACTATCCGTCCTTCCATGCCCTCGCTACGACGCATCGATCCAACGCCCTGGACTGTGGACTGTAGGCATCCACGCTTGATCTTGGGCCAGGTACAGACTTGATAGCTGTACATATCGAGTGAGGGGCGAACGAAGTCGCCGGCCGAGCCCATCGGTCTCCTGTTTGGAATCGCTTATCCAGCAATGTACCCATCTGTGTTCACTTATTCATACTAACTCGAGGATGGGACCCGGACGTAATAAATACCTGTAAGAAAGGAAACGGGTCCACCACCTCGAAAAACGACGTTGTTTCGCATTAAAACCAGAAGAATCGTGAGGGCCGGTTTGGTGGATAACAAAACTGTGAACGGGAACTAAGGTACTACTCCACCCATATAAAGTGGTTGTTAGGGGAATAAATTGTAATTGATATCTGCCGACATCTGGTAAAGTGCTAAGGACTTTGGATAAAAACTGT
> #8 GGGAAnnnnnTGTAA 318 
GTGATACGCCCTGGGCCATCTTGTTGCGAAAGAGGTTTCAAGTGCGAGGTAGTGCGAGCATCGTAAGTTTTTGGGTAGCTCCCATGTTCATACCTCCCAAATAGGGCGATCCAGGACCTGCTGGACAGGAGGAGCGAGAACGGGAAGCCCTGACACGATACCTCAATAGTCACTGGTATACTGGAGTTTGTATGCTGAACTCCCATTTTGTACCGGTCCGTAGTTTGCTGGTTTATGTGCCCGTGACGGGACGTACGTTGCCCCCCATATCCATATTCCCTCTGATTTGGCAAGCCTCATACACACAAGCCGGAATATGGGAAATCGGTGTAATGCAGCTTTCGTCCTATGGGAATATTCTGGACCCGTTCTGGCCTGCTCTGTTGGTGCACTTCAAGGTCTGTCTCACGAGCGCAATAGAATTTAATTGTAGCATCCAGTACAGGAGGACGCAGACGAAATAGAAGCCGAAGCAATCGCCTAGAGTCATCAGCTGGCATTAACCACACTGTTGCTAAAATCACGTAAAAATAAACACCGCTCACGTCTTCGAGAGCATGATCATGCTTGCAGGATCTCAGGGGAGCGGAAGTCGGTTCT
> #9 GGGAAnnnnnTGTAA 584 
TTACATGTAGGTCATTCCGCCAATTGGGACATCAACATAACGTGTTGAAAGGAGCTCTGCCGAGTATTTTTCGTTCGCCGCTAGGCCTCTAGGAACATAAGTCAGACAGTTTGTCACTTGGTAATACATCACCCGTCTATGTTCGACTTCCGACGACAAACAGGCAGGTGGGCCTTCATCCATGGCGTCGATGGCTGTCCCTTGAGGGTCTACGGTTATCGTAACCTTCCAGAACCGTTCAGGCAACTCAATTAAAGTTTATCCTGGGCCTCTCTTGAGTATGTTGTCGGAGCGTCACTGGGTCAGAGGTCGGTCCGATAGTGACGCGTAAGGTTGGAAATCTCCAGTCCTTCCTGTAATAACTAACGAGGTTCAAGTTTAGGCAGATGAGTCTGCATTACCACTACCTCAATGCTACTTGCGTCAACTTCCACGTGTACAACATTTTAGGGAACCACGAATCCCTATGCATCGTACGACCGACTCGTTATTTAAATCTGGACTGAATGAATGAACGGCCGAAGCCGAGGGAGTTATTTGTTCGAGTGAATTCTCGATGGCCGTAGTACGGCGTTGCGAGTTCAGGGAAGGGGCTGTAAT
> #10 GGGAAnnnnnTGTAA 558 
AAGTTACGATCTACGGTCTTGGCGCTATCATCAGAAGCGTATGAAAGTCGGAATGCGTATTAATGCTAGCTTAGTAGGTAAGAACGGACGTAGAAACTCTCAGCGGGCACCATCACTGCCCACTACACCCCGCTTACCCCTGCGTGTGAATCCCCCGCTTGACTTCTCGAGCGAACGTAGATACACGTGCGACATCCTGTTACGACTGATCATCCTGAGACCATCTAGGGCGGGATTTCATGAGTGCCGACTCCGGCGATACCTACGTCTTAGAGCGTTATATAGGGTAGGCAAAACGTGCTGTTACCAACTAAAGGGCTCAACAACCGAATTGTGTATTAAGACGTTCAGGAGTAGAGAAGAAATGTTGGTGCTTTGTATCGTACAGCGTGATGAGAACGGACTTATGTTCCGACTATCGGTGCCTTCTAACACCACAGCTTGCTTCAGGGCCCGGAGTTGTATACTGCCTCACGTATTGCGTGTGATAAGGTGCAAAGCCCGCGCCGAAAGGAACGCAGCGAACGACGGGATCCCGGTGTAACACTGGTATGATTGGGGAAGATCATGTAATACTCACTACGGCGCAGCCATGGTAGA
> #11 JUNK SEQS
CCACACTTGTAGTCACGGGGATTCTCTGGCGTGTCGAACGTCATGCACTTTAGTCCAATGGGGACTTCTATGGACACGCACCATACCAGATAGCATATATAACGATGCCACGCGCCTGCCTACCCGCCCCACCGTCCGGGGAATGCACACTTGAATGCCATCCATCGATAGCAGAGAAAACTTTTTTGCAGACTACAGCTTAATGAGGAGGGCCCACAGGAAGGAGTACAAAAATTCCCCTATACCCGCTAGAGAACTAGTAGACCTGTATGATTGAAACTCTTTTTAGAGGAAGCGCTCCTTGGGAGGATGCTCCGCCCCATCACTGGGTTCTCTCCCAGCGTATAGAGTCGGTGTGCCAACGTGCCATCGATCAGGGTAGAGATAACCCGGGACCCGCATTAGAACGTAGCAACACCCGTTACTGGCATCAGGGTGTCCTAGAAAACCCAACAGAGACTATTGCCCTCTCATTATTACCGCCTCTTAACTAAGGCTAAATCCGCCCAGGCATTTCGGCGTAGTGCACCCGAGTGTATAGGCGCACGTATCTTATCCTTGACGTAAGATGTCACTATCTTCCGACCGGCCACGGAGGTG
> #12 JUNK SEQS
CCCTCTGGGTCCAGTCTCTCGACTGTAACTGTAAGGTAACTCGAACCTGACAAGAGGAGTTAGTAACTACAATGATACGGCTTCGTTATCTGCGCGGTCTAGTTATGAACTCAGGGCCGAGGGTATCGGTCTCAGCTCGTGCAGTGCATTACCGCCCGAACCTGGCACGGCATCTGAAGTTGCCAGGCAGCGAAAGGATAGACCGATGACCTTGATATCCCGTCTTTCATCGTGACGTTGCCGATGAACCCTTAAGTATTTCGGTGAGCTAGAGTACTAGACCTCGGAGCACGGTGATACTAATTTTAGTGGAACCGTGACGCTAACAACCTGCGCAGCGCTAGTGTCCCCGTGGTTTTTCCGTGAATGCCAAGGAACCCTTAGCGGACCTGGCCCGCAAGCATTGTTAACTTCCCTTCACCTTGAAAGACAGCTCAGCATGTGTATGACGCGCAAGCCACGATTACTGGTCAGATTTCTATAGCATTCATTGTGCTTCGCATCTTAGTCCTCCGGCCCTCAGTTAATACCCGATCATTTCAGGCAAGCCCGCTCAAGTATACCCAGCACACCGTGTTCAAGTCGACGGCGGCTTGAGTA
> #13 JUNK SEQS
TTCCGATCTACTTAACCCTTGCCAACGATGAGCCTTCTAATGTGGTTTCGTTTATACGAAACTCGGCACCACTATGTTCACAACCTCGCCTCGGTCAACGCCTCCGTCCACTCCAGCCAGGTACCTGGTTAAATCGCATTCAGGGGATTACCACGCAATTTTAAGCGAGCTTCCCTTCGGCATCCGTGGGCGGCGATAACCTAGACGTGACTACCGTAACGCTATCCGCCTGCTCCATCGTGCATGGGGGACTTCGCGAGATCCGGGGCTAAGGACAGATAAAATCGAATTAGACCGTTTTATCGAGGGGCTGCTGTCGTACTTCAATTTGGTGTCGGAAACTTTGCGATCACATGATGTTAGGGCAATACACATATAGTTTTATTTTGCTCCCAAGAAGACGCGCGCCAAAATCTGATCCGGGTGGCGTTGACAGGGTTGTAGTCGCCCGGTCAGTTTGGTAGAACTGAGCAGTTTCAAGTGCATTTGTCAGGGGGTCCAAGAGCTGTTGCGCTGAGGGCTGTCAGAATCATTAGATATGGCCTATTGCCACTTGACGACTAAGAGTTGGCCTGATGAGTCGACCTCTCCACCATCTGA
> #14 JUNK SEQS
CCCGAATAGTGCAAGCCCGAGTATACTCACCCGTATTTTCGCGGCAAGCGTAGTTGAGAAACGGAGCTCAATCTCGTCCCAACGTAAATAATGGCGATGCTGACCGTCTAGTATCATGAGGACATTTTGCCCTCGCTGGTGAGTTATGGTCATGCGCAGTCTCAATCACTTATCTGCGCTCGAAACTGCCCGAGGAGAATTTTTCGCGAGGCAGGCTCTAGAGGTAGCATAAGATTGAGTTAATGGACTTCCATTTTGAACAATATTTTCGGCGGTCGAAGCGGACCTTCTACTAGGTCGATACCGAGCATTCCCCGGAGTAGATGGGCTACGAGATGGAGCTTGAACGCTCCCCAAAGCTGTGTCGGAAGGGCGACGCTTAAAGCCGCTTCGGTCACTACCGTGAATTCGGGGTATAGCTCGCACGAGCATGGTATTTGACAGTTGTTAATGGAGTTGCAGATATTTGTCTAGCACATCATAGCAAATGCAACTCCGATCGGGAAGCACGAAGTCTTCGGGGGTCTAAAACGGTGGCTGGGTGAGTTCAGTGAGGGCGGCGTTCTCTACGTTCCTTCTACCAACGGTTACCTCAAAGTA
> #15 JUNK SEQS
TCTGGCCCGAGTCGTTACGTGAACCCCCTACGGCAAGCGAGATTGTGGACCGCGTGTATGCAATCATTCCTTCTTTGCCGGTCTCACACAGGCGCGGAGTGCTTAGTGTACGTGCAGTATTGCAAGTGTCGCGCATTTCGAGATAGATCAGATACTGAGCCAGTCTGAGAGGGTGTCGGGGAGCATCTTTAATTAAGGAAGGTCCCAGTGACGTTTGAGGTGGGCGGTCGATATAGAAATGCACATAGTGAGATAGCGCGACGCAGTATTTCAAGATGTTATCCGGTAAAGCGAGGTCTGAGTCGGCGAACCAGGGACGCCCGTCAGACCGCTGGGAAAAACCATTTAACCGGTCATTAAATCACAGCAGCATTCGGAGTCTCAGGACGACGTTGATACTGTTCGAAAAGTGGAGATGGCGTTGGGGCGAACTAGCAGCCCCTTCCTATCCCCCTTTGCCGCGCCCGGTTTAAGTGTTGGAATCCTCACGCTTAACCGTACGCGAAATTGCAGACTTGTAACTACTCGCAGTGTCGACCTTGTGGCCGTCGAGGATCCCTCTGTTTCTAGGTAGCGTTAGATGGCGCGTGCACTTAGATG
> #16 JUNK SEQS
GGGGATCTGCCGAAACGCAGTCGCCGCTGCGCTATTTAGGGTAGTCAGGAAGCGTGAAGTCAAAATTTACCGCGAATAGCAGTGCGACTGAAGACGAAGAGTGTCGTATGGTACCCAGTTATTTAACACTATTGGAACCTTTTAAACAGATTATGATTAATATGGCGGTTGGGCGTCATAATTAGCACAAGTACCGTACGTTAGATCCTACTTAACCATGCCCCGTACTCTGAAAATCCGGTCCTCTCGGTTTAACTATGCGCCGCCCTTTCGCGCGCGATCTGGAACATAGCCTAGCCCACGGGCTAGGCGTAACAATCTTTCAGCGTGATTGCCTCGGTTAGTAAACTCAGACGGGAGCACATTGGAAATTACGCCGGATGGTAAGGCATCCAAAGTAGTTCACTCGGTTCCCCCGTATTTAATCCCACTTCATGAAAGTTTCCAGTTGGGGGTCTATTCGTGTGATTCCGAATCCGAAAGTGCGAAGTATCTGACGTATATACGCGAGGCACTCTTGCGGCACTAGCATCAGCCAGTCAGGCTCGTCAATGCTTAAGGACTATAGTGCATTGATAGGCTGACAACAATGAACATCGG
> #17 JUNK SEQS
AATTTCTGCCAGATTGTTTTTGGTGTTCCGTCGGACATACAAACTTTGGGGCAAAGTTTACGCTCCCCACGCCGGCCCTTTCATCACCAACCGTCTAGACTTGACACTCCGAGTTATACTAGCGCGGGAGTTCCTTCCGGGAGATCATCCGCATTCCCTCAGACTAAACGGTTATGCACGCATCTTTCAGGACTGATGCACTTAAGGCGAAAATCTGAATTTTAGCACACCCCACCGTGCTGCTGGTATTTGGTGAAGCAAGCCGGGCGAGCTTCCCACATCGGAAGATACTGGACCGGTGAACTCGACACCCTTCACCTCGGACGCGATCGTCAGTGGAGTCTTAATGGGTAATCGATGTAAGGAACTTCCGTCCTCACTGCAGACACCGACTTTTTAGGGACCCGAGTGGCTGATTAAATCGGACCTGAGAATCCCCTATCGGTGGTGGTCTCTTTCTCCCCCAGGCTCGTTACGGTCAGCGCGCCCGAGTCTACCGGCAAATACCGCTTTACAGGCACCGAGGCTTTGATGAGTGACTTAGTCGCAACCCACAGGTCGCGCAGATAAATTCCGGATGACTCCCCTTCACGGTGCTCC
> #18 JUNK SEQS
TGCGTGACGTAGATACACAAGCCCTATATCGGTTAGCATAATGATGGTAGTGTCTTCTTCACTTAACGAAGAAACTTTGTCGCCTCAAATCACCTCCATCACGAGTTCGGATACATGATGACGCGCGTCGAGTGGCCGGTAGTAATTGAGCATTCCCTAGCCACTTGCCCACTTCTTAGTGTTGGATTTAGCCGGACACGCGTCCAAAAGTTCGCAGATGACTCACGCCTATCTATAATATTTACAAACAGCCCTCGCTTATGGGGCGTATGTGGCTTCATTCAAAGGCCCGAAAGGCCCCATCGGGCCTCAGTAGTGACTCTTCTGAATCCTCGCTATATAACTATTTTAGCTGGGAGGTATGCGTAGGAGTATGATCTGCGTAAGGAAATAACCGACATCGGCGAGCGCTTTTATCGTCTGGTTTCACCTGACAGCGTTTGTTCTGGCGAAAGTACAAGGTCGACACTTCGCACTTACAGCCGTAGCCGTTCACCCCTAAATCAAATAGTGTACTCTAGGTCTAGCCTAGTACAACCTGTGAGTCCACCGTCTGCCTGATATTCTTTAGCTCCGATTAACGTGCCTGCCGAGCATATG
> #19 JUNK SEQS
CGTATCGTAGTATCTCGAAACCGGTTGTTCCATCCGGTCGCAGACCCTCCTTTCCGATCAATAAACGGCAAGAGTGTACAGCTCGATTTCTAATAACGGGGGATATCTAGTGTTTGTGCTTATTTTTACCGATTTTGAGGGGAGCTAAGCTCCGCACACTGTTCGGCCGTTACAGGTGTCTGTACACGAGCGCAAAGCCAAACGATAAGTCCGAGTATCCCTTGTTGGATGCATTATTACTGGCGAATTCAAATTATCGTCAACATCTTGAGAGTGTTCGACTCCGCATTTATACTTTGGCGACCTTAGCGTGCATTCTTATTTTCTGACCCACGCCCCTGTGCCGAATATTTTTGAGAATCCTTTAAACTTCGAGAAGAAGTTCGCCAGCATGTGCAGCCGAGAAAACTACCACGGGTTAATAGGGTGCAATCGTCTTGGAATACCGTACAAAAGTGCCTCCGGACATCGCCGACTCTTCCTCCTTACAGCCTTATCAGGGTTCTAAATTCAGGGCCGTCAATATTTATGGCCCGCCTCCGTCCCTGTGCAGCTGCGGCCAATCCCGTAAATTCAACGTTAACCTAGGGATGAGTCAGA
> #20 JUNK SEQS
AGATCGTCTGCGGCTTATGGCGGTGATTACACTAAAGACCGGTATTTAGCGATATCCGCCTCGGCTGATACCGCCGAAGGGAGCCGTGAATACGGGCCGACACTCGCCGTTAAGGCACTACGAGATACATCCTGAAAGCTCATCGCGGGCTTATCAGGGGCTTAGAAGGCCTCCCAGTGCCCACCGCTATGCTCCCCCTTGCTTGATATGCATGCAATAAGGCCTGGCTGACTTACTACTGTTCCCGCAGCGAGATAGATACATAAAAAGTGCGAGTGTTAAGAGGTGAACCCCACCCCGTAAATAGGGCGGCAGTGGCGGGTTTAAACGGAGTACTGAGTGAAGTTACAGTGGGCGGCTAATTTTAGCAAAGCAAATACTTACCGGTATGCTCAGAACCCCCTGCAGAATTTTAACGTGCCTCGTTGTATAGAAACATCAGAAGAATGACACACATAGTCGTTGTTATGCACGATGAGCAACGAGGAGATTGGGCGGCCAGCCACATGTAGTCATTGTCTGCCCTGTCTAGGGTGTACCTCAGGACCTCTGTATATGTCCATTGGGCGTTCCTTTTCCGGAACAAGTGCATCTTTGCCA
> #21 JUNK SEQS
AAGCTCCGGGCAGCGGCACTCGTTCGGTTTATTGCGTGCGAGGGTAACACAGTTCCCTAATAAGGCCGTGATAGCTTCATGCCGAGTGGTGCAGTGTAAGGACGTGGGTGCGTTAACTGTGAAGTACGACCTGGCCCTTAGAGCTGCCCTAAACGTCTCCCGATCGAGCTGTTCCTTGACGACGCTCGTGAACATGGTAAGGTCTAATTAACCCTGAACTGCTTCGCACCATATCTACGTGGATTTCATGTCTTCCCGCTACGAATTACGTTATGAGTACGTTCGAGAGTTGACGCCGCGACCAATATGAAAATGGTAGGACAATTCACTGCATCAGGTAGACGTTCTTTCTCCAAACACAGGACACTGATAAATATATTTAGACGAGAATAGGCTGGGAGGATGTTGTGCTGTTTGACGACGTTTGCCCCATCTCCGTAAATGATCGTTATAGGTGCATGCTCGGGTAGAAGTGGGAACTACTTTGCAGAGTATCGGCTACTGAGCTGCACGCACCGGCAGATGTACCCACGTATCCGTGGAAAACCGTGGGGCAGGCTTCCGCCCGGTGACGCCTGGCGCAATCACTGCTTGCATGTC
> #22 JUNK SEQS
CCCGTGAGCGATTATTCTACCCACTCCGTATACCGCTGTACTTATGTCGAGTCGACTGTGGTGAAACTTAAAATATGAAAAGTCAAGTGGCACTACACATGATGATCGTGGTACCCCTATCGAGCATCGAAAATGATTGGCAGGGTTTGTTACTGTTGACGCCGATTTTCGAGAGATCTCCGCGCACCGGGATAGTTCTGTCTCCCCATACATTGATACCGACCATATCTGAACCCGGCCGTCCGAGCATGGTTTTGTTTTCTTGACAGGGCCTGTTAATAGCTCATAAGTTTTGCTTCGGTTTTCTGGTGGGTCTAATAGTTCGCGCCATTTGGGACCGCTATGCGGGGGACCGTTAAAAATAGCGGTTAAGATCGCTATGAATGTGTAGTACTGTGCGCCGAGCCAGAAGGAGGTGAGGTCGACATTCCATTACACCTGCCACTGACTGTGACGCGGATTAGTCTTGAGACTCTTTTAGGAAGCTTTCTTATCTACTTCCTTCAGAACAGTATCGGACTTATTGTTTGGATGTAGCAGTCCGCAATGACCACATTTGGCCTCTGCCAGATTCCACCATGCAGGACGATACATGTGACG
> #23 JUNK SEQS
GCCCGGCTACGGGGACGCTGATACTGACGCTAGACAGTTGACATTAAGCTAGGATCTTGCCCGTCTAAGTGTCTGATGGCCTTTTGCGCTAGCGGGCGGACCTGACTTTCAAATTACAGTAGCCATTGCGGTTCCTGAGCGTCGGAGACCTCTAGAACGCTAAGCGCTGAAATCTCCCCGGATGCCGCTAGGATCCCGATGAACCTTGAACTCACGGTTCTCTTAAACTACCACTCAGTAGATTCACTTAAGGTCGACATCCACGTGGCGGAGGTTGCGGCGATGGGGTGCCTCGCCCTGTCGCTGCGTTAAGAAAGGGGATTTACACGTACAGTAAAGTTGACGACCGTTGGGCTTCAGAATATGATGGTGATTTTCACATTTCAGACGGCTGCGAGCTAACCTAAGCATGTGCAGTATCTAACGGCAAAAACCAGCGTCGCAAGATCCGTATTCCGGCGTCGATGGACGGTTGTGTGTACGAAGCCATGGGTATGTCTATCTTTGCGCAGGTGGCTTCTCTCATATGGGGCTCAGACCCGTTCGCGCATACGGCCGAAAGGGCAGAAACCGAATGCCACAAGGGTTCATCGGTAGGAG
> #24 JUNK SEQS
GCTACTTAAAACAATGTGCAGCCCTCCCTCTCGGCTCATCATGAACGTTTTGAATTCAAACTCTCGGGGGTGCCGCGAAGATAAATACTAGAATTCGCAATTTCCCGTGTCGGCGGAGATTGTTCGATAAATATACATAGGGAATTTACTTACTTGCAGCAGCACCCCAGAGAATTTGTCCTCGGCATCGCCAGGCTTTACTGCTCCTTAAATCGCGTCTCGCGATTTGGTACGCCTGATTATGCGAACCTGTAATTAGGGGGAATCTGCGCCGTGATGCAGTTGAGGACAGTGGTCTGTACACTAATTGAAATTTTGCTTCGGTACAATAAAAGTAGGAAGACGTACCCCAGTGCTTCTTCATGGTGACGAAGCGGCTTGAAATGCTGTGCAGAGATCACTCCGGTAAGTGTTTGGACATACAGCGTCTTGTATCTGCTAACTAAGGCTGATTAGATCCGATCCGGAATTCAAAACGGGGAGCTTTTGACACAGGTAGTACAACCAGTGACGTTCGGAATCAAGGGCTAATCCTGGTCCCCTTAGAGAAGTGTTACCCACCTGGGCACGGGTCCATCGTGCTAAGACACGCGCACACCC
> #25 JUNK SEQS
TTAGACGTTCTCGGCGACTAGCGATGCTTTAGGAATGTGCACGGTTAAATAGCGGAAATTTTCCAGAGCTTCACTAATAAGAGTTATTAGTTGACGGCATATACATCAGCACCGAAGAATGTGATTGGCGCCCGGCCTCAACCGTCGGCGCACTACTTTACACTGAAATGAATCGTGACATGAACACATAACCGATGATCGTCGATCTAGTTATTCTCGTCGAGAAGGACATCCCCCGACATAAGTCGATCGGCAGCGCCACACGCGTTTATGATCACTAAAGGCTCGCGTCTAGCCCCCACAGGATGCGGCGCATACCCTCTGCCTGGATGGACAAAGCTAGCCGCCTGTGTGAATATGAGAGGCGGGATCCGGGATAAGTGCCTGATCGTTTGGAAAGCATGGGAGCAGTTCCAATCTATGTGACTCGCGGCAATAGACCAAGCCGAGCACTTAACTCTATCCTCATTCAACCGGGAGACGCCCCCGAGCCCGGATTTTAATCCGTTGCTATACAGGTGAATCTGCGCACCACGCTCACGTCCAGCGAAAACACAGGGTTAATCGCATCCCCTGCCTTGATGCTACCGTACTACAGGA
> #26 JUNK SEQS
CTGGACACGAAAAATCTTGCCCCTCGACAGGGCAAGCCTTCAACATGTGAATCGGGAGAAAGGGGTATATGCTGGTCATTATTCCCACAAGAGAGATGTTGCACAGCCGACGTAACCAGCAAGGCAGATCACGAGGTTACTCATCAAGAGAATGGAGAACCAGTCCGAAGCATCTACTGCCGCAATATTCAACTAGAGGAAAATCTTTGCAAAGAACCTCGACTTCGTTATTAAGGTCCGTCGTTGTCTTGCTTCGCTCATAAAAGGAATGTAAGAGCCGATTTGACTTGATTATTGCTGACCACTAACCGCACCTGGGCCGAAGTTCATTAACCGACGCTATTCAGTGCCTTCTGCTTCGGGGTTAAAGCTGATAACTTGAGGGGATCTATCGCCCGCGAGCTTATTGGGATCGCTGAACATTTAAAGCGTTAGGACGGTATGCCTAATACATATAATGCGCCGTTGACCAGAGTCGACCATCATAAAAGCGAGATGGATTACTGCCACGGCCTCCACCAAGGACGTTATGATATGCAGGTATAACCAGGAGCGGGAGCACTACTATAACGTGGAGTCGCAGACAGTAAAAGTCTTCGT
> #27 JUNK SEQS
CTGCCACTTGCAGTATTTGTTGACGCACGGATGGATGCTCAAGGAGGTCATCTTGCATGGCGCTCGTTTGCTGTGGCAGTACATAGAACGGTCTGGCCCCTGAGCGATGGGTTGGTATTGCCCGCTAGCGTAAAGGGTCCCTACCGACCATTCACGAGCCAACAAAGTTTAAGACTGGCAGATTCAGCGTGGTTTATCTGCTTTTATCGACAAAACCGGTCAGAACATGTGTGCTCCGTAGAAGCAAGGGCTTTATAAGTAAGGCCATTTTCTTAAAAGGGAGCTGAAGTTGTCCCTCAGATATGAAGAGCGGTAGCAGTTCGTGTACAAAATATCATAAGCGAAGGCTAAGCGCACCCCCCCACCGCAGCGTATTGCACGAATTCTATCGAGTCAATCCCTTATGTCATTGTTCGACTTGCAAACACAGGCCCCAAACATAGGTTCAAATGCTTCATGACACGGGGGGAGCAAAATCAACTGGTCTTCGAGGCCAATGGTAAAAAAACAAGTGAGATGCCGTATAATATGTTGTAGTATTACTGCCGATTGCTGCTGATCGTCAGCGGCCCCGATTGGACCGTAAAAGATATGCTCGGT
> #28 JUNK SEQS
TTAAGCTCTCCATTTTTTTGATGTCTGGCACAAGAGTTTGCCGAAGTACTGCGAATTTGATTATCACATCGAGCAGTAGATAGCAGATCGTCGTATTGATTGTCTATGAGTTGCATTAGCTGGCCGACAAATTTAGTACTGAGACGTATGCGATTCGTGGAGGTGGCCGGCAGTCTGAACGCTGCGATCGCCCTATGGAAACCTCGGTGGACATTCCTAGGCATCAGTGGTTAAGCGAACTAGTTCAACAGTCGGGTACCGCAGCGTATTCGTTCGACGCCCAGTGCGGGACTATCTTCGGGAGCCACGTTTATCTGGGACGCAGCCCAGTGATACACTGAGCACTTTCCAGTCTGGATGTTCTGCCTGACGGTGTGGTTTTGTACCTCACATGAGACCGCGCTCTGTCCTCACACGCATCCACAATACAGGGTCATTTACGCCTCGCGGCAACCACAAGAGAGGCGCAGCCATTAACCTAGTATAAAAAGAGGGATCCATTCTGATGGCCGTAGTAGTAGGAAATCAAGATCCGTGGGATTGGAACAGCCATCATACTAATTCCGCTATTTGCCGCTTTAATTCTGGCGGCCGGGATCA
> #29 JUNK SEQS
GATCCATGTGCTGAGAACGCTAGAGATGAAGGCCTGGTCCCGCATTATAGATGGACGTTGTGCATATCTATCGACCTCAATATCGTGCGGTGAAGTCCCACACAAGCTTGTGGTACGGGCACTAGCATTCTACCACTGATAACGTCTCACGATCCCTCAGGTGTATAACATCAATTGTCGATGTCTAAAAGGAACATCAAGTCGACGGATAAGGATGATGCCCCGGCCAGGGCTACAGTACTCAGCTACTGGATTGGCAGTGAACAGGTCGACTATAATGTCATCAGTCGCAACACCGTAAGCCCCAGCTAAAAACAGACACCAGGCAACAATCCATCGAAGCCTCGTTTCTAGTTAATCCTCACTCAATACGCGCGAACTCAAATTAAGCCCTGGGTGGGTTAACCTGGACTCCTAAAAGCGAAAGGTCCCAAGAGTTACACCCTACTAGGGAGGAACTCGACGGGAGCATCGAGCCAACGGTGAGGCTCGCCATAGAGTACCGGTTTTAACGATTGCACGGGAGCAACGAGTCACAAAAACCGCCCTGCACAGCGTCTCTTTGATAATAATCGGGTTCCCCGCTTTTAGATCTGCGGG
> #30 JUNK SEQS
GGGCAATGTTACACTCCTAATTATATCGCTATCGCCTAAGTATTCTAGGCGCAGAACCGTAGGGCTTAATGTTGTCCTTTAGAAACCGGTCTGTCTTATTACGTTCAACATCGAGGCTATGCGACTTAAGTAACTTTAAAATCGTTAAGCACGGCTGCTGTGGTACTTCTTCGATGAAGGCGTTCCTTGGCCCTCCAAAGTTTCTTTTTGGAACTCGGAACCGGATTCTTTGGGTCCTCACTACAATTGTTTCCCCAAGTTCCCACTCAAGCTGGTGCGCCGAGTGTAGGTGTCTTGGCGGTTCCCCATTCACCGCTCCGTAATCTGTGTCAGAGAGTACGCCAGTCGAGAAGATATCTCCCGTCATTTTACACCTAGCCACCTCATACGGGTAGCACATCCACGGATACACGCATCTAGCGCCGTGGAGCCTCTGTTCACCCTGCTTATCCCGGTCACGTGTGTGATGCTTGAGACCTCACGCTCACCCTATGTTCTGTCCGTCAAGGTTGACAAGACAGAACGTATTGGATATACTGTTCCTTCTCGACAAGCTCGGAACAACAAGTTCGATGTACCGGGGGAACGGAGGCTGGTTCG
