# Supplementary material for: A particle swarm optimization-based algorithm for finding gapped motifs
Source: BioData Min. 2010 Dec 13;3:9. doi: 10.1186/1756-0381-3-9 (PMC3022572; doi:10.1186/1756-0381-3-9)
Supplement: Additional file 2 — Experimental Dataset. The synthetic data sets and real biological sequences used in the paper. [file 1756-0381-3-9-S2.ZIP › synthetic/with_noise_seqs/25.txt]

> #1 GTTGGnnnnnGGAGT 319  GTTGGnnnnnGGAGT
GGCGTCTTTCAAGTGCGATTTCACAGGGCTCACGGCTCAGTAGCTCGCCGCATCGTTACATGAAATCTAGGTGAAGCTTTCATACCAACCCAACCAAGACAGATGCCAAATCCGCGACTCTAGTCTTGCTTGCTCAAGAAGTCTCTGCACTTCCGGAGACCTTTTATTGTACGCATAGCCTAAACTTCCTGGTGCGGACCTCGCTGCTCGAAGCCTAAACTGTGACATCGACTGGGATGCCGGTTTGTTGAGCACCCCAGTATTGGCTCTATGGGCCCCATCTACAGGCGCCTAACGCAACCTTTCACGCCGTAGAAATGTTGGTTAATGGAGTAATCCGGTACTGGATCGGCCACATAATTGACGCCTGTGCTTCCCCAGTGTAGCAGCACCGGGCTTACGGTCGATTCTGAGCAAGAGAAACTGTACTAGCTCTCCGAGCGGTAGAGGGGTGTGATGCGGATCCGGTATCGCACCGCACAGAGGGTCAATGAGAGCGCCCGTTGCACGAGGTGCCAAGAACGCTGTACAGGGCCCGGGCGATCGAGGAAGCCAGCTCCACTGTCAATGGAAGAGAAAGCCAGGCATACCAGAGCCGGC
> #2 GTTGGnnnnnGGAGT 174 
ACCTCTTGTGTAGCTTCGTGTTAAGCCATGCAAGTCCGTAAGCTTAGAGGGGCGGTATATGCTGTGTACTACCCACCTCACAGGGAGGTGGCTCTGATGCGGGTATACGGCTGTCATTTTCCAAGAGGTATCTGATCCATTGGCCTCCTAAACACAATGTAGATACGCGGACAGGTTGGTAGGCGGAGTATCGAAGCGTTCTACCGTGCGTCCATCGACTAACGACACATACGAGTGGGAACCGCATTCAGCATACCAGCATGGTAGGGAGTCTCGAACCATGATGCATACTTTCGTTAGTGCAGGGGGTTGTCGGAAGTATGTGTCCTGTGAATGGCAACTGACCGCCAACTGACCCGATGTAGGGCTTCAGAATCGAGGATCGTGAACAATTACCGGCCACAAGTCAATTAGATCTTCATCTTCAAATCCTTCTCCACCTACCCAGATTATCTGGTGGGAACTCAAGACTTGCATCGTCGTATGGCCAAAAACTCGTAGCTGTAGGGCCTTATGGCTTCTTGTCCCTCCCGATCCGTTTAGGACAGGTCTTCCGGTTCAAGGCGTGAGCTGTCGACAGACCTGTGAGCCGGAATGTCG
> #3 GTTGGnnnnnGGAGT 349 
GCTCGCCTCTTGATCTCCCGTTATTTCGATTGAGTGTACATATATATACCTAATTATAGTTGGTACCAGGACTTCGTCTCGGCGCCGACCACTGATTGTCAATTTAGTCCATTCGAGACACCCATCAGTTAATTTTTCGCGGACTGGGTTGAATCTACCAACAAATTACCCTTCCGATATGGTGCACGCGGGAGGACCAGGCGCTTTTGAGAGCGAGTGTCACCGTGTAGGGAATTTTGCTACCCTCTGTTTTACCATCACTTCTGAGCGTAGAGATTTCTGAGTCATACTGAGTTCACGGATCACCTAAATTAGGGGCGTAATTAGAATGGTCTTGAGTCGGAGAGAGGTTGGGCTTAGGAGTGCTCGCATTGTGTCGCACTTCTGAGAATCGAATTCCCCAATTGGACAAGTATGGAAGAAAGAACTCTAGTCCTTATAAATTAGCGGGAGGAAGAGCCCGTATCTGCTTCTGATACCTTCCCGGTGACACTTCGACACATGTCGGGATCTAGCGAACACCCAATGCATGAGCTATCGTATTACATGAAGGCAGCTCGTACTGGGGCTACTTATCAGTAGCGTCCCAGTTGAGAGATA
> #4 GTTGGnnnnnGGAGT 113 
TCGTCGACATCTAAGGCTGTTGCTACGCAGAATTTACTCCGGAGGTATGTGCCTCCCTGCCTCAGAATTCACTCAGAACGTAAATCGAAAGCTTCCACATGCCCGCTGCCACCGTTGGCCGTGGGAGTACGGGTAAATGCATGCTAGCTTGTGCTAAATCCCTAATAATTCTGACCATGTGCTAGGAGGTTTATTAGAACTGCCGGGGCCCTGATAGTGATGATCTATTACGGGTAAGGCTAACATCTGTTCCTCGTCGGCTCACAACGTGCTGGTCTGTTGCACGTATCTAAAACACGTAAATGTGTGCGCTTGACCCAGACGACTAGCTGCACTTAGCCATAACACGCGACTGCACGTGCCTCTGATAGAACAAGAGAGAATTGCTTTGCAAAGTGGGGAGGCGTTGCTACTAACCTAAGCAGCGCTCTCCCATTTGCAGGCCGCTTATTGCTAGGCGTATACTTAGGGGAATCGAACCAATCTATCCCAGCCTAAATGGCGGCAACACGACGCAGCGTGGCTTCAACTGTACCCCCTCGCGTTTTCACCTAGGTTGTACGTGTATACGCTATGTTGCTTGGTACTATGACAATTAGT
> #5 GTTGGnnnnnGGAGT 418 
CCCCAAATGCTCTCCAGAAGGATTAGGCAGTCTAGTATTGAGAATCAGCAATATGCCCGCTCTGCCCGAAACGACGCCAGCAGCTAGACACACAGTGACGACTTGACTCCGGCAAAAGAGTCGAGCTACAGCGGAAGCTAGCGTCGTGCTAACGATTATAACGGTGGGAGGGTAGCTCTACTAGCACCAACCCTTCGGTGACATCGAAATACGATACACCAGGCGGGAACGAGGTACAACTCGGCCGGCTACCGGTACTAGCACAACCACGTGACACTGGGGTACCTCGTGCAGGAGTCGATGTTTTATCGCACCCTCGCAAGATACCTGAAGGTCCGGATAGTGTACATGATCCGCGACAACGGAATGGACGGCACCCGAAGACTGGCGTGGAAAAAAGGAACGCCTGTCTTATATCGTTGGTGTGCGGAGTCTCGCACAGATGTTCACGATCTGCGCCCGTAATCGACTATTTCGGTTTCTTTGCAAGCCAACATGTTAGTTGGCAAATACTTACAAGGCTGGCTCTGCTAATGTATTAGTCCGGTGGCAAATGCGTCAAAACTTATGTTATCGCTCACGACGTTACTCCTCGACCAA
> #6 GTTGGnnnnnGGAGT 35 
AATTCCAAGACACTTAGTGCATCCCCGGGTCGTCCGTTGGGTAAAGGAGTATCCCGTTCCGGTCTACGCCTTTAGTCGGATTAAACTTAAATGTAGTGACTTAGTTGACACATCCAGATGAACGTGATAAATTAGTTATAAACACGATGTGGTTATCCGCCGCCGTAGTTGTATTCCTCTTTCGGGCATTCACGCACCGACAACATGCTTCGGGACAGCTCGATCCTGTCTACTCCGTTCTATCGAGTGTGTGGGTACCTGATATACGTATGATATTGGCGAAATTTTAAGTCCTACAGACGTCCTAACGCTTCTGAGCCTTAAATACTTCACAGGTGGCCTAAAAGCGTGCGGCGCGTACACGCTAACGCGCGGCGAGATAGCGTTTCGAGTCAAAAACGGATAGCGTTGGAAAGATGCGGACTACTCCATTATTTACGTAATAAGAAAGGGGTCGAATCATCCGAAGGGCGGCGTTTTTCCCTAGCAGCCGAGTGTTACCCTAGCTCAGACTCATTGTCTAATTTCGTCTAGGACTTGACTCAAGTAAGCTTCGGCTAAATAGCCTAAGAGCGGCAGCAATTTACCCACCAAGGCTGG
> #7 GTTGGnnnnnGGAGT 311 
AGCCAAGAGAAGTTGTATCACGACATTTCCTCTAGAAAAGACCTATTCGACTGGCTCAGGCCTAGCAGCCCGGGCGCATTACTTTAGAAAGCGCCAGGGTTTCCCTTGTTGAACTTCCTCCCGTGTTACGTACCCTACCTATTAAGTCTGGCTAACAACCGAGTCTGCAACATAAATTCGCATAAACAAGGGTACATAGAATATTCTGACCGCAGCAAGAGAGCAAGTAATATATGCTCCAGTCGGGTGATAAGGAGAAGATGTTCCAAGGAACCTTAGCACGCTACCACTACCTATACTTTATACGACACGTTGGGACCTGGAGTTTTAGGTGCAAAACACTGCGAATTACCTACGTACATTTCATCATTCCGTGCTGAGGCAGCCAAGCACAAGATACTTGACCGGCAGTTTTCACCCTGCAGCGGCGTACCATTGCAGATCTTGAATCTCGTTACGCACCCTCAGTGGCGCTCACCACGTGCGGCAAGACTCAAGGTAAAGGTTGCCTGTGAACGCCGTCAGGAGATCATGGCCGAGTTAGCCTGTATGAAGGTGCTCGACAGGGAGATCCGTGCCCCCTCCCAAACACTAGAGCGT
> #8 GTTGGnnnnnGGAGT 455 
GGCTAACCCTTGGAAAAAACACCAACTCTGACACCCCGGTCCCAGCAGGAAGCCTCGGGCATGAATCGGACTCGTTATGGTGACTTGCCCGCAAGAATGGTTCCGCAGAGAAAACTATACAGTATCCTATCATGCCTCTAATAATCATAACCTACGCGCCGGCCAGGAACAAAAATCATCCAGAAAGCGTGACACCGTCGACGACTAGTTAATGATGGACCGCGGTACGCTTTGTACTTAGTCCCCAAAACCTGACCAGACGTAAGCCGACATGGAAGAATCCGACTCCGCTAATATACCAGCTCTACGACCGGTGAGTCACAACAAAACCCATACGAGACTCTCACCTATTCTATTATAGCCGACTGGCTTAAGCCTTATGTCCTACATCGAGAATTTCAGAAGGCTCATCGTGAGGCGCGAGAAGTTCCTTCTGACCCCCGAAAAGGCCATCGGTTGGAGCTGGGAGTGTGCTGCTAAACATTGGCGAGAATGCACGCGAAACTGTGTTGATCTCTATATAAGGCGTTAGTAGCACAGATCAGGATGAGGTGGGATAAGAGCCAGCCGTCCAGTTGGCGCTGTCAAAAAGCGTGGGTA
> #9 GTTGGnnnnnGGAGT 458 
GCGTTCGCATACGGATGATGACTGACCGACTTGCGGGATGTTTCCAATATGCACTATATTCGGATAGCACATCTAGTAGATACTCAAACTAGCGGATACTGCTTCTCAATATTCTCGTCTGCCTAATTAAGGGCCTCTTCGAAGCTTTGAGAGATGAGCATTTCCAAGTTTGTTACTTACTTGCTCTTAATTAGACTATGTGATCAAATAGTTAAGCACCACAATACGAACAGCTAGTACTGATGCCACTCCAGGTGTGTATTGAGGGCTAACATACCAGACAATGTGCCCCAAACGGTTCTTTATTCATAAAAAAGTGTCTCCTCGCTGACCTACGTTGGTGGTGGCGAATTCAGGTTGCTTGTTACGTAAGGGCCCGTCGGCAGTGCTAGGTCCGCTAATAGCTTGACCCTTGTGGGTCGGTGTCAAACATCGAACTAGAGCAACGGTCTCTTTGAGTTGGCCACAGGAGTCCTGGCACGAGGTGATGTTTCGCGCATAATTCAGTGTATCACTTTAGCTCAATGGAGGAGCTACCTTATGGTTCGTCAAACCCATTCCCCAGCATGTGTTACGAGCTACTATACTTCACGGCCTCAC
> #10 GTTGGnnnnnGGAGT 234 
TATTCGTATGAAGATGGTGTTTCCAGACTGCGGCCATCAGTAGCAGAGCGCACTGCCGGAATGTAATTCTCATAGTGGGTATTCGCGAAAAATTTATGTACCAACGATAGGACCCATTATTATTTTTGCGGTTTTACTTGCCGTTATGTTCTTAGTTCCCTAATTTTATTGAACTTCGCACGTCTCAGGCTGCTCATACGTTGAAGTCACGGTCTGTTCCAATGAAGTCTCATTGTTGGAACGTGGAGTACGAAAACTTGGAGCATCCTGTACTACGTCATGTAGTATGACCAAGATTGGCCGGCGATGCACTTCCGGCCGGGGGATCACTCGCATAATGCTTAGCCATGCCCTTTAGCATACGGCCGCAAGTTGCAAGTGTATTATTGATGAAAGGCATGAGCAATAACATAAGTACGTCCCGGCAAGCTACCGCGCGGGGCGGAGTCAGTGTCAACAGGTTACCCTGTCACTGATATACCTTAATAGTGAGCATGGGACAATTTTGTGGATGTTGGTACCCATCTCTGGCGGACCTTCCCCATCTGTGGCTTCGCAAAGGCAACCGAATCGACCCATCGGGGCTAGTATGGAGTGACG
> #11 JUNK SEQS
AAAGACAGGTTACCGTATCTTACGCACTAGCAGCTGTTACGTCAAATATAAGCCAGCCCCTGGCACATAAAGACGACCCAGCTTGTCACGCAATGAAGTAGTTGCCTGTATCCGATCCTGTCTTACACTTCCTAAAGTGCTCGATGTCTTTGAGCATCCGCTAATAACTGGGAAGTGCACAATAGCCGGGATCATCATGTGCCGCTCACGCCGCGAGTGACTATTTAATGTCTCTCAACCGGTATCCCATGCGGAGCAGATCCGGATTCAATTTAGACAAAGGTAGCCTTGGATATAAGCAGATGAGGCGTGACCATGCGCTACTCATCGACCACTCTCGCAACCCCCTGTAGAGCCGAGCATGAACCTGAATACAGGCCCCGTCAAGGAATATCAAGGTCGAAGCAAAGGCTAAAAAGGAGGACTACGGCTACTTGTTGCCTACTACTGATAGTGCATTGAGTCCGACCGGTGTACTGCGGAGAAACAACGATCGCTGGCAAAGTAATGCCACTACAGCATAAGCGTCACGCGGTCGTACACCGCGTCACCTCCCGACTAGCCATCGGAGTCAATCGGGGTTCAATTAAGCGAGTTTCC
> #12 JUNK SEQS
ATACTCAATGGGGCTGGGCGGATCAGATCCCCACGAGGAGCTATATCGGTCATACTGCGAGTCTCATTGTCTGCGTCACTTGTGTCCCGTCCTTAATTTCGCCCGTATTCGGAGATTCACCGGACGAACTCAAGCTGCGCGCAGTACGGGTTAGTCATCGGGGTCTGTAAAGCACACGGTAGGAACCAAGGGCACGTTCTACGCGTGTCAGGGAGGCATCGCTTGCCCAGCAATGGGACTATCTTACAAACGGAGACTCGGGGGCAATACTCAAATACTAGATAACAGACAGAGACTACTCAACAAACGTCATAAACAGGCGACACTTCATTATAAACCGATGATGACGGTTATCAAAAGATCAGCAGGGATCGTAATCGCAGCATCATCGTATTTCTCTCGGGACTCAATCCCGCAACTCAGGTCCACGAGAGCCAAGAACGCTAGTAATGACATTCAATAGAGTCGTTTAACCTCATGAGAATATGCTGATCAGACAAATACACAGCTACCACCACTCAGCATGGTTGTAGTCGCCAGCAAGACTAGTCTCTTACCTATTACGCATTAGACGGCTGGGCTCGGAGTCCAAAAGTGGGC
> #13 JUNK SEQS
GACTGTCGCTAGGCACCGAGAAGACATTGGACGCACACTGATATACACTATTCCAGGTCACCCAGGCGTAAATCTTGTACTTCAACGGATTGAAGGGTCGTCGGGCCAACGTATAAAGTAGGGGGACCTGTGTCAGGCGGGACGTCTTAGAGAGAGTCTGTGCTTCCCTTTCACATGTTGCTACCCTAGTTGCACCCGGACGGCTGCCCAAGTATACGCACAGTATACCGGGAAATGCCTCCCACAATGCTACCTCATTCCCTGCTCTAGGCTTCCTGACTTCCAAGATCCCGATTAAGATAGGTTTGCTACGCGGGAGCGTGAACAAGGACTGTGGTCTGCACGGTATGGCCACCGCCAAGCTAACGTGGGTGTGCGGAAACGCGTTACTATATTAAGATAGGGCATTTTATAGATCTTGGTCGGCTGTTCTCACGACCTACTCTTACTTTCGCAAGTGCGAATACCAGGATATATGAACTATCCTCTGTAATATTCAAAGATGTTGCTGTGGGTTCAGTTGTTGGGAGGAAGTTCGCTCTGTGAGCCGAACGTACCTCTCCTAAGCGTATTGGCGAGTGGTTCGAGTTTGAAGAAAGG
> #14 JUNK SEQS
AGCTCTATTGTCCGAGCAAATTTATCATCGCCCGAGCACATACATCGAGGACCTCAAGTGAATCGATTACTTCATACCATTCCAAGACATTCTGGCGGATTTGATGCCTCATGCTTAAAATTCTCAAAGCTCACCATGCTACGGTCCTCCTCACAGCAGTCCAGGCGGATCAATGTAAGGCGTGTTAATGTCTTTCACTAAAAATTAATGGAACGTAGTTAGATCTCGAAGACTCAGCACTGCATATTGTTTCTGTTTCTATACGCCAGGCCATCATCTCAGACGTACGCAGCATTCCATTCCTAGTTTTCTCCCTACATTCCACCTTGTGCCTACGACCTGCATGAATATGCAGTCGGTCAAGACAGCCTATAAGGAGGCCAGGTCTCTTGATCAACGCGCCCGGTAGGGTTTGCGTCTTACTTGTATCCCGTGACGCTATTTGCCAAGTTGCGCTCCTGTACGTCTCGGCGCAAGCCTTAGCCCTCGAACTAGCTTAAGTCAAGATTCGTGAATCTAAAACTCTCAGCCAAGACACAAGGTAGTAATAATCCGGATGGCTTCGTGGAGGTACTTCTTAATTCACTACCGGCCTTCGCC
> #15 JUNK SEQS
AAACCAAGTTGTGCAGTTGACAGGGCCTTGAAGCCACCGAACAGGAACAGCCGTTACATAGAACCCCGGTGGAGATTAATGGACCTCGTCTCCTGGCTATTGGTCGGATTTCCTGGGACCCAGGTCAAAAATGGTTACTTAGCCCTATTCAACTGAAGCAGCACTTATAATCGAGATGTTTATATGCTAGTTTTAGGACTAAATAGTACGTAGGCCAGACAAATTACGAGCCTCATTTTACGCACGCCAGGAGGTCGATTGAACCACCTACATGAAAGCAAAAGGTTCTTAGTATCAAGTCTTAGAAGGCTGCTAATTCGGCAGCATCACACATCGTCCCTATATTAGTCCCGCTTCGAGTATAACGTGTCCTAGTAGCTAGAGAAGCGGTGTTGTAAGGATATAGGAAATAGTTGTCAGTTAGGGCGGACGTCGTTATTAGATGTCCACTTCTGTCTGATTGTAAGTCGGCAGAGCGACTTCATTAAGGAGCTCCTTAACGGGCGAGAAAAACATAATGGAATTCAGCATGTCAATCGACGACTAATCAGTAGTTATCCAATTCATCCCCGACATCATGACGATCTTACAACATTAGAC
> #16 JUNK SEQS
ACTAGTTTAGGATACTCAGCCTGTTCGTAGAATTACTTATGGTCGAATCTCGGTCCATAACAAATACGAGCGACTTCAGGTTCCGGGTGGTTGAACACAATCGAGGTAGCGCCTGTGAGAGGTAGTCGCCTATCACTTCCCAGGTACCAACGGCGAAAGCCCGATGGGGTATTGCTTGATGGGATAATATCGATGTCAGTAGGTATGTGTTACCCACCTGAAACTGACTGATATGCGCAAATCCAGCGTAAACACAGCCCAGAACTCTAGAACCCGTGAGGAGTATAGCCACTACATTATCATGCAAAGAGCACAAAATCGTGCTAGTTGGAGGGTGTTCTCGAGGATTTACGTGGTACGGTGACATATGCTATTGCTCATGCCCATAAAGTAATCATCACGTCCGATCCTATCGACCACGGAGGATTTCTATGGCAGACTTGTAATCCATTGTCCTCAGGTTCCCGCTGGGGACGACAGCTCTGTAGAAAGTTTAAGCTAAGGATCCACTCAACGTCATGCCCACGCTTATTGGAGTCGAAAAACGAGTTAACGAGACCTGATAGTGCACCACCAGAAATACTCTTTTCAGTACTTAGA
> #17 JUNK SEQS
ATGAATCGTCGGCTCGGCCCGCACGCACGGCGCTTCTATGCGCTCGCATTCCACGGTTTCCCTTAGATGAGAGTTTCATCTCGAGCGCAGGCTGATACTTCCTTAGGCGGGGTCGCGATGGCTCTACACATGCGCCATGGCCAAGGGATCGCGCTGCAGGACACTCGTCACGCGTTACTTGCCATAGAAATACTCACTTGTCACTTATAATGCATAACCAGAATTCAAATGTATATGCTTCGCGGATGGAGAAGTTTTATTGGTCTTAAGTCAATGCGATGGTGAGGTGGGCAAAGTTGTCCACCATGGTCCCATCTCACTGGATGGGGAGTCGCGGACCAGGCTCTGTTTGGCGCTATCACCCAGAGGCTGTCAGTTAGGTAAATCATCCAGGCGACCTGACGGCACACTTATTCGCCGGGGACTTCCAATAGCGTGTATGTTGGAATCGCAAGCACGCCTACCGAAATATGTGAGTACATTATCCTGAATTCAATAATACGGAAGGTGAACTACAGAGGCCCGCCCGCAGGGATGGCGACGGAGTAATGGATTGCATTGTCACCTATCGTGACTGATTAGCACCTGCGCTGGATTTTG
> #18 JUNK SEQS
ACGTCTGAACTATAACCTTTGCGATGTTGTCGATCGTTGTCCTACTCTTCGCGACCTAACTGTACCGAAATCCGGGGTCCATGGATATTAATGTTAACACCAGGGAAAAGCACTTCGTAGTACGAAGACGCGGAACAACAGTCAGACCTGTGGAAGAGTCCATTATACTGCGCGGTGTACCTAATAGTTCAAGTTGGATGGCATTGGGCTTTGTTGACCTTGTCCGTAGTGAAGTTAGCCCCATATCACTTACGCGCAGTTAATGTTGCAAGCAGGATGCGGCTAGGCGACGCCCTAAGGCGAGGGAGGTTACAACGGTCGATTCATCCCTGTAACGCAAATCCACGGTCTCCGCGTAAACTGATGCGTCGTCTACATTTATCGCGAAGAATAGTTCACAGAATTAAATTTAGAGAGGAATCTTTGGATACCACATCATCTTCGTTGGCGGATGTTAGTTGAAGCACTACAAACGTAACCGAGGGCCGTAGCCGTGTCCTGCTGGCCGCTAATGGCTTTTTCAAAATTCAGTGGCATGTCCTCACTCAGCTCGAGGACCCCAATGCACTTGCGTCTGTTAATGGTACTCGAGGAGACGGA
> #19 JUNK SEQS
CACTATGGGCTGACATCCGGAGAGGGTTACACCCACAGAGATAAACACGGTGCTCTGATGCTAGAAACTATTTATTCTATGTGTGTGATCTAATGCTGGGGCCCCCAGAAGGTACGTAGGCCGGAATATCGCGATACTGCAAATACCTCACTCTCGAAGTCAATATTCTGTTGTGTAAGGAACCTGTTGCGTGTGGGGACATAGGTCGTAATACATTATCCCATATGTCGACCCTTACCTCGGCTGATGTAACCTCACACTCGAGCTGGCCTTTAGCCCAAGACTTTTCTAAAGCGTAAGCCCAAGTGTAGTGGCCCAAGTATAGAGGATAGACGCTCTGGCGATTGATGTGTGGCGCTGATAACTCAAATGCCTAACCTTACGGAAACTGCTTCAGTAGTTCCAACACGTAGCTACTAGGTTCGACATGGTCTAGTCGAAGCGTATATTGCGCTACAACGTAAGAGGCAGCGTACTTCGGTACATCGTGTGCTGTTACAAAGTTGATCGCTCCAGAGAAATGCGAACAGCAGTTCCAAGGGGTTGCAACAAAGCGGGTGACGGAGTGGAAAGGTCCCCCGCGTTTCCCCTCGGTGATAG
> #20 JUNK SEQS
TCGCTCGAGAGCCAACTCGCGGGAAGTACTGAAACACTAATGCCGCGGGATCGCCGTAGAAAAAACAGCCGATTCGATAGATTGACCACTACACGAGGGTTAATTCCTCCGCACTAGAAAACCAGTAAGTACTAATCCGGGATGGTTATTATAGTGCATTTTCGTCCATATCAGAGCTTCGTATCACTAAGTTTCGCTTATGCTACGGACTTATGGTTCTATGTTAGATCAGTCCTTTCTAAGCAATTAATATCTGCCGAGGGCAACTTGGATCCTCAGCACCTTCGAGACCTTGTTTGTGATCCAATAGAAAGTTTCTCGAGCACATAGGGGCTACTTCGTCGCCCAGAGACACCCCAGTTAGAAGGTCTCACTGGAGACACGCGTGATATGCCTCTCAAAGCCCTTGCATGCCTTACTTGTGTACAAGAAGGCAAATGGTCAAGTAGATCGGTCTACTGGTCACCACAGTATTACGATTACCGATCCAATGAATCCTGGGGGCCGTATGTTTACATTCATAGTCCAGCTATCGAGCTGAGCTCGACCTGCTTAGACTGGGTCTCGCGCAGTCCCTGGCCCGAAGTAAGGGACATTGAC
> #21 JUNK SEQS
TAATGCACTGGCTCCTTATTGGGGTGCGAGATGAGACGGCCAGACTACATAGCGCCAGTAATATTGTCCCGGGAGTTGATGCGTTTAACAAGTACTTAAAGGGAGATCTACCCTAAGCATCCCACGTATTACCGCTTACGAGTCCTGTAGGCTAGCGCCCCGGGATGTATCACAGGAACAGTGGTATGCATGGGCTCTGCGAGTAACAAGCGCTACTTTAAGTGAACGTATCACAACCCCTGAACACAAAAATTGTTACGACTAGTAAACCTTCAAGCAGGCGCAAAAAGGATGACCCCGGTCGACGGTTACAGGATGATATATCACGCGAACGGGTAAGTCTTTCAGAAGATGAAGCTATTACCGTCGTTGATCAACGAGACCGCGCGCCCACGGTCTCCGTCCCCGGAGAATGTAAAGCCACGGTCAGGCCGGGTAACATGAGATTATCCACGGAGTAAGCCATATTAATTGAGGTCGTGTTAGGAACAATCGTAGGAGTTGCTAATCGGTGCTATTACTAAAGACAGCTCACTACTTGCCCTGCTGATTAATAGTCTGGGTTTGTACGGTTTGCAGTCCGCCGCACTTTCCTAACTA
> #22 JUNK SEQS
TCGGACAGGGCTAAACGCCTAATGCGGCTGCGTTAACCGTTTGTTGCCTGCATAGAGAGCGTAGTAGACATCTCATTCAGACGTCATTCCCTCCCACTATTTATAAGTGGCGAACCAACCGGCTTGTAGTTCGTAGAGCGCGACGCGTCTATCCGAACCGAATGAAAAGCGTAGAGTTCAGGAATGATACCAGCTGCTGTCATCGTTCGCCCTCCGACGATTACATTCTCCACACTTAAGCCTATATTCCTAATCCTAGGCTGGTTCTTCCCTACGAACCCAGGTTTGACACCGAACCTCTAGGATAAACGCCATATGTTATCCGCCTGCACCGTGGTGGAATCATGACCTCAAGGCAGACGCGCCATATCCTAGATAACCTGGACACCGCGCTAGACCAAGCTGATGATTGTCATGAATTGCACGGCTTCTCTGTTGCTCACAGCTAGAACGCCTTTAGGCCTAAGTGATTAAAGGTTATTCCAGAACAGTGAGGAAGGACCCCCTTCGTACAGGGGGTTAGCAATACCGCGAGACGTGATTGTCAGTGCGGATTATTCAGTTGCTTTGGACCGCGGTCAAAGATCCGCGTTCGCTCAG
> #23 JUNK SEQS
TGGCTAGCGCTGCTCGGGTCTCAGTGTGTAAGGTTGTCTGGGAACCGAACCTGCGCTCTGCAAATAGGCCAAACACGGCGTGGCTATGCGATGCTCCCAGGAGGCGAAACGTAACTAAGGGGCCTAGACGTTTCGAAGAATTATTCTACCGTTTATTTTACGTAACCATCATAAGACCAGGGGGCGCACAATTTTTCATAGTTGAGGCTGAGAGACACCGCCCACATGCGGTGGCGAATTGTCTCCAGGGAATCAACAGGGCCATTGTTGGCCAATCCCATCAGGATTACGTGTTCGGACATTCTTAAACATGAGACCACGGACCAGAGTCGGATCAACACGAAGGATTACCGCGACCATACCGGCTGCAGGGGGCATATTCCGTTGAAGAATCGCGCTTGGGAAACCTGATTCCGCTTCCTGAAAGTGCGATAAACGCAACTTTAGATCCAATCAATTGAGGAGGATACAAGTACAGCTTTATGCTGATAACGATCATCCTGAGGCGATGTGGGATCTTATTCGACTAAAGTGGCATAAGGTAACCTTAGTTCCCCGAGGCACTGGACGAAAAAACCTACCACTCGATTGCAGGTAATG
> #24 JUNK SEQS
TAGTAGACATGCCGGATCAGATTACCTGCTAATGATAAAATGGAAAATCCCCAACCCCTTATTTCTGGTGGTCATCCACGCGACTCGAGGTGCTCTGTCGGTCTAAACACTCATGTCCTTTTGAGTTATAGCATAAAACAGAGGAACCCAAATGCCGAGCCAGCAGCAGGAAGGGGTTTAAACTGGCAGTCTTTATCCTATAAGGTACGAGGATGGCTTTGATCATCCCACAAGGTCTATTGGTCACGTAGCCCGCATGCAAGAGATTTAGGGACAATGTTAAACTCGGATGACTGGGCCGTACACCAATAAAAACTGTGGTAGATAGGCAAAACACGCGGCGGCGTCATTGGTAGTACCCCCGCTGGCTATAGCGCCTCAGAGCAAACCCGGTATGTGTGGTTCACGCATCGTTTAAACCCTAAATGTCGCACACCCTTCGATGATGATTCAGCCGCTCGCTGGTTACGTGCTGTTCCTAACAGGCCTCGGGCACCACGGAATTGGTTTGTTTAGGCTCGCTCTAGAATGGTGGGCACAAAATTACCCATAGGCCGTCGGTCCCTTGTCTTCTTATAGACCATTCAGACAGACTCATAA
> #25 JUNK SEQS
ATTCGGCCTTCAAGTATTGAAGGAAGCACCACAAGGGTTCTCCTTATGTCGTACTATCAAGCCTCTCTGCCCGGCCTATGGGGGTCGGGGGCTTAAGCAAGCGATTCGTCCCTTTGACATAGATCAATCATACCAAAGTATACGTCATGAGGGGGTGGGAGCATTATTGGTCGCTCGTCATTTCGCAATGACAAATCTGTGGCATAGCATCTGACACCCAACCAGCTTCCGTTTTGACTAACTTCATTGATGGCGAGCTTGCGGCGACTACACATGCGCTTCCCGTCAAAAGCGAGACTACAAGCTAGCGCATGCCCGCCGCTAAAGACGAGGAATTACCGGCCATGCCAGACGACGGGTAGCTTCGGCATAGCCTAAACATCCCCTTACGATTTGAGCCGACACTTCTATTTAAAGTTGACGAAGGAATCGATGCGGTCGGACGACAAAGACCACTTCTGGCGCTATCTATCAATCCACCGCGTGTGCACTTGGAGGATCATGCTCGCCTGAACTGAGTCTTAGCAATATACGGGGTATCTCCTGAGTGCAGAAACAAACTAGGGAAGATTTAAGTAAGTGGCGGCAGCATACCGTCGC
> #26 JUNK SEQS
CCAAGATCCTTACCCATGACTACTCGGCAAGCGTGATCCAAAAGCCGATGCGGGGACACCATGGGAGGCTGGTTAAAGAAAGGGAAGCATGCTCTCCGTTCGCCCCCCTGCTAACAAAGCTAGGCCATTTGCCTGGATATCCGCCTGGTATTACCGGCCGCTTGGCCGACCGGTTAGCGGCCCGGGAAACGCACTGGAATCCCAAAAGGGATTCCCACCAGACGCAAACATGCAGCAGAGAAGTGTAGCGGTGTGTTGTATGTAGCGTAGCAGTAATAGAGATATCATATTTGGTAACTATCAGAAGTCCTTCTACAAAATTTCGTGGACGAGGGTTAGACGTTCTACTAGTTCACAGTCACCGATCTTATCGGATGAACAGATACCATACTGGGGCTCCTAGCGGAAGCGGTGCTTGATTCGCAATCAAGTAACGGCTAGCGGTACTGCGCTAGTCCACCTACTCAGTTGCACTTCCGTGACCCTAGCCTGATATCACATACTCCGGGCCACGGGGGATTTCTTCTACAAAACTCGGTATCCATTTCCTACTGAGTTGCAGCATCGGTCGGGTGGGCTACACAGCGCCAGCGACCCTTA
> #27 JUNK SEQS
CGGTCACAGCATCCTTGCATCTATTGAACAAGGGGTGTTAATTCAGATTCGAATTTCATGATCGCTCTGCATATACGCACGGGGCCCGCACCTGTACCTTGTGGTTTCATGGGAATGCGTCTCACAAGCTCTTAGGTCTTCCCTGCGAGATTTATACTGGGAGCAATTCGGGATCGAAGGACCAGAATTTCCTTTTTGGCCATCTCTTCCCCGGCAGGTCCCGAACTAACCCCAGACCTGGAAAGCCATACACTAGCTGCATGCTACCCATTATTGCAGACTCGTCAACGCCCTTCTAGACCTCCGAGTGGAGTGCCTCGCGTTCGAATGAATTCACCGAACAGATTCGATTGTGTCGTAATAAGGATTTATAACATAGCACCGATCGGAGGTTGCCTCAGCAGCCGCGAGGGTCGTGACTTTGGGATCCTTGTCTCTATATCGGGACCCGAAGGGAGCCTAACACCCACAAACGTATACATCACTGCGTGCTGTTTAATCAAGGGCGCCTCAACCTTGCGATGGGCCGGCTGCCATGGCACGACAGCTAGGCCATTCCCTGCGTGGGCCTCGGCAGTCCATTCCTAACCGATTGGCCCG
> #28 JUNK SEQS
GATAGCAAACGACCCGCGGGTAGTTCCCGGTATTACACGAGACTCGCGAAAAATTAAACGTAGGTGTTTCAGCCCTTTCATGATCTTCTATGCCAATAATCACTCGGACTAACAAGTTTTAGCCTGCTGCGTCTGGCATTATTCATATTTGTGAACGCAATGTACGTTGGGGCCACCACATTTCTTTCATCTGCATTTGCCAAGGAATACTTAGCACACCTTCCACCTATACAATGATCAAAACGCCTCGAACCGCGTAGGCTGCTAGGCGTCGATTCGATTCCATGTGTCAACTCATTGCGCGACGAGAAGTCTAACTGAATACGGCCCAGTCCATTACTATTGGTGAGCAGACAGTCTACGATTAGGATCATAGCTCCCGGAGTAAGCTGTCGGAGAGGTATGACAAGCCATCGGCGATGTGTCAAAAGGTGCGTTGTCTAGTGACTTGGCCAAGAAGATCACGGACATTTACGGCACAGACTAGCCGACCCCTTTTCTTATTCCCGCGTTGAGTGAACACGCTCAGCCGACCTGGACAGATCAGATGAAGCGTAATTCCCCGGACAAGAGGATGGTCATCGCACCAAACCCGATGCA
> #29 JUNK SEQS
GTAACAATGTCGTGAAGCCGGGTTTCTTTATCTTGAAGAGCCCATCAGTGACAAATCAGCACGACAACGATACAACGCTCTTGTTGGCGCGTGATTCTATAATCAAGGCCTACCTAACCGGTCCAAACACAACACCAAACCTCGCATCCATAACCACCCCGCCTCTCCTCGAATTCTGGCGGCGTGGATTGGCTCGGGACTGGAGCCCTAGCGTACCGCCGTTTTACCTCTGACGGGATCAGGGCGTTCAATATGTTTAGCTCCATTGTGTTAGCGAACCCCACAGATGAGTATAAGTTGCGCGATACTCGAGTCGCCCTGTGGGGGCCCTTAACATCCTGATATCGAGTAATGGCCCGGGCCGGGTCTAACAACTCTATTAAGGGTTTGGGTTACGTTCATTATAAAAAATAACGGAGGGAAGTATCAGTAGGACGAGGAGCAGGTATCGCCGTATTGTCCTTTTCCATAACCCTAATTCGAGAAGTTAGACCAACCGCAGCCTGATGTGTCTCGTACGAAGGCGGGTATTGCAGTACGAACCTTTGTCATCGCGCACAAAATCACCCGTCGAGCTGTGTTGAGTGTTTTAATTCAAGC
> #30 JUNK SEQS
GCGCGAGCGGACCGCTCAGCTGCTCACCATGGCATTCGATAACCGGCAGTCGCGCTGGAGGTATTAGAGGAGTCTCTACGAGACACAGACAGACCTCTATCACACAGACTGCGGGGATCAACGAGTTTGTGTTTAAAGCCCTGTGAGGTTGTAATTTTGCGCAGAAGAGTCATTTCACTTACTCCGAACGCATCGAGAAAAGATCAACCTCGAATCGTCACGACTGCCGCGGTGCCGCGAATGATCCGAGGCAGGAATCGCTCAGGCAAAAATGCTTGCTCTCCCTCCTTTAGAAATGCTGCTCAAATTCTAAACCTTGGGGGAGTCCCGATTAATACTTGGTTGCACATAGCGGTCTCGCCCCCGAGTTCCCCATGCCGACACTGACGCTTTCAATCGGAATGCACTCGCCTCGTTGACATCTACTTGGCTGCCTCGGGCTTAACTTTTCTTGGTTGTGAACGCGCGATACGTGGACCACGTAAGTAAGGATTGACTTCGTTATCGTGTTTGTTGCTGCCACATTCAGAGATCAGGGGACCATATGCGAGACTAAGCCACTACAATGGCGATGTTGCCAGTATTCTCGAGATGCTTACC
