# Supplementary material for: A particle swarm optimization-based algorithm for finding gapped motifs
Source: BioData Min. 2010 Dec 13;3:9. doi: 10.1186/1756-0381-3-9 (PMC3022572; doi:10.1186/1756-0381-3-9)
Supplement: Additional file 2 — Experimental Dataset. The synthetic data sets and real biological sequences used in the paper. [file 1756-0381-3-9-S2.ZIP › synthetic/with_noise_seqs/26.txt]

> #1 AAGGTnnnnnAATAC 576  AAGGTnnnnnAATAC
ACCGTGACTTCTGGTGACGCGGACGAAGCCGCGAACGAGCTTCCCAACGGGAAGCGGCATGTCATCCCCTTCGAGTAGAGAGGAATGGCTGTGTACACGCCCGTCCTGTTAAGTAGGTCTGTTAGTCGATTCCGCGTAAGTCGCATAGGCGAACAGACAAATGCCTAATATGCCACAAAGCGGCTGTTTTTAGCCAACATGTGTCGCCGCATTGAGCTCAGAAAGGAGTCGCAACCGGTATTTGCTAGGCTACTATCCGCGAGGATAGCTGAGCGTAGGGTCGCAGAGTGTCGCAGCAAGTGTCTCATAGCTTTAAGCGCTCTGGTATTCGGTCTTGTGGGAGCTGCCTTTTAGCTCCGAGAGGCCCAATGGTAATTCAGCTCCCGAGATGGTAACCCCGCTAAAATTGACTTTACCCTCAGATGAAAGCGTCGTCTTACTCAGAATGCTTCCTCTACTGTCCAAACTTCAGGACTAACGTATAAAAAGTGCCTCCTGATTACCAGAATCGGGGTGGTGAGACTTGAGAACTATCACCCATTTCCGTACCATCGTAATGCAAAATCCATGCGCATTAAGGTACTACAATACCGTCCCGGA
> #2 AAGGTnnnnnAATAC 126 
TGGTCCCTAAGTGGCAGTCAGGTCTAGGGGGCAAACCCACCGCAAGAGCCTTTGAGGTACCTGGTTTCAAGGGTGTCGCGTACGGGACCCGGAAATTAAAATGGGACAGTGCTATGGTTTACCACGAAGGTGCCGGAATACAGAACGGACCCGTCACCCTGGCCCCTATCCAGTCGATCACGCTCTTGAACGGGATATTTCAATTCCTAGACCCCGAACCCGTTCTTCTGAATATGCAGGTGTATAGACTCGGACTAAATTATGCGAGGGACAACAAAACTCTCCCACCAAACTGGCTAACCCGCTGCTGTGTGAATAGCCGCGGAATTATACCGGAAATGTCCCCGCGAGTGTCATCAGCTTTACCAGCTAACGGGATAACTGAATACTGTGCGTTTTCCTCCATTGTGTTTGGATCAAAGTGACCTCCAGACTACTGACCACAGCTTCTTTTCTATGCAGTAATACGGCTACAATCTGGGCGCTCGGATGGTGGGGTAACTAGAAGCTAAGGGTCTCTTCCGATAGCAGCCCGTCGCTGGTAACTCACAAGCGGAGACGGGTTATCTAACGTCGAATACTATAGCACCCTTATTAGAT
> #3 AAGGTnnnnnAATAC 136 
AACTCTTGTTTGATTGATTGCTCCGACAACGACTTTTGCGGAAGTTAATAGATTCCAGCATTCCTAAGTCACCATCATCTTTTGGATGGATGAATTATCTACACCTGCTTAGGTCCTATGCGACGTATGCGGGTTTAAGGTGGCTTAATACGTGTCCTATATCGGCGATTGAAGACTCGAGATCTGGAGTAGGCCAGTACGGGGAGATAGAGGTTCCCGTAGGGTTGGGTTACCGGAGCAACGTACAGGGCTATCAGAGATCAATTGTCATGCCCGGCAAACTACCATCGAAAAATTTGCTCTAGAGACGACAAGCCGAGCAGCCGAACGCATACCATCGGCTGCCTGATACAGGCCGCGATTTTAAATCGCGCTATGGTGTAGCGTGAACATATTATTTACCGGAGCTCACAATCGGAGGCGGCCCCAAAACCTTGCCCGCGGGCAATATCCCTGTATTATACCTCTAGATTGCCTCGGCCTGGTACTTCATCCAAGTAATTACCCAGTGAACGTATAAGCACGCCGAATATGAATGAGCGGGAACATCAGTATCGCAGCTGCCTCCCGTGACAACCCCTCTGGGTATTGCGAGATTCA
> #4 AAGGTnnnnnAATAC 265 
ATGCTGGCTTACGGTCCTACCCTCTTCTACAAAGCACACATCCGTATATTCACCGAATTCAACCGTCTTGAGTCAGGTGCTAGACAACTAGTAAAGTCGGTGAGTCACATTTTCTACACAAATAAAGTCACCGCTGGATTTGGGTGGAGTAGTAGTAAGCCTGTCGCTGCGCTCTTTCTCAATAACTACGCGCAGGGTGAAACACATACGCCGACGCCGTTACAATTGTCGTCTTTTGTACCCTCTGTAAGTATTATGGGTACCTAAGGTCTAGGAATACGTGTGCTCAGTTGCAGGAACATGATGGGATCGGTCCACGATGACTATCCAGCTACGGAAGTCCGAGTATCCGTCAGCTTGTGTGGCACCATACAGCTCGGTTCGACCCAAAAGTGCATGCTCGCGAGCGATCTATTCACGCCGTAAACTGGTAAAGCGTTTGAGTTGAATGCAAAACCCATATTATCCGAACTATGACGAACCACCCGGGTGGGCTGTAATCCGCAACGTCGAGTCAAAGGTACCGATCATACATTCTATGGCGAAAAAATTTTAACAAGATTGAGCCCCAATCGAGGAGGTCCTCGACGTGCGACACGC
> #5 AAGGTnnnnnAATAC 278 
GCGAAGGGGACGGGCTACCGATAGTCGAAAGGCAGCGAACCCTTTAGACTGGGGACATCATAGAACGTCGAGTTCGTAGATCGGTTTTGCTCCGCCTTAACATATATGACTAGCGGACCGGCTTTCCGACGGGCGCGCAGTTGCAATCGCTAGTACACTAGCGATCGCGGTCCGTCGGGATGCCCCGCGCCATACGCTTTCGCGAATTGGTGAATCCGGTTTAGTCAAATACGCTGCGCTACCACCCTTTGGTGCGTCTTCTATATCCGTAGAGTCTAAAGGTCAATAAATACCTTAAAGTCCTTACGACAAAATGGCTCCTCCAAACACTAGATCAATCGTCGTCACGTGTTTATTCAAGAAAATCCAAGGTTAGACAGAGGTGGTCTTCCTCCACGCCGTTCGTATAACCGTAAGTGCTTTGCAGGTTTCGGTCCTAGTCTCCTGTTAAGTTAAATGTGCACTTGCGGTCTGTACCTACAGATTCTGTGACTCAGTCCCAGCGCCAGCATCTAAGCAAAGACCGGACTCTATAGCCGTGTTTGTAAAAAAGAGAGAAATCTTATGCAACTTAGCTGCTGCTCGCCACCACGTAGGGAT
> #6 AAGGTnnnnnAATAC 51 
CGGCAAATCTCTGGCATCCAGGGCTCACCTAGCTTCTTAAGGTAAAAAGGAAAGGTTCGCTAATACTTCTATCTTGAAGGGGGGCTGCCTGCACTCTGAACATTATCATTGCCATTTCAAATGCACGATGAATATTTATGTCTCCGAAAACATTCAATATGATCATATTTCTAAACTACTAGTACCACAAAGAATCTTAGGGCGGCTCCCAGTAGCCGGCGTAGTTTGTAACGGAATTGCAGTAGCCTTTCCGCTCATTTTACCGCCCATGCGCCAGGACCCGAGGCGCCGACTCTAGAAGTCAAGATAAAGCTGTCTGGAAGCTTATCCTTACTATATAAAGGTACATTGATACGTGCATCATGTTCTTCATTGGTTGTTATGAACTGGTCTTACTATGTAGGAAATAGGTGCCGGGCACAGAAGGTGCCCCATCATCACTTTCCCTTGTATCCTATGGATACTTTATAAATAAACCTAATCTAGGACATCTTGTGCTCCTGCTGCATCCTAGGAAACCAAGATATCGGTTCCACTGCGTGGTAATACACCATCTAACGGACACGCAAGGTCAGCCCGGGTTGTCGTCTCATGAAACAA
> #7 AAGGTnnnnnAATAC 287 
GTATCGATAGCTCTGGCCAAGATCATCCTGAGCCCTTCGTTTGAGCTAGTACTAGTTTATCACTCGGATATGTGGCTCCCAGGTGAGCAGACTCAATGCGGAACGTTCAATCGCAAGTGGCGTAAACTGGGCGGGCCCGGGCTATTCCGTTACGACGCCCTTGGCATTGCCATAAGTCTGAGGGAGTTAAATTGCCGAAAGCACCCTAGGGTAACATATTCTGACACAACAGGCTTGGAAAGTATACGCACGATGCTACACGGATGTCATCCGCCCCGTGTAATTTAAAGGTAGGAGAATACCCGGGACCGACTTCGTACCTCCAGAAGAACGCTATCAATTAAGTCATCCAAGGCAGCGTCACGTCCAGGTCGATGCTCTACTGTATGCCCGCGAATGCCAAGGACAGACCATATGCGAGTCCCTCCTTGATTTGTAGCCAGCTTACAGGGGTTTTCAGATGAGCGCGATTACATACCATTTCGGACTCTAAGAGTGTCGGATACGAGTCCGATCGTGGAGGAAGGTAGCGACCAGACATGGGGCTAACGCTACTGATGGACGCGTAGAAGGGAATTAAATCATGTGGGAAGCTAAGAG
> #8 AAGGTnnnnnAATAC 414 
AAATAAGTAGATTATGTCAGCCATAATGACACGAAGAGGACGAAGTGCATTCAAAAATGCCGGTGGCGATGCCGGTCACCTATTATTCTCGATATCGATGAGACAGCGGGTGGGCTGCACGGCGGATAATGACGGCATTTCTCTCGGTTGAGACAGCTGGGCGTTACATATATAACGGAGCCACGAAATGGGTACTCGTATGCGGCTATAGACGGTGGTGACAAGCTTAGTTAACGCCGCCCCGTTCGCCAGGAGACCTCTTATTGCCTTGAATGATTGAAGGTGATTCTCAGCTCTAGGAAGAAAATAGTAAGTGGTGAGTAAAACAAAGAACCACCTCATGACCTTACTGAAGAAAAAATCAAGCCTATTTCAAGTATATCATAATACAAACAATCCGGAGCCGGACGTCCAAAGGTGGTGCAATACATAACGGTAGAGCCTCGAGTCGGCTATATTGTGTTTCCGCTGTATGGCTACAGTCCTACGAACGTCGAGACGTAGGGAACACCTATATTGGTGTGCAACTAGCTGTGAAGGATTTTGAGGGACAATCATGTAAATGACGATAAGAACGAAAGAGGACTCCCACCCATCGCC
> #9 AAGGTnnnnnAATAC 165 
GCAGCCACCCTGTCGAATCCAGGCTCGCTTGCAGTGATTCATTTAGACCCGCACGTGAACTGGACCGCCCGCAGCCACGCGATGCCCAGCCCAACCCTGGCAACGCGGGAAACTTGAAGGGAAGACTCCCAGCATACGGTGGTTCGGGTAACAATAGGGTTGCAGAAGGTTAGTAAATACTCATGTAACGTAAAAGACCTATACAAAATCTGTTCCGCCTTATTAACACGTCCTGGATGTAGCTCGAAACTTCTTCTAGATCCACTGCGCATTCGATTATAATGTGTGGCGCTTGAGACCCCAAGGCCCCCGCAAAGTGACAGATAAGACTGGTGACTCTCGCGGCTAACCCGTCCTCTTGGCACAATTGGAATTTAGTATAGCTTTGCGGTCTAGTACTGTTTGGGGACTAGCCCAAACTGCACCGCCAAATTTGGCAGGTGAAAGCAGGTATTCAGGGGGGCGCTAGAGATCCACTCCCTCCTAGTGCCATTGCACCGCATCCACGTGTACACACTATACAACGCCTTACTTGATTGGCCGGGTTTGTGTAGTCAATATTCGGTGCGATTGCCAAATGTCCAAACACAAATCTCACGG
> #10 AAGGTnnnnnAATAC 362 
CCAGTAGTTCTAGTATACACCAATTGTCAGTGTTAGTTGGACGGATCAACCCGGACAAGAGCGCATATGGCGTAATTGTTTCACTCTTCCTTTGATCATTGACCACATTAGTCTAAATTCCGAAAATCCGATTCCTTCTGCCCGAGGACCCGACGAGGGTAGGTATTTCGCGTTCACTAGCGCCTTCCCTAGGTCGGACTGGGGCTGGGGCTAGAACGCTCGCTCGCTTGTCCCTGACCGAGGAAGACAGAGACCCATATCTAGAACACGTCACGATGCAAGGATTCTGGGACTGGTTGACCGCGACGGTGTCATATCAGTGGACAGAACCCGTTCTATCTCAACACACCGATAACCTCCAGAAGGTTTTCCAATACTCTATTTAAACTGGTAACGGCGATACTTTTCGACGAAGAAGCTATGCTATCCCCAGTTCGTGCTTTTACTAAAAATGCTGAATGGAACTCTGTAGTACTCCTCCTGCGTAAAAAGGAGTTTTGGTACTCACGAGATACCACGACGGAGATCTGTCGTTCCTGTTCTTCAACCGCTATTGTGAGCTATTTAAGTTGATCCTCTCAAAAATTTCTGGGGCCCGCT
> #11 JUNK SEQS
CCCCAGGTACAAGAAGTTCCGTTCCCGGTAGACTCCGTAGCCGTCGCCGGGAGCCTGAGCAACCTGGCGGTTTCGCATGGCAGTCATAACCACTCACTGTCCGCTAGTTACCATACTTCTATTCGAGTTATCCCGAGATCAAGAATCTGTTTGGAATGTGGGTAACAGCATCAGCACTATGTGACTAACTTAGGAGAAACATTCCACGTCGCAACGTCGCCCCTACCACCCGAATGCAAAGGGGTTAGCTTGAACACGATTGCTGACTAGAGAGCTCCGGACACGCCTTGGGATGGTTGACGGGATCCCTACCAGTGAGCGCAGAGAACGATAGCAGGGTGGATGTGATAGCCGTGATGCGGAGACTGACCGTGCCCTGATACCGATGTCTCTAATCTGCATTTCAAGTGGTGTAATTGTAGATGAGTTACTAAGCCTAACGTAGTACGTAGCCCTCAGCATAAATGCGGCTACTGAAATTACACTTTTCATCAACTGGCATCAAATCATATTCTCAGATAATCATGACACCTGCATACTTCTTGGATCAGCACGAAAACAGGTAATTAATACGTAATTCTCGTTATTAACAGTAGTTGA
> #12 JUNK SEQS
ACACTTCTGACCGTACATAATCCCCCAAAGAATAGGTTCCAGGGGGTGGTGCCTTGATGCCTCATTGTTTATGTCACAGTTACAAAGATCCAATATGGGCCTATGCTTCCTCGACGAAGTCATCTTACCTTGGTGACCTGTGTCGCTGCCCGCATATTGAGCTAACACGAACGTGCACTCTCTACGCCGTCAAACACCGACGCACACGCATACTCTCGATCCACGCCTGTTACCATCCCGCATTTAGCGGATTAACCCCACAAGCACGCGCGTACGATTGCACCACGGGTGTAGGCGTATGCCCCTTCGTTATACTCTCTTTTTCCATAAGGCATGTTTCGGCCGGATGGTCCGATTAGTCCGGCCCAAACGTTTCCACTGAATGAGCCCAGGGATACTAGATCTGGCGTAATCACCGGGTTACCCACGTGAACCTTAAGTCGTGGATCTGAGGGTTGCGGTGGAACTAGCTTAGCGTATGGAACGTAAAGGTCATCGTCAAATATATGAGATGAAATACATTTAATCGGGGGGCTCCGTCATATTATTCATAAGAACCGTTAGCCCTGTGTTGAGCAGACGTCGGCGTGATCACTCGGT
> #13 JUNK SEQS
CATAGTTATCACTAGGGAACGCAACCTTTCGACCCAAAAACACAATGGTTAGAAGCGCACGTGTATTCTTCAAGAACTTCGTTGTCTCGATATCTTATATGCTGTTTCGGGACCGAGGGAGCACGTAGGCCCGATGTGTGACGCGCGATAACCAGTTGCGTGTGGGACCTTCAGTGTCGGCGTGGCCCTGTTAGCGCCTGATTACGGATAGAGCGAGTCCCCACTCTAGTGGGGGTAATAACAGGTGAGACACGCATCCGATAGCTCGTAGACGGTCCTACAAGGCGGGTAGTAAATCGTCATGTCCAGAATCACTGACATCTGGTTCCCAGGTCCCGCTTGTAGATAACCAGAGATCGATGTCGAGTGTGCCCCAGCAGGCGACCCCGTCCCAGTAAGTACACGGCATGTCTCCCGGGCCTGTACGACCTCGATAGACCGAGGCTTAGCCTATGAACCGGATAAGAGTCTCCCTTCGTTTAGATCAAGCGAGCAGAACTGAATGAGTGCGGCAGCCGCTATTGATAAACTGGACAAATGCCATCGATCCGCAGTACTCCCATTACTACGTGTTCAGCTTGGAGATTCGATTAGGCTCCA
> #14 JUNK SEQS
TATGAATGGGCAACTAAGGGGCGGTATTGCTCCGACTTTCCACGCAGCGAAACGTCGGAATTGCGGGCCGGGGTAAATCGTCTCTGGGAGGACACTGTATCGGAGGAGCCACTTGGCAAGGTGTTTTGGTCAGTAAGAGTCGAAGGTTGTCAGTAGGTACGCCACCATCGGGCTTTCGGACAAATAGGTGTGTAGACTTGCGAGCTCGCAGTATTTTCCTTACGATTCGGTAAAGCTAACAGAACTTCACATCCCGAATTTTTTTCCGCCTCTTCCGCGGGGCTTTCTTCGGACGTTTCAACGTATATAGCGATGTGTTCACAATGTGCCGCGAAGACCATTTAGCTAAGCCACCTTCCAGTCAAGGATAAGTTGCAGCCAGGAATTTAAAGACGATCAGCACAATCACGCGATGATGATGAGGCAGCCGTGTAGTATTCCCTGAGGTAGTGGCCACTCTGACCCAACTTGCAGTCACAAATGGATGGTTCCAGGCGGGGCATGGGTGTTGTTCGTAACTAGAACGCTATCGTAAGGTAGGTCCATCAAGAACAAGTCCTATCTTCCGAGATCCACCCCCACCCGCTCGAAGTGCTTTCA
> #15 JUNK SEQS
CCTGGTTTCAACGCGAGCCACCGCTAATTCTAGGGACCAGCATTGCTAGACAGTCCTCAGGTGACAATCACTCCGTGGTCGACAAGGTTGGCGACTCCGGGACTCAGTGCAAGCCGTTCGCTTTAATCGCTACCTGCCGTGGTAAAGTTAGCTCATGTAACAAGCTCGATCGCATCCCCACTCCAGAGCCGGCGCGCGACCCAGCTAGACTGAATAGTTAACGCATTCCTTGATCGGCAGGTAGATGGTCGTTCCTAAAGATAAGCGAGTTAGTGGTCCGGTCCAGACTCTTATTTCGTTCGATGGGCTTTGGATTTAAGCTCCGAATGATTGTTACCCCAATGCGCAGCGTATCTTCGGCCCAAAAGCGTCGGATACTTTCGTATGACCGGGTGTATCCCATTGTTGAGCTAATATCAAGGTCGCAGACTCCGCTCACGGTCGTATGGTTAGGCATCGAGCCTAGGCGATCTCTGCGATGTAACCACTGCCTGCTCTCTTAAGCAATGCGAAGAGAATTGAAGGCCTCGTATTTATTTGAGGCATTATGTGGAAACCAGATTTGGTGCTAGCGTCCGGCACTGCTGTAGCACATAGTGA
> #16 JUNK SEQS
GGGTACAGTGTTAGCCCTACGGGTGCTCACCGTTCAAGGTACGATTGAGGCAATATCTACCCAAACAATGTATCAGAGGGCATCTTAAGAGTCGACTACTTATGCTCCGTATTTATGCTACCATTAATAGGTGCGAATCGGCCGAGCGTATAGTTCTAATGGTATCAAAGGGTAAAGCGCGCCAACCTCGTTAGTATAATGGCCGGCATACCCTCGATCCCAACGTCCTCACAGTGAATTAACGTGATCCAGGAAAACGTTGCTAACAAAACCCTATTACAATGCTTCCCAATCTACAAGCATGCGGCCGGCTCAACTCGACGTTCTACAGGACAGTTTACCGAGGATCCCCTTAGAAGGACAAGCGGACGCGAGCGGATAGATCCCGCTACAACTCACCCTTAACCGTCGTTGGCTTTATTCTTTGCTTGATCATGCCGTTCGGATCTGGGCTGCGAGCAAGTGGGAATGTTACCACGTTAGCAAGGAAAAAGTGACTACCTACCCCGTCCATGATAGTAGACATTCCGCGACGCGTTAGACGTAGGACCCTCGACCCGAGAATGCCCACTATGTTACTCTACAGCCAGTAATAACCCG
> #17 JUNK SEQS
GTGGGAGCATAGGCTTTAATGATGTTGCCATTTCCCCTGGTGACTTATTCGCCGTACGCGGCCCGTGAGAGCGGTGCTCAATCCCAGTGTCAATCTGTTATCGGTCAAACACACGGCACAAGAACGTTCGACTGTGTTGTAGAATTGCTTCTGCATTTTCGTGCCCAAAGTACAAATTCGGGGAAGATCTATGGCTTCTTTGTAGACCTGACCGGCAGACCCCTTGGTTCGGTGTGGATCGTGTCAACGCTTGAGCGAACCTTCCGTTGGACGGATTCCCGACAATCGAGTCCGGGCCCTACAGTCCGGGAAGCAGACAATTGAGAGTGTGGATAAACGGAGGGTGCATCATCGTTTGGCCATGTTGTAACATTTGCAGCCTAGCTCACTCTAACTTTTATAAGATCCTTGCGGTAGCATAGGAGTAGGTGGTGATGCCCCTGTGGTATATTGGAACAGATAGGTGGCATGCGCAATAAGAACGGCGTCCTACCTAACCAAACGCCTACTGCTTTCCGCGTATAGGCGTGGTGTCTAATGACTTCTCGCGAAGTAACCGAAATGTCGACCGCTCCAAGGCAGCGGGTTTCATGTGCAACG
> #18 JUNK SEQS
CTTACAACGGTGCACTGAGGCGCTGTCGTGACGACTAGATATCCAGAGGTAACGTTCAGCTGGCGTATCAGGATTAGAGATTAACAAGAGTTACATCAGGCAACTACCATGTGGTTGTGTCCGGTTCATTGATTCGTGATGGGAACATCGGGTAAGTCGTACTTACGTTGGCAAGACGTGACCTGCGCTAATCATCCCAATGGTGATAGTGGATCGCTAAAATCAGTCTTGGGACAACAGATAAGCTTCTTCTTGACCCCCTTTTCTTGACGTCGCTCCAAACATTACCCGGCCCAGAAAACGTTCCGGGGTGTTGGTTTACCCGGGCTGCTTATGCAATGGGACCGAACTCGCGCTAGGGTGGTCAACCATTGTCAGCATACGCATCACTTACCAGCATGAGGTGTTAATTACCGCATCCGAGACGGTGGCTATGGGCGGAGTCTCGAAACGATGGCCCATGTTGCGAGATGGGAGTGGTGTCTTACACGAAATTGACTGGGCAACGTTAGGATCTTGTAAAAATATACGGTATAAAGTATCGTATGACCACCCCCCACGGTGGTGGTACTTGCGTAATCGTGTAAACACATCGCAAAT
> #19 JUNK SEQS
ACTAAAGTCTGGCCCAGCCTCGTATCGTCGTGTGGTGAGTTAGAGTCAAGTCATGAAATGGGACAGCTGTGGAAGGTTGTCCCGATGCTCTCATGACTTTTGCTGACGTTCCAGTCCCGAGCCGAATCTGAGAGCTGGCCCGGGCCTGGCTCGATGAGTACTGCCAATGCCAATGCCCTTGGAATAGTGCTTAGCGGCCATGATGGATTTGCGTCCTTACAACCGGTATAAGTCCCTCATCGATCGAACAGGATTGCGGAGTTCAAGTGGGTCTGGCGTGGCATATCCCACATACTCAGTGCGTAAGCGCTAGATGTCTCCACACGTGGCCCGTAGTGTCTTCCTCTGGGTTTATATGGCTTGGGTACCAGCTTGGAGAGAACTAATTGCCGATAGGATAACCTCTCCCGAGGCCGGCGAGTGTGGCCTCCTGGTTCACTGCCAGGTATCCGATCGGGTCTAAGGTCAAGTGTATGGGGGTTATTCCCTCGTCGCAGGAGCTAATTGCCCTAATTTACAAGGTTCATTGTCTGCACCGTGTGTAGGTGTAGCGCCTCAGAATTGCTAGGTACCTCTGCGCCATTGATTACTACTTGGTAA
> #20 JUNK SEQS
GAGTATTGACTCCGCTGATTCGTGCGAACAATCGTCGGTGTGAACCATCTGGCGCTACTGGTCTGAAAGTGCCGGGTGGACATGGACTCACTAGGGTGGCCATTTCCGTTTAAGGGGACTAGTACCGAAACCCAAACGGACCACTTACTCCTAAACCGCCTGTATTAACGCTACATAACTGGTGGTTTCACAGAACTAGCTTATAAGCCTATCTCTGATAAAAGACATCGAACATCCGGGCTCTGGGCGCCGCCACGACAGCATGACTGTCTGGGCACGGGTAAAACTCGTTATTGTACCTGCGATTAACGTAGTAGATTTGTTGGCCGGTCAATATGAATGTTAGAGGTGCGCAATCCCTAGTAGTAATAACTTCCTATTGCCTCCGTGTGTCGTTCTACTAGGTATTATGGATCCATAGGTCTCCTGATTATGGGGGCGCTACGCGGATCGGGCTTACATCAGTGCCAGTCGTGAACTAAAGGGTCGAGGTTGGGATTCCGGTCCACGTCGTTACTCTTTCGTTACATCCCTTACAAGGTAAGTAAGCTCCCAAAACAAGCCGCCTCGCACCAACCATGTCTACTCCCCCTTGCAAAC
> #21 JUNK SEQS
GGCTTGTATTACTCCTGAATCGCCCTGCTTGCCACAGACCACGTGTGAATTCCAGGACTTACCCCGCTGGAGTTCCGACGTCAACGGCTCCTGGAAAGTGAACATGCCGTACAACCGTTGAACTGGTGAGAAGCACAGTGCTACTCGCCCTCCCATTTCTGGTATAGTGCGTAGATTGAAAAGCCGCAGGTAAGAAGGTATCTTTTGTGTTGTCTAAAAGTTGTCGTACTAAAAAATGTCCGTAATAATAGGTAGCGCCTACACCACCGAGAGGAGCCGACATCACGTGTGTAGAGGCTCCCCTTCGAGACACACCCTATGTGGCGAATTCACGAATGCGGGGTGTCTGCGAACGGTTGTGTTTCTAACCGATATCTAACGGCGTAATTGGCCCCGCCTGGCGCGGGCGGTAAATAATTTGCCTGGGTTCGCGAGAGAGCGCCGCAGGACCGGGCCATATAGATTGTCGCGAGATAACGATTGCGAGGTTGACGTACGGTAAAGATGCAACTAACGATATGGTACGAGCGCCTCTTAGACGGAGGCAGCCCTTCTATAGAGACCCCCGTCTCTTACCATGCCCCGCCCCAGTATCCAGTT
> #22 JUNK SEQS
TGCTGCATCACTCGATTCAACGACGCTGTGGGCTCTAGGCGTATCAGCGGCTCCCTGACCGTATGCGGTAACTAACCGGTCTGGCTCTTGCGGCCAGATGATTATACAGTTTGGCTCGTCCATTCATTAGCCCCCCCGCTCCTTTATATGCAGATTCGGCCAGGCTTGCCCGGAGCCCCATTACTTAACGGGGACTAACCCTATTGAATGAGCATATTCCCTTATATTCCCGACGTTGAGAAACCTGAGTCTGCTCCTCGAGCATTTGCTAGAATCTCCCATAGAAACTCATTCTGAGACGATGATTTAAACTATTATCTACGTGCCGACTGCTACGTAGTATTCTGCGTCTATGGCAACCATTTTACGCTCCTAGGTAAGCTTAGCCGGGTGCGCATGGACACAAAGTATGCGCCAGTGACGGTATTTCGTTGCTGCGGCCAGTCTATGGAAAGTCGGATAAGGCGCGATTCTCAAAATTTTTTGGAAACTCCGTGAAAATTCGACGAGGTCCGATACTCGTGTCCCCGCCCAGAATGACAAGGGTCTACAGAGCCTGGCTTTTCTTACTGGTAAGTCCTGCCGTGTGACATATGCGCG
> #23 JUNK SEQS
TCACAACGATTTCACATTTGACGTCCGTTTCGACACCCTCATCGTGGTCCCCGTCAATTTGACTCCAGTTATGCCGTTCACGGTCTTCGGAAGCTTTTGGTGCCTTTGGAGTGATTTGACCAGTGCTCCCTATACGTCAGCGCATATGTAAAAGTGTGTATGAGTGAGTAAATGAGGAACAACAGCTGTGGTCTCACGGAGTACCCTTCACCAGCTTACTTTGAGTATCGTACACGCCGGCTTCCAACCCAACGATCATTGGTAGAGTCACGTAACCAGGGGGTAGGCGCAAATAGATGCTTATAAACAGTGACCATACCCGCCCGACCGTACTTCTTGTCCGCGTCCTTGCCAGGGGATATTGGTTCGGAATGCGGTTCGGGTGCCATCTAAGGGCCTATAATGCCAAAGGGACACTACATCCGTTTATTATTTCCAGCAAATACTGAATCTAGCTCCTAATTAGCCGTGTTGGTACCACACCATGTCTTCAGCACGCTCTGAGATGGCGTCAAGTTCAGAGGTTGACTTGTGGCGCTAGCAACAGCTTCGATATGTTTGGCCATGTCCTTTTTAACCTCTCCGGACCTATCGCGCTCG
> #24 JUNK SEQS
CAGAACAATGTACCCTTCAAACTCTATAAATCCCCCGCCCTACACGAATAATCACAAACACACGCGTTAACTAGAGCAGAATAGTCGTCTAGTCAAATAATCTATTGATACATCGGGAGTAGGTTGATGATCCTCAGTCGAGGTTAGCAAAAGGACCACTAAACTGCGCGACAGCTGTAGTCTCTTGATTTTAAATGCCTACCATGACCAAACTCCGTCCTCATCAGTCAGCCTGCCGGGGGGACTCTTGAGTACAATTGTGTCCCGTTACGTAGATTAGCAACCCCCCCTATTCAATTAACGTCATATTTAATCCCTGGAGGTCATCTTCTATGCTGCGCATCAAGCTCTTTCGACGCCCTACGTGGCTAGATAAAGCTTATGCCGTTAAATACCTTTATATTTTTTCATCAGTCTGATGATCCCGAAGCTGAGCTCCACACCGCTCTTACAAGCCACCGGCAGTGCCTGGTTACATGTGTAGTGTATCCCTGGGGATTTCCGCCTCACCTACCTACTTGCACTGTCGTACAGTCTGTAAATACAACCTATACCATACGTGTAATCTCATCAGGGTGTACAAGCCGACTGCCGCCCGCG
> #25 JUNK SEQS
TAATTGCGACGCCGTGTCGCCCGGTTAACCGACGAAACGAGCGTTCCTTAAACGGACGAGTGTCCTCCAAGTCAGACATAATACCTCGCCCCTAGATTGTTAGAACCCCAGCAGGCCTATACATCGAACGTCGGCGTGTATCCTATACGAAGCACGGCGATGCCAGTTCTTAAATATTGCAGTCTAACGGCCAGTACGTGCGGGGCGCAAGATCGGGGTAACCCTACATCGATAGGCCTGCGGATAGCGGCTTTAGTCTGGCTGGCATGTCACAACATGTCAGATGGGTCCGTAACCAAATGACGAGGTACAATATCTGCATTTTTAATCAGTATCCCTAGCCGACGGAATCTGAGCCGAGTGCTGGATCCCGGATTGCAGACCGCTTGCTAACCATTATCCATTAGTGTTATACCCAAAGTAGCGGACTTGAAGAAATTAGTTGCCTCCTTCAGGGAGTTGGAGAAGATCACCATGCGTGGTTGCCACATCGCCACCGGAAGCCGATTGGGACCGGTGATGCCTGCCTTTTTCAAAATTGGCTTTCGGAGCGTGCCTGAGCTGTTGTTGGCAAATTGCCGTGAGACTTATCCGTACGTA
> #26 JUNK SEQS
AGGAGGTCACGGAAGTAAGTAGACAAGGGCGGTAGCTCGTGAGTAAGAAATAGAGTAACGCTACAGGTTCGGCACGCTGCTGGGGACGAGACCAGCGCACGTTTTACATAGTGACAAGGAAGCCGATACTCTGCGGCAGCAAAGACGATAATGGAAGTATTCGCGATAAGCAGCGTGATCAAAGGAGAAGTTACAGCAGGGTGAACTGCTTGTTACATCACATCCTAGTGACGTGGACCCAATTAAAATCAACTGGGGCGACTGACCATGGTGCTGCTGACGCGCTCACGGCTCAATCAGTGCCAAACAGGCCTTGGAGTGAAGGAGCCGTACAGCCGGCAAGCTCACGGAATCGCCAGTTCTACCCGTTTAACCTTCCCACCTGAAAAGTTTGTAAATTAGTAACTTGAAGGCCACCAGTTCGGCTGCGCCACCAGCTACTTTCAAGGAACAGAGTTAACCGCGTGAACCGCACGACAGGCAGTAAGTAGACACAATAACCGGCAAGCAATCACAACGTCCTTCCTCATGCCATGATAGACCCCTGGAACGCCCTGAAGTGAATTTTTTCTATAGGGAGTCAAGCTACATCGTCCGACC
> #27 JUNK SEQS
AGAACCGTTGGGAGTGAGTCGGGCCAGTATCAGCCTGTTGGCAGTTATGTCACTCGTAGATTACACCTCACTCCCACCATCCTGACCACTAAGAGGGTCTTGGAATACAAACCTAGACGCAGGGGAAATGTGACGAAGCCTCGACGGCTATTGCCCCGCAACGAGACTGGACAGGCCAGACCATGCATTGTTTCACCCAATACTTTAAATACAAATGCGCTGCGTCTCGACCAGCTGCTGAATCATAGAGATACCAGCCACGCCAGCGAAAAATCCTCTTATTAAAAGCCGGTAAAGCGGCTTGGATCGGCGGAGGATCGATAATAAGCGATCTCAAACGGGAAGGTTCACGTCGTGGCTACGGCTGCTTTGGTGACCTTCACCGTAACCTCGGTTCCACCTTTGCTATTTATACCTCCAGCCCTCAAGCCTAAGTGGTCCGCAGTGCATCTAGATTAAGCCCGGACAGACTGGTACCCGCGCCACCACCGTGTCATGACGCAAAAACCCTGTAATCCTTGCGACTCACCGTTGTTGTAAAAGTAGGGTGCCTTGAGTCTATGTCCGAATAATGTTCCCATGGTCATTTAGTTATCCCCC
> #28 JUNK SEQS
ACCTTATAGACCTTAATAAGAGCATACAGGGGTTGGACTGCATATACGACAATCAGGCTATCGGAACACAGTAGTTGACGCCGCGTTAAGAATTGATTACTTATCTGTATCCATGTGGTTAATATCAGCATATTAATGTTGAAGATCGCCCCCACAGCGTGGTCCTGAGCTAGAGGTAAACGCGGTGAAATGGTAAGGAATAACATTTTATAGAGATACAAAGTTGTGATGATTCTGCGCCCCTGTTCTACTCAGAGCGTCCTAAAAGCGTGAACGTCTGCCCGCATTCCGGGCTGGTATCTGCTTTGATAGAGACGTATCTGTACGGAGGCGATCTGAACAGCGGGAGTATGGGGTACTTTACTTGGGGGTTACCTTGCGGAAAGTTTAGGTGTGGCAAATTTTAAGAGTGATTAGGTCGCTCAGTGTTGTGCGGGTAGCAAGTTGCCGGTTCATTTCTTTGCCCTTAACCACTTCGCGATGTCGTAGATCAGGCTGATGCAGGACTGGGGGACTGATACTCCCAGAGGTATTGCTTCCGTTATCTCCGGGCTTGTCGCTCCGCTAATCGCACCTGAAAGGGAGGGCTCTTGACTACAT
> #29 JUNK SEQS
GGAGTCCGCGGTAATGGGAGTTCCTGCTACGGTGCGTGAAAGACTTTCCTTAGAGGTTCTAACTGGCGCGGCAGGTGGCTCAAACGGACTTCTAAGTCAATGCACATTGAGTCGTGACGCCCGACGGAAGATCGTGGTCATTTAGTGGAAACCGGTCATCTAAAGAGATTAGGTTAGCTTGTATCGGGTGTGGAGAAAATTACCTAGGGCCAACTCAGATATCGTTGTTGGGGATCACTGGAGGGGAGAACATGGTCAGAGCGACCCCTCACCGATAACAAGATAGGCGCCAGTATCGAATACATCATCCACAACATTGCATGGTGCAAGATGCACTACACCGCCTGAGAGTTACGGTGTCGGTAGCTGGTATCCAATCTTTGTTTCCGAATGTTGCACAGCACGCCTCGGACATATCGGCGCTCAGTATTGATTTACGCTAGCACCTGTCTGTTTTCGAACGCAGACTGGGGATGGCCAATAGGTGCAACAGACGGCTCTGTCGTTAACCAACTGACTACCATCGGTTCATTTAGGAGGCTTCAGTATGAATCAATGTGTTCTTGCCGTATTTATCTAACAACCACAGCTGAACTGGCA
> #30 JUNK SEQS
CCTAATACGACAACCGGGGATCGAGTTACACTCATCATGGTTGACTGTGATCGGCACCATCCGTGCAGCTAAGTATGGGATGGCATCCACAGTGCCACTCATCTGGGCACCTTTATTCATTCCGTGTTAGAACGTAAGCATGAGGACCGCACGGTGAGCAAGCCAACAGGACCATTCAATGAAAGTGTCATCGAGGCAGTGGCTTAGACGTTTTTCGGATGAAAAGGCGACCGGACGTCTCAGATGGCAGAGGAGTTAACACGGTTAGGCCTGAACGGTGATATAGGTGGAGATATGACAGTTATTCCCATGATCACTTTCTCCGCCAGGAACAAATCCCGATGTAGATCTAAAGTGTTACAATAATTCCATCTCCTTCGACTCCCATATTCTTATTATCCTAGTGTGCCCGGATTCTTCGGGGGTCCTAGAATGTCGCGTGACGTATGTACGTTAGACCCACCTTAACCGAATCGGGGCCGGTCCTTCCAGCCTACTAGCGTCCATAGCCAATTCATCCACACTTCATCGATCCCGACAGGAGCATCTAGTGGACGCCCGTCCCGGTGTTACAGGAGTTGGGAAGCGTGTCGAGTGCGC
