# Supplementary material for: A particle swarm optimization-based algorithm for finding gapped motifs
Source: BioData Min. 2010 Dec 13;3:9. doi: 10.1186/1756-0381-3-9 (PMC3022572; doi:10.1186/1756-0381-3-9)
Supplement: Additional file 2 — Experimental Dataset. The synthetic data sets and real biological sequences used in the paper. [file 1756-0381-3-9-S2.ZIP › synthetic/with_noise_seqs/27.txt]

> #1 CAGGGnnnnnTTGAG 578  CAGGGnnnnnTTGAG
CTTACGTGGTTTATAACGTTGGTTCGCGCGAGCTGGCCAAATTATACAGAAAGTAACCGGAGCCGTATCATCATGTTTTCTTGCGGCATTGTGTCATCTACTCCGTACGAGCTATGGAGGAACGAGGTTCTCAAGGATTGTGAGGTACTGTTTACTTTGGCCTCCGACCTAACAGATTCGCAGAATTTTCGAGCCATCCACCAGCTGAGTTTTCAAATTTCCTTTCTGGCTTGTGAGAAAATATAATCTTAAAAATCTGTACTTACTTCTTCTTCTTAATTCTACTTGTCCTGAGTCCGTCCAACCTAGATCCTCGGCACGCCCGTATCGGGTTGAACCGCAAGTCAGGATCGAGAAGTCAGTTCCACGCAACAGCCTTATGCCTTCTCCACTTAAAACGCCGTCCATATTTCACATGTATTCGGCGGGACTCTGTAGGACCATCCTATTATGCCCGATAAAACAGAACGCGTCCAGCACAAAGCGTAGTAGTATTTAAAGCGGGAGACTCCTGTCATCGGCACGTCCTCCGGTAATGAACCCCTCGTATCGACTGCATACAGTAGTTCTAGCCTAGCCAGGGGAGGCTTGAGTCTCCTG
> #2 CAGGGnnnnnTTGAG 478 
TCCAAGTGGCGTGTGGTGGGTACGGCTTAGTTTCTTTGCCAAAGTTAGCGAATGGCTGATATGTACGTAAAAACGTAGGCAGGTAAATGAGGAACAGAAGAAGACATCGCTGACGACGAATGGTTATCATTAACACCTTTCGCCTTCAGCACATATTTATTTTTATACGTATCCAACGCTTCATAAGTTGGGCCCCAGGTCGGTATTCCAAAGAAGAGGTCAGGGTAGCGCTCAGCTCGAGGAAGAGGTACACTGTTGCACTTGTCTGTCGCTGCCTTTGAAGCAAATTCTAATGTACCTGTACGCGCCCTCCCGCCGAATAAATGTTTCTCATGGCATGCGTTTCACTCCGCGGAAGTATGCTGAGTACCGAACTCCAAGGGTACTATTAGCGCTGTGGCTACTCAATCACTTCTAATTTACCGGAAGTGTGTAGAAGTCTCAGGTGGTCGTGTCATCGGTCCGCTTGCGTATAGCTCAGGGTAAACTTGAGAACCTATATTCGTTAGAACCGGCTCCTATGTTGCCCCAGATTTGGTCGTGACACACGTGCGCCAGGGAGAAGTTACGCACTAGACGCTGTAACCATTGTGGAACTAT
> #3 CAGGGnnnnnTTGAG 166 
GTTCTGCAATTGGTGTCTTACGGAGGCGTAACTTGGCAGGTCACCTCGGAGTGCTCTCTGCTTCGGTAGGGCTGGACTGTTCTGGGTCTGACCTGTCCTTTCATATTCGGCGTAACGTGGCGTGGCCTGCTGGTCGGAACGCTCCTGTGCCTTACCCGCATAGGTTCAGGGCGGATTTGAGTGGATACCCCCCTTAGTGGACACTTAACGTACCTCATTGAATCAGCGCAACCATCATCCCCGGGCATATCATACTGGGTGGCATACTTGAATGGGTGCTCGTCGAAATGTCCACAAGTTCTTAGGGCATCGCATTCTTAGTCTTTTACGTGCTTTCCCCCGTGGGGTGCTAACTAAGACATACGTCTAGCCAAAGTGGCTCCAGAAGGAAGTATGTACTGGCGTCCGTTTGAAGTAGCGGCAGCTAAACAGACCTGGCCCATCAGAAAGGTTGCCCCCCGCAGGCCATGCAGCCGTGGTAAGTGTAAAGCTTCCGGTGCCACACTGACCTCCGAACCAGTCCGTGACCTTTTATATCAAGTCACGATTACGCGAAACGGACCTCATCCTCAGTAACATAAAGCGGGGTAATCCGGCCTT
> #4 CAGGGnnnnnTTGAG 246 
CTTATTCTGCTGTAACGGCGTATATGGACCCGAAGTTTGCACTTCTCACGGAGGCCATGCATAATGTGGCTGGGGTCTTGCGTTAACATTCTGCTCAGTGTGACAGACCATGGGGGGTGCGTAACTCCCATAGTCGGGTTGGGACAGTTACCTCCACGCGGATAAAGGGCCATTAATGAGGCTGGAGTGAGAACAACGGATAATTCTTTTCGACATCGGAGAATCCTTTGTTGTGCACAACGGCTGCAGGGGCTTTTTGAGTACGGTTATTCCCGATTCTGCGCGAGAGGGCCGTACGTCCGGTTATGTACCGATAACCGATACCTCGCATGGCCCGCTCCCTTCGACTCATAACCTGAATTGCCATTCGAGTTGACGGCTGATGCACAACTATACTTAAGATCACGCTAGGGTCAACCAGGTGCATCTTCCTATTCCCACTGTGTTTCATTGTCTTAAGTGAGGTGAATACGTACGTATTTGCGTACTCAGTACCTTCTGGAACACTTCTGCCTTCTCAACTTCACATGTCATCCTTCGAAACCTCGGGTTTGGAGTACGTGGGTACGCTTCTAGGCCATATGGGGACGCTCTGTGGAC
> #5 CAGGGnnnnnTTGAG 469 
TAAGAGAGTCCTAACGGCACGTGCCGATGCGGCGACCCTAGCAGCCCTTCACATTGCTCTAACCGGGTTGACTATACATACAGGTCAAACTACCCATTTGCTTATGACTACAATGTAGTAAGACTCCGCCAGATTAGTCCTGCTGAGGGCTGATATCCGGGGATGTTATACGGGGAGATCGGTGCTCGCTATGCGAACATCCGATAAGATTGCGATGGCTCGGTTCTTGTTAACAACAGCACACTAACGGAAATTTATGGGCGTGGTTTCCTGCACCCTATTATGTGGGACCGTAAGTACACAGGATTCGTAGTTATCTCGAGATGACCAGCCGTTTTTACGCTGAACGTGATCAGTAACCGGGCGGACCAGTCGCGGGACCAAGAGCAGGCCCAGTGGATGGGAAAGGGGTTGTCGGTGACACGATCGCCCAATAATGTGAGCGGTAAGGATGGGGCTATCCTCCTCACAGGGACTAGTTGAGATGGCGTATATACGCGTGAACATGTGTATACTATGCCCCACAATGGCCACCCGATCGGGCGTCGGTTAAAACACAGTCTTTAACATGGCAATTCGGACGAGGCGTGCGTACGCCTC
> #6 CAGGGnnnnnTTGAG 0 
CAGGGCCCCGTTGAGAGCAAGGAGAGTCGCGACTGCAAGTATAGAGTGTTTCCTACCTTTACTCAGGCGAATTACTTAGGTCACAAGCTCCAGACTGAACAAAACCTAGCGCGGGGGCAGGCGCCTAATACAACACGTCACAGTGAGCCGTATCCAACAACCACGATCTACAATATAGACATCTAGTATAAACAGAACCACGAGGACGGCTGACCATCATCCTGCCGGGTGAGGGATTGCACAAGCAGGACTCAGTGACAATAGCGGACAGCCGCATCGGGTCTTTGCATGAGGGACAAGAGACACCATTGCGTAGTTTTGCTCACCCCCTCATGACAAATGCGGCACATATCTACACGCGCGGCATGATGAGTGAAGCCCCAGAATACCCTTTGATCGAAAAGTGGTATACAAAAATACCCCAATAAAGAAGATCGCAGCCTCCTGGTGTAAAAATAATGAAAATCGACACGATATCGGTCGTGGACGACACCACACAATAGCACCAGTGCCCCTTCAGCCGGGTAGAATTACCCGGCAGTCTAGGATGGCAATGTTCATATACACTTGTCCAAGTGGGAATAATTAGAAGATGCATAT
> #7 CAGGGnnnnnTTGAG 319 
TAGTAAGGGCGGATTTGTGGTAGGGTGCTCGGCACCCATTCGGCCCCTATCTTTCCGAGCCATTAAACAACCGTTTAAGATTTGGATAACCGCACCACTCCAGTTCGTCATATGGCGCCTGGCTGGCTTAACAGATATGCTCGTTAACGGAAACATTCGTCGACAAAATGGTTAGGAGTGAATCCTACAGACAAGAAGCAATTTTCCTTAGAACCGACTATTCTTTTTCATCTGAGTCGTCATGCAACCTCAGGTCCGAGTATGGTCGATCCTATAATCCGGCAAACCGGTCGGAACCGCATGTTGTTCAAAGCAGCGTCAGGGGTATGTTGAGCAGATAAAAGCAATGTTGCAACGTGAAATACAATCATCATACAAAGATCCACTGACGAGCCTGCGTCGACCATCCTACTCGTGCCTTTTCCAATGGGTAGCGTATATTCGATCTCGGAGCCTGCGATATAGAGCACCACGGCGAATGGTAAATGCCGACCAAGGCGATGCCCGTCTGTCCACCTTGCCTGTTGCGATGTGTATCAAAGTGATTCTTAAATGTGCAACAGAGCACTACTTACTACATAATATCAGGAGTACTGGATC
> #8 CAGGGnnnnnTTGAG 444 
ACTCGGCTTATTTATAACTATGCAGTTGTAGTCGAAACTTCTTATGCTTATGGATAAGGTGCGATTATATTGGGGCATATTACGAAGAGCTCGGCCCCACATTTCGACCCACCGTCGCGCGCGATTCAAGGACCTTTAACCCGGTCTCGCGCTACGTTTTCCAGGTCGTGTATCGGGGTATGCGGTCGGACTCCCTCTCACACACTGTCCACTCTGAAAGACCCTTCAGGATTCTACCAGGATGCTAGTAAACGCACGATCCGAGCATGAGAACGGAGAAGAAAGCATACGCGACACCATGGAGTGAACAATCATTCATCCCGTGTTTCTTTCTCCCGCGGCGTCCTGCGAGTGCCGCCTAAGGTTTACATACCTGGGAAAAGATACCCGACGGTCCGGTGCTTGGCACGACGTCCTTGACGCAACCGTTCGAACGGTTTCTCTCAGGGCTCCATTGAGTACCACTTAGGTTCAGATTCATTTCGGTGTACTCTTTGGTAAGTGTCGGCTGAGGCAAAGTAAGGTGCCAACCGATCCCTGAGGTATTAAGAAGGGCATGCTTGGTCTAGTTGCCCCCCCCTCCCAAGATACTTTCGAAGG
> #9 CAGGGnnnnnTTGAG 567 
CCATGCATTCGAGTAGCCGCGCAGGGGGCCGGGGCAACATGGTCGATTCCCTGCCAAATCCCTTTCTTGTGCGGGAGCTTTAGCGAGGACTCGGACTTCGTTTCCCCTGAGCCCTTCCCCGAGAGGCGCGAAGTCTAGTGTCAAGTTTAAAGAGGGATAGGAGATATTGGGCAGCGCAGCAGTACCTCATTGAGGTGGTAACGATTTAACCATACACAGCTCATTGTCAGGCTACGTAGTCTACTCCACTCACCAAATGACACAATGTTATCTTGGATGCTTCACCACAGCCGTCGGTGCTCGGAAAAAGCTGGTTATAAGCGAATTGTCAGGGCGTCGTATGGCCCCACGGGATTTGCGTCCCAGTTTCGTAACCCGTCTCAGCTCACGTAAACAGATCCCCCCGGGCCTAGTGTGTATGTTGTAGCACGCGTGTGCCTGATCAGAGCAGTTCCGGTTGAGAGCGCTTGGGTGTTATCCATCTCGGTGCCGTCCCAGATCTCACATCAAGAATTCGCAATCGGTTTTGAGTTATAAGCAGTAGTATCCTCACTTATGTCGCACCTCCAGGGAAGGTTTGAGCGGAGCGCGCGGGACAGG
> #10 CAGGGnnnnnTTGAG 196 
AGATACGCTTGGAACAGGGTCTGTGGCGATAACCACGGTGCCACGCCAAAACTGACACTACAAGCAATTTCAAGGGTTTTTTATCCACGACTACGCGGACCGCCATATTTTGGTCTAGATGCGGGATAGTCTCTCCGCCCAAAGTCCATCTCGCTAGGCAGGATCCCAGGCGGCACTCCGGAAAGTAAGCAAAATCCAGGGTGTTATTGAGAAGAGCCGTGGTGTTAATCAGACGCTAACAGGAAGGGTACGGCACAAGTGGCGTATGAAAAGGATAGCAGGGCTGGTTATCGATGATACTACCGGATACTTACATTGTGTGTCGTTTGAACACGTTTGAACTAGTACCTAACTGTGCGACGCGAACTTTTTAGAGCATTTTTATCTCTGGAATGATTAGGTGGGGATGAGCTGCGTAAGGGTTCCTCCTTTTCGCTGACGTGGCTAAAATGGGCATCCAAAATGGACACTTACCCCCCCGATAGCAGGCGGGGGAAGCCTAATGCATGGAAGTCCACTGTCCCATCACGCCTCACGCACTACCTGGAACGTTTATGCTATCCGGCTCGTGCTTTTGCTGTCCGCCCTGATCCAAAGTCA
> #11 JUNK SEQS
TTGGGCCAGAGCGTTTAAGGCGAGGAGATTCGGTCCAGCGTAACTTAAAGGCAGTTGGTGCAAATCCTAGGTGGAGCAGCGAGTTGGCACTCGACCCGCCCTATCACGATATAGGTAAAACAGTATCCGGTTCTGGAAAATATTTCGTCTATTGGTCTATCTGGTCATCCTACTAAAGAGCACAGTTTTATATCTGGTCTACAGAAGAGGGAGTAATAAGATGTACGTCTGCAGTAGGCCATCTTCTGCTACGGCTATGCGAGTTGTCAAGAATTTCTCGGCACTCATAGAGGTCCCCTCCCCCCCAGACAGGATGCTCCCGAACCCGGATAGACTCGCCTCAGGTATTCCATCAAGGGCGCCAGGTTAACAGCGAAGTTTAATCATAGGCCTGCCACCCCGCTTTTTCTTATTTCTTCGCGTAAAGACTCTCGGACGTGCGTACGCCCGTGAGTAGCCAAGTCCCCGTACATACAGGCACAGCGCGCGTCGCATGCACCCGCAGGAACGAGGTTCACGTATCGTCAACCCGTTGCCTGGCGATCAAGCGCGCGAATACCGGTCCGTTCCCGTGCCGGTTAACGGCGGGTTAGGCTAAGC
> #12 JUNK SEQS
CATCGCGATCTTCCCTGACATAACTGCTGTCATACCCTCAACACGCAACGCCGCGCTTCGTGGGGTAAGCAGGATAGTCTCGAATTCTGGCCATATGATACTGAACAGACCGTGGTCTGTGTCGGCCACAAGAGGATTGTATCACTTGTCGCATTGACGCCGTCAGCTCTGCTACATATGCCTCATTAACCCTATTGAGTACCTCGTATGTATGGTCCTCTATGCGGTGATGCACGGCTCTGGTAAGGCGTAGGTTACTTCGCTGTCAAAGTGAGTACCCTAGCTCCTGAGTGAGATAATAGGTGCGGGTACTGGGTTGCTAACATCTTGGTACGTGACATCCTTTCGTTTGAAAATCAGTGCATATCAACAGGTCGAACATTATTAGCAAATGAGGTAGACGGACTGGTTGTGGGGGCTTCTGTAACTAATGGCGACAGATATCGGTATGTAGCAGGCCGCCAAGGATGGACGTTACGAACACTCCCTGGGATGAGCACTGCCACAAGGATTAAGGCTCTGTTCGTTTTCGCGTCTTCGGGCCGCAAGTGCCCCTTAGGATCCGATCAATGGATCCTCTTTCACGTAGGTGCAATATCA
> #13 JUNK SEQS
TAGGCGTGCAGAATCCCACTGAGAAGTCCACACAGGGCATGGAGCCTGCAGACAACGTGTAATCAGTGTTCCGCTTGGGATAAAAACGTACTAAAAGTGGTTTCCTATCGTAGTAGTGATGCGGGTGAGAGCTGGACTAGCTTATTGGCTCTAACGTTTCTCTTTCTAATTGTGGGCAATTGGAGAGCTCGTTCGGTCTTCGCAATGCAGATATTGTGTGTGCGTTCGCAGGGTGGTATTGAGTTGCGACATTGGGCTCGTTACGGTCGGACGTACCCTCGAACGGATCCGAAGCGCAATTAACTATAGGCAGGGAAGAGTGGTAACCACCTGCCCGAGAGTACCGCGACATTGGAGACTCGGTATCGTTGGGGTACAGCGGCCATCTTTGCCAACACTTACCTAATCCCGTTTATTGGGCATGCAACCTAGCGCCGAGTCAGAATTTCGCGGCATCAAGACACTCGCCACGATGAGGTTACCGGGGTGGCGTGTGTCACCCTGAGGTAGGATAGCGAAATCTGTGCTACACGTTGCGCCAACTAAAGAAGTCCGCATAAAACGTCACTGGTGAGGAGAAGGATAGAACAACACTAGTCC
> #14 JUNK SEQS
CTATTGCTACAGAAGAGGATTAATCTTAGACAAGTTACTCGTTGTCGCAGATGAGATGACGCCGTCGAGCCAAATTGCAGAACGATGTCGAAAGGTTATCCACCCAATGACGAGAACTTTCATCGCCCGAGTCTCGACCGGGAGAATCTGACGTGACTCTATGCTTTTCACTGCCGCATCTAGCTAGAATTATGCGCACGAGCGTTAATTCGTTATAGTACTAACCGGCTCCCGTACTCCGGTGGTCGCAGTTGTATGTACACTGATATACCTATCAATCCCAATACGGAGTATGGTGGGGTTCATGATCCAGGCCGGTAGCTGAGATATCGGCAGAGGTAAAGGCAATTACCTTCCTCCGGACTATTGGTGGTCAACATAAACTTTCGAGCGGGGGCCCTATCTACTCCGGCGTCCGGAGACCTTTCAAGACGCAGTAAAGGGCCTGACGGCTTAGGGTTATAGAACTACATTGAACGAGCTTAGATCGGAGCACCAGCCTCAGTAGAGTGTGCAACTCTCCGGCTTGCATACTGATAACTGCCACGCATCCCTTGGGATTTTAGCCCCCTCAAGACACCAGGCCCTTTAGGTCTGGAT
> #15 JUNK SEQS
ACGCCGTCTATAACGCTTAGTACCAGAGCACCGAGTGCCGCAGCCCGAATTTTACTGCCTGTAATGTCAATCAGTGTCGTACTACATACCTTAATTGTAGTAAAGTGCAAACGTCTTATCCTACTAACTCAGCAGTTAATCAATACGTGGATCCCACCCAGCGTCCGACGAGTACTGAGAGTTTAATCGACAGTATAGAGCAAAAGTGGCGAAGTAGGCAGGCAGCAGTAAAACAATTTCCCCCTAGGGTGAGTCAACGACTACACCTAAACGCTCCCTTAGTGCAGGCCGGAGTATCTACTCTAACCCAAGGTAAATGCAAAAGTAGATGGGTCGAGTCTTTCGACGTTATTATGTTAAGGGACTGCGCTCAGGGGACCTCATCTCAGCAATGAAGGGATCCTTTGGTTTTAAGCTTCGAGGTATTGCCGCGTAGTGAGCTCCTTGTGACGGTCGGCCAGTCCTCTGATACGGTGCCCACGGTCAGACTATGCACGTTGGAACGTTTAATGGGCTGTTTGTGCATGTGGCCGCGAACTCCTTTCAGTAGGGCATGTGCGAGTGACGAGCCTAAGCCAACGGTATTGGCTACCTTCACGG
> #16 JUNK SEQS
GTCTATACACGGTCGGAACCTCGCCCGCGAACACAACACCCTTCAGTCGAGGGCTTGCACGAGGGGGTGTAAGTCGCATACGGTTCGCGGGATAGCGAACTACCTGACGTCTCTGAAAGGTATGCCTTGTACTCTGTTTGGACATAATAGGTTCCAGATATAGGCCCCAATGCAGAATACCGAATGACGAGGAAACCCGCGCTTGGTGCTTGCATAGTGATAGTATCCATGGCCCTTCCAACTGCGGTCATCAGAACCCCCTAGCCCAGGCTTACAGTTTATAACCCGGGTTGTCTCGTTCAGAATCGTAGTTGTATAGGTGCCCTAGCTGGAATAAATTACGATCATGTCCCGGGCGCTCTCCTAGTACGCGACCGCAAACCCATACCCAGAGATGGTTTCACGCGAGTATACAAAAGCCGTCATCTCAGACGCTTATCTTATACAACGCTACACACAGCGGTAAGTAGATCCGGGGGTAAGCCTGCAGTGAGCAGTTGCTCTATCGGTGGTATATCGATCGTTTTCGGTAGATGAACGTTATTATTCCTCTCAGAAAGGTGAACTACAGCTGAGGTCACACACCGCCGAAGGAGATGC
> #17 JUNK SEQS
TAGGGGCCGGCTTGTATCGCAGCGACAACGGAGATATACCGGACATGAAACAGGGGTGTAACCGCATAAACGTCATAGTCGACAGAGGGCGTGTCATAATCGGATGTAATCGTGGGGAACGGAAGCACGCCTTTTGCGGCCTTCGCTACTCTCCATTACCCGAACTTGCCTTCGATTTTAGCATGATCAAGGGGGTCCCTTAGAGGTCCGCTTCGGCCTGCGATAGGGATCTTTTCCGGGAACACTGTCCCGTCGATAGTATGTGCCTTTCATGACCGAGTCCTGTTCTCCTATTGCACATGATAAACGAAGCCCTAAATCCTCCGTGGAGCGTAGTATGATACACAACCAGGTTTCGCTGAAATCGGCCAGCATCCAGGCGATCTTGCACTACTTGCGATGGATCCACTTGCTGGTCAACCAGTTCCCTCAGTACCCCGCACGATCTACTCTTTGTCTAACAGAATCCCAGCCCCAGAATACGTCAGGAGGCGCCGATACTGTATAACCACCCTAGATAACTCAAGGACGGACCAACAGGATTGGAAGTCGAATAAGTATCGAGTATCCCTCATTGTACGCTGCTTCCGCATAAGTCCA
> #18 JUNK SEQS
GGATGTTAGTCAACGCACGCTTCTTGCTTGTCATAGGTGAGAAGCTTCACGACTTACATAGTCGGGACCGCAGGGTCGACTGCAGACTAAAGTCAGTATCTACCGTCTCCCCAGCGTGCTTCGGTGAGTTTGAATGAAGCGTGGCAAAGCACTGAGAAATAACAACGACAGTTACCACCTTCAGTAAACATCACCCGTCTATTTAAAAGGTCTATTATTCTGGATTCCTGCTGAGGATGGCGTAGGTGCGACCGCAGGGCATAGTGATCTGGCCTTAGCCCCGGATGGCATGTTAGCCGTAACCCAACTCTATCGTCACGCAAATCTAGCTGCCTGCTAAATATAGGCTTAATAAGCTTTAGCCTAACTACATGTTAGCTCCTCCATTTGGACACAACCACTAACTACCCCTGAATATGAGCATCCTCTCCAACCCCCGGGTCAACTACGATTAGAGCCCGTCGAGTCTGACCCCCTCGATGTGTCGCGTGCGTTTGTACCATGGAACCGCAAAGTCAATAGAGGACATGCAGAGACGCGAGTCGCATGCTGTTACTGCGATGGTCTATATATGCCTCCCGATGTATTGCCGAAATCTAA
> #19 JUNK SEQS
ATATCCAATCGCCCTCCTATACCACGTGCTTCGTATCCAAGGCATCCCACAAGGAAATGCTCTCCTCGACGTTTTGAATACAATGATGAGTTTGAAGCGGGACCAAAAATCCTCCCGATGGTCGCCGTTCGCCTTCATGAGTGGATTGTTAGGCATTGTGTCTCAGGACACATTGAGCGCATTGATGTGCCCGCGGTCTCCACCTTCCATGCGGTTCCGTGACACTTAAGCGGGTCCAGGTATGGGCAATTGTATAAGCAAGGGCCTGCCACCTTAGAAGTTATATTACAACTTTAAGGGTTTCGGCAGCGCATAAGAAAACCTACTATGGTCCATTCACGGTGCTTATTAAACTAGTCGCTCGCCCAGCGAACGCACCACCACTTGCGTTTGACTCTATAGTATGGTTTTACTGATACCTCCCCGCTCCGGTGGGAACTACACAGCTGGCCTGGCATAGAGATAGCATTATAAAAGCAATCCTTTATTACTGCTTAATTTTGTTGACTACGCGCAGCTCCCAAGTTGAGCTGTTCCTTATATATAACGTGTAGTTGGCGCTCTGAAATTAGATGTAGAGGGCGACCGTTAAGGTAGAAG
> #20 JUNK SEQS
TCATATGACGGTAAGCCTTAGACAGACAACGAGTTTGGTTAGTCGCGTACTTCATTCAACGGCACCTTTTTTCGATTGGTACGCGGCTGCAATGCCTAAGTTCACGTAACAATGGCATATAATTGAACCCTAACCGTAGTGGACCGGCCGACGAACACGCGGGGTTAGTTCCCCGGTAAAGACCAGGCTAGCGATCTATTTCAAGTTGTTGGTATAGCCCCTGAACCTCCGAGTCAGAGCTCTGCGGTTTACTGCTTGGCTCCCAGGGGATCCTAGCGCCGCGCTTATCGACTCGTAACGCCAGAACCGGGAAACTTCGCAGGTAATACAGGCGACGCTCACCAGTTCAGGAAAAACTAGTTACCAGAGCCGTGGCCCGGTCGACGAGCCACAAGCCACTGGCCCTGGAAAACTATCACTCGACGGTTGAGATTCAGTGTATTCGTATTGGCAGGGACGTGATCACCGATCAGAGATGATAGAACGTCACAGCATCCAACTCGGGAGCGGATCATGTGTTTACCAAGCAGGTAACGAATTGAGTACCTACGTCTACTTGTCATCCATCATATTGGTAATACCTGCATATCAACTGGTCAA
> #21 JUNK SEQS
AATTTCTTCGTGTGAAGTCCACGGAAATCATGCGCAAATCGGAGAAGTATAAAGGAGTAATTGAGTAGATTGCTAGATCAGCATATTGGTGCTAGCAGTAGGGTGTCGGGGAAGTACTGTGCCCCTGCCCCTAATGTAACTGCTACTGACCGGGAACGCTATGATCGGGGTCAAAACTGCAAATGATAGATGTCGGTAACGTGGAGTCCCTCCTAATTACATATAGGTTGACGGAGATTCAGTGCTGATGGTCGGCAACTTCCCACTAAGGACCGGAATTGCGTTCCTCGTATACTCAACTGCATAGTACTTGCGCGTCACAACAGACGAGCGTCCTACACATACCCACGAGGATGGATCACGTCAAAACACCTCTCTTGCTAATAGGAGTATCTACACCCCTTCAGGTCACAACTATCACACCGACTAGCGAACCATTAATCATGTACCATCCATGCTGAAAAACCAAAAATCAGTAGCCTAGAAGGCCCCCCCCTGCTGGACTAATAGACCAAGAGACTCTATACGTGCCACTAGTTGCTATTACTGCACTTCGAGATACACTTCCGATATTTGTACCCCGACTGCCGAGAATTAAAG
> #22 JUNK SEQS
ATGTTCCGCGATTGTAGGCTACCAGATGATAATTTGAAAGGACGTAGCGAATCGTTGTCTGGTCCTTCTATGAAATCGATGCGATGTCCCATTACATACGACACCAAGTCGCGACCGCGTGTTCTACGAGACTCGCCGTATCGCGTGAACAGATTTTACTTCAGGGTACTAAAGGGGATGCTCCGAACCCAATCGCTGCACGCCATAGTTCCGGGAGTCTACTTGGCGAGGCATGCGGTGCATTGCTCAAACGAAAGCGGACTAACCTACCCCACACACGCCTTCTTTCGCCTACTGTGGATTCTACCCGTGAGCCCACGGGTCTCCCATTATGCGTTTACGGCATTGTAAGGATCCAGCACCTAGCTCCTTTCAAATGTTGCGGCTTCGACTCATAGGCTCAGGCGGAAGATTGCACCGTCTTTAGTGCACGCTCGGTGGCGCCATCGATCCTAATTTCAAGGCCTTTTCGAATCAGTGGGAACAAATACTATGCCCAAACGCCGGGACATAATCCTGATTATTGAATAAAGTCTCTCCCGACGTGTTAAGAAGTGGTCTTCCGGATGGCTACAGCGGATGGTGAGATCCGATTTCTGT
> #23 JUNK SEQS
CTGCCGAGCGGAAATGCCGAGTGGGCCAAATGTGTAATGCCACCCATGCCGTCAGTCTTCTTTTCTTCGGTAGACTCCCGGTGTTATATGGTCCGGACATTTTGTACACTTAGCTGCGGACATGGCCGTCCGAAATCGAGCTGTAGCCAACCACAGGCCCGGAGTACAGCGTACTATACTATCCACTGGAAATAGGATGTCAGCCCGAGTAGGCTGGTCATCAGCGACCGAGTTAAAGCGCCCAGAGATTATAACCGGTTATGTGGATACCCGGCATAAGTACAATCGCACCATCGCCCCGTTACAAAAATAAAAATCGAGTGGTTAAAGGGCCGGCGTGGGGGGGGGTAGCTATGTATTGCCTGTCTCACTGTCCCTTCTCGTGGCCGACACGTTGATTCATTAAACATGTCCGTTAACACCGAACGAACCCACCCCGCCCAGGTCCTCGTTTCTTTCTTGCATGCATACACCGTATATCGTACATATATTGATCGCCGCGGGACCAACACTTCATAATATGTACAGGGATATCAAGCATCGGATGTAGGAGATGGAAAGCAGACTAAAATCGGCGAAGTTGCTGTCGTGAAGGATCAT
> #24 JUNK SEQS
CCTGTCTCCATATGCGAAAGAGGAAACTGCTTGGGGTCTACTCACGTCTTTTCCTCCAATGTTACCGAGGCACGAGATTTGGGTTGAAGCAAATCGATGGCTGGCTAGGTCCCAAAGCCAGCCGAGAACTGTGCCAAGGGCTTTTATCCAGTCTCCCGCGCACTCTTCCCTGCTCATCGACATTTAAAGGGTGATTTGAAATGCGACCCTCGTACGCGGTACTGCGCAACAAAGCTGTATGGGGGTATCTTCAGTCAACACCCGTGCGCCCATTGGTGCACAGCGCGGGTTTAACAGGGAATATTGCGATGGTATGGGAACTTGTCGGTAGTTGTGAAAATTGTTGCCACCCCCTAGCGCCACCGATGAATATCTGTAATCCCGGATAGCGTGTAATATTAGTTTGCTGCGATTGCACGGTACCTGCGGACGGCCGTGCGATGTTAATGGCCGGGCATTGACAGGCACACTACCTAGTTAGACAGTGTGCCGGGCATCGTTCTATGACGTCATGACCGATAGGGATTTACTTGGTCCTGTGTTCCTTGGTGGCAACTTCTAATTGGATGTGAGCGACCGTAACGACTTCATCAGATACGG
> #25 JUNK SEQS
ACTGGCGTGCGGCTAGCACGAATCGAATCGCCTATGCGCTTAGATGGAGAGTAGATGAGTGTAGATACCCCACTCCCTCATATAGTTATCTCATTAGTGACTAGGCTTCCTACGATCTTAAGGCCCCTCTTGGAAACAAGCTTGGTCTTAATGGATTGGACGGAGTATTAGAACGGATCTTCTCTTATCGTTAGTGCTGAAAAACGGCCTCACACATCTCTTAACTGGGAGGAGGCAATCAACCAGCTTCAGAAGCTCTGCCAGTTTTTGATGCAGTGGGTGATTTAGATACACTTATGTCGTATTGGCAAATATGTTATGCCGGACGTTCCCACAATGCAGGTTCCGCCGTGTGATTGTTAAAACCAATGAGATCCATGGCGAAACATTTGTTTAAAAATGCCGAGACGGTTATAAAAAATGTGCTGCAGCGTGCACCCTTAGATGAAGAACTTTATCGTATCTCGTGTACTAATAGTACAAGTTGTGTCCTATTGCGACTGATGTTAGTCGTACTGCCCGTCTGACTGCACTACCTAGGATATTGGCTATCTAACACAGTCAGCCACCGTCCTCCCTGATCGGCGTCAAATCACGCCT
> #26 JUNK SEQS
GTGACGCGTAAAAGGGTAGCAGCTTCCCGGCAGTATCCCCGCCGTTATTGAAACTTGACATGACCCATGCAAGCGGATCTCCTGGTCATGAGAATGCTCAACATGTCGGGCTTCCCATCTCCGGCCATCCTCGTAAGCGATTAGACTAAAAGCGATTAGACCGTAGTTACTTATGCCCCCGCTTTTGTTATACCTGAGCATATAACCCTGGCAGATCTGCTGCCTCTTTATTATTAAACTGAAGGCGTAAATGGAGTTCGTCCAAAAAAGATGACACTTCAACGGCACCGTATCATCCTGTTCCAGCCGATGAAAGCCTGTTTGATCCAATTAAAATCCCGATGATCGAAATTTCTTGCTTATTCTTACACTCACCTGTATATGTCGGTTGGTCCAAAACCCAGCGTCATCTTAGGCACCTTTGACTACTGGCGAGAATCTAAGCGAGGCTCATAAATCCGTATCAGGACTTGTCTGGCATCGAAGAACCCTACTGGCAGGTGAGTTACCCCGTCGCCGGTTCTCACTCCCAATATTATACACTTGCAATGTGAGTAAGGCAGGTGCGGATTCAGATTCTGTGCTAAAATGGTAAGGCCC
> #27 JUNK SEQS
CAAGATTTGAGCTAGTCGTCCCTACTTTAAAGACAAATAGTGTTTCGAACCCGCGTACGCCTTCATCATCGGAGCTTTTTAACGCTCGAATCTGGTCTTACCTCTAATATGATTTCGATGAGTTACGCCCGGTCTGCTCCGAGCTCGGCCAGTACTCACGCTAAATTCGATAACGAGAGTGGCCGTCATGGACTCCGAGCACCCGTCAATAGCCTAAAATGGATCCAACTCCAGGTGTTGGTAACTACAACGGCGAGGATCCAGTTCCGATCATCCTCGTCTCTATTGGTCTAGCACGCTTCATACATGGGTGATGTGCCGGCGAGGCCACACCTCTTCCCTCTTAGTGTAACCTGACTCCACGGAACTCGAATAATGTGCTGGCCACTAGAATTGTTTGAGGACGACATTCTCAATACGATGCGCTCATTACCCGACTACGGAAGATGCCTATAGCTTCGGGTTTGTACACAGCAACTGGACGTCAACTGTCATCTCATGACGGGGGACCGCGCCACCCCTAGTTTGAAGTATCTCACCCGATCCACGCGTCGGAGCTGCCCGATCCTGTACTTGATTGCCGGTAGCCCATGCCGAGAT
> #28 JUNK SEQS
ATACGTTGTGAATGGTGAAAGATAGATGGTGGGGAACTGAGGACCGATTCTCCGCTGAGATATCGTCTGTAAGAGTTGGGTGTCAAATCGTAGGGACTAATAACAGATCGCAAACCCGAGATGTGATTATTTTAAAGATTGCATCCAGTAAATTTCTGCTGAGCAGCTGCGCGGATAAGTAGTTCGCCCGATGTATCGGATACCTCATCGGCCGAGACTCTAAGTCCATTAGTCTGGTCTGAATGCCGGCAGCAAACCAAACGTGCGCCTATTCGCGTAAAAGCAGCGTGGTTCTCGCGTATGAAACGACGACCGGTTATCGGATCGGGACTTATTAACAGACTCTCAGCTAAGATTGCGTTCGTAGTATAGTCGAATCGCAGCGTAGCGAACCTACCTCATAAAGAACCTGGCTAAAGGGGGTTCTAGGGTGGTGATTCCGATTTTATGGCAAAAGTAAGGTAAGGAGCGTTGGTCCTCTCGACTATGAAATTATGTAAAGTAACTCGGGGTCGAAGAGGATCTTCCGCCTTATTCGAAATGTAATAGTGATCGTCTATAGGTGCGATGATCGGCGGCACAACCGAGCAGCGAACGGCC
> #29 JUNK SEQS
CCCGTTACCCCTCCATAACCATTTATAGGCTTGACCACGCTTAAAATAACGCACAAAAGGCGCTGTAGAGATCAACCTGCAAGCCGCCGAATGCGAAGTCATACTATAACGACACGTTTCTTCCCTCCGAGGTTATTTTTACACGCTCAGGTGTATTGACGTTGGTCCGACGGCTAGGCTCTGTTTGGCGTTCGCTGGCATGTCTGCCCGAGCTCAGTGTCCGTAAGGGTGCCCGAATGCCGTTCATTTGGATCTTCGCTCACTCTTCTCGAACTCCTCACTCAAAACGCCACGTTCGAAATCAAACGTGGAGTCGACAGGCGATCTAATCAGGATGCCGATGGTTATAACTCATACGCCCGCAACTGTAATTTCGGCCTGTGTTCAATCGATTATCTCATGTTCACTCTGTGATCCTCAATCTTCGACTAACTTGTCGAAAAGCTTGGATGAACTCTTGGTTAGGGCTACTCCCGAAAGCTACTCACATTTGGTACCCAGGATACCAGCTTCTAACACCTCACTTCACGCTACGAGTCAAATCTTGATTGGAGTAGAATGCGTGATCTACTACCAATAAGGGTCGTTGTGCCAATATAT
> #30 JUNK SEQS
AGGATTATGCTCTGAAATTGGCTTCTTCTTATCTTAGAACCTGACGCCCAATGTTTTGCGCCCTAATTATACTGGAATGCTGACCTCACGGTTTGAACTACTGACAACTGGGAGAGGCGTTCGGAAGAGCCTATTCTTGGGAAGTAACCTAAATTATCCCTGATCTCATTGCAGTTTAAATACTTATTCAAAGCATACTTACAAAATTATTTAAGTACGGGTGAAGAATTAACAACAAAATTTTACTATCGCACCATCCTCCTGCTTGTTGTGGGGTCTGTCTTGCAGGCCTGACTTACTTAGGGAACGTACCTATAACTCGGTGATGAACAATGGTGACGAGTTTGATATCGCACCTTGAAGATATGGTAATGTGCGGCGCGATGCAGAGGAAGTACGTAGTTATGGCATTGCTCTCCCCATGAGCCTTAACTTGGCATGTGAAGCTTGCAGAGTGAAGTAGCTCTGTTCCGACGGGCCAGCTTAGCAGTTGCACTTTGGCTACAGTGAAGGCCCCTTCCGCTACCTCACTCAAGAGCGGCACTGGACCGTATGAATTCAACCACAATCGGTGTGACGGTACTTTTATGCTGGAGTAGT
