# Supplementary material for: A particle swarm optimization-based algorithm for finding gapped motifs
Source: BioData Min. 2010 Dec 13;3:9. doi: 10.1186/1756-0381-3-9 (PMC3022572; doi:10.1186/1756-0381-3-9)
Supplement: Additional file 2 — Experimental Dataset. The synthetic data sets and real biological sequences used in the paper. [file 1756-0381-3-9-S2.ZIP › synthetic/with_noise_seqs/28.txt]

> #1 TTTCGnnnnnGGGCA 389  TTTCGnnnnnGGGCA
TAAGATGCGAGTGGTCCATCGTGCCCTGCGGAGGGGCATTCCTTAGACGTGATCCAGCTTTCACTGTCTGAATTTTCTCTGTTCACGGGCGCGGGCACGTTTTGGGGACTTAGTCTATCGATTGCCAGGGCCCCTATCACATCTGGGGGTAGTTCAACGGTATCCTCAACCCAGATCGCTCGCACGCGTTATTAAATCCTGGAGCACGGTCACGAGCCAACCTACTCAAGTGAACCAGTTCATGTTCACCAGGAGTTTTACTGGTTTTGTGTTCGGCTGGATATTGGGGGGTCCCAACTGAGGTTAGATAGTTGGGCCCTTTGAAAACCTTCCCACCGCATAAGGGCTTGGGCCGGCGTGGGTTATACGGGCGGTAAAAAGGGATCGATTTTCGTGGACGGGCACTGCAGCGAAGACAAACTGCATACACAAAACCATTACAGGACGCCGGTCAAGTATTGATGACAAATAGTTAAAGCCATAGTAAGCTGTTCCAGCATACCAACAATCCTCGCAGCTTCCGAGAACCCAGGCGGGGGCTTAACGCATATACGCTGCATGACACTGTCAACACCCTGCGGCTTTATCCTAAAGACCTCT
> #2 TTTCGnnnnnGGGCA 291 
CATGCCCAGAGTTGGTCTAAAAAGCGTATGTAGTTAAAAGAGGTAAGCATGATGGAACATAAAGTTGTTGCACTTCAGTACCAATGCATCTTCTGAGATGTCGAACCATAAACACCGGCGTACCATCGACATGGTGAATTCTAGACTGTAAGCGTCCCTCGAAAGTGGACGCCGTCTTTGTAAAGACTCCCTCCTTCCGCTAGAGCCCAATAATAGTGGATTTAAGTCACGTCATTGAAGATGCTTTGCCTAAGACCTGCCCAGCTGTTGGTGAACTATACGAGCATGACTTTTCGTACGTGGGCATCCGGGCGAGTTATCTATGTTACTCCACTGGGATAGGCAGTTGTGTGGGAGGATCCACTTACCACCGTTGCGGTGAGATCCCTCAATACGTCTACACTTAGCTAACATCTAGATAATTAACTGATTCCTACCCACGCCCTCCCCACGTAGTCGCGCCTGATACCAGTGTACACGGCAAAAGTGACAGGTAGGATTCCGTAGACTGTAGTATCACGCCATAACGCAGGCACCTCGGTCTGATCGTGAATATTAACCATTCAATTCCCCTATTAACTGCACCTAGACTACTGCTCA
> #3 TTTCGnnnnnGGGCA 585 
GCGCGCCGCGCTACACCATCCTCGGTTCATGTCAATCCCGAGCAACCCCCGTATCGTCTTAGGCGTAAACGAAAAACGCTTTGTGTCCAACCGTGCGTCTATTATAACGCACAGATCCAGCCTACCCTAGGCCGCCGGGATGCAACTCGTTTCGTGAACAGACAGTCACTAACCACGTGATGTAATGATTCGTGGCCTCGGCTTGTAATGAGAAGCTACGTGATCGAGCGCTTAGGTGGGCTACTGGGGAAGGCCTTCGCTTATTTCGCTCGGCACAGTGGAACCCAATGCGCGCACGTGGACACCGCTCAGCATGGTTCGATTGCATTTGCTTGAAAGTCGCTGACAAACGCCCTGCTCACTTACAACGTGACCGCTTCTATACCATGTCTAAGACGAGATAAAGTGCGTAGTCAACTGAACAAAACGATTTATAGGGTACTTAATACGTCTACTACCTCAGCACCGATCAACTCCGCTCAAACGTCTAACCGGCATAAGCAGGATAGCTTCTTGCTACTAGATAGTTGTCTTTGTTGGACCCACAGAATTACATCGGAACCTCACATTGTAACCCCTCCGACTTTTCGGATTGGGGCA
> #4 TTTCGnnnnnGGGCA 563 
CATCCAGGTTTCTCAAGAGCACGCTATGTACAACCGCTACGAGCCTCTTAAACTCATAGGAAGCCTTGGTTATGGACTTATAAATGAGGTCTTTAATTGCGGGGAAGCTGCTGGTCAATGTACGACGTAAATGGCGGTTGCCCTTAATAACTATCAATTCAAAGGCCCAATGCACAAGTCGCAGAGTACGCCGCACGCGTCCCTCGTCATGGATCACAAGGGACTAGGCACGCGCGACTCAGTACAAGAAATGAAGAGACGCATTCCTGAAGGAGTAGCCTGACGATTGTAAAATTGATAATTTTCGAAACTGCAACATTTATAAGTGGGTGGGCCTACTAGGGTTGATGTGGGGGAGCGAACGGGACGCCGATATGTACCTATGGCGAGCCGGTAATGTCTCCGGACCAGGAGCGCGACCCGTTGAACGTGCATTGAATATCACGGGCTAGAGCAACAGTTAATAAGAACATTCCCTTGGTATGGTGTTATGCTCCTTCACCTAGACGAAATATCGGAGCACTCACGAATACCTCTATCATGTTCCGACACCCCTCGCCGCCTTTCGCCCGCGGGCACGGCAAGCTTTACCCGCTTTCA
> #5 TTTCGnnnnnGGGCA 313 
ACTCGGTTTGGAGGGTCCGCGTTCCGAATCTTGGAAAAATGGTAACTCTCGCACGCATCTACTGTTTATTTCCTCCAAGTCACGGTTGGCCGGACCAACTTCCAAGCATTAATCGCAGTTTCCCCGGCGACCCGCCAGCTCCACGGGTAGGTTTAAGTGATTGACTCCGGCTACAGTTCACTTATAACTGCGCTGGTTACCCACGCACACCCCCCACCCAAGGCGAACTAGACGGTTGATTGAATCAATCATAGAGGATCACCCTTATCCGCTTCGAGGTTGGTATCGTATACACCAGACTGGGCAAGGGCCATTTCGGGGTTGGGCAGCTCACTCCTTTCCCCCGCAATGTACACCCTTTGATTTACGAATCCAGTCGAAATACTCGCACAGCTGATTGTTCACCGAGAAGCAGGTACAAGATATCATATGTATAGCCAGCTTCCCCCGCGCGCCCGCAGATCCGGTTTTCAGAGAGTCAATCGAGAGAAAATGCCAACTAGTGTCGCAACCTTTACTGCATGTCTCCAGAAATGTCCACCGGACGAGCTACGGCTCGACAACATAAACAGGGAGTGTGAGGCAAGTCATTATACGACT
> #6 TTTCGnnnnnGGGCA 453 
CCTACGTACCATTCTTAGCACACAAGGCTCGAGGAAAAACCAACCTACCCGGCTGGCATAGCAATCATCAAGAATGTATACCGTAACCCACTCGTCTAAAACGCCGTCGGCTAAGAATGCTTACCAGAAGAATTCCCAGTTTGTTCTAACCACGCGGTTGCTGCGAGTAAGTTCGTGGTGTAGAGTTAGGGACCCACTTCTGCGTTCCCATCCGCTCAAAGGAATCAAATGTCTCAGTCATCCATGAATAACGACGCCGCCAAGTGTGCAGACTCACCCACCGTGTCTCACGACAATTGAAACCTGGATTCAATTGGCGTCTCCAGCACTACTCTGTCTGAAGATGTCTCCAAGCAATAGGCTGGGAGTTATTTAGCTAAACAATCAAACGTGCCAACGTCTTAGTTTGTTGATGTAGTCTCACTCGTGAGTTCACATAGGTAGGGCTCCAAGTTTCGATTGGGGGCAGGTACAGAGTTTATATTGAAGCTGAGGACACTGCTTCCTTCGTCCTAACCATGACGGAGAAATGCTCGACCCTATCTTCAAGTGGCAACTACTATATAGTCTCCAAGTTTAACTGTATACGAGCACCTGTTT
> #7 TTTCGnnnnnGGGCA 438 
AAGAGGTGGTTCGTGCTTTTGAATCTCAGCGGCCGATGGCCCGTAAATATTGTTCAGTACATTCAGCTATACCGCCTCCTCACATGCCCCGCAGTAAATAATCCGGGCATACTCCGTGACAGGAACCAGAAGAGTGACTACTCAATTTCTACCTGGATGGTTATCTCCCAGGTTGTGCTAATCGGTATGGCGCGCGCTAGTGATCTGAACACCCTTCTGTCACTGTCTGCGCTGACCTCGACTCGGCTCTTGTACCTTCCATTACTCTGGCTTAACGCCTCACAATGAGTCGGAGTATGGCTCATGGCTTAATGCTCTTTGCCACATCTGACCCCCTTGTGTTCCACGTACCCGCTGCAGTATAGACCAAAGTAAAACGACTCTCTGAAGGTTCTCCCGCCTAATAATCGTGCCCGATGAGATCCGGTTAAATAAGAATTTCGCTTTTGGGCACAGAGCTGGAGGAATCGATAATGGCCTCTGGCGCCAGAGAAATCCGGTGCTTAGCCTATGGCTAGAACCGCCTAGAGATCGTAGCCAACTGTAGTTGTATCCCAGTAAAACGTCAAGAATTGGAACTTATGGATGGTTTTTACGGCG
> #8 TTTCGnnnnnGGGCA 66 
GGACAGCCAAAATGGAGCGCACATGCCAGTAACAGCTTGTAGTTCGTTTGATTAGCCTCTGGATGGTTTCGCAACAGGGCACAGCGTGCCGTTGGCAGTCCTTTTACCATGTAGCGAAACCGAAAGGACCGGACCACTCCGAAGGCATGCATTCAATGAATGTTTATATCGCCGATAAGGCTCCACCTTCAGATGTTCATGGATAATACCGGAATACAACGATGTCCGTCCCTGCAGAATCTGGTCGAGGCAGCGCGTACCCTATAAGACCCATTTCGTTACTTGCAAAAGCGCGCCGTCTCGTAGGCAGAATTTCAACCATGGAAACTTGGACGCTAGTGTTCGTGTTAATTGGATGCGCAAGCGTATCTCAGTTCCGACGACAGCTAGCCGGTTAGTTAGCACATGCCTTTTAACCTCTCGGTGCTACTATACAAATCGGACCACGCCTCGCTCTAAACTACTCCTGACAGCCTGTCTAAAGGTTCATCCTGGGTAGCATCTATGGGAGGAGAGGTAGGCTCTGATGGAGCGCCCAATAGCAACTGATAGAAAAGATAGTGTCAAGAACAGGATTTCTGGGTGGTAGGAACGTTGTCG
> #9 TTTCGnnnnnGGGCA 440 
TGGCTCCGTACCGATATTGCTGGCCCACTGCGCTTACAGACTCTTAAGTGTGCGTGTTTGGAATAATCACCCCGCAGCTCTGTAAGTAGGGATTTTTGATTCCATGCCTAGGGCTTTGTCACCTAAGTGGTGTAGGGTTCTCTGGGCGAATCCCAGCTCACAGCAATGATTTATCTCGCGGATACTGTGTTAACCACATCTGCACGTTCACTAATGTCCGCAGCCTCGTAATTCTATGTAGAAGATAACCGGCATGTACGCCCAGAACGAGAAGTCCTCGCTAGTTCGAGACTGCCGCGCCACGGATAAAGCTTTGGAAGGATCGAGCGCGTCTCAAAAAAGCTCACACCGTGGCAGTCAATAGTCGTGGTGAAGGATGCCACTGGTCCCCGACATTGGCACTACCGGCATGCACTGAAACGGGTGCGAATACTATATCCTTTCGACGAAGGGCAGTGATGATTTAGTTTCGAATCCTAGTAAGCCACTAACAAATATTTGACGAATCTATTAACCCCGACTCGTCCTAAGTATCCACGTCGGCGTGTACTGAAATCCGGGACGTGTTTGTAACCGCACCCATCATACCGTTGACCTCCG
> #10 TTTCGnnnnnGGGCA 381 
ATTCACGAGACGTGGTGTAATTGTAAGCCCACATGAACCGCGAACGTTGTACGGATGTATACAAATACACTCAACCGCAAAACTTGGCCGCCTCCAACCATACTATATAATACCTATCCAAGCTAGTATACGCGCCCCACGAGTCCTATAATTCGTTGTGGACTTGCAACGGCACGCAGAAGTTTGGGAGCGGGGCATGAAAGGATACTTGACCTCTGTTAAGGGAATTGTTGGCGCGTCCCCGTATGGTGGTACGACCTTAGCGATAGGCTAGCTGCCCATTTTACTCGGATCCCCACTTGGTATGTATAATTAGACGCAAGTCTAGAGCTATGCTAATTAAGTACTCTCCTTACGCTGTCCTATATTATTATCATGTACTTTCGGCACAGGGCACGGCTCATACTTATACTGGTAACAGCGATATCTGGGTGCATCTTATCTCTGGATGGCAGACGCAATGTCTTCATAAGCAACGGCGATTACTCTCCTATTGTGTTCTAACAAGGGTAGGTGTTATACGACCGAACTCCTCGTCAGTTGCCGAACATCCGCGTAGTCGCGCGACAATTTCCATCCACACGGTCGTTCACGTTCTAC
> #11 JUNK SEQS
ATATACAAGCATCGGACTGAGTAAGTTTTTATGAGGGGGATTACCGCGCTGTGGTAGGTCCTATAGGGCAGATGCAAGGCCACATAACTAGATGATAGCCGAGGGTGTGCATCCTAGACCATCTCCTGTATGACATCGGTTGGCAGCGGTTGGACAGAGCCCTCTTAAGGTCCCGCTATCTGTCGCCACTGGCCAACAATTTAAATCATACGGCTAGCCTATGCAGCCGCACACCCAGCTGGCATACCCGCGCTTCCCTTGTCTAGAACCTTTAATCCAGTCAAAACCCACTAGGAAGCCTACTCCGGGGACACCACGGGTTCTCATCGATGCACGCTATCAACCCGGTAAGTGCAGCCACAGGATACGAAACACGCTCCTCTGTCGCGAGTAAGCAGGGTTGATAGCTTGTCCCAGAGAAAAAAGCAAATTTCTGCGTCCCAGTCTCCCGCCGGCATGATCAGGTCACACTGCCCGAGACACGGTAGTGTGTTCCGGCAGGTATACGCAGGATCTTCCGTAAGTCTGTCGGTCGTCACGATCAGGTCTCTGCAACCTTCACTAGCTTCAGCTTGCCCTAGGGAGGCACACGCAGTCCGT
> #12 JUNK SEQS
CAAATGCAAAAGTGGCATCGTGAAGGTATGTAGTAGGCGGGTACCTGGGAAGGAGCGGCCAACGTCACGTTAGACTTACCACTGCGTTAAAAACGAGTCCGCCACTTATCCTGCCATCTTCATGCCGAATCGAGGCCGCATTTCACCTGCGTCCCGGTGTTTCTGACTGGACCTGCAAAGCGGGTTAGTTCGGGCAGGAACACGTAAAAAGCTATGATATGCCCAGCGCCTGCAACAACACTCAAAGAATTGAATAGCTTGGCAGGCTGGTTCCTCCGCCCAACATGTACGTTATCGAAAGAATCTCGCGAGTAATTGGATCTGCGTTGATAATTCTATATTTGTTCTCATACGGGACCGCAGCACGTGGTCCGTCCAAGATGCCATCGATTCCCCGTAACTCTGAATCAGCTATACGCTTAGACTCTTCAAACTGGTGTTAAGATGCGTACTTCAGGACTAGTCCGTCAGAATTAGCGACGCACGCAACCTCTTGCCGGCAGCTCCGTTGAGAATGCTTGCGTACGCGATTAGAATGGGCAGTATTTAGGTTAGAGACAACACTACGGTCATTTAGGTTCCGACAATCGACTAGGATAT
> #13 JUNK SEQS
GCTGCGGTCCGGGAGTCTTGCTTATGGTCGGAACGCAAACCTTTTCGAACGCAGCTATTCGCCGTTTTTTAAGTTGAGGCTCGATATTTGACAGTTCGGCGGCACCGCTCGGGCGCCGAAAAGAGCTAACCGTGGATCGGGACACTCGCCTGCCGAGGAGTCATTTTTACCGGGGTGTGTACCCGACAGCTCGTAGGACGCGATCGTTCCGCGATAAAAGGTTATAGCATACGACTTAGACAGTACTACTGTTGAGGGTGGTTAAATTACTCCCAGGTGATCTGTTACGTTATGATTTGTACCCTCTCCGCATCGGAGTGCGGAAGTTCCTCTATGCGTGACGTGACGGACAGTATGAGTCCCACAGTGGCTTAGCAATTAATTATGGTACCGGCTGAGCGAACAGGAGCTTGGGGGAACACGGAAGGAATGATTAGCCAGATATCGCCGGGACAACGGCTGTTCGATTCACCTGACACGTAATCCTGTCTGTGGCAGATTAAAAGCCTGTGGACTCACACATCGCGGTGCGTGGTATATGTCATGAAGCCAGACACTTACAGAGATTATGGTAGGGGTCAACGAGGCCCCGGTTATGTT
> #14 JUNK SEQS
GGCCGATAGGCGGGAGATTCAAAGTTTTCGGTAAAGAATGGACCTCTTATCCTCTTAGGCCACCACAACTTATACGCAGGTTTTAGGACACGAGTCATCCGACGAGAGTGAGCTCCCTCGTTAACACCTGTGTAATTACGTCAAAGGGCTACGCCACGCAAAGTCGTATAGGGGGGAAAGACTGGAGTGATGAGGCACCTCTCTGAGGAGAATTTCTCACCAAGGGTGTCGAATAGTGCAACAACTCACGGGGGAAAAGTCATCATATCCTGGAGTTTAACGTTATTATGTAGGGGGGGTTCCCCTCCTCCATAATATTTCGAAAGGGAAGTGTATTCAGGGGCGGAGGTGTCGTGAGAAGGTAGTACCATTGCCCACTGCCCGTCATTCTCTGGCGGGTGCGCTTGTCCCGTGAGTCGGGCACAGTGACCGTTTGTCCATGGGAGAATGGCAGTAAGGATTTGGGACACCTTTCAGCACAGTACGACAGGTCCGTTGCTAGGTGTTACTCCGACTGCAGTGGATATTGAGGTCGCACCCCGGTTTGCAGATCGTAGTTATGTGTCTTGACTTTGGTATTTTTACGATCAACGTTCATAG
> #15 JUNK SEQS
TCGGCAAACATATGACCAAGAATGTTTTGAGCCAAGAAGCAGCAACCCGCAGGTCCGACAATGGTGATGTCTCGTCAATGCTATGCCCGGCGCTAACCTAAATCTGGTGCCTACTTTAACGCTTCATGCGGCTCGGTACCGGCGTACGACTGTTCATAGAGCCCGTTGTATCGAAGACAATAGGTTGGTAGGCTTAGTGCTCTGGTAGAATTACCTCTCAATGCGGCACTGACCGTAGCATAATGCTTCATCAGGGAATCTCCAGATGGCGCCGCTAAGCAGGAAATAAGCATGACGATCCCGGATGATACAGTAGTTGACTAAGACAAACCGAAGTGGTGTTCGTTCTGCACCCTGGAGTCACCATCGCAAATCGGCTCTCGAGTAACATACTCTTAACCACCTTTCATTTACTGATTCTGGCCTAAAACCAGTTCGACCTACAAAATTGTCAAGTAGTATCACATTGTAATCCTCCAAAGTCGTTCTCCTAGTGGGCAGCACGGATTAAAGTCATCGGGTGTCCCTAGTGTATGGTCCACCGCTTAACGGAACCGGAGATAATTGCGTTGCACGTAGTCAGCCTGTGGCGCCGCAAGG
> #16 JUNK SEQS
ACCCGGTCGCCTCTAGGGCAAGTCTCGTGCGGGTTACGGTTTGAGGTAAACATACGCAGTCACTTAAAGGTCCCGTTCTTCATAAATGACCCCTCATCAGTTTAACTTGGGATCATCTCGATTCGACCCCTAATAAATTTGCTCGTAATGGTCCCTGGATAAAATACTAAGGGCTACTAACGTGAACGTGCTGCTCGAAGCTATATTCGACAGCGGCAAAGGTATTCCTCTAATTCGTGCTACCCTAGTATCGGCGCGTCATCAGCCCAAGTATACGATGCGTTCCCGTCTTACAGGCTGCCCCACGTGGCTAAGCCAACCTACAATGGTATACCCTTACCCAGCGTTGTATTAATCAGTTGGTATATTAAACAGTGGGCCGAAGCATCGGAACTAAATTATAGTGCGATTGCTGTAGTCACCCGCCTCCGCAGTACAGCTCTAAGACATGCAAGTCTGGAATCTTCATTCTACTATTCTGAATAGGCGATGAGTTCATCTCATGTACTCACCCACTGGCGCATATGCAGGTTGTCGTGCAGGGTTTTCGAATATTACCATTTGGGTACCCGATATGTGACTACTTATACTACTGTCGTT
> #17 JUNK SEQS
TACTTCTGACGGAGTACTTCCTCGGACTGAGCATCTAACCCTTGCGGGCCAGACAGCCGTCACCAGCAGGCTGACTGTGACGGCTTACAGAGGCTGTATCTACCCGATGGTTAGAACACCGCTCTTTGTGAGTCTATATCGTATCCTGCATACTCAGATCTTAGATGTTCCGACCCGATAATACGCGACCCAACGACATAGAGGGTAATTATGACACTATAGTATGAAGTCAATTGTTGGGTGCTTCCGGAGATGTCGAACCACATTTGGGCCAGATTCCCCTCCCCGTCGAGTGGGCGCTAGAAACTTGACATGCATTTAGTGCCCTTTAGTGTTGAGGGGTGCCTCCTACCTAGCCCAAGGTACGTCACAGAGTCGAGCAAGTAAACCACTTAAAGTGGAGAAATCGTATTACGACTCTTGGGGGTACCGCTGCTCTGATCTTTCTAAATAGGGAACAGGGTCACCCATCTAAGTCCAGCTGTCATGGTAACTGCATGAGTTGTCGAGGGTCAGTCCCTACTCACGCAACGTCCGGTTCCCAGGTCTAGGCTCGATCCTCGGCTTTGGGTTATCGGTCTCTACAGCTTGTCACGAACG
> #18 JUNK SEQS
GACCAAGGTCTGTGGAGACGATCCTGTTGACAAGCATTGGCCAATGAGGCAGACTTTGTCTACTTGAGCGAGAAGTGGCATCTTGGTCCGGAGTTCCTTTGTCGTACCGTGGACCTTAAAGTACGAGATGTCCATCACGTAACACGTCTACCTGGCGCCCTATACGCCTAATACAGATTTTAAGGTAAACGTGCTTTCATCCGCGGTGGGCCTGACCAGCCAATCTGAATTCAGTGAGCGCGAAAACCATGCTGCAGTCGGAAGGTCTCGCGACGCCAGCTCTTTATCTAAGCAATTCGATATACCCTCTACATAATTCTACCCCCAATTCGTAGACTTTTAATTATTTCGTGTAAACATACGTCATTATGTTGGGGGCCTTCCGCCTGGGGTACCCCACAGATAGCGATTTGACCGGAAAGTATACACCCCTCATTGCACATTCAATTATTTGTGTAGACTGAAGTTAATCCTCGTCCGGAGCTCTGGCGTAAAATTTTATCCGGTCTAACAGGTTCCCGACGACGTAGTACACTGAACAATCGCAGTGTCGAAGCGGGACGCCAATACACCTGACGGAACCGGCCTATCAAAGCAGAA
> #19 JUNK SEQS
TACCATCCGTCGAGCGAGGACTACTGGTCGAAGCCGCGTTCACGTGATAGTCGTGCGACTGCTCGCTTTTGCTATGGTCTGAAAATCGTGCGTATGCGCCCAGCACTGACCGCGGCCATAGAGGCCAGACTCCCGCGGATTCCATAGAACCGGTATCACCGCGTGCCCTCAGGCGGCAGCGTAATATACACTCTGAATCTACCTGACAATCGTCGGGCGTGTGTGATTAAGACATAAAAAACTTTCCCTTACGGAAGATGAGTGGGGGTGGTTCGGTTTGGTTACTAATAGAGCGAAAGTGAGCGAACTTTCTGCACCACCTCTATTATCTCGCGACGCAGACCGGCTAGACCCCCAAGTGCAATTAACCCTCGATCGGCATGCATGCAAAGGCGCAGCCTGCACCTGTCTTACACCTGCTGTCTCGTTACGGGGTTCCTGAGTGTATGGACATTAACTTCACAGTTGACCGCTCTGCGATGGACCACGTAAACAGATAAACTGCACTGAACGGCATCCCCGCCTCTACAACCTTGACGGCGTTACTTGCATTGAGTAGAATGCGCAGGGATAATACGTTTTTGCTCCTTCTGTCCCCTT
> #20 JUNK SEQS
TATTAGTCAGAACTGTTTAGTCGCCTGGAGCTGAGGGCTTTTTATCTGCTAACGCGCAACGCAAGGGATCTGAGTTAGCCGGCTAGCGGCTAGAAAGGCGTAAATTTTGCAATCTTTACGCCGTCTATCCCCCGCACATTCTTAAGAAGCGTGATTTTTCAAGCGTGATCTCCTCCCCCATTTCAGCTCAACAGTTCCTCGGGTCTCTCGTAGGCGCGCGGGATATGGACTGTCGCATACCTCTCTCGCTCACCTCACTAGGGCTAGATGCCCTATGGCTCGTGTGTTTTTCCGTCGCCGAGTCCTATCGTGAGAACATATTGACCCTGGCGCAAGAAGCGCATTATAAGCTCTAGACGGATCCACTACCCAGCTGGGGGATGGGGAGTGCTGGAGTAGACTAACTGTCACGATAGCACCTGACACTTCCTGAAGCTAACCGTCCTTTTAAGGATGCGCGTCCACTCAAGCCAAGCTCATGACACCTGTACTCGTGCATCGAGGCAAAGATACCAGGTACACACTTACATGGTCCACCCTCATGCAATTCCTGCCGCCTCACTTGAAACCTTCTCTTGGGTTGCCTTGAGTAAGTGTTGA
> #21 JUNK SEQS
AGTGCCCATTGGTATATTGTCCTCTTAGGGTTAGCCTGCGCAAAAAAATGTATTGTGGCAAATCTAGGGACAACAACCAATACTTTGCCTCCACGTCCCACGACAACCCGGCGTACGGGTCTACATAGAGGCAGGAGTGACACTTCACTGAAGAGGTGATAGACAGCTGTTTTATGCTTAGTAAAGGTCTTCCTGGGACATATTAGCCGCCAACAAAGACCTGTGCCACGAAGATGGCTAGAAGCATCTTGAGCTAGACTGCTACTGAACAGCCATCTAAGTCAAACGCGCTTAACTGCTACCCGGAACCAAACAAGCGTTTGTTGATCCGCGAGCGTCTACTATAACCGACCGAACATGCGTTGCAAACTATTAGTATAGTCTCCAGCTAGCTGTCGTCATGTGGCCTACCTTCAACTGATAGTGCACCCCATAGGCTCCAGATTAAATGCTGTGCAGGCTTCTTTCAGGCTACGACGACACATAGACAGGTCAGATTAGCCCGGTGTGGAGAACAGCCGTAGAAAATAACCCGTTGCTAATGAAAAGCGCCGTCGTGCTGTCACATTGGTGGGGGGGATACAGAGAAAGTGCAGGCGG
> #22 JUNK SEQS
TACCGTTACCCCGGCATTCTTTGGATAGAGATTGACCTGTATAGCCTACATATGGTCTCCCGAAAAGCTAATTAGAGCCTCATAGGTTCAAGGATGACATCATACCATGCGTGCTATGAAGATCCGTCTTCAAAACCAATGGGATCATTATCCGGGAGTTCATCATGCAGAGAGGATGTGTGAACGGCACCGGATGAGAAAAGCTACGGACCGCCTTTCACGGTGCCGTCGAGACCAGTTGAAACGACCCCGTTCCATAAAGAGTCTTTTGCTTCCCCGGGTCCGGTGCTGGCGAATAAGTGTGCCTGGCCCAGGGACCGATAGGAGCAGATCTGGACCTTGATAGGAATGAGGGATCGTTGTACCTGGACCGCCGTTGTGCAATGCGTTGTCCTGGGAAGCGAGTGGGCCAGCACACATAGGCTGACAACTGTTAGGGATAACCCGCGGCTATATCAAGCGCTCATAGGACGCGTGCCATGTACATTAACCGGATGATCGAGACCTTGATCGTCATCTTCACTGCGACGCTGATTCTGTTCAGAGGTTCTACATTCCTTTCGCCGAGCGCAACGATAAGCTGGTCCATCTGGGATAACC
> #23 JUNK SEQS
TGCTTATTATCGGAACCGGATCTCTTATTCAGTGCGGCCGATATTCAATGCGAATTTTTGATCTCGCTTTGAGGTCTTCGGGAGGTCCGAAGACCCTTCTGTTACGCCCGTTCACTTTCGTCATGGCCCGATCTTGCATTGTGTTATGTAAGCCGTTTAACCTGAGAGGACATTAGTTAGTCCAGTTCGTCTAACCGCTACAAATAGTTTCGAGGGCCTTCAGCATGGCCGGCGTCTCAGACCAATGCCCCGCTTCTGTATCGCACGTTGCTTGATGGCTAGCCCATAGGAGATTAACTTTATGTTGCCTACCCTGCGTAATGAGCATGTGCACTTACAGAATCCGAGATGCGACCCGATCGACAAAACAGGAGTCATACGGGCTTGACGATAAAAACCGCTAGCTTGTTTCGCGCAACGGCCTGCTGGAAAAAGCACTTCGATTTAATCGGTTCCAATTCATCACGAGGTTAAGATGAGAGATCCACGTATTTAAAGATAAGCACCTTCCTTGGATGCCGGACCACGTGCTGTAGACCAGGTCAGCAATCGCGAGGCACTCCCCCTCTACCTCTTTATTTCGATGTCTTTTCAAGCATA
> #24 JUNK SEQS
ACGTGCTCCGACTGCGAAAAATTCTTTATGCATTTCAGGCCTGACATGATGAGCCCAACATGAGCTACGGTTCCTTCGCGCTGTAAAAAGATAAGGAGTGAGCGAACCTGTACGACGACGGGGTGACGGAAGTCATGCACTACAGCCAGTGACATTAAGGCGCAACTGTTTGTATCGACATAAAAAACAGTCAACAGAGCACTTGGCATGAGGATTATACCTGCAAGGAATAGGAACCAATAGGACCCACGCAATAACGCCCCTACTCGTCGTTAACCCCGTTGTGTATCCATGATATAGTCAGAAGCCTTTGGGGACGTGTTCCTACTAAGCAAGCTTGGGGCAATACCTTATCCGCTCGTTTTACATCTCTCGACCAGGACGTGACATTGGGCCGTGCACTTGCTTTACCAGATCAACTTTCGAGATAGTCCTTGGGCGTTGGTCTTGAGCTTTTCATGGGTTCTCACTGCGCTCGGAAGGGCCCAGCTATGAGTTATATGCCTAGCGGGAAACCCGTTCAGTACTTCGTAACCTCTCACTACTGGAACTCCGCCTAAAGAATCCGGATGCGTGCCAGCCCGTTTAGTCGGCGCGTTA
> #25 JUNK SEQS
TTTACGGTTGCAAGGTGGTACATTCCATCAAATTCACTTAGAAGTGCCAACGCACGGGGTGGTCCACGACGGCGAAACCCCTTGTACCGTAACACGATAAAGGCAGGATTCCGATGCATTTAAAACGAAGCAATGAGACCTGGGTGAAGTTGTTGTCCACTCGAAAAGACATAGCTACTTCGCAGTATAAAACGACGAAGGAGGGTCTCAGGGTGAGGTTGATTGTCCTCTCCCTTCAGGAAATTGTGCTCTTATCTAGGCGAGTTCAAAGAAGTACTGGGTCCTAGGACACTATGACTACCACAACCTTTCGAGCCATCCATAAGTATGAATCGTCTAATTCCATTCTGGCGCCTAATTGAAGCGCGCGGACTGCGCGCTCGGGACGAAGTAGCCAGTCACGGAATGCGAATGGCGTATAGGAATGACCCGTTATTTGACGCAATGTTGGTAATATCAATCGGCGCAGTCTCGAGCGCAATTATTAGAAGTCCCGTTTCGACAGCGTTTATGTTCGTTTTCGAGATGTGTCGACACTTAGTTATGCCCAAAGTCATAGGGGTAGCAAATATTATGGCTACAATTCAGCGATATTTATTC
> #26 JUNK SEQS
TTAGTTAGATGGTGCGACACAACAAATAAGCTGCCCCCTCACTAACGAGTCGTGTTTGATCCGTTTAAAACACCACGTCAGTTCCGCAACTCGCACACCACTCGACAGACGGACAGTCGAGGCATGGATTAAGCGGTGATATGAAGGATCACTCCGTTGGTTGCACATTATTTCAATGAGTATGCACCATTTGGATTAGGCCGAGGACAATAAGGGTTTTTGGCAGATTTGAAAATGCAGCAGGGCACATATCGCGCCCAATACTAACCAATAGCTTCAAACTCTATAGCAGAATACTCGACCAAGTTTATTCTCATACCCCAGGTGTTTCTCTTCCTACTAAATCAGGCATTACCTTAGTCCAACCGACTTCTTACTTTCTGATACGTCCGGGGTTTCTCAGGTCTACGTGCGGAGTGCATAGGGCCGGCTGTCGCAGGGGATAGTGCGTCCTTTGCCATGTGCAAGCGATAATAGGGTAGAGCACTCGTAAGGGTGAACCTCCGGACATCGATAACTCTTCACAGAGGATTACCGTCTTACGAAGACCCCATCGTTGCCTCCTGGCCTCATGGAGAAAGGCGCGAACTCGGGTCACGC
> #27 JUNK SEQS
ATGACAAACAATGCCTTGTACCGTTGAATGCAGTATAATCATATACGTTGTATGTGATGTGATATTTTTTAAGATTGCGCTGGGACCACTTTTTTTGGGGCTGATCTCGCTGTCATGCTTCTGAGCTAAGGCCACACAGAGCGCGGCAAAACTGCCACGATACACTAGTGGCTATCTAGTAGAAACCAGTACAGCCCGTAAGGAGCCCCTACCACGGTGAGTGGCTTGCTGGCAGTCTCGTCAAGCGAACATAGCCGCTTACCCGTATTCGGTGGCTCCAGCTGAATGCGCCTTGCGTCCATTTCGAATCACTTTTAGCCAGTTCCCAAGCCCCAGTCGGGTTCGGAGACAAATTCAACCGTGTAGCTTACGTATCGAAGCAGCTCTTGAAATGATCCGACTGATGGCGGTTGCCCTAACACCATCTATGCACTCCCTGTCGTTTAAGAATACCACGACCGGGTGTATGTTTCGGAGGTGGGGATTCGTGTCCCATACGGACCCTTCCCATATGAGCCAATACACCTGGGAGTGTTCCATCATAGTTTATTTTAACCTTACTGCCGATTAGAACCGAACATATTATAGTTGAGACAGCTC
> #28 JUNK SEQS
GCGGGTCGTGGGTCCTCCCAATATAGTGTGACTGACCCTATCGGGAGTCTTGTACTGACCGCTCTTGAACATGTGATAAATTGGTTCCTTTCAGGACAACCCATAGATGATGTGATCGACCTGCCCCGCGTTTAGTGGGCGCTGTTCCCCGGCAAGCCCTTAGGAACTTTACCTTAGACAGTGTAGCCAGATTGGTTTGGTGTACTAATGACCGACCGTCATATGGTCGCTCAGCCCCCCTCGCATGCCCGCCGCTCAATCTACCCTTGAAGGGTGCCTGTCAATCTACTTGGTATATGTTGCCCATGCGCATCATGTTTGTCAGCATAGGACTCGTCAATCCTGCGACCTTACATGAGTGATTTACGCGGCTTAGCGGGTGCATCTCCCAACTTAACGCTAGGAGACATTACAAAGTCTAGTCCTCCATTTTCCTAGAACTAGAAGGTTCTCCATACAAATTACATCGACTTGCTGTCGTTCAAGTATAAATTAATTCGTTCTCTGTGACCTTGTCCTACTACGACCATTTGCGTACGGCAAATGTATGACCCGTCTACGACACTTCAGTCGTCCCACCGCGTGAGATTCGTGGAGGCG
> #29 JUNK SEQS
AAAGACTCGAGACAAAAGAACCGAAAAGGCAGGAAGGTTATGACGACTTCTAGCCGCCAATCGCCTTTGGTGAATTAAGTCCATGCGTGGTCTGGCCCATAACAAATAACACGACACTATCTCCCTGGCGGCGTCGACTAGTGCTTCAGCTTCAAGAGCCCTGTGTGGACTTACATACTGTGCATGGTATACGGCCCTTGAGCATCTTGGCCATCTCAGCTGTGAATGTGATCCTAGGAAACGAATACTGTTCGCCGATCGTATATAGCATCCCCGACTAAGTCAAGGAGTGCTGGGGATGTATAGCCTCCTTAAAATGACGGGCAAAGCTAAAACGCGCGTCGTCGTAATCGCAAGAAACTCGTCTCGCTCAATTCCGGCCTAGTAAAACCTGTTTGACTTGTTCGCGATACGAAGAAGACTTTTGGCTACGGAGATTGTGGCAGCGGCAGTAGGTACATCCGTGATCTGACACCTGACAAATAGCTGGAGTCATTAGATACACGCACCCCGCAGTCGGAGATTAGTACTTCATGTAGAGACACCGCGATGGTGGTACTCAGTCCCACAATACTCGGGAGCTCACTTCAGTAAGCCTCT
> #30 JUNK SEQS
TCGTGGCAATCGCATCCGCGGTCTATACTGAGTTGGCTGCGTTTTTCACGTACATCATTTCTCCGTTTGCACCAAATCCATAACATGATCTACCCTAATTGTATTATGGATCATGCTCCGGCGTGATGAGCGCCCCGCTACGCGGATCCATTCCTTCGGGATACCGGTTGTAAAGGACTCGGCTAATCGCTGAATCGGACATCAAATACGGTCTTCTGGCTGTTGGCAACCACGCCGACAGTTTGGACATGTCCTTAATACACGGGTCGCCAAAATTAATTTTAAGTAGGCTGGGCACGGGTGTTGGGTGGGCCTGTGGCCTATCGACAGTGCGCCATTTGCGTGCCCTAGATTACCAGCTGAAACCACCATGGGCTAGGACTTATACTTTGCTTCAACCCCAATTCGTTCTAAGATTGGGCCTAAAAACGGTGGGCTCAGGTTGGTCCCTTGAGGAGTCTCTGTCCCAGCGACCGTCTAGGTCTCTTTGAGTTCTAGAAACTAGAGCCCCATACGCAGATGTGGACGGCTGTGGCGATACAAACCTGCCTATGTCGAAAGTGCCAGTACTCGTCTAACGCAGCGCGAGGAACGCGGTGG
