# Supplementary material for: A particle swarm optimization-based algorithm for finding gapped motifs
Source: BioData Min. 2010 Dec 13;3:9. doi: 10.1186/1756-0381-3-9 (PMC3022572; doi:10.1186/1756-0381-3-9)
Supplement: Additional file 2 — Experimental Dataset. The synthetic data sets and real biological sequences used in the paper. [file 1756-0381-3-9-S2.ZIP › synthetic/with_noise_seqs/29.txt]

> #1 CTGGAnnnnnGGACG 543  CTGGAnnnnnGGACG
TTGCTTGTACCAGCGCTACTGATATCAATCGTAAAATGTTAAAGGGACGCCAGAACCCCCGTAGAAGTTGTTGTCACCGTTTTCTAGACTCTTCCTGAGCGCAAACCCTTAGGATCACCCATATACGGCCTTGTATCCAAACGGCCTCGAGGTGGATAGCCGAACATGCTGCAATCCGGTTAGGGAGGACTGTTGAACTCACTCGGGTCCTACCGACCGCGCTCACCAGAGTGCAATGTATGACTTCAATGGACTATACCCTATAATTTGAGCATATACTTTCTAAATCCCGACCAGATCGTTTATATTCTTAAGACGAGTCATGCTACTCTGCTGATGTACGACCAGTAATCAGACGAGCGGTTCGTAAGACCAGGACCCCAGGTGTCTGGCACACTTCTCCAGCTACAGGCGCTCTTGGCATCGTGCGTCAACGCATGACCGTGCCCATACATGGTATCTACTGAAGTTTAACTGGATTATAATTGGTCTTGCGACTGAGCAGGTACATAATAAGTGATTTGCAACCTACCCCTACTCCTCCTGGAGCGAGGGACGCCGCTTTATTCGAGCCTTGATTTTTGTCGTATAGCTCAAATC
> #2 CTGGAnnnnnGGACG 231 
TAAATAGATGTTCCGTTCTTCCACGACTTGGGGGGGGAGGGCCATTTGAGCCTCGCCTAAGGGACAGTCACTGGTCCGTCACTTGCCACCATATTCTGAAGGAAATCGGCTGGGGAATACACAAATCTCGAAAAAATGGCTGACAGCACGCCTCGTCTGGCGGCGTGGCATAGTCTCGTGACATGGGTCCGTTAAGTGAATTACTCAAAATACTATCGTGTCCTCGCCACCCTGGAATACTGGACGGTGCCGGTCTCGACTGCTAGTTTTTCGTTATCTCGATATAAAGAGCGTCGCAGATCCCACCTGAACAACAACATGGAACCTGCCTAGACGCGCAGCCTCGTGATCGGCGTTCGAGCCACGGTCTTTCAGGGCAGCCATTTGGAAGTCTTTGGGTCCGGCCCTGCGTTGGGCCAGCGCTGAGAGATACCGGGTCCCTAAGTGTAGCCAGAGTGGCGCCTTACCTTGAGTAAGGAGACTCAATTGGACTGAGGGACCGGTCGATCACCCCGCCGATACATTCGCTGGAAATGTTCATTCCAAGCGTAGACCTGTACCGCGTAAGACGTATAATTCCGGTGTCCCACGGTTAGTAAT
> #3 CTGGAnnnnnGGACG 83 
GTGGTGCGATAGGGCTTGAAAGATGGGGTGTCCCTAACTAATGGGTGCCGGCAGAGAGATATCCCAGCCCCCATAGGGATAGACTGGACAGTTGGACGTTTAAATAGCGGAGAAGAAACTGCGAGGGTCGGAGTAGTTTGCAAGATGCTTAGAGGGAAGCGAGCTGTTCGCTGCCTATAATAGTGAGGAAATAGAAATTGCACACGTGCTGATAACAGTAGTTGCTGGGCAACCATTTCAGTCCTCGTTCTCCTTGGGACTACCCCAAACCGAGTTTCGGGCTTAGGTAGAATCCAGCCGGGAGATCTATCGAAGCGAATGATCCAGTCTCTCCCCAGAACCGCCAGTAGGTGCATCGGGCTCGAGTAATACATTCTCCAATTGCTGGGACTAGGACCCCCCTCAGTATAATTTGAGATAAAAAGGCTTGCATAGAGCACCACATTCCTAGTAGAGACGTTTAGTGGCTGGAGTACGCTCCCCCTCATGGGCCGTAAGCTATTTTAACCTTTAAATCAGTGCATTTTACATGATCTTCAACTTCTACAATTTATGATGAAGTGGGTCCCGGGCCTCCACGACCAATATCAAAAGGGGAAT
> #4 CTGGAnnnnnGGACG 536 
GCTTAACCGTCTACTTGTCGTCGCTCTTCGCTTCGACTCTGGGGTGGCCTAAAGCTTCTATATTCGTTCAGAGCGCTATATTATCCTCGGCGGCCATATAACAGGTTCTGCTCCGTTCACTCTGGAGCACGAGGGCCGGCAAAGCGCAACGTGCCCGTGGAATTTCAATGCAGCGAATAAAGTGACTGAGACGTACCAGAGTACCGCCCCCCAAAACTGGCGTAGTCTTTTCTAGAGTCACGCCGCCACTGGCCGTAAGTTGAGGTGAGTATCGAATCAAAGTGTCCTCAGCGGTACGAACCTTTATGCTTGCGAATCTCCCGTTCTCTACCCAAAATGGGCATTATTCGATTGGGTGTTGAATCATCTCTCTTAGTTCCCCAATGGTAGGGGGCTGACCGAGCAGTTCCAGGAGGTACTGTGCCTATACAGGGTGAGCCTGTGGCACCCCAATCCGCAGTAACGTTGGATCGGTCTTGAATAAGCCCTCTGCATTTGCCGATCGGGCGAGGAGTGAATTGTCTTATGGAAACTCTCTGGACACCCGGACGTCCTACGGTGGATCCTTCAGCTACACTGTCGGGACGCTCCGTCCCGAAT
> #5 CTGGAnnnnnGGACG 278 
GATTCAACGTGAGCATTGTATCAAGCGTCGTTGTGATTCCGTCAAGAAATATAATGCCCGTCGGAAGTTTAGGCGTTGTTCTGCACACTCAGGGAGGGCGCCAATGTGCGGGCAACGATCCTTACAGTGACACCAAATTCCCTGCTATTTACGACTATGGTAGCCGCCCAGGCGCTCCGCATGGTTCTGTCGTATCGAGACCGGTTCAAACATTGGGTCCTGTGGGTCGGCTTTGGTTGTTAAGTGAGGCTCAGTGATTGCAGAAAGTTAGTAGCACGCTGGATTTAGGGACGTTGTCCTGTGGGTGTCAGCCGAACGTAACTGATAAACTGACCGATCGATTCCTGTGCTGGGATCATGCGACTCATCCCCCAGGAACGGAAATATAAGGCATGTAGTCAAGCCCTCCCTTCTAATTCTGTAGGGGTCCACCTGGACTCGGCACCAAACTGCTCTGTGTATACGGAGTTTGGAGTCGAGATACTCACATAAGAGAGGGCCCTTGCTTATCAGGCCTCGAAGAGGGGAAAGGGCCATATTTCTGTATGCGGGATATCTTGTCACTCCGGCCCGATCATTCCGTCCAAGTAAGCAAAGCGA
> #6 CTGGAnnnnnGGACG 284 
TCATCCTACCCTAGAATGTTTGATGCCTTCGTTGGAAGACTCATTAAGGTCCCGCTTGTGACCTTATTGTACAAATAAGTATACCCCAAATACATAAGAGCATCCAACAGAAGCGTGTAGTTGATCAATAGACGCGGGTGAATGCCGTAGGTCATAGTACATGCCTTTCGCGGAATCGTCACACCTGTTGCTCTAGGTCACTGATGTCCGGCTTTCGCACTCACAATTTCTCACCTTAAATTGGGCTAGAGCCGGGTGCGTATTCAGACTCAGTGAAGAGGGTTCTGGAAGGGAGGACGTTCTCAGCAAGGGACCCTTCTCAGAGATACTAAATGACTACCGTGACTTACTCCCCTGCTTATTCTCCACGGGACAAGAAGCTAGACCGGACTACATGCTTTCGATGACGAATTACACGGATATTCTGTACTATCAGTATGCTCATTACCTCATATATCTTTGTGTTATATCCTGCGCGTTCATAATATATTTGGCCGCAGCCTAAAGCGGATGATTTTGTTCTCAAGGGTATATTATCGGTGCGGCCCATCTCAACATTGGTCGGATCGCTCTCTGGATGAAGCAGGCCCTTACGGCCTT
> #7 CTGGAnnnnnGGACG 488 
TCCAATGCTACTGGACACGCAGCCATTCGGTCTACAATCTAGGGAGTATGCAAGCACACTTACGAGGAGTTGCGACAACAGGAGACGCGTCCTGTTAGAGCTATCCAGCGGTAGCCTTGCGTGCCGAGAAACACACGCTTTCGTTTATGTAAGTCACCGCGGGGTTTCATATAGGACTTTGTTAGAATGGAACTGAGCGGAGCCCTCGGAGATCCGGCCAAGACCGCTTTCAGGCTCGCAGTACCCTTTCTTTTAACCTACAATGCGTTTTCTATACGTATGTGCTGGCCGGCTCTATTAGGCCGACATAAGGACTTTCACAGGTTGTGCTCTCGGCAGAAGTTGAGGTAGAACTTACGTGGACTGTAGCCTAAGGAAATATAAATTAAGTGATTTGTTAAATAACTAGTAGGATGTGTTAGCAGATATTAATAAACTATTAGCACATTTGACTATAATTTATGAAGCTTCGTTAAAATTTGTACAACCTGGAGGTGCGGACGGCGGCGGACAAGCAGTACATCAAACACCTTTGAGACAGGGGGAAGGTGTTCATCCAGGCCGCTGTAATGGCCACCGTAATTCTGGATATAGCCCTAC
> #8 CTGGAnnnnnGGACG 323 
AACCCCTGTGGTCCACTTCGTATCCATCCAACAGGCTCTTACGCGTGGGAACATTGAGTCGTGTCAACGAAGCGTACGGTGGCGGAAGGTTATCTACACTACCCACCCTTCCGGTAGAGATCAGGATTAATAGACGCTTAGACAGCAACGAATCTCCGCCGACAAGGGCGGAGAACCCCGTGGTTCAATCCGCGGGACAGTGGCGGGTTACTGAGCCGCCAGTCACTAGTGCGATATCAGCCCTCTATGCAGTTTTATATGGAATTCGCCAGGGGACGTTATCTGCTGATCGCGTACAGGCTCTCTTGCGGCCTCTAAGATTTCTGGATTATAGGACGGTAAAGTCCACTAATTCACGTTCCGATCTCTCATCACCGTCTGCACCCGGTCGAGAAGCATACTATTCACACCTGCATGGGCAACGAGAGGTGTGGGGAGTATATGCACTGTAGTGCAACGGCACTTACTGCTGCTATTCGCCTAACCACGGTTTATGAACTCACTTCGGGAATTAAACACTTATGCGACGCAACCTCGCTCCTACTACACTAATTGACGGTTGTAAGCGTCTCAAGAATACGACGTTGACAAATTCTGGCC
> #9 CTGGAnnnnnGGACG 423 
CGACAACAATGCAAAATCCTCGGATCGCTACAGCCTCGTCCCGGGTGCATACCTCAAAGTATTGAACCTAGAGCGAAACAACCCAGGCGAAGTACTAGATTGACTGCTTGTTTAAATGCCGCACCCAGTACGTCTGAAGTGCGGGGGCCTGTAGCGTCATGCCCTCTTCCGATAGCGAGTTATTTACGCCCTTTAGAACCCTCATTCCTTCGAAGTATCCCTCAGCGGCTTTGCTCACGAATGATATTACCCAGCGTTACGTAAATCCATCCTTCGACGAGTCGCGAACACTTCTACACCTGGGCACCCTCTGGCTACTCCCAAGTATTCCTTTCCTGGACATTGAGTCGAGTCTCATCACGTACACCTACAACAGCGCTAGCTTACTAGTCAGCCTTGGTAGTCGCGCTCCCTCATGTTATACTGGAGCCTGGGACGTATCGAATATCATCTTCACGCGGTGGACTAGTACAGGACGTGGGTCGAGTTTGCGAATGTTAGTCGGTGTGGGAACGGGAGCTAGCAGAGGTGATATCTCACTGGAAAGGAATTACACACTGAGGTGCACTCTGTCGTCCCCCAAGGATGCGAGAGCGAGAT
> #10 CTGGAnnnnnGGACG 359 
TCGAAGCCTGGAGAGGTAAGAGGGTCGCCCAATTATCCAATGACTGTGGTAGCTCCATGCCTCAGCTTGTTCCAGAGCTCCTTGGATGAGTCCACTCAGTTCAACGCAAACCTATGCTACCAGGATCGTTCGAGGGATGATTCTTCCAACCCCTTGGAACTCTTTGCACTACGGAGTCGTGAAATTGGTGTGTTCTCTTGGTTCCTTAACTTCTTCGCTCTGTGCCCGAACGAATCAGGAACTCCGGTTCCGAACCCGACTCATCTACGGGGACTCAGATTCGTGTCTCCCAGCTTAACGGTAGAATAGAACCGCTCGTGTATCCGACGCACAATCATCGTCAATCAATTTGTGTAATCCTGGACATGCGGACGGCGGCCCATAGGATCCGGTGACCGTAGACACTCTCGAGTTGCCGATAGCTACAGATGGATGCTTCAGCTCCCGGATCACTTGATAAGGTGCCAACCCTGAATCGGCCTCTGACTTCTGTGAAAACCCGAAGATTGCCACGTTTAGGCGAAACAACCCTTCTCCGCAAGACATATTTGACGACTAGCGTACCTTGCAGCGGGGCTGAGAATGAAGCGTTGTATGTCT
> #11 JUNK SEQS
TACCGTAAGGAAGCTACAGGGCCAAGTGCCGCCTGTGGTCAACGCCTGCCCTTGATATGGAATCTCCCAAGAAATCCGAGTCCGTCGACAGCACTTGAAGATTCTGGAAGGTTTGTCATGACTAGGTAGTTTGGACAGCACTTATCTACGGCTCCCAAGGACCGTCATACTCCGCAACACTGTTTAATCGGCTTTGCTCCCAGGTTGTAGAAATTTATTCGCGCACACCCGGGAACAGAAAAAAATTATGCCTTGAAGCCAATGATTACTCCTCCTCCTATACTTTTAGACGACACATCGGGTCACCCGACCCGAACTATAGCATCCTATCGCCACGCGACTCGCGTTCTGCCAGACTAGGCAAGACACAATTGCCAAACAGTCGCGAAGGTTGTGTAGAATTACCCCCCGCTCTGGCGTTAGGGCACCTGGGCGTGTAAAGCTAACGCTCATTTGATTGGCAATGTCCTCCGTAGTGACCGCCCATGAGAGAATTGGATGGAACAGAGGCAATCGTAATGAGGACCGTGCCACCCCTCAGTAGGCACCACTATGAATGTCTCCAGGGGAGATGGCTTGATTTAGCAGCTGGGTATCGCT
> #12 JUNK SEQS
GTTCCGGACCAAATATCCCGATAGGACATGTCCTTGCCGGGGGTGTGTATCATCGCGACCGCGAACGCTCTCTCACAGAAGCACTTGCTAGCCACCGAGCCCGAGTGTCGTTAAATTTAGTGTAGCCACTCGAAGGTACATCATCAGATGGGACGGGTTTGACGAACTAGATTAGAAAAAGGGGACCGAAGTATCCTGAACATAAGCCGCCCATTAAAGCAAACACGTAGTCTTCTCGATACAACAACAGGCTGGTAAGAGGCCCGCGCCCCTGCAGCCGTATGGCCGCAGAGTCTGGCTAGATACTGGACCAAATGCCTCATTTCGCTTATGAGGCCCTGGCGGCCAGTAATTTGAGAACATTCGGGTTGCCTATACAGAAGTTGGAAGACGTCTCTGCGAGTTGGTAGCAGAAGGGGGAGTGCAGTTAACAGATCTGCCTCATCGCTATTGTGTTAGTAGAACCTGACTCAACAGTCCTCCCATCTTTGTGTTTAGCATACTATTGGCAGGCTGAACTAAGGTCCTTGTGGACGTCCGGCAAGTGGATCATTGGATCTCACTCGCATGGCTGCCGTTGTAGGTACTTGGATTTAGAAC
> #13 JUNK SEQS
TTTGCAATATCTATCTTGTGCCGACCATGAACTTTCATAATGTTCAGCTCTATGAATATCATGATGCTCCTATGTCGGGCTCCGTCGTCCAGCTGACTTGAGTAAGCGATAAACGATCTAGTGTGATTTGGAACAATCTAATAAAGATTTAGTGCCTCCGTTGAAGATTTTTGTATGAGCAGTTCCAAGCGCACCATGATCTGATGTCTCGTAGGCTGCCATGAAACAGCTTACTTAGATATGACACAGGCGCTTGTAGCCCCCGACGTCCTATTCTACGGGATGTCCTTTAAAGTATCTATGCGCGGCAATGATAAAGTACAACGTCCCCCATGGCCAGCAGTCCACCGACTAGAGCCTGGCGGTCTACCCGTCTACAGTATGCCGTTTTCGAAATCTAGACAAGTATTGGAGACTGAGGTAATAATCTTTTAATTTAGTGCTACAAAAGGAGGTGGGTCCTAGTACGATCGAATGATGCCACAGAGATGCACCGACTGCTAATATCCGTGTTTTCTGCGAGTCACCCCTTATTTAGCCAATTAGTCCCTACCTGCATTCGGCGCCGTGTTGGGGACACGTCTAACGCACGTTACACTT
> #14 JUNK SEQS
TGGCAAAAGACATTATTCCAGGTCCTGCACATTGATTATCAACTTCTTTATCTGGACAGCCGAACCTACGCGGGCGAACTCAAATGAAGGGTCGTGTGGCATTGCAACCCAGGAGCGGCACTTGGGACAGGACCTGGTATCACTCTATCCAGCTATGAAGGTTTAGGGCGCGGGCTCCTTTTCAGGTAGTTCGGATAGCCATATCCGTTCGGATGTCCTAAGCTACGAATGAGGTATGTGTCAAAGTGTGGACTTCACGAAACTGATCGGAGTAGTTCCGTTGAGCGTGATTAAGGCCTTTTCGATCTATCAGAACCGAAGTTGACACGAACTGTTCAGGTAGGAGTCCTCTGAGGCGTTGAAGGTCTAACTATCAGACTTTGGTAACTAACACTGACCACTACGCCAGGTCCGTCGAGCAGTATGGATTAAGACCGGCACCCGTCTCCCTCAGCTATTAGAACAGGGATGCAAATCTCGCATCGAAGTAGCATGACATCACTACTAGGCATCTATTCCGCAACTGCATACTGATTTTGGAGCCGGACTGAAGACCGGCCTGACTAAGTGAACGCTAGATAATGAATTGAACGCGCCTAA
> #15 JUNK SEQS
CAAGGGCGAGCAGAGTACGTCGATTTCAGCCTCCGATTGTCATAACTCGCATTATTTATCCACGGTGCGCCACAACGTGAAGATTTGGTGAAGCGAACGGGTGTTGACCTGCCGCACTTACTAAAGAATGGCCCACTCGCAAGCGTGTTCTAATAAGCACTGTCTTGTAAAACGGTGATCCGCCGGCATCCGTATTACGAGGCTATGGTCTAACCGTGGGTTAGAACACTATCCGGACATGATGCAAAGGGCGGAGGCGACGTGAGAATCACCTAGAAGGTAACGATCCCCGTACTGCACGATTTTCTTTGGTGTGGGTTTAGTATGTAGATGTGGGACGTTATCACTGATGACCAATTAGATATGGGGAACTAACACATCTCCAGGACCCTCAACGGTAGTGGTGTAATTCTATTGCATGCTACTCACAAATGGGCCGCACGTCCTTGTTCAGCCCGCGGGGCAATCCGGGTCCCGAACTTGTCTCGCGCTATACATGCCCTCGCGACGCCGTATGCGTATGAGGCGGAATCTATAGTGCCTTATGTCAGCTCCGTTACTACAACTAAGGCTCAACGTGTCTGGAAGTCTGCAGCGCGG
> #16 JUNK SEQS
AATTGTTTCGCAAATGATAAAAGGACTGGCAGGTGAGCTAAAAAATGATTATTTCTACGGGGCAGTAAATAATCATATATGATCTAATCGGACTATGCTGAATACTTCGTCAAACTAGTGACGCAGAGTAAAATACTTGCTTGTTTGACCGGGATGGAAGACGAAGCTCTCATTTGGGGATAGGACATCCCCGTCGCGGGGTTCGGTAAGAAGGGTAGGCTTTCGAATTGCCCAGTTCTTTATGGCCGATATGTCATCTGTATACCTATGTGGTACACTAATAGGCGGGCACGACTCATAGGTCCTGGCCGCCGATTGCCAGGGGTCTTAAGGTTAGCGTGACTTCTGTAATGGCAGGACGATCTGCCTTCGTGCGTACGCCGTTTACGATAAGCTCGAACCGCTATGAACCCTCCGCGACCCCAGACCACGGATCATAATCGCATGGAATCGAGGGGTTGAGAACGAAGCATTCTGTCGTATCACTTTGGCTAGTGAAGGCGCATAGGCAGGTTGATCTCAAAAGAGGACACTCCTCTCTTTCGTTGGCCTCCACAAAGACTCAAGTGCCCAAGGTCACGCCTGCCGCCCCGAGGAAGG
> #17 JUNK SEQS
CTTCTCTTTTACACCGGGCTTGACGGTGGCCTAAAAGTTCGTGGCTCTCGTAATCGGCAAGCATGATAAGCGCTCGTGGAACCAAGGGTGTGATCGTAGTGTGTGTGCCAGCCTCCCTACCTTCGATCACCGATCTGTATTGAACCGTAGACCTTTTGATACCAAGTGGACCGCGAGATGGTATGTGCCGACACGATCTCCATAGCAACTTTGTGAGACTGCCGGTTCAGTGGGGATGCACATTTCTCCAATCCGTACACTTTCCCGATTAATTTGAGTCGTCTCTGCAGGTGCATGGACCACAAAGAGCGACTTGGCTGAGCGTCCGACTCGCGGCAGAGAATTACCCATCGATGGCAGGTTAACGGGCGACGTCGAGAAGCTGCCAGCGAAGCCTTTCACCGTATGACGCTTAGACGGGCTGTATGTGAATCGTGCCGGTTGGTATAGCGTACGAACATCAGGGCATGTCCGTAGTTGGACCCGACGCCCGCAATCCGAAACGTCATATCCAGGGGTATCGCGGGGTTATTACCAGGTTCAACGGTCCTAGCGCTATTTTGGATTAGCTCGTCTCTGGAGTTTCATCTGAGAGGACGG
> #18 JUNK SEQS
TCTCAACGTTATCTGCAGACCGCAGTGGCCAAGTCTTGCGGCGTCAACTATAGAACATTCAACGTGCTCGCTATGCATGTTCTGGATGTGTTGACGGTCTCGGCGCGGACCTGACAAAGTTCGCCATATATATGGCTATTCAGAAAACATATATCGTAGGCCGATACGCACGAAGAATCAGGAGCCAACGGGAAGTCTGGTTATTTATGCAATAGACTAGCGCCTTCATTGGGGGGCGCTTCTTCGTGCACGGGACCCCAATTGGCATTGTGTGCCACTCCAATGACACGACGTTAAATTGGGCCTGCAGTCGTCCTGCAACCGCAGCAGCGATACGGTTAGATCCAATCAAGCGTCCCGTGATCACTTAGTGTGTAGTATTAGAGCCTGTGAAGCATCTTTTCGCATATTTGTCGCTTCCTTGTCTTAATTAGAGTACTTATCTATCTTGCGCTCTGATTTTTCTCCATATTTCTAAATTGACTTGGGTGCGCAAACCAACAACCTCCTACCCGAACTGACTGGTGGCTTCCTCGAATCTTGAACCCGATGCTATGTCTGACTTGCTTACGATTAAACGACACACAGACGGGTGCCTCA
> #19 JUNK SEQS
AGTACGAGGGAGTCTTGTCGATAGGGAAGCAGTTGACGGTATCTAAGGTAAATAGGTGGCTGTGGCTTTCTAAATACGGAGGACTTTGCCTCAGTGTGCGAAGACGCGATGGGTTCGTTTAGAAAAGTGACGAATCGATGTGACCTGTGCGTTTTTTGGCGAAGATAGTTAGCAAGTGCGAACTTATGGCTACTTCGTTCGTAATAGTGACGAGGTGCCCGACAAACGTCAGAAGAAATGAACAGTTAAACGCTGCTATTCTCCTTCTTAGAATAGGATGAAACTTGTTGGACTCCGTACTGCACGGTGCCGGGACCGAAAGAGCCTTATCAGGATAGTGAACGGCTTTATAGTGACCTCAACGTCGTACGACTGAACTTCTTAGCATGTCTAGCTATGAAAAGTGGTTCTCAGCTACGGATCAGTTGGGGTGGCGATCTAAACTCATGGCTGTTAGTGACATTGACGTTCATGCGTCCGTTCCGACATTAATAACACTAACAATCGGGAACTCTCGACCACGTCGCGTAGACGAATGTCGTGCCCGTGTAGCGCGAGAATGAAAACTGAACTTGAACTGAAACGGATAATTTTATTCTC
> #20 JUNK SEQS
CTGAGCCTGACGAGATAAGAACATAATTCGAGCTGAATTGAAAAGATGACTCGTAGTTCACGGTCATCAGTAGTACAATACGCACGGACAATGGGTTCATTTTCGTGGTGTCAACGGTGATTTCCCAAGATCTGGGGCACTTGTATCGTAGGTCAAGACACACATAGCCTGAGCTGACCTCTGACGATGCATGCACCGGGCAGACGGGTTCATTAACATAGTTACTCGGTCTTTTCCGTACAAAAAACCACTTCTAAATGTAGGTCTCTGCCTGCTGGATGGGCTCGTCCGACATACGCCCTGACTTTCTTTCCCATTAAAGCCGACTGTATGGTTGGGTGCTTTAAGTAGTGTAATCTGAACGGCCATAACCTCATCGGCCCTACTAGGGTGTCCATCATCCAAGCTTTCAAGTCTGCGCTCTGGATCGTATACATGTGCCTGTGTTCACGTGCCAGAGATGTATTTCTCTAACTTAGAATGTCTAGCCACAGCAGATTTCGTCTTATCATCGGGGTATAACATGCCGAAGCTCTGATGGACTGACATGATGCTCTAGCCTTGGCCACCGTCAGTAAATGAGACCGAGACTTCCCGTGT
> #21 JUNK SEQS
AATCACAACATTACACTGCCGTAGACTGACCAGACGGGTTGGTTATATCGATCACCCCTGGAGACATTGGGAACTAAATCGTCTTGACTTTGTCGACCTTTGAATTAATACCTGATCAAATTGTACTGGTCGCCGACGAAGGGGAGCCTCGGAACACCGAAAGCCACGGGTCACTATAGGCACCAGCGTAGTAAACAGAGATTAAGATGGGTGTATCGCCGTAGTCTTTTCTGCTGTTGGGACATGTAAACGTGAGTTCGTTCCAAATTGCCGTGCCCCCGTTCCTAAGCGCATTATTAGCCATAGACTCGCACTCATCTATACGTCCGCATTAGTGGCCATTACGGCCTACTCGCAATTCTGATCACTCGTACACTGTACTGAAAGCACAGAGGTTGATTGGAAGCTAAAGAGGAGACTCCCCATATGAGCTCCTTTGATGGTAAATCCGGTTATGAGACCGAGTTCGCCGATCAACTCTCTGATCTATTCACCGCAATCCCCCTGCACGTTCCTCGGCGGGGTTCATCAAGCGTAAACCGAAAGACAGGGAACATGAGTAGCGACGACTGAAGAGGCGCTCCTGCGAGATGGAATCTT
> #22 JUNK SEQS
TGCTGATAGATTTACGGGAGAACTGCTCTGCGCGCTGAACATATTCCCACTACATTCTCACGGGATGTTGATCAGAGTCGAAGCAGCCCGGGAACAATTTCTTGACGGCTACTGTTAAACGGAGTCGTAGGCCCTCTCTAATCTGAGGAGAGCAAACTTCCCGGTCAGGTGGTTCCATTACTTGTTGAGCCTTTGGAGAGCGAACCCCACGGACAAATATAGGTCACGGCAATCACGGGTTACTCCTGAACCGTATAGCGTGGTTTACCGAATCTATTGTTTACTCATTGCGAACTTCAAACATGTTCGGCCCCGAGTTCCCACCCAATAATCAGATCCGTGTCAGCGCCAGGATTCTTATTTCTCCGTGAGCATCGCTTGTCATATCTGCGCCTAGAGCTTAATTCCAAAGACGTCCAATGGATGACGTTCGTCCGGGTTGCTTAGACTACCGCAAGCTCAATTGAGAGCTAGGTGCTAATCCCGCGAGCCTCAGTAAAGCTGAGCGTAGTTTACGCTGTAAGCACCCCCTTAGTGTCCAAATTAACCTACTATCAAGCGTCCTTAGGCTGCAGCAGGGGGTCGGGTTAACTCGTAGCT
> #23 JUNK SEQS
TACCATGCGATATGCCAAATACAAGGTTAAGAATCCTTGCTCCGTGATGATTCTTAGGTGGCGGATTTGCAGGCACAACGCACGTAGCGCAAGGTTGGGAATGGATAATCTACATACCGTTGACATAGCTTCGCAGAATACGAGGTGTCATAGTCTGGCTCACTGCCGCAGGGTACGGATTTTCGCAATGAAGCTAGATTCCCTACATTCGGAGATTATGGTGCACCGCACGGGGGTGCTTACAGCTCGGTAGCCGGTCTTGGCCAAAGCTGCCGTGCAATTCCAGAGCCGCTAGAAGCGAAACCGCATCATCCACAAACCGGCGCCGTGATTCCATGATTCGAGGGGTGAAAGCGTTATCAGACTCCCCACGGCCATTTCTACGCTCATAGATGCGTGACGCTAGACGAATTACCGATGATAAGTCCGACTGGTTATAGTAGTCTATTTCTTGTCCCGTCTTTCGGGCGACTGAACATCAAATGAATCTTGGGCAAAGCGGGCCGCGTATTCAGTAGTCCGTAAAAAAGCTAAACGGACGTATTGTTCGAGATGAAGAAACTCCAGAGGCAGGACATCCCCACCGCCCCCCGCGACCAT
> #24 JUNK SEQS
TCTCTTTAGACTCCAGACTCGCGCGCCTGCGCGCTGCGGTGTTTCTGCCCGTGAAACCTTGCCCTATAGCTAAGTCGCGTTAGCCTGGACGTTTAGTTGCACCAAAGGGACCCTGGGAATGGGCCGTACCCCGGCGTTACACGCCATTCTGTGAATGTATACAGAGCTCCACTGGAGCTTCGGTGGGCCGACACAATCTAGTGCCACTGCTTTCGCAAGCTTTTATTTAGTGCCAGGCCAGATCGCTGCCTAAGTACGTCATACAATGCCGACCCTGACAGCAGTATCGGGTCGAGGAAACTAGACGTGTTAATGATCCGATCCGCTACAAGTACTGTGAGCATCGTAAAGATTCCCCGGCGCATGTCCGCTTCGATCCTCTTCTCGAGAGTTTTGCGTGAAGACAAAGCATCTAAATAGTGCGGAATTTGTTATAAACGCCGGAGGCCGTCCCTTCAGATAATATTCTATCCCTGAGTCAGGCTGACGTCCTCAACACAAACGGCAGTTTTCGCCACGGATTACAAGACGACAGTCGCACCTTTAATGGCGCAGGAGAATTCCTTAAGGATTTGGAGCGAGAGGTATCCTCAAGTAGTG
> #25 JUNK SEQS
ATCTGACGGGATACCTACGCGCGGGACGTAATTCTGCAAATCTTGAGGCATAGGGAGAGCAGCATAGCAGCTTATCACTCGTCACAATAGCAAGATGGAGCCGACCGCGCTAAAACAACAGGCGACGGAGACAGCCTTTGCGGCGTTTTATGGAAGGGAGCATCTAGGACACTTGGGCCCCATTCACTGCCTGAACATTAAACATAGCCTGTTGGAGATACAATAAACTACAATATTGAACGTAAGCGGATTCTTCTTGTTATTTTGGCGGGCGGCATAGATCCGAGCACATCTTAGCGTAACCGAGGTGATCGATGTCGACGCCCCTGTTGTATGAGAAACTGTACCTGATAGACTCACATATATCACGAGTAAGACTTATGACGCATCGTCGGCCACTGGCCGCTGGGCGGTGTCTAACGTGACTCCAATGCAAGTGCGTTAGGTTCTTGCGACATTCATCGCCTTCCATCATTGGTTGGGTCGCCGAGGTTAACTAGCACGAACGGAGATAAAGCCACTGATTCAGCGTCTCGTTACTGGGGGGCTTCATAAGTCGCGACATGGGCGTCCCTTTGAGCGGAGTGCAAGTATTTGCCT
> #26 JUNK SEQS
TCAAGAAGGAATGTAAGGCGTACTTATCCACCCCCACCGTGGTACTCTCGGAGTAGATTCTAGCGACTCTTTCGATCCGGTATGATAAGTCCAAGGATCCGACAGCTTGCGCGCTGATGGTTTTTGCTCGCATGACTTCCATGGAGAACGGAGCTCTACCTGCGACTTAAAATGTTATTGGCGATGCGGGTCAATACTTCTTGTGCGGAGAGTTGGCACTGACTCATGTTATGGGATATTGTGGGAATACTTGAGTACCAACTTTCTGCGGAGAGAAGACATAGTGCTTGTAAGTTTGGCCACTATTACTCCGCTCTACTTATTTGGGAATCAAAATACCTGGGAGTTGAGCCCAATTGATGCAGGAGGCTCACTATTTGTGTATAATTTTGCAGTGTCAAAGAGCACAATAGTACTCAGATACATAGGGTGGCTAGTGTTCTCATTTATCATGCTCGCTAACGCATAACTTGGCTCAGGTAGGGACTGTGGTTACATCAAATTGAGTAACAAAGGAACGTTAGTATTAATAAGTGTCGTGTTGTGCTGGCCGCTCGTAGTTGACGGATAACATATCCTTTAACGAGATGGGCAGTGCTG
> #27 JUNK SEQS
CTTCTTCAAAAAAACGAAGTGAGACATTCGCTGCACACCCCCCGGGAGGTGCTACAAAAGGCCAGCCTTTAAACGGTTCGGTTCTAGTAGCGTGTGAACTTCTAGGGCCTTTGGACGGCGAGCACAGCATAAATAGCGTGGTCACGGAATGCCTCGTTTAGTAGTAAAGTTAGACAGTATGGATGCGCACCGCCAACAAATTAGACGGAGCGACGGGAAGCCAGTAGAATAAGCGGGACTGGCGATCGTCCCGCTCGGGGCGGTTAGGATCGCGCCGGACTCGCGGTAACTCTCATGGCGCGCTAGAGAAATCGAAATAAATCACGTTAACGGGCGACCAGCTTTATATAAATGAAATTATCGCTTTACAATCAGCAGCTGCTCTTGTGCACGGGGGGGTGGGAGACGGGGATCGTCAGTCGCACTGTCAGAGAACACTTTCTGTCCACATTGATTACGCCACTACACGAACCTAACCAGCACAAATACGGGGTGTCGATGACATCAAGCTACAACCTGGCACATTTACTAATCAGGATACGAGGAATAGGCGTCCGAGTTGTGTTCCAACCGGAAGAAGGGAACCCTGTGCCGAACCCC
> #28 JUNK SEQS
CTTTCTTTTTGCCGCGTGCCGATTGTATACCCAAACTTCGTTTACATAGAGAACAGAAGACTCGTCTGAAATTTAATTCCTTGAAGGAGAATTCCGGCAGCAGCTGCGCGAACGACATCGTCCTGTCAAGTCGCGGTAAAGAAAGCCGATATAGGTCATCGGGATCGGCTGTTTTGACAAACTATGTAGTCACTACATTCGGCCCATCCACCCAGAGCAAACAGACTCAGGGATTCATGCTTTAACAGGATTCTCCAAGAGCGTAGAACTGAGCAGGACAAATCTAGAACATGTGGCGTGCCGAGGGAGTAGTATTACTCGTAAGGTTAGCGTTGCCACTACCTCAGGGCTACTCTCATCGATCACGCGTCGAGCGTAACCTCGGGGTGCAACACCCTTTGACTGTCCTCGAAATGGCCCGCCTCTCTGAGCAAAGTCAGGGGGGCACGCGAGTAAGCTCCCGCCGTATTGCGCTAGTCCATCGTCGCGCGTTAAAGACCTTGCACGTATAATCTGTCTCTGCGGCGCCTGCTCGTGAGTAGTTAGCTAAATGCCCTTGATACGCACAAATAGGTGCACCCGATTCAGAGTTTACAATAC
> #29 JUNK SEQS
TTCCGCATCCAGTAGTCGCCCACACGACCCGAAAGGCGCGTCCTCTGGCTAGACGCTTGCACCACTTGCAACGCATAGGGCGACTTGGGCTGGCGTACCGGCTATTTTCCCGTGAGCGCTTACCCTAGCCATTTTGGGCTATCTCCGGATCTTGCCCCTGTTCGGAAATCTTAAGCGATGTACTGGAAATGTGACAACATGTGTTCACCATCACATTATTTCGCCTCGACCTAAGTCGCGGATTCTGCTCAGGTTAGAGTCTGCTACAGGTCGGAAGGCCTCACATCTATGCTATGAATGGGTAATAGCCAATAGTTTGTTACGAAAAATTGCGGGGTATAAATAGTACCTAGAGGATTAGGGAACGGAGGATGATATTCATGGTACATAAGGTGGAACAGTACCACCTAGATAGTCTTATTGCGAAGACGTATACTCGTGATCCCAGCTGATCGCCGAGTGCTCCACTGACGTGTATCCGAGCCATGGTACCCATTAAGGATATCATACCTCTAGTTCCGCGATGTGGTAATTAGAACCGGATCAGAATCGATGTCCCTACTTAACCATGGCGGTGATGTCCTATTGCACCGCCGCGTC
> #30 JUNK SEQS
CCATTGGGGCACGCATCTCGAGTGTAAATAGACGTCACTGTTTCCTAGTCATATCTACATCGTTATAAATGTGCCTACCTTCGTCTGCCGAGATCAGCATAGGTTTGACATACGTGCCTGATCATGCCACAAATTTGGTTGTTTCGGGACCACGAAACCATGCTCAGTGGTACGAGCGACTCCATCAATGAGACCCGTAACTCGGCATTCAGGCTGGTGCCGTCAAGGATGCGTAAAATTCTGAACGTAAAGGATGAGAACTGTGGATGTGATAATCGGGGTAATTTTCTAGGGGCAGAGCGGATGAAAGGGCGTAGGATCAGAGACGGCATTTAGCATGGCAAATAGCACTATTGTAACCCCAACTCCGTTTATTTACCATACGTTGTATACAACCTGGCGGCGCACCGGGCGTTCGCAGCATCCATATCGCTTTCTAGCTAGCTGTGTTAAAAGCACCTGTAGGTTGACTTGGACATTTTAATAGAATCACCATTAGCAACTGTTTTTTGGTGCTACTTGTCTAATATAATCTCAGATCTGTGAACCCCAAACTAGGACTAAATCCGCATCGTTTTCACGACGGATATTCGACGTGTC
