# Supplementary material for: A particle swarm optimization-based algorithm for finding gapped motifs
Source: BioData Min. 2010 Dec 13;3:9. doi: 10.1186/1756-0381-3-9 (PMC3022572; doi:10.1186/1756-0381-3-9)
Supplement: Additional file 2 — Experimental Dataset. The synthetic data sets and real biological sequences used in the paper. [file 1756-0381-3-9-S2.ZIP › synthetic/with_noise_seqs/3.txt]

> #1 GGAACnnnnnAACCG 122  GGAACnnnnnAACCG
ACCGCATTTTGCACTGCTTAAGTGGTTTCCTCTATAAGTAGCCGGCATAAAAGTGAGCTTTGAGTTGTGCTAGCGAGGTGGTTAGCAATTTGGTACTGACTACCCTCTCACAAAAGGCTCAGGGAACCGAAGAACCGGATGCTGGACACACCGAAATTCATTATGCAATAACGTAATCAACCGTCGAACCACCAATCCAACACTTCTTGTTTACTCTTCCACGCCGCGTCGCCAAACATATTTAAGCACTCGATTGCAACCTGGTGTAGGAGCAGGGTGAGTGTGCCTGCATAGGTCCATTACCATTTTCTCACAGGCCATGATAGTCTTCGTGTAGGTCTGGTTTCCATGTCGTCAGTTCACAGCAATTCTCAGATAGTTATAGGCGAACCAGCTTGTTCCGTCATAACTTCGTTACCACGCGCTCACATGCCCGGCGGGGGAACTCGCCATTGAGTCTTACCGTTAAGGGAAGAGGCATTAGGGTACATCAAGGTCGTTCGTCAATGCACAAAGTTGATCCTGTGCCACACTATTAGGCGTGTTAGGTGCAACGTTAATCCCACATCGCGCCAAACGTAAAAACTAATAAACCAGCTT
> #2 GGAACnnnnnAACCG 535 
CGAGGAGTGCTTGATTTTAGAAGCCGAGCTCGCGAAGTTCATAGTTGGTGATGGATAACCAGACAACTTCAAAAGTTACGGCCATGTTGAAGTAATCCGAGGAGGTCGTGAGTGGGAGCGGGCCGCCTGTACGATATCGTTTCTCTCCCTTACACTCGTAGTCATAATCTGCGTATGCAAATACACCCAACGTGGGTGCACTCTGCGCTGCTGCCGGGTGGCACTGTGCCTGAAGTGAACTCACGCTATGTCTTGTGGCTTACTCTGTAGATTAACGTGCCCTCACAGTCCGGTGTGAGGTGCGGCAAAGGGTCTTGTGGATAGGGCCTTTGCCAAGAATGGCCTACGTTATGAGCTTGGTCAAGAACCCATTCCTCGCACCTTCCAACGGAAGAGTCTAGTTCAAACGCCTGCTAGTATGTTGCAAACAATTAAAACCTGTGCACCGCCGTACCGCCGGCTCCTGCTTGGCCCGCGTATCGGCTTTCCGTGCCTATATGTGTATGGCCGCGATATTTAACAGGCGGAGGGCACGGGAACTTGGTAACCGAAGGTTACTTTCATGGGGGTTAAGGCGACCGCCAAATAGGTCTACCGTTC
> #3 GGAACnnnnnAACCG 564 
GCTCAATAGAGTCGTGCAATTCGTGTGGTTACATGAACAGCGCTACCCCCAAGGACGGTCCTGCTCGTGGCACGTCTATACTCTGCAATTCATTCGATCTGGTTAGAAGTATTCGCGTCCGGCCCTTGGACAGATTGATATTTGCCTTAACTGGAACAGAATATTAGCACCTAAGCCCCGGGCAACAGCGGGCGCAGTCGAGGAGAGACTGTCTACAATGTCAAACCGAGCACTATTGTACCAGAAACATTTCTACACTATAAATAAGTTTACTTCTTGTGCTTATAAAAATAAAACAGATCAAATGTGATCGGAGCCTCCTACAACCAACACCAGCGCTTAACGCTTGGATGCAGCGTGGAGTCGCGCTGATGCGTACCTGACTCTATGGCGAATTGGACAAAGCGGCATAGACCCACAGACAACATTGTAGTCAATGGTGGCGAGTAATTAATACTACCTCTTGATGGCCAATGACCACATCATGGGGTACATATTACGCGGCCCCTGGATCGTAACTGATTCGAAGACACTGTCTAAGGACAGAAGGTAGGATCATTAATCGGAACTAGGAAACCGGGTTCGTATTAGTACAAGCCT
> #4 GGAACnnnnnAACCG 376 
GGCAGCATCGCACGGATCTTTGTATATACGGACTATAAGCGAGAGAACGAACGAGCACCCTTCATCATCGCAGTACTAGCATTTTCATGGACCGGATGACACCTACATCGCGCACACCTTTAACGGCCACGCGTAGAAGGGTAATCAAGATGATTGGATGGGTACTTGTCAGAAGTCGTTGGCGCAATCAGTGCTTCGCATCGTCAGGTCGCTTACAAACAGAGATGCGTCCCACGATCTCTCAGCCGCGTGATAATGCCGTGTTTCTTGTACAAACGGGAGAACCCATGCCCAAATGAGATGGTTGACAGCGTCAAGATCGCGGCTCTTAAGGGCCACGATTTGCTGTTGACTTTAGCACCATTGACGCTGATCTGGAACGATTCAACCGGTTCGCCTTGTCGGTCGTTCTGCCCAGACATTTGACTCCGTATGGGTAGGCCCTGGTAGCACATTCCGGGAGGTAAGTAAGCCTAACAATCCACATGCCCTCTCATCGGCGATATTAATATACTGGGATTCTAAACTGTGTGGGGGGGGCGGGACAGAACTGAAGCCGTAAGGGCAATGTACCGCGGTGTAGCCGTGTCCTCTGAAGAT
> #5 GGAACnnnnnAACCG 13 
TAGAGTTCGCAGTGGAACCACCAAACCGAGCTGTAAGTCAACTAGGCTAGCGGAAAATAACGTTCTTAGCATGTTCGAAGGCAACCACACCCTCAAATATACGTACAGCAAACCAGGCAGGCTCGTCTGGGTTAGTCGGGGGGTTTCCACTGTGTCCAAAGGTCGCCTTTGCCAACTCGTTGCGAATGCAGTGCCCGGACCGGGTGTGTGGGATAAAAGCAAAGCCTTTAAAGGTCAGAAAGGACTCCTTGTATCCACCACCATATCAGCAGTTTAGAGCTAATTCCAGGATTATTAAAGCAAATTACTGGTTGGGATGGCGGCTCATCACGCCGACGGACATATGGTCCCTTTAGAACCCGTGACGCAACCCCCATTTAAATAATGAAAGCGCTGTCTTGCATGCTCAGCCGCCGATTATCCGGAACGAAACATTCGAGACTGGACTTATTCCCTCCCTCCTGGGCTACCATATCAAAAAATCCAAGCCGTTCCCATAAAGCTGACTACTACGCGGCCTTTGGAATATTCTCGTAGATGCGGTATCGAGCTCACGAAGTATGCCCCTCACTGTGGGTATGGGTGACGAACATTGCCTAG
> #6 GGAACnnnnnAACCG 296 
GCGCTCATCTCTCACCGTGGAGCAAGCATTACCGGATGTCCAATCGATCGCGCGGCCTCAGCCTATATGTATACGCTTAACCGGTAAATCAGTCCTCCGTCTGCACGTAGTCTGAGGATGCTAACCTGTGCACTCCATAACTGACGGAGCGTCGAGTTAGCCGGATTCGTCTTTTACGATTGTAATGAGGGATCGAAGCTCGGAGGCTACTTAGAACGATCTTAAGAAACTCAGGGATCAAATAGTCTGCTTAGTAAACACAGCGATGTCGTCGAACCTTGGGTCGTCGAGTCACTGGAACACTTGAACCGGCGCGAATGCCCGCGCCTTAAATTGCGGCCGTGAAAAATGCCTTGGCACAACATCTCTCGATCGTCGTCGCTTCGCTTCAAGCACGTGGCAGACCAGTTACCTAGCGCCTCCCGCTCCCTGGCGTGGGGGGTTCACGGGTCTATCGGGTTCCCTTCCGTTACTTGTAACGAGCACGGTCCTGGACGCTAAGACCTTATACCAAGACATCCAAATACCGACGTCAAATCTTGATGGAAGTCATCAGCCTTGAGCCGCCCGACCAATGATCTACTCCCTGCGACACTGTAA
> #7 GGAACnnnnnAACCG 489 
CCGCCGAGCCCGGATTGGCTCGACTTAGAAACCGGGAGAGTGACGTAAGGTTAAATTAGTAGACATACCATCGTGCGTCACCTCCAAAAGACAAGCTGGCTCGCAAGGTATACGCGGGGTAGACTGGGCATACCCCGATCAGGCCTTTCCGGAGTTCCCGCCGGGTTATGGTCAAGTTCCCATCGGATTCCAGTGCTCCGTTGATGGTGAATATAGCAGACTAATGCGTGAGGGTCCCATCAGCTGAAGGATCATAGAGCTTACCTGGATCGTTTTCTTTCATTAGTTTGAGCATGTCCAAGGAGCTTCGTGGGCTACGTTGCATAGGGTGGGAGAGCTTAGCGATCCATATGGTCGCTACGTTGCTATGTTCCCCATGAGTTACGCTTCAATTTCAGGTCCGGGATGTGGCCCGGTTCTACTTATCCCTAGATATTACGGATTCCCCCGACATCAGGCACGGCCTAATGGCGCATTCAATACTAGAGAGGAACACCCCAACCGAATTCTTAAAAATAGTCCCCGACGTGCCACAACTTGTGGTTGTGGCCAGGCAGGGGATTCATCCTCTGTGCGAAATCGTAAAATGTCTGAATTCAG
> #8 GGAACnnnnnAACCG 52 
AAGGCAGCCCTTATTATGTGTGCTGATTACGAGAGTACCCGAATTATGGGCGGGAACGGTGGAACCGAGAGCAGATGTGCGTTGCACTCTCTTATTGGTATCCTACTGCCTTAGCCTGAACCTAGGTAATATAGTATGTATGTTCCAATAACCTCTCCTCAACAGACCGAGCGCATGATGATTCGACTCACCAGGGGTAATGCCTCCGCAACATGGTTGCATGACATTTTTGCAAACCGGCGTCCCACCGGCCACGCACATATAATCCATTCGGTTTTAACGCGTTAATCATCTTCGAGGACAGTTCGGGTTAACTTCTTGAGTTCAGGGAGTAAGTCACTTAAACTTGTGATATGGTAACCGACGGCTTGTGTTGAGGTCATACTTTGTTAACAGTTTGGCCAAATCTCAACTCGGACCTACACCGAACTGGATTCGAATAAATCTGCATCCACGCTTGAGAGGTCTCCTACACCCATTAGACGCATATCACGGTCATTCGTTGAAAATTCCTGTAGGACAAGGGGTGCGATGTGGTGTGCATAGGACAAGAACGGTGCAACTGACCTTACAAAAGGATGAGTATCTGTAGACCGCTTA
> #9 GGAACnnnnnAACCG 488 
TCTTCTGTACCATACGGAACAGCCAAGTTGCTTAGAAATAGAACCCATCAACTGGTGAGCGTACATCATAACCATGGTCTTCCGTTCCATTGTTATGCTGGTTTTGCCCGCCTGTTCCACATATTAGCCCTTATGACTCTCGACATAGAATCATATTTACAAACTTCAGGTACTCCTCTTCTACGCAGACTACTCAGGACCACGTGTGTTGAGGGATGGTTCAACCATACACCCTATGTGCCTTTCATTGGTAGTCAAAACCCGGAGGGCAAGTTGATCAGTTGGGTGGTGTATCTTACCCCCACCGCATCGGAAATTGCTACTTGGGGTAACCAGGGTTCCCTCGAACGGATTAGCGCAGCATGACCGAATCCGTTGTCCCCAACGGATGGAGCTGGAAGATACCTCAGGCATCACTGCTATTGAGAGGAAGTAACTCCGTGGGTGTGCACCTCATTACGCGAAGACGCGAAAGTTAGGCTTTGATGGGAACCCACCAACCGCCAACAGTGCGCATAGTTCCATTCTGTCTATAGTATTGGCAAGATGGGGTTGGTTCCGGATCACAAAATGCTGATGGCAAAAGTTCAAATCTACACG
> #10 GGAACnnnnnAACCG 112 
CCGGAAGTGCATCATATGCAGCTTATCAATACAGAATGTCTTACTTCTCGTAAGTACACGTCTTATTTGGACCCGCATAGGTGGCCGGGTACCACCTAACTATACCCGCCATGGAACATAATAACCGAACCTCAATGCCTTCGTTTCGGCACCTCGTGGTTTTCATAGACCTGTTCGATACTGGGTACGGCCGAGGTGATTCTCAGGGGGGTCACAAGCGAGTGGGACAACACACCGATAGGTTGATGGCATTACGGGTGGAGAAACGACGGTCCCGCAAGATCACTGTTCCTTCATTGTACCTGTAAAACGCATCCTAAGCGCATCAGATGCCCTAGAAGCGTCCCTACTGGCAGCCGTCGGGTTGTCGTATCTAGATTCTCTACGCTACAGTTCGCAATTAGATGTAGGCCTCCCTTATAAGTTTCAACTTCCACATCGCGTATACGTCGTGAGCTAGTCCTTTTATGCCTTATTACCAGTTATGGTGAGTCCGAAGTGTACTACGCGTCATACGGTCATAAACGCGCAAACGTCTCGCCTCAAGGGCATAATCCCGTGGATTGGCCATGCTTCTGTCTTAATTCCCTATCAGCGCGT
> #11 JUNK SEQS
CCCGACTTTGCGGCGCCTGGGTCATACGCTCGATACATATCCCTTACATTGGGTGGTTAAGCGGAGTACATTCCGACTAATGGCGATCTTGCCAACTTGATCTCGGCTCGAAAGGGTCAGCGAGGATCTCGTTCACTCCCTCCATTGGCGCGACATCTAACGTAATCTCGAATGATCTCGCGAGTACAACCCAACAAGTCCACAGGTTCCGGTGATTCTTTAATCCTCTGGAGTCACAAGCGCCACATTTGGAGCCTAGTGATCTACCCCTGTATAGTTCTGTTAAAAAGTGGGTCTCGAGGGGGGGACCCATATAATAACTTTCGCATTAGCTAACGAGTGTTGGTTGTTTGGTTCAAATAGCTGCAACTATGTGAGCGCAGTTCGACGAATTCGCGTGAGGTACCATGTATCTGGCGTAGTTCCCTTACTGTTGAATTTGTGTGACTGATATGGAACAAGTTCGCCTAAGGTACCAGAGGAGGGAGGCGTTGGAATCTACCGACACCGGTCGGTAGCTAAGTGAAGTCGTTTGTCGCGATGCCAACGGAGGGGAGGGGTACGATGCCTTGGCTTCAAAGCGATAAGGGAGTCATCGAG
> #12 JUNK SEQS
CTATCAGGATGGACGTCGCAACGTTGGACGGGGTGTTACTTACTCTTGCAGCGACCTTCAGTGAGATCCAAAACACATACTGTCTAGGTTGCTACCCATGCTGCCGTCCTTCCGGAGCGCAATTCACGCAAGTGTACGGGCCTTTGTCTGGTGCTTGACTACCTAAACTGTATTTGCTTACCTTTGTCGAAGGCGGCGTAAGCTCACGTAGACGAAATCTTCCCGTTACGACCCAGGCCCCTGTCGTGCCCAGGGCGCCTACCCTCTCTAGAAATCGTTTAAAGTGTCTAATGCACTAGGAAGACGGTCCTCGTTCCTGATGACAAGTAACCCTCGCTCGCATTTTAAGGCCACTACCTGGATTAACCAGACTTAGGATAGAGGCCTGGGAATTTTAAAATACGACAGCTTTTCCAGATATTCGTACTCCTAGAGGCGAGGTCCAGGGTCTGAAATACGCGCCACTGGGTAAGCCTATCTAACCACACGTGAAACGTTACGCCCGTAGGCCTGGAGTATCTGGAGTGCGGTCTAGGTGAGTGCCACAACTCCCTCTGTCCCAGCAATAGTGCCTTGATGCGTGATTTCGAGAAACCAACG
> #13 JUNK SEQS
TTACGTTGGCTAAGATCACAATACACGACTTAGTCAGAGACCAGTCCCCGCCGCGGGAGTTCTCACCGCTGTCTCAAGCCCGGTTCCCCTACCAGCCAAGTGCACGCCCGGGCCCAGGGTCGAGGTATTAGGGTTAGACTGACTCGATAGGCATATGAGCAATGAGGGGACCAGACAAAAGGCTCCGTCAACCAACGGTCGAGGGGTGTTGCGTATCGTGTTAATACGGATCACTGTTAGGGAACAAGTTCGGCGGCTATTTATAACTTCGCTGGAGGTCCATTCCCGACCTAGGAGTACAGGTAAAGGTATTTTACAGCGTCGCTTTTTATCTTCTTTGGTCCTACACTCTGGCAGATCTAAATTCGGCAAAGCTGGTTCCGATAACATGATTAGGGCCTCCTTTTGCGCTTATTATAAGTAGGCAATCCGTTCGGAATTGGGGCCGAGGTCTCTACTTTCCGAGAGTCCGTAACCGTGACCCAGAATTTGAAAATCGGGAACAAGCGCTGGATTGTTGTTATTCAGGGAAGACGCTATATGGACCGCCAAACTTGTGAGGAATCTAATTAGCGGTACACCACGTAATGACCACACAAC
> #14 JUNK SEQS
TTCGCAAAACACTAGCTGGGCGTGTCGACGGCCTTGTTGTCGAAGGCGCTAGGAACCGCGATTCTGAGGGGTCGTTCACGAGAGGATTGACGACTTTTCCGTATGTGTAACAGCGACCTTCACCCAACAGGGCTCTGTGGTTGCAACCCAATCCAGGCTGTGAACCATAGGAGACGCTAGTACAGGTATGGGAGGCTGCTCTTTTCCAACTTGAAAGTACCGTGAGTTAAGCTGATTGTTTGGCTGCCCCTTTGCTAAGCCCGATTTGCTCACTGAGTGTCCGATTAAAGCCTTCGGCATACACCGGTCAGGCCTAATAACCCCCTTTAATACTCGCTCGTACACACCTCGATTCAGCTGCGGGCACGTGCTGGTTGACCGTCCGTCCAATCTGTAGATCTAACGACAAGCGCGTTCAACCAGAGGAAGTCCTGTCGACGGGCTCAGGCTAGTGGCAGCTGGACATTGTACCTGAAGTGTGGCCCTGCGTAACCCGAAAACCCATGAGCGCTCTAGGGTACAAGCGACGCCTGTTGCTAGGCCTACCTTATAAAGCGTTAAAAGTTAATAGCGTAGACCTCCTGCGTTCGTCTTTGTATG
> #15 JUNK SEQS
ACTGCTCCAGCCTATAGTTTCTAAGATCAGTATGTACAGCGTTGTGGGCGCTCGTTGGCGAAGATCAACGGACCGCTATCGAATGTTAGAGGACGTGTAACGATTGAGGTTCTTAGTTGCTCTAGGTACTAGCACAGCTCAGGAGGGCGAGCCCCTTCAAAATGCAGTGCAGAGGGCATTCCAGGGGGTGGTGCCTGATACTGCGCTTCGGGTGCGATATCGTTAATGAGGGCATTCTGTCACCTGTTCTTGCGGCGCTTTCCAGAATTGGCTAGGGCCAAAGCGATCCGAAACCGCCCCTAGGAAAGCGGCGCGCCCGTAGTATAGACTCCTTTTTAGAGACACACTCTGCCCCAGTCTTGAGGAGCAAGGATGGTACCTTGCAACGTGGGCGCTGTAGTGATGTCCTGGGCCTGCCAATGTACATTTAGGGGCACTGACATTCGCGTCTTAGTCGTACTGTCCAGGTATCAGAGACAAGTTGCGTTCAAAGTGTAAGTACAATAGTCTTAGGGACGTGGATATCATCGTCTTCGAACCTCCCTACAGCTACGAATAAAGTCCGGTGGCACGCTCCAGTCCTGTATGATGTGTAACATA
> #16 JUNK SEQS
CTCTAAAGCGCGTCCGCAACTGACCCCTCATGTACACCGGATATACGCCGTACTCGATCCTATTCATGGCAGAACCGTGTGCATCCCCATTATGTATGGCTGTTTAACATAGAACCGGTGCGGCACCTTAAGGTGCAGGACTGGTTTCCGATAGACACATCCGAAACAGAAATGGGCCATAAGAGGCGTGGCTACTAGAGGAGCTAAAGATGACGGTACTGTACTCATTACGCATAATAGTAATCTGCTTACGAGCCGAATCGACGAGCAACACAGAGTTCTATTGAAAAATGTTTCTCGAGTATAGTGCGAAGTTAATAAAAGTTGATTGTCGTAGGTATCAATATTATAATATGTCGGAACGGCGATGCGTCGTCGGCCGGAGCGGGAAGAGATTTTGCAAAGTTTCGCGATGTAACGACAATCTGATACTCCCACCCTGTTCCGCCTTCCTCAACTAATCTATCAAGCTAAGCCCGGACTCACGCGCCGATCCGGCGATCATTCCATTCATGCAAGGCTAGGCTAAAGATTCTTGATGTAGGTTGTCACCATTGGAGGGGGGTCCGCAAACGTAGCTTGAAGTAACAGAGCGAATCG
> #17 JUNK SEQS
AGGATCTTTCGGTTTCGTGATAACCGGGCTACCTCAACTTGGCCCAGTTATGCTAGCGAGCCTTACTAGTTACACGCTCAACTCATTGCAAGCACCCCCTAATCAATCTAGTCCAGAAACAATCACGCGTAGTTTTTGCTGTGAATGATGCTGAATCGATCCCAAATAGATCTCCTATTTCAGTCGGGATGCATCAACAGCTTCCAACTACAATACGGAGCGACCCGCGGAAGTCTACATCCAGCATTGTCACCCTTTACGACAAGTAATTCCTTGTTCGGGGAATTTTTACAGCAAAAATTGATCGGATATGGTGGGCCCCGCTTCATCAGCGTAACGACTTTCGCTAGAGTGTTCCTAGTTTGGTGTGGACGTGAAGCGGTGCGCGTATGTGCCACTTTGAAATGAAACGTAAATCGGCCACTGGTTGTGATGAGAAGCGCAGCACTGAAAACTGATCGGTGCCGTGGGTATTTATATCAACCCCTCACTGACTGTGAGATGTGCACGTGGTATCCTGCAGTATGGTAGCCCTATCAATATCTTCAAATCACAAAGTTGCATTAAGCATAAGCACGACGTGGAGTCAGAGTCGGCGCG
> #18 JUNK SEQS
GAGTGTTTGTAATGTTAGAAACGTGAGTGTCCTTACGTAAGACCGACGGCGGGACACTTTGAACTAGGTGGGGTTATAGCGATACCCGAACTCGAAGTGGCCAAATAAATCGTCGAGTGGAACCGGCACAGGCGGCGTCGGTACAGGGGAAGAGTGAATCACTCAGTGCAATTAATGGCATGGTACGAGCCGGAAGGTATTAGTATGTCATAGGAGTGGCTTACTAAGTACGCACCTAAAAACGGCACTGTGCTTATTGGAAACAGGTGTTGTAACCAGAGCGTAGTTCGCCGGGGACCGAAATCAAGAGTGACCATAACGCGATCGTGTCGACCCCCTCTGTTAAATCAATCTACAGAGGGAGTCTCGGGCCGCCGCATCCTGATTACAGTGGCCTAGCTCGATTCCACCCGAAGTTGATAACGCTCGCGCGCCCAGTCTAGGAGATGTTCTTTGCGTTTGAGTCTTTGAGGTAGCCCTACCTAACCGCACTATGCTCACGTACTGGAAGACTACTCTCGTGCAGTCCCGGTCGAACGCCACGTCTGTGTCGGTGAGTCTCTGGGGTTCAACCGCTCTGATTGCGACCTGACCTTTCGG
> #19 JUNK SEQS
GGGAAACTGACGTAAATACATTAACTAACGTTCCTCGAAACCGACGCAGGACGCGTAGTCAGCCAAGGCGGGTAGCGTCAGGCATTTTCGCGCGTCGGTTACCACACTTGTCAACTAATCTATAGTCACAACCCCGCGCCCAGCAACAAAGTACTGAAGCAGTCAATCTAGAACCCCGCCGTCGCAACCTTCCGTCGGTCTCCTGTATCGCACGGGGTATGTCTCACTGACCCGCACCTTTATCGCTCATAGGCGTCTTATACAGGAAAATTAGATTAAATAGGGACTTATGACTTTTTTTGTAATTTTTTTTGCCGGCGTAATCTGCTCAGTTGTTCTGAGCAAGCTCGCATCTACGCATGGTCCGAGCTTAATATATATAAGGTGTCATCGCATGGACATAATTAGTAGGAGAGGTCTTAACGAAATACTTCTTATCATAGAGTGAGAACAAGGCGTATATGGGCGCTGCTCCCATGGTGTAGCGTTCTGGGCAAGGGCCTAGAGGTAATGTTAACATTTGCGTCGCTATATTGTCATCAGTTCATGATCTCGCATACTAATAAGTCGGTTAGGCGGAGCCGGATGTTTGAAGAAATC
> #20 JUNK SEQS
GGACGTAACGAATCGCCCTCCGTCGCCGCAAAGACCTCCCTCCGGTTAAGCCCAGTGTGTAGTGGCTGGATGCAAATAATGCCTCTTTTCTTTGCCTCTGCGATGATCATCTAGGCCCCAGATCGCTGGGATCAGTACCCAGAAAGGCATGGTCACGTTACTAGTGGAATCACCCCTTGTGAGCGGGACGCGCCCCTTCTGGATTCAGAGGGTATCGCCTTGCCTGGTCTGTCGGATGGTCACAAACGGGCCCTGACATTTGGAACAATTTATCAACCGTAACCTTCAACTTTGATTATGTTTTATTCCCCCCGGACTCCAACTGCTCCGACCTACGTTTAAAGGGGTGTCGAGGGTCAATACCTCGCACCCCCTTACTGCAACGGTCTTCTTTAGAGACACGCGCCGGAATACAGTATTTAGTTGCAACCAGTGCATTGTAGTCGCAGATGACCATGAAACAGAGTACTGATATATAACAATCCACCTCCTGCCGACGCAAGTCCTAGTCGTCTCCAGACTTTACCAGTGGAACCCACTTGGTTCACGGCTCCTCGAGAAAGAATCCTGCGATCAACCGTGGATCGCCACCATCAGGCC
> #21 JUNK SEQS
AGACCCCGTGAGAGTATCCCCTGCGACCGGGTCGAGACATTCCTTATTCCAGAGTGGATCTGAAAAGACTTAACTTCTGTAGCACCGTCGAAAAAAATCCGACGCCCTAAGAGTATAGTGATGAATCAGGGAGTGAATTATCAGAACCTATTACAAACAGTGGCGACGAATTCTCGATTTTGGTTGTATAGGGCAACCTCGGCTCGCCCAACGTAGCAGCAATGCTTTCGATACGCAATCATGTGTCATTCTTACCAAACGAAGGGAGGTTTGGGCCTCAGGTCGAGGCGTTTTGCGGTACGTTACACACCGTAAGCGAGCACATTCCCAGGGCGTTGATAGGTGGCTAGCCGTCCGGTAGCGCGAACTACTGTGCCAACGGTACACTTATCCGGAGGCCTGACCTGGTTACCTCGTGCGTCAATGACCGTAATCGGAACTAGATTGTGTCCACCTAGCCAACATGGGGTTCTGCTCTGTTTATCGTCAAGAATATCTCAGCCCTTAAGGACGACTGAAGAGGACTTGGCGAGACCTGCCACTGGACAACTATCAAATTGACGGCATAGCGGGCCACGCCAACTCCAGATACATTGTTGC
> #22 JUNK SEQS
AATGCATGTATTAAGCCGTGCATGTGAGCGTCTGAATTTGTGCTTTAAGAGTACCTACCCAATTGTTCGGTCCAAAAAAGATCAATTAAAGAACTTATAGCATGATGATTGAGAAGTATTACACGTAGGAAAATGCGCCCAACGAGATGTGGAGTGGTAAAAAATTCCATTATAGTGGGAGATGTGCCGCCGGGGCCATCTGCGGTCCCTCTTAGGTTTCACTGTCAACTCACGGTCTAGGGGGGAACTAGTCCGATGAACCCGTTCATGGCAATGAAATAGTCACCTTCTAGAGCATCTCTACAAAAAAAAGTCGAGCTTCTCCCGCATAGGCTGCTTCTTCGGGAGAGCTTAAACGGCCGTTTTGAGCCGAGAGAAAAGCTCCTGGCATGGTGGGAGACAGCGGTTTTTCATTCGCTACGGTCACTAAACAGGGCCCAACCAAACGCAGGTCGACTAGTATTGGGTTTTAACAACGTTGCCCGTGATGGGGCGATAATTTTAATAGCTCACGCTGTTCCCTTTCAGCACCTACAACGCCTCGCTCTGCAAGATCCTATTCATGCTGGCTTACCCATCGACGGCGATCAGCCGATTTCC
> #23 JUNK SEQS
ACCAGGCGCGACATACCAAGAGTCATCTGGCGTGGCAATGGATGTTAATAGTTGCTCGTAAAGAGCCGCCATCAGATGATGGGCATCGCAGGAAGGCTAGACGCCACAGCTAAGGACTGTTACTCTCGGCCTGTATTGACTTCTCTATGGGCTTAAGCGATTTCGACCGCGCAACGTCCGTTTGGAGACCAAAAGTATAGATTATAGGCTACGATAAGACTCGTCAGCTTTTGGTCTGTACACAACAATCCGGTCTTAAGTTCCCCGATCCACGACTCCGGTAAGGTGGTACGGGTTAAGCCGTTTATAGCGCGGTACCGAGTGACCTCCCGGTCGGGCGAGACAGAATGGTACCAGTTTAAGTTTCGCGACACGCTTCTCAGCCACATATTACGTCTCGCGAGTGTGCACGAATGAAGTACGATCAAACGGTGAGCTCGTGCAGAGGCACCCAGACGACTTTTCTCGGGCGCGGTGAGTATCCTTGACGGACCTTCCCTTGCAATATTGGTCTCCGTCTCTATCTGGATCAGTAGGACGGACATGCGCGCTGCGTCACCTGCCCGAAGCGCCTCCGGTTAAGGGACTAGAACGCGACGG
> #24 JUNK SEQS
TATAAACGGACTCACTATGCCGCGAGCAATTTAGTATCGCCTAGTGCACTCGGGCGAGTACGTCATCTATCCTCAGTCGACTTTCACGGAGTGGCTCGGCGTGCCGTAAGCCCAATACCGGTCACGTGCGTTCGAGATTACACTACGATTGCGTCAGCGTTGGAAGTACGCTGGGGAAGTTAACTCCCGAACGGGGACGGTTCCGTTGTCCGCCTAGCGCCGGTCACCCTTATACCTATGCAAGCATTCCAGTTCATGGCCCCAGTCCTAACAATCAGCCTCTTAATAGCCATGACCGGCGGGTTCATACCTTAGTCGTTTATGTATAGGCAATTTCATCCAAAATACCTCAAATTAGTGACTCAGACGTGATTAAGACTAGTATGTTCGGCTCGATTCGGAGGTGGCTTATGTTCGGATAGAATTATGCCACTGACACAACTGCGTTATGCGGCCCCATGCAAAGAGTGGTTGCAAATCTCGCATTCATCGCCGCTTTGCGCAAGCAGACGGTTGGGTGGACTCTACGATTGCAGTCGGCAATTTCGGCAACCTTCTATTTTCATTAAGGCGGCCCGTTTATCCGAGGAGCTCTAAGAA
> #25 JUNK SEQS
AGCGAGACCTCATACCTCTCCCGCGCCGACGATATTGTATGCAGGCTCTGGAAACGGGCGTTGGTCCGAGCTTCCCTAGGGAGGCACTGGCGCTACCGTCAAATGCCCCTTAACGCCTAACCGTAGACATTATTACCCGGACGATCCAACAGGGCTCCACATGTTGCATTGTCCAAGCAGTCACTCAAGCGGAAGTGTTCGGATTATCGATCCAGACTCAATGATAACTTGGCGCATCCCCCGGCAGGTTGTGCACCAGCTATCTACGCTTGACACCTTCGGACTAGAACCACACACGGGCCCCGCGAAGCTACATGGTGTCGCCTCGGACTCGCATTAACCTCGTAACATCCCGGCTCTTGGCATCTTCTAGGGACGCTGAATCGGGCTCCCAGCTTAGAATGGCGATTTGTTCCCTTGGCTTCCAAACTACGGTTCTGAGAACGCGCACACATGGATGCGTGACCTGCCTTGTCAATCAACGCCATCTCGCAACGCAAGGTGAGTAGGCTTTCAACTCCATGCTATAATTGTCGCAGAGATCTACTCAAGCTCGGCCGCACATGGCGCCCCAGAAATCATACGCTAGAGTCATAGGCC
> #26 JUNK SEQS
TGGAGAAGATACGAGACGATGGGTGGACACGTAATGATCCGCGACAAGGACCGTACCAGCGAAGATAAGCCAGTATAACGAGTTGAATAGCGGCAGCCGTGAACTAATCGGCACAGCAGGGTAAACGCGCCACCCACGAGAGAATATCCCTTATAAAGGGTTTAAACCGCAGTATGAGTCTGCTGCTGTCCTAATAAAGTCGCAGATGGGACCCATGACCCGAGGAGTAAGGGTGAACTGATACAAAGACTGAAAGAGCATTGCTCGTGCCGACTAGTGGCCACCATCTCGGAATTCCGAGAGGCGGTCAGGGGTTTTCGATAATTACCGCTGTGACATTCCCTACGTATCAGCAGAATCTACCTTCCTCAAGCTGGGCGCGGATTGATCCGCGAACCCCGCCCTCTCTCAATGATCGTCTATATTCACGCTATATAAATCATATATAGGCGTCGGATGCGACGTCCTCCGGGCTCCGCACTGAAAGAAAGGATATACGGGAAAGTCTGTTTGCTGGCGGCAAGTACACAGTAGAGGCGAACTGTGACTTTATTGTTATAACTATTTCCCCCGAACGAGCTCGTAAGTACTAGTCCGATT
> #27 JUNK SEQS
CACTCCCTCTCCCTACTGCATAACTCGGCCCGGGGTTTGCGTGTGGCGAGGTGGAGAGACACAGAGCTCTATTGTCAATAGCTAATGAGGCGACAATCTAAAATGTCTTATCGTCGGAGAGTGGCGGATGCAGCTAAATTCTATGCCACTCAGTGTGCACTCCCGCCGCCCGACCGGGGACTAATGTCTTGGAATGCCAGGCCGGGACCGCGGCGCTGGTCACGACACGCAAGCGCTGGAATTGACTTTCGCGATGCTATAATTCCAATGCTCAGCCCACTTGCTCTAATTCTGAATACGGGCTGTATCAAATGCGTAGAACCTTCAGCCATTGGCCGAGGCGGTTATATTAAATACTGGATCTCTAGCCCTGTCCTGATCTTCTGCAGAGGTTGAGGGTTTTCTATGGTCTTACGGGTAGCTCCCCTTATTTGAGGTACTCAGCCAAATAGCTAGACCACATCGTTCTAGGCGATAATAATGCTGTTAATCCGGTGGACGGTTCTGCTCCTCTAAGTTGATTCCGATACAGTTCAGACGCGCGGGGACGGCCCGGTTGTAGCTGTAATCGAAATGGCGTTACACTTCGCAGTGGCCGGA
> #28 JUNK SEQS
TAATATCGCTGATTCCGAGCCGTAACGCTACTAGGCCATGTCTTAAATAGACATCCCTGATATAGGCTGAGCGCAGCACCGCGTCTAGTGGGGGGAATAGAGTGTAAAAGCTTTGAGGGCACATTGTTGTCGCAAAAAACGCAGAGGTACAAGATCTTACGCTACTAGTCTGGTATCGGCTGCCTCGGAGTGTGGCCTTAAGGGCGCGCTTAGAGCCATCTGAGAGTCCGCCAAACGCTTCGATTGAAGTGCCGACATGGGTTGTTAGCTCGGCCCTCCGATTCCTGGTAACTTTTTTCATGGCATGTATCATCCAATGTTGAGGACCTGCGCTTCGCAGCGGATTATGTTCCTTTTCATTCCAACCGGGATAGTTCAGTTCAACAAACATAGCCGGGCAACAAATTCTGCGTCTACTCGTATCCAATGCATGATGTTATCCCAGACATGGTGCAACATACTTATGGTCGGGTTTGAAGTGAGAGTATTATCTGCTCTGGGACCTATTACTGGCGAATTATTCGCGCGCTCTTGCTGAGGGCAATGATCTTAGATAGAGAATTTCAGTCCCTGCTCATCCGAGCCCCTCTTCTTCATTAA
> #29 JUNK SEQS
ACTTTGATCCAAGGCTTGGCCGGACTCATCCTGAGCTTAAACAGTCCTTAACGGCTGGTCTAAGCTTAGAAGCCCAGGTGGTTAGATATTCGTCAAAAAGACCCGGCAACGTACTGGTGCGTTCCAGCAGAATCCCTGGTTAGAGGGACCCTAAACAGTACTAAACGTAAGTACTGTGGATTTTATCAGACTTCTTTCGTCAGGCGAAATATGTGGTTTCTAAGCTCACTTGAGACACGAAGTGGCCCCAGAAGTCCAGGACCATCCTGTTGGGCAAGCCGTCGCATGCCCCTGCGTGGGGCAAACAATCCCAGTCTTTAAACTGGGGAAAGCAGCGGCCTGTTCGAACAAGACCTTTCTTCGCCAGTTACGGAGTGGTAGTGTATGTTTTGACTCCGCAGGTAGCAATTAGTGCTGTTCGGTGTTTACACTGATACTCATCGGATCGGATAGGGCCGGGGTCCTCCAAGATATCAGTGCTCCGTATCGCTAACCTGTTGCAGCTTCCGTGGAAAAATCGCAGCCACTTAGAAAGTTTCGTTATTATTTACACAGGATGTTATAACTTCACAACTTCTTCTACAATTAGCTGCTGCACAC
> #30 JUNK SEQS
GGCGTCCCAAGTCTACTTGCACTCACGCTGGCAATACACCCTAGGATCTCTTTGATAGATCTACTTCATGCACCGAGGCCTACGTCGTAGGCCGGACAAAGCCATTACCCGCGTTCCCACAGGCAAGCAGCTAGTTGTATAGAGGATTCTACCGTCGCGTTAGTGCGAAGAACATTAGGGGGTTAGCGTTCTTTGGACGATGCATATTGCCATCATTCGTATGATAGTCAACTCCGCCCTGTAGAACTCTGCTACGCTCGACTTGCCTGGTACTGCTACATTCGATACGGTGTTCGAGCGCAGGTCAGCCGAAATATTCCCCACACTAAAGCCATACTTGACTCCGCACTGTAGAATTATTGAAGACATAGACCCTTGTCCCACTACTTCGGTTTGTAGGAAGCGTACGAGTCGCCGGACAGATCTCATTTTACAGCCTTCGGGATTTGTAGGACTTTAGGTCGAGACTAAAGTGGGGCACGGTGATGTTACGGAGAAATAATGTCCGTGGCACATCTCAGCCATCTTGTGGTCCTTGCGATTCAAACTCCGGTGGACCGAACACGTAAATATGCAGCCGGTACGGTGAACAAGAGATGA
