# Supplementary material for: A particle swarm optimization-based algorithm for finding gapped motifs
Source: BioData Min. 2010 Dec 13;3:9. doi: 10.1186/1756-0381-3-9 (PMC3022572; doi:10.1186/1756-0381-3-9)
Supplement: Additional file 2 — Experimental Dataset. The synthetic data sets and real biological sequences used in the paper. [file 1756-0381-3-9-S2.ZIP › synthetic/with_noise_seqs/30.txt]

> #1 CTCTAnnnnnTTCAA 54  CTCTAnnnnnTTCAA
AAGATGTCCGCTGAACCTCACATATTCTTAATAGTTCGAGACCGCCTGCCGGCGCTCTACCCTGTTCAATGAATGCACACGGAAATCCTCCAGAACGACGTTGAGACGGCAAAAAATCGGTTGCATGGTTCGGTGAAAGGCGGCGTGCAAATTGATCGGACTTTGCTGCGATATATGGAGGAGGTGCACTCGGAGCCCTTTAGATGTCCTTTACCTATTCGATCACGGTCCGCTGACCCGCCGCGTAGGTTCATGAAAGTCTGTGATAGCGTGAAAAATGTGTTCCAGCGCTGTGAACAGGTCATCCTCAGAGCAATAGAGTTATCCTTCCCAGGATTTATCACTACGATGTTGTGTACGGGAGAGGTCGTATTCGATAAGTTCCTTATATCGTAGCGCGAAGAATGAGTACGAGTTGTGGGACCATGGCATCGTCGCCAAGCGGACCGCTATTCCTCTGGACTGACACGCGAGAGGGTATTCGGGTGTTACTCCCCGGGATACCCTATTAGGCAAAAGTTGCGTGTAACTAATCGACGTAGCGAGGAGCTCTATTGGTGAGTAGAGGCAGCTTTTCGTTTGAGTTCCGCAGTTGCTCAC
> #2 CTCTAnnnnnTTCAA 81 
GGACGTTAGGTCTCAGTCAACGTACCAGCCTTTAACTTCGGATCGTTCAACGGAGTCGCGTCCTCGAACGGTGCAAAACCACTCTACGGGCTTCAAGTGACATTGAAGACTAAGGTAATAAGTATGGCCACGACCGCCCCTACTTTGTACTAAGATAGACGGTTTCCAGGCCTGAGCGCCAACAGGTTATATCAGACTATGCCCTCTCAAGAAAAGGTCGGGCAGTATTCGCGTGGCCTCCCCCCCTTACGGTTGCTTAGAGTGGCATGTATCCAGGTGGAAATTTAGGAAGTTACACAGAACCCCATCGCCGCCCACAGGAACACGAGGTGGAATGAGTGTAAACCCTCTCGAGGCAGTGCCAGCTACCTTATTACCCAGCCACTGGTCCCGGCAAAACCTCCTACACTAAACACATTTAAAGGCTGCTAGTCTGCAGTTGTTTTATGTGGTGCGTAAATAGGCCATCGGCACATACGTAACAGGGCGGCGTTAAACTGTCTAGTTTAGGCGTCCGTGACAGATTCAAAGTGCTAATTCCCGTCTATGTTTTGAGCCGCCAATCAAGTTTACCTGAACGTACGGCATGTAATCTCCTTA
> #3 CTCTAnnnnnTTCAA 467 
GAATTGTTTCGTGAGACCGAGGTTGAACTAACAAATGTTCACCTGTTTACTGAGCGTCTGCAACAACTAAAACCTTAGGCACTAACGTGCCACCCGGGCGGCGATGTTAGAATAATCGGTAATCCCTTTACGGAGCGCAGTCTTCTGGGCCGCCTGGTGCTTTCTCGCTTAGATCCGATACAGGCGATCGCAGAGCGATCTTTTGCAACTCGATACCACGTGTCGCGACCCCACAGGCTTAACATCGCCTTACGCTTAACCCGGGGAATTTATAATCGATCTTGGCGCCGGGTAAGTCGGAGGAGTTACTTTGGCATTGACATCCTTAACGCTCCGAAGCTCACTGGTCATTAGACGTCGAATACAGCAAGTCTCACTTGTTCTCCCTAGGCGCCTGTAGTTGAGTATGACCTTAAACACAGGGTTGCGGACCGCTCCGTCAAATACTGCAGTGAGCGATCAAGGCGCTCTAGCGTATTCAAGGGTATCATGATCGCTCATTAACCTATGAGGTAAGCTTCGGGGTATGGTCCTCTCCTATTTCGTCAACAGTGACCAATGTAATGTATGAGCTAATCATGACGGCTTGAGATTAGCTGA
> #4 CTCTAnnnnnTTCAA 287 
TGTGGTCATCGAGAGAAGGAAGTTTGAGAAATTTGCGTCCAACTAATAGCAGTAGGGGCGTCGGAATGTCTACCTCCGGTTGCGGTCAGGTCTCTTCGCATAAACTGGCACAGTTCGACAGACCCAAGTCTGCTTTTCCACTCTGAAAAGCGGGTATTGGACACCTAAAGACCCCTCCTCTATGTGGGCAACGATTATTACTGGCTCGACAACTGAGAGTAGCGTACTTATCACTCACTCGTCTTTACTGATCCGACTTCAGGAACCAGACAAGATCAAAGAATGGTCTCTATAAGCTTCAATTCTGTTGTCGTCACAATTAAATGCTAGCTCAGTTAGGGCACCCCGCCCAGGACACAAACACGGACTGACAAGCCATGCCTTTTATCATCGTGAGTCCCCGCCCGGCGCGTAGGTGCATACCAACGTGTAACGCGAATGCGCCATAGACCCGGCGTTCGGGGTATGATCTATACTAGGATTCCGGACCCTTTCTTCCAAGTCGTGCTATATTCCCACGCGGCGTACACCCTAGCAATTCGTACCCGCGCGCTTTGTATAGAAGGCGGAGTTCAAGCTTAAGCTCACCAACGACCGTTC
> #5 CTCTAnnnnnTTCAA 241 
CAGTATCGGCGGTTCATGCTTTGTATGTGTTATCTAAAGGCAAATCCGAGCTCTGGGACCTACTGATGACCGCCGATTGTGTGTTACCCTGATTTCTGAATCGAGAACAGAGGGCCTTGAGCACAATAGTAGAGGGGTAGCAATTGAGCTGTAGAAGTACGATGGCCCACTGCACAGGGTCAGCTGCCGGGAGCTCTAGTCCCGCTTTCCGGGATCTAGCGCCCGAGCAACCCGATCTGGACTCTACTTACTTCAATCTACACTGCGAAAGCCTTTGTTGCCCAAACTGATTACGTGATTCCAGATCTGCCTGGTGTCCCCCAGGTCATATACTTGTACCCGCTCACACTCTACCGAGGAGGATCTCAAGGCCTCGTGGCCTACACTCTGCCACACCGGCAAGCTTTGGCTTATCCAAGTGTAGACACTGGTGCCCAATGGTGGGTTTTCGGATACAAGTGCGAGTCGACCGATAGGACCCATGTATTACGTGATAACTAGAGGTGACGGGAGGGCGCAGGGCCGCCGGAGAAAGTTGACATCGCTTTATCTCTAAACGGGCGGCAGAGGGTCTCGTCCTATGGGGGGAAAGCGATGGTA
> #6 CTCTAnnnnnTTCAA 181 
CTGCCCAGGTGCGATAGCATCGATTTCCTGGACCCGGCAACTGTTCTGTACAGCACCCTATCACGGTATACATTTGATATTCACTATACGACTAGGGCGGCTGAGGTTCTGACGCAGAAAGACGATATAGCGGTGACCTGCGGGAAGTAGTTGACGTCCTTGCCGAGTCCGGTAAAAGTCACTCTAGGCGATTCAAGCGTGAGGCGGCCCGCTGACTCGCTGTAAGTGTGGCGATTGCCTGTCCGCGCGATCTGGTACGTTAAGAACGCGGAGTCAAACGAATTGCTGTCCGCGACGGTTACTGACGACAGCAGCTTACGCTCGCCTTTGGAAGGATCCACTCCCGACGGTTCACGGACCTTCTCATACAAGAGTCAAGTGGGTGACAAGGTCTGTTGTAGAGGGGAGGGCAAATTAATAGCATCGGAAGCTGTCACCGTAATAAGTAGTAAAAACTGGTATGGGAGACCTCCTGCCCCAACACGAGCTAATTTGGTAGACCGGAATGCAGGGGTATCCGGCCCATTTACACTGATGTCTATCGGAGCGTTAAACCACAAGACCGCCACGACGCTAGCCAAAAAACCAGGACGGGCTTCA
> #7 CTCTAnnnnnTTCAA 308 
CCATAACCCCCCCGCGTGCCGGAAACAAGAGAGGTGGAATCCAGTCATTCAGTAGACGAATGACATTGTTCACCGAGGTGAAATAGTGCTGACGCCCATAAAACCGCAACGACGACATTCTCCATGGATCATGAATGCTTGCTTTTCATACGGTGCCAGAGGTATTTCCTATAATATAAGACAGATAGTGGCAGCTCCCGACGACCACCATCGAAGTAAGGTAGCCGGGTCGATTGATTCAGGGGGACGCAAAATCCCTAAAGATCGTCCACATTGCTAAAAAAATCCACCACACCCTAGCCTCAGTCCTCTAAAACTTTCAATGTAATAGACGCCAATGAACTGATAAAGGGACCACCTCTTTCAAGATAAACAGCTGGTAACCCGCGTATTTGATTGTGTAGAACGTTAGAATCCGGTCGGACCCAATTGGTCTTGCGCCACCAGGGACTGTATACTAATTTGAGGGTATACCCCTTTAAGGTGGATCAAATTTTCCCACCAGGCTCAGCACATTGTTTATATGTTTAATCCTATATCAGGATGTGATCATAAGGTCCTGAATTATTAATGGTCCTTCGCCCCCTAACCTTGAGCACC
> #8 CTCTAnnnnnTTCAA 126 
CAGAATCTTGCAAGCCCCGGTCCCCAGGCTGTACTAAATTGATGGCATGGGCTTGCTCTCACAAGTATTTGCTGACTACCGTTCGCGGGCTTTTTCGAACTTGTCGAAGCCAAAGTGACAGATCTTCTCTAGAGTGTTCAAAGACATTAATGATTTGGACCGTTGCGCTCTGCCGGCCCCCCACATAGCATGGGCCTTGGACCGGTATCGCGTCATAACGCAATGGAGCTAGACATCAGGGTACAAACCCTGCTCACGGTCGCCACACCTTAGTCTAGACTTTCGACAGTTTCACCCCGGACGTCAGCGGGCCCGTCTTAGGTAGACTGAGGCACGATTGCCAGGGGAGCAAATAGAGGGGAATAGGCCCTTTTCCGTCACCACCCTCTCTCCTAGCGTTAGGTGTAATGAATACACACAGACTAGCCAAAATGTCGACCGCCCCGGTGTTAACAATCCTGGACATGGTTTCAATCGCACAACACCAATGTCATGATATGTGATTTACACGACACGCCGATCCTCTAATTGGCGCACGGCTAGAATGGAAGACATGTTGTGCCATTACCGGATAATTGCAGAATATGTTAGCCACCTGGA
> #9 CTCTAnnnnnTTCAA 120 
AATCATAGAAAAATAACATGGATGGACAGCATCAACTATTCTACTACAAAGTCGCTGTTCATAGTATGATGCGGTCGAGTCAGGGTCCGAGTTGCTGACGTTAGCTTATCTAGCGAATCTCTCTAATTCATTCAAACAAAGTCAATACTGAGCGCTCTGATATGGAGTCTATGCTTATATCAGTGTGTTATGCTATTGTACTTAAGTAGTATTGGCCAAACTGGGGCGCAGGTGGTACAGAAGTGAATCAAGAGAGCCAGGTACCTCCACACCGATGCGTCGCCCCAGTAACTAGATTGAAGCCACAGGTGACTCGCCAAGACCCTGATAATGCCGTCACAGCGGTATACTGCAAGTGTGGTGACTGAAGCCCTTTGTGGACCGCCAATTTCTCCAATAACCCGAACGATCAAGGCTTGGGCTCGACGTCGATATTAAGAATCACTGAGAGCCCGTCACACTAATTAAAGAACCAGCGGTGAATCTGGTTGATGCGGCGGTTGAAGGCCACTACTCACTTCCAATCGCGCTCACCAATGCTTATATACCTAGAAGTCACTCAACGCGGAATTTTGTTGAACCGCCACTAGGGGTTAACGC
> #10 CTCTAnnnnnTTCAA 165 
CAACTAACAATCGATGCGGTAAGTAGACCCTGCTTATTGATCCCCATTGGGTGAGGTGAATTGCGGCGCTGCATGGAGCGATCGAACTGCTGACTGTAACAGGAGAGGGTAGTGCTGGGATCGTGCCGGGTGACGGCCAAACGTTTGCCACACATACCGTTCCTGCTCTATCCATTTCAAACTCCTCGATGTATGGTAGATCGGTTCCGAAGCTAGGCCGCTCCGAAGAGGTTAGTTTAGTAACTATGGAATTGAGGAAGGGGGTACGTCAGCCTACTGTTTGTCTCTTCCGTTAGTCCGGCCTGATATGTTCGGGCTCAAGGTGGGCTTACACATCATCGGATAGCCCGGCAAAGTGAGCAAGCACGAATGGTCTCGAGAGTCTATGGTAATAGACTTCTGACGCATACGATCCGCCAAACAACGAGCTAAGACACGTCTCGGTTCAACACGACAGCGTCGTTGCTATGCGATATTCTTTAACACCTTAGAGGTCTGCGAGAAGATCGTACTCGTGAGCACCGTATGGAATTATCATGGGGTCTGAGGTTGACATCACAACTTCGACCGATCTAACCGTAGCATGTAGAAGCTGGGGTT
> #11 JUNK SEQS
CTTGTTGAACAATCAGTTGCTTAAGGGAAGACCTTAGGCTTCTGGAAGTGTTCTTACGAGAATCTTGGCTCAAAGGAGAAAATGTGGCAGTATGGGCAAGTCGTGACGGGGTGCCCATGACCCAATTCTTAGCGCTTGCCAAAGCCACAGGGATGAGCCCCCTGAACTGGATGCCAGCCTATCAGTAACCCGTAATACGTTGGGTTGGCTCCTGCCCCGGGTACAAAACGTCCCTACCGGATTTCACTCTCTGGCGGCTAAGCCAACCCATCTGCCGGATCCGTTTGGCCGCTTGTTTAATTCTCGATAAGCCCCCATTCACGTAATTATTTTAGATGATGGCATGCACACCCAACATAATTAGTGGGCGGTCTTACAAGAGTCGTGGTGTGCTACCGTGCCGGACGCGTTGCGATGGCCCATGTTTCCTTGACACTTGCGGTTATGGGTTTAGCTCCATAACACGCACACTGCGGAACGTACTTTTAATTATCACTGCAGTTAACGACTTAAAATTTTTGTTGAATTGATATGATTGAAGTAGTACTTAGGTGATGTGATCATTAGGGGGACTGCTTATAGCTACTGACGTTGGGGCCC
> #12 JUNK SEQS
TTCCGAGGTGCTAGTCTGTTTGGGACCTGGACCCGACAGCGTATCTAACTTCCCTGGACAGCGAGAAACGCTCCGGCGGGGCTTGTCCTGCGTTGGAGGCATACATTCCCATGTTAGACGTTAGGGAGAGTACACGTATACTATTTTCTCTGATCGCCCCAACCAGTTGTATGAGCTGTGTGCTGGCTTGCTTGCTCATTTTTGTCTGTGAGCCCTTTGTCTGAGTATATGTGCCCTCTGTTCACGTACGTTCGTTCTGCGCCAGGCCTAATACTCTTCCCCAGTTGATAGCCTGACTCCACAAGTCGGGTTTTGGGATCACTGACGCATGACGATGCCAAAATTGGGGCTGGGAGTGTAGGATACGGGATGATGACAGTCCCTAGCTAATGGACTCACTAAGATAAAAGTCACAATCTTCTGATTTATATTCCAACACCTAGTCGTATGACCGCACAACAAACCAGTCTAATTTCCGCCACGGTTGCTTGTTGCATTTAGAACTTGACACCCTTCGGGCCACAGGACCACTACATATTCTCTAAGCTATACTCCGTGTAGCTGGACTTAAGCTGGGACGTCATTCCGTATCCGTAGATC
> #13 JUNK SEQS
CTTGTGACGCTCTTAGCCAAGTGTGCTAGGGTGCCCTGGCTCTGCTAGCCGTAAGGGGTAACTGGATGGCTGTGAAGCGTGAGGCACTGATTCGCTGCCCGCTCTTCCATAGAGCCTGACGTATCGGTTAACCTTATAGTAGGACTCACCCTAGGCAAATACACATGTAATAGCATACTCGCAGTGTTGTGTAGACGGAGGTGCAGAATACCCCTATGTGCCCGTCTCATTGTCTTTAAGACTCTGCGAAAGCCAATTGTGCCCTCCGCCCCGAGCTTATTACAGCACAGATACATGCCTGGACTGGGCGCATTACACGCTGATTAGGGACAGGCCAATGGCGCATGAAACTGCTGGCAACCAATGCAGCGAGAGGTAGTCATTCGCTTCTCTACGGGGATAACCGTATGAAGTTTCCTAGGCCGGAACGAATCGATCAGTAGCTGCATACCGGTCCTCGCGGATAAGGCCCCTTCCACAAGGGCCTGACACTGGGTGACTCGCCCGGCTTCGCATGTCGACTTTCCGAGTTTGAATGTCGGGATGTCGATGCGGAATTACGTCAACAGACAGTACGTGATCGAAACAAAACGTGTTATG
> #14 JUNK SEQS
AAGTTTACGTCGAAGAATAATAGGAACTAACCAAATTACCTGTAGGATCCTCCCTCGACGAGTAGTTCAATTTGTCAAAGCATGCGATGCGGTCGGCCTCGGACCAGCATTCTGTAATAGAGAATGGAACCGAGTCGCGGAGTTAGACGATGGAGCGAGGGTAGCTTTCCCCTACATCCCCATTAGATGGCAGGGTCCTGTAAGCCGAGTCTAAGAGGTCCCCTTAGACCTAGTTTACTGCACCATCTCCAGGCCCCACTCATTTGGTACCCCGGGCTCTACCGGTTATCTACGACCGACAGGCAATGTACACGGACGAATTCACCCGTGTTACCACAGCCTCGGTGTCGAACCCTGGCCACCAGGCAGTCTTGGCCAATTATACATTTCCTGGAAACAGACGTTAACACATCTATATGTATGGCGTCTTAACGTAGACGCCGGCGCCCAAGTGACCTGATGAAAAAGAGCCTTTACCCGCCAAACCCAACTGGTTGACGGGTCCGGGTTCACCCCGGGTGTGCCGATGCCAAACCTTAGTCTAGACCGTACGGGAAGTGTCGTCACATCTGGGGAGTCAGCCCATCACATCCCATCCTC
> #15 JUNK SEQS
GGTAAGCGCGTAAACAAGACGTGACTTGAGTTCTTCCAAGTTGTTTTTCTCATTAAGTGTCGGGCCAGGAACTTAGGTGAGTACGACCTAAAGGTTTTCCTCGGAGATCGTACTCATTCGTCGCTCAGACATGGCTCGGGACGGAAGTTTCGATTTCTCCACCGAGCCATTCAGTAGCTCAATAAGTCCAGCGTTGGCTGAGTCAGCGTCTTCGTCAGGCTCGCAGTGTGCTAAACTGTGTTGACCGGAATTCGAGATATCCGCGTGCCGTACCAGTGATTAGAGGGGCTCGATTGGGTTATTCAATTGAGCAAGGGAATTCCAACGTTGGTCGACGTCATTGTAACGACGAGTATAGGTAAGCGGTAGACCTTCTTGGTAATGTTCAGTTGAGAGATTGTAAGTCGGTACTACGTATTGTTCTCCCCAAATAACTCTCATTATAGTACGTACATGCCACCAAGACCCCTCAGCAGTTGCCCCTCCCGGCTTCTCCCTGGGAGACGGCCAGTGTGTATGGCCGGCTAGGGAAGGAACGCGTTCCGTATTGCAATGCTGTCCTGTCGTGCACATGCGGCCCAGCAGTCCGAGTTAGATGTA
> #16 JUNK SEQS
GAAGGCAAGCCGTGGCGTGATCTGCCTATGAGGAAACACACGGACCGTAATACGGTTCTTTACCACGGCTGGCAGGCACGCAGGGACGGCCCCGTCTCTAACGCGAATCCCGGTAAAGGGTTTACGCATCATGGCATCAAGCGACGCCATTTTGTACCCAGCAAACCTGCTAGCCTTGAACTTAGTCTAGTGTTGTATGGACTTGAGGGTGTGCAAACTATTGGGCGTAACCGAAAAGGGCAGAGGAGTATGTCACGGATTGACGACTGACAATAGCACAAAGTCTCACCTATTCGTTCCTGCTGCGTGTAGTGGACTATATTAGCGCATTTCAGTGATATTGGCATTTTGATCACGGTGCGCGGAGAACAAATGCTCATCGTAATCGCACGGGACGGCTTGTTCCCATCTAAGAACCGGGTAAGCCATTTTCGGGATGTCGTCATCGATAGTCTCGACCTCAATTGTGCGTTCATACCCCGTATGCCTGGGTTTTGCGAGCACGACTGGATATTTGAACGTTGGGCAATAGAAATCCGTTGGACCTTCAATTACCGGCGGCCGGCCTGTGCCACTCCGGCTCATTCCCGATTCGCGTAA
> #17 JUNK SEQS
TGCAGTTTAGCCCTCAGGCTACTTGCCAACATAGAGCTGCCTGGGTGACAACCTAAACAATCATTACATTCCTTTCGGGTGGATCATCGACCCCAACCACCCGAACCGTTCCCCCGCATTACACGACAGCCTGTTGAAAAACCCGGAATTTTAACTAGTGAACGTACTCCTCTCGCTGCGGCGGCTCCCAACACATGCTTGGACTGTTCACTCTCGGTAATACACCTTGGGCCGGACCTGGCCTAGGTCGTCGACTGATATCCAAAACCATTCATCGCAATTCCAGAGGTGCCACCAGGCGCCTCAATCCTAAACAGCGCCCGGCATCGCGAGTTTTTGAAGACGCCCTAGACAGGACTGGCGACCTACCCCTCGGTATGACGCCATGCGATTTTAAGCCTGTTTCCGCAACCGGGGCATTCGTACTATAGTGCGGGTAATCCATAGGCTCCAAAACTACAGAGTGAGCCGAGTACTGTCCCGCCGCGCGTCATAACAGGCAGTTGCTCAAGCGAGACCCTATAATACTGACGGACCCAGGAATGAGGGTACTTCTGCCCTCGCTTTAATGGATGGTACCTCTGAAGGGTTCAGTTCGAC
> #18 JUNK SEQS
CGACCGACGCGCGCTGGCAAATCACAAGGAAAGACAGCCAGTCACAGTGGTGGATTCTGTTGTCGCCAGGACGCCTCAGTGCGACCAGAGGTACAGGGGCAGGGTTCATTAGAGGGTGATAGGAAGGGAATCGCTCCCGAAGGCACTTTTGAGAAGGTATTAAGCTTGACTCTCGTGCGGAAGGAGATCCGCCGTGCGCGAATTCCTAGCGGGACGGCCAGTCTCAGTGTCGTAGACCATGGCAGGTCAACGAGGCGAAATCTGCCGGGTCACTCACACCAGAAAGGGGGGCACTCGCAAACCGAGGGGTTGCTTCCCTTTCATTTCCCCGCGTTTCCCTAACCAAGCCCCCTCAGCCTGGCTCATACACACCGGCGCTAGACCCCTGTTACAAGCTGGTTTACCTGTACTGCAATGTCCGGGTGCACTGATCCAGAGGAACGCGGAAGGCAATTGATTAGTTTATGACAACCTTTCTTTCAACATTATGACGTAGGGTAGTCAGATAATTCTTTTTGAGCATTATCGGAGAAAAGAAGATGGGCCGATGGAGCTGCCCTCTTCTAAAAGATAGCGTTGTCCTAGTGTATGCTGTGGTGG
> #19 JUNK SEQS
CTCGCGACGGATTTTGGGCGCAAAGTTAGCGTATCGCCTTATTTGGCCATTGTTGCGCCATTATGCCTTATTTGGGAATCTGTGGCTATACGTCCCGTACTTATCTCGTATGGGAATTCGTGAGTGTCCTTATTTAGAGCACTTTTTTGACCGGTCAGTCGGCCCCCACACGCCCCAAATCCATTACTGAAAGGCTTTTATCGAGTCGACCCTGAGGCGACGCTAGTTCGAATGCCGGAGACTTTTCCCTGGGTGGCCGTTGTTAAAGTAATGTGCTTTATCGCAATCCCACTAAAAAGTCTGTGAACATCTAAAAATGGCGTAGTATTTGAGCTACAGCTTAATAAAAGGCCCCTAGGTCCATGTTTTCCTCCTAGTAGGGTTTAGTGCTTGTGAGGTGTACAGACATCGCACATCTTAAGTGCGGTACCTGGAAGCAGGGTGTAGATCATTACAGTTGACCGTCGGGGACATTTTCAGGACCAGCGCCAGGGACTTTGCTTGTGCGACCGGGAGCCCGGCAATCGTACCCCATAGCGGGTCAGCTTGACCCGCCTTATCCAGCAGTCAGTATAGATCGTGTAACCTACGCGTTTTCTA
> #20 JUNK SEQS
GCTGATAAGCGCTGGATTTTCGCTCATAGGAATTGTTGTCTCTGTCGGAGGCATCCTACCGCCCATATCTCAAATACCGCTATTTAATACAGGGTTCTGTGTTGTGGAACGTCCTCCTACCATTGGGACCTTAGCACAACCGAGTTTATTCAAATGGGGTTCGTAATCAAGCGGTGGTGCGACGAACTGTGCCCCCCAGCAAGTGCCAATCTTGCATGTCGCTTGAATAGACGGAAACCAAGTACCAATTCCAAATAAGCGTGACGCCTGGTACTCGTCGGTTTTAGAAACTTTTCCAGAGATTGTAAGGGCCGAAGGAGGCCGACTCCCCAGCTAATAGCTTGCTTTCTCACTGCACTCGACACAACACACATACTTAAGCATAGCATAGGATGGATTAATCATCCGACGTGTGTCTTCTCTACCGCACCACGAAACGAGATCTGACCTGCCCCGGTTTAATCGACGCTTAAGCTACAGAGTCTATGTGCTGACCAGTGGGGGCTCCAGTAAGGAGCGCATCGTGTAATGGCAAGTGATATTAGCAATGGTCTCCCCCCATACTAAGGACGTATCGTGCGAATTCAAGCCGACATGACA
> #21 JUNK SEQS
AGTTTGCCCTGTTGTGTTGGCTACCACTAGTACGAAACCGATCTCACAATGCGTGTTTGAGGATAATCCATCTAAACCACATGTGAGCACCGTGCTGAAAATCTAGTCTTGAGATAACGAGTGCCTCATCATCCGCTCGTCATTAGAATGCGCTTTTATGGTGTAAAAGGTTGGGGAGGTATCGTCCGCAATTGGTTGTCAGAGAGAACTACGCTCGATAAATTGGTCAGGCCGTCCAGGTGTCTTTGTGGAGCTCTGGACCCGTATAACGTTGCTCACAGTACAAGAGAATCCCCCCCGGACGGGCTGGTCCAGCAACGACGGGTTAAAGTATCGGGCAACCCCTGCTATACCGACCACCGAGCCATTGATTCAACTCATAAAGGATTAACGCTAGTTGCTCACGAGCCGAGTAACCTCCTGAACATATCGTGGAATGCAACGTGGCTCGACAACCAACACTTAGTACCGCCTACCGGAAACCACGCGTGGAGCAAACCCTGGGGTACCACCCGCTAGCTCTATAATACACAGTTCTTGATTGCCTACGCCTACGACCATCCTTAGATCGACCGGGCGATTCGTGATTCTGGAGGAAGA
> #22 JUNK SEQS
GCATGGCCTTCTGGCCAGATTTGGTAATAGTGTTCGCGTCCAATGCAGTACTTTCGTCGATCGTCACGGATAATTGCAAAACTACAGACAACGTATTCCCCCCCACTCCTGCACCCGAGTAGAGCACACTGGATTAAGGCCATGCATTACTCATTCACGCAAAATTAAGGCTGACACCTCGGGGGGAGTGTTGTTCTTCCGTAATGAATAGCGAAAGAGCGGAACTCATTCCGGCCAGGTGAAAAACTATAGCCGTAATTTCACTGGTAAGGAGGCTTATTAGACATGATCTAGATATGATAGAGACCACCTCTTTTTCAGGTGAACATTAGTGGCTTTTAAGGTCCGAGGGAGACGCCCAGTTAGCTCAGGAAATGCCGTACTGCAATGCTAATAGAAAAGGATGTCTATGAACGGGGCATAAATAGTAGTTATGGGTCTGTTTCGCTAGTAGTAGTGCACCTCACATACGGCCCGTGCAAAATTACGGGGTTCCAGCTGGCCTGGCGCGGCGGACGCAAAGATACTGGGCATGAGACACAGTGATAGCAGCGGAGTACCGGGGAGAATAGTGCGGAGACGGGACTTATAGCGATGGTG
> #23 JUNK SEQS
CTACCCTTGCTTTGGTTCGTAGCCACCGTACCACGCTCCCGAACGGACTTCTCGCGAGATGCAGTGAGTCTCCTGAGTCCGGCTCGCCAGAGTCCGTCATGTATTTTCGCGATTTACCCCTGAGTCCGGCCACGTACTCTATTTTGAATCGGTGCGTGCCTGCAAAACTCATCTTAGTACAGAAACGTTTAGGCTGGTACCACGAAGGTGTTCTTCAGCTCCGTTCGCAGGCGTTGTCAGAAGCTCGATTTCCCAAGGCTATATTACGCGCCGTGCACCAACCCGCCCAGAAGATCACTGTATCTGGATAATCCCTGGAGCATTCGACTTTGATTTCGTAGTTTAAGTTTCATATATTGGGCCGAAGCGCCACCTCCGAACGAAGTCCGTACACTCCCGATAAACACGGGTTATTGTAACTAGACGCGTTGGTTGATATCGGAGCTAAAAGTAATCGAAGAGATCTAATTCCCCTGCTTCACAACAGAAGGAAGAGCAGATACACAGGACTAGAAAAGAAAGCCACTGCCGACAATAGCAACAGCCGCTGCAAGCCTATACCATCAGGTTGTATCCAAGTGATTGAAGATGGATCGTTAG
> #24 JUNK SEQS
GGCTCTACTTCCTAACCATCTGTACAGATGTGAACGTCTGAAATCACGCATAGTATTGATATCCTGTTTGCATCTAGAGTCCTTAATAGTTTGAACGTACCGCATCACCGAGAAGAACAGATCGTCTCAATGGAGCCTTTCTCCTTGTAGGAGTGCCGTCGGTAGGCACATGAAATAGTAACCGATACCTTTCGTTACTCCGACTACTGATGCACCACTCAGCCAAACCAGTGGACGCAACATGAAAACTGCCTGCTGGCGCACTAGGGTGTTCGTCGAGCGTGCCTAAGCGTCTGGGAACTTAACTGTTAACAGGCGTCAAATGTCACGAGCTGCCGTACACTATCCCATCCTATGGTAATGCGCGTTGAAGCTGACTGCGTGCACAGAAGTGTGTCCGTCTCGGTTTTCCCATTACTGCTACCTTCCATAGGGACCTAAACGCCCCGAATTAAAATCCACCGTTGACGCCGGTTTACCACCTCCACCCGCGATGTCGATTGGGCCCGGTGTAGCCGGGTCTGCGAAAGCTGTCAATCGCACCATGGCAAACAGGGGTGCAGTTTTTGAGACTCCGTTTTATCAGTGAGCCGTACGTCC
> #25 JUNK SEQS
ATCCGGGACGTAGGCGACACTCGGATTTGAAGTCTCTGCAAAAGTGATTAAGGTAGGACAACTAGGCCATCATGGGAGGTTGCCCGTTGCAGGTGCCAGGTAGGGCCGTTCGCGTTATGGAGCGCTTTTGCGGTCAAGGACTGGCGCGCAACGCTACTTACATTTATAGCATAGCCATTCTAGCCGCGCATGAGCAGAAACATCGAGTTGAGGTATCCGGGCAGTCGCCGCGGATCACAATAGCTGCAATGGAGATTTAACCGACCCCTCCGCAACGCCGAAAAGCTGATGCACCCGGGCTAACAAGGCTCCTCCGGAAGTGATTCAGAGTTGTAGTGCAGGCCTGTGGTACGAACGATGTTCCGGAGACGGTAAGGTACTCGCCTGTTGCGCTATCACCCAAAAAGGTTTGAGTCCGCAAGTCCTAGTGAAGAAGAGATCAGCGCTTTATTGGAACCGATGACGATGTTGATAGCCCACCAATGCTAGGACACGTCCCAATCATTCCAGGCGGAATAACGCGGGACTCTAGGCGGATTACCCTTCATCAATCTGTTTTCGTTCACTAAGAGTCCGGCCAGGTTCCTACGCTCAACCTCG
> #26 JUNK SEQS
CCAAGCTATAACGAATCTAGCCGGGGTTGACTCCATTTAGTATGATCGTCAATGTCCGATTGGATGAGCAACATTCTATGGTGCGCGTAGGTAATATTGATTCAGACCCATTTGACTGATAGGCTGCGCTGCGACCAGGCGGACAATTGTTTGCACTCTCACGTCTAGCGTTAAAAATATTTGCAGGATCCTGTGAGGGTCCGCCGGGGGCCCTGCCACACGTTCGTTACGCTATATCGCTTGAGACTATTCCTATCAGCCCTACGCATTCGTTGCTTCTGAAATCTACCGGGCTATAAGTGAGCGACCCAACCACGTCTATCTAATTATCACCGTTGACTACCCCGTATGATATTAGTCGACTGTGCGGGCTTGAAAAAAGCTGAGTTCACGCAAATCGCAAATGCATCATTCGGGACCGCGAGGAGCCCTCCTCTACGCCCCTTTCAAGGCAGTGGCATGTCTGGTTTCAATCTGAAGAGACGGACAGCAAACAGTTCGAGGTTGGAGAACCGTTGAAACACCCCAAACGATAATGGTCGTGTCCTAGTATTCCAGCAGGGTGGTCCCAGTTATCCGCTCCTATAACCAATGTCAGGC
> #27 JUNK SEQS
TGTGGTCTCTAAACTAATAGAAGAGCCTTAAGGAAATGTACTCGCAGCATTATCAGGGCCGCTACACCGACTAGCCTAGTTGTGTAAGGCTATTAATCCCGTAGCGTAGCTCTTTTTACCCACATCCGTGTCCATTGGTATTCTGAGCATGGTTGTATCTGCATCTGTCGTCCAATAGACCGTACCTCCCCTGCGTCCGGTCTACTTCCTGGCCTGTGTATATCGCATGGCCTCCAAAGGTAAAGTGCGGCCGATACTTAGCCCGTGGTAATACTGAGTGAAAGATTGGGGATTGCGAAGAACACATGGGAGTACTTACGGTGGTATCATTAAACCCATTGAGCATCATGGCGATCCTGCGGGGGTATTTTCTCTAAAATGGAAGACTTACCGTAAGAACTTGTACTACTTACTATTGTGGAAATAACAAGTTAGTGCTTAGTCGACCGAAAAAATAAAACGTAGGAATTAAGTCATGCCGCCGCCCCGCCTTCTGTTGGTGGCGACCGGTCAATCGCTAGATGCGAAGGTCCCGTCTAACTCCAATGCGGAGCGATGACATGCCAAGTCGCATGAACGCTACGCTGCCGGGGCTTCACC
> #28 JUNK SEQS
CAGCTAGTGACCCGTGGCTTAGCGTCCACGCGGTTGACCGGGTTCTCTACGATAGGCTGGGAAATTGTCACTGCGTATGAACCTCTCGTAACAACTTATAAATGCCGCCAGCCTCGGGACGAGGAAGAACAACAGTCAAGCGAGCCCATCCGGAAGAGGATTACTGAATATATTGAATATCGCTGGCGAAGATGCGACGTCCTAAGCACCAGTCCCTTTATCAGTCAAGGTTATAACCCGGCCGGGTGCTGAAGGATGACCTACGACTCGGATTGGCCATAGTCAGCTACACAAGTCAGGGAGGTAACGAAGGTTGCACGCCTGCGCGGTCAATGTAGAGGAAAAAGCATTGATAGCCATACTACGACAATTCTTCTGGACGGGCGAGTACTGAATGAATATGCGCGGTCGCTATAGTGCTTACTAAGAACCTTGGACAAGGCCGACATTCGGCACGATGCATATGGATGACACGGCTGAGTGACGCTTCCACCACTTCGCCTGGCATATTGGCGTATGTAATGCTTAGAGACCGTGGGGCCAAGGTGCGCGGAATATTGTCGAGATATCGAGGAAAATCGATACTTCGGTCTGCCGACC
> #29 JUNK SEQS
CTGTCGACGTGATGAACTCACCCATTCCTGTCCCAGTATGTGGTATTCGCCAGTACGGGCACGGGTAGTAATGGGGCCTAGCAAAACGGATTCGCACCGACGTTACCGTCGCGGGGGTACTTACCCCGGTTACGTCACTTGCAATGGGGGTCCTGTATCGGAGTTGCTTAGCGGCCCTTTCGAGCTCCGTACTGAGACCTGTAAGCCTACGCTGACCCGAAGCACCGCTACCTCCCTGATTGCTCCAGGGGTCTTGCCTACACCGGGCATAACCTGGTCCCTAGTTAAAAAGACTGTCTTAATGCGAACCCTCCCAAGAAGAGGCCCATATTATCGCGGTTTGAATAACAATATGCATCTTCTAAAGCGAAGTGGTGTTTTTTAGCCTATGTACTAGCCACGGAACTGAGGTGCTAGCTGAGCATCACGCGATAAACAGCGACACACTCACCGTCGACTGTCGGGTGTTCCCCGGTGTGATACGTTATATCTCAGTTAGGCTTTCCGAAAAAACGTAGGCCAAGAGCTTACATATCGCCGGCGGGAGTGAAAAAGATATGAAGTCGATTCCCGAACAGATGATTACTTCTCCTACAGCTC
> #30 JUNK SEQS
TCTCCTGCCGATGTGTCGGGCAAAACCGGATCCGTGCCAGAAGGAACCGATTATAAACGTCCATATCCCCACGGTGGCTCCGACGACGCTCTAGGACTGGCGTTATCGAATCGAGAATTGGACGGTTAGCGTTGGTCTCCTCGGCAGCTCTCGATATGAGTTCGCACGTTTTACCCCTGACGCTGATGTAAGTCCACGGCCCACGCGTACTCTAACAATTATGTCTTGCCTTGTAAATTCAGGTGTAGTAGTTAGATCTAGGTAGAAGTTTTCGGTCGCAGTTGTCGGGCTAAGAGGAACTAAAGGTTCATTAGCTTAGCCCCCTCTGCATAAAAGGTCTTATTGATCACGGGTTCATTCTTCTTCCCAGCTGATAAGCCTTTCGGGGCGTACATACACCGGAAGTATCCAAATCGCAATGTTTTTTATACGTGGCCTATAATCTCTCCAATTTGTGCTGCCAATGGACGTGTTTGAGTCGTAGTGCCTATACTCAGTCTCACATATTTGACGATCGAGCCGGGCTTTGATTAAAACTTACACTACATCTAGCGCGCAGTACTACTAGGAGTAATACTTGGACTGGGAGATGCGGGCTCT
