# Supplementary material for: A particle swarm optimization-based algorithm for finding gapped motifs
Source: BioData Min. 2010 Dec 13;3:9. doi: 10.1186/1756-0381-3-9 (PMC3022572; doi:10.1186/1756-0381-3-9)
Supplement: Additional file 2 — Experimental Dataset. The synthetic data sets and real biological sequences used in the paper. [file 1756-0381-3-9-S2.ZIP › synthetic/with_noise_seqs/31.txt]

> #1 CCCCGnnnnnGCAGT 213  CCCCGnnnnnGCAGT
AGTCCCCGTCTCCAGGGTAACGCAAGAGCGCCCCGGGAACCTGGACAGAAGCGTCGGGCTAGCCTTTCTATATCGTGGCTTTACTGACACAATCGTCCAACTCCCTATGGGCCTGACGCCTGCTTTGACGCGGGTTCAGTGCATATACCCGCTTATTGTAAAGGGGCAGATACATCTTGACACATCTGTTGATCGGTAGCACCCCAGAAACCACCCCGACCTTGCAGTGTCGCGTGTCTTCAACGCAGGGGGTCGATTCCTGTACGGATCTACTCAAGGTAACTGTACTCTGTGGACAAAGTCTGGTTAGGCGTAATAGGCCACTGCAGGCACGAAATTCCCGAAGATTGCATCCTTTTGCAGGGGGTGCATGGTTAAGTGAAGCCCCAATCCCATAGGGAGCGACCCCAATAACCGGGGTCAATATTGGCGAGCCTGGAGGAGTCACAGTTATTTTGGGATACCCGCAACGGCCCTCGTTGGTCCGCTATATTCCCTGCTTTCCATACCTCTCACGTGCTCCTAGACCGGACGGGGCGAGCCGGCTAACGAGTTGGTATCGAGAGCTTTTCCATTCGAGTGGCCCATAATCGTTTCAGA
> #2 CCCCGnnnnnGCAGT 384 
CCCCCAGTAATGGAATATTAGATCAGGAAGACACGCGAAGCTCTACTAAGCTTAATGTTGCATCCCGTCTGGGTGGACTATATGAACGTCAACTGGAAGCTAAGTGATTTTGTTCTTGCGTCGAAATACCGACGGAATTTGGCGCGCACTGAACCCCACGCTTGCCGCACATTGCCAGCCCAGGCTTGTACAAAGCCATGCTCACGCGATTGTCAAATGTTTTTTCCCCATGTATCGATGTGAGAAGATCATATGACTCGTACTAAAGATAACCGCCCGCGGAGCGGGGTCCTGATGACGTGGCTCGAGACAGCGAACGGATTACATTACGATACGCTGTAATGCGGCTCTTATTGTTCTATTTAACCATCATAGCGCGCGGCGCCCCGCTGTGGCAGTTTATGAGTTTGACACTCGACCGACTTTCTTAGGAGAAAATTGAAGCTTTTACCAGCACGTAGCGGTTGTTGGCGGTTGGTCGATGGAGTGCAATGGGCAGAGACATAACGTGATCTCCCATTATGTCAAGGCATGCGTCTCACGTTCAAGAACCTTACAATGCTCAATTCGACAGATTATGCTTGTTGATGTCAGTATGTA
> #3 CCCCGnnnnnGCAGT 195 
TGCGGACTTTATTGGGAGCGCGGTCGGACTCCCGTTGAGCAGATAGCAAGTCACCGATGCGTGTCCTTGCAGACCATGCAAACACGGCGATATCAATTTCAATACACAGGAGGGGTACCGCATCCTCAGCCGCATGAAGGGTAACTTCAAACATGGGAGACAGGACACCGTTCATGTTATTAAATTGCTACAATGCCCCGTGAGCGCAGTTAAAATTGAGGCGTCAAGGGAGTGACACCACCAGCACAGGGCTAAAAAGGGTACCCGCGAGTCGCGTTGCCAGAAGCAGTGAGGGATACCATCCGGTCCCGGCCTCTACGTTGGGAGCCTTCTATCGGGAAAGCCCTCCATCACTGGCTTAGATGTACGGCGTTTACGCGTATTGGCATATATTTCTAGCGTTCTGGACTGAAGTGAAGAACATATCTTTAGTTTGGCGTCATCGGTTGCTGGTGGGTGGGGACGTTACCTGGGTAAGTGTGACCGTACCGAAGCGCCGGGCAATTCTCACATCCAACACGGCGATAGAGAGTCTGAACGAGGTAAAACACTTTGTGGCGCGAATTTTTACATATTATTCAAATTGGCCATGGAGCTCAT
> #4 CCCCGnnnnnGCAGT 290 
GTCGGAGGTTGTTCTGTATTACCATGTCTGTCCATAACGTAAGTCCCAGAAGCCGCACGTACACCTCCATAATGTAACCGCCATGGAGTGCTTCCAAGCAGCACTAGTCTCGACCGTCCTTGGGATGAGTCAACCACTTGGCCGGGCGAGCTATGATACCAGCATGACGATACATTTACTGGGGGATCCAGCGTCCCGGTGGATGTGCTAACGTTATGCAGTCAGTGACATTGTGCGAGCATGTGGTCACGTATTTGCTTGGGAGACACAGCTAACGAGTCAGCACAGTTCCCCGGGTAGGCAGTATCACACGGGGATATGGAATCAAACGTTCCGCAACGAGATCGTAGGGCGTATTAAAGTATCGCCGGTTCTGGCCGATACCTCATCATTATGCGTGAGGTTCCCTGTTCTAGTCTGGTCCTCTATTTTCCTAGACCTAAATATGCGATCGACTACGTACACAAACCCACGAAGTTACTTTCAAAACGTGATTATTCACCCTGCCCACTACGCCGGCTAACATCCGAGGCATAGAGTCTGCAAGCGAGGCGTCCAGTCCCGCATTCCGGACTCCCGAGCGTTCACGTATAGCCGAAT
> #5 CCCCGnnnnnGCAGT 117 
GCGTATCGCCAGTTGATTGGTCGCTTATTTCGCTCCGGTTTTGGGATGTCAGTTAGGACGTGAACCGTACTTCCGTCCCAGGGCCGTTGCCGTCGCTAATGTGTAAGCCACAGACTGCCCCGTTGCCGCAGTGGTTGCAACGATGCGAGCCACAGGGATATGAGATCTACTGTTCCAAGTCTTGACAGGTGCGGTGCACCGATCTCTACCTGAGAAAAGGAATGGTATTGCCGATGCGGGTCATTAATCGCCTCTCATCTCGCAGAGAGAGCCTAATAAATCCGGATGAAGCGTCCTTCCTTGAGGCGTCGGGAACATTAACGGATTTTAAGAGTGCAAACTGTTGATCAACCGAGCTCAAGTAAGGCGTCTGTGCCTATTAAAGAGAAAAAGTAGCGATCCGTCCAGACCTCGTAGGAGGAGAAGGCCGCGATGCAGTATCTCTTCCCCATCGTCCCTGAAAATGCACAAACACATGGATGTCAGGCTCTTCATCGACTCCAGCCTAACATTTATCTCCAAAGAATTAAGCCGATATTAAATTTAGCTTGTAGCAGATTAGAGAACATAATAAGAACCTATGACACAAATCGTTTAATT
> #6 CCCCGnnnnnGCAGT 100 
ATCACCAGGTTCCTGCAGGCCTTCGGCGGAGGTTGCAGTGCGTGGGAGAGTGCTTTCACTATCATTCTCAGGTCCCTCTATTGAGCTTCATCTACGAGGCCCCCGGACGAGCAGTTAATCAGGTGAGGGAACAATCCGGTCTAGGCGGCCTCTGACGGAAGAGGACACAGACGATACCTGGGTCATTGGTTATCTTGTAGCATTATACATTTCGAGCTATGTACATATGACTACTAATCAGATTGACATGTGCTTGGACAAGACTTCTGTAATTTGTCGTTCCACAGTATACGAGCTTCCGCCGAAAACGTATACAATACTAGCAAGTTTAGACACCACTGATCAAGAAGCTGTAGTGCTGCCGGCTTCAGTAGAAGGCGAGCGGCACACAGGCAAGAATAGGCATCTCGCGCTATACAAGCGCGTCCTCATATAAGGTTACCCAGAATCCCGTGAGACCCGCCCCGTTCGAGACGGGTCTAGCTCCGCTTGCAAGGGCCTTCGTTACCTGATCCTGGCTCACGCCATTCATCGCACCGGCAGACTTTCAGTCACGCGCCTCAATCCAGTGTTAACTTACATACTCTATACTCCTCGACC
> #7 CCCCGnnnnnGCAGT 7 
AATAAAACCCCGTATCCGCAGTCGAGACACAAGTAGTAGACGTGTGCTCTTCACTATACTCGTTCAGCAACGTAAGGCGTACCAGACGAGCGACCGCTTCAATTAACTCTGGCTGTATCAGTGGAAACTTGTTGGAGATTTCCACAACTCCCAAAAAACTAATTGCTACGTCACCCCCGATTGTTGATGCTGCGGTTCTCATGAATCCCTCAGTTGCTCACAGGGAGGGCTGACGAATCCGTCAGCGAAAACAGATTGCCTATACCACAGTGCAGTCCTGCTTCGTACCCGCCCCGGCAGTTAATGACTTTATGGCGGGTAAACCCATTACGTCTGTTTTGGTCCCGTAAGAATCCACATCCGAGCTGAGCGCAAGGGCGTTGTGTCTCCGGTATCCGTCAAACCATTGACCATCGGGCTTAGGACAGTTTTATCCTAAGCCTCAATGGCGGCAACCATAATTAGACGCCAGGTTGAGAGTGAAGCGTCCTCATCTTGCATCGCACTAAATTGTACAGAGTATATCTGTATTCCACTAGTACGGAGTCAATAAGATTTCTTAGAGGCCGTAGAGCCCAGCACCATCTTACGTCATTGCAC
> #8 CCCCGnnnnnGCAGT 66 
ATCTAGACACCCTGAACTCGCAACATACACCAAGTCATGACTCACGATCCCTGCAGCATCCACGTCCCCCGACAGGGCAGTGACAATCCGGGTTAGATCCACGCTATGGATCGTTGAGTCCCTACAGCTTGACCCACAGTAGAGCTCCGAGTGGTTGCACATCCAGCCGAAGGACTAGCGGTCACATTCACCTGTTCAATAAGGATGACTGTGTAATTTATAGGTCCACCTGCCAGAGGCCCCAACAAATAAAGGTTATCCGTTATCAGTGTATTCATCATCATATGTTCAATTTTTAACAGAACACCTGCGAGCACTTAAAAATATGATTACACGAGTTCCGCTTCATAATAATAATGCGGCAGGGGCGCGTTTGTAGGAGCCGCCTATAGCCGTACCCTTTGGGACGGTGACTGGACGACACTTCTAGATCTCACCCTTCCTGCCACTGCAGTTCAGCGGAACCAGGCCCGTAAAGACCGTCCGCGGTAAGAATGAGAGTGAGGCGACACATTCCATTTTTCAACGATGGGATCTATTCTCCGAGTAGGTCGCCGGTGCGCTGAACAACCTGTGGCCGTACCGGGAAGGCATCGTCAT
> #9 CCCCGnnnnnGCAGT 21 
CCCTATCCATCAAGGTAGTGCCCCCGAACCTGCAGTCGGCCTGCCAACTAAACGATTAGAATGACTCGCTAGGGATGAACAACCTGAGGTTGGCTACAGGTGCCACATCAAGCGTAAAGGTCCCTACAAAGTGTATAAGGAGACATCATATGCAAAACAACTTAGTTTTCCTTCCAAGAAGTGATGATACTCAGCGCACACGACTCCATCAGCGGACGACTTGTGAGTATAGGATCCACACCGGAATCTTGGGAGAAAACTATCAGTCGACTGAGGACTTACGGCATGATTTTGCTAAAGACCGCTAGATCAATTGTGATCTTACATCATTAAATGATAATCCTCACAGCATATTCTGGTCCTCGGTGGTGCCTAGTGGCTGAACTCACATGCTATCTCTTAAATCGTTAAGTCGAAACGAAACTACCAGATGCTGGCCCCCTAGGCTGGCGGCTGGATGTTCCAATGCATGGTTACATTGACAGAGACCGACTCCTCAACTGTGCATCTGTATAGAGGCAACCTGGGTGGCGAAAGAATAGTAGTGGCATCAAGTGCCGTTTCTTGCAGCAAAAGTGAAGTGGTACGCGACCTGAGAGG
> #10 CCCCGnnnnnGCAGT 428 
TGTTGCGAGGGCAACCCTGTTTAGGCAGTTCGCACACTATCTCGTGTCCCAACCGTGGCCCGTTGATATTTAGAGGGCTTTTTAACTGAATCTGACGTCCTCGCCATAGGTCGTCGAACAAAGTTGCCGGTCTCGCCGCTAAAGTCCACGAGGGCCCGTTCGAATGCAAGACTATGGAGTGTCCCTGGCCCGTCTGAATATTCGTCACCTCAGGCTCTGTCTCACATCCGCACTGAAGGCCTCTCGTTGCGTATTCAGGCAACCTTGTCAATTGGAACTGGCCTCCACTTGATTCGGTCTTCGGTCTAGGGCAAACCAGATAAGTGACCCACTTTGAGGGCCTCCTGGAAGTATGTCGAGAATTTTCTCAGGCCTGCCACCGACCGAGCACCCAAATCACCGTGTTAAAACGTGTAAATCAAGCAGGACCCCGCTAAAGCAGTATCAACTCGTATAGCAGTCATCATCATCCATCAAGAGCCACCTCACCGAGGATGTATGCAGAGGCAGTCATGCGTCTAAAGGAGCTGACAATAGGCGAAAATGGGGTCGTCCGCTTACTCCTCGGTTATAAATTGCCCTTCAATGTGGCCAGACAGA
> #11 JUNK SEQS
ATTATTTGCCTTATAATTGTCCAGCGGGTCGTACTTCGGGTCCTACAAAGTCTTTACGGATATTGGGTCACAGTAGAAGCGCGGAGGGACGTCGGTAAGCCAGTTGCTGAAACTGGCCACGGATAGTCGCGTCAGAGAAAAACCTTTAATCGGCGGTCTGGGCAGAACAACACGCAGCCGAGCGATCTAACGGTGCTTGTTTTAGACACGGGATAAGCAGGCCAATCTGTGGTCGCGTCTCTCGTGGCTGACACGAATATTGCGATTGTACATTGGCCAATAGTCAACTAAGGCAGCTAATGATCTCGACGTCATGATAATAGCGTATGATGGTCTGGCGAAGCACACAACTATAGGACCCATTAATGGACGATACAAGAATTAGTTCAAGCCCACCTTTAAGATGCTGTTGGGGCGCGGGATTCTAGTTCTATTTCCTTAGCTCAATCGCTGAGTTGCGGGCGGCCTGATGTACAACTGTACCAAATGCGAATGGAACGAACTCGTCAGTTGCCGCCGTTAATTGCAGGGTTTGAGGCGACCTGGCTATGTTGGTCTTTCCGACCATTGCTTGGCCAACTGATCGGGCCCGGATTCTGA
> #12 JUNK SEQS
CTTAGGCTGCACAAACGGTTTACGAACCAACCTCGCTTACCAGCATGGCCCCCTTGTATTACCAGTCCGGGTGAATTGCCTTGCGCTCCGCGTGGCCTGTCATACTTAGACCTTGCACTGAAATGGCTCTGTACTCCGCTGTAGGTTTAGCAGCAATCTAAGTATGCAATTTGACATATTTAACCAGACCCCTAGTTTTTGTGATTCGAACTCCAGCGTGAAATAGGTCGTACCAACCGCGTATCACGTACTACGCTCAATTAACCAGGGTACTTGTCCGCGCGTATGCTGATTAAAAGGGCTTAGGTTTGCCTTATGGACAAATAATAGGGTCGTTATTTCAAATAACGAGGCTGCTCGGTACAGCAGATCCTCCGCCTTGCGTAAAACGGCTTCCACAAACCTTTCAAAAGGGCGGGGTAAATAGCATCCAGGTCCCGGCGATAGGGAACACGACACCTGGTACTGGAAACGCCGTTATTCTATTCTATTGCGTGCCCCCCTTGACCTCAGGATGTACATAGCTCTAGAGTGCGACTGAAGGTGCCGGGGCTAGGGGGAGAAACGCGGTGGCCCAGGGACAGAAAGGGATCCTCGCGC
> #13 JUNK SEQS
TCTGTATTTGCTTCCTCGCAACTCGGTCTCGTTCCGGACCGGACTGAAACAATTGCCCGCGAACGCTACACAGCCCTGGTTGAGGGATTGACTATCCGCTTGTCTATTGCGGTGACAACTTCCGGATTGAGCGCTCGGAATTGGCTAGTCCGGGAAGTACTGGCACTGTTGGGCCAACGTGTGAGGCAGCCCTATTCGCCCATACAACCGATCGATCCATGCACCTCTCGATGTTTATACCCCGTCGAGGTATACCTGACCAATTTTTGTCTAGCATTACCACCAGGTCGAGGACCTACCAGAAAGATCCATCCACTGAAACGGCATCAAGAGTCGCCCGGCCTGCAGTCGTGCCTCCACCTGAGTGTAACTCTGAATGAAATGCCCGGGATCGTTCGGCGTATGTTTGCTGGGATTCGCTGCAAATCGCGACTATGTGACCGTAGGTTACTGGTGGTTCAGCCCCCTCTTGCCCCTTAGACCGTCCGAATAGAGTGTGTGCCTGGACCCACGCAGGCAGCTTATCTCAGAGTCGGTGTCTTGGCGATTAGCTCCGGAAGGAAGGGACCTGATCGATGTTGCACGCAACAGAATGGCGAG
> #14 JUNK SEQS
CGTATCATAAGGCGAATAAAATAAGGTTATGGCCGCGTAGTGCAACATCCTCAACGGACTTTCCATGTGGCCAGGATGTATGCTGTCCTTATGCATAGGTATAAGGACCTGACTAAGCCGACCTGCGGTACTTGTCATTCGCGTAGTTTACACGTTTCGGCTCACAGGTCTCGCAGTACTAGTGAGCTTTCATGAAGGGCTGGCTTATTCGTACCATTAGGCGCAGGGCAAAGGGGCGCATTATACATAACTCTACCGAGTATCGCTATAAGTAGTGGGGGTCTGGCAACGTCCCTGATCCAAAAGAGAGCGGGCAAGACTTAAACATGTATTATAGTGGGTAAGGAGACTAAAAACATTAAGTAGTTCGCTCGTTAAGACCACCCCTCCGCCCCCTAAAGGAAATTATCAATCCAGTTTAGCCTGGGGTGCCGCCGACCGCGCGTCAGCAGTCTGTGACCGGGCTTTAAAGCGTAGAAACATACGGAAGGCCATGAGCAGCGAACAGCAGTCCTGAGTAACGCCCTCAACGGTGGAGAGTGCAAAGAGCATGGAAAACAATGGGCATTACGTGGTGCTCGTACGACGAGGCCATACATC
> #15 JUNK SEQS
AATTGGGATCCCCCGTGTCGGTTTTTTCTGGTGCTATCCGTGAAAGTGGAAATATGTTTGCCCATAAGGCCCACCATAGCAGCTGCCCACTCGCCCCGATTCATGCTCCCTCAAAGCGACTTTCAATGGTCGAGCGTCTCGGGGTTCACCGAACCCCATATAGTGTCGACTTTCCGAGTCTCCAGTCTTATTACGTCACCCAAACGTGAGTATCACACATCAGCCCAGCCAGCAGTGCCTTATGCTTCAACCATGCATACAATGAGCTTGGTGCCAACCACGCCGTGGGGATGTCTCGGCAAAGCCGCGACTGGAACTTACTTAGATAGCCGCCAGGTTCTAACGCGTACTCAGCGGAGACTGGATATGTACTAGCCACCCATCTAACCGGGGACGTCCCCCGAGCGTCTCTTAAGAAACTGACGCTGGCTTGGAATGAACCTACATCATTTCTATAACGCCGTTGAGAAGCCGCGGATGTGGACGACGCATGGTCATTATGCAAGGGTCAGAGTCCTTTATTTCGACCACAGGAGAGATTAGTTCCAAATATGTAAACCAGCGACAATAATAGGTTTTTTTTGCTGGTTTTCCCCGCGG
> #16 JUNK SEQS
CGCCATCTTAGGTCCCATTTTGGATTGGAAACGCTGAACTATGAATCCGAACGTGGGAATAAAGCTACTCCAATAAGCCACGGTCACTACGACTGGGGAGTCGTAGTGTCGATATAACTAGGAACGGTAGCTTTGTCGCATAAGAAGCCCCTTGTAAGACACAACTTGCCTACTGCTAGACAACGTCGCCTGTAGATCGAGCATCGCAGTCTTCACAGAGTTAGTGGGTCGGGGCTAGAGGCGCGGTGATAAGAGGGCAGGTAACCAGAAAGCGTTCGCCCGCAGAGCCGTTCTTTATCATCGAAGTCACGGTAGCAAGCGCAAATTCTACGCATCGGGGTCAGCGACGGGCAGCACACAATTCTGTCACTAGAGTGGACCGGCATCGTTGTGCACTTGACCATCGTACTCGGTTGGAACTTACAAGAAAACGAATGTTTTACCTATCCAGATGGTTATTCTATTAGGAGCTGTAGTTTATGCGATGTTCGACGTATGGTAAGGTGAGCATCGATGTCGGTATATGAGATCATTTGCTAGTTTCTTAGAGCTGATCGATTTATGTGAAGATCAGTTCTGGCTCTTCCCCAAACAGAGGCA
> #17 JUNK SEQS
GAGGGCGAAAGCTTAGACTCGACTATTGCATAACGTGATGACTTATCCCCGTCAGCTCTCGGCGTTCCAATACGAGGCTTGCGTCAACCAGTGTGGGTTGATTCCTTTAGGTAAGCATGGTACCTTTGTTATGTATGATTGCGGGAAGTGAGTGAGCTAAGCTAAAATATGGAACGACCATCGGTGCCGCCAGCCTCCGCAATAAATACAACCTTCCAGTGTAAACTCGCGGCGGCGCGACGCTCAATCGGTCGTGTTTCAGTGAGTGTCGCATACAAACGTATCTCCGCGTTGCTAACTGAAGTATTAAAGTAGAATCGAACTGGGGTACCAGTTGGTTGTCCATGATTGTTATCGCTCCCGCTCCCAAAGTGATCGTACGACGTGAAGGGTATGGATGAAAAGATTGTAACACTTTTTCCCAGCGACGGGGGGATCTCATCCTGAGGAGTCTATAGTGACAGAGGTTGAACGCCAGTGGCGTCGTCAGTCATTACGTCATCCCGGGAGAGTGGAACGCTCGTCCTGTGTTGACTTTCTCGGCAACCCTGACAAGCTACGAAAACTTCCTGTCTTCCAGAGGCGGTAGACAACAATTAA
> #18 JUNK SEQS
ATGTAGTCTTTTGCCAAAAGACGATGCGCCGGAACAGACCAACGCGGCGTTTACTTTACCCTTCAACGCGACGCTATCCCACACGAAGAGTGCGTCGCATTAAGCTGACTCCAGGTGTCGCAAGGAAACAAAAAGCAACCAGGAACTGAACCACTGCTTGTTTTTCATGCAGATGAAGTAGACTCACTAACTTATTGTGACTGCGACGGAGCATAGTCCTGGTCTGACCTCGGTTATCGGCATGTTAGACGGTCAGTATATATCTGCTTTCCTATGTTCTATGTAGGTGCTGGGTCCCAAACCACAGATTATGGTGACCGGCAATAGACGCCAGCCTAGGTGGGACAAGGGATTCGTTTACACCGTTCTCAGTGATTCTCTCCGAGATCTTTTCAGATTTATCTCGGATCCGTTATCATTAGGTTGCTGCGGAAGGGAGCGATCTTAATTTTGCTCAACGCTAGTGACTGGCGCGCAGGAGCTATGCTTGCAGCGCAGTTCCATTGCTATTGATGTCAGAGTCACTGCGCATGAGCGTCGGACTTTGCTCCGAGGCGAGACGTAGCCACGTTTAGGTCTTGCCGTTACAGCCCACTGTAT
> #19 JUNK SEQS
CTGATCTGGGCATGGTGGAGCGTGGCCAACTCAGGTTCGCTTCTGTGAGGGTACCTGGTGATAACGAATGCGCGCTCTTTGCGGTTCCGCAGAAGCGGCCAGTGACCCACCGGTCCTGTCTTTTTCACACGATCGTGACTCGCTCGCACACATAAGGATGGCGCGCCCCGAGACCCAGGCGTCCACTGGGAATGCGTGTAATGAAAGAGACCTTGTAGCGACGAAAGTGCATAGTAGCCCCGGCCAAGGGATTTTTTCTCGTAGCAGACTCTGTATTACGGGCGCACACACTTGCCGTCTTGGCCGAATGGCATTCTCCACGTCAAGGATGTCAAGTAGGGCTGATTAAAACTAGTAAGATATAATGTACCGGCCGAAGACTCATATTACAACTAGTTCTATCGAGAATTAAGCACCTAGCAGGAGATCGGCCTTCGACCTCCCGCGAAGGCTAATGAGAGACTTCACCCGAGTCCATCCCTGATGTCTCCCCTCCACGCTCCCAGGCCTGGGATCTGTGAATCTAGTGCACGCGGTCTAACTTGGACATTAAGGTTATCCTGTCAGACCCGTACCGCGGCCTCTCAGCTTTTCGAGAAT
> #20 JUNK SEQS
GCCCCGGTAAGCCCGAGGTTGGGCACCGCCCTTTAACGACGGGTTAACTTACCTGCATTCACCTACACAATGGCGCGGGCCGGGCAACTTTTAATACTGCTCACGGGAAACCGTTATTCGTAGTACAGAGTTTTACCGGCGTGATGAGCGCAGTATAACAGATCATGCCATTACTTTACCGGCACCTCCACTCAACTTGATCTTTTGGTATCGCCAGCCACTTGTATTTGTGTTGGGACCAAGTCTTAAAAGTTATTAGGGCCCATAGTCTACCTTCGTCGTTGGACGATAGACTCATTAATAGATCCCATTTGCCGGTGCAAGCATGTGGACGGGCTTGTGCGCTTTCTGTTGCAGAGGGAGAGAGTTCCGATACGTATGGGCCTGTTACGCTGTTATGCAACTAGCATCGCTAGTGGGGTATTGTGGGCAGCCGGATGTAAAAATTGCCCAGATATGTCTTAAAGGACATGCAGCTCAAGCAACACCGAGCTGCTAAAGATACTGTGTTGCATGCTTGCTCGGTTCATCGACGCAAATTTCATAGCTCTAAAGGAGAACCGCGATTATGTTTTGAGTTTTAATGGTAGTGACTGCGCC
> #21 JUNK SEQS
GTACTATTGTGCGGCCCACCGATGGTCTCGCTGCACCAATTGCCCGGGGTTCATTGGACTTGTCATGCTGCGAGTCAGTTCTACGTTAACTTTGATGGCCAGAAATGACCTTATAGTAGTCGGAAGAGACAATAATTGTCATAAGATCACACTGGAAGGATGAGGCCGTATTTTAGTTTAAACAGTATCGTACAGTCTCAAAATTACTTCTTCATTATGCGGGTGAGTAATAATTATCTGGGGTGCGGCCATTGGCGAAGATGCTGCGTACCGTAAAGTCTTAGCGTTTTGTTAAGGCACCCGTAGACCTGAGTTTCGGAGAACCATTGTCTCTTCGTGTGCTAAGTCCCGTGGATGTGAGTATTTCCGTAAATAAGTGTAAGGGGCACACTTCTGAATGTTGATGACCGACGGAAACCCCGACTTTTTTCTGTTCCTGGGGTAATCACGCGAGTTCTGCGTAAGTGTGACATACTAGACACTATTTCGCGAAGAGCGCTTGAGGCCGTCTTTTTGGGTATCATTACATGAGAAAGCCCATATGTGACAACTCCGCGTCCCCTCCTTGAAGTCCCATGGTGTGTCAATTGAATTCCGCTG
> #22 JUNK SEQS
CGGGTTTTCCGTACTCCTACCACCTTGCACACTGATCTGTAAGACCGTCGAGTCTGACAATAGGGGCTCTGCACCCGTATGAGCGCTGTTTGTCACTGCACTCCAGTTGTGAAACGGAACATTTATCTCGTTCAAGTTCCTTCTAGCGGCTGCGGCCTCTCAGGCGAAGCCCCGACACTGGGCTATCCGGATGGCTCGTTTAAAGACGCACTGGTGCAATGAGATTAACTTCATCGTTCATGTGAGACGAAACGCACCATATAAGCTCAACAGAGGTGTCTTGACTAGAACATCCCTAGTATTGTCAGATATGGTTCTCCTTCGAGTTGCTGAGATAAGATGTCAGACCGGACTGCGCCAGATGGTCGATGTCCCCTCGATAAAAGGGTTGCTCTCCCACAGAGACTTTGAGGATGTCAGATATATACAAGCTTTTAGGTAGGTTCCGGGAGCACCACTAGCCCAAACTGATCGGATAGCGGTTTAATGTTACCCCCCGATTAACGACGGGACGTAGATATGAATCGCGACGTCGCATGGCATGGGGCGCCGAGGTTAAGCGAATGCTCTGTACCGTATGCCACTGCGTCAATAATTGGA
> #23 JUNK SEQS
CATCCCACCTTGATATCCGAGGAGTCCGTTGAAGGCTGGACCGGAGCGTTGGGTACACTTACTATCGGTAGCGCTGTAATATCGGCTGGGCGTATTGCCCCAGTCCGAGGTGCAATCTCTCGGATCTCGCGTCCTGGCGATGGCGGAACGTGACTTGGAATTAAATGGACTTTCACACCCTCATGTTCCTCCGCCGAACACAAACACCCTTAATAGGTTTGCACGGTTGATTATTGAATCTGGTCGGTCCTTGTACCAATATGCTCTTGGACCGCGATGCACCTACAGCACGTATGCGCTAGCCAGACCGGCTTATCACGATAATTGACAAGGCTGTTTACGCACGAGGCCTACTTCCAGCAATCAGATCACTCCCTCTGTACTGATTCTCTTGGAGAACGAGCCAGCCGTAGAAAATTCGCACTTCCTCGCCCTGCCTGTGTGGTGGGGAATACGTGTTTCAAGTGTCGGAACGTACCGTCGGGTACCTAAACATAGGCAAGCCAACCCTATCGCAGGCCTCGACCAATGAAACCACTGTGGGACTATCGCATTACACCTTCTTTCTAACTGACGCATAGCCGAATCAAGATATGTACT
> #24 JUNK SEQS
ATTTTACACAATCGCGGATTAGTTGGCCTTATGTGCAACCACAGTCAGGTCGCAGTGTACGCCAATCATGCAACGTTGCCCGTTGCGCCTGTATAATCCGAGGAAATTGCAATTTGCCTGACCACCCATGGTACTACGTATTATTTCAAAGCCTCGCGGAACTCGGCTACTAATTTGATTACACCCAGAGGATCCCTTCTAATAAGAGGTCGCCAGTAATGGTGTCTGAACACCACTATGACACGATCATATCACACAGCCTCGACTAGGGGTGTGTGTTCAGGATGCAAGCTTTAAGAGAGAAATGTCCTGCCACCGGCGAGGTCGATGGTATTAGCAATTGAATGCCAGACAGACAAAGTAGGTGACGAACTAGGGTTTGTAGCAACCATAACGAAGCGTCAGCGAACTTTTTGATGGAGCATTGTTCACACCGGTGGCCCAAAGCAATATACGTTCGACAAGCGACATGGAGGCCTCCGCATGGGGTCGACTGGCTTGGCAGAGTCGAGAGTTACGGCTCCAAAGCTGTCTTTTGTAATTACGAGTGAACCGCCGTTCCGGCGCAAACAAAACGATCGAGTCAATGAGTCACGGGTG
> #25 JUNK SEQS
TAGTATAGTATGACCCCGATGGGTTTGCGCACCGACCATCAGTAAAGCGGCACTAATGCCTCGAAGCCGAGTGCTGGCAAACCCACCTTGAGAGGAATCTTAGCCCATTAATCCACGCCCTCTTACTAACTTCCAGTAGGAGCCTCTCGAGCCCCCGAGGCCCGTCCGGTAGCCAAGTCATTCAAGGGTAAACCTAGAGATGTATTACGCCCATCACTGATGCCTACCAAGTGCTGATTGACTAAAACAGGTATATTGATGGGATCGTAGCATAATCAACGGAGCCCATCTCACCTGATGGAGCCGAGGATATTGAATCTCAACGGAAGTTAACCCACTGCGTACCCGCGCGGGTAATCGTAGTCTACATACCTGGATACCGTTAGAAGCGCCAAGTAATTAAATGGTCTCGCAGCTGCCTTGATGGGGGCCGCCCATCCGGATGGACACGTAATTGCCAAGCGAGAAGCCATCACTATTGCGGGCGATTCTGGCGCCGTGTTCCTTAAGAGTGACAGGTGTGACTGGCACTTCCAAACAGCGCTTTTCCGTAATCACACCCACGCCTCGTTTGCTCAGGCCGCCCGCTGGAATCGATCG
> #26 JUNK SEQS
CCCCTGAAGGGTTAACGTGCCCCCATAAGCGTGAACGACCTAAGACTGAGTCTCTTATTGAGCTGGAAGGCCGGAGTTCTCAAACTTCGTTTCCGTTGTCACTGTTCGGGCAGCAACACTTCGAGATCTGGTTCGGATATCCTTTTTATCTGGGGAGCCCATCTCTGCGGATATGTTGTGTGCCATCTCGACCCAGAGAGCACCAAATGTCCCGGGGTCTCCAGTACTTCGACTCCTCACAGGCAATGTACAGCTCGAACCGCGGGACTATTGCATGACCATGGACTGCATGGAAAGAGCCCATGCGACAGCTAATCTGGTCAGGAGACAGGCGCATAAAAGGTGGGTCACCGCTAGCATGGCTCGTAGACGGTCCCAAGAGTGTGGCATAGCCCGACTGCACTTGAAGCGTTGCGAAAATAGAGATGCGAGGCCCAGCGTTCGCTAGTAGGCCGTCCCGTCACTCGTTTCGTTAAGCGCCCTGGCCTTGCGACATGGGGGTACGCCAGACTCAGTGTGCGTTGATCGGTAAGCCCGGCAGTTTTCGCCAGTTGCTCGGTCGTTTAACTGCCCCCAGTGTAAGTGTTACCTGTTGTTGAG
> #27 JUNK SEQS
AGACTCGCAACAATATTTTAAGTTCCGCTTTACTCAATCCTGCAGCTCAGCAAAAGCGTCCGCGGGGGGATCGCCAGACTGTTTTTCCGAGTGTGACATTAGCTTGTGTCCCAAATACAGCGCACTATATGAGTTCGTTCAAGACTTCAATGGAGAAGTAGCAACACTTCATCGTGCGTGGGACTGCTAATGCTGGTACGCCCGAACCTATCTTGGCTCGTAACTTTTTCCAGTGGTTAGATATTGCAGGGCGTGCGGACTGCCCTAATATTTTGGCTTTCCCTATAGCCTATAGAAGATGTGCGAAATTTAAATCATTCATGTTATTGAGATACGACGTACTCGGGGGCTGACGACCTTCGTCGCTTGCGTGGAAAGGGTGCATTACATAGCATACGTTTCGCTGGAAAGAGTAGGATTTTCCTACAGAACCGGCCACCCTCTTCCCCAACACGTCTATTAAAGTCTTGCAGGACACGCGTGGAACGTCCGCGTACATATACCTCGTGAAATTGATAGTCTCTCATGCGTATACGCTCTTCATAGTAGCTAAATGCGAGATGTTTCAGGACAAAAGTACATCCAATCGTTGTCGGATTG
> #28 JUNK SEQS
GTTGTAGCTTGAGTCGTATCTGAGTGCTCACTTCCGCATATGACCCACCTGCGGTCAACGAGCTTTCATCCGTCTATTCATACCGCGTCTCGGGCCCTGAATGTAGTTCCAACCCTGAGATTGCGTTTGCAGAGCAACAGGAGTCAGAACATAGCGCAGACGGCAACCCCTTCCGTCATCCTCGCGAGGGGTACACCCGGTCCAGTTATGCCCGTGATCGGTCGACTCTCTGGAGCTGCTAGAGCTACGCAACCTCTGTGAGAGTGTGAACCTCTAATCTCCTGTGTGCGACCATAGTGTTAAGCTGGGACTCACATCGATGCAGAACTTATTACATAGCATCCAGGTTATTTATCAAGATGTGGAGCACTAAAGAGATGAGCTGACTATTTGGCAGAGTCCTCCCGTCCCGAGCGTGCTGATAGAACAGACTTTACCAGGCAGAGCTAGGGTCGCGTGGCGACGTCTACCGTGCTAGGAAATTGCCAATGGGGTACATCGAACGCAGTGTTGGTATAAATTGCCCCTCAATCAATCAGAGCACTTCGTGGGCAAGCCCTGGGTGTGATAAGCATATATGGCCTGCGTGTGACCTAAGAT
> #29 JUNK SEQS
GACACAAACTTTCATTCCGTACAGGTGGCGCAGTATTAAAATACTTAAAGTATTGCTATAGCACAAATCAACTAGGTGGTAGTACGCAGCCCGCGGGGCTTCAGCGCAATTACTATCGTTTAACGGTACATAGTGTCTACTTCAGGTTATTTTTACGTCTTATCTCCACCCAATATCAGCTCAGCAATTCGGGCACGCGTGTTGGACTAAATCACGACCTTTGCAGGTTAGCAGTGGCGGCGCGTGCTAGTTGCAGTGCGTATTGGCATTGAGTTCCAACGTAAAATTTACGAACGTGGGGATATGCCGCGACTCCTACGAGACTCTGAGAGGTGGCTTTACACACTACAGCGTGCAGTAAAGGTAACTTAACACCCACGAAATTGATAAAAAGTTTTAGTCGACACTATCCTCAGAACAACCAAAATTACGCAGTAAGATTCGCCACGCCGTGTTGTGGTTACTTATTGAGCCAGTATCCCTATGTGCCACCAGATGAGAAACCAAAATCGACGATGGCTGGAGACGGCAGCCTGCTTGTAATCGTCACGATAAGACAGGAATCTGTTCCGCCCTTCAAGGAGGAAGGAAAAAAGTGCG
> #30 JUNK SEQS
TGAATGTGTTGCCGTTTTCCTCCACCGCTTTGCATAGGGCGCGTTGTGCATCGCCTGTAGGAATATTGGCTAGCTGTGACTAGCCTATGCCACGTCCGTTTGTGTTATCAAAAGCCCGCTTGTAAGCGAACTGCCCACACGAGGGTATCCGATCAATCGTCTTTAACAGCGAGAGATGACTGCTAGTTTCTCAGACGCCATTACTTCTCCACACAATTTTAGAAAACTGTTCGAGGTTCACCCCGCCGAACATCCTCGGTCGAAGGGCGTCTATAGACACCCCAGGAACGTGAAGGGATATCTTATGAAGCGATGGCGGGCGCCGTAAATCTAATAACCATGGTCCGTTACAGGGAGGCGCGCGGAGGCTTCGCATGGGGTAGCGAGAGTGACAGTAAGGACTGGTCCGATCACGGGATATCAACGAGTGATTTCCGGGAGCCGTACCAACACGATAACTGCGCATTGGCTATATGAATCAACCGCATGCGAGCGGACCGGATCAGTCGGGGTTTCAAAGCTTAACGAGTTATGGAACCGATATGTAGTCCCAACACTATTTTGCCGCTTTTGTGATGTGTATTAATCAAATTTCCCAGA
