# Supplementary material for: A particle swarm optimization-based algorithm for finding gapped motifs
Source: BioData Min. 2010 Dec 13;3:9. doi: 10.1186/1756-0381-3-9 (PMC3022572; doi:10.1186/1756-0381-3-9)
Supplement: Additional file 2 — Experimental Dataset. The synthetic data sets and real biological sequences used in the paper. [file 1756-0381-3-9-S2.ZIP › synthetic/with_noise_seqs/32.txt]

> #1 GAAAGnnnnnGGCCG 183  GAAAGnnnnnGGCCG
GTCTAACTATCGTCCACCGTTCATTTACCTATGCTGCACGTTATACTGGCCGGCCGACTGATCGAACCAGTACATGCGAATCGGGTATATCAGGGGTTTTGTTTTGCAACAAGGGCCGACCCCTTACGTAGCTCCGAGTAATAGGGTTATCCAGAAGCGGGATCGAAGTTGTGTCACCAGACTGAAAGGCTTAGGCCGATAGGGCTTTATCCAAGTATCGGCCGCGACTAATTGGACCTGAATACCTCACTGGCCTTCATGAGCGACACCGCCCCGGCAGGTAAACAATATCCCGTGTTTACCGGGAATAGCATGAAGATGTATCGTTGGGGATAGGCTCCCTCACGCTGACGCCTTAGCGAAGAACGCATTCGAGTGTGCTATACGACACTACGAGTGTTGGAATGACCGGCGCCTTCATTAAAGAGCTGACAACTTCCAATCGCTGAAGATGAAAAGCTACACGGACTCCTCTGGGAGGGGGCGGCTATGCATGGCGTAACACAGTGGCAAAGCGATCCGAGGTACAGAAGCATCGGTAAACAGGGTCAATAGGTGTTATTTCAGGGCGTCGACAGTTATTTTCCGTACAACTCCCTT
> #2 GAAAGnnnnnGGCCG 548 
CGTTGAACATCTTATAGCAGTAGATTCATATATGACTAGTTTGGACTGTTAGTTGGGTGCTCGGAGATGGGCGAAGGTACGATCTCTGACTTTCGTTGGCAATGATAGGATACGCATAGTCGTATCTTTCATCTGGGGAATAAAGCAGCTCTCATACTTAAAAGTGAGAAGTATTTAACGTGCATAAATACAACGTTGCTGATTTGGTGTCCCGCATGCGGGGGTACGGTCCTAAGTGCCCTTGCATAGATAGCGCGATATACGCCAATCCAAATGCGGTGCAATGCCGACCATTCATCACTACTTTACGATTATGGATCACGCAGGACAAGTCAGATTGCTCCTCTCCTGGACTATCAACCTAGTTGGGAACGCATACATAGTCCTATAAACTCTGACCGGCTAGTTGATGAGCCTCCGCGTGCACAAGCGAGCAAATGATACCGGATATAGGGTGTTGCAAGGCGGCGCCCCGGTCGGCCGTTAGCTGTCGTTCACTCTATAGCGCGCATGGGGTCTGTTTCGGGTAGATGTAACGGTTGTGACATGAAAGAAAACGGCCGGATGCGAACGTTTCTGTTACCGAGGCGGCTCTTCCAT
> #3 GAAAGnnnnnGGCCG 96 
AAAAATCTGAGGCAACGGTCAAAGTTTATGGTGTTGGAGACATGATATGTAGTAAGTTGGCCCAACGGCATGCGCCCCATAAGTAGCTGTCTATTAGAAAGTCTGTGGCCGGGTCGCGGTCTTGGGGGACATTAGTCTCTCGCTCGCGATGCTCTCTGAATATTACGCCTAGCCCGTGCTGTACAAGTGGTCGGAGATTCGTTAAAGTGTGAGTCGTAGCGCGCATTAGTCAGAATATGGGCTCAATTACATTGATCTTTGAACAAAATGGGTCTTGGGGAGCTCCGGCCGTCGACGACGTTAGCTGTCACCTTAAAGGCTACAGCCCGGTCGTTTGCGTGTCCGCCTATATACAGTCTCAGGGCCCTTTTCGAGCCTACGACGGCCCGAGGTAAACCAAATCTTTAAGAGCATTGAATGCCCACCATTATTTCGGAGTTGCATATCAACGCGTCACCTAGGTCTGAAATTTATGAGTAGAGTTGATTGGTAAGCAACACATAAGGAACATGTGCCTAACGTCGCGGGAGTACTCTCCAGGTACCCGACGCTCGGGCAACTTCAGGATAAGGTGTAACCCTGCACTGGTTTGGATCTTAT
> #4 GAAAGnnnnnGGCCG 525 
GCGCAGCCTGAGTATGGCGCAAAATCTGCGCATTCTGGACAATAAGGTTAATCAAACTTTGATCAACGGCTGGTGGCCCCCGAGGATAAGTGGGTGGAAAGAGATCGAGACTGGGAGCAGTTACCAATAATGAGGTTCACCCATTGTGTAAGTCACCAACAAACGGACTAGAGGTCCTTATATGCTTGTATTATAGGCTCCCGTTCCAAACTAAGCTCTGCTCCGGTATGGATAATCCTGCACGATTTCTCGGTAACTCAGTACTAAACAGTAACCTAAATGTCCTGGGTGAGGGCTGCAGATTAAATCAAAGTGTGACATTCCGTGCCTCATCTTCTTGTTTGGCCACTAAGCCAATCGGTGGACCCAAATTTCCATCCGGCATGCACGGTCACCCTTCTTATGGAGCGTTAATTGATTTCGACAGGTCTGAACGGGATATGATCTCGTACAGCGGTACAAAAACGGTGCTCTTAATCGGCTGACAGACACCACCCATCGAAATAATTGGCTCTTGAGTCGAGGGAAAGATGGCGGCCGGGCGAACGATCCCCTTTGTAATAGAATCCACTGGCGTTCTGGCAAATTTGTTGAGGACAC
> #5 GAAAGnnnnnGGCCG 67 
CCAAGGTCTGAGTAGATCTGAGAAAGCGGGTATTAGGTTCCTTCTCCTGACTGCTTTACGTAGGAGAGAAAGAGGCTGGCCGGTACGTGTCCTTTTCACGACCTAAGACATCTCATTGTCCAGCACACCGACTCCTCTTGATATAATTTGAAGGCGAGACAATTCAGGTCCTACTCCGAAACCGTGCTACCACATGACATTCTTGGAAACAAGCGCATCAAGCCGATGGACCCAAAGCAGGAGAGCCGAGGCATGGAGAGGGTTGTTCATTGAGGGTAATGGATGTCGCGATATGGGGTTCTCCCATAATTGGACATTGACGTCCCTTTTGCGAGTAGTACGGTGATCTCCATACAGAACTGGCGCAGTTGAGCAACTGACTAAACCGCCTCTGGGTTAGGTGAAGCCGTCTGCTGGAATCAACGTTCGTTAGCCGAGTGCACTCAGTCGTGGTTAGGCAGACAGGTGAGACTCAACGAGCTCTGAACTCCCGGCAAAGATGCGTGGAAGTCCACAACCTGGAACGACGGGCATTTCGAGATTGTAGTCTTACTAGCCAATGCACCTTTTCTGACCCTCGGAGATTGCAGCTAGTGTTCG
> #6 GAAAGnnnnnGGCCG 384 
GGCGTGTTTGCTACTTAATGCTTTGCTCGCAATCGTTGGTATGACCACCTTGGGGCTCGCGGCGTACTGTGGGAGTGGATGAGAGACGCATTGCCGCGCTCTCATTTCGACAATAGTGAAGATACCGGTTCCGGCGCATTAATATATGGTGATGAATTGGGTTCCATTCGGCTGGGGCCAATAACAAATTTGGGTATGTAACCTTTGCATCCGCCAGCACATTTGGTCAGCCTGATGGAGCGTATAACGATGAGCGCATCGAGGGTCACCTTTGTTTTACTTTTGCCTCAAAATGTGTTTAGGACCTAATCATATCCCATCATGTCCCAACATTAACTACTCCGCCTTGTGTTCCTGGAGTCGGCTGGGGTCTCTAGGTACCTCGAAAGCATAAGGCCGGAAATCTATGTTTCTATAAATCGGTTGGTCTGCTGCCCCATAATCTTCTACGCTAATTGGACACAGGCATGTAGGCCGGAGTGTTTTGGCAGGCTGTGATCGTCACTCTCCCCTAAGTGAAGGGTGCTACGCTCTTTGAGTCAAAAATAGTACGTAAATACGCATATGGTCGACGACTTCCTGGCCTCCGCGAGGATCGCA
> #7 GAAAGnnnnnGGCCG 445 
TAAGAGCATGTCCAGACTGGCTATTTACCACAACGCTTCTGAATATTCGCTAATTTTACAAGACTTGTGTGATGTTCGAAATAAGTACTCCATGCGCTCTGTACGTATGATGTTGCTGTGTAGGGTCTGGTAGTCAGCTACTGAGCGCTCATCGCAGGTACGCTCGTAAGACCTGAAACTCCGGAAGGGGGTATGGGCGGAGTCCCCCCTCGATCATTGGCCCGAAAGCGACAATGCATTTACAAGATGTCTATCATCTATTGATCGCCCACGCCGACCGATCAGTCCAACATTATAGAGTATCCATCCCTGACGGATTATAATAAGAGGGGGCTTCTCTAACACTGCTCGGCGCCTTGCCATTGTTTGAGGATGGTATGCCAGAGATCGATGAGATCACCGTGGCACCTTGCTACCAATGAGCAACTGCATATCGACTCCGTGCGAAAGGTACGGGCCGTAGTTTCACACGGCATCTGCGAACAACCGCTCCCAACCAGCGATTAGATCCCCGGGGATACGCGACGCGTTTCTGATCAGGCTTTCCGCAGGTAATCTAAGTTTGGTCTTTCAGAATGGCGATCAAAGTAGCTCACTTGG
> #8 GAAAGnnnnnGGCCG 262 
CTGTAGTGAAACTGCTGTGTCTGTTAGGGCAAATTACGGGGTTGCACTAAGCTCATCTCTAGTACTCGCTAAGTGTATTATCCTGGGTCTTCCGCGCGCTGCTACCACATCAAGTTACGCACGGAAACGCAATTCAACCCAGCAAATCCGGCTCTTCACTCCAACCACGCGGTTGATGCAATGTACTCCACTCCTGGAAACGGCGACCGGGGCAGGCCTTCAGGCCCTCCTTTCACGCTATCTACCGGGGCTGTCACGTGTTGAAAGCAGTGGGCCGAACGCACCCCGAAATTGGATTGGGCTTTCAGGATAGTCTCGCCTCAGTTGTGCCAGATGGAAAAAAGTGCAAGCTAGGTCAGTCTTAATGGTGGTGGGGATGCGAAGGGCTTAGATCATAGCTCTTTGCCGAATGAAAGGGCCGTGCAGCCCGAGGTCAATGCTGTTGACAGGGACACCGGGTCTCTGTTTGCACTTACTCGCTACAATCGCAGGTTCCGAAAGACCACTTGCCCCGCCCTTTTCCGCTTTTAACACTATGACTCTATACCTAAGGCATAAGAAGCAAACTGCACGTCCAGGTTGGCAGAAGGAGCGTCGAAC
> #9 GAAAGnnnnnGGCCG 59 
AGTAAAAGTTCCCGCAGGGCGCGAATTATACTGATGATCTTGCACGATATATAGTACGAGAAAGCCCATGGCCGGAATTCGAAGGTGAGGAATACAACCTCGCAATACGAGAAGGGCAGTGTACTCCTGTGACTAGTCTCCCGCTATACGATCACACGAACGATGACCCAGGCATACTAGCACGAGGGCGGGCGCTGGAAGGGTTGTACAGGATACGGTTCCCGTTCCCCCATATGGTGTTACTACAGTTCAAGGTCTCTAGTAGGGACCTACAACCATCAACATAAATCTATGAGCGGGTGTCGTGATGCTGGACGAGGCCGAAGGCACTATGCCCTCCCGAACACTATCCCTGCCAGGCCGAATGCGTGAGTATTCGACACGTTTCACTCGCGGAAAGTGGCCGACATCCTGTGGGTGTGTCTCATCAGCGAGATTCTGGACATTGCTAACACCCCATCGAATGAGCCCTTCATAAGCTGCAGGCAAGTCATCTCCCTGGGCTTCTTTAGCCGAAAAAGTCGGTGTATGTGCACACCTACCGTTGTTGTCCAATTGGACCTTGTCGCGCCTGTGCCCCTAGACGTAAGAGTTCCTGTA
> #10 GAAAGnnnnnGGCCG 256 
ACAGCGTGAAGATGCCGGGAGATGCACATCATGACTTAGTCATAGCCATTACTTTCTACGCCCAGGTCTCAACTAAACATCCCAAACACGGGAAGGGGTCTTCCGCCTTCGAGTATAGTCACTACGGAACCTATATACGTTATCAAAAGTCGCATGGCGGTAGTTGGTAATTCGACGCCAAGTCGGACTGTGGCGCAACACATGGTTCAACCGAGAGGCGCCATGGCGTGGAGCGACCCCCTGTTCTGTCAAGAAAGAAAGTGCTGGGCCGGGACCCATACTCTACATGTCCATGTTTTAGCGACTGGTCGCCTACAAAGTCTAACTTCTTTACACAGTTTCAACCCCCCACGTCGCACGTACTCCACTTCTCCTGGCTAGTCCTGTAGCGGCTCTCGAACCTGTTACAACGTGTGATGTAACCAGACACCGGCACACTACAGATGTTCCGCGTGGGTTGAAAGCCACGTCTTATGGGGTAAAGAGAGCTACTCACGAGATATGAGCGCTCCTCTTTTCCGGGCTGGCGCCCCAACGCTTAAATCTTAGACAGAGCGAGCCTGGTGTGTGCTGGTTCGAAGCACCGGATCCAATTAGGGC
> #11 JUNK SEQS
CTCTCATTGTTAATCGGAGCCTCCGACATTGATTTATGTCCGCGGTAATGCACGCTTTAGGGGCCCGAACCCAGTGCTGACTAGCGGACGGTAACCGTCGAGTAATGGGAGATTGCCACGGACGAGTGCAAGGAGTTCCCCTCCGAGTATCTTTCACCGTCTCATTTGAATGTCTGCCCCATAAGGATTGGACTAATTGTTGCTTACACGCGCGGTAGTTACTGCAGATCTTTCGGCTGTCTCTCTGCCCACTATAAGATTTGGAAAGTGCCCGATCGAGACTTCTTCCTAAGTGTTGCTAGACAAACGCTGGGCTCAAGTAGGTACTGGGGAGAAGACACATTGAGACGGATCGGCTCACTGCCGCTTGAAGTACTGCACTCAATGGTAGATAGCTTAGGAGATGCTCGTGGAGGAAATAGTATCCGCCATGGTCCCAGTAACAGAAGATTTTTGAAACCAATGACTCCCACCGGTGGGGGCCCATCATTCTTCGTGCATTCCATTACCGTTTCATAGTACATACCATTATGCAGATGCAACATGAGGGCGTGGATTATGAGAGGTGCCACGCCCTGACACAATGATCAGAAAAGGTCT
> #12 JUNK SEQS
CCATGGACAAGAGGACAAAGAGGCGGTAGATTCAGTGGAGTTGCCTGGTTAACGCAAAAGCACGATGGGGACCGGTCACCTCCCTGCTGCGTCTGCTATCGTGAGATTAAAACCCATGTGTCCCCTGATGCGCTGTTCTTCTTGCAGAGCGGTATATCATTCCCATATATGCTGTAGCACGTTCTGCGTCCTGGAGCACCAAGTGCTAGTCCGAGCGAAGCCCAACGCCATCACAGTTGCTAGCACTTCTCGAGGATCGACCGCGGTCGCTCCCGGGCCTAGGCAACTCTTGACTTAGAGATTCCCTTTATTGCAGCGCTCCCGGCCGTCATCTCGCACACATTCAGTGTGTATCTAGCAAGTCCATGCAGGCGCGGTCATTTTTCGTTATTGTATTTGAAAGCGATATCAGAAGTCATAAGAGCAGCAACAAACTAATTCAGGAACCAACCTCTAGCCGCTGGTTCTTAGCAATAAACCCTGAACAGTGAACGGACTTCACGAGCCGCGTGCCGGTTAGCCGGTCGCACGAGACACGTGAGCGATATGACTCTCCATGCAACTAGTCAGTCCATCATAGTCGCATGCTAGTATGAGGCG
> #13 JUNK SEQS
AATCCGGCCGTCTCGACACAATTAGGAAACTACGGGCATGTTTGACGCCTCCGCCCTCCTGATATCGAGGGCCGTCTGTCCAGACACACGTATTAGAGGGAATCGTTGCGTGGCGACTATGATCTTTTCCGGCCTAAGGCACATGGTAGTTATGCGCAGGCAAGCAGGGATTCTGAGCAAATAACCGGCAAGACAGCTATTTGCTACCCCCGACGCGATTCTCCACTCATCATTCGAGTCTATTCCATGTGTGTATAAACTCCGCGACATGTTGGATGTCCCATACGCCTGAATTCCTGCTCAGTGTGAGACAAAACTCGGTTGGGATCGAATATGGGCGACTACACTTGCCGATAGTAAGAACCTATCCGGGCGTCTGAGACAACATAATGCTAGTACACTGTCCGGACTGCAGCCTAGTTAATAGGAAGCTCAAGTTGAGCCGTGAGTGGGGGCTCTTCGCATCCCAATAGACAAAAGTGACCTTAAGTCAACTGGAGGATAAACAACTTATCCGACGGATTCCGTTTCGTAGTCTACCTCCGGGCGTTATTTAAGTTCCCACATGTTAAGCCCTTGCGCCGACGATGAATCAACTTC
> #14 JUNK SEQS
TTCCATGTGAACGCTGGCTCTTCGACTGCGTACACCTAAGAATGCGCATACTTTCTAACCGACTCTAATAGTACGGTTGTTTGGGTCTATAGTGGACGCATTTTCCCAATTTTCCCCTACGCTCTCGAATATGTGTCAACTTCGCGAGCATTCGCAATAAGATAACACCAGCTTTAGTGTACTCAAGATGACTTCTACAGCGTCGGCAGATGCGTCGCCCACGTAAGCCGTTAGAGACGGCGATAAATCGACTTAATGCAAATCGTTGCGCGACCACGTTAAATTCTGTAGAAGCGCACGGGCGTGTCAGAAGAACCTTCAGCAAGTCGAACGCTCTGGACGATTACAAACAGGAGATATTAACCTTAGCATACGTCTTCACCGTGCACCTCCTGGGCGATTTTAGGCCCTCGAAGGCGAGCCTATCGCTTAGGTGACAGGTTCTTTGACGGGTCGGGATGTTAGGTGTTAGGATCTGTATCGCAATTGTGATGCCAATATAGCACGTTGTGTGTAGGTACCCATGCAGCACCGGCTAAGGAAGGTGACCAGGCTGTAGCCGGGAATTCACTACCGATGCAGTTAGCTTTCACTTCAGAC
> #15 JUNK SEQS
GCAGGGAGCGTGCGCCCGAACCAGCTTCGTGAAGTGATAGGTATCCAGTAGAGTGTGCAAAGCAAAGCTGTCCTAGAACTCTTTGCGCGGCGAGGAGACGGATTTACTAGGCGCAAGGCAATGACACAAGGGTCCGCTGGCATTGAAAGCCTATTGAAGATATGCAATTGCCTAACAACTGGGGGCAGGGGCGCTAGTTCGAGCATGCTTACGGAATAGCTAGCGCCACACTAAACTGGGCGATAATTACCTGTCACGAGTCCTCCAATGTAATAATTATCCTTAATCGTTCAACGCCGAACCAACCTACTCGGAGGTAAGTGTATCCATGACTCCAGCATAGCGGTAGTAATGTTCAAGAGGCCTGCCTGATACCGCCAAGCTAAGGCTACCGGTGAATAGATGCCCGGCTAGGCTCTAATCCCTATTCTTTTTGAATTGAGTTAAGCTGCGTTTGTTCAGCACAGCACAGCGCATCGAAAGGTCGCACTCTACAATCAAGGCAAGTCAAGCGAATGGTTCAGCCGCAACAGTGGTAGCAGTCATGTGAGCCTAGAGTCGACATTTTTCAATTCTGTGATAGATGGAACCTCGTCGGAC
> #16 JUNK SEQS
TACGTTCCGTGGAAGTGCTGGACATCCCTCGTCACATTCCGTTGTGGCTCACGCCCGGGGTACAAGATCGCACAGCGAGCGGTAAACGTTAGTCTAATTCCACTCAATAGCGCAGCATTTGAGGCCGCACTGGACTACGCTTTATGCACCTACCGGGAATCTCTTGGATCCGAATAGAAACTAGCGCTGCGTATTTCCTAGATTCGTTGTTAGTGTCTTTACTACGAGTTTGAGCCAAAGTAGCTCCCAAACCTCGCCCCCATCGAGGAGATGTAGACTACTCTTTCAAGCCGAGAAAGATTTCGATGCGGTGAGCTTCTGTCATTCAATATGAAAAAGCGCAACGCAGTTAGAACACCACGTTGTAGTGTGTAGAGAAATAACACGAGAATGTTATTGGCCACCTCATGAGGCTGGCTACTATTTTGGCATTCAAAGATACCGGAAACTATTAGGTGACTACGCCTCTTATACCGCGGTCTGATAGTGGAGTCAATTGGTGGTATGCCAATTGTTTGGCAGTTAAATTGCGATGATAGAAGTACTTACCCCTCCTCCGATATTTCAGCGTCAGCCCACGCTACACACGTCCTAAGCACG
> #17 JUNK SEQS
GAATGCAAGGGTCGACTCGCATGTATCCTGAGGACCCCCTTTTAGTCCATTATCTTACAATAGGATTGAACATAACAGTACGCATATACAACAGTCCGTCGACCCGTCAGCCAGGTTCTACTCGCATGGGAAGCGTTCATTGCTATGTAGAGCCATGTCACCCTTTTGATGTCTGGGACGGCAATATCTACAGGACCTTCGCAAAGGGTTCCCCCAGACCCGGTCGAGCTATCATCTCAGCCTGGCGACTGGCACGGCCTCCGGCGTATTGAAGGTTATATCTCCATTGAGTCCCTTATGAGTAACTTGTTCAGGGTGCCGAAACCTACGGCACGATCTCATGCCCTATACCACCCGACATACTCTAACTCCGAGACCAAGGCGTTAGTCGGCTGTTGTACCCACAAGCAGTGTGGGGAGTGACCGAAATAGAGGCGGTTGCTCCCTTTTCGCGTGATTCTTTTCCCTTATCGGGTTCGGAAACGAAGTTTGGGGATTTGTGACAGATATCATGGCGGTCCTATCGTCCTTACTGGGGCGCTGACACTGCATAATCGGGTCGATCGCTAGCGCAGGAACTCGGCGCGCACACTAAAGCAT
> #18 JUNK SEQS
ACCCCTAGTCCATTCGCATCCTGAATAGAACAGGGTGGCCTGGTGTCTTAAATGATCCGGCTGTGATAGACGTTCCTGAGGATCGTCAATGGGACACAATCGCACGCAACTGCGATCCTGACAGGCTTGTGTCATTGATTCGCGACCGGCAGGACACATTTGGCGCAACTTGGCAGGGACTATCAAGGACCATACCCCGTACCGGGCCACGTGCAGGGAGAGGTGTCTATGCAATTGAAGGGCATCGCATAACGTTGAGGTCTACTTTTTCCCGCATAGTTGTAATTGTCCTGATTTGGTCTAGCGGCGAACGACTTACGCGCATATGGGCTCGCTAAAGAATTAAGTATGCGTCCACTGTCGATTTTTTCAAATAACAAAGCGCTTCATATAGTTCTGCGTCGTATTCTTCCAAGTTATGAGGGGCTCTATGCGCCCAGATACAATTTTTGTCACTGCACCAATGCATGTTCTACTTCGTAAGCCACTCCAGCACTGGGACCCACTTCACAAGGCTGGGTAGGCTTCCCTCGCGGGCCTCTTCCGTAACGACAGTTCAATTCCAAATCCGTAGACATCACTAGAGCTACATCCACCAAT
> #19 JUNK SEQS
GTGGCGACGCCTCGCCATAAAATCGATTATGGGACTTCACGGATACAAACCCCAGTACTCCCTTGATCCTGACGTCTAGACTCGTTGACCCGGACACACGATGCCGTCGCCTAGCTCTTGAAATCGTGGCAGATAGCTTTAAGAGTTTTTGTTGGAAGGTTTCTGCCTAAGAAAAGTAGGTAGGGATTGCGCATCGCGCCTTGTTGGTGACCATAGATCGATACTCTATCCGATGAGATAAAGAAGGACAGCTGGGTGGTTACTTTTCTGGTTATTGGTTGCACATATCGGAGATGTTTTCCGACGTTAGGGATTAGTTTGGTAGGGCCGATTTTCCTACCTTCGGCAGCTATGACATGGCTCAGACTTGACCTGTCATTCGTAAACATTGAGTAAAGTTATACGTAATTTACTACTCCGAAGTTGTTATTAGTCCGCCCAACCTCGGGAATAGGTCCTCAGGTCTAACCCCCTTCACTTCAGCGACTCACGGTCTGCTTGCCTAAAACATTACAGCCGTCTCTGGTATGACTCATCCAGCTCCCGTGTCCCAGAGATTTGTACACCCGCTTACACTTAGCCTCAAAATTACGATGCATT
> #20 JUNK SEQS
CGGCTGTGGTCTAAAAAACATCCCCATTAGGCCCTATGTCCAACACGCCTCCAGGCTGATATCCAAGTGCCTCCACGGGACTCCGTTCCTAGGCTGCCGTGTGTATCTCTTTTAACTTGCTGTCAGACAGCGCTGCGTAAGTTCTTGTTAAGTTTTCTACCCAGCGATCATTAGCTGTGCAGTTCGGTGGATAAGCGGATGATGGAGATACTTAGATATCTAATAGATAAGTACCTCTTCACATCTTATTCGTGCTACGCGCAGGCCACCCCGCATATAAGCGCTACACTCTACGTGTTTAAAGCAGGAGGGTAATACTGAACCCTATTTTTTTGAAAGAGAGCCGACTTTATCCAACATATTTGCTGCGGTGCATTCCTAATACAAGCACCTAAGCTAGCTCAAGTTTAGTCCTGCAAGAGTAGTGATGGACAACGACCATACCAAGAACAGAACAGCTCTTGTAACACGAATGCTGATGCTCCAGCGTATGAGGAGTATGATCGCAACTTGGATGGCCCCATCGCCACCTTGTAAAACCTATCAGAGTCTCCGGAAAACCAATTAATACATCTACCATCCGGTAATAATCGTCCGCCC
> #21 JUNK SEQS
CGCATACAGCTTTCCGGCCGGAAAACCGTTAACCCCGGCATCTGGAAACCTTGTTGACATAAACGCGATAAGCTCTTCAATTACGTTGATGAAGGGTAGGAGACCCCATCAGAATGAGAACGCCATTTTCCATGCATGAGTCATCTCCCGGTATACGAACCGCCATCTCGGCTGAAGGGTAAGATTCCTGGAAACATTTACCCAAGAGAGCAGAACTGGGACGACAAATTAACGACAATATAACAATTGCCGGAGTAGTTGATTGTAGTTGGTGAAGTTCACTTCGGCAGAGGTCAGCGCAAAAGAAATTCTACGCTCGTTGGCCTCTCTCCTCCCCCCACTTCAGTTTCGGAATCAACCTGGGTATACAAGTTATCTGAACGACCGCCTGACCGACCAGGACCTCCCATCAAACGCTTTGGTTTGTATTGCTTTGAATATCCACGGGCCCTTCGGTCGGACATATCCTCCGGGGTAACCGTACAGATTGCTTCGAAACTCGGTCAGCCTTTGTAGGACCTTCGATGCTTAAGGTTTCAACTTTTTGCATGTGTCTTAAGTATCTGAGACGCACATAGAAGTTAGCTCCTAAATGTCGCC
> #22 JUNK SEQS
TTGAATTACACTTAACCTTGTTTTGCGTTTCTGTTGGGGAGTTCATTCTGAGCTCTATGTGTGATCGCAACGACAAATCTCCCGAGCACTATTGTGACTAGCGGGGGGCTGGCTACGCGTCGTAAGGAACAGGTAACGTTCCCGAGAGTGGAACAATGCTACCGACTGTGCCTGTTATGACAACCCGATTATACGCTCTGTATGGTCTGTTATTCAATCAGCTTGCACGTACTTTCGCACATCATGATGCTAGTTCATGTGGACGATACTCCTGCGCGCTTCTGATTAGCTCAAGGACGCCAGAGAGTGTGCAGTACGCTAAAAATGAAACCAACTATGGTCTTTTAACCTCCACGTTGTAACAAGTAGGGCTCAGAAGGCCTTCCCAATAATCCTTATCGCGCTTTTTCCCTCAAGCCGACTAGATCATTTACATAATACACACCCTGGGGTCGCCGGCCCACTCCTCATGAATGCACTGTGCAAGCGATTGTCCAGACGAAGATAGTGCCCTGGAATGAGGGGTTGCAATAACATGGGAATCTCTTCTGCCAATTTGATGTTGAACGGTGGGAGTTCAGTCATCTGCCGATCACGAGA
> #23 JUNK SEQS
GCTCTTTGGAGCAACTCAGGGATCGTTATCACTTGGGCCCGTGGTTCCTTTCAGTGCGGATGGGGACAGGCACTGCGTGGTCTTAGCCATGACAGTATAGCCGTCAATAGCTTCGTTTCAGTATTGTTGTGTAAGCCGCCAGAATGTTCATTTTGGCCGTAATCACGCATGAGGACAAACATAAGTGAAATCAGGCAAGAACAGTCTACACCTGCGCAGCACGCAAGACAACCATCCGCGGGAGACACCGTGTCTTGCTTCTATATACCCAATAGACGCTAACTGATACGTGGTCGGCTTGTTGTCGCTTATACTGCGGGACAGAGAGTACGTCATGGAGCACCCATGGCATGACGGGAGGGACTAACGATTACCCCATAGTTAAATGGTAACAGAAGGGTCGTGTCATAACATGATCGGATGGTAGATAGGGACATGATTAATTGTTTCCAATGAAAATCGCTTGTGCACAAGTAAGTATAAATGATGAGTGTGCGGATGCTGTGGAACATCATCGTAATTAGGGTAATTGCGCAATAACAAGATTGTATGTTACCAGGTCAAACCACCCGGCAGAACTAAGTTGAAGGGGATGAATAC
> #24 JUNK SEQS
CCTTGACTAGGAGATCTTGCGATGTGGACGCGACCGCTCCCACAAACTTTCCAATTGCTAACGAGAGTTAAAACAACGAACCGCCCCATAATCGTTGCGCCGGCTGGAAGCGTTTAAAATCAGGTCGCTATATCGGTATAGAGCTCCTGGTTGCCCTTTGAGGTTACGAAGGAATTGCTATGTCTATGAGAAATTTTACACAGCAGCGTAGGGCTCGGAGAAGATCTTCCTGCCACTCAGCGATAAAGGAATCGTATTTAAGTCATGTAGGCCGACGATCCTAGCTGAGGAGATTAGGAGAGTCATGTACACAATCTCCGTGAACAAAGAGGGGATCGGCAGGAGCGCTTTGCAGTATTGTCAGTACCTTGTCCTTGCACCAAGAGCACAGCGGTCTAGGTCCAGATAGTGTTGCTATTGTCTCAGTTGCCCGGCAGACATTTTCCGCAGTTTGCTAAGGCTTACAAAACAAAATCCCTCTGATCCGCCCATATTGATGACGACGTTTCGAAACTCGGTATTTTGGCGCTTGGTAATTAACAACCATAGGACCTATCGGGCCCTACATAATCAAGGACGGTGTACTAGCGATTCGTGGTG
> #25 JUNK SEQS
GGTTGGCGTTATCTTGTTAACATAGGAAATTTCGGAATGAGTTTGGCCGCGTCCATTAAATTTACCAGATGGGCCATGGCTACACCACCACATAAACCGCAATGCAGCGAGCATCGACTCCACAAGCCTTGTACCCCTGTACAAACGCTCGACACCGGGCCAACCCTGACCAGCCTTTAGCGGGGTAACGCTTCAAGTTTCATTGAGCAGTCCCTTCTAGGCCCTGCCCAAGCAGTAAAATTCAACTCATAGCCTATCCCCGTGGCCGGCTCAACCCAGGAGACAACTCGAGAACGCGCTAAAAACCGGAAGGATGAAGCGGATGCCATGTTGAATCCCTCCCACAGGAATTTTGCATCAGCTACTTGCAGGCTGTACCACATAACGACTATAATCTTAATGTCCCACGCGACCACTGGAGGTGGGAGCAGCGCGTTGCCTTCAAGGTAATGGGCCCCTGCCTTTCGGTTTGGCTTTCGTCGGTATACATACCTAACGGAGCTAGGTCTGCAATTAGAGGTGTACTAGCGTTAGAGATATCCTCAGGGGAAGGTGTGTGTCCTCTTATGAGACCCCTTTGTTACGGCACTTTAGATCAGA
> #26 JUNK SEQS
AAACCCGACCGAAGGGCTGGGGCGAGCGGTGTTGAATTAAATCCCTTGGGCAAGGAATGTGAGCGGCGCCGGATTGGGAAACAAAGCACTTTACAGACACTTTTGGCCCGCCTGGTATAGGTCGCGCCTCGGAGGTATACCCTCTCAAAAGGATCCCGGCTATAGCTTCTAGATTAAAAAAGTACACTGTACATCGCACGTGAACAAGAAGAGCCTCGGTGGCGGGATTGCGACGCCGTCGGGATTACCGATCCCTAGGTATCAAACGGCTCTCCGACTGAACCCTACCGACCGCCGGTATTCGATCCAATAAACGTCTATACAGGGACCAAAGTCCAGCACGCCTTCCGCAGTCACTAGACTCTGGAGACGCTTGTGTACCATACACAAACCTGACAATAGCCCCTATTAAACAAGACTACAGAGGCGTAGCGTGTGTGCTTCATCTTTGTAGCCAAGGTTAACTGACCGTCCACAGATCGTCAAGAACGTAGTCCGCTTTGACGGCAGCCCATCACGCGAAGTATAGATCACGCAAGAGTGTTCCAGTCCTCTGCTTTTGCTATAATTACGGCGTGGGCTTAAGTGCGCCAGAACCAA
> #27 JUNK SEQS
ACGGTTATCGCGCAGGGCAATCCAACACGCGGGACCTCAAACGCCATAGTACCCCCGGGCTATCAAGTGTTGACTGGTGAGGCTTTACCTGATGCAGTTAGTGTAGCGCTGTCATATTCAGAAGGCGAACCTATGCCTTGGGGTGCTCAACTACCGGTTGAACCTTGCGCTATCTCGGGTTTGTATGGGCCGCGTAGCCATCCGGAACTGAGGGCGCTCTAGCCACGGGTTCAAATAAATGACAGTTTGAGTGTAGAGCTGAAGAACAACATCCTTAGGTGAGAAGTACATTAACAATACAAAGGTCGGACAATCAGACTAAGAATACGAGTCGCTCGCTGTATGCTACATCCCCCCCGTCAGGGTCAGTTAGTTAATCCTAGAGTGTAAGGCCATAGTGCTTTGGTTCAACCTCTGTGTAACCCCAGTAAATTTCGTATTCAAAGTGCCCCGGGTATCTTGAGCTTTGATGCTGCCGTTTCACTTCTGGTCATTGGGCCGATTACACTAATCCAAACAGATTAGGGAAACTAAGAGTGCTGAATCATGACGTATCGCGTCTGGAAGGTATGTAGGCTGTTTGTACAGGGCAGTGGAAAT
> #28 JUNK SEQS
CTGATAGATAATAGGATGGCCACTTTCTACTCACCACTACAAAAGGACAGTCGAAGACCAGACTCGTTCTACAACGGCAGATAGTAATGGTAGATAGGTAGTCGTTACAATATTTTATGGCGGAGGACATCGGGACCCGGCCGCCCACCGTGACGTTGAACCGTTTACAGTCACGCTGGACCGCGCAGTAGCCAACTCGTTCCTGTACGGCTTAAGCCAACGCTGGAGTGCGTGGCGGTACATAATGCAGGGATCTCCCATGTGCCTTTGTATGCTCTCGGTAGGCCAGGACCTTGAGCACAAAGCTTCACTTCCGGTGACGCGGAAGTCGACTATATTCAAATGGCACTCGGGCATCGGTCGAAGAACTGCTGCCAGGCGTAACCAAGGGCTAGTGGAACGCAAGGCCAGTTGTATTCGCTTCACAGTAGAGACTGTATTGGGCCGAATGGTGTTTTCTAATGAACGTCGGAAACGTCGGAACGTACTGATGACGATAAAGGATTCCGTTATAGCTGGGATCGTTATGCTGTGTGCATTTTTGTCTGAGCACGTACTTTATGACCGGCGCCCATAGTGGCTGGGCGTCCTCACCCGATT
> #29 JUNK SEQS
GAATCATTTCCACTGTCAGGCCTGGCTACTATTAGAACTTGATTACGCCCTTGGCCTACATCTTGCTGGTGCTCATTTAAATTGGATCCCGAGCTATTTCGCGCGTCCGCGGCCATGAATCGTTATATGTAAATCGGGAAAGGCTGACGAATTATTTTGCGGCGCGATCATCGCGGAGTGGAGCACATAGAGCCAGTAGACCCTTTCTCCCACTCCAGAAAAGCCGAATGCATGTGGCCTGTTTGCATTATTAGCCACCTTGTGCTCTAGGGCGCATCTGCGCCAGGCTTAGGACTTGGTAACGGGGCTCTATCCATTCTGCCACGTAACTCGATAGCGCGCCCGGCGCGCAAGACCAGCCCGTGCAAGGGATTGGGTATGCTGTATAACGCTACCGCCATTCGTTACGAAACAGCAGCATTCGAGTGTCGGATCTGCACGCCTCAACGGCCCGACCTTAAGTCCAAACCCTGGTTGTAACCGTTGAACACGGATTATTCAACGTACCTCGCGAAGGAGTATCGTAGTACCAGGTCGAGCGAGAAGGGTCGTATGAAATACAATGTAAATGGTAGATCGGGACGATGATGACGAACACCA
> #30 JUNK SEQS
ATGTAATTCGCTGGGGGAGCGGGCTTGTATTATCTTCTGTCTGTCAGTCACTTTAGGGCGGAGCCGAGCGCGCACGATGCATCTGCCCAGTGGGTTATCCCTTGTAATAGCACGTATACTGACAGATGTATATGGGTTGTCTTTCGTAGAAAACATGTCCTCGTTACGTTCCGAATGTAATAATCAGTTACTCTGATTTTTAACCACTTCAGCACGCAGAATTCGCCCCAAACACGAGCTTCCAGTTTTCTTATAGACTCGACTATCCCGACAGCGCACACATCTTTAATCGTTCTGGATCCACTGTAGAAAATCAGCAGACCTAGGGCTGGAGTTAGTTGTTGGAGACGGCATAAGTTTGCCGTACAGATATGGCGCCATTCTTGACCTATACCTCGTTGGTCACGTGTTGGACCGCGTAGGATTAACTTTGGAGAGCGCAAACGCTTATAGCAGCAGGAGGGAGAACGTGGTGTCATCAGCGTCAAGTTGCCACTAGAGCTCACAGCTTCCAACCACTTACACCGCGACACACCGGTTCGCTGCAACCTCGCCTGTAATGCAGGGAACAGACCGGCGTGGAATGACCAGCGTCCCTCG
