# Supplementary material for: A particle swarm optimization-based algorithm for finding gapped motifs
Source: BioData Min. 2010 Dec 13;3:9. doi: 10.1186/1756-0381-3-9 (PMC3022572; doi:10.1186/1756-0381-3-9)
Supplement: Additional file 2 — Experimental Dataset. The synthetic data sets and real biological sequences used in the paper. [file 1756-0381-3-9-S2.ZIP › synthetic/with_noise_seqs/33.txt]

> #1 CTCCAnnnnnTTTAC 387  CTCCAnnnnnTTTAC
CGCCGAATAAAACGCAAGATAAAATTTACGCGAGTGGACTACTCAACAGGTGGTGGTGGAATGAGCGACATGCGTCGCCATCTCACTTTCTTCCTTTGTAGTGTCGCATGAGTTTACTTAATACATATCAATTGTAAAATGCCGACGCACGAAGGCCGATGAGCTCGTCGTATAGACACCCTGGCATTGTGCAAGTGAGTTCTGGCGTCACTTTCCTAACTGGTGCGACCAAGTTACCAGCCCCAGGTGGAGATCGAATCCTGTGCATGAGACTCCGTAACAGCTATTAGCCCTAAAATGACGCCTGTGGTTTGAGGAGGGTTAGTAGATAACTGGGACCTAAGGCAACGGTCCTTCTCCTGCACTGTATATTCCGGCGTACGCGGCCTCCAGGTATTTTACACGCTATCTTGGACACACACGATGGACTGGAGTTAGTTATGGCGTCAAGACAAATGAACGGGCGCCAAAATGTAAGCAGAATACTTTATCGGTTAAAAAACAGAATGGTCGAAGCAGAACCGTAGTAGACTCCCCCATTAACACACCGCCTTTTTCGAAGCTTGAATCATCAACCAGGGTTGGTCGATGAGTTCCAGA
> #2 CTCCAnnnnnTTTAC 271 
GTGGATAACGTAGCTCGCCCTGTGCCTCTTGCTATTTTTAGGCATACCCGTAAGGGTCTGAGTTGTGGGGGAATAATCCAAAAATGGGTGCAAATGTGAGATGAGTAGAGGAGTCCCTACCCCCCAACGATGTCTGATACCGCACGCTGCATGCCACCCACAGCCCTGCTTGCAGTTAGCCGAATCAAGCAACTCGAAACTTAAAGTTGCAATAAGGATACTAGGCATCCAAAACATATCGTCCACAGCTGGGTACACAGGAGGCTTAAGCCTCCACTAGCTTTACGGGGAAGGGTGCTGACAGATAATAGCGTGAAAGGGGGCAAAGGAAGCAACAACTAAAGTTGTTACGGTTTTTCCTGTAGTCGTTCTTGGGCACACGGTCCGACAGAGCCACGTACAAAGGGTGTATCGTGACTCCCCTGGATCTAGTATGGCCACCAGATCAAACGCGCTCCTGATAATTGCCTCGCCACACCCCGTGAAGCGCTGAAGTTAAAACGCTTGTATAGCTACAGTGTGATGTGGTGGTACATAGGACTGGGTAGCTACCCAAATGTCATCCTACGTGTGAGATGTCCTGGAGGACAATCTAGGCAA
> #3 CTCCAnnnnnTTTAC 60 
GAGGGGGACTCCCTCTGGCGGATCAGTCGACAATGGGAGTTTAAGGAAACTGCGTCAGTGCTCCACAATTTTTACAACAAGTGTGCCGTACGATAAACGGTATCGACGGCGACAATCCCACGGCGTGGAAATATAGACAGTGGAGGTTTAAATGGCCATCAACCTCTTTACGGAGCGCAGCAGATACAACGCCTGAACATCCCACTCAACGGGAGCCACCCTGGGAGTGGGTAATCTACAGTGAAACCAGGCGCTACGTTAGTAGGGCTTCCTTCTAGAAAGGGTCTCTGAAATAGGGACGCGCCTACCACCGTAGCTTACTAGTCACTAGCGAGTTGAAGCCCCCTGAGGGCTAAAACTCTCTTTGGGGGATACACAGGGCAAAAAAAGTCCAACAGTGAGGAGAATATCTACTACTAGCTTTAAAAGTGTCATTATTCGAAGGTGTGGCAGCTGCTGTGAGAACTCCGGTTGGCCAATTGTCTGTACCTACGACTTGAGAACGGGTGGTCAGGTCCTGGTGTCGCAGTCAACCGTTGCCCTGTCCATCTCACCCAGCGCGGCTTAGGGATTTCGATTTAGCATGCTAGCCCTTAGTTA
> #4 CTCCAnnnnnTTTAC 525 
TAAGCGGACGATTATCCGCAAGCTCCGAAGCTGCCAAAACGCCCCAGTGTTGCAGTCATGGCCCGTCGTCACGCGACATTTGGAGATTATCGATTGGACCGCGAGAATATGTCATTATTAGATGTGACTCGCGACAAGTACGTTGTGTGCTAGGGCCGTAACCGGGTGAGTGAGCTCTGTCCTTACACATCACGGTACCCAATATATATCAATTTTCAACTCCATTTTCCACCTCATCCTGCTCATACTAGGCTTATGAATACCAGCTTGGGTGTACACAAAGGTCGGAGGTTTATGGGCACTATTAATCATCGCCAATAGGTCCAATGTCGAAGTTGTGATGCCTGCTGCGACTCCACTTGCTGAGGGCAGAGACGGTCAATACTGGTTCGCTCTTTCCAGAAAACGGAATCTTGGCCCAGTCCACATGGTAGTCGCTACTTGTTCCAGTCAGGGTTGGGAGGGCTAGTCAGAGCTTTACGCGATATTGGCTATCCTGAGTAATGGTGCTTTACTTCTGACTTCCTCCAATTAGTTTACTTGGTAGGCCCCGAATTCCCTACCGGGTAGGACCGACAGGCTATAAGTCACCAGGGAAGC
> #5 CTCCAnnnnnTTTAC 184 
ACTCTTGACCCCCCCCTATTCATAGGAGACAAGTGGGAGTCTAGACAAGTTTTTTCCATCCTCAGTGAAATCTAAACAATTTTGGGTTGGAACGATCGTCGGTCGTCATCTGCGATCTTTCTTGCTCTCAATGTCCGGCCAATCTTAAGTTTTTCAGGTAGATCTAGGTTTTTTAGGAGCAGATCTCCAAACCCTTTACGCACATCTCGCGGTTCACAACTTAGGACGGCATCGAATTGCAATATAAACAGAAGTGTAACCCCTTCTGACAAGTACACGCCACCGAACAATGCACACATCGTCAGGCGTTTATCGGCGTGGGAAGCATCTATGGTCACTTATTAACGCTCTGATGGAGGGGGCAACCAGCTGATGAAACAGCGGAAACGGTACACCCGGTTCGTAATCCCCTGTCGTCTCAGGCTTGACAACGGAGGATTCAGTTTCGCCACTGGGCATGCTTTCACTACTCCCACCCTGGTTGCCAGCTCGGACTATTAAGCCTCGATGGCCCTTGACATGGGTACTTAATGCAGTTGGCCTGGTCCTTCGCTAATGAGGACCCGTACCGGGGACCGGACTGGGTTGCTATTGAAATCC
> #6 CTCCAnnnnnTTTAC 487 
TTTCTAGCGGGCCCAAAGCTGAGACGAATCCTACAACTCACACGCCGCTTAGAGGCATCAATTCATCCGGCAGTGTACAAAAGAGACTTTTAGGCGCGTAACATAGGATTAATGAGTGCGCAGTGTCTCATGCTCCGTGCGGCGCGAAACGCCCATACGGCGATCCATAGCTCGCGACGAGACTCCGGGAAAGATACTTCGAATTCCTGTAATCTCTCTCGTCATAAAAACGAGCTTGTGCTGAAGCTTACCTGGGTGGTGACTGGGCACTCAGCCATATTCCTATCTCAGAATTGCCTCTTGTCTACGCAGGCCGAGCGGTGGGCATGAACTGCAGCCAGCGCTTTTGCCAATTTATGTTTAGCCGTTTACCGGAGGTATCATATGCTCAGAACCGTCCTCGATCACTTCGAGCCCAGACGTCGAGATTCGAAGACGCAGTGGCTTGTCTATGCGGAGCTAAAAGACCCCTATCCGCAGGTGGCAACTCCAGGGCATTTACTCTATGCTAAGGGTGGGGAGGTTCCGCCGGCCTCCGTTCTTTCCGATAGTTAGGGAATCGCGTATATGTACGATTGTGTCGGGAAAAATCGAACATCT
> #7 CTCCAnnnnnTTTAC 176 
CATTAGTGCCCTTTCATCATAGCAGGACAATCATAACTGTCAGATTATACGATAACGAGGAGTACAAGTTCATTCGGCCGGAGCAGGGTCCTTAAAAAGATAAGTCCGTGACGTTGCCCAGGACGACTAATAATGTCTCAGGCACATGGATAGTGATTTTTGTTGGTTCATTGAATCTCCAACACTTTTACATGACATACTTCGACCCATATATAACCTGGGGGAGTACACCTGTTTAATAAGAAGCCAATGGCAGAAGCAAGTGCTGGTCGAAGAGTCGAACGCCCCCTTCTCCGTAACTCTTCCTACAGCATTGCATGAGATACCTCCAATTAAATACATGAGGGTGGGGAGGATTTACTAAGAATACAAATAGCTGTCAGCGAGCTCCACCATGCGGGTGGGGATCGGGGAAAAGCATGAAACAGGGAACGGTAGGGCCATCAAGGCGGAGGATGGCCGCGATGAGAGTCTGTTGCGATAACGACCGGGAAAATGACTTAAGTTCCATCTTCCGCGTTACTACTAAACTTGTCCTGGTGATCCATTGGGGTGTCCTCCAAAGTCTGAGGGGCTTCTGTCCCCTAGATTGATGGGAGC
> #8 CTCCAnnnnnTTTAC 156 
ATGGACCCAAAGCCTAGCACAGCTCACCGGCGCTACACGCCGTGAGGGTTTTCCGGCTTTGACTTCCAGTCAGAGGGCACATACAGACCTATACTTGATCTACCATTGATTATTGTCGCTCCGCTCCCCAGCCTGCTGATCTAATGAAACTCGGTCCTCCATGCTATTTACAGTACCAGCCCTATGCTGAAGGGATGTTCGGCAGCGTGACTCATCGCAACAGTGGGACCCTAGAGAGCGGGCTGCAAGAATATTGCCTTTAGTTGCTAGCGCGGTTGACTACTTAGCCCAACGTACATCTAAATGTGATATACTTCCAGGATTTGAATTCGACGTTCCACCTCGGATTCGCCCCATCAGAGAATGTTACTCGGGCCGAATGGCTTCTAGCAAGCTAAGACCCAATCCGCCCATGTGAGGGATGGACGAATGCAGCATGGAATATGAGGGAAGTGATTTATGGCGAGGTCATCAAAGAGAGTACGGCGCAGCGAGCAATTCAGGAGTGGCGCAGGTATCCATGGTATTCTGGTACTTACCCTGGCACCAGGACCGACGTGCCCACGTAGAGTTACACGCCATCCATCGCAAGCCGTTCTC
> #9 CTCCAnnnnnTTTAC 243 
CCAGGATCCACCCTCAATGCAAGCTCCACGGGTGAGTTTATACATTCAGTCGTTAGCCTGTCATTCCGAATAAAAATCAGACAAAAGCCCTCGAAGCCACCTCCAGCTTCCAGGATGGAAAACGACACGCGTAAAAGGACTCCGTCCGACGACTGCATGGACCACCCTTCATGGCGTGATTGTCCGGCCCTCGACTCGGCTGAGACAATATGGTTTCGAGTTTCTAAATGCGACACGACCAAACTCCATCTGATTTACACTCTATACCAGTCGTTGGCGAGCATGGGATGCTACTTCAACGTGAGGGCTCCCGCAATTCTCGGCTCAACCGTAATTGGACTCTCGTCGGGCACTCAAGCCTTATTTGGCGTATGCGGTAACCAGAGTAAACTTCGGACAGTAGTGACATCCAGCTGTGGTGTGCACTAGAGCACAGCCTAGAAACTGCCAATTTATAAAGAGTATAGACCAACCATATAGTACTTGGTGGCGCCGACACGGCGTGTGTGGCCTGAGATGGCTAGAGTCTAACCGAACTTTCACAGCTTACCGAGACATGTTGACCCCGAAGCATGGACCCGTTGCTTCTGCGACTCGAAG
> #10 CTCCAnnnnnTTTAC 378 
GAACGTCTAGCTCTACTGACTGCAGTTGTCTCCTGTGTGTGTGTTTAGCATATAACTTTGCGTGGCGACATTAGGTCTCGTAGGAGTAGTGTCGCTTTAAATTACGTGCAAAAGTACGATCTGTCTGATGCTGATTGGGTGGAGCTGGCTCTGTGTGATCTAACCTATCGTTCTCGGAATTCGCAAAGCTAAAACCACACATCCGGTAGTACAGGATGGAGGAGTCTTGTAGTCTCAGGGCGACAGCTCATTGTCCAAATTCCGGCAGTGCCACGATAAAATTGTAATAAGACAGACGGAATCAAACAACAAAAGTAGTCTCCACTAGGTTGGATTAATACTACTTCACACACGCTCCCTAAGTCCGCCCGGAGTACACTCCACTGGGTTTACGCATTCAATGCGCCTGCGGGGACGCCAACTTTATGAAGAAACGGGCATAGCGTGAAACACATCAGTATGCTGGCACGAAGTGAGACGAGTGGGTGCGTAAATTGATTGAACTGCCGGTTAGCGCACGGAGTACGGCCGTCGAAAGCGACCCTGTAGAGCAAAACGTGTCGCTGCTATCCATGTCCAAGGCGTCTATGTGTCTGTCCA
> #11 JUNK SEQS
AGCACTTTATTGGACCCACAGAGCCGTCTACTGGTACGTCGGAAGCCTCGTTTCAATTCGTGCCAACCTATCGTCAAGTCAGATAAATTCGGATTAACGTCCAAACAATACTGCTGCTGAAAGATCCTGTGAAGAATAAGACGTGCCTATTATCCTGGGCCCCCTCCTCCCGGTCAAGTAGGCCTGACATGCATGTATGGAAAGTCGATCACTCTGTTTTGGAGCGGGCAACAATACCAAGAGCGCTCATCTCCCGATACAATAAGACAAGGCAATCTACGCATTGGTCGACTTGTGGCGTTAATATAATCGCGGAAATCGTTCTCCCTGTGCTGAACAACCGGTAGTACCTAAATCCAATTTATCATTATAGCGCGACGCGCCGGCTTCTTCGTAAATTAGTGTCACCCAGTCTCTAATGTGTGCTGCGCGAAATCACGCCAAGTCGACCGCTCTAACGGGAGGACTCGCGTCTGAAAAGCGTATGATTGCCGTTTCGATTGTACCAGCCAGTTGTCGGACACTTAGAGGACCTCGACACGATGTCCATTAATCATCGTTCTAGGCAGTCTCCGTCTACTAGTTTTGCGGATCCCAGCG
> #12 JUNK SEQS
CGGTAAGCATGTTAGGAGCCATCTAGAACCTGACCACACCTTAGATAACCCCAGACCACGCAACCGCTGGACGCTGATGCCTGCCGGGGAATACCGTGCCCCGTGCCGATTCGCTTTCGCCGCGTGAGACTCGCACGCTTATAGATGACACGGGAGAAACCAGACTCAAATCTTTATCAACCGAATGATGCCGACATGATGTAGGAGCCGCTTATTTCAGTCTGCAGAGGACCATTACCGTGCGGAGCCGAATTGCAACGGCTTGGTGTAAGGCCCCTGGCGTAGCCGGTAAAAAGGTCGTCACTCGAACTCTGGCTTTCGAGTAGCGCGAAACCTGATTCGAAAGGAGCCACTTCCCAGTAGTCAGAAGTCATCCGTCACGAGGAATCAGAAAAGAGGAACCCATGGGTGTCTGTTGTAGCAGCAAGTGGTTAAATGGCCCCTATGTCCTTGTCAAGGTAAGAATATCGCTTGGTCAGGGCCACGACAGACTGCTCCTTTAGTGAGTACCGGGTTATACGAGCTTAAATTTTCGCCCAGGCAATTAATACCCTGAGGAGGACCCATTCTCTCCTACTAAACCCATCGCCATCGCTGAGT
> #13 JUNK SEQS
TTGAACCCCCCCTGGTCTGTAGGGATCGTTCTGTTGCAAGGCTCACACAGAACTGCGTAGGCCACATGCTATATAAAAGATGAACTCAGCGCTTCATAGATGTACTACAGCTCCTGAAGTGAACTCCTGTTCCTCGGGTGAACCCAAGCGCTTCAGGCCAACGCATTGCGCGGGTTTTCAGGTCTTTGACGAGACGAAACGCTAATTTGCTATGCTCCCCGTCAAGGAGGCAACAAATTGAGTAAATCCAGTTTTTCCTTACTAGTAGGTATCTTCAGGCGACCTACAGATGCGGTCGCTCGGGCCTCTCTCCATAAAAGATAGCGCGATCCCATGCGACTTGATCATCAGGTGAACCGCAATCAGACCAGATCCGGCCAGTGCGGGTTAAAATCAGCGTCATACAGAGAAATGCCATATACTAACCGGTCATCACCTCTTCTGTCATAAGACGCGTGACCGCATGCACGAATTGGAGCCTACAGGGCATGCCAGAGTATGATCACAAACCTCTTTCGAGCTTGTCGCCGATTTATAATAGCTTATTCCTTGGTACAGGCAGATCCGGCGGTTGTTCGAGCAAATACTGACGGCGAGAGA
> #14 JUNK SEQS
GATCGGATACCGCCGACTTTTAGGGAGAAAATAAATGCGTGACTCTTTGGGGTAACAGCCGGAGGACACATTAAGCTCAGATATTAAAGCCATCGCCAGTACGAGCCCGGTGCTCATCACTCCGGAAAAGTATCACGCTCTGTAGCCCGCTCTAACAACAGAACGATAGGCCACGGGTAAATGTTGCAGGAATCCCCACTGTCTATCGGCGGAAGAGTAACAAACGCTGTGCGTAGGCAATGTTTCTCATGCAGGCATATGTAAGAGCCGCACAAACTCCTTTTGCAGACCTACTGCGTTACTCCTCTTTAGGTCAACTCGAAGGTCTCAGGCGTTCCGAAGGGGTTGCGTTGTGATTAATGGCAGAGTGGTACCGAACCGACCATCTGCTCAGGAAGGTACGCGTTGAAAGCCTCACAGGTTGCGTCACACGGGAGCTGGTATAAAACAGTTCGCTCGAGTCCCTCTAACGTGCTGCTTCCGCTAGGCAGATTCCGGATTGCGATGGACCGTTTGACACCTCCGGGCCGAAACGAAAGCGTTCTGTTTTAAGGCCATGCGGCGTATAACCGCATAGGTCGTCACTCGGTTACCTCCGCC
> #15 JUNK SEQS
TGAAGTAAGTCATGAACGGACGATTTAACCCCTCCCCGCTCGTAATCGCTGTCGGAGGATTGAGTGTAAATCGGGGGTATGGGACAATGCGCTTTGCGTCGGGACATTTTGGGCGTCGGATACGTCCATACGGAGTACGACCGTGAGTGATGACAAGCACCGTAGGTGTGGATATCACATCACGCCGTTGAAAAAGGACCGTGCACGATGTAGAGTGAGCTTCTTGGCGTGAGACGGTTCCGCATATCAGGTCTTACCCTATTGAACGTATCGACCAAGCGAATATTCAACAAATACAGAACCGCGAGTGTCTTCTTAATCCACGTCTTTTTACCCTCTGAGATGCGCCGAGAATGTACGTACTCTCCAATATTTCACGGAGAATAGGATCATGTCCAGGCCGACGCCTTTTCATAACTAAAAAGACAATGCAACCGGTGCGCTGCTGGGTTGTTCTACATTCTTTCGCAATGCGCGCTCAGAGGTTCTACGTTCTGGCTGCGCGAGCGCGGAGAGCATAACGAATTGGACACACTATAGCGACACTCCGCCTTCTTACCATCCTTCTGCGTAGAATTGAGTGCTTCGAGTACAGATTAG
> #16 JUNK SEQS
AGCAAGCACTATGGCCGGTGAGGGTAGGTGAAAGACACCCACCTAGAGAAAAGGGCTCAGTAGAGTCGAGACTCATTACTACTTAGATTACGCAGTTTGTCGACTAAGCGCCTAATGCGCCAAGAGGTGAGTGTACTCTATAGGAGGTTAACAATATCTCCGATCCAAGTCCTTTACCTCGTGGACTTTGAAAAACCAGTATATGATTCGATGGGGACCTTCTACTCTATGAGTTATTAACAATTGCTTGGGTCGCCAACTGCGCAGATGCCTCAGTGCGATAAATCCTCGGTTACATCTCGAATCGGTTATGCTTAAATCTCCGGGGCTGGGGTCTCAGCAGTCCGCGTATGGAAAGTCGCTATGCTACCCGTATCTCTGCGATTATCTATAATAGCTGGATAAAACTCACGGCGCCCTCGGCGGCATATCCGGCGGGCTGGCATTGCCCGTTTCCCCACAGGTATCGCTCTCGACGGGTTAGGTTAAAAGCGAAGACACACCGACTGTCCGCTAAGACGCTTTTTGTCGCCAGTATGGGTTAAGACACGGGCGCACTAGGCAGTTGGGAACTAGCATCCCTTGCCGTAGCGTCAGCGA
> #17 JUNK SEQS
TGAACAGGCCTGGTGAATTTTCCGCGGTTCAGTATCCCTGTTACGGGGCCGCGTTTCCTCGTTGTGTAAGGTCTATCGGTTAAGTTCAAACTTCCTTATTGGGACTTGCCCCCCTAAACCCGAATCTTCTGTCCTGATACAGGGTCGAGTCTGCTCGTATGTGTAGCACCCCTATTCGTTCAGTCGCTCCGTAAGAGTATAGCAGATTGGTAGCTTTAGAGATGACTTATGCCTCTAATGGGGATGTTGCTACTTCAGACCTGTGTGGTCCCTTCTCAGACCAGATTCCAGTTAGCTAAGGCTCAAAGAGGCAGTAGGCTGTGCTATGCTATATAATCGTTAATTTACGCAACTGATCTAATTATAAGCTGATGAGGATACAAGTGTGTGTTCGTAGATTTCAGTACCAACCAGATATGACCTGTTTGTGCGTCAGCCACGCTGTTGAGAATCTCAGAGCGATCCAATCAATCTGCGACAACTCACCTCAAAAACCACACCCCTATATTCTTGTAGACCCCGCCGTTGATTGAACCTCAGGTCAGCGGTAAAGCGAACGCACTCGAGCCGATCCTATCGGCGGTAATACCCGTATCACGC
> #18 JUNK SEQS
TGAAATATCTCGCTGCACGCTTTGAGTATCGGAGTAGTTTGACATTCTCTCATAGTTCTGGCCGAAGGTCCGCGGCGTATTCTGGCCCGATAGATGACAATCGATACCTGAGTTACACGGGGTAGGGTTGTGTCTGCAAAGATGATTACGTTAGTGACCTTAGGCCAGCATACGGCCCCGTACTGAGGCTGAAAGCCTAGTTGACACGGTCCTGCGTTAAGGCGGTATGAGGTAGACAGTTTAGGCACACCTTGCGGCCACTGAACACCTAAGAGAGTCGATCTCTCTATAGGGGGTTTAGTAAATCGGGAGCGCTCTGCGGTACGTACGCTGCTGAAAGTAAAGGTTCGCTAATCGGGTCTGTAGCCGCTCCAGAGCTTTAGACCCTATTCGCATTCAGGTTTTCTCTTAGTGGAAAAATTCGACCAGCGAACTATTCGGGACATGATGAGCCACGCCAGTATCATATAGCGGGTCATAGATTCTCACGATGCGTCCTAGCCATTTCATCGTAGAATACCCATGTGTACTGGATGTGTTCAGACACCTCGAGGAACGTGAGAGGTAGGTCTATACTCGGGATCGTCACCGCTGAGGAAA
> #19 JUNK SEQS
ACTACTCAATTTTGACCCCGGTAGGAAAAAAACTAGTCTTAGGTAGCCAGTGGTAATAAAAAAGTCAGGTGTCAGCTTGTGGCACGACGACTACCTGCGCCAAGAGATGGGAAAAGGATAAATACATAGCCTCCCGTCCCAACAACGGCCGCCGCTGCTAGATACCGAGTGGTTTTCCCGTAAAGCTAGGCCGACTCTAAGGGGCCCGTTCGTCGCGGCCAGGTTTGAGGAAATGGAAATTCCGGATCGAGGTACGTAGCGTCTGACGACGTTTCCTAGCAAATACCTCAAATGTCGATGCCCACGGAGAGGCGGCTTCCTCCGTATCATTCAAGCGAGAAATCGCTCAAGACTGCTGGTCGCCGTTCTCCTCACTCAAGATGCGAGGGCCTTGCCCAGACAAGACCGCCACAGGTGCCCGGACCCGGCCTGCTACACTCTTGTCAGACTCTGCATTTCAAATCTTGTCGAACGTTTGTACAATCAGATACTAAAATTTACAAGGACCGAGTAGTGGCGGCTCGTGGTCCTGCAAAAGCGGTCTCACAGTGTTTCGCTCGCCAGCCGCTATCTAACCCCTCTGAGAGATAGACTTGACTT
> #20 JUNK SEQS
CGACGCGTGTGTGCTACGAAGTCTGACGCACTGCAAGGACCGATTATAGACATGTCGATTAAGGCGGAAGCCCCAACACTAGTTAGAGGTCGTAAAGTATCCAGTCTACAACGTAGGAAATCTGCTGAGTTAATGTACACCAGTTGCCGCGCTCTAAGATCTTCTCCTTCCACTAAGCGATAGGCCGCTTAAGTGCCTCAAGACCACTGTACTGTATCGTAGTTGCATACTATTCCATAGGATGGGGGTACATATCGTAGCTTAGACGTGAGGTACCGTCTACGAATGTTCAGACAAGTAATGTTGAAATCTTGCTGAGGTTGCTTGTGCTGACCTTCAAACTTACTGCCACATGTGAGACGTGTACTGCTGTGGTTCCCGGGGCACTCTAGCTACTGACTTAGCGCCTTGCCATGAACCTCACAAGAGGCGCCAGTGTGCCTGCGAGGCTGTTTTACTGTCAAGCGGTGAATAGCGGTCTGTGGGGGTCAGGCGCGATCGTCGTTTGCGTAAGTGACATGCCCGTGATCCGAGAACTGGCCGCTCATGAGCCTGTGATCCATCGTCTGTCTAACTCCGACACTTTGCTGTAGGCCGTAA
> #21 JUNK SEQS
GGATGCGTGCTTCAGCTCGGTCGCAAGGTTGCCGATTTGCAGCCGTGGACATGTCGTTAGGTTTCAGCTCGTTTACTTTTAATGTACGTCAGATCGTATGCCCACGCACCTCCGTAGAGGGGAGCCACCTTGCCGGTAGACCCGAAGGCAATGACTGGATCAGGCAAAAGACACTACCGGCTCTTTTCCTCGTTCATCAAAACACCATGGCACTTCGGGTGTCCGGGGAGGATTAAAATTGCTAAGCGCTCTTGACCGTCCCCACCACCAATCTTCGATTAAGTGGATCAAGCCGGGGATGATTAGAGTTCTTTGGCGCGGGAATGGGCGCTTATTTTCGTGCGCTAGCGCAACATAGCCCTAATTTGTAAGGCATACCGTGGTAGGAAACCTCCGCACAACGGTGCTTTCGCTCCCACGAGTTACCCCGCGATATCGGCCATGTCACCCTCAGAATCCCAGTACTTGCCTGCTCCACGCGCGGTGGTTTATCTTGGGCAAAGCTTGTAAATCGCCAAAATATCTTTCCACCCATATCAAGATTTAATAATAATCTGACTCGCGGAGGCGGTTCTGCTCGACGAATAGTCCATGGGGCAA
> #22 JUNK SEQS
TGTGTGAAGGGGTAGTTGCTTGTTCGCTTCTGTTCGCCGTTCCGCACCGGAGCTCGCGCATCTGAAACCGCCTGTCGCGCTGTACAGTGATCCGTCGTGACTCCGAGACACCGACTAAGGAGTCAGGTCATTAAAGAGGGGATAAATCAGTAATCACTTTAGGAGGGTAACGAAGCACGCTCCTATAGGTCGGTGACATCCATCACGCGAGGGTCGGCACCCTTAGTCGTGTTCCAGTCCATTGGAACGCGTGCGTTCAGATCAAGATGCAGATAGTATCCCAATGTGATAAGGATAAGGCGACCAAACTGGCGGACCGCCTCTCGGCGAAAGACTCCAGCGAGATGCAAGCTACAGTGAAGAGGGGTTGCAAGGACAGCCATAAACGTTTTCTGTCATCGACGGAGTAACCCAGCATATGTTTGCGACCCTGGCAGTATACACCGGCCGATCTGAACACGCAATCCGCCCCGCGTAAACTACAATAAAAGTCGTCAATCCAGTCAGCAGTTTAATTATACCTGAGTATGCAGTAATGCTCATAATTATGAAATTACGAACCCTACTTTCGACCAGATGAGGAGCTGGGGTTTAGTCGGA
> #23 JUNK SEQS
TACAGCGGCAGTGTCTGTGACCTACGTGACGTCTTTCGGGGACCTGAGCGGGTGGAACGAGCTTAGTCACTTCAACGATTTCCGTTTTACTGGGGTCCACGAATAAATCTGACAGATCAATTGCGAATCCATCCTCCTAGTTGATCAGGAGCACTGCTCTACGCGCTACTGAGCACGAAACGGCTCTCAAACCGGAACACCGCTTCCCCCGGTATTCGACGAGAGCAGGATTGATGCATTCCCACCTGTTAGTGGGTGAGGACAAAGGAGCCTGGCTCTTCTCAGTGCCTTTTCTTCGCGAGTTCCAATATATAACTTTAGGTCTTACCGTCAGACACGTCCTAGTGCGCGATCCTAGACATGACTGCAAACCTCTTTCCATGAATTCCTGCGCGTAACAACCCCGCAGGCGCTGCTCGAACGGGAGGATGAATCCCGCTATGCGATCGCGGGACAATGAGAAGTCACACAAAGGTTCACGGTCGACGTAGCAGAAAACACCAGAGCTTCAGATTGAACTATCCGCCGCGGGTGATCCGATGGTGCCGGGCGGGTATAGAGATGGTCTCAAAGGTAAAGGTAACGACGATGTTCCCCGCG
> #24 JUNK SEQS
GCGCTCCTCACAAGCGGGAGCTCAAGGCCTTTACATGGTAGAAGGGAAACTGAAGATAGATCTTTATCGGCAGGGCAGCATAGTCCAACGACTTAGTTACCCCATTCTGGACTGCATCACTAGGTGCTGCATGGTGCACTTCCGAGGTTGAGGGACCCATGCGCTGTAGAACGCTGTCCGTGACAATCGTAAATCTCAATCACTCACAGGGCAGTCGGGACTCGGGCTTCGACTTGAAGGGATTGGACAGCGCGATCCGATCAAATTATCGCGGAAAACCTTTACTAGAGGTTGAACTAAATGGCGTCTAGGTCGCAGTCCGAAAAAGTCGAAAGCTCGGGCACGGGTCGAGAAGACTGAACAACTCAATGGAGATCGGGAGAAGGCTCTACAACGTGGAGCGGTGCACTGCCGGACTTGGTATACCTATTGAGAAAGACCTTTCCTGAGCGGCCGGGCGGCAGTCGTTTCAGATTCGGCCTTTACCGTGCCTCAGGGGCCTGTTCTAACCCAAAACCGCTTGTCGCTCTCGGTGCACCAGGCGTCGAGACGAACCGGATGCGAAAGCCTCTGTCCATCTTTCTTGACACCGGTTTTCAA
> #25 JUNK SEQS
ACTGAATCTCAGACGTTGATTCGGACCTGCTGGGCTGAACCAACCGAAACTAGCGTGTGAAGTGAACTACAGCATGGAGTCGTTTCGGACGATCGTCAGGCTATTTCGTACAGAACCGTCTGCGTTGCTATCTTATGCCGCGGTGGCTCAAAGCTGACTACGCCCCATGCCATATCGAATCAATCTCCAACCGGGTTGTGTAGGACTTGTGTTGGACAGCATTTGCGCACTTGCGGTCCCCAAAGGCAGTCTGAGAGAGGGCCATTGGCATGATGGCTGAGATCACCGCTATCGTACGGGGCAGATACGTCCTAGTCTGTTGGAAGAGAGAGTCATAAAGTGTGGCGACATAGCATTACTGCCCGCAGGACCGAACGGCTGATACTTCTAACGGGATGTCGATCATGGCTCTTATATTCGTGTCACGTTCCGCATCTCAAACTTGGTCCCACTTGTCAGACTGGTCAGGAGGCCCTACCCGCGCACACCGGTGACCGCAACGTTAAGACTCTAAACCAGGTACCCTGTAGTGCGCCTTCATGATGAATCTGATTCAGTTTGTCTCGAACCCATCAGCACGTTGTTTTCTTACGCATTAAC
> #26 JUNK SEQS
CCCAGCGTGAGCTAAGAAATTAACGAACAAGCCACTCATTACCTCCGCCGAAGACAAGGAGACAATTGTGCTTGGCAAGCGTGCTTCACTAAAGAACTGAGATCGCGGGCAAAGCTCTTTGATGGTTTGCTACGGATAGCCGGCATCGGACCAATGTGCCAAGCGACGAATGGCTTCACTCGACGAACGCGGGAAAACGCCGTATGTATAAAGACAACCTTTCCACCATACAGAACTTGGTGGCGTCTCGGAGTCGCGGAGAAAACGTAACAGTCATTTACCATCCCGTAGGAGGATAAAACAGCCTAAGAGAACCCTTATCGTTCTTCTTGCTAGATGCGGTGGATTTGTGTGCGTCCAAAGCTTTAGCCATAGCACAATAGGGACCCGCCTATGTGGCATGTTACAGCACCGATGCATTGCGGACCGTGGTAGGCTGTAGAGCACTCGTCAATGAATGACCTGTCTGAGGGGATTGTAAGCAGCGGCCACGCAAAGTGGCCAACATTTTTCCTTGCCTGCCCTCCTTCGCGTGGAGCACCTGGTCAAGTTTAAGGCGCGATCTCTTTCTAGTGAGTAGCTCAACTGTCTCCGGATGTG
> #27 JUNK SEQS
TTGCGACATCGAAACACAGACGGGAAGAGCGCACGGCTGCACCCCGCGGATTGCCGCTGACCCCGAATTGAATGCAAGTTGGGATATATCAAGGGAGGACAACAGGATCTGTCAAAATCAACATTGTCATTCAACGTCCACTTGATTAGAATCCGCTCGACCCCGGTCTCCAAATAAGCGGCCTGTAGCTGGATTGCGTATACACAACGCTATCTCAATCTCTTAGGCCCGAGTATTCACGTCCAATCAGGTAGTAACGCGAGATGTGTTTGTATTAGACCTACCTCCATTTTCTGTTATGTCCTACATCCAACCCCGTCGGACTAAGTACCAGTTTATGCAGGGTTTCGATACCTCCGACTCCGACCAATGCCATATGCGGCGTGGATAAATGGCGTGTTCCAGCTGACAGACCTTTAGTAGGGAACTGATACTGGTCGACCAGGACCATAACGTGGACCAACCATTTACTCGATAAACATCACATTGTATTCAACATAACTGTTCATGCTCTAGTTCCTGCGTCTACGAGTTATTCTGTAGCTGTGCCAATCTGGGGAAGGACGTATGTTGCAGTTAAAACTCACAGTAGCGGTACTT
> #28 JUNK SEQS
TGGGTGAGGATGCAGGATGGTGAAATTAATAACGGCCGTTGGCTGTGGTAAGTCGTAGAACAAGGGTTATGTCAGATAGGCTAAATTACTAGTCAGTACATATAACATGTGTGGTGCGGGGGACTCTTCCTACGACTCACAGAGCTAGGGCAACCAGCTTGGTTAAATCACCTCTACTGTCTTCCACTCATTGGGGGGGTTTAGATGCGAATATCCAGACTTCCGTAAGGACCATCACTGCTGCTTGTCTAAGCGACGCTACACCTGCACACCGTACCTGATTTCCTGTACTCCATAGAAAACCGACTGAGGTCCAGCGCCTATAAGAGGAGTGTCGACAATTAAAAGCTTTGTGTTATCGAACGTTAAACATAATACCGAACGTTCGTCTCCTTTTGTTGATCAAACCCTCCATATCGGGCTTCGGAACTGGGTGGTTTAGACGACCCTTTCTGGCAGGCCATTAGGTCCAAGCGGTATGTGTGACAATGCAGCAGTGGATGACTTTGTGCGAACAGCACTGGCTGAGAGGTATCTGAGCTTTTTAACCATAGCGCTGTTAGGACTTTACATATGAAGCCTAGCCATAGGTGAGGCCCA
> #29 JUNK SEQS
CTAATATTACCCACTGTTCTCTTTACCCGTGAGGACGTCGCGACTTTGTAGAACAAGCCAATAGGCAAACTCTTTGGGCCTTGTAGTGTAGAATGGAGGATCGGACCTTGAGCGCCAATACCACAGTACCCATTTTAAGTGTGTCTAGATGCAGGCACCCGGGCCCCCCTCTGTGAGGGGCATCGCGGGAACGGGATTCATGTCCCCATTGATGCCTAAGAATGGCGCCACAGACACTAAGGAGACTACTGCTCACGGGTGTTCTCCAACAGTAAAGAATTGCTTCACTTCGGATGCAGCCTAATAACAACAGGTCTTTGGAACATTGTCTAATCAACCAGGAAATGTTCGCCGGCGCTCTTGTGTTGACTGTTTATCTGGCTTAGAGTATGTCGCACACGTTGGGGCTCTCTTATCCCACATAGCCGGCTCATTTCCACGAGCTTAAACACGTCAAGGTAGAACTTGAATGAGATCATCGTGATTATCGGCAGGCCCACCTACCAAGATTGTCGGAGCGCATCGCTATTCAGCGACGGGGGACTTTACAGGACATTTTGGAGAGAATTTCCCGGACCAGCGCGACCTAACGATGGATGT
> #30 JUNK SEQS
GTATCGTGTACAGGGGTTCTTGCAGTGGGACAACTCTTAGTCGCTCAGACCAAGAGCGAATCATGAACTATGCCTAGTGTCTTCCTTTCTTAATTGTATGAGAGTAGGTCCAAACGTACATACTTACTAACCGGTGGCACGCGTCTCAAGATGCTCGAAGCGTTAGCGACTGGCCTCGTCAAAGCTATAAGCGCAGAGAATAGGCACGGCTTCACGTCGTGAAACCTCTTCGTAACAGTGTTCATTGGAAGGAGTGTGTGCCCCCCGCTCTGACGTACGACATGGGAGATACACGCTAGGGGCGTTGTAATGAGAGAAAATCGAGACCCAATGCCCATACTTTTGTGGTGTGTCGGCATGATCGATTCGTGGGCCAATTTGGCCTATAATTAGAGTTCAGAGAGTCTTCGGTATATTATTTGTCTCAGGAAGGACCGAATGGGGGGCCGACCTATGGTAAACTGCAATAAGGTAACTCGCCTTAAGGGCTGCACACCACCATTTATATATAGGTGGCCATATAAAACGAGTCGTAGGCCTACCGCTCGACCAAGACGGTTAGAGCAAACCTCTAAATCGAGAATGCAATTTTCTGTAGTC
