# Supplementary material for: A particle swarm optimization-based algorithm for finding gapped motifs
Source: BioData Min. 2010 Dec 13;3:9. doi: 10.1186/1756-0381-3-9 (PMC3022572; doi:10.1186/1756-0381-3-9)
Supplement: Additional file 2 — Experimental Dataset. The synthetic data sets and real biological sequences used in the paper. [file 1756-0381-3-9-S2.ZIP › synthetic/with_noise_seqs/34.txt]

> #1 AATCAnnnnnAACGC 473  AATCAnnnnnAACGC
GAGAATCTAAGATCCAAGAGTAGTAGAGTCCGCAGCTTATAGTTTATATTGGTACTTGCGTTAATGCGGCCGTACTCCTAACGAGATCGCTCAACTGGCATGGGGACTCATCGGCAGCCAGACGAGCTAGTTAGCGGTGTTCACTGCCTGCCTGTTAAGAGGTGACAGAGCTACCTTGCGCGTACGTCGGGAACGAGTGGCTGCATCACGGGAGGCAGTTACTAGGACCGTGCCACACCGTAATGTCGCACCCCCTTCAATAGACGCGTTAGTAGCTTTATCCAGGTCTACGATGCGATCTTAGAGTTCGAATCACATGTTTGTTACCAAGTAGCAAATCTTCGCCACCGAAGGACTCGTCATCTACTCCCAAGGCAGGCCTCTCCAAGGAAGTCCTTCAAGAAATGACACGTTCCACCTTCTGAATATAATGCATAGTCGCAGACTATATGGGAGTAGGATGTAGGAACCGGAATCACTGTTAACGCCTGCGAAGGGGGATCGCCCACAGCGGTTTTTAGGGAGGGCCATCAATCGACTATATCTGCGGCCATCGGATTATAATTCCAGAACATTTGAGACTACAGTAGGCCGCACTGC
> #2 AATCAnnnnnAACGC 19 
GGTTCGGTGATTTTAAGTAAATCATCCCGAACGCCGATCGACGTAGTGGAGTCTTACAGAGGGTATCCTGTTTCGAAGGGGCCTAAACAGGTAAGCATGTCCGCTACTGTCAAGACTAGTGAGTCAACTGACTGGGGTCCGGCTCCAACGTATGTAGTCGCCTATCTCAAGGTACACCATATTTCGTACAGGCCGAGCCGGAACAGCCTCATATGGCCGGCAAGCTGTAACGACTATACTCGGGCCATGGCAGGGTCCGCCTACATCAAGTCACTGGTCCCGCTATGCAATCTTGAGTAGGTAGATATTCAAACAAAGGCTCGGACGGAGCGCCCGACCTTCATGATGGCTCGGAGTGCTCGGGTTATACTTGTGATGTCTGTGATATCCTGTCCGACGATCACAGGTACAATTGAGGTAAGGTTTGTCAAACACCGTATAATAACAGTTGTGCTCACCCCCCGCTTTGTGTTCTTGTGGGACACAGGCTTGACACATAGGTCGAACTTTCGAGGCTATATTTTATAATCGCAATAACTAAAGATAGGCCGAACAACAAACTCCTCGTGCTGGCTCGCTTGCTTTTTAAAACTCTGGCCA
> #3 AATCAnnnnnAACGC 220 
CTAGGCATATCGTACGACGACATGTCCAGCGTATGGAGCCGTTCTATTCGTGGGACTCCGTTCTGTGTGTAAGTCGTACAGCGATGCTAGCTGGGAGATAATAGGCACCGCATTAGGGCGAGCGCTTTAGTAGTGAATGCCTCATGGCAATAGATTTGGTACTGAGTACCGGATGTCAACATGTTCGTTCGTGGGTACTCGCTGCCGGCGAGGGCCTTAGAATCACAGTCAACGCAGTGTCGCTAGCTGCCGATCCGTGTCACACGATCGTTCAGCTTCCCGTCCCTAACTCGACTTCTAAGTCGGGCCTGGGGATTTTTAGCGTGGGACGATGCCATTCTCACTAAGTAGTGTGCCATCCGCAAGCAGACCGCGCCGAAGGACCGGGGGATACTAAAAGCCTTTCAATACGGCTTTCGCTGATTTTTTTCACATACAACACTTGGGCTAGTGGGGCGCCCTCGTCGCCTGCACATTTAGTTCGCAATGCATACGAGACTTTCAACTTATCAGTGATGTCTTAAAGATTCGGATGACCTCCACTTTTGCGTCCACGGCCCGTAGTGGAACCCCTACGATAGTCATGGCTTTCGTTCCCCC
> #4 AATCAnnnnnAACGC 496 
TGTGTAATAACTCCGTTTGGGTCCGGTTAACTTCCGCCCCGGATAGTTGCGACTGTCCTCCAAACCGTTTACGCAGTTCCCTGGGACACACGCGTGTCCGCGTTTACGTGAAGGGAGAATAGCCAAATGCGTTCGGCTCCCCCTTAACAAAAGCGGGGGATATTCCCTAGACTCCGCCTCCTGACAGTGATCAGAGTGCTACAAGCGAGGCACTAGTGCCTATTGTCCCGAGTCGGGAGCGTCATCGGTAAGATGTGTAAGCGCGATAACCTCGTATCGTCGCGCTCATCACGGGAGGCGTGCACAAAGTTTCCCTAGTTATAGCTTTCACAGTCTTCACATCGAGCCCAACTCTAAGTCGACCTGATAAAAACGAATCCTGGGTCGTACAGGCTCAAAAACAAGTCGGGTGACATTTGTAGCGACAACAACCAGATTGGCGAGTACGTACAGTGGAGGCTGGATAAGTTACCATACATAAAATTTCTCAAAGTCCAATCACAAAAAACGCACTTCGAATACATACATGAGTCGAGCGACTGCCCAGTAGTCTTATAATGCCCGAGACAAGAGTCATTTACGCCCCACCTAGCCACTAGA
> #5 AATCAnnnnnAACGC 116 
CATACTAAGACCCGGGTATGAGTCGACTTCTACGAGCAGAATCCGTTCTTTTCTCTTGGGTGGAATGGTAGATTCCGCGGAGCCCGAAATTTCCTCACTACCACACGTGCCGTGTAAATCAAGTCCAACGCTGCATTTGCATATCTTGTTAGTCGACACTCTTTATGTGACGTCCCAATAATGTACTGCACGTACAAATGAACACGCGTAGTAAGACCGGCAACAGCAGATGCAGGGTACAGAATGAATTTCTTGTCTATTTGATATCATTAGTACGACCTAGGAAGCTGCTCTTATGCTGATAATCGAGTTTGGTGAAGGCCTAATATATCCTCCGGTGAGGTAAGTATCGAGCCGACCAAGCTTGGCCAGAGCAGATGTAATGCACCCGGGCTCAGTGTAATGCACCTTAAAAGCATTGGCATACTGCCGCCCTTCAACACCACTCCTATCCTAGCTAGCGTGAGCCTGGTTTTATACGCCTGATACGCTTTGGTCTCACTTATGAGGGATTTGTGGCATAATTGGACTATTTTGCAATGATCTCACTCCTGCGCTACCACATATCCTCACCTGAATCAAGTGACTTCAACCAACACG
> #6 AATCAnnnnnAACGC 535 
GTCTGTTTGATTTGCTTCGACTGTTGATATTGGAGATCTGGGCCAGATTGACCGACAAAATTTCTCGTGCCAAGCAACAAAACCGCGGCTTCGGGGTACCGGGGATGACGACGCGAGCTAAGCGATATACAGTGATGGATCAATGGAATTATCCGCCGACAATTTTTCCTAGTAGCGGGGCGCGATTCGTGGTCCGAATCTTATTGAGAGACCCTCCGGTCACACGTCTGGGGGCCAGTAATCCCAGGGACTAGACATGTCCGTTTCACAAGAGTCGGTCGAATGAAGTTGCAAATTCTCGATGGGTAAGCTGGGAGGGGCATCATCACACTAACGGATTGAGAGAACGGTATGCTCGTGTACTAGGTGCGACAAAAACGTAGGGACTGCGCCTCGGTCAATCCTCCTGGCCGATAAAAGCGATCCCTAGAACCCAGTTACACAAAAACATGGTCAAGTAATACACCTAATGCCGCCGGGTCCCAGCACCACAATCCAAGCTAGAGTGACATGCCGAGGCTGGAGCCAGCGTAGCAATCATTAGTAACGCGTAATGGAGACATCGAGGACTGCTTGAGTTTCGTCCGTCATGCGATGGGT
> #7 AATCAnnnnnAACGC 286 
CCCAATAGGTGTGCATTACATTCGTAAGGTGTCTTCGTAATGTCTTATTCTTCACAACGTCAGGTGTCCTCACACCAGATTTGATTCTCTGGACATTTCATGCATGCTACGAACATACTCCCTCGTACTCGGATGTCAGGCAGGCGCGAATCGTGAGGGCAATATGTAGCGTCACTTTCTTAACTGGGAATAATATCTTTAGGGGACCTGAGGAAGGGATGTTGGACTTAGAGCGCCTGACTGTTGCGACCGCAATACTAGCAAGGCTCATGTGCGATACACTCGAAATCAGTGGCAACGCTTACCTCATGACGGTGTCTTATAGTATAAAGTAGACCCCCACGGTCAGGTCGGGCCGAGGAACAGCCATGCTATCTACGGATCTCGAAGGGGGATCCACATGTTCAGCCATGAACCGCCAAATGAGTCGAGCGCATGTATTACTAGCTAGTAGGGGAGATGGACTCACACCTCGTCCAACGACCGTTTCTGACGCCTCGTGTTTGGCTGCAACCCAACTGACGGTTTTACGTCCGTTTGCCGGGTTGTACCCGTTGGGCTTTGACATAACGCTATGTGGATTCGTAACGCACAGGCTCG
> #8 AATCAnnnnnAACGC 475 
TAAGATCTCTTCGATCATTGATAAGGGCTAAGAACATGTCCTGTTCCAAAGATGACAGGAGGGGGTGGCGTGCCGAGTAGTTGGCGAGCGGTCAGTAACCGAATCGATCACATTGCGGTTCCGGCACCCTTTTTTCCTAGTGGTCAATTTGAACGCCTTGGGGGCCTGATATCGGTGGGCCCCCGTTTTGGCAATCCGTCGTATCTGTCCCTGGAAGTTCCCGCCGGGACTGAAGCTACACGTTAATGTTTCAGGGACAAGATTACATCCTTTTGATGGGCGTCAGTATAACATAAACTGGGCGCTGACATGGGAGATGTTTCTGCTTGGCCCGTGCCTTCGCAACGCCCAAACAGTTCCGGGTACCGGACAGGATAGACTACTGCGCCTGTGCGGGTACACCGACCATCCTGGGAAACCATAGAGATCCACGCAGGCGCTTACGTCGTGTTCTCGCGCGTCACGAAACGCAGGCAATCAGGTTAAACGCTGGTAATAACGCCATTAACGCGTCATGAAGCAATTATTATATACTAAAAGGCAGGACCAGTCGTACATAAGATGGTGGTTACAATTACAATTCCGCGGATTGTGCCCTAA
> #9 AATCAnnnnnAACGC 580 
AGTCCGCGGGCCTGTCCGCACATTCCCACCTCTGGCAATGGCTCTGGAAAACAACCCGCGTATTGGAGGTAAATCAGAAGACAACCCGTGAGTTCCCCATCATCACCGCGACTACACGGAAGTTCACTGCGTCGACTGTAAACTAGTGACGATCAAGCTAGGTTATCTCATCAAACGTTGACGTTGACTTCCCACCTGACGTGTTTACGTTTAGGTAGAAGCCTCGCCACGTCAGATGGGCCCCTTCAGCAATCTAAACAGTTTACTTTCCATGGGGTGAAGATATAAACAGCACCCAACGGCCATTGGGGTAGGAGGAGACACCCGGCGTTACACAATTGGGGAATGTTATAAACCGATATGCATGCTCACTGTAGGGCGTAGTAACGAATTGAACGCATCCTTCTCTCTCATAAAACGACCTTCTCTACTCTGAACGTGCCTACTACATCCAAAGACCATAGGGGGTACGCGCGTAGAACCCGGCAGTCGGGAAATGATTGCGTTCTCGTTTACCCCTAGGGAGGCCACCATGGGCTCGCACCAGGCTGGGAAGGTTATACTTTCCACGGGGATGGGAAATCAGCCAGAACGCGGGTG
> #10 AATCAnnnnnAACGC 431 
GCCACCTTTTCTCCTTACCGAGATGGGAGATACCAGGTGCGTATCTTCAATAGTAAGGCAGAAACAGTAAAGAAGCTCGACCATAATGGAGCCGCGTTGTAGCATTCGATGCATAATATGACTCAAATTGGTATTTTAGTTACTTCATCTCGAATAATTTCCTGCGCATTTGAAGTGGGTCTCCTCGTACTGTGAAACATCTGCAAAGGTCTGTAGAGCAAAGTGGTTATGCGAGGAGAGCGCACGGCATCAAATGGGCGCATAACGCATTCCCCGTTTTTAATATCTGTCTTCTTGGAGCAAGCCAACTTATTTATATCTAAGCAGAGGGTGGCTACTCATCTGATCAGGATTGATAACTTACCCCCGAGGTTCGTCTATGAGCGTATTCGGCTAGACACAGATTGTAGTAATGCCCCACGGTTGTCGCCAATCAAGTAAAACGCCTTGTAAGTTATAGACGCAGCTACGCTCCCGTACCTCGCCCCAGAATGCAAGTATCCTGTAAGAGTTTCCATGACGAAACAAATCTAGGGCGTTGCTGAATCTCCAAGCATCCTCGTCACAGATCGAAAACTCACTCCCGCATGAAATGCAGTA
> #11 JUNK SEQS
CATCCTCGTTGAGTCTCGTCCTCCGTGTCCTGGGTTGCCCATCGTGCAAACCATTGGCCATCGCTGACTCGTATCTCGAGGCTGAGCTAGTTTCATTAAGCTCCGGCAACGTGCCTAGGACCTAGTTGTAAATGCCAGCCTTAGCCCCATCCAACGTCAGCCGATTCTGTACGATTGAAGTCTTCAGACGGGTAGGAAGGTGTCTTCCTCTTTGGAGACATTGGACCACTGACCCAAGCAAATTGCTCGACCATTAAAACTGCCTTCACTACTTAGAATGAATATTAATACTGTAGGCGTAGCACCGCCCAGCTGAGTAGTGCGCCATGGGTATTCCCGGGGATGTTAGAGCGTTTATGTCAGCACGCGCTATATCTGGCGAGAAGTACCTTGCAGGTTAAGATGTCCGTGATCCTTAAAGTTACAGTTCATTAGGATTGGGGGTTCGACGGCGGGGACCCCAAGGGGGGAAAGGTGACGCTAGCGATGGATTATCTGTCATCAGATAAAGCTGACAAAGGCCGCATAGTCGGTGATCATCGACAAGACGGTTTCCACCGATCGGTTCCTAGGATGCCTGACCTCTACAGTACAGTACAC
> #12 JUNK SEQS
CATTATCCAATAGCATAAAAGTATAGGAAGCCGAATTCAAGAAACATCCTCTGCTGTCGTATAGAACTGGTAGAATATACGCCAGATCCCCCCCACGCAATAACAAAATAGCCTCTTACAGGGTTGACTACTACAACCCACTCTGTGCTTCCCTACCAGCCAACCAGTCTTTGCGAAACTAGCCGCGTGCATCAAGCGCGCCCTGTTGAACATGCCAAAGCCCGCCAGAGCCTGCCGATGCAGATTCTTCCAGGGATTGTCTCAGGCAGAGTAATTTAGTGTTACGACCTAGGCGATTAGTGCTGCTGCCCTCAAGGATTTACGCTGCGTTCCACACAGTCTGGTGCGTACGATAGGTTCGGGTGTTATCTCACTAAAGTCTCCGGTCCGGTAAGTAGTTTGAATAATAGGCCATAGGCTCTGCTAATGTTGCTGCTGAAATCCTACCTGAACGCCGGACCTTTTCAGTAGTTAAGAGTTATTGCCTATTCATATGCTAAATTTTTGTCCTGCGAGTTGGGTTCTGTAGAAGTTCGTTCACAGGTGAGCTCAGACGGCGACTGAGAGCTTGAAAGTTTCAGGAAGGGCTCCAAAAGAGAT
> #13 JUNK SEQS
CGACGGACCGGTAGATAGATTCTTCTGCCGCTACAGTCACTGATAAGCTGAGAAGCTATCGAAGCAAACACAGGATGGACCAACAGGAGCCACCGGCGTTTATCGTACGAGTCGACAGCGAGGCTAACTTAGTTTGTATCACACAATAGATGTCAGGATCTTTGTGAGGTTTCTACTTCCAAATGACAACCTAACTGGCCCAAGTATGACAACATTAATACATGAACTGTAATAGTAGCATCAACTACATCCAATACCTTATTTTGGAAAATCCTTATAATGGTGCTTGTTGGGGGAAGAAGTGTTCAGCACTGAGAACGTACCTTTTTCAAATGTGTTCAAGAGTGGTTCGAGTTCTGAAGAAGGAACTCGTAGGTAAGTCATTTGAGCCTTCTCATGCTTTGTCAGCCACGAAGATGGATCTCCCCATGTGGGGTGACTCGGCGACCGACGCCTGGATCGGTAACATGCGTTAACAGTTGACTCAGTACAGTATACTTTACGTGTAGCTCTAGGCGACGCCCCCACTTAGTCCGTAGGCGTAGGGTATATAGACTAGGTGCGAGATGGCTACTGTCGTAGGCAGGAGCGCTTTTCTTT
> #14 JUNK SEQS
GAGGCCCATTATCGAGCTGTAACTAATCAGCGGTAACCAAAATGTAAATGTTGAGGCCACTCTGATGCCGCCTCTGCTGACCTAGCGTTGAGTTAAGGCTCTCAAAGCAACCCACTCAGAGGTGCTGAGTTTGATGCCTCCAGGAAGGAAGGTCAACGATGAGAACTCGGGTTCCTCTCCAATTCATGGACAATCAAAGGGACCCTCGGGTGGTCATCGCCAGCTTCATTGCAATCTAACGTACGCCCGTTTTCATAGTTCCACCTTATTGGGGTCTAGGTCCTGGGGACCCGGTACGACCGTTAGAAGTGCATATCGCCTTTGCGGGAGTCCGACACCGATAATATATCGGACACTGTTCTAGCATGCCACAAGTCCAAGGGGTTTGCTCGGCATCACTCGACGGCTACTGTGCGCAAGTCCCGCCTCGGGATATCCGCGGACACTCCTTCAAGGGTCTGAGGTGCATAGCGGGGTCTAAGCATAGCTTACTGAGACTTCCATTGCGTAGTTATGACTTCTCAGCTGGGGATGTGCCAACGAAGTGGCCGGCTGTACCGTTGGGGATTATATTCCTTAACGGGCACCGGTCGGAAAATT
> #15 JUNK SEQS
CGTAGACCACCCTTTATACCGCTATTATTTGAGCAAGGCGTGTTCGTAGCGAGCCCACATCGATTATCGATGGGCTAATGCCTTGAAGCAGGGGCGGATCATTGCACGACAGGTCCTGTCGCTCTCTGCGTGCGATGGCGTCACCGGAAGCGTCTTGGCTCACGGGCAAGGTATACCTCCCTTAATTGCACGATCGCGGCCCACAAGCTTGAGCCGAAAGCGACCCAGAGTCTTGTTAATTGTGAAAACCGGTTTAATGAGCCCATCTTCGTAGCAGCATGTCCGCCGATTGAAAAACATGGGGATGTCTGTGACACGGCGCAGGATGCTCTCAGGTACATTACTCCATAGCCGATGTCTGTGTTACGCGTAGTGCATGTTACCGCAAAGTGCCCAGTGTCCTTACCACTAATCCCGGCGAAACCCCTATGGCGCCTGGACGCATGCCAGTAGTCAAGTCGGTTAAATTGAAACCTTGAACTATGGTTATAGCTCCTGAGAATCCAACGCCTACTTTGGACGGGCATAGATGAGTGGATACAACCTACCGCTATCCTCGCCCACTTTCTGCAGCGAAGCGCGCCCGTCTCGAGGGCGCGC
> #16 JUNK SEQS
ATGGCAGCGTTTCACTTAAGCGTTCCATGGAGCGCGGTACTTAAACTTCTCGGACTCCGATGGCCTTTTTAGTCGTGGGACTGTAAGCCACCTAGATCTGCAAACTTTCCTGAGGAGAGTCTAATGATATCCTGCACAAGCTACCGGTTATATTATGAGGTTTTCATGATACTCGATAAGATGAGGTAGCGGACCGCAACACGTGCTCCTAGGGGCCCCTGACGCGATTCATGTGAACCCCCTTACACGGAAGGTTATGTATGGGAGGGATTCTGCATGTCTTTCGGCGCCGATCGATAGTTCCGTGTGCGTACGCACGGGTAGTCATCACATGCGCACACTTCAGGATAGCATTTATGCTTGGCTAGTCGAAGCCATCTAAAATTTTGCCCATTCGATGCGGGAATATATTATTTGGTATACTTAACAATGGGAGGTGCTCCAAATGTGGGGTGCTGTAGGGAAGGGCAAACCACCATAGCTCACGATCAGAGGAACTCCTCTAGACGAGACCCGGAGCCGTCAGGATCCAAGTAAACGATTCAATGACAGTTTTCCTAGACGTAGTAAGATCGACCGGTGAGGTGTCCATGCGCCAAG
> #17 JUNK SEQS
AGGATAACGGTCCTTTGCGTTGTCTCGCCGTGCCGAGGCAAACCTAAGGTCCCAGCCAGTGCCTGTAACCACGCTCGTTAGCCACTCTTTGCATCGGCTTGTAACTGTTCTCGACATGTGCCTCAAAGCTCAGCATCGGAACCGCTGACCGTGGAGGAAATCAGTACATAATCCCTAATGCGCAACGGGTGCAGTTTCTGCTCGCGCCGCTATAATGGCACACGGCCCGCTTAACCTTTCAGCTTCGCATCCTGTGTCTCGTAGTGAGCTACCCAATGCTCGACCATACGGTCGCCACTCATGGCGGAAATGGTTTTGAAAGTGACTCGGGTGCCTTTTATGGGCCCCTCCTTCCAGACATTTCAAAAATATCGCGTTTGACCAGTAATCAGAATCATCAGCATTCGGACACGCCAACAAGCGGCGTCCAGACGTATCGATGCCAGGATGACTTTACTGGTAGCGGCCTACGGGAGAGTTATAAGAATTGGGGATAGCGGCTATGAGGGCGTAGTTGTGCGAAACTCTATCCGGCAGTTCACAATTTGGGTAGTCTTGTTCACTGGACCTGCAGCTCCCTTCACACCTTATAAATTGTAT
> #18 JUNK SEQS
GGAGACGCGTACAATCCAAAATAATATCTTAGCAACGGGAGTGGTCTCCACCTGCTGCACACTGCATTGGAACGTATGCAGTCGCGCTTCAAGAGAACTGTTTACGCAAGATCCCGAGCTTGTGGCGGTCAGCTTGCATGGTCACGGCAAATGACACTGACGTGGGATGTCATGAAATCATCACCCCTCTTGCGATAATGAATTTTTTGAACCAGTCTGGGCAAAATACGTCTGAGCTCATCCACATTTCCGTGGTGCTTAGATAACGTGGGATTCTGATAGCTATGGACGAAGTATAGGTACTAAATGCGGTTCTGTCTCTTCGTCCTATGAACAAGATTGCGGTCAGGTTGTAAGGCCGAAGCCTCTTAGCGATCCATATTGGTGACTGTTGGATCGTAGCCAGCCTCCTAACTTTTCGCAGTGGTTAGTTTCTCGCCTGATGGGCCGGATTGTCAGCCAAATCTCTAGGGGGAAAGGGAGGTACCATGCTGCGACTTCCGAAAAAAGGTTACGAGTCCCGAAAGACGTGTCGTCTAGCGCATGTTAGACATCATTAACTGCCCAGAAACTCGGTCCTTGATCCTACTAGTGTATAGT
> #19 JUNK SEQS
ATCTATCAATTTCATGCGGGGGCCAACAATTCGAATTGTTCGTGGGAAAGGGATTAAAAAAACGAGCAAATCTGTCATCCCATCTTCTTGATGCGGTTGTAGATATACGGGTGCACAGCAACTGGCAGCTCCCGACCAGAGATAGAGGGTGGAGAGTAAATGCAACGCGACACCCTCTCTGACGGCACCCGCTTCTCTATAGTCTAAATCTCCATTCACGCTTAGCTTATGACGCAGCAGTTTATTAATCTAAGAGTTGAGAAAGGACTCTGAGTACTAAATAAGAGCTACGCGGTAGATTTGAGCATAAAAAAAGCGTATCGATATTTAGGTAGCCGCCTCCTCCCGAATTCCTAGGTCGGTGGGTAAACTCTGTATCAAATCGGGACCCTTACGGCGTCTGTGCGTATTAATGGCAGGCTGCTTTGACCGATCTATGCGCCGATAGTGACCGGCGCTGGAAGTCCAATCTCGCCGGTCAAGGGATACGTTGTGCCTCCTGAACGCTACAACTGTTCACTTACGGTTGACCTCCATGTTTTAAGGAGAATTTTCCGACAAGCTTGTTAGGAGGAACAGCACATCCCTCGTGAACTGCGG
> #20 JUNK SEQS
TCGCTTGATACAGGTTTAGCGCTGCAGTCACCCAGCTACGCTGTCGGAGACCCATGCCCGGGTTGGACGGATCGGGAAGTAAACATTCCAATTTGCCTTACTTGCGAGGGCTGCATAAACAAATATCCGACTTCCATCGCTTAGACCCCCGCGTCGGGTAGCTCGACCCAGATTGAATCCCTGTGTCACAATCTATTGAAGTCCGTCGTGTAGCTACACGACGGCGCAAGCGCGATCCCAAAAGCTGGTTCACTGGCTGGCTAGCACTGGTGGAAATGGTGTTTGCCAATGGTGAATGTCATTTTTTGCCCTCAGTCTTGTCAGAAGTGGATCTGAGCGTGATTACTGCGAAAAGAAATTGTGTGATACGTTGGTGAGACAACAATACTTAGGGCAGCATTAGCGCTGTATAAAACTCGTAGCTAGTGTACGATTGCTCATAATCCAAGGTGAACATCGGCTCCTATATAAGCCGGGGGACGGCGAGCCAAGACTTCGTCTTTAACGGAAGCGCGCCAGGCGACTTACCTGAGCATTGCTTAACCGGGTCAATACTTCAAAGCGTCCGATCTTCAAATGTAGTTGAGCCGCCAGTAACGA
> #21 JUNK SEQS
AATTCTTCGCAGTTGCTAGATTCTGCTGGGGGGCCTAACTCCCACTCAATCTGGGATGGCAATGCACGAGCCAGCCGGCGCGCACTAACTGCTCTCGCTGTAATGCAAAGGCATCCTGGACAGACCCTGAGGAGCTTGTTAGCACGGAAACCATGCATCTATCACGTAATAACCCGTTTATACTTTATTCGTATTCGTGGGGTTTACGTAGGAACTTCTGTCCTCCCTATCGCACAAGGTTCCTCGTAAGTTTAGACTTCGCTTCATGTGCGTTCACAACGTAGATGCGGTCTGAATAGGGAACTCCAGCGACGGCCCGATCCGACGTCCCTCCAAGCAATGCACTCGATGTCTCCCAAGCCGGGGGAAGCTCGTGCAAGTTCAGTCTTCGAGAGAGACGGGCTAACCAGTACCATAGTTTCTGCCGTCTGTCTTCAATAGGATTCTTTGGGTCAAGTTTGCTACGCCGACCTGAGTTGGCAAAGCAAAAAGCTGGCATTACATTCGGAAAGAAGGCTTCTTAAGGTTGGGTTTGGAAAAAAGCCCTGAGATCATTGGGCCCAAAGTATTATATACAATAGTTATGTGCGTGTTGTCCTA
> #22 JUNK SEQS
CTACGAGGACGTCCTAAGGCACTTACGGTCGACGCTTTGTAAGCGCGGAATAGGAGTGAGATGCCTAAGGATTGACAGTATGACAATTTAGTTAAAAACGTCCGTGTTAGTTAAAAAATTACGTGGTGTAAGCGACATAACAACAACAAAAAGGTACTGATGGCAGGACGCGGCTGCATGATGGCGGGCAGATACTGTATGCCAGATTAGCCCATGGGCTGTTCACCGACGGGTTAAGTAACCCCCTTTAGCACTAGAGTCACTAATAGGAGTGTATTTGTCTTTGTCGGATGGGGGCGCATTTCTAAGTGCCCCAAACGGGGCAATGGGTGCTCGGCGACACGCGGCTTACCGGCGGAAATGCGATACCAGCGAGAGATGACTGTCACCCCATGTTCTCGATTGAGGGGGAGTAAGCAAGCCGCACACCCACCTTCCCTTTACGACCCGCTTGCAGTCAAGACTTAACCAACAGTATACCCACACCGAGGACGCAGCCTTCTACCTCCAGGCGTCTCAATGAACGCTTGGGTCGATGCAGTGTCGCATCAGTCTATATGGCCCTTCGCGGTCATGGAGCCTAAATCTTACCGGGCGTTT
> #23 JUNK SEQS
CCTGCGAAGGCTCCTCAAATCGATAGAGCTGGACACTACCTTAAATGCAGACACACTATCTCTTGAACAGGTCGACGGGGATTCATGTTCAGTACCACTATCAAAAGGGAAGTTTTGCTCTTTGTATTCGACAACAATGGAGATCATTCGAACTGCTGAAAACAATAAGGGGATGCTCAATACATTCGCGTGGAGTTTTGCGAGCGTATAAGACTACAGGGCACGTACGTTTCACGGCGGCTACATCCAAAGCATTTTCCTACAAGTTTCCAACGCCTGCTGTCTTAGGCACGCGGTCCTGGTTACACCGGACCCAAGGTTGACTGATTCGGACCATCCATTAAAGACATATCACCTCAGGGAGTCGGGTGGGTGTCTACGAATACATGAGCGGTGAGAGCTAAGTTTGTAATATTGATAACCTTCCTTCGAAGAGCTCTGCTCGTCATAATCGGATTAGCGGCATAGGCCCTCGCATCTTCGATCCGACACTTTTGTCAATCTAAAATCTTTCTGGACTCCAAATAGGCTTAAGAATAAATTTCGGTTTGAATCCGCTCGGATTGTTCATGTGCACTAAGGATCCAAGTCCGCACTTAC
> #24 JUNK SEQS
TATTGATTATTGGACTCCTACACTCCACAAGAACTTCGGCGGAAGCTTTTTATATCCTGGTAGACCTGTCACTACCCCCAAAATCTAGGGAGGGGTTCGTGGAGGGTTTAATCAGGATAGCCAATGTTTCGGTGACATCTACGCCCTCATACAACATCTGGCAGTATAAATACGCTTAATTAAACGAATTGCATTTTTTTTTTCCAAAAATACTAGCAGATAGTTCGTAGGACGCGGCGTCCTGATAGTGGGTACGGTCGCAGGGTAAAGTGTGAACCGATAGGCTCTTGCAGATATTCAGAGCTGCATTCTATCCTGAGCCGTCCACCCCTCTAACGCCCGACCCGAAGGCACACGAGTCTGTGTTACACGGCAAGGAGCTTCAAGGACGGAACTTATACATTCTTTCAGGTCTTCGCGTTATACGTCCAGCTGGGCGTCAGACCTTTCCGACGAGAATGAGTTAGCCAATAGTCATATACGAGACAACAGCGGAGACTACGAAGCACGTCTCCGCGGGTGAAAGAGGCGGTAGTGATTGGACAGTCAGTAAAACGCTCGCTCGGAAGTAAGACGGCTTTTTTTTACAAGTCGATACAG
> #25 JUNK SEQS
AAGGATATAAGTTCTGATTCTGACAAAACAGGAAACTCAACGTATGGTGCACTAGTCTTGTCAACCCCGCCTTATGTCCCGGGGGCCTACGTGGTATACCCGAAGTGCAAGTGCCAGGAGTGCGACGACTCTCGTTCGCGGTCAAGAGAAAAGGGTTATATATAGTTACAGTATTACTTCATCGCTCATACGCAGTTGTAGCTGAGTCGGTGCAATAGTTGAGTCATAGGCCAATATGGCACTGCTCCCACACTTGTGGGCTTCAGCTCTACATTGGATACAAGTTATGGCTGAAGGCCTCCCCAATGCTGGTGATGAGAGTTATTGCATCCAGTAGGTTCCCCACAGCGGACCAAATCAGGGTACTTTGGCAAGACGGTAATCCTCCGGCCCTACATAAGTCGTTGACATCAGGCGTGACTCGTCATCATTTACGTTTATGCTCTATGGTACCGAGGATTTGGATCTGAACGCATCAGTGGTATGACAACTATGATTTCTTTCCTCGATCGCCGATTGTTTTTGCTCATTTGGATCCCCCTAGAGTTCCGCACAGGAAGTTCCCGCGTGAACATCGGAATTCTACCTCCCAATGCCTAA
> #26 JUNK SEQS
CACTAAAGGCGCATAACCTGTCTTACCCACCCCGACGCTAGGCGCCGGTGCGTACTCGACTCGAATCGACTGTAAAGGTCAATTAAGCTGGGAATATAGTCCCAGCCAAACAAAAAAGCTCTGCTCCTCTGTCATTCATCAAGAAGAAACACAGGATTTATCTACTTTTGAAGGAGACGCGGGTACTTAGATTTTCGGAGAAGGTGATTTAGCTCGAACAGCACCTGTGGCGTTCGGCCCAGTGCAACACCGTCAACGTTCCCAAGGGATAACTGGAGTAACTTGTTTCGGGTAGAGAGGAGTCGCAGATGAACTTAGGGACAACTATTGGTCCCTGCCGATGCCCACTGTATAAATAAGGGGTTTGCATAATGCAACCTACTTCTAATAGGGACCTAGTTGAGCCGCTAATCAGGTGGTGACACGCAGAAGGAATCTAATCTACGGAAATTAATCTCGCCGTTGATTTTAGATGCCAGGACCAGAGCCAGGGGGAGCTCATTCTCGACAGCGTCAATCCTTACCGCTTCATATATATACTGGCGACGTGTTGTATCGTATTATTATTTTCTCTATTGCTACGGAGGGACGTAGTTTGTG
> #27 JUNK SEQS
CACGTGGTATGAAATCGCTTGCGGACGTTCCACTTACCTCACCCCAGACCTTGCGGTACGCTTGGGGTTGATTCACGGCTTATGCCAACGTGCGATAGGTAGGATTCCCGCCGATTCTAGCTAGCACCGTATCGTCCAGTGTAATTTAGTGAGGGTGAACTAACTTGATATCATCTGAACAGCGCTGTTGATTAAGTGGGGGTGCAGACGCCAGTCCCCCACATGACCGTAACTTTACTCTAGTGCCTTGATTAGCATTGGTTAGGTGTGTGGCCATGTGAACAATCCGATATGAGATATCACTCTTACTGGTTGTGTAAAACTGCCTCGGGGAGTTCAAAGGTGATAATCATGTGTCCATTTCTCAGGATTTCGCGCCGCGGAACGAGTACTTGGATCTTAGGCATTGCCTTTTACGATCACAATTAGATGACACGACACGTAGGATAAGGCTGCTCCCCCTCGATAAAACGTCAGGTGGGATCTAAAGGGTCTCCGGCGGGCGACAGCGATTAAGACGGTACAATGGCTCTGGCGTCAAAATTAACCCTTAACAAAGGCGTAACGGCTGCTGCGTCTAGTTGTAGTACCCTCGTGACT
> #28 JUNK SEQS
TTCTCGCATCACAATTACGCGTGCAAATACGAATTGCAGACTCCTAATGGAAGTGGTGCAAAAATTGCTCCCATGTTTGCCTGTGAGCGTCGTCTTACAAGCCGATCAGACATTTCTCGGCAAACTTGCTGTCTGCGTCCTTCGGATGGGATGATTATCCGTATGGCCGGGCCTAATTGCCGATGATGTATCAACGGGTAACGGAGGACACTGGGAGCTCGGGGGTACCACGCTAGCGGTGTGACAATGTAAGTGAGGCAGTGAGGGAAATGTCGCCGATGCTAACAGAGGGCAGTGATGAGAATGCCCCATGATGCTCCCTAGAGGGTCCTACTTAAACGCAACTTGGAAATAGTGAGCGTCGAACACGCTTCTAAGGTGGTGGCCCGTGAGTGTATTCCCAAGTATGTGACCGAGACATTAGTGCTGAATCAAATATCTCGCGACAAGCACCGAATTGTTCCTCCTGAACCGGTTTTTCATTGCTGATAAGCCGTGCCGCGTACGTACGGGGCATAGATGAGTCAGTCTCGGAGTGCTTACCGGCCTTCGCCACGATCCTGACGGAAATAACCGTTTGGCCAGCCCGAGTTCTATGAA
> #29 JUNK SEQS
GAAGCCAAATTTAATTCAATAGTATGATACTGCTAGAAGCACAACTTTTTGTGCTCAAAACTTGGTATAGAAAAACTAAGTTCCACTACTCGTAACTAATGATGAAATAACTTTCAAAACTCTGCTACTAACCAACAACAAGTACAACAAGAGCGTAGATTCCACCCCCGCCCACGCCACGGCAAATAGAACCCCGGTTTCAAGAGCCTCTCTACTACATCAAGCGATCTGGTGCTAGCATACGATGCAGACGATTGTGTGAGCGTATCCTACAGGTATTGTAATTTGGCCACTCAGGTTTGTCGGTGGGCCCGCACCGAGAAATGAGATCTCCATTTCCCTGGCATGCCGTCTTCCTTCGAATCCTAAAGGTAAAATTCCCCGAATCAGGGTTGAACCACTGCTTCAGACTGGGGTCATAGCTCTTCAAGGTATTTATGCACTTTCGCCCCAGACGTTGACATCTGCACTCGAACACTCTAGTGGAACTTCATCGTTTTCGATGAAGCTTATCTCTAGCTCGAATGTTCGATGTCGTAAGTACCAGAAACTCATGTCCGGAGCGCTCATCGGCTTCGACGCCACAGCGTTATGGGTCTA
> #30 JUNK SEQS
AAGGCGGTAGAGTCGCGAGAACATTGCTTATTACGGTACTGCGCTAGCCACCGCACAGATGTTTCCCACGATTGAGGTTTTAACGCTGTTCCTAAACCAGTACTGGCCCCAACCGTGCCCATGTTTTCAATAACTTTAAACAATCGGTTAAATTTGGTTGTTGTACGTGGTTTTGAGCACCACATCGCAGATCGGCACAGTTCGGATACTGGTTGTAAAAGATTTGATTACGTGCGGAGTTACGATCAAGCGGAGCGGACTCAGACAGCTGATTGTTAATGCCACTGAGGCCACTAGAGTTATGAGGTGGGATTAATGACCGGCTCCGCTCAACTATCTCTCCGACGTATACCGGAATGCGAGGCCGAGCCCGGTTTCGTATACCGGCCATAACGCGCCAGGCCAAAACGTGCATTGCAAGTAGAGAGTCGGATTATTACCATTAGGGAGGGGGAGCACAGTGGTCGGATTGTGCTCTCCCATTGTGTATAGGGACAGAACTGAGTTTGCAACTTTGCTGATATCAACTAGAAACGAACGCCGGAGGGTCCAACTCGTTCACCACGGCTTAAAGTAACGAGTAGCTTTGGAGTCGCAAGT
