# Supplementary material for: A particle swarm optimization-based algorithm for finding gapped motifs
Source: BioData Min. 2010 Dec 13;3:9. doi: 10.1186/1756-0381-3-9 (PMC3022572; doi:10.1186/1756-0381-3-9)
Supplement: Additional file 2 — Experimental Dataset. The synthetic data sets and real biological sequences used in the paper. [file 1756-0381-3-9-S2.ZIP › synthetic/with_noise_seqs/35.txt]

> #1 TTAGGnnnnnACACC 159  TTAGGnnnnnACACC
TTCATGATTTCGCTCCTTTCCCTACCAGGACGTGGGAGCTGGGTGTACTTTAAGACTCTGCAAAGGGGCTGTGAGATTCGGAGTTTAGAAACAACTTTCAGTTATCATAGCTGAGCTGATGAATCCGAATAGTTTGATCCCTAATGCGACCTGCGTGATTTAGGGGACAACACCAACGGGTTCCATAGTTAGGCCAAGTTAGAGGAGTGCCGAGTCCATATATGCAGCGCCGACAGCTCAATGACCCTCCTCCGTGGCTATATTCTCTGGTGCCTTGAGACCCGAAAGCATAAGTGCACATAGACCTTGCTTTAGTAGCGGAGTGGCAGGACGGGTACGGTGCGGTCTGGCATTTCCACAGCCAATTACGGAATGGTTCCCGCAGCGTCTTACCACAACCGTCGGTACGGGAAAAGCGGGGCGTGTATTCACAGTGCTAACGAGGAATTGGCAAAGTACGCGTCAGTCGTCTGCCAGGACAGGAGGTGGAATGAAGGTAATCACTCCCTCGATAAGGTAAAATGATCTGCTCGTGCCAGACAACACTGATGATCTAAATTCGATGTCTTTTAAACACATCTCGTTCTTCGGGATCGGGCC
> #2 TTAGGnnnnnACACC 502 
CCGCTGGTCTTTCGGGCCTTACTTTGCCTGTATCCGATGCTCAATGTAAGTAAGTTAAAAGAACCGACCGTATTCGGAGGGCGGTCCACGATGAATGACAGAACTCTCCCTAGCGGGAGTGGGAGTTCTACGACTATTCAACATGTCCTTACCTCTGAACCCTCTTCGGTGGATCGGGTCCAGGTTGCTGGAAGGTCTCTGTCGGTCACACTATCTGTAGGTGGCACGAGCGCGCACGATGGGTCTGATTGCGATTCACCGGTTAATGGACCGTATGGTCCCGTGCGTCTATCTTGAGAGGCTAATAGGTATCGTTACGCCGCGCAACGAACCTCCTCACCAAGGTCGCTAGCCAGCCATCAATTGAGTATAAAGTTTCAGCGTGTGTAGTCGTACCCACCTCGTACTTGTGAGCGCTGCCCGTATCGACTCAATAAATATGGTATCCTTGAACACACTAGGCGGCGTCCTAACTAACGTAAACCAGCCCCTTTCCAAACCTTTAGGTGAAGACACCGTCTCAGAGTAGACTTTCACTCTTCGTGGCGACATGACGGCGACTAATCAAACTTTGGCAATCCTATAGCGTTTAGTACACCA
> #3 TTAGGnnnnnACACC 196 
CTCTCGTCGAGCCCCTGAGCTGAGGCGTTGGACTTGGGAATGCAATTGTCAGTAACCGCAATACGTTAGTACGGCGCAAACAGAAGCGAGGACTCAGAAAACCGTGAAGAATCGTCACTATGACCCCTCCACGCTCATCGACGCTCGTGGTGATTCAAAGCATAGTCGGTAGAGTAAGTGATAAGTCTTCCCGACATTAGGTCTTTACACCGAAGTTTGTATAGTCGTTACCTCTACCCTGACTATGAGATTTTCGAACTAGATATTCAACTCGGCGACAAATTTCCTCTTCCTCCTATTCAGGGATAACCACATCCCAGATACTCTGCGCGGAAAAACCCGCGGCTAGAGGTGTGTGACAGTGGATGAATCGCTAGTAATTGGCCCCACGATCTCCGACGTGAAGAGCCGAAAGCGTGGCAGAGCGTTGCCCTCGCGAGTTGTTCACATTCTGGCTACTGGATCGCTAGCTCAGACGGCCCTCTCGTCTGTCGGTAAGAGTTTTCTAACGCTCGGGCCTATGGGACGATTGGGCGACGAGACCCAATCCGCCATTCACCTAAGTCATGGTCTAGAAGACAGTCTGAATCCGGCACTAAC
> #4 TTAGGnnnnnACACC 107 
TGGTCGATGCTCAAATAAGGCAATCCGCCTAAGGTTCTGTCGACGAATAGCGTCCAGTCTGGTAAGTCGGCTACAGGCCGTGAGTCGCAAATGTTGGTAACCTCGTTTTAGGTGAGTACACCATAACGTCGAGCCCCACCCACCAAACCAGGCTCGTGAGATGGATTCTCTCCAGCAGGCGCTAAAGTTGCTCTCGGCTCGGGTTACTGTCCAACACTTACATTTACCCATTTCTGGACATGCATGAACAATATGATTCCTAAGGTAATGATAGTTATTGTTCAGTAGGCTCGTAATAAGGACTGAGTAGCTCGTACTGTCCATAATTCTGTTTGGACCATGTAATACGGATTAGACCTGACCACAGCCTCACAACTCGGTGCTGATTCGCGATGCTAGATTAATACTCTCCCGATGTTACAGCTAGGAAGTTGTTTAGATTCACCTAAGAGTGTGGGCGGTCGGACCATCTGTTTAGTCCTTACGGTATCTTGCCGGGGCTCTGAGTTGAACTATCGGGGACCGGGCAATCTCAGCGCAACAGAACCTTTCTAGGGATGAGTTTTCCGGCGTGATGCCCCAGACAGTACGAACATCCAT
> #5 TTAGGnnnnnACACC 32 
GCTAGTGTAAAAGCCTTCTCTACAAACCCACTTTAGGCATACACACCATGCGGGGGTAAAACTGGGGGTGGCGTCTCATAGCGCTATGATGCCCTTTGGTAAAGTCCACAATCGACTATTTGAATAATGGGGGGAGTCGACTTTCAAAATATCAACAAAGGGAAAAGTCCTTAGGCGGGGCGGTGGATGACAGGAGGTCAAATAGCCCTTTACCTATTTCTACCGGTCCACCAACTCGAAGTATCATATGGTTTACCAGGATTCTAAATAACTCAACACAGTTCGATAACGACGCAGCCCCCGCGTCTTGACCTTATGATTGAAACCTTGAATTCGGTCCCCGTCCTATTATCATGCACAGCCGAGAGCCTTTGGATCATAAGCACTGGAGAGTGGGGCTAAGTGATGCTCCATTAAGGGTCTCACTGAAGACATTCGCGCGACCTGGCAAACTCGCCACCGCGTAGAGTGTGGCTCTCTTGTCCCTGGTTTGAGCAACGTTGCGTCTGGGCAGGGTCACCAATAGACGCTGACTGAAGGTAATGGCCAGGCGTAGCATACTGCACACGGTCGTACGGGGACTGATACTACATTCTCCAT
> #6 TTAGGnnnnnACACC 243 
AAGTATCGCTGGGAGCCAACCAACGTGTACTACCTCACACAGATTGAAGCCACCCTATTAAGACTAGTCGACCAAATCACGCCTGGTGCGTCATGTTCGATGGATGAGTATCCCCTTAGCGCGGACCAGTACCGGACGGATGGATTAGTGTCTGTTTATCTAGAGACTTTAGCGGACGTAAGCTAATTAGATGTTCTAAGAAACGTGTCCTGTACAAATATATCTTGGTTCTTCCGATCGACATTAGGACCAGACACCAAACATTCCTATCAACTCTTTCGGGCAATCCTCCCCCAGGTGCCGCGGTCCGGTAAAACTCGGTATACTTTTCCAAGGGCATAGGATGCACGGTCGTGTGCTCGACGGAAAATAGCACTCCAAAACGTTGCACTTCACTAGTACTTTAAGCGTCGTTAGGGTTTGGATTATCTATTTGTTAACTGTGCAATGAGGGAGCAGCCGCACAGATTACGGACTACTTCCCAGTCGGGTATACTGCTCCAAAACTCGGAAACAGACAGATGTTTTGAGTGGTGGACTTATTAATGCAGTACGACCTTGCGATGGCGTCCTAATCTCGATCACTAGCTCTATTTCCCA
> #7 TTAGGnnnnnACACC 444 
GCAGGTTCCCCATGCGGTTGAGGACGCGTCTCTTTCGTGTAAATGCGACCGCACCCTTAGATTTGGAACTAGTACCCTCGCAACCCGAAGGCCCATTCACAATTAAACACACCAGGCAGGTATACTACAAGAACTACTCCCCGGCACTCTCAAAACTAGAAAAACAATTGAATTTCTAAATCATCCCACTAGACGCCTAACCCAAACTACATGATTCAATTACTCTCGGCTTGAAGACGATGTCGGCAGCTGCACTTGCGAACGACCATTAGCATTGATCCGTTGAGGTTATACCATGCGCCAGCTGAACCCAAAGAGATGAGGGAGCGTTACTGGGAGGGTAGTAAATCTCCGTTGCAACTAGGTACTTTCGTTGAAGTCCAGTTGCAGGCGGTACACCTCGCAGTAGCTTTTCGGTATGGAAAAAGAGTTTCATTAACCTAATTAGGCTCCTACACCCGGACAAATAACGACGTTCACACACGATTAGAGCATCATACACTATCTGTTTTAACGAACAGCGTCCAGACTAGGACTTAGTTGTTTGTTTTCCCCGGCATGTTCCAGCTGTGGCGCAACTTACAGGTATTTGTTTATCCG
> #8 TTAGGnnnnnACACC 494 
CCGGTTTTAGGCTTTCGTCCTTAGGCCTGTTTACGTCCGCTCGTACAGCCTAAAGGCTGTGCTTTCGAGCCCGAAGCCAGGTGTTACATTAGCTCAATAGACTGCAATCACTAAGTAAAATAGATTATGACTGACTAGGCGACGATGATGATGGTCCAAAACTGCAGGGATCAATAACCTTCGCAGGCGGCGTACCCTTTTGAATAATCCGCTCGTTCACTGTTGAATTTTTCTTATTTCCGGATATGCTTCCGAATATGTGCAGACCAAGCGACCCATGTGTCCTCATAGGTATCAAGAACCTCGAGGACGGATTAATTAGGTGCAGCTTCAAACTCACCCTTCGTCGGCTATGGATCCGAGGATTTATCCAAAGTTTCGAAGTTCTGGAAGTGGGCGGCTTCTTTGTTACTATTTAGCGTCAGTTACCGGACTTATGTGGACGAAGATTTGCTAAGACTGTTTTTTGCTATTCCTGTACTTTAGTACTGACCTTAGGGAGTAACACCACTTAGTTCTAACACTACTTAGTTAGCATGGTACGATCTAATAGACCAGAATGTGTGTTCCGACTGGTTCTTCACCCGCATCTCCCATAAA
> #9 TTAGGnnnnnACACC 275 
GATCGCACGAATAGACAGCTTACACCTCCTTTTGCCTCGCCTCCCCTCTACTCGTGTTACGTAGCCTATGCACGGGACTTCAGGGGCGCCTTATCCCCCATGAACGGCTCACGTTACAGGCCCCCTGGATGTGGTTCCAAGACATCCACTGTCAAGTTATGGGAACTCGTGAATCTAGAGCGCGGCACAAATGGTTTTACGGGGGTGGCGAGACCTTCATGCGATGTTCAATGGGACATGGTCGCGCATGTCTGGGACCCCGAAAGAGGTAATCTTTAGGATGTAACACCGCTTCACGGACGAAATATAAGGATACCATCCCTCAACGGTGACGACGCCGCTACGATAAGCGTATACAGTTATAGAGACTGGGTACTTCACGGATCAACGTAGTACTGCACAGATGCGCGGGAATTCTTGGTGAGTCCCTCTTTTGGAATGTGGTCGCACTGAGTGCATGTACGAAAGACCGATCTATACAATCGGTTTTCGTTCTTCCAGTGGGTGTGGATGTAAGTTCGCTGAACTGTTAGGTACCTATTTGTTGCGGGCTCTTGAGATGACATGCACCACAGATACGGTTCAGAGGTGGCTTCGCGT
> #10 TTAGGnnnnnACACC 125 
ATAACAACCGAACCATGTCCCTGATTTACGTCCTGGTGTAATACCCATACACCGGACCAGTAAATGGTACTACACGCCCCGCGTTATACAGAAGATAGGAAGACGCTTGAACCGAATAAAAGCACTTAGGACCGCACACCACTCTACGACTATAAACTGCCACCGGTGGACGCATCAATACGACGACAATCCTTTGCGAATCGAGGCGGCTATTCGAGGAGTCCGATATAAGCGGTAAGTCCTAAAGAGAAAAGGGGCGCCGTTCGGCGAATCTTGTGGGGTGGCACTGTCTGAGTGCAACCTTATCACTGTGAGTCTTTGAGAACTTGATTCTGCGTCTTTGCAACCTAAGAGGATGTCGTCTGTAATGTGCCTCGAGCAGTACGCAAAGGTTCCGCCCTATCGTGATCCATCAATCCTGTCCGGTATAGTCCATAGTATAATCATAGATATACCGAGGCACGCCCGTAGTAGGGGCGAGGACGGTCGCTTCACGCGAAGGTTACCTTTTCCAGAGCCAGAATACGCAGCGCCCCGGACGAGTACTGGAGCAGAAAGCACTGGAATGGAAAAGAATTGGAATATTCTGGTTCCCCCAAA
> #11 JUNK SEQS
AAAAGAAGAGAATTAGGCCAAATCCATTCTTCTTGCAGTACTAAGAGCGTCGTCTACGTGCGAAGGGGACGCCGCTGTAAGGGCTGGAACTGATGGCAACGGTTAAGGATTGCCAATGAATTGTGACTCCCTTAGTAAGATCTAGTAGCCGAAAATACGCTTAGTGGATAAGCTTTGTCTATACTAAACGCAGGTCACCTCGGGCCCAATTCGTGGTGGCATCGCAAGCCCGTTACAGCCCAGTAACTGTAGTGCAGCGAGAGGTTTACACGATCATTACGATCGAGCCACAATGAGCATCCCCATGTGGAAGTGCAAGCATCCGTCCACACGGTGCCCTTCTCACGACAGGTTTGTATTCTCTCACGCGCATCCTGAAAAGGACCGACCAGACCGCGAGAGGTTTGCTGCAATAGAGGCTGTTTACAGGGGAACTAAATGGTTCTCGCTTAGTACTCGGTAATCGGCGTAACATGTAACAACGTCTGTCAGGCGTTAACTACAACTACTCCTGTGATCTACCGGTCCACGTGAAGCTGGGTAGGTAGGCCTTGCCGTTGACCGCCCGATCTTCCCACTTTAGGGTTAGGGTAACCCGAG
> #12 JUNK SEQS
GCCCGGGGTCCGCTATTAACGGAGGGAAAAGGCTTTCCCAGTTTGTTCTTTGCTAACAAGAGACCAAGCGGACCTTCGCACAGTTTTCTTTACTCGTGACAGCCAAACTCCACATCTGGGCCGGAAAAGACGTGTTGTACCCGGCCTAACTCGCATCATTCACAGATAATGCAATGCTGCACTTTTGATCAACCATGTTGGCTTCGCTCTAGCTCAGTAGAAGCGTAAGTGCCCAGTCCCAGTCCACATGGTGAAATAAGTGTATTTTAAAAGTGATTAGCGCAGCAGCCAATTCTGAGGAGGTCATAATGCCTCTAGCCTCCGAGCGGTATCTGGTCGTAACCTGATAGATTGGAATGTTTGAGATCCCCCGGGCAGCCACAATGAAGGTCCCCTCACGGGTAACCATGCAAGATAATGGGTATCTACAGTGCTGGCTGTAGTGGTTGGCACCAAGACTATTTCGCTTACTCTGTCCGTAAACCACTAGGCGCATACGTGAGTTCGCGCAGCATGCCCCTTGCCGACATAGTTCGATTGAACCAATCCATCACGCATGAGGGCCTTCGTATTCATCACTAAAACGCCCTCTGTATGACC
> #13 JUNK SEQS
TCAGGACTAGGCGGCACTCGGTGAGGACGCGCGGTAGCTTTGAGACGCATATGGTCATGTAAAGGAGACGTAATGACAGCAGAGAATATCTACAGTACACTTCTTATAACCATGTTGGACATCCTACTCCAAAGTTGGTGACTTTGTCATGAGAGGATCCAGCAAAAGGTAGATGTCCAGATGGTAATTGATACAACAGTTGGAGATTCACCTATGAACAGCTGGTGTTAGTGATAAGACGCGCCGTGGAGACCGTCAGAACTGCGTGCTTTAGCGAAAGCGGGTAGAAACACAGTTCCAAATCGATGCTAGCGAAGGCGTGGAGCTCGACTCCATCTGGGGATCCTTTAGGGATCCGGATATACTTGGCCAACTCGGAGTGACTTGAGCACCTCGGAAAGCAGTTTCGTTCGAGCTCCCGGGTCTCAACAGTCAGATTGGTTATGCGTTACCGAGGCGGGTACAATATTTCGGGCATTTGTATGAGACAGATGCTGCACATGGCATGAGCGGGGAGAAAAGAAACTGGTTGGCAAGTGGGTAACGAAGAATGATGCGAAGTGAATAGGGAAGCATTATGATCGTAACGACATTCAGCGC
> #14 JUNK SEQS
ATCGAGCTGCCTAGCAGGCCGGCGCGGAAACATGGTATTTAAGCTTCCCGGAAAGCGACGAGGACATCAGAATGCGGGTTAGTAGCGACTTGGCGTGCAGACGTTACCGACTGATAGCCTCACTCTGTCGCCTAATACAGCCCAGCAAGCTTCCGTAAGCTAGGAGCATGGCTACCCCCTTCTAGCTGGGACGGTGCCGATACGAGACACCTGATACTTTCTATCACGCTTATAGATGCTAGGGGCTAAGTCCAAGACCCAACAATATGCGGAAAGGTGGCGAGGACGGGTGGAGGTGGCAATACAGTTCCCTCTCGATAGGGAGCTCTCTTCGTGGGCGTTTGAGTGTGGCACGGGCTCGGCTCAGTGTCCGATTTGCGAATACCGTGGAAACACGGCACGGATCTGAAAAATCCCTATCCAGGATAGACTTTTGAGAATACTTGCACCATGACCAACGCGCACCGGTGGGGTGCCTGTAGGTGTAGTCAAACACGGTGAGAGCGATCGGGAACGTCAGGATGCTAAGTGGCGCTCCGGTAATACCTGCCCCATGATGGTAAATCTAGCGCCTACACATGGATGTGGTAAGCCGAGGAC
> #15 JUNK SEQS
TGGCCTGGATCTCCGTAAGTCGCGTAGGGGTCACGGACACACACGGAGTGGACTGATAGCGCTGTCATGAAGCATTTAGGGAGTTAATAGAGATATCCGTCTGTTCGGCAAAAGTAGTTGGTAGTCCAGTTTGCGGTCAACCAGTAGGTCACACTTGATAATTGAGATTCAAGAGCAATACACGCCCTCCTCAGAAAAATCAATAGCCTACAAGGCTAACCTGCGGCGTCGACGAGACTTCAAGGGTGGATTTCACAGATTGTCATTAAGAGGAAAGTGCTCATTCATTAGGGCTGCGTCATTGTTTCTCGGTTCGAGCTGTCCACTCTGTACGGAGCGCTATGTCATTCGCAAGACGGAACAGTTGCAAGTCGCATCAGGGTGGGTTACAAGAGCTCTACCTGTCTGGTACCATAGGTGTTGCACTTGGTTTTGTACCGAGTCGTCACCGCAAGACCATTTTTGCGGGTCGCATTTCTCGCGGGATTGTTCGGACTGTCGATTCGTATGCCATAGATCGGATAGACCGCGACCAGATTTCACCACTAACGGCCGACACACAAGCACCTACCAGGATGATTGCAATACTGCAGGTTGACG
> #16 JUNK SEQS
AGTAACCTTCGGATTAGTCGCTGTCCTTCACCGAGGGTCCATAAGTAAGGGACCTGGGCAGTCATTGCGTTTGTTAGACAGTATAACTGGTCCACCAAGGTCCGACGGCTTTTTGTTTGGCCTTGAAGAGAAAGGATATAAGTTCCGCACTCGGAAGAGTTTTTCCTACGACATAGATTAAGCGAGTGGCCCAAACCACTGCATACCAAAAAGGGGACAGTGATGACAAGTTATGAATCATCACTTTTATGTCGTAGAATGTGGGATTTATGCATCTGATCGTTAGTTGTGAGATAAGTTGTCTTAAGGCCTTAGAGCTAACCGCATCGGAACCTACAGTCAGAACATGTTTAACCAAGGTGGATGCAGTTTTGTATATCTGAATGCTGAGCGAGGGTGAGGTGATGTTCAGTCGGTAGCAATGACATATTGCTACGGACTATTCGCAGTGGTCAAGCTGAGACCCGTTGATGAGAGTAATGGGTGGCTCTTAAACCGCAACTTCCTTCTTAGCGCACTTGGTGGTATGCAGGTCACATGATGGAATACGAACTGTGGTATTTGGAGTCCCCATTCAGCCCCCGAACTGATGTGAGTGCA
> #17 JUNK SEQS
TTCAGACGGGATACCACTTATTGTCGCAAGATCCTACAGATGTTACTCATCTGTGTCTACGACTGATTCGTAATTAAGGACTTTTGTACTGTTTTCTGCAAAACTTCTGTTTTTTGCGGGCAGATCGTTTTATACTTGGCGGCCCATGGCATGGTCTCATAATAAATTGCCATGCAGAGAGTTACGCCAGAAGTAGTTCCCGGAATCGATGGGCGAATCACCATACCTATACCGGGGTAGGTACAGCACGATTCGTGAGGTGAACGGTCTCTGCAGTCTATTTGAGCGGTCCGCCTTAGATTTCAATTCGTCGTTGCCCTAGAGTCCGCTGAGCCGCCCTTCACATACACACTATGCCATAGTTTCCCGTACAATATTCAACCTCACGCCCGTCCGGGTACTCCTACTTGTTTAGAATTGAAATCCGTTCTCCCGACATCGGAGGTGTGCCTGCGTGATCGGGTTCTCCTGTCGCACATACATTCCTTGGAAATTAAGCCCTATCGTTGGTTGGTTTGGCAGCACAACTCGAATTGCGCTAAGGGCCCTTTTGAATCACAGTAGGAATGCGTCCCTGTCGGACAACACGCCAAGGTGTGA
> #18 JUNK SEQS
ACTGGCCAAGGGGATTCTATAGTAAGTGCGGCTGTCTCCTTACGAACCTCCTTAATGTCTCACAGACCCTACTCTTGAACCCCCGCAAAGAGGCGACACTTCAGGTCATCGATTCCAGCAACGGGCGACTTAATGGGTTCACCTATAACGACTTTGACGCACCAATGGGCTGGAGGTGGAATCAGAGGCATCCACCTATCCGTAGCGGACGAAAAGAGAGGTTTTCAGCTTGCGGAACGAGAAGACACTATGTGCGTGAACTTTCCTCGCCACGGGTGTGGGACAGTAATACGTAACTCTATAGCGAACTGTCTCCCACCAGGGCTGGGAGTTGCAACACAGCCCGGGGATGGGCTCTGTTAGGGTGGAGAACCCGTACCAAAGGCCTATTATCGCCCACTAGACTTATACTACCTGTGTGCTGTCTAGTCGTTGATCAGCGGGTTCGGTCCCATACGAAGCGCCAGAGGGTAACAAGGGGTTTTGTACTATAGACTGCCCAACAGCAATTGGGCCCAGGTGCACCCAATCCTCGTTAAATTGGCATGACAAACACTCCTAGATTGTTGTTGGCATCTGGCGGCAGGTTTGACGTAAGTT
> #19 JUNK SEQS
CGCTACTCACTCTCGTTAGTTATAGGCTCAGGTTGTACAAGAGCCACCCTAAATCGCGCGGTCCGTAGACTGCCTGCATGATTAGAGAGAGATTGGGGAGTTAAAATGAGAAGTAATTACTTGGGAACGCTGAAGCACTAATCGTCGGATATGGGAGGCATCGACCCCGACGTGAGATCAGCAATGACAGCATAAACCCTCGGACGTCCACTCCTATACAGGACGACTCGTGACGCTCGCCAAGCAGCATCGGCTACAAGGTAGAGATAGACGCAACGCCGGTATGAAGAGATGGTAGTACTGTAGTCAAGGGCGCTTCCTTCTCAGGGCGTCATCGGTTTCCCTATGTAAGACCCCATACGTGGGACCTAAACCTCAGACGTCTAGCAGCGAAAGTATATTAACCTGGCTTTGATGGATACCACCTAGGACGACTGCCAGATGGTCCCCAGGCGTGCAAAAGGCTCTAGTTTGCCCGGGTGACTTAGAAGACAGGATCAGATCGAGTGCCCTGGTCTCCTTGAAAGAATAGTATCACATGGAGATCCGGGCCAGCCACCAGTTGGCGTCCGTGATCCATTTAATGGATTCTCAGTGTGG
> #20 JUNK SEQS
CTAACAAGCACATGATAGTTGCGTCCTAACGCAGGGGGATGGTGATCAGAAACGTTTGTATCCATTGCCGAAATGAGTCATCACTAATGTTGAAGTAAACGACTTTTCGAGGCGTCGTACGTTGTCCTCCCTCGGAGGCAGTGAGCCAACCGAAATCCTGGAGTGATAGCCCATCGCGTCTAATCAGGGCCACTAATTAGACTCCATGGGTCTTAAAGGGATGCGGCGGGAGTTTATTGCCGGACGACATTAGGGCATTGCTCCGACCTAGCGACTGGCGCATTGCATATCGGGTATACGATTGTCGCTTAATTTGAACATGGGCCGAGAGGTGCTTTAGGAGCTCTTCAACTGTAACAGCGACACATAACGCTAACTAGAATTGGTGATACCCGGGGCTTTCAGCATCAGCACATATCAGGCTTACCGTACGGCATGAAGGCTTCGTATTGCCGACTGTGGCAAGCAACATTGGGTAGATCGCGACTATTGGATGGAGTCTGACAGAAAATGTAATGATCTGTTCGCCAAGTGGAGACGCCGTAGTAATTGGCCCGTTTATCTGTAAACTCGCATTTTATGGCATTGTGGTCTGTTGAT
> #21 JUNK SEQS
TTAGAACTTATGGCAGCTCACTTGGCGCAGATCACCAGAAGAGCCGTGCAGGTCCGTTTTCAGGAATCGTCCTTGCGCTTGGGCTTTGGTCTTACTAAAGTCTTCCATTTGCCAGCTGTCCCAACCTCCATCCTAGAACTTAACATGACCCGGGGTTCACCAGTTGCTGTTCTTGTGATTGCCATTAGCATGACCTTTTCGGTCCCAAGATACCAAAAGCCGACTCCTAAAGGTTTCATTATTCATCAATGCCGGCTTAATAGCAGCCGAAGTTTTGAAGTGTCAGGTCGTCGGGGATTGATATGTTCTTTGCTTCCCAGTATGGGAGCAACTACGTATGTGAACACGCCCCCATTGTCATCCTCGCAGAGCGTCATGGAATCCAACGAGGTAAGCGTGCTAGGTAGGGATGAAAACCGCTCATCTCTGTAGTTATTGCCGAAGCAGGCCTAGTATGCGCATTTGTGCCAGTAGGCGATTCGATGAGACCCCAAAGTTTATCATAGCGGAGATGTCGGCTTTATTACTTATGCTGCCTAATGAGATTGCCCAACTTCAGCAGTGCCTTATTACTGCGGTATAATCAGTACACTTTACGTC
> #22 JUNK SEQS
GGCTCACAGAACCAAGAGCCTCGGCCTGTGTCCCCGCGGTGGATTAGTGTAGCGAGTTATGTATACCCTAAGGACCATCTTCCAACGTCGGTCTGGATTATAGGATTCTAAGGCGGGACTGAGTTACTACTTCCCCCCGACGGTTACGATCGTACGATCAACACGCGTGCTATCTTCCCCAGTTGCCTAGTATTCGCTCTACTAGTTAAACAGCTCGAAGGTGGTTAAGCTTGTTCGGCGGGGATCCCCCTTCCCAACATTTGCGCGATTGCGACCCTTGAGGCATCACCTACCCTGAACTGGCTATATGTTACCAAGCCAACCGTAATAGGTAAGATGTCCTCGAGTGTAGTGTCCAGAAAGTAGCCCAAGCTAATGTGCTAACAGGAAGAACAATCCCCGTTCTTCCGTGCTTTTCCTCAACCACACTCTCCGGACTGTGAAGTTCACCCCCGGCAGGTACACTGCAGTTAAAGTTAAACCCGATTAGCTGTTTGCATTAGAAGGTGGTGTCACCTACCGATCTGTATGATCATTGGCCGAATAGATGCCACACATCAGTACAAAATGCAACATCGTCCAGCCGTCCAGTTGAATAAG
> #23 JUNK SEQS
TCGTTGTACGCGTTTAGGGTGATGGTGCAGTTTCGGACTCAATTAGTGCCCTCACAATCACCTCGCTGTGTTTGGTCCCGTGCATTATGGTATGCCTAAGTTCGGTCTCGCAAGATCCGATCAGTCTTCTCATTGCGTATCCTGTACCCACACCGCGCATCCAAAGCTGCGTGGCCGTGTTTTAACCGGCGTTGTTAAGGCCGTTTCCGTACTTGTATGGCAGAGCTGGGCTTTTGGATCTTGGGAGGAAACAGCGAAAGGCCCAATTAGAACGGTTACTAGAAACGACTGAAACCACACTACCGTACAGAAAACACTCTGTTTTAAACACCAGGGCGACAAGACTCGGGCCCAACCACGAGTAACGCAGTATCCAAGGGAATCATGCTTATCTTCCGTCAGCTTGTTAGCAGCGGAAAAAATCTTTACGCCATCTCAGGGTGAAATCCTCCTAGGTCTATAGTTTGCTATGACGAGCCTAGATTGGGACTTCCTCACGTGCCGGAGACATGGTCCGTAGATCGAATAGCTAGCGACACGAAATAGAGCAAGTCATGTTAATAGAGGCGTTTAAGAGGGTTGCGTCGCACCAACGATCCG
> #24 JUNK SEQS
ACCACTATCGGAAATACCCGGTGTACTAGCGGGTTTGTGTGAAGATGGAAAGTGCTTCTCGCAAATTGGCGACGTGCCACCATAGCAGGTTACTACGTACAGCCAATCGTGTTCAGGAAATTAATAGCTGGTAACAAACGATGTAGCTGCTCCAGAAACAGATGAAGACTTCGCAGTGCCTCGACAACAGCGGCAGCGGGCCTTGAGCGTGCACGCCGTGAAAGCCATTTCCACATCGATGTAGAGACCTTCTAACCAAATCCAGGTTATGGGTCGCCAGATATTAAAAACAGGAAATACGGTCCATTCTCCTCCGCCTGGAGAGGATCAATTTAAAATCTCTGGACACAGTAATGGACTACGTCTACTTGGACCTCGTTGCGGCGATGGGGTAGATGCGCACGCGCTAAGGCAAGGACAGTTGTCGTTACAAGGCATAATGGATGGCTTGCGCTGGGCCGGCGCATCTAGTGATCTGTGCCTAGTGACTCTCGCGGAAGAGCTGAACGTTAATAGGGGTCTGGGTCATCGATTTCATTGTGGTCGGTAAGCAAAGTCGTGCTCAGGACCTAACACAGCAGTGGAGATTTGCACGATACC
> #25 JUNK SEQS
GACGCCTCTAGGAAAAGCTCAGGATAATACAGCCATTAAGAGAAGCAAGACGGTGCTGAAAAGCGTACTCTTTAAGCAGTAACGTTATCATCCCTTATATATTATTGATATAAAGATGTCTGGATCTACTTCGGCGCTGCAGCAGTAGGTTCCCCCTACATACCTTTAGGCGAGTGGTAATTCACGCAGGACTCGGAGGTAACAGAGAATATGCTTTCTCTTGGCCACTTATTGTCGCGGAGCTACGTGGCCCTAGAAATTAGGGCACTGTTACGAGCAATCCAACTCGTACTTAGAATTGGTGTCTCGTCCATGAACCGAGATCACCAACGTAAGCTAAGCCGATTCAATAGTATTCCTGGCCGGTTCTTACCGCACGCGGCACCACTCACTGGCACACCACGCATCCGGTAAACCAGACTCACTCCCCGGCAAGATACCGCCGCTACCAGAGGCCTGGACAGCAACAAGCTTTCAGCCTGTAACCCAAACCATGCTTCACGTCCACTGTTAGTAAACAACCCGATTAGAAAGTCATGTCCGCACCAGTAGAGAGGTCGGCGGACTACCTGTGATTCTCATACCATATCGCGCTGGGGT
> #26 JUNK SEQS
AGGTAGGTTCCAACCGCAGACAGACCGAACTATCTTTCGTGTTGAAACAGGGTAGACAACCACACATCCGATCTGGTGTTCCCACTATACACCGGGGCTATTTCGCTCAGCCAGCCGCAGGCTTTCGCTCCGCCTTGGCGCGTCAAGGGTAAAAATCGAATGTATGACCCAGTTTTACGGAGGAGGTAAAAAGTACGAGTCGCAGAAGCGAGAGGTCGTCGTCATGCCGTAAGCAACAGGGGATATGCCCTTAATTGAACTACCCCCGGTCACCTGACTCGGATTTGCTTGTTTACCGTTCATTGTCGAAATTAGGAATTTGGTCTAGCTCGACCGAGAATATGCCACGTACCTATGACTATCAATGACGAATAGACGCTGCCTACGGGACGTTGTGATTGTACTGCCCGATACGATCTCCATATCTCCGCTCCCCTGGACGTCAGCTTAAACTAAATGCCTAGACTTACACATGACTTAATACGACGTTTAGTTGCGGCAGGACAATTTTTGAAAAGGACCAAATGCGAGGGAGAAGTACGTTGATTGCTTGTTGTGACGGTCTCCTTATAGTTCTGACTTACGATCGTGAGCCCGGAC
> #27 JUNK SEQS
GACCTAGGGGTCCTGTTGCCCTGTCTATGCCACGCATTGCCCTGACGATTCCGTATTCTCGACTGTTCGCTAGGGGTAGTTAAGTACGCATTACGTACAGGTGACCTCCCACCATCAATGCTCCAAAACCGAACAGGTTTCTAGTTTTATCCGTGGTTGAAAAACCGTACTCATATTTTTGAAATGGGCATCCTGGAAGCGCGGAGGTGCGACGCCCTTGAGACGGTGGCTAGGTTACGGGCTTTAAATATTGTAACATTCGAAATTCACTGGGCGGGGGGCCAAGCCGACTGCTTAGAAATGGGTAACTGTAAACGCGACTTTATGACGACGGAAGAATTTTATTCCATCCTAATTTACCAGTTGTCTAAGTTGGGTTGTATGAACATCCAGTACGTGCTGTGGGAACTTATGGAGAACCCGTAGAGCGTCCTTTCATGTGTTCCTTCTCTATGACTTGCGTGCTCGTCCGTACACAATTCGTAAACTTTCCTTTGCCCGGTCGCGACGTCTCATCAACTTGCGCAAGCCAACGGGAGTGCACGCAACACCTTGGAGGTTATTCCGTCAGTGTAAAAACACGAAAGCGAAGATCCCTAG
> #28 JUNK SEQS
ATGGGGGGTTTTAGTCGCGCGGTGCAAGAACATTGCCATATTAACTCTCTATCTCGACCAGGACCGTGGGTGCTGGGTGTGGGTGACGCGGTAGCCAAAGGTAAGGGACAATTGGCGATAGCTTTAATAACTTGTCACGGGGCCAAGTACTGGGCCTGATGCGGTCTATCGCTTGATATTCGGTATATCATACCGCTCCGTTTGGCGGCCCGTTCATCTACGAGAGTTAACTTACGCAAGCCACCCCAGAATTCCTTCGTCTGCTATAATGCAGGCTTCCAGATTCGGGAGATACGAAGATAGTGACCAGGAAGTTTCGGCAGAATGCTACGATCGAGTACCACTTCGATACTGCTCTAATGGTCACCGACTCCCAAGGACTCACGTTCATAGGTTGACAAGACACCATACATGAACTTGTTTCCGCTTGTTATCAAGCTGGTCATGCTCAGATACCCAATAATTCAATCTGTTTTGCCCTCATAACCCCGACGTCTTCGAAATTATGCATACTACTCGAGAAAGACCTGAAGATGAGAGGTGTTGAGTTTGTTGGTTTTCTTTAGCACCGTCCTATTGTGCCGCTAAGTTTTGGTCATG
> #29 JUNK SEQS
CGCGTAGGACCGGGATCAATATGTGCGTCCCGTGCGTTCTAGCTCGGGGGGGGACACTTGCACAGGTCCAAGGGCTATGGGACAAGAGGTATTCTCTGTCGTTCCAACTGACGCCTTCCCACATTACGGATCTGGCGGGGCGTTTCGTGTATCCGACTGTTGATAGATCGCGCACACATATATACCAGCTCACGTCATACGCTTGCTTCTTATGCAACGCATCCCCTGATTGCTCTACGCAGCTAGTAACCAATGGACAAATTCGAAGCTTCCCACTTGTATACGGTGTTTTGGCCGCTAATCCAGTTCCTGATTTCGCACATTGAACGACGTGATATGGACAAATTCCCCGCCCACGCTGGGCAGACCGTCATCAGCGTGTCTAGTGAACGGTTTCTAGGTTGGCGAGATAAATAGTGTTACGTCCCACTGATAGATGGTCGTCCATAGGAGAGGCTTCAGAACAGCTATTCCGGTGCTCATTACCCAAGATGAATGGGGCCTTACGGTCTTCTTGAATCGTACAAAGGGCAAATAGCGCGGATCTGCTCGCAGGATGTCCACCAACGCTTACTTGGCACGGTTCCTAAGCCGTGTTTC
> #30 JUNK SEQS
CGCCAAAGTGGAACTTGCTGCCTGAGATGTATCCACGAACGGCTTCGCGCTTTTCTCCGTAGGCAGTGTTTCCAACCTGTAGGTCTGGAAGATAGTTCCGAATCAAGGTCCTTATATCGAGAACCGAATCGTCCCCCTTAACATCTTAAGAGGCTTTTTTACGCTTTATGCTTCTAAGCAACTTGGGGGGCGTTAGTTTGCACCCACCTGCTAAGGTCACTCTGCTCAGAGAATCCAGGTCTGCACTTGAACCTTGTAGCAACAAGCACTTGTCTTGGGAGGCACCGACCGGCTGCGACTTACGGACAGTCCCGCTTTTCACTGCCTTCCGCCTTTTCACACGGTTCTTAATGTCTACGGGATTTGTGTTTAAGGTCTGATGACCCAGGGAAGTACCTTCGTCGCTCGGATCGTTAATGTGGTACTGGGCTAAAGCTAACATTGGGGGCACTGCATAGGTTCTAGGCCGCTGAGAGATCCTGCGTCCATTTGCGGTAAAGCTAGCCACACTTAACTCTTAGGGTCCGCCTAGGAAACCCCGACGAGGCCCCAAATCCGGGCGATTCTAGCGACTTGCCTTGCTGCGTGAGACAACTCAAT
