# Supplementary material for: A particle swarm optimization-based algorithm for finding gapped motifs
Source: BioData Min. 2010 Dec 13;3:9. doi: 10.1186/1756-0381-3-9 (PMC3022572; doi:10.1186/1756-0381-3-9)
Supplement: Additional file 2 — Experimental Dataset. The synthetic data sets and real biological sequences used in the paper. [file 1756-0381-3-9-S2.ZIP › synthetic/with_noise_seqs/36.txt]

> #1 CTGCTnnnnnCTTTG 549  CTGCTnnnnnCTTTG
TATTTTCTGAAGGATCGCAGCATTGGGCAACTAAGATATCATATTTACACAGCTCTGACGAGGCGACCAAGCTGAGGATGCTATTGGCGTTGCCTTGAAGATTTCTCTACGCAGATATAGGACACATTCAGCTCCACGACTGGAATTCGATAAAACCACGATTTAATCTTGGCCGGAGTGGGGGTTTATAGTTCGAGCCCCATGCGACATTGGCACATCTATGTAATGGCTTCTCGCGTCCGTTTTAAGCTGAGGCGCTAGTTTGCCTTAAAGTAGGAGAGCTGTCTGGTGCGGAATGTGGTGCGGTATCACGTTGATATGGAAAAATGTCCGAGAGCACGAGAAGGACGTTCTTCATCGGGTAGCACGAGAACCATTCAGATTAGAACCGTAGTGTTTGTGGTTTAGTCGCCCACTACAGATGGGACCATAGGTCCTTAACCGGCTCGCCACAGTGGATGATAGGCTGAAGCCATTAACCCCGCTCTCCGACCATAGTGGTAAACTTCAAGCCATACGGGCGAGGTGAGATCCTGGGCTGGCATCTAGCTGCTACCTGCTTTGCCGTTTGGCTGCACCGGTGCTTGCTCACCGCGTTCT
> #2 CTGCTnnnnnCTTTG 201 
TCAGTCGAGAGCTTAGCGCTGGACATATATGAATGTACTTCGAACCGTTTGCGGGGCTCGGAGTTAGTCGGTATTCAGATCGATCTCGGTAATGTGTGCAAATATTCTCGGGAGGCCTATGAACTTTGCCGCCGCACTTGCCACTGTCGTAATAGGACACGTTTCATGTGAATAGTTCACAACTCTGCCGGTCCTGGGACCCTGCTGTGAGCTTTGGGGTCAGGGCCAACCCGTCTTCTAAACAGGCAATTCAGAGTCGTGTAATGTGTGTTGAACGCCTCCACTATGCCGAAGATAAGTGCTCCTGAATTCATGTACGCGACTGGGTGAGACCCTATTCTGGTCCTCGCTCCAATGGGATCCAGGTTGGACAGAGTTTGAGTCTTCCCTGAATCTCAGTTGATACCAACGCTCGGATACTGGTCTGGTAGGGGGTTTTAACCAGTGGTGTGACCCAAAAAGGTAAGAACAAGCAAATGTCCCGTTTTTTTTCGGGGAGGCGTTTTTTGCTATAGGTCCGCCGGTAACCGAGATGTGCTCTGCGGTAGACACGGACTATATTGTGATAGGCCAGTGCTAGACTTTTAGATGTGCGACCCT
> #3 CTGCTnnnnnCTTTG 91 
GATCTGGGGATTAGTTGCTGAGACCCGGGGGAGCCGTAAGATCACAAAGTGGGGTTTCCCTTGGCTAATAGAAAACAACGATAGGTCCCGTCTGCTGGTGCCTTTGAGCGCCCCTTCACGGAGACCTCTTCGCCCTGGCTAGACATCCTGTCGCGTGCAGAGACTGACAGAAAACATGCGAAAGGGCATGGAATCTCGCCACCAGGCCCGACTAACGCCCTACTTTTACACCCGCTAGCCCCTACTCTAGAAGGTCCGCGGGTAAATCTAGACCAGACCCTGCGAATCTCTCTGCAGCCCCTCTCCCCGTGGCTACATGTACAATGACTCTAAATCGCTAACGCCGGCGAAGCAGAGGCCTAGACCCTGATGGGTTACAGCACGATGTGAACAGCCATAGTACCGAAGGACTAGGCCAATAACCTGGTCTCCTGGCTTTCTAAAGGCATCTTCAAATTTAGCCCTAGGTCTGGAGAGTACAACGACGTAGAGTCTGCCCATATCACCTCGACGCTGTGGTAGGTTCCCTGCGTATTGAGTGTAAAATTGCTGTCCGGGTCCCTACGTTTGGCCTGCTCCCGATCCATTGTCTAATCTTCG
> #4 CTGCTnnnnnCTTTG 51 
TTGGCTCGAGAACCCCCCAAGTAGTCCGGTTGTCAAAGTCATCGCTTGATGCTGCTCCGGCCTTTGCAGACTTTCAGAGGAAATGACGGCAAAAAAACATCGGCCTCTTACTACGTCTCAACAACAACGCATTGAACGTCGAAGCTCGGGGTTGTATAGCCGAACCAGTTTCTATATCGCTCATTATGACTCAACCCCTAATCTTATGCCTCGAAGATAACACCAGGCTCCTAGGTGCCAGCCCCCTCATCCTGGTAAATGCGGTAGGCTGTATACATGATTGGCAGCCGATAGCTGTCTTTTTGTCGTTTGTCAACGGGCGCCCTATGGTCCGCACGGACCGAGTCACTGGCATGTAGCGCTTTATAGGCTTTAGGCGAAAGCAGATGGCATATGATGGCTCATCGCGACGCAACGACAGGACGTTGGCATCCAATGCCTTAATACCAGCGACTGAGATTAGAGGACCGGACGAAGCCGAGAATTTTCTGCACCGTGTAACACAACGGGCGACGTCCGGCCTCGCTCTGGTTGATTCGCTTTTACGCTAAACTCTAACTGTGCCGCATTCGGACGGTACAACCTGCAGGTACGCGAGTA
> #5 CTGCTnnnnnCTTTG 389 
AGTCAGTTGATGCCCTGCCACCCTGTTCGTGTGGAGATCGTCAAGCTATAAACCTTAGATGTGACGGCCTTAATAGATGTTGTATGTACATTTCTATCCAAAACTATTTGTGAGGACCAGCTCAAAATCCTCCTGATGAGATAACGAGTAACTCCTCGGGTCACAGCTACCAACCGTCATGCACGCCATTGTCGACCCCCTGGTATCTAGGGTGACACCTAAGCGGTTAACTGTGGGAGGGACCTCGTGAGGACAGTTGTTTGCGCAACGGTGTACAGAGGTCGACCTATTTGCAAGAATGGGCGGGGCTCTGGGGTTCTGAGAGGAATAACGGGACCTGAACGGTACGCAAGGAAAAATAACTTTTAAGGAGTGATGCCACGGTGGATCTGCTTCACGCTTTGTTTGGCAGGGAGAGGTACTTGCCGTTGATTTTTGCCTCTGTTAACGTCTGCCAGTTGGTCCGAACGCATAGTTGTAAGGACTCCCCATTACAGCCTTGATTGGGCCTCTCCAATCCAGCTGGTATAATTAGGGAATCTCAAGCACGGCATAGCATAATTTTCCCCGCGCGTGAAGGGATTTACAAACATAAGGCAT
> #6 CTGCTnnnnnCTTTG 501 
CGCTCTTCCCTGCGCCAGCATCATCGCTGCGTTTGAGGCATAGATTCTCGTAATACGCAAGTACGGCCAGCATTAGGGCAAAAAAAGGGGGACGGACTCCGGCCCGTTAATAAACAATGGCCTTTCTAAAGGGTTTCGGCGGGTGTTGGGCTTAGGCCTCCCATATGGGCTATCTCATTGCAGAAAGCGCTTGTTTGCCAGACCGAGGTGCAGTATTTACATCTGAGCCTCATGCCTAAGGCTAATTTGACTTGGGGATTTATGTCAGCAATCTTCTTACTCAGTGACGTCCAAATCACGACCCCCGAAGCTAGCTAGCTCGACGAAAACGATACACTACGCAGTCCATGTCATGTATTAACCTCGTGGTTACTGACTAAGTCGTACTTATTGATTTGGCGCCTCTTGGAGATATGAACTCCGTCCGAAACGGGCTCACAATAATTGTAAGCCCAGGGTGTAACTCAAGCAGACGAACTACGCGTCACATATAAATGATACCTGCTCTCCTCTTTGCCTCCTACAAAGATGCTAGACAGTCAGATTGACCCGCCTCCTTCGCGGCCGTCAGGACGAAAACCGTGTGTCCGGATCGCGAAT
> #7 CTGCTnnnnnCTTTG 95 
GCCTTCATGCAACTTTGACCTCAATCGTCCAAGGTCTTACCACGTCCGCGTATTAGCGGGTGGCAGGACGCGTTAGAGACATGATGGACAGATCGCTGCTCACCACTTTGCGATGTGATTCGTATCTGGTGCACTACTAGACACCGATTAGAGCACTTTCGCGGTCGAAGGCATGCCGAAGGAATACGAATGGCCCGTCTGTAGGGTAATATCCTACCTCCGATACAGACCGCCATTTTAGATTCGAGTTACCAACCCACGCATTATGAGGGGCGTAGGTCGAGGCATGAAACAAACTTCCCTATCTTTCGATTTCATAGTCGACGCGCATTCTTAAGTAAGATCTCCGCTCGCGAATGCTGAACTCCGACGGGCTCGAAATCGCTGCGCGCTTGAGTCATTGGCACGGGGGCACGTTTGAGTTCCTTACAAAGGCGTTCCGTTGACCACTATTAAATTCATCAGTCAGCCATCTCCAGCCGGACGACCAGGTTGCGAGCCTCAAACGATTGCCGGTTACTGTGGCAACGCGCGGGGTATTTCACTTAGTCCCAATGAATGCGTAACGACCTCGTGGGGACAGTAGGGGGGAAATAACGA
> #8 CTGCTnnnnnCTTTG 414 
ATTGTCACACTATGACATTTCTTCGTCTCGGCCCAATAGTCCTATTCTGAGTTCAGAGCGATTCCTGAAATCCGGACTTAAGTTTACAGTGGGCTTCCTCCGGGAAGGAGGAACTTCCTTACCGTCGAGCCAATGAACGATAATGTGTAGTATATGCCGAGTAGTGTTTCTGGTCAGATTGGTCTGAATGAGGAACTTAGCTCTGGTAGGTACTGACGACACTGCTTATTTAGATAGGCCAACCTTCCCGGGTCAAAACTTATGAGGGATTCACGTAAAGGGACTACAAGTAGTGGCACGAATACCTGCAATGAAGAGGCACCTATCGTGATTTTAATGGTGCCGGTTACAATCTTACCTTCTGAGTCCCTAAAGGGCCGTCTGGGCGTTGTACCCTAGCGCCGCTAACGGATCCTGCTTAAGTCTTTGGAGTCAACCAGTTGGAAAATCAGTGCTGCGTTGCGTGGATTGGGAAGACTAGTGCCTAAAGTTAACAGTACGTTATATACGATCGAGCCGCTCAAGCAAAAGTTCTTCGTGATCCCGAGTGTGATGGAGGATATGGTCTCAGGTTTACTGAGCTGACAAAGCTTACCTTAC
> #9 CTGCTnnnnnCTTTG 397 
GTTGGTTGGAATTGAAGAAACTTGCACACGTTCGCAGCGACGTAATAGACGCAGTCGCCTTCTCTACCCTCGCCGCATTAACGATCGGGTCGAATACACGTTCAATCAGACGCTTCACTTAACCCACGAGATCCTCCAGTATGCGCGGGCCGGGTTGACGTCCATAGAAATATCGCGATAGCTATGTGTAAGCGGAGAATAATTCCAAGAAACTAAGTGCTTTACCCTGCGGCGGTTGTCGTCTTCACAGGTCCAGGCGAGATAGCTGTGTGCCCAGCCTATGCAGATTGTGGGGCTCTTTGCATGCGAGCAGTCGGCCCTCTGTCTTGGGCATGACTGCCTCTGTGAATGAACGATCTCTCTTACTCACTCAACTTTTAGCATTGTGTGTGTGCTTCTGCTAGGTTCTTTGTTGGCCAATTGGGACCCGCTCGGCAACCGAACATTCATGAGAGAAAGCGTCTCTCCAGGGGGTGCGAGCGGTGAATAGAGCCGGCTTCCCTTTGGCAGTCACAGCACGGGATTGCACACGCAGCGAGGGCTGGAATAGCTAGGTAAAGACAGGGTAGCTAGGGAGTTTCCGCTAATAACCGGTAAGAT
> #10 CTGCTnnnnnCTTTG 113 
TTCGGCACATGCCTAGTAGACTGTGGAAGTTGGAAACACGATTCGATGAGGCCACAGCAAAAGGAGTGTAATATAGTAATGGCTGGTATACTATCAGAGCCGACGATCAACGGCTGCTGGTAACTTTGAACCTCGCCCGGCTAACGCCAGACCGTTGCTGCATACCCGGAAATCACTCGTTTCACATTCGCGGATTCAGAAGAATACTCTGAGTCATATATCTCCGCTGTTTCTTCTAAATGAGGCGCGCGCGCGATTTCGGAACTCATCATTACCGTTAACCTGTTCTGGCATCCGGCGTCCTCGATCTTCAAAGATTTCGACCGGTATCAAGTGATCCTCTTCTGCTCAATCGATAATACTAAGGAGAGCCCAGAGATAAATCGAAGAAGCTTCGCGACACGCCCCACCACCTTTTTCTTACTTGCAACGAGACTCTTGATACTTAGGCGGCTCACGCGTTGCTAACTATTTTAGGACCCTTTGATTGACCTAGTAGATGTGGTGACGCGTACGGCGGTGTAGTGCTCCGTAACTGGCATTAACGGGAAGTAGCTCGTGTCCTGTTACACATCAATTTATCTTTATAGGGCTAACTTG
> #11 JUNK SEQS
ATTATACTTAGTTTGTTGGTAAGCTGGCCCTCCGCAGGTCGGCGCTCAGTAGTGAGAGTCTGGAATAGGAAAGCGTATAGGACCGCAGTTTGGCTGATCGTCTCGCCGCCCTCGCTTCCGAAAGCTCCTGAGTTACACTCGACTGGGCTTTTTAGATTCGCCCAACCCGAGACTTTCCCAAAATAGTACAGGGTGGATTGTGGACCATGCTGCTCGCAGGCAATAGCACCTCTCCATCTCGTAAGCGAGAGTATGACTCTAAATCCAATTGCGGCCTTCCTTAAGGAAGCTGCTGTAGTTCCCATGCTGGACCCCATGACTTACGGAGATGCCTCACGTTAACGCGGAAGGACGCTACCAATCCGTGACCTGCAAGTGTTACTCTAATCCTGCATTTCTCTTTATTTGCGGCTCGGGGCTTACAACAAGTCCGAGGTCAATGCGATAGCCCACTCCACCGAGATGGCCTCCGAGAACAGGCTTGGATGCCCCTCAGTCTGTCATTATCACTCAGTTGGCTTGCTTCCGTAAGCACCAAGACCCCAAAGTGGGATCAAGGTTTCATGCAGTATCGCCGCTCTCAAACACAGATCGTCACCT
> #12 JUNK SEQS
ACGCTTGGCGTATTAACACCTCAATTCAAGTCACGTCCCGTCGGATGCTTGGCGTAGAAGTTTTCGGGTAAGCGACCTTCGCTTAGAGTAAGAACCGTTCTTTACTGTGCACGTAGGAACCCTCCAGTTCATATTCGCACGAGCAGTGTATACGCGGTCCACAAAACGCGTAGCCGAAATATTCCATTTACTCCTCCAATGTTCCATCAAACTTGCTGAGGCCATACAACTTCGAGGTTTTTATGGACAATTGATCAACAGCTTTTCGTACGTCCCTCGAGCTACGCCGGCATCTTAACTAGGTTTAGCGGTTCTATACGGTGGAGCAGGATAGGTCTCGCACCCACCATTTGCCGTGGGAGCAATTGGAAAAGCGGGTTCGGTTTCTCACCGGCTCACAACACTCTGTGCCATATGGGTGTAACCTTCATCGTGCACTTTAATTCTCTCACCACGCCCGCAATTGCTAATTCTTAAGGTTGAATGTATATACTAACCACCTCGGATTGCGCTTGGCCTACGAGCATGCTATGCCACATTCGACCGTGTGGCAGTCTGAACATTCCAGCTCTCCAGATATGGAGCAAAGAAAAATCCTTG
> #13 JUNK SEQS
TACACCTCCTCTGCCTCCTACTACTTGATCTGCAGTGCATCCGTTTGACCAGAAAAAGATATCCATAGCCCGGTCCGTGTAGGATGATACGAATGAGGGTTTCGGGTCCCACAGGTAGGCTACATTACGTCCGGTCCTGGAGAACGTCACGACAAATAGCTTTGCGTGCCCGTCGATGGTTATCATCAATCTGACATAGACTGCACCTTTTGAGTAGCAGAGCTGTTCTCGCCAGCCTCATATTGGTATAGAGATATGGGTATAACGGCTGATCTCAGGTGATAAGCTATGATCATTGCACAAACTGCCACAAAACTCATAGTTAATTGATAATAGGGTTGATTCAAACATGTTCTTAGCCCCCAGTGATCTTCGACGAGGAACTGAGGGTTTCCTTACTTTGTAATCGATCAAGTGTCACAACCCAACGACCGACTTGCTCGTCCGTATACAAGCCTGGCGTGATTTTCCGGTGAAATAATGATACATTTACGGGGCCCGGTCGCCGGATGACGTCTACTTCACAGTCAAAGACACGTTGGCGTTGATGCGCTGGTCGACGATGCAATTTGCCAAAGATAGCCCAAACGAGACCTGCTG
> #14 JUNK SEQS
AGACTACATGTTACCCCCCGTCATGCGCTCTTATCTTGTGATGAATCCAGTTATGGACTTGGTGCAGCGCTTACTAACCATATTTGGATCTCAGACGGGCTGAATTAAAGAAGATGGCGCTCGTAGAGATTACTAATAATGCTCCTTTACATGGGGCTCCGACTACTTGAGACGCGCACCCCCATTGAGTGAATTACTTTTCTATCGACTGTATTTGCACCGCCCCCGAACTCCTCGCCTATGAGCTCTTGACTCTAGCAGTTTAGAGTGCTCATACTCAGTAAGCTTTATCTTCTCCCCTTACTACATGCCCCCTTAGGCGAACCAGGCTGAATTAAATGCATGGGCGCATTAAACAGTCGCGGACGACCGGCCCTAGGCGCAGCATCGTTAACGCGACACAGTCTGCGAGAGGTTGGCCCACGCATTAATGAGCGCTTTAGAGATCTCGATGCCTCATGAGACACTGAGCAACGCAAAGGACCCGATGTCGGCTGGGAGCGTCTCGACGGAGTCACCTTCACTCCCTTGCAAAGTGATTTCTCAACCGAATAGGCTTAGCGTCGCCACAAAGTGGATAGAACAGTGCGGAAATCTAGT
> #15 JUNK SEQS
CTTGCTATTTTCTAGAGCGATAATCTCATTTAGTGTGGTCGGGCGACCCTCAACACACCTAATTTGGCACGGAAAGACTCCAGCCGGCTTATTAGTGCAGGTCGTCCAGACTCTAGCGAACAACAGAGTACGTGATTCTCGACTACCCACGCGGGGAGCATGGGAGCTAAAGCCCCTGGTAAAGGTATCCTATCTTTAGTCTCGAGTTCCGCGTTAGTTTCGAATTATTGGACAGGGCCTTAACTTCCTCAATAATTAGTTATAAGGTTAGGATTTGCACGACCCGAAGGTCTTGTCAGAACTAAGTGTTACACTCTTCGGCTCACACGTCGAATATGGGGGAGATTTGACACCCCGGGACATCAGCTATGGGGAGCTCTATACACTGTCTACGCGAGCAGTTACTGGTTGTGGAGTTCTCATGGCAGTGGCCCCTCTCATTTCCTACTCAACTGTATCACTCGCTCGGTGCGCTAATCTACTCAGACCCCGAGACCGTACCCTGATTTAGTCGAGAATCCATGGTTACTAGACGTGCGCGACTGCCGGATTAGCTGCTTATGAAATGCCATGCTAGATACGACCCATGTGGGATTAGCG
> #16 JUNK SEQS
ACCGGAGCCCCGACTCTAACTGAGTTCTCGCCATTGTGTATCGTGGACGATCTTTGGACTTTCTGACCGCGGGACAGGGAGCGCACTGGCCCAGAGTCTCGCTAGCCATTCCATTAAGGGTTTTGTCCCCGTGGAATCCGAGTACGACCGAACTATTCAAGTTCCTCAAGGAACACAATCGTCAGCTCTACCTCGAAAACGGCTTGATGTACGGCCTAGGAAATCGTCGTGCCAACGAAAACCGTGTGTGCTGCTTTGAGGTTTTTACTCCTGTGCCCTATAACCTACCCTTAGTTCTAAACAGAGTGTTGTTGACCCGTGCGGTCCACCACGAATGTCGGTCGGCTTGCGAGCGCGTCTACCTGCGAATGTGTCACAATCGATTGAGGCCGGGCATTCAGTTCTACAACTCATATGACACTGTCAACTCCGAATTAATAGTCGGCCACTAGGTCTTCAGGCATCTGCAGCGCGATTCAAAAGGTAGGCGCAACTCCCTCTATATTAGAATCACTACCGTATTACGCGTATTCGTACTGCTCGATGAATGTTGGTTACCACATGGGGTGCACGTCCCCGAACAGATCAAGAGGTAAGTTA
> #17 JUNK SEQS
ATCGGTATAGAATAGTTTAACAGTAGTGCGGCGTAAGAATGATCAGCTCCTTCCGCAGTCACTGCTTTTTGCTGGTATGCAGAGTTTTCTCCAAACTTCGGTTCCCACCGTCATTAGTTTGACGACATACCGAATGGTTTCGAGGAGATCACGCTGGTGGATACATTGGGCTCCCTCTTACTCTACCGATACTAGTTCCCTGCATGTCGTCTGTGTATCATGCGGTCGAGTAAAATTAACTGACCGACCGCAATGGGTATCATCATCTTCAGTAAAGACAGTAGGTCAGCTACGCGGGCCAGATGAACACCTACCGAGTTAGTCCATTTCATTAGCAGGCATAACCTCAGAAATCCACATGCGCCAGGTCTTATTCAGTAATACTGGTTTGCAAGCAATTCGGGCGTGAGGCGTGCCAAATGCTGTCGTAGCTATAGGGTCCATAGACGACGGGCACGGATACGCAGTTCGAGGTGATTTTACCGGCTCTTAACGCCAAACTATCTCGGACCAGGGATCCTCCTGTATAAACTACCAGTGTAATGGGGGTACACAGCAGCAGGAGTCGGACCACAGTGACGAGGGGCTGTATCGTTGAGA
> #18 JUNK SEQS
ATCAACGTAGCGTTACGCAAAATCGGCAGTAGGCGGTACTTGCGGCTATTATTACCGGGCCGTTAGCTGGGCCTTTAGTTCTTATAGGGATTGGGGATCTCTAGGACTGAGAACATCGCTGAGCTATTTCGCATTTTCGCCACCGGCTAGTTTCAGGTCCAAGCTGAGTGTAGCGATTATCTGAAGGGGAAGAGTTATCTCAAACGAACAAGTGTACCGTCGCCCCACACCGGCGTTGAATAGGGCGTTCGATAGACGGCATTGACCTACTTCCCATATGCGGAGACTTTATGACGCGCCAAACCGCAGCGTTCTCCAAATATCAATGTATTAAAGGGGATCTGGGTTTTAGTTAAATGTACGACGGTACTTGGCACATATTGTTGTTGCGGGAGAGCTTGTGACAAGATGATCTGTGCCTTTCTGCCTCACATCCTCATAGTTTGCTAGATCACAGGGCTGGTCTCAACAATTATGCGGAGGCGTGACACCGTAAGCAGGATGATCGATAACGGACAATAGAGCAGAGTGATCGTATCCGGCAATAGTACTGCGACAATTGATAGGAGACAGTAGGAAGCCCTGTTAATTTGTGGGCGA
> #19 JUNK SEQS
CAATTCCCCGTGTCGGACGACCATCGCTTTTATTTGACAGTTAGAGACAGCCACACACATATAAGTGTAGCTGCGGAGTACCCCGCGGGGGGCGGTCCGGTTCCCTACGTCTAGATTGCCATTCCGATTTCGGGATGAAATCTATTTGCATCATGCCGAACCGAAGTGGAGGCCGCACTCCTGCGATTGTTACCACATTGTCACGGGGTCTCACGGCCCTCATGGTTGTGAGTCTCTCTTTGATTGGAATTCATTGGGACAAATCTACCTAACATAGCAGCTTCGGTCATGATGTCGTGTGGTTGGTAATTCTGGCCCGCACGTTCACCGATATTGGGTGGGTCACGCGCTGGCCCGGTTATTCTGTCAGTGAGTCTGGCTCTCGAGCGCATCTAACTCGGAAGGATCGGGCTCGGCATAGTTTTTTAGAGAATTGTGTCACGAGAGTACTGAGCTCAAAAGAACTGAGCCGGTGATAAACTGGGACTACTCAACCTAGCCTAATGAGTAGAACGGCACCCCGCCATAACGCAGCTAGGTGAAGCGAGGGAATGCAGAAGCGAGACCCTTAGAAACTCACTACGGTGCTGTCCTTCCAGA
> #20 JUNK SEQS
ATGATTCGACATCCCAATCACACGAAACAGCACAACTGTTTTGCCTCCGGCTGGGGGGTTACTGCATAGGTCGCGTATAGCGCAATGTCGGGTCAACTATCTCTATGATTGACTACTTAACGGAAGACCACTTGGTCCTAACCCACGTATACCGCCCCTGCACAGATTCGACTCGAGATTTTACGGGTTCCCCTCTTCTATTCTATTGTGCTGGAAAGTTAAACTGCGTAGGTTCTGACGTTCCCCCCTAATACCATGGGGCACAGATGCCCAGGCTTGGTTGAATATCGCTTCAATATGCATGGGTCCGTCCCCCACACTCATGATGAGAGGTAACTCTCAAGGCTGGTACAAATCTCCCCTTATTGTACACCTTGGCAGCCGGGCTCGATTAGATGGGGTTTAGGGAAGGCTCTCGGTCTGATAAGGGCCCAACGTTGTCCACGAGAGCCCTGAAGTGCATGAAAGTTAGCCGGTGAACGCGCTTCGGATGTCGTCAGCAAGGTACCACGGTCAGACAGCTACCGAGGTTGTCAGCGAGTGAGTACTGCCTCCAGTCACAAATCAGTGGCGACAAGCTATCTAGAGGCGTCGTAAAGT
> #21 JUNK SEQS
GAAACCCCTGATCCTCATTGAGCCACCACATTATACCCGATTACATGAGGGGAATACACGAACCACGCGCCGACTAACCGTTATTTAAACGACACCCAGACAGCCCCGGGAGGCCCACGAGACAAGCGGAGTAAACCGTTAACGCTACAGGTGTTTCACAATTATAGAGCTGCCCGACAATGTCCGAGTCGTAGATGGTATTGCATTAATATCACGGCCCTTCTCCTTTGTGCGTCCTCGGGCAGGGAATGTTTGAACATATCCCCTTAACGGGGACCCCATATGGAGAACATGCCTAATCCGTTAAACCCGACCGACAACCACTCGTGGGTTAGGCGTGTAATGGCGTCGCGGGGTACCGTACATTCCGTCTAACGGTCTCGGTAAGACAGAATATTCCCCGACGCTAAAACTGATGTATTGTTGATCCAGGGTTAAGCCTCGGTTCCGCACATAGTTTCTCTCATGCCTGAAAGTTAACCAGCTTTTGGAGATTAGCCAATAAATTTTTCATTGTGCGCAGTACGAAAGAACACCTACGAGTTCCGAGACGGAGAGTAGCATGAAAAACGATCAAGGACTCTCCGCACCGGCCAGCAG
> #22 JUNK SEQS
GCAGAGGCACCCATCCATTAAATGGAGAGTGAAGGCACGCGTGGGTTTGGTGTGACTTCCGTCGCTTGACTGCCATCAGTGGGCAGGTCTATGCGACCGCTCAAGATTAGTTACAATTACGAACGGCTATATAATGCGGCACAAGCCCACGGCTTTCAGCTTATTTGAGAGGCGTTTAATCTGGGCGTGACCTCCTCTTTTCCAAATTATTCGCAAGGAAGCGGGTCTGAGCGACGAACCTAGGCGGAAGATTGCGCGCTGAAAACGACACCAATGGCGTAGGTCTCGCTGTTGATAGTCGCGTCCCTTTGTCAGGTACATTAGCACCGATCCCAGTCGGAACCCTAATCCGACACCCTTGGATTAGGCAACACTCCTGAATTAATCCCAATGCGGCAATACACGTGTGAAGTTGTGAATACGTGCCTCCGGGTTCGCACGATCTGCGGCCGGACACGAGAGAGCTTACACTAAAAGCGATTTCTAGATGTTATCGTCGACTTCTTCGCTGATCCGGTTCCGAGCCAAGGATCTCATGGAGCACGCTACGCGACAGTAGCGTCTGGACAGCGTCTGTTGACAGGCTAATGGGCTCACCCC
> #23 JUNK SEQS
ATATATCTGATAAGGCCGGAAAGGTAGACTCCGCCTCGGTGGTGACACTGCAGAGCAACCTGTGAACCGTACCATCCTGCCACTATAATCCGAAAAACCTCCAGCTATTGAAGCAGAAGTGACGAGGCTTAAAATGTTCGCCTAGTGGTCCCCGTCACGAAGACGTTGGAAACTATGGCGTGTAATGCAACCTCGCCCTTCATGTTCGGGACATGAGACTAGATAGCCTAAAAAGATTGCCGTCCCCACTTCCTCCCGGAGTATTGTGCCAGTTTAAAACTTGCGTGTCCTAATTTCGCGTCAGATGAATCTGAACTTACAACATATCGATCGATGTCTTAATTATAAGACGAGGAGCCAGACAAAGACCTGGGCGGCGACTTGCCGTTTTCTACAATAGCTATGCCAGAATTTCCCTAAGACGAGGCCGTGCTCTATTGTACGTTTAGAACACTATCCCTATATCATATCTTTCTGCTACACCCACCCTGATCCTGCGGAACATTTCAGCCGTGATTCCGTCGAGCTTTCATTAGGTTGCCTAACATACATAGCAAGTACCACAATGTTAAATAAAATACATCGAGGGCGAGGCGGAAC
> #24 JUNK SEQS
TAGTTGTTTTAATTGCAATGCGGAATGTATATTGTTCGGACGAAGGCGGCAATTATGGGGCTGCCCAGTGGCCTCTCTCAACATAAGTGCCAATCCACAATGCACGTTCATCGTAGTTCCATCAGGCTTCTTAATCGTAATTCCGGACCCTCAACTTGGGACCACCCTAGTTCCCATCCAGACTCGGAAAGACAAGCGCCACACGCCCGTCCTGAAAGAAGTCTTCCATGCTTCCCTGGCCTGCCGCCAGGGCTCAAGAACCTAGAGCTATAACCCATTACCTGAAGATGAATAACAGTTTGATTCATATACATTATCCGTCGGCTAGCTCACCTATAATTACATAAGGCCCTTAAGAGATAAACAAAAAATACTTCAGTCTCAGCCCCTCATCACCACCCCCCGACAATTGGAGACTCGTGGGAGTCTCTAGACCAGCCCATTCCAGCCCAATGAGGCCTACCAGGCCTGGACGCGGTTTATTAGTGACTTCAAGGTTTGCGGGATAGTACTTCTCACCCAATACCTAAGGCACTAATGTTATTCGACAGTAGGCTTATTGGATTTTTGGTGGGCTACAATTCGCGCAGCTATTTGGTC
> #25 JUNK SEQS
CCATTGAGTCGTCGATTGAAACTCATAGCTAGAACTTCCGTACAGGTCATCCCCGCAGACGAAGACGTTTCGTTGCCCTCAAGCCATCTTTCTTTTACTTCACATTGAACGCCAGTCCAAATCTGATTGGGTGATGTCGAGACACTTGCTGCTTCCTAACGTAATAGGCCGACTAGTTAAGGCCCGTCGTGAGTCCTTAAAGAGGAACTCCGTGTCCGGTGAAATCGGAGTCATTGATTTAACATCCATTTCTTGTAACCGAGGACCAAATCCCCAGGACCTTATCTTCCATCGCCTGCATCCAGGAAAACCTACGCCGGGGCTCTCACGAATCACTACTATAATGGCTATCTCAAACACACGTGGCGTGCTCGTCAGGTGCACGACGGGAGTGCCAGTTCCTGTGTTACGTTGACGGAAAAGTGAAGGAGTCCGATCTATCTGTTTCCTGCTAACACATCGGGTAGGGCGCGCTCCGGGGAACCATCCTAGCTAATGGCTCGCGCGTACGGCGTGGGAACAGGTTGTCCACGTGAACAAGGGTAGGGAGGGGCAGATCCACGGACGCGGCAAATAGCTGTCAGGCAGACAAGGGTTAAC
> #26 JUNK SEQS
TCCTCCATGTGGAGATTACTCCTTACGTGGCCAGACTACGTTAACATCAAACGAAGCTCTCGACCCTACAGCTGCAGACGAGTGGAATTGTAATGCACGGCATATAACAGAAATTGTTCGCATGACTAGCGTGCTCCTGCCGGCGCTCACAGCTACATGGCACTGAATTGCCCTGTAGAATAGATGGTGACTAGGGGGGGATTCGCAGTCGGCCTCTCACCGACAGATAGCCCAGTCTCCATTCAGGATTCACGGCAGACACGCCAATTCATATCCGTCCGGGTAACCGCGGTATAATTAATTATACCAGGGCAGCATGGAAATATACGTCGTATGCATCTCTAGCCGAACCACACCAGTATGTTCCACACACCATGGGTGTAGAATCCCCCATAAACACCGGGTGGCAAAGTACTCACGGGTGCTGCATGCCATATCCTCGGAGTATTCCCTAAATGCTCTAGAAGTCAGTGATATTATACATGATCTACAACTACCTTCCGTGCACCAACCCCTCACACGCCTACCCAATCGGTTGCAGCGAGTTATAAAGCCGCGTTGTGACATATACCGTCAGCACCCGAGTGAGCTAACACCACA
> #27 JUNK SEQS
AGGGCTTTATCGATGTGATACGCCTCGACTCGGTATGTTTTACTTTGCTCGATTCGATTGGAAATAACATATTCGGACTTGCTGAAACTTTGTTGGTGATCAGAGCGGGGGATCGAGTCCGATGTGAGAAGGCAGTCCCTTTAGCGGTCTAATAGGGGCGTTAATTTCAAATAACCTAAATAATAGCGCGCACCACATGATGTTTCAGCAGACTTCCCAGTCGCGGGTCATCGTACACTCCGCGCCAGGACCCTGTGAGTAGATCCACGAGTGTGTAGCGGGATGGGATCTTTAGACTCTTTGCGAATGCCAACTGAGGTTCGGCCGGATCTGAAAAATTCCTCGTTGCCCATAGACATCTAACAACCACACGTTAGGTTAATTACTCCGGATGCTGTAGAAAGATGGCCGCGCAGTAAAGGCCCGCTCCGCGGTGCGAGTGACAAATAATTGAATTCTATCGCTCTATTGTGGAGTACTAAGTCTGAACATGGACATCTTAGCGTTCTACAATTCGCCTTGGCATTAGAACAGGTCCACCCCGCATTCCGATCGTACAGCAAGGGCAACCCTGTAGTTTAGATTGGTTGCAGCGCATCA
> #28 JUNK SEQS
CGCAACAGATCACCTATCTGACTGGCTGCAGGGAGGCGACCGCTTATTCTCCAAAGGTCTATCGTTCACCCGTGCTGCGAATCAACGGCTCCTGTGCATGGAACTGACTGCTGTTGACACCCGATGGAGCGAGGGCAGGTCAGTTCCTTCCAGTACCGCAATAGCGTGCCCGCACACGAATCACAAGGTTGTGGCTCACGCTATTCTATTCGACTCGCTCACAGTCCACTGGGGCCTCCGAGACATGGACTAGTGCAAGCTATCTCGGGTCGGCTGCCACGTGAGAGGAATTAGATTGGCGTAAATGCCGTTCCATCGCGGACGGGGGAATGTTGTTACAGATTCTGGCTATTGGGAAAAATTTTCGGGTGATCAACGTGGTGCCATCATGATCTGGCAACGCATCCATATCTCTCCGGCGACCCATACTAGCCTAGACGAATTCGAGCTTTTAACATCCGCATTTTCTATTATGCCTTGGGCCGCGGATAGCACATCCGCCCGATTCGTAACCGATAGTAGGCGTCCAGTGTAATATCGGCTAGCACCGCCCTGTGTCTGACCCCCCAGTTTGTCTTTCCAGGTCGCATAGTCAAGCCT
> #29 JUNK SEQS
TCGGTCTTAGACGGACTGTACTGACGCTTGGGTAATCAGCGGTCATGACCAGCGGGCTCAGATCATAGTGTGAGTCCCCGTCAATTGAGTCATAGATGGTCCCCAAGCCTAAAAAATGAGGCGCCACCTTAACCCCCAGGTGTATTAGGAAAGTCTTTAGGAGTCAAGATCTCATATTTCATCGGTCGGGAAGTAATAGTTTGCTGCTCAACAGTGCCATTCTCATCTAAGTTAATGGGAGGCGACCCGCACGAGGTACTATTTATGGCAGATAGTCTCTCCATCGGCGTAGTTGTTACACAAAATTCGAATGATTGCACACTTACGTGAATAATATGCGTCCCCAATCCAGGACGCAGTAGGAGCAGACATGCATGAGTCTCTTTGATAATGGTAATGAAGTGATCGTTCCGTACGGGCGGAAATCAGTAGGTAGGCAGACTTATAGGGTAATCCGGCACGGTCGCATCGATCTTATGGGCTGCATTGCATTGTACAAAGGACTTAATGGCACTCCTATAATTTGTAGAAAGCCGAGGTAAAAGACTTGTTGGGCACCGCGTATAGTGATTATTGTCGGTCCCTTTTCACGGAGCCACT
> #30 JUNK SEQS
AAGCTGTTTCCGGTTCGGATTGGCGATTCATCACGTTGGGTAAGTATCGACCGTTATGAAGTGGAACAGAGGATATTTACTCTCAGGAAGAGCGACTCCCCATCTTAGTCTGGGATAGTAATGCGGGCAAGCAGTTCTCAAATTTTGTCCACAGGGCATCAGGAACTCCAGCCCAAAGTCTTGAGAGTAGACAGCAACCCCTGGATGACGCCCTCTTTGACGCCCGCCTTGCGATTTGTCACGCATCAGTAAGCCTTTATGGAAGTTGCTTCACTAAAAGTAGCCAACTAACGACCTCTCAGGATCATCCCCCAGTATATTAAGACTTGGAGATGTATGGATTCTCATAAGAAGGAACAGTACTTTGAGAGGTCATGAGTCCTCTCGTGGGCGTAGGGGCGATCCTATATGCACGTGATAGCCCACTGTCTCCTTGGTCGGATGCGGAGCACGGGGTCATGAATTTCCTGACGTAACGAATACCGTTGATCGTCCGCGAAAACTTCTCTTCGTGTGCGACGCTCGAATGATGACCTGAAGTCATTACAGCCAGAGAAGAGGTCGAGCTTGCGTCCTCGTATCACCGGGAGAGCCAGAGCT
