# Supplementary material for: A particle swarm optimization-based algorithm for finding gapped motifs
Source: BioData Min. 2010 Dec 13;3:9. doi: 10.1186/1756-0381-3-9 (PMC3022572; doi:10.1186/1756-0381-3-9)
Supplement: Additional file 2 — Experimental Dataset. The synthetic data sets and real biological sequences used in the paper. [file 1756-0381-3-9-S2.ZIP › synthetic/with_noise_seqs/37.txt]

> #1 TGTTGnnnnnTATCA 207  TGTTGnnnnnTATCA
TACTCTGCCAACACAGCTAAGGCTCCGGCGTATAAAAGGCGGTGATCCTCCCTGAAAGTCAGGTTGATAGAGATCATGCGTTTTCTTCCGTCCCCATCTTTTCTTGAGACAAATTGGGTTCGAGTCGGGCCCATCTCCCGGCGTACCGTACATGGGTACGCGTGCACTCTCAATTCAATTACATTGGGTTAACAGTAAGGTTGTGCATGTTGCATTGTATCATTTGGTGACCTTACACTCCCTGGAGGTACCTCAGTTGCTTGTTGATTACACAGTAAGTCTAAAATTTCATAGGTCGTAGACTATTAACTCATCCTAATCCGGTACAGACCAGAACTACATGCGAGGAGCGTTATTCTCGAGGGTTAGTCTTAACAGTAAAGATGTGAGAGTGACCTCATTTGTTTTCTTCTGCTAACATCGGATTCGCCCAATTTTGAGCGCTTAAAGATTTCTGACACGGCTCAGAGTGACATAATAGATGTACCCGCGCTAACAGCTCATGAGTAGTTGTCCTGGACTTGTTGATACGGCCACATGGTCAGGCCATGCGCTCACCTGTGAATAGTAACTCCCTGGTCACACACCGTCAGTAGGAAG
> #2 TGTTGnnnnnTATCA 346 
ATTCCAATTACTCCCCGGTCTTTGTGCAGTATGAATACTTCATGCATTGTCGGAAGGCGCAGATGAGTCCGGCCAGCAGATTGCTGTGACTAATTGTGCCTATCCATTACTTACAATAGTCCACATATCCACCAGTACGATCTTGTTCTCCCGCGGAGGGAGTCGCAGGGGCTCCCCATAGACACATCGCTGTGAGTAAGTTTGAAACCTGTTTTATGCGTCATTACTCCCAAAGCCGGGCACAAAATTGCGTGCGGGCTAGTATGCAAAGGATGATTAGCCCATGGGCACCGCCCTTCTTTCTGAAGTAAACCACAGTCGAGCCTGAGAACTCCGCCAACAAGGATGTTGGGTTTTATCACAAGCGAGGATTCGCCCTAAGGTTATTCAGGCTTAACATAAGTCAATGTTGCCCAGATTCGGGCCGCGGAGTTCATCTCATTCAACGCCGGTAAACTCTCGGACTCACAGCTCTAGAGTCACAACACAGCGATGCGTCTATCTCATTAGGGGTGTATACCCTCACGTCTGCTTAATATAGCGAAATATACACACGGTCTTTAGTAGGACGGGATGCGGAGACAAGGGGTCCGCTCGCAG
> #3 TGTTGnnnnnTATCA 154 
GCATAGAGAACACCCATTGGCTAGGGATGTCAACTATTGTATACACCTATCCGGAAAATGTAGTCGTACGACCATGCACCATTGCTTCTGTTTCGATGCCACGCCCTGGCTGAGACCTGCGCACGGCGAGTATCGATCGCGGTGATTGTCTCGTTGTTGGTGATTATCAATAGGTTGGCCAAGGTATATGGCACTACCGTCGAAATTGCATCACATCTTCGGGGTCGAGCAATAATTTGATCGTTGGACCCTTAGGCATACTAATAAGTGGGTACGGTTAAATAACGGGCGTAGATGACCGATCAAATTTTTTGTAAGGGTACAGCTACCCTCACCACATATGTGGTGACATCCTTTTTAAAACACGAGTTGGGCAACGAGGTAATTTGTTGTTTAACAGAAATGGTGTGGCACCAACTGATATGTTTCACCAGAGAAATGGAGTGTATGGTCTGAGGTTGACGGCAGCACTGGGCACCTTAGCTACCGACAAGGTTGCCGTAACGGCTTATTGAGGCACCCCCTAAGGGTCCACGGTTGTTCGCCCTGCATGGACGCTATTCATTGCGCTCAAACCCATGCGATTCCAACTTTTGGCAA
> #4 TGTTGnnnnnTATCA 196 
TGGAGTCTTCCATCTGGAGGGCGCAATCATTACCATACGAGTAGAAAGATCGATTCTGGAGGATTATACCAACAGCAGACCCTGATTTCCTTTTTTTGTCTTCATTGACGCTTACTTAGCCGACCTACCTGCGTCCGTCTCGGATTTGTGTCAAGCTGGCCAGTTTACTGCAATCTTAGGGCTGCCACTGGATATGTGTTGCGCCATATCATCCCTTCAGAGTTGGCCGCAAGTTTTCGTCAGGGACCCCTCTGACCGTTTTAGGTCCATACATTGTCTAGGGGCGTGAGCACCGTATAAGCCGACATGTTAGCGTAGCAAGAGAGCACGCATGGTTTGCGCGATATTGATTTACTGGTAAAATTGGGCAAAGGACGAACATATTCGGTGGAGGTCAGAGGAGAGGCAGCCTCCGAGCGGTAGCGCTTTTCGTTGCCACACTTGACTTGCCCGTTAAGTACAGATACCAGCGCAAGCTCACGCTCATCGTCTTTTTAAAATCGACTGGGTGTCAGGAGATCCGACGTCGTCCAAGCTAACAGCCGTATCAGGCATGGGTCGCGGCAAACACCGGGCGGATGGGAGCGCTGGCTAAACAAG
> #5 TGTTGnnnnnTATCA 274 
CTGACTGATCGCTGAACCATTCGTCGACGGCTCATTTCTTTCAGAATCCTAAAGAGAATGTCCACCTAGGTCAAAAATCGGCGGTGATTACGCGGGTGGGAGTAGTAGGCAAGTTCCTAATCGAACGTTCCTTCACAATTGATATGGAGGCCATGAAATTCCTAGTCGTCCCCCGATAACGCTGCCGCCGCTTATCTCTGGCATGGTCGTTACGTGTCTATATGATTTATGGAGCGAATGTGGAACGTTGAGGTCTGAGGTAATGCCGCCACTTTGTTGCTGCATATCAGATGAGCGATTCAAATGATGATATCAGAAATGAGAACCGCCGGCGGAATTGTGGGTTCTTCTCCCCCGTATAGCCAACCTATGTGAGCCGAGCCTGGCCCCACTGGTGTACAATTGTCTCTTTAATTGAAACACAGATATACTAAGGAACCTAAAATTGTTGATAAGAAGTAATAACGACTCCTGCTCACCTACGAGAAGTTGTGGTAAACTCGGTTCCTGGGGTCGCCGTAGCTATTATTGGAAAAACCTATGGGTCAATTCCCAGATGAGAGTCTTCAAAATGTCCACGTCTCGTTGTCGCGCATATAA
> #6 TGTTGnnnnnTATCA 309 
ACGTAAAACGTGCAACTTACCCTGGGGCGTCGATCATGACATTGAATTTTAAATTGCCATACGAATAACACGAAAAATTTGAAGTTCCACACGGCGGGGTGTCGACGAAGAGGACCTGGTTTACCGTTAGTGCACCGTGGCGCTGGCCATATGCAATTTTCGCTTGACGGTTAATGGATGTACGCCGACCTGAACTTGACATACATTGTTCTTGCAATACATTATCTGTTTTTAATTACTTGGGCTGCGGGGCCTAGGTCGGCCGCAGCCCAATGCGAGAGAGTCCAAATCGCGTAATGCATGAGACACTGTTGATATATATCACCTCACGAAACGCGGGGGCCCAGCTTCCGTCTAAAAGGAGTCCAATGGGTTTAGATCCCTAGGAGGAACATAGAAGTGACCTACCACTCGGCACCGTCTAGGAAGAGCGGTACTCTAGGCAATACATCGGCAAGAGGGTCAGCCGGAGCGTCTGGATCCCTTCTCCCTTAATTCACACTCTGGGCATACACATGTATAAGCACAGCCGGATGGCATGTTTAAATGTACAATCAACGGGAAGTGACTATGTGGAGGGGGAGGTTGAACGGCGACCAG
> #7 TGTTGnnnnnTATCA 48 
ACGATCAGTGACGGTGCCGCGATAGTCTTTTAAGATTACGGCTCTGTATGTTGTCAGCTATCAGATCTTTCCAAGAGCAGGGATGGTGCGCTAACCTGAGCGTGGGGCTGTGATCTCACGGGCTGGACAATGGGACAGGAACGCATACACTGTACCGCGGGCAATACAGTATAGAACACCCAAAACCGTTCCACCTGTTAGTTTCTTTTCAACAAGGCACACGATTACGTCCTCAAATTAAAAGACAGGATTGCTCCTGTTTAGAAGCAGCAGCGGGGCCTAACGTGTTAGGTTAATGCTAGAGTGCGCGTAGTCAGTTCTGTGCTGAGTAGCACCGGTTAGTGCATTTGCGAACCATGGTGAAGCCATAATGTGTACTTTAGAATCAGTGCCTGTATAAAATGTCGTGCTGCCGCATGGTAAATGAACAACATATCGTTTGCATTCTTTCGACGTTGTCGTGGTGGAACTTTCTGACCTAGCAAAATGTACTTTGCCGGGCCCGCTTGAGGTATTATGGGTTCGTTTACCTTTACAAAGATATTTGTGCCCACGGAGCATTTGGAAGAAAATAAGAGCGTTTTAGCAATATGAGAAGGA
> #8 TGTTGnnnnnTATCA 562 
GAGGAAGTGCGCAGCGTCGGCGACAACGGCAAGGTGTCCCGAGTGTCCAAACGATGCAATGAAATTGGAATTACGGATTATTCCAATCCTATAATTTCCACATCCCTCATCAGGCGTCTAAATAAGTATAACATGCAGGACTATGGGCTCCTCAAGGTGCAGGACCGCTACAAGTGACTTTAGAAGGGGATGGGGTTAAGCGGCACTATGTGGCGGACAGCTAACGTATAGAGACGGAGCGCTAGCGGGGAACAATTTTGTGGCGTTATCCCGACCGTTACAAGAACTACCTTTCCGAGCGTGAATCGGCGTCTGCTTCTAGTTGACAATGGGATGAAAGCTGGGAACTCCATATCAAGATATGAGAAGCTAACGGCGTATAATAAAAAGCAGAGTGGTATGATTTCACCCCCCAGCAGGTTGCTAACGAGGGGCGCTGTATACCATGAGATCGCCGCGCCATATAGATATTATCCTATAGATAGACCGTGTACTTCCTCGTAGGCTGGGGAGCACGCGACATCCTAGATTGGAACCTTTGCAAGACAGTATTAAATATTTGTGTTGAAAGGTATCAGGGCGCCGCCCCACATTGCCCCT
> #9 TGTTGnnnnnTATCA 557 
CTGAAAAGGGTATATAGACGCGCAATGGACCCCAGCAGTGCGGATCCCGGTTACACAGTATAGAAACAGAGTTCAGGCTATGAATACTGAACAGGCGTCAAAATCACTCAAAGAAGACCGCCTGTCTCCAGCAGACGCCTCCTTCACCCTTTAGCAAACCATGCCGGTTTGAAGTCGCGTACGAATAATGCACTCTCTGATCATTTCCATAACTCCGCCGTGGCCTAGGGGCTGCGCGTGCAGGTTTCCATAGCCTACCTATATCCGTTCCCCTTATTGATCAGTGCTTTGTGTTAACTAGACATAAGTGGTATCTCGGACCAAATAAATAGTCGGGTCCCTACGCATATACAACATCATACCTGAGATTGAGGGCAGAACACCATCTAGGCTAACAGGTCATAGCCGACGCGATGTAGTGAACACTATCTCCTCTAGGATAGCACATCGTAGTCTAATACTCGGGGGAATTACCCGCATTTTCTCATCATTTACCGTTGTGGATTCCACCTCAAACCTTCTGATTCGTAAGTGGGCTACCCAGCCGTGCGTAATATTGTTGTCCATTATCATAGACATTCCGGCCGCCATGGACTATGT
> #10 TGTTGnnnnnTATCA 495 
GTAGCCACATGGGATTGACGATCAAAAAGTCAGGTTTTATGTCATCAGCCACACGAGGAAGGCAAAATTAGCTAGTCGCGTCATTGTCAACGGGTGGTCCTTTTTCGATTTGATCTCAACAGAGATATGCACCTAAAGCTCACGTGCATGCTACGAAGTGAAACTACATGTAGCGCTACGGTGGAAGCGGTGGTTCACCTTCTGGGTCGCAAAGGAGACAGCTAAGGATTTTATCGCAATCATCGCGACTAAATACGGCCGCAGACCCGCATCTCTATTCGTCTTGACACGGGTCGAGTGTTGAGTTGGGAACCTATTCACAGTTTGTCCGACAATTTGCCGCTTCTTACTCCCCACTTGACTCCTCATTCACTTAATTAAGGCATCCGATGGGATGCACACCCACCAACCATTCTGGAAGAGAGGAATACTCTAGAGGATTAGGCGATGACGTGCCGCCGTATGCCGTAGGTGAGTGGGCTTTGCATTGACCCCTGTTGAGCGCTATCAGTCCGTTTTGCTAGACCGTGTGCGAGGAGAGATACCTAAGTCGTTGAACTGACTTCCCCTCATAACCTCGGATATTGTTTTGAACTGTAT
> #11 JUNK SEQS
GCTGCTTGTAACCACATTAGTTATTGGCCGCTTACAAAGTCTAGTCGGAGATCCGCTAGAGTTCACCACATGTTAGATAACAATCGAATGACGATGCAGGACCTACCAACAGGACTTCAGTATCAGTCTCATGCTGGAGTGTCATGTGTTAGAAAAGTGCCGCTTAGCAAAGTCGTTGCGCGCCGCGAAAGCGTCCTTGTTTGTAAGAGTGACTCTATACTGGCCTGAGCTGACCAGTAAGTAAGGTTCTACCGGGGCGAGGGGTTGCGTGCGGCAAATGATTCGCAAGGAAATGAGCCCATGGGTGGTGATCTCTCCTTTAAATGACTCGTCACTTACTGGGTCTTGAGGAGGACAATACCTGGCCCCTATCTGGGCCTATTGCTACTTCAACTGGAATTAGATATGGACGTAAATACGTTGAACGGGGCCTTGGTCACCCTACAAAACGAACAAGGGACTGAGAGGCTTGATGGTGGTTCTAGTAAGTCTGTTCTCTAAGGCCATAGCACGTCATGCCCGATCTAAATACGGGTGCAAGACCTTCGCGTGATCCGGCTCCATTGTCTTCCTTGGGACTGACTAGAGAGCGTCCTTAAG
> #12 JUNK SEQS
TGAGCGCTGGGCGTAGCACGGGAGACCTGCGCTGAAACTTTCACAAAGACATTACTCGTTTCCTTCTTGTGCAGGCGGTTTTGTTTGACCAAGCTCGTCAGTCGGTTAGGTCCCAAATCCACGTGCAAACAGCCCTAATGTTAAAACCTGGATATCGTCGCCCGGGCGGACCTCGACTCCCTCAAACGTGAATCGCTTTGAATTCCTTAAACACCACGGAAGCTATATTACTACGGGGCTGCAGGGGTAATCTAATACGTCAGCCATTGAGCCTTTCGGCGGGCGTAGATCCTTGAAGTGGGTACTTGCGTTAGCGCCCCAGGTGATGGTACCACGTAAAGTTGCACGGGTGACGGGCAAACCCCGTATTACTTAAACTGTGATAGGGAGGATAGAGCACCATAATAAATGTGGGGCAACTGCGGTTCCTGGACGAAGAAGGTAAGGCGGGCAAATTTAAGGGGAAGATGCCAACCGTGCCCGCCGAACACATTGTACTTTAAACCCTATACATGCCTGTTTTGGCCGGCCGCCGGGTGGGGTTCGATCGGACCTAGAGCCATTCCCAATGGGGCTAGGCAACGCAGACACGAACGCTGC
> #13 JUNK SEQS
GATAGCAGTGTTTCCACTAGACCACGGGCATACTATAAGTTCGGGAGATTGTATAGGGATTATATATTACGTTACCAACATATTTTCCGGCCGACCAAACGGACGGGTGATCAGATGGCAAGCGGGTTGTAACACTGAGAACCAAGTGAAGAGTGCCCATAAACACATCTTCACCATCGTCATATCCAGCAGCATCCTATGAATCGTATGTAGGAGTCGCGGTTGGCACCTACTTGCGGAACCTTCCGTTTCGGCAAGAGTTGCTCTATGCATGTTTACGTCACTCGATGGGGATCCTCACGAAATTATCGTGGACTGCGCTCTTAAATCCAACCACAAACTTTCACCGGTTGAGCCGGAATCAAGACGCGAACTCCAGATGTCGGGTAAAATCAATCCCGTCGCCTGCGGAAGCGAAGAAGCATCAGGCTACCGGGGATATAACCGCCACGGGGCAGTGTTTAACGGTTCTGCTTTGAAGCGCAAGAGGGGCCGCTCTGAAGGGCCCTCCGGATGACGTTCCAGTCCAAAACGGTTTATACCTCACGCACCCGCTCTCGTCGATCTGATCCCGAGGCAACCCGTGGCCTTCACCTGCCT
> #14 JUNK SEQS
ATACCAAACAATGCCCTTGCGCGGTTCCATACGAGTAGTGTTCCAGGAGCCAGTTCGATTTTACAGCACAGAATCAGTAAACATATATATGTTGCTAGTCGGCGCGTTGTTGCACCTGATCGTAAATCGTGACATGGGGACCTGCAACGAAATTATTAACTTGATCGCTAGAGCTTCTAATCAGAAGAAGCTCTTAAGGTGAAACTAGGAGCCGAGTGGTATTGTGGTAATTATTCGTAAAGCCCCTATCTACGGACATCCGACCATTTTTTCCCGGAGGGGGTAATCAGTCCTTGTGGTCCGGGTCCATTGCCCGCATCGGTTGGGCAAACCTTAGACGAAACCCTGCTTACGTTACCACCCTACTTCACCAGTCTGTCCGCTCAGCGTGTCTGCACAGCGTCAGGTCCAGACCCGAGATATAAGGATGGCAGGAACACGAAGGCTACGACGTCGCTTCGCGGTATACTCATCGCTGCAACCGCTCGGATACCTCGGCTCGTAAGGTATTACCGGATAGTATCCGGTATTCCGCCATAATAAACTGCGGTGGGTAACTAAGCCCTTCGTGCTGCACTCAGCGATCAAGAAGGGTTCGCT
> #15 JUNK SEQS
GTCCCGGTGTTAACAAGCAACAGTGCTTAATGTATAGCTACGACTCCCGCCTGTGACCACCTTATGCCAAGCTGGGTAACCCATCTAGAATGTGGGATTAACCTAACTACCCTCCAACGCCCTATCGTCCACTCATCCGCTTTGCAGCCAGGCCGATATACTCACCTGGGACCTTGTCAACGGGAAGTAGTCCAGGCCCTTCCCAATTGTTTGCGGCACCGAGAAAGCGTACACGAGGTACGTTTCCAGGCAGAAGATTGGAATCGTTATTGCTCCATCGCTTATTGTGGGCGGATATTCGGTACACGTGACCTCATTACCGGTAGTAGGCAAAAGCCAAAACCAGGTGGATATTACGATAGAAGAGTGGAGTCTTACGGTGCTCATTGAGGGGTATCACAATTCGGCAATTGCTACGTAGCGAACCTTCATCTGGCAACATCGAAGGGCGCTACTGGGCTGAACGTGGTAGGCATCTCTATATTGGCAAGAGGATATGGGGACTCAAACTAAAATGGCGTTGCGTCGGTCCCCGAGGAGTTTTTTGCCTAATGGCCTTAGACTGTTACTTAGGTGCCTGCTTAGCCTAATGCACTTATA
> #16 JUNK SEQS
TGACATTCCTAGGTGAATAATTGAATTTTTAGCATGATTCGTTAGCCGACGTAAAATTAGGAAAAAGATCCCCACTCGGCTACACCAAAATTATTCTCCGGTTTTCTCTCGTCTTGATTCAGAACTCCATTGGTGCACGTGCGTACGCCCGCTGCACTCCGCTAACCAGATACGACTGGATACGGTGTGAAACAACCCCACAAGGAAGGGGCTATCTGCCGCCTCCATGCTACTGAAGGGCAAAATCTCGATACGCGGACTTCCTTCTGTCTTCTACATGTAGTCAAATCCGAGTTCAGTTAGTCCTGGGCCGTAATAAGCCCGTACACAAAAGTCAGAGCCTTATTTTTGCATTTTAAAAACAGAGGTGAATTTTGTGGGATTTGGTGGTTGATCCCTATAAGTTCGGAACATAACGTTCGGTTGAATAATAACTTTCGTCTTATTCCGCGCTGACGACGAAGACGTATCTCATCTGTCCATGTCGCAGGGGGCGTTCAGTTTTGCTCAAGATATCGACAGTGAAAATCAGATCAGGTTGTCGGCGTTGATCACCACCAGCGTCTTTGGGACTTTACTTTTGATTGAATAGCGCGCACT
> #17 JUNK SEQS
GTATGTTGAGCTCTACGGCGCCAGTGAAGCACAAAGTTATCCGTAGAGACAGGCACTCCCGCGTCTCAGGTATGTAATGCATTGATTTAAATGTGTGTAACTACCTCGGTTGGGAGCTCGAGCGCTCTGCTACACGTGAGCTAACCGTAACAGGGTCAGTCCTGCACCGCTACTAGAGCCGGCAAATCACCCTAAACCCTGATTATGAGTCAGTCGTAATGCACCACGCTGATCTTCCATCCTTAACTCCGTGTAATCGCAACAGATTGTGTCCGCGTCTCTGTGGTGTGTAGAAAATTGTCCATTCCTGAAGGTAATGTCCTTCTAGTTAGCGGACTCAGCAATAATTTGAAGTGCTAATAGAGAAAACAGGCGCCGAACGAGATAGTAGGACGTCGTCTTTCACGCAGCCACTCCTTATCGAGATAGGCCCCGGGATGGCAGGTTTTGTGACGGCCGTTAACCGTTGGGATGTGCGCACCTCGCTATGTGGATTGGGCCACAGAGATAAACTCTCATAGTGATGTCAGGCGAGCAACTACTCCACGCAGTTAAGGTATCGAAGGCTTGGTTGCAGGGTGATGCTATGAGATTACCCAA
> #18 JUNK SEQS
TTAGCCTTTCTCGGTTCAGTACTTATCCACGTAGGCTCCGGATAGTTTTGGTTGTTCAAGCGCGATTTAACTACTGATCTCAGAGCTTCTCTGTCGGAGTCTGCACAAACTCCGCTTATCAAAGTCAGCGCGGTAGAATCCGGTAAGAACCAGCGCGTTTCAGTTGGAGCCTTTGATCAAGCAAGTGAGCTTGCTCTCCCGGCCGTCCACCTGGTACCATTAGCCCGCGAGAGTGATTGTCTGTCGAGTACGAATGCGTAGCAACGCAGTTTGGGAAGGTTAGTACCCTACCGGGTATTGGGCAAAAAGTACTGCTTGATTGACAGAACTTTCAAGAAGTTGAGACCAAGTTATAAGAATTTTAATGATCTTTACACTACCTACGACAACATCTACGGCCTCATCGTGCTAGGATACACCCCCGACTGTCTTGAGTGCCTACCGGAGTATACACAAGTGGAGCGGTCAATTAAAGGAACAAGCATCCGCTACCCATACTAAGACGGTGGCGGTATGCAAGTAACCAACCACGGCTCTGTGTGAGGTCTTCGTGGATGACTAGCTAAATTTCGCGCTCGTCTCACTACCAGACAGAAGAAC
> #19 JUNK SEQS
TCACTCACTTGGAGATGCAGTCTTTTACTATTCTACAAGTAACAGCAAGAGCCGCACCGCCCAGAATAACTACACTGCTACGGTATTCACGCGGTGGTGTACTGGACACCATTGGTCCACTTGCCGAACGTCAGTGTCGAGGTCCCAGTAAGTGTCATCCGATGGGACTGGCACGCTGAGTAAGGTTTTAACATTTGTACCGTCACTTATCTTCCCACATCCAGATCGGCATATCAAATATATGCCTCGACTCCCCCGATAATATAATATATTTCAAACGAGGCATTCGTAGTTGGTGCTCCGACTACACAAAGGACCCTACCTCTCACGAGAGGCGGGGAGGAAAAGCCCCGTATGCAAAAGAGCCATTGTGCTGCTATAGATCCGTGGTGGGGCTTCGTAGCCCTGCACCGGATTTGCCGAAAGCTGGCCGTGTCCGGCTTTCAGATCGATGATACGGATTGTCGATAGATCACCGCATTCGCCCGTTATTACGCTGATACTCCATTCTTCACGGTACGCACCCTGCCTACATTCTGACCTGGCAAACCGGCATGTCTCAAGATCCTTGACCGTGGTGTACCCCATAGTCGTATGCAC
> #20 JUNK SEQS
CGCGATCGGACCAGTCTTATCTCAGCTCGTGTGACGTGACGCTGTGTGCAGTTTTGAGTGCCGTCTCCGGGATCTTTGCCGTAGGTAGCTCGATGGGTTACCCCTAAGGCTCCTTTGTGTGTGGGAAATTCCCGGAGGGATGCACAAATGTCCCATCATCAAGCGACAGTCCCGGTTGTGAGACAAACATGAAACGAGTGGAATGGGCACAAAACAACCAAACAAGTCCGTTGTGACCGCGGCGGGGGTAGAATAAGTCTCCGTAAAGCGTAACGGTCATCGTCGTCATTTAACAACAGTGGTGTCAGGACTGAAAAGATCTTCATCGTACCGATCCTTATCTGCAGCGTATGAATTCCTCGATGAATTATTCTCGTTACGAACAAAACCTTTTGCTTATTAGATTGGGGTCTTGTTGTATGTGGGTCCTAATGAGCGAACTCAGTTCCTGACCGTTCCAACAAAAGCTTCAGGACCTGGGAGAGATCCAGGGGGGTATGTCGGTGTCCCTAGGAAGTCAATGGGAACATTAACGATCCAGAAAGAACAGCACTGTTGATCTTGACGTGTACTACGCGTCAACCTTCGCCCGCCACGGCC
> #21 JUNK SEQS
CCGCCTTGCGTCGATCTATACATGCTAAGCCTGTATGTGACCCTGAACATGGACACAACGCGGTCGTAGCATGCTAGTGGTAATCCACCGATAGGGACGGGGGCTCCCATATTAGACTGTCGGCAATAGCTATCCTGTAGGAGGCAGGTACAGTGGACTGTGGGTACCTGTCGCTTGGGCGTGCTATTCGCAATTTTAAGGAACCTATCGCAGTCCTAAATCCTAATAATGTTGACGAATTCTCAAGTCGAATCTTCGTCGGACAAGGCTGAACCCGTATCATACGTGCTATCAACCTAGGGGGTTTCGAATATTGGGATCAGGCGAGCAATGGGCCCTTCTGGTCACTAACCGTGATAGTACCGTTTCGGGCAAACACACCCGTCAAAAGAATCGTACAGTGATTAATGAATGGTTGTTGCTGACATCCTAAGATCATAGACGGTCCGAAACATCCTCGCAGCGGCTTAACACTGAATGAATCAGTCCATGAGATACGTCGCGTAAACAGCACTATGCCGATGGTCTAAGGGTAGAAGCAAGAGCACTCGCGGAACCTGCGAACAGCAAGCACCGGGAGTGTCATGGCCAGTAGCAAGA
> #22 JUNK SEQS
ACCCGTTACTGAGGGGCAAGCACCATGAAACACGCTCCAGAGTGACCGCCAGGCTGCCTCGACTGTTAATGACCTGGAATCAGTGCGTTCACCCATATTAGGCATAGGAGCCGTCACTTAATCCCCACCAGTGTTCTCTTTCAGACGCAGCACGCGAGACGGAACACACCTCGTTGCCACTCGCATTACTCTCCTGCCGTGCAACTGGAGTAACCACAAGACGCGCAAGGTAATACGTTGCGGCATCCACTAGCCCTCCCAAGATGCCCATTGGAGCGTCTTCGATTTAACAATATCCATCTGACGGTAGAACGGCCCCCCGGCCGAGAACCTTCCGAAGGAGTGAATCCCGTTTACTTCTATTAAAGAAAGATCTTGGCTTTTGTTAGGCGTACTCCCCCCACACAATTCTGAGCTCCGAGATTCGAGTCTACACTCCGAGCGGTTGCAACTAAGCGGTCTGCCGGATTGTCAGATCGAGGCCGCTTTCGAAAGCGACGAACCATCTCTATCCATTTGGAATAACGTCTCCTGTTGATTATGCAGCTCTGCACCAGTTTTACGTAGCACAAAGGAATACGGGGTTTCTGAGTCAGCGTG
> #23 JUNK SEQS
TTGTCAACTAGGGAACTTGGGGACACTCTGTTCGGGGGTGGCAACACAATTGGTTGAGTAATTCCCTTAGCGTCTAGAAGATAGTTATCTTCGGGTACTATAGGGCGAGGGGGGACCAAGTATGGCCGGAGCCCTTGCTATCGCTGGAGTGGTCACGCAAGGCTTAGGCCGAGCGCTACGTTAGAAAGCAGTGTGGTAAACGATTGATTCCGACCACCGGCAGTTACGCCGGATGTCGGAATTAAACCCTAGAGCTGTGTAAGATAACGGCGGATGAAACTATTGCTAACAACGCCGCGATTTCAGAAGAGCACCGGAGGCGTGAATGCCTACGGCAGCGGTTGCAATAGGCCCACCTAGCTGGCATCGATAAGGCTGATCGCGTCTAATGCGCTTCGAATTATGTACCAAGTCAGGATTTCAGGACAGGACCAATTAACCCTAGAGCACATTACCATCTCCAGGCGCCGGGTGGGGCTGGTCCTTTAGATTGTCAATCGGAACGTTAAGGGCTACGTCATATCTCCAATGGTGACCTCCGTATGAACTCCGCCACGCCGATCTCCATACAGAAGTAGATACGCGGGATTTAGATACATC
> #24 JUNK SEQS
CTAGAGCAACAAGGGCAACTAATGATGCTCTACTGCCTCCACGTTAATACTAGGTGCCAATTCAGTCTTGATAGGTGGTTAGTGAGAGAAGTTTTCTAAGGCCGTAGGGCCGTAATTCCTCAGCTCGGCTATAGGTGACACGTATTTGACCGCTTAACTCATAACGATGCATATTTGTCTAGCCCACCCAGGAGGCCGCTACTAAGTGCACCGGGTGAAAAGGAAAGCTTCTAATAGGGAGACAGATCATCACTCCTTTGGACGAAGGGAGAAAATATAAGCATACCTAAGGATAAAGGGTCTTCTGCTGCCTCCTTGTTGCGGAGGACATACGTGCGTAAAGAGTTCCGATTGCACTAGTTGCCCTTTTTATCACATGCGTACCCCGAGAACGCTAAGTTCTTTTATTTCCGCGTTAGTGGTTCAGCCAAAGATCTAAGTCTCTGAGGGCACCTGCGTGGTTATGCTGGCCTCGGTTACCGCGTAAAGTTCTGCGATCTCTAAATTTGTATCCGACGCAGACCGGTGCCCGAGTACGTTCTGTAATCTACCAGGGCCCGGGCGAAGCGCATATGATGGGGTTTGCCTTGCCCGACGGTA
> #25 JUNK SEQS
ATAAGGCGATATGAGACTTAGCGTTGAGATGATGCCCGTCCAATAGACGTGAAATAGTGGTATGTATAGTCTTGGTAGAGGGGGGCGACATACGGAGCAAACTTTCGAATGGCCAAGTATTTTACCATTATTGGTCACCAAAGGCGGTCGTCGGCTAGTTGGGACCGCTTCTTTCACTATGTAACCTCTGAGCTGGAATTAATTTAAAAATGTTGACCGAAGGCCCTGCGCCGACCCCCCCCTAACACGGGGCATGCGATAGAGGCTTGCATGTTGAAATGGCTGCGATGTAATGTCGGTTTTCGGTTGTGCCTAAAGAACTACGGATATTTGGAAAATTTCACCACCTCCAACCGAGGACCATTATTATGAAGCCTGTGTAGTGTCGCTGGAGCTTCTTACTAAAGTGCCCCTATGGCACAGGGACCCACCGACGCTCTAGCGCCCTTTTCTGTCGATTCAATACCCCGCCAGTCTCATAAATGTAATTTATTTAAACCGGTGAGTATATTATGGGTGCGCGGACGAGTGAGCTGTGGTGCGGACAGAGAGTGATTGACGGGATCGGTCCGGAATCCCCTCTTTAGTGGAAAGATTTGT
> #26 JUNK SEQS
ATCGTCCAGTCGACCACTTTGTAGGAGCTAATTCGTTTTCGCTTGATTAGGGCGATTGCGGCGGTACGTATGCTCTTAGTGCCTTGTGAACTCTCATGGGGGAACCTACGATTCTGTGCAGGTTCAAAGGGAATACAAGGGGCCTATTGATAGGATGATAGGATCCACCGTTACAACTTAAGAGAAGGACGTTGGATGGACCTCGTCATAATGACGCTACCGAACGCACTCGAATTACTTCTGATTGATTGACGAGCCTGAAACATAAATTGGCGCCAGATAACGATTGGCGGCTTCTTCGTTAACGCGACCACGGGGGAATGTCGGGCCTAATACAGGGGAAGCGCTATTCGGATAGCCTCCAAGCAATTTTTCCCGAGCATAGTTGCCTAGCAGTCGTCCGAAACGGGAAGTAAGTGTACTGGAACCTCGATTCTATGGTGAGGAACGTGAGAGGCAAACGAACCAGAGATACCGCCTAACATGGCTGCTTATACCATCGACGCGAGATGACGTTCCGTGCTGATACTTTCTATAGTTGGCTTAGGCTAAGCTAGGATCAGGTGCACATTTAGGACCCACGGTCTCATACTTATCCTG
> #27 JUNK SEQS
GGGCGATTCAAGGGACATGATGCGCCCTTACCGTGCACACGATATACTTTTGCACTGGGCTTGCTAGTCGATTATGAACTTAGCATAGCGTACCGACATTTAGGAGAAGCTGCCTCATAGCTGGCATGCGCAGAGGGGGATGGATCCAACGCCAAGCTAGCGGAGAGAGCACTTCGAGGCAAGCCGTGCTATCGTTGCTAGACCTGATAGAATTCACAGTAGGCACCGGAGCATGTCGTCCTGAGTAAAGTAACCAGGGATACTTATAGGCTCTTATTATCTTCAACGTTGGTACGAAGGGAGATCAGCACGTAATCCCACTGATTTTACGGCAGCCGTGGCCCCCAGGCGTCAAAATAAAGGGGCTTTGGGTTTCAATGCGGGGGTGCTGCCCTTGGGCCATATTCTTCGATATCGGATCGAGTACCGTTTAGATCCTAGCCCCATTGTGTCGCCGGGCCCACAACCGAGACTGGTCCCATACCCGATCCAGCGGGTAATGAACGGATTCTGCCTGTTCAACTGTCAGCACTACATTAGGCGAGTAAGTCTATGGGTGCCGGAGACCTCAGTGGCCGGTGTGGGAACAGGCAACGAGAA
> #28 JUNK SEQS
AAGTGAATTGGCGCTACTCCCTGCAATAGTAGTGCCTGAGATTGAGTCCATGACTACGAAGCGCTATGGTAGGTCGCAAGATAAATAGGCGAGACCAAAGAACGAGCCGCAGAATAATGGAAGGCTACAAAAACGATTGCAGTAGGCGGTAGAGCCGCGGCGGCTAGGAATAGTCACGTTCTGCGTGAACGCTAGTAACAACCGAGTCAGCCCTTTGCTGGCTGCCCGGGGGTTCTCACCGGTTCGTTTGCGAAACCCTTTGGTCTGTTTACCTAGCTCCGGTGGTTAATTTCCGGACCTAGAGCCATAGAGATATGATGTGCAAAGACAACGATTCAGGGGAGCCCTCACATTATTGTAGTCAACACCGTTCACGCTGGTTGGGGCCACCTATTAATGCGCATCCCGATAATGGCAATCCAACTTGTTAACCAATGCCGCGGAACCCCAGGCGTACCAACACTCCGTTTCACAAGCCTGGCATTTTACTCGAGCCATATTCTACTGGACAGGACCACGCATTACCCCACATTTAAGGTTATCGATAAAGCACACGCGAGAACTACTGAGCAGTGGGGGGATGCTTACGATGAACAGATG
> #29 JUNK SEQS
TAGCTATCTCTTAGCTCCATCTCCAGGGTCAGCGTCGGGCTGCTAGGCTTCAGGCGCTAAAAGGGCTCTCGGTTCTCTCAGGACAGTCCACGATATATATAGCAGGTTGAAAGACTGCAACGGCCGAGCACCTTCCCCATCAAACCTTGTTTCCCTTCCAGGGCCTGTAGGGTGGAACTGATGGATCAAGAGAGTGGCCGATATGGTGTGAACGGGCTGGCGACCATTCACCAGAGATAAGAATTGCACTGGGTTTTTGATTGTCGCGGCGAGGTCACCCAATGTGCGCTGCTAAATGGCTACCGAGGCATGAGATCGCGCTTAAACTGTACACTGCCCTCACCTCAATCGCCGCCGGAAGACGCAAGGCCTGGCCACCTTTAACGCTACTGCCAGCCATGGTAAACACGAAGAATGCTTGGCTTGCCTGACATGATTCCGCCACGTATGTGCACAGTCCCGTCCCCCAGGGTTGCCGCCAATCAAGTTTAACTCTATACCGTCCGGTATAATTGTTAGTTTTCGCATAAACGTGTCAGCTGGGCAGCAAATTTAGAACAACGGAAGGCATATCTACCCCCCCCCCTCGAGGCACCATTC
> #30 JUNK SEQS
TTGGACTGGATTGAATGTAATGGAGTGTGCAGAGACTTTCAGCGTCCCCCCAATCGTTCCAGTCAAGATCCTTGCGAGTCAACAAGGTCAAGGATGACGTGATCGAAGTTTTACTATCTCCTTTTGGTTATCAGGTGGCCGCAGGTGCCCGGACGATATGAGTCAGATACAGGCAAAGGCTAAAGGACGTAGGTTGCTCGCGATTCATTGCTGCTATTGCGGTACTTTGACTGCTCGTCGCGCTTAAGTGTCAGGCCCAACCTATGCCCGTGAAGTAGCTAACATTCAAGACTACGGTAACTGGAACAGTAGTCGGAATAGTCCTTAGGAGTTACTCTATGAGCCAACATCGGGAGCAATAGTTGATTTTTCTCTACTCGGGAAAAGGAGCAAAATCTGAGCGCGCCAAGGGAGGATCGTTAAAAATCTCGCTAGCCTCCCTTCGCCCGAAGAAGAACGTGAACAGTCCAGGACTGGCTCCTTCACCAGTAATAGTTCAACGTCTGTGTGTAGGCGTTGCGGCGTTCGAGGGACTAATGTCCATTCCGAATTGACCAGTAAGGCTGCTCTTGATGTATCCTAAGACTATTCACTCACGAG
